# Supplementary material for: Global-Mode Analysis of Full-Disk Data from the Michelson Doppler Imager and the Helioseismic and Magnetic Imager
Source: Sol Phys. 2018 Jan 31;293(2):29. doi: 10.1007/s11207-017-1201-5 (PMC6566312; doi:10.1007/s11207-017-1201-5)
Supplement: Supplementary file 2 — (TAR 362.4 MB) [file 11207_2017_1201_MOESM2_ESM.tar › HMI/hmiv72dasym.7408.18]

   0  19 2764.2703    2.7416  0.8863 -1.8373  0.0000      -6.98786  0.1846   0.3578   0.3090 1000.0000   0.0000       4.88771    -0.0000       0.00000       0.00000       0.00000       0.00000       0.00000       0.00000       0.00000       0.00000       0.00000       0.00000       0.00000       0.00000       0.00000       0.00000       0.00000       0.00000       0.00000       0.00000       0.00000       0.00000       0.00000       0.00000       0.00000       0.00000       0.00000       0.00000       0.00000       0.00000       0.00000       0.00000       0.00000       0.00000       0.00000       0.00000       0.00000
   0  21 3033.8693    4.0876  0.9605  3.2180  0.0000      0.912341  0.1760   0.5172   0.3722 1000.0000   0.0000       4.19916    -0.0000       0.00000       0.00000       0.00000       0.00000       0.00000       0.00000       0.00000       0.00000       0.00000       0.00000       0.00000       0.00000       0.00000       0.00000       0.00000       0.00000       0.00000       0.00000       0.00000       0.00000       0.00000       0.00000       0.00000       0.00000       0.00000       0.00000       0.00000       0.00000       0.00000       0.00000       0.00000       0.00000       0.00000       0.00000       0.00000
   1  15 2292.1617    1.1355  1.0104 -1.8512  0.0000       3.51959  0.1138   0.0889   0.2973 1000.0000   0.0000       1.97225   172.0621       19.9891       0.00000       0.00000       0.00000       0.00000       0.00000       0.00000       0.00000       0.00000       0.00000       0.00000       0.00000       0.00000       0.00000       0.00000       0.00000       0.00000       106.863       66.2847       0.00000       0.00000       0.00000       0.00000       0.00000       0.00000       0.00000       0.00000       0.00000       0.00000       0.00000       0.00000       0.00000       0.00000       0.00000       0.00000
   1  17 2559.3617    1.9740  1.3182 -0.5816  0.0000       3.10234  0.1315   0.1316   0.2725 1000.0000   0.0000       1.75517   334.9267       26.7400       0.00000       0.00000       0.00000       0.00000       0.00000       0.00000       0.00000       0.00000       0.00000       0.00000       0.00000       0.00000       0.00000       0.00000       0.00000       0.00000       107.629       61.6795       0.00000       0.00000       0.00000       0.00000       0.00000       0.00000       0.00000       0.00000       0.00000       0.00000       0.00000       0.00000       0.00000       0.00000       0.00000       0.00000
   1  19 2828.1236    2.9625  1.0758 -0.0056  0.0000      -1.61913  0.1463   0.2105   0.2254 1000.0000   0.0000       1.84585   435.4680       108.581       0.00000       0.00000       0.00000       0.00000       0.00000       0.00000       0.00000       0.00000       0.00000       0.00000       0.00000       0.00000       0.00000       0.00000       0.00000       0.00000       100.588       79.1936       0.00000       0.00000       0.00000       0.00000       0.00000       0.00000       0.00000       0.00000       0.00000       0.00000       0.00000       0.00000       0.00000       0.00000       0.00000       0.00000
   1  22 3233.4101    3.7654  1.5784  3.4993 -0.0015       2.18781  0.1517   0.2335   0.3629  132.2802   0.0000       1.89486   348.3472       103.094       0.00000       0.00000       0.00000       0.00000       0.00000       0.00000       0.00000       0.00000       0.00000       0.00000       0.00000       0.00000       0.00000       0.00000       0.00000       0.00000       137.079       68.4562       0.00000       0.00000       0.00000       0.00000       0.00000       0.00000       0.00000       0.00000       0.00000       0.00000       0.00000       0.00000       0.00000       0.00000       0.00000       0.00000
   1  23 3368.7356    3.3054  1.9215 12.2070 -0.0217      0.760068  0.1826   0.1740   0.3455    1.9084   0.0000      0.948880   470.4771      -54.1190       0.00000       0.00000       0.00000       0.00000       0.00000       0.00000       0.00000       0.00000       0.00000       0.00000       0.00000       0.00000       0.00000       0.00000       0.00000       0.00000       166.704       88.8214       0.00000       0.00000       0.00000       0.00000       0.00000       0.00000       0.00000       0.00000       0.00000       0.00000       0.00000       0.00000       0.00000       0.00000       0.00000       0.00000
   2  13 2082.1792    0.7024  0.3429 10.2959  0.0000       12.3122  0.0504   0.0692   0.0937    0.2068   0.0000       4.77951   467.0652      -22.2884       9.58482       15.4238       0.00000       0.00000       0.00000       0.00000       0.00000       0.00000       0.00000       0.00000       0.00000       0.00000       0.00000       0.00000       0.00000       0.00000       34.5028       27.8780       14.7744       6.09189       0.00000       0.00000       0.00000       0.00000       0.00000       0.00000       0.00000       0.00000       0.00000       0.00000       0.00000       0.00000       0.00000       0.00000
   2  14 2217.7265    0.8967  0.7479  9.3407  0.0000       5.53414  0.0743   0.0596   0.1473    0.8944   0.0000       2.12647   485.7946     -0.812291       43.6100      -8.36009       0.00000       0.00000       0.00000       0.00000       0.00000       0.00000       0.00000       0.00000       0.00000       0.00000       0.00000       0.00000       0.00000       0.00000       44.5653       37.4363       19.3241       7.29818       0.00000       0.00000       0.00000       0.00000       0.00000       0.00000       0.00000       0.00000       0.00000       0.00000       0.00000       0.00000       0.00000       0.00000
   2  19 2889.7315    3.6744  0.9279  5.9872  0.0000      0.948635  0.0870   0.2137   0.1617  531.3904   0.0000       1.42272   476.4052       24.8558       11.2116     -0.139931       0.00000       0.00000       0.00000       0.00000       0.00000       0.00000       0.00000       0.00000       0.00000       0.00000       0.00000       0.00000       0.00000       0.00000       45.5477       38.6510       21.3663       8.54756       0.00000       0.00000       0.00000       0.00000       0.00000       0.00000       0.00000       0.00000       0.00000       0.00000       0.00000       0.00000       0.00000       0.00000
   3  11 1865.2576    0.3728  0.3123 10.3477  0.0000       13.1216  0.0399   0.0346   0.1047    0.1141   0.0000       8.59661   452.9223      -14.5839       15.6757       4.91449       2.02388      0.234505       0.00000       0.00000       0.00000       0.00000       0.00000       0.00000       0.00000       0.00000       0.00000       0.00000       0.00000       0.00000       16.4263       15.1871       12.4526       8.02094       3.37975       1.03647       0.00000       0.00000       0.00000       0.00000       0.00000       0.00000       0.00000       0.00000       0.00000       0.00000       0.00000       0.00000
   3  12 2001.3004    0.5284  0.5009 10.0755  0.0000       10.7134  0.0636   0.0426   0.1233    0.1968   0.0000       4.42701   485.6072       10.5833      -9.92472       2.64996     -0.539815       1.05458       0.00000       0.00000       0.00000       0.00000       0.00000       0.00000       0.00000       0.00000       0.00000       0.00000       0.00000       0.00000       28.3012       25.2440       18.7327       10.2688       5.06353       1.37119       0.00000       0.00000       0.00000       0.00000       0.00000       0.00000       0.00000       0.00000       0.00000       0.00000       0.00000       0.00000
   3  13 2137.9873    0.7194  0.6473 10.0989  0.0000       12.3702  0.0650   0.0470   0.1143    0.2540   0.0000       3.29917   510.6371       10.7475      -47.6968      -13.6129       11.5365     -0.844472       0.00000       0.00000       0.00000       0.00000       0.00000       0.00000       0.00000       0.00000       0.00000       0.00000       0.00000       0.00000       22.8868       21.6741       18.3635       10.1730       5.38923       1.47676       0.00000       0.00000       0.00000       0.00000       0.00000       0.00000       0.00000       0.00000       0.00000       0.00000       0.00000       0.00000
   3  14 2273.4858    1.0610  0.8245  9.8850  0.0000       5.56340  0.0796   0.0569   0.1325    0.5560   0.0000       1.94359   455.6480       9.45890       4.20286      -4.69327      -2.67687       2.58988       0.00000       0.00000       0.00000       0.00000       0.00000       0.00000       0.00000       0.00000       0.00000       0.00000       0.00000       0.00000       27.0310       30.6130       20.1632       10.5077       5.85435       1.86060       0.00000       0.00000       0.00000       0.00000       0.00000       0.00000       0.00000       0.00000       0.00000       0.00000       0.00000       0.00000
   3  15 2407.7544    1.3177  0.7989 10.8281  0.0000       3.36549  0.0597   0.0762   0.1609    0.4216   0.0000       1.68273   467.2998       2.13786      -14.7075      -5.37819      -5.98161     -0.612145       0.00000       0.00000       0.00000       0.00000       0.00000       0.00000       0.00000       0.00000       0.00000       0.00000       0.00000       0.00000       25.2719       22.4783       17.5827       11.0851       4.55014       1.28978       0.00000       0.00000       0.00000       0.00000       0.00000       0.00000       0.00000       0.00000       0.00000       0.00000       0.00000       0.00000
   3  16 2541.8372    1.8395  0.8240 11.1944  0.0000       3.23806  0.0651   0.1010   0.1403    0.5037   0.0000       1.76069   445.9165      -24.4373       4.83209      -3.07189       5.99714      0.333229       0.00000       0.00000       0.00000       0.00000       0.00000       0.00000       0.00000       0.00000       0.00000       0.00000       0.00000       0.00000       27.3624       25.9075       18.6425       9.79010       4.44300       1.33332       0.00000       0.00000       0.00000       0.00000       0.00000       0.00000       0.00000       0.00000       0.00000       0.00000       0.00000       0.00000
   3  18 2811.3625    2.8774  1.1096  4.5720  0.0000      0.210124  0.0742   0.1399   0.1648 1000.0000   0.0000       1.20373   372.3325      -8.36316       2.43910       5.07574       7.40155     -0.993708       0.00000       0.00000       0.00000       0.00000       0.00000       0.00000       0.00000       0.00000       0.00000       0.00000       0.00000       0.00000       28.7987       27.2308       19.9047       11.6584       5.02729       1.49338       0.00000       0.00000       0.00000       0.00000       0.00000       0.00000       0.00000       0.00000       0.00000       0.00000       0.00000       0.00000
   3  19 2947.1424    3.7309  0.7894  9.3826  0.0007      0.756325  0.0677   0.1937   0.1159    5.3181   0.0000       1.12309   473.0955       11.7260      0.393494     -0.300732      -2.58748      0.454265       0.00000       0.00000       0.00000       0.00000       0.00000       0.00000       0.00000       0.00000       0.00000       0.00000       0.00000       0.00000       24.8377       18.6494       19.3639       13.1349       5.54296       1.29369       0.00000       0.00000       0.00000       0.00000       0.00000       0.00000       0.00000       0.00000       0.00000       0.00000       0.00000       0.00000
   3  20 3082.4023    4.0250  1.2049 11.9021  0.0000      0.973077  0.1001   0.1948   0.1734    1.4362   0.0000       1.33713   412.9103       58.0451       4.19104       1.66369       2.50183       1.18490       0.00000       0.00000       0.00000       0.00000       0.00000       0.00000       0.00000       0.00000       0.00000       0.00000       0.00000       0.00000       37.0462       27.9578       26.8419       17.8814       7.47068       1.67166       0.00000       0.00000       0.00000       0.00000       0.00000       0.00000       0.00000       0.00000       0.00000       0.00000       0.00000       0.00000
   3  21 3217.9659    3.8262  1.3505  5.2134  0.0000      0.604242  0.0853   0.1638   0.1800  865.8252   0.0000       1.13927   446.8141       25.5308       13.6304      -14.9625      -5.17396       1.64720       0.00000       0.00000       0.00000       0.00000       0.00000       0.00000       0.00000       0.00000       0.00000       0.00000       0.00000       0.00000       27.8285       26.6260       21.0168       13.9585       6.03025       1.85008       0.00000       0.00000       0.00000       0.00000       0.00000       0.00000       0.00000       0.00000       0.00000       0.00000       0.00000       0.00000
   3  22 3353.5195    3.4020  1.7494 11.5607  0.0000    -0.0398541  0.1092   0.1339   0.2110    0.8930   0.0000      0.805571   438.5033      -32.5369      -16.7918      -6.60698      -4.97231      -1.49999       0.00000       0.00000       0.00000       0.00000       0.00000       0.00000       0.00000       0.00000       0.00000       0.00000       0.00000       0.00000       32.4294       37.7826       26.3987       16.4997       7.75462       2.76590       0.00000       0.00000       0.00000       0.00000       0.00000       0.00000       0.00000       0.00000       0.00000       0.00000       0.00000       0.00000
   3  23 3489.7224    2.9991  2.8558  4.5852  0.0000      0.140182  0.1303   0.0863   0.2646  329.6850   0.0000      0.341438   475.4715      -43.7791       31.1544       2.01485      -18.5295      0.281478       0.00000       0.00000       0.00000       0.00000       0.00000       0.00000       0.00000       0.00000       0.00000       0.00000       0.00000       0.00000       39.4542       43.3258       29.1259       19.3727       7.85422       2.96680       0.00000       0.00000       0.00000       0.00000       0.00000       0.00000       0.00000       0.00000       0.00000       0.00000       0.00000       0.00000
   3  24 3626.6153    2.4398  4.0215 10.7108 -0.0062      0.669928  0.1612   0.0642   0.3357    0.4190   0.0000      0.273331   394.9592      0.992262      -35.0433      -23.5953       8.99966      0.114762       0.00000       0.00000       0.00000       0.00000       0.00000       0.00000       0.00000       0.00000       0.00000       0.00000       0.00000       0.00000       55.8794       56.9604       39.8709       23.6267       10.6620       3.46949       0.00000       0.00000       0.00000       0.00000       0.00000       0.00000       0.00000       0.00000       0.00000       0.00000       0.00000       0.00000
   4  11 1914.7046    0.5229  0.4653  9.8212 -0.0009       4.92803  0.0517   0.0344   0.0844    0.1511   0.0000       3.01317   429.6900      0.608244       19.2267       10.6352       6.79382       5.30941       1.16323     -0.293934       0.00000       0.00000       0.00000       0.00000       0.00000       0.00000       0.00000       0.00000       0.00000       0.00000       14.5225       16.7680       14.2988       8.55569       6.44650       2.38993       1.32127      0.332538       0.00000       0.00000       0.00000       0.00000       0.00000       0.00000       0.00000       0.00000       0.00000       0.00000
   4  14 2324.2767    1.1484  0.6908 10.3221 -0.0060       4.60852  0.0550   0.0594   0.1144    0.4138   0.0000       1.77145   449.9740      -8.52490      -21.8983       20.8359       6.80889      0.325803      -1.64244     -0.318724       0.00000       0.00000       0.00000       0.00000       0.00000       0.00000       0.00000       0.00000       0.00000       0.00000       16.0229       16.5413       12.9590       10.0239       6.10402       2.66880       1.02049      0.273927       0.00000       0.00000       0.00000       0.00000       0.00000       0.00000       0.00000       0.00000       0.00000       0.00000
   4  15 2458.6011    1.4700  0.8829 11.1531 -0.0013       3.50685  0.0720   0.0763   0.1321    0.4959   0.0000       1.92228   444.7223       5.40284      -18.0413      -5.93742      0.942366      0.459563      0.196128     0.0533813       0.00000       0.00000       0.00000       0.00000       0.00000       0.00000       0.00000       0.00000       0.00000       0.00000       19.8222       21.4086       17.6887       12.0310       7.54550       3.39189       1.45694      0.368376       0.00000       0.00000       0.00000       0.00000       0.00000       0.00000       0.00000       0.00000       0.00000       0.00000
   4  16 2593.1750    2.1059  0.8856  0.8137  0.0000       1.98074  0.0577   0.0963   0.1208 1000.0000   0.0000       1.19617   434.5601       55.1529      -18.1811      -9.55685      -1.64770       2.25869       0.00000       0.00000       0.00000       0.00000       0.00000       0.00000       0.00000       0.00000       0.00000       0.00000       0.00000       0.00000       15.8256       17.4474       15.0670       9.98968       6.03164       3.08759       1.28314      0.327164       0.00000       0.00000       0.00000       0.00000       0.00000       0.00000       0.00000       0.00000       0.00000       0.00000
   4  17 2728.5645    2.6804  0.9103 10.6572 -0.0112       1.26270  0.0689   0.1252   0.1345    3.6781   0.0000      0.992847   450.1516      0.320144       10.1323       9.28440       10.0234      -4.52496      0.459338      0.330541       0.00000       0.00000       0.00000       0.00000       0.00000       0.00000       0.00000       0.00000       0.00000       0.00000       20.5625       22.6555       19.1861       10.8646       6.33950       3.28159       1.37818      0.333938       0.00000       0.00000       0.00000       0.00000       0.00000       0.00000       0.00000       0.00000       0.00000       0.00000
   4  18 2864.1380    3.1856  1.0336 11.1303 -0.0016      -1.49222  0.0707   0.1439   0.1388    1.8885   0.0000      0.975947   405.3130       37.5173       13.7183      -16.3298      -15.9404      -3.36907      0.273021      0.108493       0.00000       0.00000       0.00000       0.00000       0.00000       0.00000       0.00000       0.00000       0.00000       0.00000       21.0284       21.2478       18.3721       11.5017       6.72690       3.59458       1.39740      0.346051       0.00000       0.00000       0.00000       0.00000       0.00000       0.00000       0.00000       0.00000       0.00000       0.00000
   4  19 3000.1224    3.7899  0.9344 10.7973  0.0014     -0.766506  0.0676   0.1712   0.1178    2.2050   0.0000      0.908433   431.2791       60.8143       1.36640      -3.39442      -3.85214      -1.77850      -1.25070     -0.230620       0.00000       0.00000       0.00000       0.00000       0.00000       0.00000       0.00000       0.00000       0.00000       0.00000       19.5926       18.8299       16.5315       12.4444       7.04846       3.75149       1.30141      0.317894       0.00000       0.00000       0.00000       0.00000       0.00000       0.00000       0.00000       0.00000       0.00000       0.00000
   4  20 3136.0049    3.8083  1.2959  0.8088  0.0000      0.575057  0.0813   0.1559   0.1469 1000.0000   0.0000      0.724837   443.0489       10.1565       3.62699      -5.10636       4.64979       4.65892       0.00000       0.00000       0.00000       0.00000       0.00000       0.00000       0.00000       0.00000       0.00000       0.00000       0.00000       0.00000       22.9492       22.5299       20.0925       13.1894       7.26440       4.10555       1.46944      0.341124       0.00000       0.00000       0.00000       0.00000       0.00000       0.00000       0.00000       0.00000       0.00000       0.00000
   4  21 3271.9573    3.6588  1.3335 12.6915 -0.0089       2.38899  0.0900   0.1603   0.1611    0.5684   0.0000       1.04033   431.4614       8.55978     -0.219924      -10.2313      0.699258     0.0187174       1.41780     -0.596653       0.00000       0.00000       0.00000       0.00000       0.00000       0.00000       0.00000       0.00000       0.00000       0.00000       22.2431       23.6010       19.8428       15.0608       9.06116       4.39460       1.68898      0.441741       0.00000       0.00000       0.00000       0.00000       0.00000       0.00000       0.00000       0.00000       0.00000       0.00000
   4  22 3408.2057    3.2004  2.0614 11.9916  0.0020       1.13369  0.1169   0.1099   0.2210    0.4266   0.0000      0.675568   455.6885       51.3321      -42.2493       16.1228       13.3072      -7.31626      -2.26080      0.519944       0.00000       0.00000       0.00000       0.00000       0.00000       0.00000       0.00000       0.00000       0.00000       0.00000       25.5985       31.7763       25.4175       17.1176       12.1508       4.70069       2.37645      0.649660       0.00000       0.00000       0.00000       0.00000       0.00000       0.00000       0.00000       0.00000       0.00000       0.00000
   4  23 3545.0975    2.6687  2.6816 11.8201 -0.0069       1.11690  0.1296   0.0835   0.2365    0.2994   0.0000      0.477054   418.3388       34.8418       52.4959       39.2066      -11.3012       1.98478       1.22086     -0.979147       0.00000       0.00000       0.00000       0.00000       0.00000       0.00000       0.00000       0.00000       0.00000       0.00000       33.9509       35.8886       29.7777       19.9321       12.2785       5.68381       2.31762      0.579665       0.00000       0.00000       0.00000       0.00000       0.00000       0.00000       0.00000       0.00000       0.00000       0.00000
   4  24 3682.0647    2.3389  4.8864 10.4980  0.0140      0.790970  0.1754   0.0544   0.3284    0.3469   0.0000      0.208936   464.7480       31.8209       2.19129      -2.42671       6.55191      -4.45972     -0.670034     0.0701206       0.00000       0.00000       0.00000       0.00000       0.00000       0.00000       0.00000       0.00000       0.00000       0.00000       42.5556       46.7572       36.0753       30.2098       17.6297       8.41481       3.00984      0.922964       0.00000       0.00000       0.00000       0.00000       0.00000       0.00000       0.00000       0.00000       0.00000       0.00000
   4  25 3819.2546    2.0147  6.8576 10.1825  0.0002      0.421333  0.2051   0.0382   0.4060    0.2686   0.0000      0.138594   408.4840      -19.0226    -0.0950120      -11.6992      0.796753      -9.70659       2.68469      0.394303       0.00000       0.00000       0.00000       0.00000       0.00000       0.00000       0.00000       0.00000       0.00000       0.00000       52.1387       54.9140       45.4113       32.5142       19.4376       9.26928       3.56174      0.942593       0.00000       0.00000       0.00000       0.00000       0.00000       0.00000       0.00000       0.00000       0.00000       0.00000
   5  10 1823.3894    0.4001  0.2472  9.9296 -0.0127       17.7394  0.0376   0.0380   0.0770    0.0903   0.0000       6.09518   441.6249       6.13631      -2.22712      -1.37638       1.00602      -2.54190     -0.455494      0.580049     -0.117988    -0.0121609       0.00000       0.00000       0.00000       0.00000       0.00000       0.00000       0.00000       0.00000       9.32217       9.09678       11.2318       6.47152       6.14431       3.38120       1.30203      0.890142      0.317623     0.0627734       0.00000       0.00000       0.00000       0.00000       0.00000       0.00000       0.00000       0.00000
   5  12 2098.5491    0.6864  0.4725 10.0574 -0.0028       8.31657  0.0518   0.0379   0.0862    0.1490   0.0000       2.93114   441.0432       11.8064       18.9212      -12.5413       4.71267       4.53966     -0.804727      0.685082     0.0648939     0.0674370       0.00000       0.00000       0.00000       0.00000       0.00000       0.00000       0.00000       0.00000       12.2631       10.2328       13.7171       10.2658       4.46471       3.54178       2.68662       1.08195      0.288692     0.0494504       0.00000       0.00000       0.00000       0.00000       0.00000       0.00000       0.00000       0.00000
   5  13 2235.5039    1.0239  0.7318  9.9308 -0.0039       7.02348  0.0706   0.0442   0.0931    0.2622   0.0000       1.81770   427.3280      -23.0433       10.9458      -7.22177       5.50197      -5.56132       1.32717     -0.320556     0.0770037    -0.0603665       0.00000       0.00000       0.00000       0.00000       0.00000       0.00000       0.00000       0.00000       15.7926       15.1354       12.8131       12.0932       8.74407       4.92412       2.65164      0.911784      0.307213     0.0792794       0.00000       0.00000       0.00000       0.00000       0.00000       0.00000       0.00000       0.00000
   5  14 2371.0806    1.3636  0.8902  9.9304 -0.0018       1.54772  0.0539   0.0594   0.1125    0.5441   0.0000       1.14382   423.2501       2.64770       5.56304       5.64316       1.06811      -5.19493       2.90317      0.496538      0.560596     0.0128440       0.00000       0.00000       0.00000       0.00000       0.00000       0.00000       0.00000       0.00000       13.1350       12.5935       12.5803       10.5745       6.12119       4.03663       2.37717      0.961853      0.268845     0.0612250       0.00000       0.00000       0.00000       0.00000       0.00000       0.00000       0.00000       0.00000
   5  15 2506.2111    1.7268  0.8759 10.8665 -0.0080       3.64527  0.0584   0.0724   0.1037    0.3838   0.0000       1.36735   437.5050      -4.05870       15.5816      -3.30551       21.3914      -1.50383      -1.31847      0.232889      0.149460    -0.0222242       0.00000       0.00000       0.00000       0.00000       0.00000       0.00000       0.00000       0.00000       13.0340       13.5894       11.9330       9.64555       7.58402       4.32957       2.02259      0.818783      0.303572     0.0655536       0.00000       0.00000       0.00000       0.00000       0.00000       0.00000       0.00000       0.00000
   5  16 2641.2948    2.4089  1.0876 -1.6765  0.0000       1.22264  0.0636   0.0922   0.1160 1000.0000   0.0000      0.830818   429.2697       13.2530       2.76779      0.931271      -1.90264      -1.92642       0.00000       0.00000       0.00000       0.00000       0.00000       0.00000       0.00000       0.00000       0.00000       0.00000       0.00000       0.00000       13.6484       14.3598       13.1176       11.0417       7.13891       4.57839       2.16103       1.01704      0.298416     0.0732145       0.00000       0.00000       0.00000       0.00000       0.00000       0.00000       0.00000       0.00000
   5  18 2913.9634    3.2739  1.0941  8.1288 -0.0073       5.25776  0.0665   0.1232   0.1217    6.3182   0.0000       1.68301   435.6175       56.7879       18.9235     -0.761323      0.869040      -5.39494     -0.388633     -0.880183     -0.266089    -0.0389200       0.00000       0.00000       0.00000       0.00000       0.00000       0.00000       0.00000       0.00000       13.9945       15.4806       14.2214       10.5739       7.41925       4.49239       1.99298       1.01693      0.330740     0.0713809       0.00000       0.00000       0.00000       0.00000       0.00000       0.00000       0.00000       0.00000
   5  19 3050.0796    3.8232  1.0212 12.3122  0.0005       1.25244  0.0745   0.1703   0.1227    0.9158   0.0000       1.62887   427.2470       47.5899       16.8608      -5.70869       2.40051      -2.62239      -3.43461      0.361763    -0.0388045    -0.0959247       0.00000       0.00000       0.00000       0.00000       0.00000       0.00000       0.00000       0.00000       13.8495       18.3601       14.3082       12.3082       8.40371       4.69993       2.90780       1.04556      0.393299      0.107692       0.00000       0.00000       0.00000       0.00000       0.00000       0.00000       0.00000       0.00000
   5  20 3186.2761    3.9936  1.3196 11.1073 -0.0103     0.0733545  0.0858   0.1598   0.1452    6.4564   0.0000      0.942336   420.1359       55.1086       1.52829       5.79148      0.895131     -0.136593     -0.681934      -1.48557     -0.332482   -0.00834695       0.00000       0.00000       0.00000       0.00000       0.00000       0.00000       0.00000       0.00000       15.1566       20.9996       14.9037       15.8171       8.18663       6.93724       2.61310       1.58009      0.368324      0.134183       0.00000       0.00000       0.00000       0.00000       0.00000       0.00000       0.00000       0.00000
   5  23 3596.6113    2.4680  3.5809 10.9762 -0.0026     -0.244495  0.1352   0.0591   0.2534    0.3635   0.0000      0.270104   477.4137       20.2185       28.5351       24.1409      -22.8420      -12.8623      -1.72625       2.05600      0.397462     -0.268092       0.00000       0.00000       0.00000       0.00000       0.00000       0.00000       0.00000       0.00000       27.7708       32.6695       27.8016       22.5076       14.4849       8.63155       4.44321       1.93459      0.645266      0.162512       0.00000       0.00000       0.00000       0.00000       0.00000       0.00000       0.00000       0.00000
   5  24 3734.3291    2.1612  5.3265 10.2821 -0.0001      0.494789  0.1663   0.0418   0.3083    0.2830   0.0000      0.139126   422.7180       41.6245       27.6806       29.5637      -17.9453       15.2363       3.78019      -3.02374       1.36977     0.0802777       0.00000       0.00000       0.00000       0.00000       0.00000       0.00000       0.00000       0.00000       33.6518       37.2773       35.0037       25.8623       18.1754       10.5461       5.52821       2.40042      0.868981      0.182510       0.00000       0.00000       0.00000       0.00000       0.00000       0.00000       0.00000       0.00000
   5  25 3872.0297    1.8083  6.7204 10.2753 -0.0062      0.330080  0.2003   0.0323   0.3581    0.1764   0.0000      0.124455   485.0108       87.3979       13.7705      -19.4757      -23.1854      -8.14581       3.11173       6.29625      0.430201     -0.772361       0.00000       0.00000       0.00000       0.00000       0.00000       0.00000       0.00000       0.00000       40.7947       45.2561       41.5300       32.4775       21.5186       12.6754       7.03186       2.92863      0.994685      0.223814       0.00000       0.00000       0.00000       0.00000       0.00000       0.00000       0.00000       0.00000
   5  27 4147.0922    1.2590 11.4855 10.1253 -0.0016     -0.220008  0.3220   0.0221   0.6030    0.1020   0.0000      0.110006   472.3325       41.5539       121.358      -49.2737       11.6007      -21.0790     0.0403250      -1.62700      -2.08494      0.442787       0.00000       0.00000       0.00000       0.00000       0.00000       0.00000       0.00000       0.00000       58.9002       68.0825       59.4064       47.2756       31.3835       19.2413       9.39134       4.28137       1.42428      0.336868       0.00000       0.00000       0.00000       0.00000       0.00000       0.00000       0.00000       0.00000
   6   9 1727.7859    0.3087  0.2338  9.8647 -0.0152       23.3292  0.0383   0.0339   0.1025    0.0796   0.0000       9.34468   448.0188       11.4475       5.66644      -5.94795       5.14894       6.10791      0.472347     -0.657693     -0.251882    -0.0200793    -0.0582872     0.0173480       0.00000       0.00000       0.00000       0.00000       0.00000       0.00000       6.96815       9.62583       9.77541       5.76783       6.31163       2.94237       1.80559       1.28103      0.447891      0.208002     0.0809714     0.0144763       0.00000       0.00000       0.00000       0.00000       0.00000       0.00000
   6  10 1866.0804    0.3826  0.3234  9.9674  0.0002       8.01208  0.0453   0.0279   0.0761    0.0920   0.0000       5.41172   440.8183       16.6362       3.38290      -4.30378       11.9010       5.97488      -5.75958     -0.553135     -0.250316     -0.286268    -0.0873883     0.0266085       0.00000       0.00000       0.00000       0.00000       0.00000       0.00000       9.20825       11.5969       9.75524       7.96793       6.18714       4.09429       2.66125      0.950908      0.612500      0.154324     0.0646622     0.0159566       0.00000       0.00000       0.00000       0.00000       0.00000       0.00000
   6  11 2004.0671    0.5419  0.5105  9.9937 -0.0034       4.09839  0.0455   0.0337   0.0885    0.1286   0.0000       2.15858   438.3300       3.11355     -0.399649      -18.2424      -9.96047       4.90994     -0.590423     -0.248464      0.653466     0.0699878    -0.0655773   -0.00149306       0.00000       0.00000       0.00000       0.00000       0.00000       0.00000       9.67501       12.0688       11.4815       7.89626       7.15084       4.00170       2.59291       1.40114      0.590376      0.230912     0.0986091     0.0170716       0.00000       0.00000       0.00000       0.00000       0.00000       0.00000
   6  12 2142.6990    0.7912  0.6481 10.0600 -0.0034       9.05261  0.0505   0.0348   0.0930    0.1655   0.0000       1.86388   447.9331      -8.12409       5.39848      -6.76374       7.29226       3.31488      -2.38248      -2.02515      0.587398      0.536959    -0.0510477    -0.0480637       0.00000       0.00000       0.00000       0.00000       0.00000       0.00000       8.52602       10.9875       9.93787       8.37847       6.19693       3.86166       2.43837       1.40135      0.607059      0.241642     0.0773212     0.0183972       0.00000       0.00000       0.00000       0.00000       0.00000       0.00000
   6  13 2279.9243    1.1354  0.6732 10.3972 -0.0053       5.62398  0.0446   0.0525   0.0900    0.2159   0.0000       1.49163   429.5096      -4.52209       18.7270       5.32504      -2.06519      -2.78608       1.55817     -0.843816      0.957713    -0.0881204    0.00415473    -0.0126675       0.00000       0.00000       0.00000       0.00000       0.00000       0.00000       9.22458       9.43679       9.39936       7.73671       5.96460       3.99992       2.37038       1.27671      0.533696      0.215304     0.0609627     0.0115252       0.00000       0.00000       0.00000       0.00000       0.00000       0.00000
   6  14 2415.6585    1.4202  0.9689 10.3669  0.0044       2.82515  0.0590   0.0536   0.1045    0.3694   0.0000       1.20562   439.1125       12.0910      -15.8710      -9.53731       8.29898       2.60991       3.45987      -1.21775      0.200803    -0.0154131     0.0795598    -0.0345896       0.00000       0.00000       0.00000       0.00000       0.00000       0.00000       10.5808       12.1924       10.4256       9.26366       7.07780       4.72374       2.74352       1.41406      0.611822      0.232929     0.0733617     0.0169403       0.00000       0.00000       0.00000       0.00000       0.00000       0.00000
   6  15 2551.1874    1.8933  1.0214 11.0429 -0.0098       3.84658  0.0656   0.0692   0.1095    0.4119   0.0000       1.13113   441.6495       9.12591      -4.30147      0.744020       4.20834       4.20889      -2.30555      -1.36992     -0.280858      0.139374     -0.101197    -0.0234844       0.00000       0.00000       0.00000       0.00000       0.00000       0.00000       14.3346       16.5952       15.6472       11.4074       7.69229       4.72258       2.65388       1.52497      0.616190      0.258020     0.0774116     0.0150504       0.00000       0.00000       0.00000       0.00000       0.00000       0.00000
   6  16 2687.1853    2.4181  1.0445 11.5927 -0.0068       3.39369  0.0566   0.0909   0.1313    0.4068   0.0000       1.43716   437.7740      -8.49481       9.84748      -7.36947      -2.02960      -3.15991      -2.59051      0.484868     -0.445245     -0.328484    -0.0198900    -0.0216681       0.00000       0.00000       0.00000       0.00000       0.00000       0.00000       11.9304       14.1129       12.9535       10.0817       6.82102       4.81369       2.53810       1.34759      0.615668      0.253188     0.0727315     0.0153491       0.00000       0.00000       0.00000       0.00000       0.00000       0.00000
   6  17 2823.7831    2.9295  0.9340 11.2191 -0.0041     -0.685631  0.0583   0.1154   0.0980    0.7321   0.0000      0.916325   465.9943       19.0110       1.78422       4.09537       8.06524       4.53678       8.14416      -1.02861     0.0148575    0.00380960     0.0518890    0.00911762       0.00000       0.00000       0.00000       0.00000       0.00000       0.00000       12.7569       12.0244       9.56906       9.66741       8.97715       6.01935       3.82681       1.54240      0.675843      0.221413     0.0732530     0.0154631       0.00000       0.00000       0.00000       0.00000       0.00000       0.00000
   6  18 2960.8401    3.8311  0.8443 11.4103 -0.0094       2.88212  0.0488   0.1483   0.0893    0.9060   0.0000      0.953572   447.2523       22.5245       9.47052       9.74187      -1.13990      -2.08043     -0.908529      -1.77863      0.259803     -0.326635     0.0599353    -0.0134705       0.00000       0.00000       0.00000       0.00000       0.00000       0.00000       9.34654       9.77321       9.91960       8.19533       5.55808       3.52492       2.18572       1.26967      0.555783      0.206427     0.0574192     0.0103890       0.00000       0.00000       0.00000       0.00000       0.00000       0.00000
   6  19 3097.3243    3.8320  0.9799 12.9667 -0.0079      0.152703  0.0558   0.1481   0.1122    0.3553   0.0000       1.26852   441.2029       44.0201       9.86905       3.91826      0.361060      0.553751       4.98100     -0.448040     -0.315281     0.0214588    -0.0965333   -0.00687955       0.00000       0.00000       0.00000       0.00000       0.00000       0.00000       11.0421       11.1264       11.0999       9.37991       6.87205       4.68694       2.78866       1.47251      0.661104      0.250313     0.0706557     0.0140472       0.00000       0.00000       0.00000       0.00000       0.00000       0.00000
   6  20 3234.1569    3.8416  1.5442  2.9136  0.0000      0.916537  0.0718   0.1122   0.1306 1000.0000   0.0000      0.645890   434.7719       10.2197      0.513594       16.1050       18.4572      -6.28045       0.00000       0.00000       0.00000       0.00000       0.00000       0.00000       0.00000       0.00000       0.00000       0.00000       0.00000       0.00000       13.1683       14.5808       13.7608       11.2937       8.13060       5.43129       3.12951       1.64793      0.747740      0.290523     0.0840948     0.0169759       0.00000       0.00000       0.00000       0.00000       0.00000       0.00000
   6  21 3371.2470    3.3003  2.1587 11.2412 -0.0024      0.872434  0.0939   0.0826   0.1582    0.5665   0.0000      0.477803   422.2970       20.9202     -0.884382      -5.17889      0.861173      -2.83963       9.16042      0.726598     -0.180886     0.0630926      0.157815     0.0252488       0.00000       0.00000       0.00000       0.00000       0.00000       0.00000       15.9119       17.6858       16.8316       14.1242       10.3697       7.35473       4.25513       2.11555       1.02864      0.403910      0.115634     0.0237995       0.00000       0.00000       0.00000       0.00000       0.00000       0.00000
   6  22 3508.6753    2.8091  3.0958 10.9178 -0.0014       1.06605  0.1137   0.0599   0.1947    0.3685   0.0000      0.281572   450.0783       34.4517       15.9817       1.00837       2.47669      -10.4714     -0.150586      0.249520     -0.249613     -0.580993      0.241695     0.0124989       0.00000       0.00000       0.00000       0.00000       0.00000       0.00000       18.9628       22.8882       20.7067       17.3806       13.2401       8.64685       5.24664       2.68840       1.25257      0.479488      0.155452     0.0326301       0.00000       0.00000       0.00000       0.00000       0.00000       0.00000
   6  23 3646.4208    2.3250  4.1668 10.7118 -0.0002      0.808018  0.1377   0.0464   0.2553    0.2793   0.0000      0.222312   442.1114       32.5448       11.6987      -9.99828       9.25189      -15.1608       12.3955      -1.34089     -0.212106     -0.350854      0.219656   -0.00387750       0.00000       0.00000       0.00000       0.00000       0.00000       0.00000       22.4750       26.6317       25.4459       20.5167       16.2359       10.5065       6.36707       3.40163       1.51965      0.597916      0.196302     0.0391958       0.00000       0.00000       0.00000       0.00000       0.00000       0.00000
   6  24 3784.2547    1.9743  5.8948 10.4085  0.0070      0.418218  0.1690   0.0338   0.3118    0.1729   0.0000      0.142525   365.3998       57.5253       59.1654     -0.465382       2.86381      0.396885     -0.571626       1.77915       1.06418     0.0152000      0.299585     0.0346093       0.00000       0.00000       0.00000       0.00000       0.00000       0.00000       27.9223       32.8418       30.9326       26.2254       19.3085       13.1935       7.93108       4.27833       1.95825      0.760103      0.232402     0.0480676       0.00000       0.00000       0.00000       0.00000       0.00000       0.00000
   6  26 4060.4765    1.4320 10.0990 10.1951 -0.0003     0.0666497  0.2710   0.0217   0.4708    0.0934   0.0000      0.104951   432.7129      -26.7711       18.1727      -6.80033      -34.9154      -14.4185      -4.44095       1.51052      -4.04763     -0.836892      0.243266     0.0517419       0.00000       0.00000       0.00000       0.00000       0.00000       0.00000       42.2327       51.3065       47.0326       38.8872       29.4596       19.3397       11.6393       5.84239       2.83780       1.06968      0.351526     0.0722137       0.00000       0.00000       0.00000       0.00000       0.00000       0.00000
   6  27 4198.7618    1.1962 12.6387 10.1740  0.0004     -0.108762  0.3537   0.0199   0.6289    0.0825   0.0000     0.0989196   449.8581       138.755       40.9433      -56.9844      -24.4584      -22.5443      0.378197       9.18584      -13.6431      -1.89990     -0.246613     0.0397544       0.00000       0.00000       0.00000       0.00000       0.00000       0.00000       50.6232       60.9571       57.6918       47.3558       35.5557       24.9701       14.3534       7.47403       3.59991       1.43784      0.435120     0.0893824       0.00000       0.00000       0.00000       0.00000       0.00000       0.00000
   6  28 4338.0662    1.0367 14.8611 10.0545 -0.0061    -0.0693689  0.4145   0.0170   0.7818    0.0805   0.0000      0.101331   485.7705       26.6615       102.438      -22.8293      -31.3432       17.5734       49.2926      -17.0328      -5.57988      0.797149      -1.00562    -0.0522354       0.00000       0.00000       0.00000       0.00000       0.00000       0.00000       57.3961       67.8624       64.9141       52.6038       41.2045       26.4386       16.7505       8.46259       4.08857       1.52204      0.499063     0.0942729       0.00000       0.00000       0.00000       0.00000       0.00000       0.00000
   7  10 1906.9264    0.4361  0.3824  9.9452 -0.0185       16.3283  0.0458   0.0264   0.0674    0.0944   0.0000       3.86179   439.4901       13.3166       4.67536      -5.12581      -4.45030      -4.54259      -1.30753       1.21184      0.628752      0.537009     -0.217062     0.0249734   -0.00647729    0.00135524       0.00000       0.00000       0.00000       0.00000       11.6605       12.1015       11.2069       9.20681       7.06928       5.35644       3.34130       1.74165      0.790819      0.398232      0.168130     0.0569232     0.0123168    0.00218185       0.00000       0.00000       0.00000       0.00000
   7  11 2045.9307    0.6645  0.4643 10.0958 -0.0090       5.59660  0.0366   0.0340   0.0679    0.1345   0.0000       1.73231   447.9066      -8.40265      -7.19017       3.96149       1.35882       1.76831      -3.02301       1.04459      0.239968     0.0999833     0.0364393      0.121946    -0.0170724   0.000538235       0.00000       0.00000       0.00000       0.00000       6.98359       8.27033       7.51324       7.13233       5.19443       4.04552       2.85275       1.37222      0.799526      0.367155      0.170787     0.0494341     0.0147506    0.00317961       0.00000       0.00000       0.00000       0.00000
   7  12 2184.6231    0.8369  0.6888  9.7518 -0.0039       4.68283  0.0432   0.0337   0.0791    0.2254   0.0000       1.40759   430.6421       5.53061      0.780793      -1.70744       1.27890      -10.0008      -7.90191      -1.30981      0.336912    -0.0464542     -0.266085   -0.00471283   -0.00850470   0.000656644       0.00000       0.00000       0.00000       0.00000       7.71317       8.85442       8.52630       7.22678       5.76499       4.16766       2.99710       1.50115      0.820017      0.389476      0.173358     0.0544422     0.0162835    0.00299444       0.00000       0.00000       0.00000       0.00000
   7  13 2322.3006    1.1701  0.7682 10.6425 -0.0115       2.72187  0.0615   0.0458   0.0865    0.2172   0.0000       1.23328   432.6624      -7.54439      0.959872      0.550764       6.01040       9.42923     -0.838928     -0.339595      0.393806     -0.164595     -0.139761     0.0215110    -0.0368387    0.00410503       0.00000       0.00000       0.00000       0.00000       8.36260       11.4787       11.4332       8.35259       8.69539       4.15711       3.95000       2.16263       1.00678      0.675307      0.216007     0.0803139     0.0324219    0.00477529       0.00000       0.00000       0.00000       0.00000
   7  14 2458.3800    1.5881  1.0195 10.3976 -0.0077       3.83424  0.0609   0.0551   0.0926    0.4191   0.0000       1.07961   418.2670       20.8226       25.6665       5.48950      -3.26901       1.25682      -2.85932     -0.320754     -0.949894     0.0447907      0.136643     0.0213754     0.0230337    0.00808143       0.00000       0.00000       0.00000       0.00000       9.44484       10.9036       10.8905       8.99972       7.03052       4.64800       3.24118       1.83713      0.931030      0.498691      0.189676     0.0663525     0.0196708    0.00353263       0.00000       0.00000       0.00000       0.00000
   7  15 2594.4077    1.9501  1.0671  9.4093 -0.0019       1.97688  0.0589   0.0620   0.0956    1.5502   0.0000      0.842167   430.6945      -8.35880       13.0182       15.6530       1.19972      -5.22690      0.718028       1.38936     -0.466240     -0.194377     -0.176834    -0.0996775     0.0158014   0.000597999       0.00000       0.00000       0.00000       0.00000       9.10374       10.8793       10.1296       9.00365       7.07820       5.18125       3.18251       2.00926       1.04556      0.492657      0.199037     0.0739861     0.0197689    0.00409753       0.00000       0.00000       0.00000       0.00000
   7  16 2731.2639    2.5366  1.1528 10.8671  0.0086       2.53604  0.0588   0.0816   0.1090    0.5224   0.0000       1.01050   426.7154       1.73431      -7.48024       8.12554       8.40697      -8.04312     -0.723340      -3.12098     -0.191582     0.0929373     0.0495274    -0.0485444     0.0213864    0.00343548       0.00000       0.00000       0.00000       0.00000       9.48216       11.4708       11.0301       9.14227       6.58155       4.63801       2.98028       1.67241      0.900627      0.440697      0.187095     0.0632573     0.0178599    0.00348878       0.00000       0.00000       0.00000       0.00000
   7  17 2868.5108    3.1989  0.9475 11.0261 -0.0013       1.45759  0.0487   0.1114   0.0967    0.9384   0.0000      0.703825   437.2699       21.6132       11.9840       7.22755      -4.73953      -4.85485       5.70693      -1.49857      -1.79291     -0.316440    -0.0620162    -0.0172723  -4.98088e-05   -0.00822587       0.00000       0.00000       0.00000       0.00000       9.22667       10.6410       9.88134       8.46368       6.37065       4.53428       3.03533       1.59424      0.881491      0.374440      0.169525     0.0513527     0.0153033    0.00309303       0.00000       0.00000       0.00000       0.00000
   7  18 3005.7392    3.9808  0.9534 11.0929 -0.0051     -0.701690  0.0469   0.1377   0.0988    1.1600   0.0000      0.589439   439.7715       11.4902       7.37313       2.93679      0.737294       2.16370     -0.474652    -0.0226817      -1.48986     -0.572429     0.0346122     0.0816400    -0.0163110   -0.00268153       0.00000       0.00000       0.00000       0.00000       8.28060       8.61691       9.21642       8.10232       5.99720       4.61135       2.75487       1.80717       1.00637      0.443020      0.193961     0.0695551     0.0162252    0.00313668       0.00000       0.00000       0.00000       0.00000
   7  19 3142.8805    4.0987  1.0104 11.1749 -0.0055      0.699200  0.0592   0.1367   0.0940    1.3612   0.0000      0.671026   411.7165       15.1362      -5.31055      0.467382       24.3109     -0.952730      -2.06871      -3.85388       1.78972     -0.347674     -0.289557     0.0919252   -0.00588684   0.000961958       0.00000       0.00000       0.00000       0.00000       12.8598       15.7345       14.4112       11.5856       8.25148       4.96715       3.12572       1.82568      0.909764      0.431739      0.160406     0.0545168     0.0176311    0.00339196       0.00000       0.00000       0.00000       0.00000
   7  20 3280.0818    3.7485  1.5313 11.5034 -0.0012       1.37042  0.0725   0.1075   0.1180    0.6807   0.0000      0.677688   435.0685       29.0470       23.8197      -7.40162       4.99725      -4.65164      -6.34725       2.24224     -0.779005     -0.274141    -0.0758432     0.0150937   -0.00105839   8.84303e-05       0.00000       0.00000       0.00000       0.00000       11.1132       12.0880       11.2773       10.6641       8.59150       5.62472       3.90327       2.37457       1.29417      0.581279      0.224036     0.0729926     0.0224669    0.00426909       0.00000       0.00000       0.00000       0.00000
   7  21 3417.5704    3.1900  2.0018 11.7807 -0.0038      0.358081  0.0806   0.0825   0.1463    0.3063   0.0000      0.497885   427.4216       30.9034      -5.12902       2.31467      -12.5814      -1.08519     -0.903871       1.06553      -3.33836     -0.869305      0.109334     -0.117154    0.00250803   -0.00132720       0.00000       0.00000       0.00000       0.00000       13.0734       14.3392       13.8656       12.2791       9.52792       6.82272       4.33764       2.64428       1.45644      0.646225      0.265454     0.0923992     0.0241481    0.00463343       0.00000       0.00000       0.00000       0.00000
   7  22 3555.6265    2.7263  3.3858 10.6078 -0.0014      0.704756  0.1054   0.0498   0.1931    0.3228   0.0000      0.221926   438.8608       49.4153       37.0889      -10.2592      -14.0619      -6.25670       6.33374      -1.21897      -1.05587     -0.873258      0.290202    0.00312662     0.0145404   -0.00681730       0.00000       0.00000       0.00000       0.00000       15.4793       19.0016       17.4740       15.8762       11.6739       8.66181       5.48133       3.37472       1.63465      0.907122      0.332356      0.127009     0.0333762    0.00736014       0.00000       0.00000       0.00000       0.00000
   7  23 3693.8665    2.3309  4.8434 10.1487  0.0021      0.718023  0.1280   0.0364   0.2412    0.2486   0.0000      0.147892   422.2065       22.6581      -8.30162       27.0191       8.52619      -1.15373      -6.18698      -8.13583      -1.25295      0.792957     -0.503503    -0.0959358     0.0351760     0.0138583       0.00000       0.00000       0.00000       0.00000       19.8914       22.8186       22.0881       19.4347       14.8085       10.6519       6.82474       4.16408       2.21180       1.05544      0.429873      0.152565     0.0407280    0.00787247       0.00000       0.00000       0.00000       0.00000
   7  26 4109.5689    1.3639 11.3931 10.1290  0.0007    0.00517778  0.2718   0.0191   0.4961    0.0805   0.0000     0.0852382   380.6107       11.1967       6.67677       56.2020       7.30249       4.18678       23.4390       9.14084       3.51446      -1.57400       1.71941      0.340333     -0.130158   -0.00245303       0.00000       0.00000       0.00000       0.00000       36.3194       43.2779       41.8395       35.8444       29.5585       20.8691       14.1683       8.09577       4.43630       2.07013      0.888079      0.305820     0.0911545     0.0163598       0.00000       0.00000       0.00000       0.00000
   8  10 1946.1801    0.5408  0.3922  9.8386 -0.0082       9.90196  0.0335   0.0274   0.0537    0.1112   0.0000       2.41316   438.9804       7.69269       14.1923      -3.82545      -4.92554       2.95074     -0.311008     -0.214817      0.151135     -0.452003     -0.208688    -0.0706562   -0.00224418    0.00725156   0.000466440  -0.000308531       0.00000       0.00000       4.88412       6.58027       6.78541       5.25961       5.06677       3.19120       2.43213       1.53863      0.888615      0.548020      0.227706      0.119894     0.0396832     0.0153139    0.00450251   0.000698803       0.00000       0.00000
   8  11 2086.2079    0.6738  0.6188  9.9665 -0.0034       5.31374  0.0370   0.0280   0.0771    0.1329   0.0000       1.68520   442.9892       1.53220       3.68095       13.1573     -0.239013      -4.14153      0.446021      -1.92454    -0.0122010    -0.0636864     -0.208866     0.0813040    -0.0128019    0.00757121   0.000359325    0.00101108       0.00000       0.00000       6.29591       6.66054       6.82861       6.32351       5.06845       3.72580       2.64956       1.73040       1.02058      0.565503      0.269488      0.117305     0.0420583     0.0129083    0.00323827   0.000573128       0.00000       0.00000
   8  12 2225.2689    0.9354  0.8085 10.2099 -0.0146       4.53197  0.0485   0.0352   0.0847    0.1874   0.0000       1.26653   433.9936      -13.0812       17.1089       18.1511       2.88531       2.47453       4.47694      -2.45817       1.77419     -0.576679      0.384402      0.194660     0.0833856    -0.0167522    0.00189434  -1.56681e-05       0.00000       0.00000       7.93943       8.84773       8.63128       7.84658       6.21273       4.77018       3.59195       2.19766       1.18271      0.621383      0.341687      0.137506     0.0505681     0.0151238    0.00394565   0.000722528       0.00000       0.00000
   8  13 2362.8833    1.3620  0.9315  9.9935 -0.0053       2.87739  0.0494   0.0457   0.0862    0.3933   0.0000       1.04126   432.9603       3.38565       12.3834      -10.1629       16.8077      -9.66290       2.56810       2.56533       1.18851      0.161281     -0.352512     -0.146196    -0.0735870   -0.00135896    0.00696495  -0.000220331       0.00000       0.00000       7.40024       9.15439       9.06766       7.71386       6.27115       4.40750       3.07081       1.85478       1.16713      0.606448      0.282625      0.128670     0.0525680     0.0158008    0.00452733   0.000760140       0.00000       0.00000
   8  14 2499.5329    1.7003  0.8369 10.6551 -0.0033       1.23276  0.0454   0.0574   0.0783    0.2959   0.0000      0.925374   443.0807      -4.67570       13.1988       15.0677     -0.292252      -2.73415       2.52813      -1.96701      -1.27329     -0.572397     0.0555929      0.194268     0.0333513    0.00415559    0.00266723  -0.000309964       0.00000       0.00000       6.85389       7.79970       7.88729       6.64195       5.91150       4.53927       3.07516       2.13365       1.12139      0.620185      0.303922      0.131077     0.0474765     0.0177782    0.00435372   0.000725503       0.00000       0.00000
   8  15 2636.2609    2.1403  1.0878 10.4042 -0.0073       2.65617  0.0541   0.0662   0.0891    0.7276   0.0000      0.936737   436.8447      -7.94859       5.59011       16.5621       3.52003       3.72850       3.13223      -3.38733     -0.234630      0.725235     -0.282078     0.0412287     0.0717442    0.00226951   -0.00381424    0.00117637       0.00000       0.00000       8.03028       8.84194       8.59298       8.43502       6.52088       4.80479       3.15770       2.23184       1.28511      0.742834      0.338914      0.147613     0.0496505     0.0168309    0.00386001   0.000803186       0.00000       0.00000
   8  16 2773.8742    2.7972  0.9888 10.9081 -0.0036      0.723403  0.0452   0.0887   0.0924    0.5605   0.0000      0.845419   442.3907       15.3851       16.4363     -0.970279     -0.711826      -2.54163      -1.26605      -3.85690       2.09873      0.911020     -0.140740     -0.105037     0.0141088     0.0101985    0.00618826  -0.000926915       0.00000       0.00000       7.12565       7.89650       7.64085       6.83092       5.76460       4.46903       3.11463       1.95908       1.16543      0.592318      0.283612      0.118439     0.0467991     0.0144127    0.00381029   0.000651610       0.00000       0.00000
   8  17 2911.7331    3.3490  0.9213 11.8730 -0.0021       2.99342  0.0512   0.1098   0.0830    0.3840   0.0000      0.781156   441.1740       9.20370      -17.0389       3.06008      -3.48001     -0.524172      -1.76386     -0.520772     -0.736692     -0.541706      0.131582     -0.131404    -0.0342062    0.00495673   0.000924531  -0.000175040       0.00000       0.00000       7.78349       8.31011       8.54217       8.03621       5.97611       4.96567       3.67452       2.14143       1.36106      0.683985      0.360811      0.154178     0.0631465     0.0165065    0.00418008   0.000804727       0.00000       0.00000
   8  18 3049.2665    3.9189  0.9624 12.6291 -0.0061       2.88892  0.0525   0.1290   0.0853    0.2927   0.0000       1.03021   426.3712       18.8517       9.43351       10.7334       1.62797      -7.18435      -1.00273      -1.32298       1.38854     0.0901173      0.196152     -0.200909     0.0551890    0.00968958     0.0110650  -0.000424984       0.00000       0.00000       8.34703       9.38441       9.52278       9.06427       6.63882       4.63518       3.39656       2.16356       1.23665      0.705207      0.369713      0.158102     0.0552247     0.0164869    0.00420228   0.000830491       0.00000       0.00000
   8  19 3186.8565    3.6574  1.3240 12.5502 -0.0033       1.91431  0.0724   0.1066   0.1130    0.2666   0.0000       1.18951   441.6170       19.4990       21.4580      -6.09133       9.34648      -8.01365     -0.369335     -0.446433      -2.06656      -1.01859     -0.292017      0.119180    -0.0288183    0.00683219    0.00164145   1.97047e-05       0.00000       0.00000       10.6042       10.0283       10.0239       11.0161       9.11789       5.91665       3.82084       2.99186       1.99403       1.09862      0.516325      0.185158     0.0654035     0.0203700    0.00491683   0.000875561       0.00000       0.00000
   8  20 3324.4208    3.3497  1.6328 12.2280 -0.0060     -0.228355  0.0714   0.0868   0.1223    0.2534   0.0000      0.698793   423.4933       9.09591       9.22795       5.66501      -1.10953       3.06080      -4.88260     -0.439121      -1.94346       1.34227      0.830517      0.161051     0.0874463    0.00340626    0.00752456   -0.00150379       0.00000       0.00000       10.2190       12.6124       11.7228       10.5323       8.32800       6.58354       4.58348       2.73038       1.65523      0.802654      0.421218      0.169620     0.0729760     0.0218479    0.00583653    0.00114679       0.00000       0.00000
   8  21 3462.6226    3.1082  2.4007 11.7324 -0.0002      0.229335  0.0828   0.0689   0.1574    0.2107   0.0000      0.309963   439.9118       26.7333       11.1631      0.562367       10.2317      -12.5492       3.88883      -1.77385      0.413264      0.411467     0.0629107     -0.543878     0.0293602    -0.0317453    0.00755309    0.00145428       0.00000       0.00000       11.3029       14.4393       13.3131       12.2262       9.92574       7.18812       4.95538       3.16494       1.92274       1.00336      0.500638      0.205226     0.0808111     0.0259585    0.00741960    0.00143590       0.00000       0.00000
   8  22 3601.2827    2.5525  3.7343 11.0365 -0.0016      0.495619  0.1112   0.0444   0.1869    0.1837   0.0000      0.191722   427.1692       11.4950       2.76536       10.7482      -25.1063      -3.92629       5.75962      -4.06061      -2.58528     -0.391151      0.386013    0.00140358     0.0369645    -0.0250280  -0.000853419   0.000790220       0.00000       0.00000       14.5029       17.3091       17.2524       15.3160       13.0940       9.04166       6.66857       4.16471       2.54618       1.40861      0.644379      0.298073      0.108249     0.0353091     0.0102498    0.00170386       0.00000       0.00000
   8  23 3740.0305    2.1478  5.0170 10.4941 -0.0021      0.624620  0.1276   0.0326   0.2300    0.1644   0.0000      0.144478   396.9355       35.0865       4.94872       3.15865      -14.7864      -8.38592      -3.24756      -4.25453     -0.463279     -0.726430      0.456328     -0.280357      0.197674    -0.0449936     0.0166086    0.00378861       0.00000       0.00000       16.7862       19.4824       19.3997       17.6317       14.4494       10.9161       7.62046       4.91348       2.92237       1.56342      0.766864      0.330745      0.128295     0.0415511     0.0108410    0.00190604       0.00000       0.00000
   8  24 3878.5987    1.7641  7.1463 10.3383  0.0000      0.203440  0.1634   0.0237   0.3008    0.1063   0.0000     0.0994478   436.6180      -40.1115       25.9939      -11.7298      -11.5798      -5.53267       2.36990      -9.97154      -5.44794       1.69225    -0.0645968     -0.404438    -0.0297832    -0.0770610    0.00288873    0.00323376       0.00000       0.00000       21.3272       25.8726       24.8742       22.7685       18.8517       14.3048       9.82027       6.37863       3.79535       2.05247      0.967885      0.431395      0.164054     0.0549017     0.0143915    0.00261597       0.00000       0.00000
   8  26 4156.5499    1.3071 12.1633 10.0276  0.0007    -0.0670088  0.2666   0.0168   0.4883    0.0757   0.0000     0.0803558   418.7428       18.2487      -31.3291       5.18067      -8.56215      -5.38406       2.68323       5.07856      -6.79943      -6.23454     -0.768154     0.0218404     0.0680052     0.0174335    -0.0233537   0.000894419       0.00000       0.00000       31.2152       37.7281       38.2037       33.2709       28.1807       21.1717       15.1338       9.76654       5.67589       3.12942       1.55401      0.689292      0.262896     0.0882197     0.0230799    0.00382693       0.00000       0.00000
   9  10 1984.2680    0.5709  0.4098  9.9912 -0.0067       8.93170  0.0419   0.0346   0.0600    0.1059   0.0000       2.34814   438.2128      -4.12458       15.3569      -3.77144      -7.93603      -3.10285     0.0916040     -0.542628      0.520440     -0.663763     -0.589440    -0.0990246     0.0387508   0.000992015    -0.0155267    0.00394694   0.000829016  -9.18274e-05       5.58945       7.78958       5.92117       8.90043       4.90519       4.77655       2.94453       2.83265       1.13497       1.04325      0.433681      0.351616      0.107315     0.0559541     0.0112253    0.00652858   0.000826940   0.000303132
   9  11 2125.1956    0.7864  0.5266  9.9685 -0.0077       8.29349  0.0365   0.0346   0.0657    0.1489   0.0000       1.61034   432.3002       7.57993       15.1654      -1.22709       6.56088      -3.93945       3.62911       1.26269      -1.55026      0.553091     -0.149446    0.00774964    0.00619465     0.0285135     0.0152366    0.00411740    0.00185991  -2.56941e-05       4.79969       6.22379       5.61667       5.81314       4.55179       3.94912       2.64542       1.85878       1.30492      0.660920      0.414392      0.186804     0.0899535     0.0329491     0.0144353    0.00390762   0.000940286   0.000198745
   9  12 2264.5596    1.0493  0.7359 10.4188 -0.0005       2.67981  0.0399   0.0376   0.0766    0.1664   0.0000       1.18418   433.8669       9.13732       6.50986      -3.21304      -3.36967      -2.98552       4.27524      -1.99442      -2.12549      0.118173      0.620308    -0.0697657   -0.00167727    -0.0310856    -0.0258016   -0.00589773  -0.000805942   3.79771e-05       5.42878       6.56640       6.04222       5.58651       4.93384       4.12722       3.15105       2.10019       1.29374      0.757310      0.388289      0.199847     0.0853594     0.0370805     0.0125120    0.00387510   0.000984675   0.000175290
   9  13 2402.4275    1.4449  1.0717  9.8352 -0.0065       3.63573  0.0529   0.0435   0.0849    0.5169   0.0000      0.866338   429.4443      -8.84877     -0.877557      -3.88221      -2.91949      -2.82225      -2.78393      0.240269     -0.179322     -0.939409     -0.325049      0.234116   -0.00482997    0.00299251    -0.0211084   -0.00417021   0.000322687  -3.70473e-05       6.84082       8.85398       8.60417       8.00201       6.28993       4.90463       3.37416       2.34324       1.42504      0.819471      0.460555      0.224910      0.106722     0.0401465     0.0153640    0.00477464    0.00113587   0.000215927
   9  14 2539.6531    1.7998  0.9741 10.9519 -0.0067       2.12556  0.0486   0.0565   0.0887    0.2918   0.0000      0.986761   446.4704       8.97124       10.3913       7.80835       4.19275       5.22521       1.58174      -2.35114      -1.51740     -0.416506     -0.295685     0.0118117    -0.0144809     0.0849060    0.00365648   0.000481042  -7.96910e-05  -0.000152220       6.56883       7.43158       8.33547       6.98600       5.87150       4.63539       3.20590       2.23174       1.38933      0.823751      0.446210      0.217594      0.103460     0.0423001     0.0157378    0.00465190    0.00102962   0.000149217
   9  15 2677.0892    2.2940  0.8166 11.7723 -0.0057       1.88033  0.0438   0.0785   0.0773    0.2234   0.0000      0.926811   434.5990       1.96903       12.2779      -6.20167     -0.273535      -1.78525      -1.27815      0.895559      0.393800      -1.38036    -0.0514662     -0.254107    -0.0683768     0.0817461    0.00973997   -0.00125083  -0.000450947   1.92204e-05       5.68791       6.71946       6.96210       6.47733       5.45908       4.52891       2.93547       2.09396       1.47126      0.823388      0.475872      0.218504      0.102428     0.0396289     0.0164365    0.00465621    0.00102875   0.000191362
   9  16 2815.2778    3.0713  0.8939 11.2785 -0.0052       1.47073  0.0397   0.0970   0.0750    0.4612   0.0000      0.750312   433.8431       4.67078       4.76157      -3.64237      -6.60046      -7.98271       3.06142      -5.42508     -0.423087     0.0455542      0.322370      0.122413    -0.0852863     0.0151768    0.00537017    0.00915598   -0.00181556  -5.98627e-05       5.96587       6.68848       6.79331       6.38476       5.17752       3.90612       3.04323       2.13692       1.22113      0.689019      0.392888      0.206518     0.0922727     0.0348465     0.0117942    0.00353365   0.000835188   0.000138301
   9  17 2953.6928    3.5465  0.9204 11.8945 -0.0145       2.00374  0.0457   0.1131   0.0782    0.4599   0.0000      0.809576   437.6618       19.8818       21.3258       2.65485      -5.15271       7.25041       1.36655      -2.58586      0.428789     -0.783622     -0.771871      0.422687      0.141623   -0.00211892    0.00326545   -0.00719182    0.00107500  -0.000550988       5.71056       7.56037       7.18547       6.68051       5.33028       4.39941       3.10926       2.15438       1.33083      0.748035      0.430374      0.194627     0.0984166     0.0364208     0.0145621    0.00434760    0.00108448   0.000211392
   9  18 3091.6937    3.8857  1.0377 11.4492 -0.0018       1.68815  0.0791   0.1114   0.0863    0.6404   0.0000       1.09269   437.8738       17.9407       16.8564       8.81612       1.82163       1.56709      -2.21706      -4.21281       2.57376       1.28369     -0.435912     -0.209026     0.0215728    -0.0448696   -0.00298049   -0.00256575  -0.000290945  -0.000170539       6.43836       10.9223       7.63041       10.1317       6.98742       6.64028       5.00368       2.90140       2.38646      0.913435      0.766462      0.225269      0.179592     0.0411416     0.0268050    0.00589425    0.00190540   0.000426960
   9  19 3229.6396    3.8820  1.3033 12.5185 -0.0003      0.776713  0.0667   0.1158   0.1019    0.2924   0.0000      0.893567   437.2488       14.1111      -2.54879       17.8036      -12.5353       2.12167     0.0226130      -1.49288      -1.44177      -1.57309      0.629453     -0.804383      0.187210    -0.0984512     0.0352556    0.00605251    0.00143774  -0.000309954       8.83650       9.79958       8.79194       9.21452       8.50041       5.90819       3.94032       2.70376       2.03329       1.32183      0.679843      0.318060      0.121990     0.0485463     0.0164165    0.00474915    0.00133461   0.000226222
   9  20 3367.8896    3.2996  1.9427 12.0473 -0.0002      0.617216  0.0698   0.0730   0.1266    0.1851   0.0000      0.475359   430.4953       16.9031       29.2533       14.1128      -9.42654      -14.1439      -1.20446      -2.23832      0.818714     -0.766687    -0.0516826      0.117685    -0.0660597   -0.00473655    -0.0152493   0.000624643  -0.000827244  -0.000240012       8.27855       10.4962       10.2915       9.72269       7.95447       6.28511       4.44782       3.00080       1.99375       1.17580      0.630941      0.322347      0.139251     0.0600025     0.0216698    0.00649881    0.00160803   0.000293398
   9  21 3506.4641    2.9222  2.5180 11.6776 -0.0032      0.197527  0.0825   0.0575   0.1441    0.1674   0.0000      0.301734   421.7664       43.4868       14.6216      -7.36418       5.86888      -4.30441      0.411352      -2.69470       1.58167     -0.365717     -0.284501     -0.505431     0.0889486     0.0553057     0.0155104   -0.00260734    0.00241309  -0.000104830       10.5273       12.0559       11.8912       12.0607       9.44144       7.23868       5.86718       3.97105       2.41528       1.30109      0.804831      0.400876      0.195990     0.0690466     0.0251003    0.00673658    0.00180325   0.000326966
   9  22 3645.6864    2.3746  4.2291 10.7847 -0.0003      0.702984  0.1096   0.0360   0.1874    0.1356   0.0000      0.156765   424.3585       11.3211       19.1188     -0.456903     -0.352640      -10.3099      -2.73661      -8.85897       4.15110       3.06175      -2.14022    -0.0483493     0.0158430    -0.0485950   -0.00705716   0.000728896   0.000396910   0.000324257       12.8266       15.9149       15.9075       14.6777       12.0991       9.45018       6.80298       4.54877       3.00864       1.72456      0.988287      0.459123      0.225500     0.0856774     0.0330338    0.00947604    0.00238297   0.000412247
   9  23 3784.4858    2.0258  5.3265 10.7973 -0.0009      0.483328  0.1332   0.0291   0.2284    0.1074   0.0000      0.141206   414.5824       34.1692       15.2136      -1.78891      -12.8594       4.12310      -2.04573     -0.526971       8.22797     -0.211674      -1.85326    -0.0804606      0.266935    0.00178182     0.0254689    0.00942078    0.00289771   0.000191998       15.6469       18.8573       18.7216       17.2675       14.4479       11.7308       8.44045       5.71728       3.69764       2.13271       1.17619      0.554149      0.266320      0.103843     0.0392004     0.0116343    0.00280036   0.000483418
   9  24 3923.7733    1.7020  7.7316 10.3583 -0.0020      0.249410  0.1704   0.0216   0.3063    0.0888   0.0000     0.0891075   429.6748       22.1384      -28.8961       7.13318       11.6360       4.17357      -10.2345      -15.6184      -6.23898      -1.13956     -0.566151      -1.57196     -0.321188     0.0863241    -0.0506865    -0.0137685   -0.00357909  -0.000357730       18.5425       24.6065       23.4290       22.3279       18.5979       14.3522       10.8077       7.13616       4.71704       2.70231       1.49779      0.765775      0.335535      0.141075     0.0512808     0.0153797    0.00408578   0.000710753
   9  25 4063.9107    1.4350 10.0560 10.2383 -0.0010      0.296098  0.2118   0.0185   0.3936    0.0751   0.0000     0.0779754   460.8305       50.3626      -29.4250      -20.3910       1.51784      -1.43584       3.10454       8.02988      -6.18035      -5.92364      0.236826      0.457020      0.517210     -0.396384    -0.0314093     0.0101718    0.00452861   0.000330784       23.6466       28.6149       28.7907       26.7665       22.3546       17.7526       13.0893       8.88790       5.73401       3.31674       1.84016      0.916838      0.418757      0.170216     0.0623294     0.0185450    0.00449625   0.000747096
   9  26 4203.2555    1.2093 11.8715 10.0885 -0.0062     0.0963633  0.2663   0.0157   0.4628    0.0704   0.0000     0.0835309   415.8321       29.2560      -39.5964      -38.4948       19.8430       2.24506      -42.7092      -11.8339       15.2971      -1.12639      -5.95501      0.304586    -0.0588406      0.356773    -0.0705178     0.0147532    0.00470405    0.00169379       26.7916       33.6214       33.2687       31.7103       26.1307       21.1911       15.0666       10.7329       6.72474       3.99735       2.22364       1.10827      0.509646      0.205371     0.0745095     0.0234138    0.00548017   0.000970023
  10   9 1880.1020    0.4642  0.3225  9.6859 -0.0131       17.4586  0.0359   0.0250   0.0481    0.0841   0.0000       3.30410   437.2594      -2.80434       7.65796       4.35895       1.08587      0.483508       4.29644      0.219137     -0.262271     -0.430531    -0.0833134      0.230259    0.00265127    0.00432647     0.0114029   -0.00861224   -0.00470439  -0.000315049       3.67834       5.48770       5.32070       4.54723       5.04731       3.54005       3.09927       2.13712       1.37353      0.998230      0.588990      0.258033      0.173623     0.0486190     0.0360680     0.0113593    0.00343699    0.00144878
  10  10 2021.5406    0.6240  0.4629 10.0090 -0.0035       6.56357  0.0430   0.0265   0.0602    0.0969   0.0000       1.97478   431.3267       5.39264       11.5738       2.35214     -0.501721      0.989296     -0.909524      0.805671      -1.64122     -0.384194     -0.315616    -0.0940515     0.0531797   -0.00167048   -0.00667449   -0.00748505    0.00222759   0.000379026       5.49625       4.57300       6.40937       6.88440       4.08117       3.84766       4.09158       2.29648       1.36573       1.16204      0.739954      0.271009      0.162001     0.0949350     0.0461046     0.0152628    0.00444994   0.000935424
  10  11 2163.1348    0.8606  0.6388  9.9429 -0.0092       7.10661  0.0347   0.0315   0.0659    0.1661   0.0000       1.34590   435.3801      -10.1859       16.6617       4.83924      -3.26186      0.197673      -4.63635       1.81017      0.103097      0.799111     -0.288598      0.155481     0.0631041    -0.0894035    -0.0420435    0.00400203    0.00417427   -0.00116746       4.20623       5.32100       4.78868       4.78772       4.08427       3.55718       2.68633       1.94746       1.28526      0.827520      0.486232      0.245999      0.132868     0.0563723     0.0269520    0.00870108    0.00328238   0.000914603
  10  12 2302.9139    1.1965  0.7658  9.9184 -0.0054       3.56405  0.0386   0.0380   0.0715    0.3128   0.0000      0.897647   435.2116      -5.04857       14.2880      0.342487      -10.4928    -0.0618081       3.11155       1.38133     -0.524162     -0.124832     -0.530047     -0.148279     0.0180627    -0.0681300   -0.00757977   -0.00474084    0.00276477  -0.000542947       5.50396       7.42675       7.45501       7.03531       5.58219       4.27270       2.97404       1.98924       1.43679      0.818984      0.545731      0.285198      0.130603     0.0742206     0.0247985     0.0115375    0.00384027    0.00109130
  10  13 2440.8888    1.5669  0.9796 10.3661 -0.0030       2.72287  0.0431   0.0463   0.0823    0.3590   0.0000      0.826625   434.9671       14.7662       6.36379      -6.18361      -3.32045       3.59233      0.520567      -3.77706     -0.912301      0.649905      0.664168     -0.391147     -0.281164      0.125766     0.0135265    0.00516852    0.00140621   8.56371e-05       5.40476       6.39095       6.13076       5.92595       5.01359       4.53026       3.27167       2.45242       1.60229       1.00596      0.588542      0.320643      0.145548     0.0780301     0.0275739     0.0117202    0.00390816    0.00109694
  10  14 2578.7873    2.0471  0.9373 10.5234 -0.0038       2.52417  0.0410   0.0623   0.0803    0.3862   0.0000      0.807901   437.1097       10.4148       9.93341       1.55949       4.16059       3.81547      0.452354       2.38704       1.01030     -0.829908     -0.729495      0.285702      0.119337     0.0514580    -0.0245067    0.00234116   -0.00471303   9.44081e-05       5.23609       5.48509       5.77028       5.60087       5.25885       4.31706       2.84581       1.96714       1.59817       1.02191      0.623095      0.349123      0.166188     0.0684527     0.0283963     0.0113741    0.00412180    0.00101911
  10  15 2717.0792    2.5448  0.9674 11.4745 -0.0024       1.72086  0.0492   0.0723   0.0745    0.3069   0.0000      0.921743   430.2871       19.7944       14.7658     -0.417148       4.04567      -5.72661       2.79490      -1.43733      0.580320     -0.560584      0.258410      0.405501     0.0148679     -0.105773    -0.0321130    -0.0106467   -0.00214080  -2.65636e-06       6.08531       6.58330       6.35960       6.51139       5.56421       4.73744       3.59488       2.46784       1.68835       1.13587      0.677357      0.336434      0.163836     0.0784442     0.0326683     0.0117859    0.00383945   0.000994547
  10  16 2855.7476    3.1725  0.7929 11.9540 -0.0091       1.03354  0.0361   0.1086   0.0713    0.2840   0.0000      0.746888   438.8552       2.64825       11.6831       6.63962      -4.96859      -6.17507      0.594013       1.64754     -0.410301      -2.27631    -0.0848802     -0.162887     -0.202215    -0.0260251   -0.00237058    -0.0192563   -0.00472809   -0.00142088       4.26224       5.26099       5.57592       5.14878       4.37239       3.75892       2.78885       1.94013       1.37370      0.804793      0.542520      0.251754      0.140313     0.0661020     0.0298112     0.0110588    0.00428839    0.00110439
  10  17 2994.6287    3.7566  0.8901 12.2447 -0.0056       1.58509  0.0424   0.1149   0.0688    0.3041   0.0000      0.798115   440.2609       8.99912       11.3725      -5.69480      -8.55060      0.277886       5.27124      -1.74435       2.41701       1.15432      0.287486     -0.520005      0.156319    -0.0835261   -0.00230338    0.00144775    0.00309613   0.000370511       5.23910       5.54305       5.69462       6.04497       5.02262       3.92563       3.03121       2.32525       1.55991      0.906353      0.538362      0.326958      0.171300     0.0752156     0.0297459     0.0105111    0.00353110   0.000963610
  10  18 3133.0414    3.9972  1.0867 11.2817  0.0040       1.03492  0.0448   0.1096   0.0842    0.6643   0.0000      0.928826   435.3146       18.1652       6.48638      -10.5563      -2.83447     -0.138097       2.16799     0.0891756       1.07196       1.95509     -0.613963      0.293175      0.141481      0.159136     0.0108860   -0.00489320   -0.00769699  -5.06108e-05       5.67346       6.45215       6.07741       5.39670       5.10496       4.54795       3.53647       2.62946       1.70236       1.03509      0.580509      0.304492      0.146065     0.0690660     0.0275634     0.0104497    0.00370396    0.00107895
  10  19 3271.3119    3.6523  1.3294 12.4288 -0.0088     -0.579518  0.0589   0.0941   0.0935    0.2659   0.0000      0.715722   433.8241      -2.15950       20.7813       12.1834       3.09174      -3.21343       6.14056      -1.99474      0.159209      -1.11162      0.523762     -0.132057     0.0793469      0.151687     0.0263503     0.0123716    0.00253270   0.000428469       5.99236       7.82069       7.68680       7.23750       6.31124       5.22367       3.86349       2.95731       1.85377       1.19876      0.736115      0.371180      0.213530     0.0898220     0.0436205     0.0138160    0.00564685    0.00157189
  10  20 3410.2907    3.0830  2.0136 11.8593  0.0001      0.695863  0.0738   0.0643   0.1163    0.1789   0.0000      0.372368   432.3994       7.82798      -6.88339      0.677451      -2.59983       2.97544       1.56977      -2.49205       1.94921     -0.417080     0.0166536     -0.456993     -0.354906     -0.157545    -0.0594950     0.0117125    0.00819692   0.000722565       8.23037       9.81653       10.0439       9.10393       8.24798       6.53769       4.84168       3.57675       2.26534       1.48349      0.868769      0.453781      0.228474      0.106238     0.0447852     0.0164671    0.00562742    0.00176723
  10  21 3549.3886    2.6426  3.3747 11.3996  0.0003      0.795104  0.0920   0.0437   0.1665    0.1214   0.0000      0.215502   442.6655       31.2588       33.6856       1.83560     -0.734695      -7.73491      -7.97574      -10.3223       1.82008       2.05311      0.998611     -0.705500      0.217075      0.105972     0.0264241    0.00446731   -0.00598683    0.00283489       9.98684       12.0706       11.9314       11.4062       10.1676       8.06836       6.18232       4.41571       2.92648       1.95798       1.10446      0.620102      0.312394      0.137798     0.0610650     0.0231488    0.00727107    0.00222122
  10  22 3688.8662    2.2486  4.4718 10.8955 -0.0030      0.717922  0.1084   0.0328   0.1938    0.1092   0.0000      0.160032   437.8966       39.7783       7.34658      -32.4523       13.8455      -15.0892      -8.17715       5.01262      -4.79720       2.02338     -0.973236     -0.135083      0.254986     -0.216258    -0.0194023     0.0164954    -0.0237792   0.000391679       11.4244       13.8531       13.7838       13.1210       11.7074       9.41552       7.04439       5.04090       3.48736       2.18418       1.32079      0.711121      0.341845      0.168654     0.0655095     0.0261000    0.00890969    0.00255262
  10  23 3828.5191    1.9149  6.4405 10.4904 -0.0009      0.367270  0.1388   0.0242   0.2468    0.0989   0.0000      0.107436   451.1398       65.1496       32.5689      -12.9393      -8.33266      -7.88026      -6.42105      -5.22137      -1.65034      -3.25304      0.969130      -1.39171     -0.498582      0.400855      0.106082    0.00647967    -0.0132681    0.00293377       13.9323       17.3925       17.8693       16.5698       14.7455       11.8193       8.96035       6.33683       4.31351       2.75352       1.63817      0.885597      0.451213      0.209536     0.0907188     0.0346342     0.0118720    0.00347415
  10  25 4108.5393    1.3695 11.2288 10.2300  0.0007      0.255328  0.2183   0.0162   0.4125    0.0631   0.0000     0.0703997   456.0753       47.5410     -0.334897       3.96681       48.5828       6.20218      -9.04966    0.00200942     -0.167291      0.392757       2.85859      0.224174     -0.179524      0.105527    -0.0380459     0.0143459     0.0127021   -0.00359184       20.4936       26.4160       26.2914       24.7166       22.0918       17.8165       13.8679       9.79153       6.73156       4.28156       2.51921       1.40851      0.705070      0.337447      0.140752     0.0557127     0.0181822    0.00538228
  11   9 1915.5177    0.4708  0.3543 10.0149 -0.0131       14.6081  0.0292   0.0244   0.0577    0.0721   0.0000       3.19453   435.6493      -2.36584       6.40329      -10.2673       4.45429      0.353600      0.303059     0.0893065      0.930733      -1.59804      0.555851     -0.267997    -0.0827167     0.0847779    -0.0189380    -0.0250735    0.00507933   -0.00101080       3.67521       4.84514       4.79573       4.41482       4.07476       3.17888       2.28864       1.57628       1.09124      0.934230      0.526915      0.334922      0.167563     0.0773825     0.0395118     0.0149090    0.00637022    0.00253857
  11  10 2057.9862    0.6366  0.6144  9.8701 -0.0081       7.26660  0.0413   0.0238   0.0636    0.1231   0.0000       1.50357   432.7754      -4.47403       12.7146      -2.52754       2.08624       4.46520      -1.36163     -0.983306      -1.11043     -0.369387     -0.984076     -0.318054     -0.152245     0.0392519   -0.00958806   -0.00625466     0.0119126   -0.00560777       4.85720       5.80279       5.42073       6.04117       4.93820       4.44338       3.08631       2.28982       1.43344       1.19387      0.842613      0.463425      0.238470      0.108083     0.0540012     0.0249853     0.0105244    0.00302931
  11  11 2199.9445    0.8958  0.6958 10.3253 -0.0015       7.93371  0.0368   0.0300   0.0684    0.1308   0.0000       1.39862   438.8124       2.33210       9.01103       3.93237       3.30235     -0.648784      -1.73864     -0.193169       2.00107      0.516924     -0.385417      0.895698     0.0801756    -0.0465231    -0.0336109   0.000360472   -0.00220136  -6.73386e-05       4.31497       4.85631       5.13368       4.90741       4.37938       3.46689       3.07724       2.12143       1.48842       1.01277      0.606388      0.375658      0.195798      0.104267     0.0471806     0.0223037    0.00854480    0.00309538
  11  12 2340.1336    1.2584  0.8452 10.4707 -0.0100       4.29949  0.0412   0.0376   0.0753    0.2278   0.0000       1.00721   432.6505       5.63221       15.9292       6.05767      -6.85737       6.26315      0.199011      -2.33126       1.09438      -1.36021      0.815783      0.112566     -0.235114    -0.0459900     0.0705295     0.0162089   -0.00394267    0.00421082       4.31993       5.22221       5.95167       5.03206       4.79931       3.86676       2.82165       2.26378       1.62493      0.940209      0.652503      0.373134      0.207363      0.110824     0.0569343     0.0209581    0.00939678    0.00335830
  11  13 2478.6644    1.7029  0.8496 10.8966 -0.0116       4.23885  0.0452   0.0514   0.0719    0.2889   0.0000      0.906665   435.5770       8.75086       14.8381      -2.85144      -6.73204      -4.29552       4.32718      0.814236     -0.426884       1.16358     -0.359754    -0.0521023     0.0523881     -0.105715     0.0170598    -0.0291519   -0.00390109   -0.00507890       5.81918       7.69844       7.93580       7.49789       6.23351       4.73162       3.77803       2.59847       1.68339       1.10296      0.730800      0.424077      0.210228      0.108810     0.0604647     0.0245925     0.0100087    0.00323708
  11  14 2617.1319    2.0562  1.0666 11.1025 -0.0077       3.50330  0.0498   0.0582   0.0853    0.3370   0.0000      0.887062   450.4350       8.53620       19.1755      -6.08920      -8.27676       2.67916       2.72345      -2.83576      -1.88954     -0.486399      0.255799    -0.0537104      0.296677      0.112577     0.0507620     0.0170166    0.00311493   0.000916990       5.70699       5.54756       6.21312       6.90247       5.58027       4.46802       3.90372       2.79067       1.77089       1.28301      0.941233      0.522652      0.244632      0.136332     0.0765738     0.0331500     0.0118672    0.00395851
  11  15 2756.2256    2.6522  1.0226 11.3408 -0.0065       1.98042  0.0433   0.0744   0.0788    0.3629   0.0000      0.859058   433.7145       15.5481       20.8665       4.76183      -8.23528      -1.75047      -2.13888      -5.95087       1.59340      -1.44596      0.527291     -0.417236    0.00526608      0.153961    0.00155480     0.0135150   -0.00973468   0.000333669       4.58648       5.45493       5.48045       5.29066       4.74999       4.22026       3.06344       2.47673       1.68280       1.08531      0.708029      0.429359      0.206345      0.115451     0.0547895     0.0233545    0.00843935    0.00349849
  11  16 2895.4824    3.2836  0.9056 12.0907 -0.0034       1.23117  0.0418   0.0958   0.0717    0.2578   0.0000      0.775252   437.7389       5.36912       4.38422       5.18934      -9.23494      -4.16894       3.34987      -3.38332      -1.55273      -1.59458     -0.603199     -0.569007     0.0196860    -0.0807870    -0.0337416     0.0192269   -0.00370659    0.00126405       4.56077       4.95500       5.99477       5.06436       4.73989       4.13626       2.82224       2.41265       1.75401       1.03092      0.675225      0.394745      0.219454      0.121637     0.0532815     0.0223745    0.00914089    0.00342327
  11  17 3034.6851    3.7802  0.9455 12.6056  0.0046       1.54977  0.0405   0.1060   0.0786    0.2149   0.0000      0.965163   444.6490       19.2384       10.2718      -8.70732      -2.99916      -2.61656      -7.04717      0.898395      -1.05799      0.863864     0.0643001     -0.915177     -0.235233     0.0261281    -0.0674363   -0.00743661    0.00153091   -0.00100432       4.72912       5.17902       5.16178       5.26272       4.65327       4.03278       3.12573       2.14825       1.49541       1.12695      0.714785      0.410307      0.226233      0.110222     0.0471777     0.0228353    0.00907075    0.00307508
  11  18 3173.5683    4.1132  1.1119 12.2490  0.0052      0.132491  0.0489   0.1070   0.0814    0.3362   0.0000      0.918684   434.1384       7.45683       4.76256       3.17539      -12.2938      -4.09046       7.83062      -2.64790       1.28990      -2.01916     -0.169378      0.212798     -0.198201    -0.0517515     0.0826721    0.00823418    -0.0103689    0.00746009       5.19834       6.05122       6.35311       6.12492       5.07985       4.39448       3.55569       2.67859       1.87012       1.16857      0.702677      0.413050      0.228752      0.118737     0.0586502     0.0248914     0.0100739    0.00353229
  11  19 3312.4100    3.5515  1.5889 11.8446 -0.0009      0.127199  0.0638   0.0767   0.0928    0.2851   0.0000      0.467370   436.8668       6.53666       7.59057      -5.72293      -4.76973     -0.664400       1.98295       1.28811       1.08566      -1.25761      0.276733     -0.488599      0.286265      0.141389    -0.0124742    -0.0364805    0.00203629    0.00172995       6.89296       7.28610       8.23408       8.06689       6.52531       5.52148       4.75536       3.57121       2.20736       1.53737       1.06717      0.590761      0.280445      0.155824     0.0846858     0.0393381     0.0143554    0.00464418
  11  20 3451.8140    3.1448  2.4178 11.6008 -0.0016      0.739376  0.0714   0.0577   0.1232    0.1645   0.0000      0.273902   457.4435       24.9076       12.0433       8.76027       15.9184      -17.3680       8.37113       1.44125       2.01808      0.403083       2.10710    0.00715810     -0.284972    -0.0558998    -0.0841137    0.00644013   -0.00835083   0.000638612       7.59948       9.24816       9.41535       9.06699       8.02787       6.60938       4.85223       3.76538       2.65340       1.65613       1.07502      0.602846      0.356565      0.178475     0.0831671     0.0344791     0.0139040    0.00478600
  11  21 3591.5882    2.5179  3.6245 11.0569 -0.0024      0.632996  0.0905   0.0376   0.1583    0.1159   0.0000      0.180969   411.5249       19.3259       20.5012      -8.75921      -10.6399       6.10832       7.65977       1.62227       1.57184      0.230217      -1.56159     -0.612160     -0.366423      0.416850    -0.0966228    -0.0210490     0.0518620   -0.00428012       8.86613       11.0579       11.6835       10.2988       9.75230       7.92905       6.23913       4.94770       3.32272       2.17130       1.30631      0.764657      0.431362      0.221910      0.106127     0.0457516     0.0184441    0.00670655
  11  22 3731.2434    2.2023  4.7952 10.7127 -0.0018      0.687593  0.1043   0.0293   0.1948    0.1033   0.0000      0.128278   432.6536       30.2313       4.86501      -4.80146      -8.63350      -7.60291       16.7642      -5.07113      -5.85460     -0.711379       1.87070      0.307368     -0.487477      0.185795     -0.101266    -0.0118784     0.0195632    0.00771649       9.95915       12.3111       12.7768       12.3022       10.7873       9.13493       7.16038       5.28006       3.78874       2.49955       1.55884      0.895736      0.525900      0.262536      0.122179     0.0550957     0.0225155    0.00801913
  11  23 3871.4049    1.7920  6.6814 10.5911 -0.0019      0.572964  0.1346   0.0224   0.2555    0.0815   0.0000      0.103416   440.4670       34.2649     -0.838568       23.0733      -4.70428       5.45880       17.6506      -10.6418       1.73793       3.67733      -1.36008       1.05959     -0.582181     0.0493680    -0.0998716    -0.0806978    -0.0319354    0.00355199       12.6814       15.8528       16.3557       15.8592       13.9036       11.3436       9.16517       6.68467       4.76344       3.03272       2.01694       1.12690      0.645297      0.322471      0.162643     0.0697558     0.0280250    0.00978432
  11  24 4011.5965    1.4980  9.4552 10.3522 -0.0021      0.234759  0.1781   0.0173   0.3349    0.0657   0.0000     0.0794960   442.8860       11.4810       2.01436      -7.52061       10.5697       8.32603      -13.5340      -22.8307      0.678150      -4.12646      -1.79503     -0.334916      0.648657     -0.537471    -0.0973570     -0.139705     0.0247253    0.00349621       15.9420       19.8860       20.4793       19.7398       17.6098       14.7452       11.9020       8.77555       6.10769       4.21881       2.56073       1.55369      0.826946      0.439531      0.203620     0.0939754     0.0367257     0.0136131
  11  27 4432.2145    0.9137 17.1627 10.1180 -0.0013     -0.211924  0.4201   0.0108   0.6750    0.0460   0.0000     0.0906715   430.1590       4.99820       41.0374      -27.7287      -28.7010       8.06627      -7.98668       14.0545      -4.75725      -2.91333      -1.04252      -2.84464      -2.78335       2.81733      0.402460     -0.244719     0.0225758     0.0167489       29.8103       37.6558       39.2430       37.6037       33.4950       27.8824       22.4859       16.6570       11.9071       7.95826       5.06853       3.04044       1.67392      0.883699      0.426527      0.190002     0.0741333     0.0271089
  12  10 2093.7385    0.7232  0.5859  9.9840 -0.0059       7.72668  0.0318   0.0273   0.0634    0.1152   0.0000       1.34362   434.4889       2.83257       8.10332      -5.06217      -6.82768      -3.34296       2.05345      -3.94001      0.424134      0.481520      0.528677      0.323426     -0.405684    0.00705380    -0.0129959     0.0251409   -0.00104570    0.00347701       3.57222       4.16539       4.05898       4.37749       4.10544       3.59141       2.52919       1.85947       1.36673      0.950862      0.735841      0.480966      0.270786      0.135452     0.0706431     0.0322692     0.0149577    0.00577898
  12  11 2235.9822    0.9944  0.7254 10.0200 -0.0022       5.31849  0.0394   0.0300   0.0632    0.1762   0.0000       1.03408   441.7829       8.04666       7.70690      -4.09136      -8.43272     -0.673476      -1.50037      -2.55052      -3.91014     -0.422230      0.240921     -0.128608      0.102206     0.0294809    -0.0267542    0.00280100    -0.0149770   -0.00605533       4.08748       4.88894       4.66037       5.13420       5.07422       3.76037       2.78808       2.41627       1.84987       1.20543      0.713448      0.445023      0.298452      0.182458     0.0904985     0.0423547     0.0165740    0.00655960
  12  12 2376.4459    1.3888  0.8812 10.4749 -0.0111       4.72972  0.0382   0.0398   0.0686    0.2463   0.0000      0.872972   439.2193       3.44545       15.6176       10.4891      -4.82130      0.666381      -4.66689      -3.11103      -1.88729      0.360500      0.245133     -0.393451      0.184800      0.137560     0.0486449    -0.0623549     0.0131926   0.000969760       3.99134       4.88213       5.01228       5.08585       4.34524       3.77067       2.94197       2.35756       1.59334       1.08039      0.781183      0.477611      0.273562      0.146776     0.0754379     0.0398480     0.0170874    0.00725699
  12  13 2515.5805    1.8561  0.9599 10.5745 -0.0102       3.86127  0.0393   0.0505   0.0706    0.4379   0.0000      0.788617   445.9869       2.73259       18.8294      -3.89185      -1.58522      -2.64944      -5.04731       3.13223      -3.70942    -0.0855149     -0.127556      0.602869      0.218280    -0.0228278    -0.0827798    0.00278083    -0.0112089     0.0138304       4.19156       5.09453       5.15099       4.80701       4.50294       3.84408       3.18306       2.44219       1.75783       1.19869      0.769618      0.493869      0.278106      0.143595     0.0778212     0.0379631     0.0160005    0.00679168
  12  14 2654.6800    2.3223  0.8900 11.3045 -0.0038       2.96981  0.0377   0.0657   0.0708    0.3178   0.0000      0.832618   440.9888       4.19127       13.0028      -2.25389       1.10387       1.86390      -1.42361      -3.97148     -0.257347      -1.55408      0.544383      0.590350     -0.445385    -0.0700804    -0.0893801     0.0115806     0.0120789     0.0129465       3.76521       4.34888       4.34266       4.42443       4.24429       3.49979       2.79750       2.22475       1.63820       1.15283      0.738974      0.473375      0.276073      0.159706     0.0782925     0.0389113     0.0162923    0.00700842
  12  15 2794.6199    2.8567  0.8498 12.1496 -0.0039       3.83883  0.0382   0.0816   0.0667    0.2287   0.0000      0.978274   438.7886       7.05778       10.8443      -5.36394       3.27827       1.81251       1.84020      0.776751      -1.61096     -0.480712      -1.80660    -0.0488593    -0.0575905     0.0737267    -0.0812443    0.00861970     0.0350749   -0.00210987       3.76567       4.57427       4.42699       4.61695       4.29308       3.41011       2.92215       2.17930       1.79027       1.08336      0.779070      0.432732      0.280763      0.156317     0.0806761     0.0396489     0.0165122    0.00688346
  12  16 2934.4102    3.4575  0.8746 12.3248 -0.0085      0.549242  0.0397   0.0985   0.0688    0.2516   0.0000      0.794199   442.4608       9.04711       9.43683       2.86557       6.36924      -7.99584       1.54738      0.213627       3.39550      0.384465       1.29217     -0.925051      0.275408     -0.344346    -0.0995615    -0.0533109     0.0207772    0.00504437       4.76249       5.75783       5.72913       5.03536       4.56860       4.16856       3.44249       2.85104       2.07809       1.30586      0.833233      0.477542      0.264390      0.144130     0.0746332     0.0362330     0.0154939    0.00617683
  12  17 3073.9771    4.0830  0.9998 12.2650 -0.0046       1.57792  0.0412   0.1052   0.0735    0.3426   0.0000      0.662545   442.4510       12.7479       12.0175      -1.26414     -0.210744     -0.182039      0.275363       1.84477       1.71488      -1.72244      -1.51081    -0.0434676      0.236823      0.245653     0.0492810     0.0210393    -0.0252131   -0.00534918       4.12310       4.76169       4.94671       4.58293       4.60855       3.95755       3.18250       2.31676       1.78475       1.20736      0.869996      0.483333      0.302096      0.170464     0.0806764     0.0375013     0.0176265    0.00765015
  12  18 3213.4123    3.8694  1.2710 12.5238 -0.0003       1.17236  0.0603   0.0920   0.0890    0.2326   0.0000      0.851086   442.0151       15.5759       15.6972       7.46363       3.83483       1.97921       1.52695       2.58214      0.509524      -3.39049      0.163126      0.612738     -0.282378      0.185704    -0.0291595    -0.0118061    -0.0123206   -0.00932192       7.25460       9.66531       10.4530       9.83342       8.22907       6.50351       4.56283       3.24445       2.17339       1.35941      0.888090      0.543524      0.306491      0.173278     0.0882644     0.0435562     0.0190124    0.00815422
  12  19 3352.8710    3.4496  1.8489 11.7306 -0.0044      0.733855  0.0572   0.0671   0.1027    0.2070   0.0000      0.401947   447.2575       10.5185       24.1977      -1.03717      -4.50420      -4.87189     -0.723597       2.47495       1.96921      -1.37334    -0.0375598     -0.108692       1.10932     -0.317494      0.117990     0.0308195    -0.0144083   -0.00662394       5.41866       6.89090       6.94379       6.73729       6.09801       5.10543       4.17297       3.08006       2.28164       1.53458       1.01785      0.642904      0.370833      0.197142      0.101847     0.0501435     0.0221258    0.00906835
  12  20 3492.6971    2.8419  2.8825 11.3162  0.0007      0.728310  0.0755   0.0445   0.1279    0.1264   0.0000      0.219134   430.8954       11.1122       12.3761       17.6082       3.73970       5.66087       4.24459      -1.44423      -4.90123      -1.11340     -0.360526     -0.557081     0.0108765     -0.131525     -0.162553    -0.0715094    -0.0203040   -0.00801074       6.79784       8.11698       8.79556       8.30926       7.78502       6.45515       5.19272       4.08472       2.87761       2.01289       1.33438      0.856602      0.485269      0.265188      0.140573     0.0697999     0.0317484     0.0127738
  12  21 3632.9614    2.3297  3.8129 11.1264 -0.0010      0.760340  0.0882   0.0326   0.1623    0.0940   0.0000      0.165558   436.6275       23.6756       8.61232       5.32040      -19.4564      -12.8389       11.3842      -4.03910      -5.27316      -1.72603      -2.36077     -0.230366     -0.693893      0.265693    -0.0410810    -0.0443836     0.0830915    -0.0195254       8.22184       10.2573       10.8651       10.4363       9.34157       7.84078       6.10091       4.84688       3.40206       2.36984       1.53428      0.954445      0.561562      0.314039      0.161877     0.0796586     0.0354722     0.0147236
  12  22 3773.1269    2.0206  5.4063 10.7341 -0.0014      0.661023  0.1118   0.0257   0.2001    0.0905   0.0000      0.115184   443.3195       33.2889      -9.53833      -16.8374       17.6045      -3.27587      -2.14222      -18.9921       2.81893     -0.761536      -2.99183     -0.592830      0.463059    -0.0485178     -0.262568     0.0371532     0.0430420   -0.00905179       10.2034       12.3484       12.6282       12.6426       11.2041       9.70274       7.85622       6.16814       4.44397       3.02671       2.03174       1.23899      0.730633      0.396640      0.207939      0.101703     0.0456300     0.0189353
  12  23 3913.5206    1.7048  7.5983 10.5529 -0.0022      0.353901  0.1440   0.0198   0.2652    0.0740   0.0000     0.0934627   467.8449      -19.3394      -16.9911      -12.1537      -16.2545       16.8842      -12.3023      -5.00864       2.18050      0.810071       3.47739      -1.70880     -0.670782     -0.245687     -0.119228    -0.0479101    -0.0631225     0.0142081       12.2976       15.2804       15.6901       15.4940       14.2403       12.0980       9.60794       7.31851       5.42573       3.72157       2.50642       1.57648      0.927667      0.503413      0.263220      0.131780     0.0551446     0.0237826
  12  24 4053.4059    1.4041  9.6752 10.4561 -0.0035    -0.0700621  0.1800   0.0163   0.3461    0.0601   0.0000     0.0795708   462.2604       37.4591      -27.2489      -16.0508       14.2097      0.891476      -3.09220     -0.458305      -6.92168      0.198691      -1.23874      -3.03891       1.04773      0.780806     0.0541181     0.0181625      0.141444     0.0358106       14.5265       18.4764       19.3029       19.0116       17.3019       14.4308       11.6387       9.36876       6.60723       4.63756       3.01509       1.89664       1.11685      0.621253      0.325443      0.161800     0.0716182     0.0298889
  12  25 4194.4172    1.2089 12.5940 10.3096 -0.0010     0.0262714  0.2517   0.0142   0.4369    0.0540   0.0000     0.0759526   446.4341       50.3593       29.2110      -41.5842      -22.6171      -2.57833      -4.56182      -19.3866       5.54335       2.97927      0.915332      -3.21112     -0.849836     -0.112806      0.129979     -0.123194   0.000269953    0.00786432       19.3004       24.5751       25.7477       24.7981       22.7637       18.4980       15.5329       12.0583       8.57529       5.93368       3.85494       2.44166       1.40398      0.768275      0.409694      0.202393     0.0911247     0.0373416
  12  26 4334.5285    1.0635 15.6481 10.1974  0.0000     -0.223471  0.3315   0.0120   0.5671    0.0489   0.0000     0.0769265   444.5046       44.4424      -37.5907      -6.36711       7.42291      -22.7416     0.0468466      -17.8171       1.37306       2.98525      0.573288     -0.876792      -1.32298     -0.495065    -0.0764786     -0.136261     -0.255629    0.00161008       22.6816       28.8703       30.1112       28.8904       27.2830       22.5733       18.8202       14.1749       10.7200       7.33787       4.85393       3.01604       1.83433      0.997942      0.533274      0.258136      0.111435     0.0469872
  12  27 4476.6950    0.8499 17.2271 10.1439 -0.0008     0.0368335  0.4236   0.0100   0.6685    0.0443   0.0000     0.0974781   416.1097       5.57731       35.5615       6.83903      -31.2104      -27.3791       14.0013      -12.9299       14.0721       7.27853      -4.21361       5.75062     -0.291619     -0.928667     -0.991843      0.183732      0.259769    -0.0792508       26.7319       34.5333       35.4226       34.7374       31.8070       27.2699       22.6037       17.2684       12.6028       8.99418       5.95528       3.79422       2.20273       1.24281      0.640709      0.312457      0.140124     0.0583239
  13   8 1838.6966    0.3615  0.3550  9.9671 -0.0048       14.8909  0.0297   0.0171   0.0586    0.0614   0.0000       4.11832   436.2856       2.27220       16.2271      0.123353       6.64246      -1.13582       1.86940      0.202377      0.488547       1.72539       1.24907      0.174149    -0.0686439     -0.127497     0.0242259     0.0280057    0.00168514    0.00198892       3.83791       3.70602       4.99470       3.81966       2.92762       3.18027       2.95007       2.29936       1.67917       1.26666      0.828718      0.587937      0.295875      0.202451     0.0981870     0.0458606     0.0207168     0.0181562
  13   9 1983.9218    0.5454  0.4515  9.9359 -0.0041       11.4505  0.0306   0.0200   0.0472    0.0797   0.0000       2.01866   439.9512      -5.75829       8.99621       6.30477      -1.66763       5.84043      -1.17617     -0.597291     0.0483204      0.783526      0.406258     -0.106332      0.205883     0.0120084   -0.00838659     0.0595017    -0.0355128    0.00157159       2.48552       3.70667       3.44280       3.77197       2.95980       2.88172       2.28865       1.88338       1.29002       1.02015      0.680853      0.405611      0.282177      0.153634     0.0858546     0.0477103     0.0219228    0.00964743
  13  10 2128.5754    0.7774  0.6441  9.8405 -0.0054       6.42957  0.0328   0.0244   0.0577    0.1296   0.0000       1.22159   438.5380      -1.80136       17.0345       1.09579     -0.298872      -1.58296      0.504958      -2.22934      -2.05183      0.257390    -0.0598751    -0.0244958      0.382658    -0.0802379      0.194268     0.0271971    -0.0127706     0.0158049       3.02605       4.07158       3.61397       3.86334       3.46219       3.50130       2.60767       2.09829       1.50181       1.13603      0.779996      0.535559      0.328859      0.183256      0.100945     0.0488096     0.0238502     0.0102299
  13  11 2271.2627    1.0651  0.8428 10.1018 -0.0029       4.81715  0.0388   0.0285   0.0690    0.1846   0.0000      0.948811   437.6463      -1.25661       9.50182      -2.45550       2.08704       1.83953       1.05305     -0.446209      -1.06023     -0.399646     -0.156811      0.610337    -0.0540881     0.0382485    -0.0521273    -0.0154515    -0.0225665    -0.0147751       4.03243       4.15845       4.05504       4.82320       4.62270       3.53058       2.88307       2.39496       1.95830       1.30280      0.876338      0.568275      0.369121      0.226013      0.125712     0.0648421     0.0324599     0.0135070
  13  12 2411.8849    1.4378  0.8160 10.9548 -0.0064       2.31753  0.0352   0.0405   0.0669    0.1560   0.0000      0.941617   431.9739      0.985480       20.2712       3.73528       2.10730       8.79418       1.99641      -3.58398     0.0694560      0.390009       1.24683      0.344374     -0.309042      0.101059    -0.0507810    -0.0174843     0.0411209   0.000289674       3.36705       3.94786       4.07922       4.48333       3.71388       3.09228       2.95562       2.28363       1.65863       1.10750      0.849531      0.527580      0.311808      0.171788     0.0978858     0.0528141     0.0268826     0.0131149
  13  13 2551.8089    2.0063  0.8308 11.3384  0.0002       1.88877  0.0369   0.0556   0.0653    0.2017   0.0000      0.830034   431.5088       6.71755       14.4460       2.86210      -2.64588      -3.33380     -0.857159     -0.631601      0.137506      -1.69106     -0.248416     -0.224687      0.173243     0.0963449    0.00628528    -0.0467619   -0.00681278   -0.00613986       3.83231       4.36783       4.48352       4.62222       4.38460       3.76431       2.91400       2.01826       1.72648       1.26927      0.825961      0.547458      0.338033      0.221318      0.121534     0.0614909     0.0287491     0.0119882
  13  14 2691.7870    2.5144  0.8953 11.1050 -0.0012       2.92121  0.0363   0.0674   0.0687    0.3952   0.0000      0.785630   441.3496       8.75735       17.6317       3.07636       3.94810      -1.70287     -0.284243      0.391958     -0.660249      -1.09983     -0.949631    -0.0710781     -0.148057     -0.155007    -0.0182264    -0.0130913     0.0261078   -0.00971119       3.44297       4.28142       4.26383       4.19344       3.90992       3.24951       2.89324       2.22552       1.82213       1.18001      0.829399      0.510822      0.318905      0.186194      0.100912     0.0545192     0.0264670     0.0117171
  13  15 2832.2546    3.1617  0.8632 11.8896 -0.0036       1.05953  0.0346   0.0850   0.0653    0.3003   0.0000      0.840850   438.2472     -0.465263       8.02135     0.0314654      -3.31004       1.53332       2.37949       2.57153      0.910866       1.31569      0.504459     -0.683591     -0.227234     0.0753100     0.0481347    -0.0300293    -0.0211763    0.00297838       3.29980       4.00678       4.33980       4.29237       3.71352       3.30983       2.67575       2.06419       1.53737       1.10085      0.752707      0.475470      0.301631      0.170678     0.0949314     0.0500026     0.0249079     0.0114757
  13  16 2972.7600    3.7342  0.8854 12.1025 -0.0042       1.40228  0.0338   0.1030   0.0680    0.3328   0.0000      0.727935   438.8692       10.4667       8.54949      -2.67475       2.68911      -1.72715      -1.06385      0.410539     -0.362652     -0.280149      0.113884    -0.0517076      0.362565    -0.0959742      0.126816    -0.0369258    -0.0387197    0.00490813       3.44630       3.95032       4.16217       4.01285       3.88680       3.37977       2.71554       2.09103       1.47952       1.10370      0.803118      0.518493      0.333654      0.189806     0.0962971     0.0518392     0.0253272     0.0107064
  13  17 3112.5753    3.8325  0.9287 12.9888 -0.0021       1.53185  0.0399   0.1046   0.0709    0.1940   0.0000       1.00322   440.5816       10.3622       9.01708       4.50014       8.26711      -1.36866      -6.21220      -2.65215       3.08129     -0.141947     -0.558550     -0.289030     -0.256020     0.0522738    -0.0675559   -0.00390249   -0.00764310     0.0197209       3.77392       4.73655       4.88643       4.54679       4.17176       3.73347       3.07494       2.40460       1.86744       1.28605      0.839930      0.537196      0.325612      0.188133      0.105702     0.0537256     0.0255435     0.0118352
  13  18 3252.4345    3.7314  1.3441 12.2588 -0.0051    0.00214760  0.0464   0.0824   0.0905    0.2336   0.0000      0.609084   433.9114       9.56630       20.8281      0.278082       2.83415      -4.27365      -1.38924       3.15933       2.80560      -3.37641      -1.45288     -0.111592     0.0978238     -0.130365     0.0224859    0.00118559     0.0226157   0.000865757       4.11049       4.95777       5.64887       5.57693       4.84381       4.15550       3.61064       2.57940       2.01396       1.46565      0.951977      0.660152      0.397985      0.232799      0.135323     0.0654501     0.0345689     0.0158482
  13  19 3392.4925    3.2989  2.0436 11.8491 -0.0019      0.665950  0.0593   0.0586   0.1040    0.1558   0.0000      0.315752   445.8392       7.79258       6.46273      -7.39159      -1.11518      -2.87367      -4.70898      -1.91350      -2.47552      0.516764       1.02413      -1.22900      0.194924     -0.461986    -0.0523536     0.0605071     0.0887345    -0.0179997       5.04579       6.22113       6.41600       6.37777       5.92770       5.26989       4.27923       3.25014       2.42959       1.76430       1.26772      0.791066      0.524536      0.289238      0.163578     0.0829038     0.0409138     0.0184751
  13  20 3532.7297    2.7489  3.0948 11.1716 -0.0012      0.316516  0.0743   0.0406   0.1314    0.1254   0.0000      0.199819   443.2744       32.3306       34.3834      -2.01779      -3.29719      -9.01404       4.29402      -5.79011       2.18593      -1.20033      -1.89010      -1.17584      0.446307      0.376612     -0.183494     -0.186015     0.0120958   -0.00695501       6.41516       7.56804       7.89271       8.24875       7.40412       6.19691       5.20846       4.13298       3.06839       2.15895       1.47778      0.989302      0.605178      0.342706      0.198830      0.102457     0.0516797     0.0249615
  13  21 3673.5447    2.2745  4.5846 10.8996 -0.0022      0.688724  0.0937   0.0292   0.1721    0.0891   0.0000      0.120700   443.1197       9.19756       30.4202       1.97411       8.89639       1.34324       2.31327     -0.408376      -7.37597      -2.31138      -2.33675     -0.975053     -0.621891     0.0698836      0.415065      0.256800   -0.00615264     0.0140299       7.90211       9.86575       10.1610       10.1442       9.06465       8.19230       6.53565       5.24006       4.01733       2.83531       1.87433       1.23998      0.753394      0.439321      0.250930      0.127955     0.0642770     0.0286206
  13  22 3814.0705    1.8514  6.5855 10.5847 -0.0011      0.516748  0.1236   0.0213   0.2276    0.0781   0.0000     0.0931975   439.0867       34.3466       1.51470      -2.66523     -0.555625      -26.4896      0.805469       3.68605      -7.51951       3.24696       2.38488       2.54141      -1.27008     -0.145555      0.500962      0.184491     -0.105603     0.0248718       10.0933       12.0787       13.1162       12.3121       11.8217       10.3110       8.30160       6.77687       5.06172       3.60073       2.44445       1.61080      0.992542      0.576513      0.316606      0.169374     0.0838682     0.0378846
  13  23 3955.2067    1.5828  8.0918 10.5515 -0.0017      0.519785  0.1504   0.0182   0.2796    0.0642   0.0000     0.0885699   453.1094       13.2131       13.6877       36.3287       6.11739       13.3306      -1.59669      -10.0480      -2.37387     -0.888041      -4.69893       1.57486     -0.746844       1.22888    0.00680647     0.0534283    -0.0760488    -0.0662552       11.6824       14.7411       15.3781       15.0323       14.2051       12.0727       10.1302       8.08092       6.09025       4.25243       2.99220       1.93315       1.22214      0.680547      0.387687      0.199876      0.101965     0.0461734
  13  24 4095.6166    1.3469 10.3534 10.2836  0.0002      0.107362  0.1857   0.0149   0.3524    0.0622   0.0000     0.0794876   428.3179       29.6503       41.2857       1.49405      -3.18607       20.1488       11.3213      -15.6195       3.79424       3.33582      -1.11987      -1.89657       2.13041      0.178372     0.0832443    -0.0617252    -0.0352462     0.0915471       13.9706       17.5606       18.1734       18.0561       16.6844       14.6802       12.0368       9.50482       7.17572       5.12332       3.53551       2.32629       1.43132      0.844175      0.465283      0.244272      0.119852     0.0547732
  13  25 4236.4853    1.1463 12.6688 10.3594 -0.0047    -0.0562911  0.2579   0.0140   0.4506    0.0518   0.0000     0.0793325   486.1568       47.3109      -12.0882      -6.48871       25.9154      -5.27799      -38.1683      -18.8099      -21.3688      -9.81849      -1.27005      -5.05149      0.810299      -1.26967     -0.564788     -0.238588      0.129640    -0.0303493       17.9729       22.8656       24.0353       23.8450       21.7326       18.9147       15.6119       12.4562       9.38671       6.48724       4.66116       3.00352       1.83858       1.09750      0.596823      0.321237      0.154679     0.0744821
  13  26 4377.3506    0.9421 16.8976 10.2113 -0.0059    -0.0805035  0.3904   0.0102   0.6182    0.0446   0.0000     0.0891539   426.8284       30.4836       20.7836       18.6872      -9.19125      -3.97916       21.3042      -13.9257      -5.24392       4.05854       7.45255      -3.86223      -4.38330      0.991990     -0.699782     -0.821819      0.446094    -0.0118575       22.9384       29.2922       30.7794       29.9158       28.3450       23.8371       20.8955       16.0992       12.3388       8.93680       6.02538       4.02004       2.46731       1.45814      0.804209      0.429101      0.207058     0.0956840
  14   7 1723.5567    0.2939  0.2636  9.9595 -0.0205       19.5476  0.0348   0.0181   0.0431    0.0495   0.0000       5.62497   435.5858      -5.42939       10.3601       6.21260      -4.53757       2.49255      -3.92395     0.0278062      -1.31965      0.416054     -0.480090     -0.738819      0.105305     0.0445965    -0.0576140    -0.0271105     0.0321412   -0.00262961       3.35971       3.98954       3.97549       4.34123       4.16848       3.61366       2.92544       1.84156       1.83964       1.28257      0.740765      0.505881      0.405111      0.230227      0.135489     0.0807000     0.0603786     0.0200028
  14   9 2017.0859    0.6054  0.5096  9.9867 -0.0054       8.02414  0.0256   0.0210   0.0517    0.0925   0.0000       1.57845   436.1100      -3.90295       14.8213      -3.16439      -2.83184       2.42956      -1.25310      -1.23906      -1.13164      0.386435     -0.442084     -0.669781      0.237407     0.0546846      0.166068  -0.000891792   -0.00815779    -0.0208918       2.27742       2.91641       2.86577       3.20717       2.79978       2.44235       2.15186       1.76366       1.36384      0.941778      0.737774      0.462389      0.301475      0.176663      0.111676     0.0606404     0.0308988     0.0160439
  14  10 2162.6195    0.8327  0.6993  9.9179 -0.0083       6.92816  0.0404   0.0249   0.0576    0.1335   0.0000       1.10259   438.5404       1.22895       10.6526      -4.47571     -0.591732     -0.400401      -2.26919       2.95211       2.67948      0.502190      0.326338     -0.661576      0.155913     -0.613312   -0.00443485    -0.0581896     0.0273574    -0.0187725       5.10395       6.32551       5.53544       4.12271       3.41356       3.85703       4.33263       4.04361       3.33278       2.39159       1.54268      0.916877      0.494629      0.284113      0.136289     0.0755286     0.0378178     0.0179176
  14  11 2305.8485    1.1832  0.9178  9.7503 -0.0075       5.32727  0.0410   0.0300   0.0667    0.2465   0.0000      0.873154   440.5418     -0.927702       12.9212       1.26784      -3.19593      -5.32506     -0.967249      -1.35073     -0.732104      0.207912      0.711895       1.13186      0.237052      0.128697     -0.182463     0.0359835   -0.00797457     0.0220135       4.22529       4.23642       3.64932       4.53940       5.04106       4.53149       2.73811       2.27593       2.28078       1.91112       1.19929      0.641387      0.379115      0.344626      0.223238      0.134199     0.0686234     0.0298789
  14  12 2446.8387    1.5061  0.9183 10.7548 -0.0054       3.13777  0.0360   0.0383   0.0690    0.1725   0.0000      0.814702   433.9126      0.420977       14.1251       5.69275      -1.65475      -2.03466      0.418748      0.326345      -2.33695    -0.0494236      0.588703       1.23716      0.337760    -0.0208388     0.0545335      0.177450     0.0217346    0.00295360       3.09081       3.63457       3.86897       3.95905       3.61080       3.20509       2.62784       2.15300       1.75546       1.30107      0.883956      0.578918      0.363651      0.240696      0.137713     0.0829896     0.0422243     0.0208326
  14  13 2587.4950    2.0517  1.0056 11.2794 -0.0059       3.43615  0.0395   0.0506   0.0685    0.2191   0.0000      0.767885   441.9205       2.23315       14.2935      -7.10168      -5.98548     -0.772545       2.85142       2.52834       2.91283     0.0983812      -1.17117     -0.116282      0.649251     -0.304232      0.125404    -0.0189602    -0.0324420    0.00847542       3.13535       4.24829       4.06659       4.44163       3.94925       3.52118       2.86449       2.27773       1.83086       1.33557      0.911825      0.615947      0.385558      0.250921      0.141455     0.0818660     0.0438108     0.0211366
  14  14 2728.3271    2.5589  0.9732 11.3109 -0.0023       2.11299  0.0370   0.0642   0.0695    0.3228   0.0000      0.806002   435.9263       3.51395       8.79646      -1.55850     -0.197487       2.57484       1.56113      -3.45037      -1.30057     -0.671584      0.421490     -0.276708     -0.321416      0.178440   -0.00439684   -0.00537481    -0.0348975    0.00907705       3.28114       4.04163       3.97054       3.94192       3.66750       3.35378       2.91312       2.31773       1.77963       1.30013      0.920135      0.630733      0.389671      0.239082      0.140613     0.0740416     0.0394848     0.0192936
  14  15 2869.3756    3.3786  0.9661 11.5815 -0.0010       1.51538  0.0348   0.0862   0.0698    0.4396   0.0000      0.743268   439.2379       11.9584       13.4728      0.743358      -1.84062      -1.01864       2.63294     -0.690198       2.60736      -1.63324     -0.390884      0.267650     -0.603152      0.138189      0.228581     -0.152863    -0.0340756    -0.0176738       3.10390       3.67191       4.14738       3.86159       3.55258       3.29487       2.72965       2.19820       1.74888       1.23818      0.891827      0.587462      0.360220      0.231881      0.127541     0.0750822     0.0379250     0.0187704
  14  16 3010.3389    3.7279  1.0241 11.9538 -0.0006      0.894952  0.0403   0.0922   0.0681    0.4324   0.0000      0.686127   435.9938       7.37837       11.4938      -2.15247     -0.924632      -5.92924      -1.11614      0.558051      -1.16451      -3.02627     -0.611977     -0.121051     -0.254461     0.0488667      0.165928     0.0340739    0.00866182    0.00165293       3.52996       4.58283       4.85196       4.65665       4.28760       3.77815       2.99290       2.47583       1.86248       1.33491      0.969146      0.607949      0.393503      0.240698      0.138691     0.0773865     0.0398464     0.0194381
  14  17 3150.7726    4.1030  1.0084 12.7923 -0.0053       3.02529  0.0406   0.1025   0.0705    0.2451   0.0000      0.811407   436.5351       16.0633       10.6086     -0.471054      -1.79107      -1.86054       3.49649     -0.772061      0.491925      -1.20950     -0.207883     -0.434141      0.251690     -0.148031      0.294617     0.0910749    -0.0445722    0.00140926       3.69170       4.58573       4.68344       4.37247       3.94792       3.66850       3.15438       2.64397       2.05137       1.44128       1.04294      0.654386      0.407849      0.255016      0.139128     0.0747341     0.0404275     0.0195228
  14  18 3291.0592    3.5653  1.6387 11.7334 -0.0011      0.700898  0.0530   0.0689   0.0872    0.2748   0.0000      0.490620   434.8576       17.7950       1.62900       6.30451      -13.9764      -2.43118      -1.98061      -4.32684      0.385072      -3.42911      0.241775     -0.626231     -0.205044      0.105196     -0.299911    -0.0874500     0.0266151     0.0126039       4.58786       5.89735       5.98982       5.92064       5.41529       4.74996       3.98563       3.20692       2.48828       1.81172       1.18109      0.833713      0.520666      0.318688      0.172926     0.0977302     0.0548194     0.0273317
  14  19 3431.6307    3.0473  2.2879 11.7551 -0.0044      0.818501  0.0643   0.0518   0.1066    0.1421   0.0000      0.295404   428.4705       27.6056       11.9468       16.8923      -13.8743       1.16134      -1.49007       6.40884     -0.445892      -3.10439       1.98999       1.28355      -1.34210     -0.574537      0.176316    -0.0212666     0.0529999    -0.0279790       5.15193       6.22077       6.68226       6.64582       5.94688       5.55893       4.64422       3.59391       2.71898       2.12028       1.48501      0.957325      0.630529      0.392202      0.229573      0.124184     0.0655925     0.0314011
  14  20 3572.4143    2.6220  3.3762 11.2035 -0.0034      0.496849  0.0776   0.0363   0.1341    0.1161   0.0000      0.184713   431.8659      -5.82891       17.8268      -11.7224      0.100340      0.884185      -4.22109     -0.461162       1.68344       5.26417       1.16559      0.347534     -0.144724     -0.330693     -0.483727     -0.188507    0.00343320     0.0539990       6.31213       7.66208       8.19212       8.21041       7.79837       6.61769       5.49947       4.28602       3.34105       2.51467       1.73124       1.15034      0.760164      0.463546      0.281020      0.158686     0.0802750     0.0409232
  14  21 3713.4391    2.1183  4.8186 10.9911 -0.0005      0.409104  0.0971   0.0257   0.1768    0.0791   0.0000      0.121286   442.5499       19.8634       21.2749       10.3791      -11.6084      -2.86216       9.07342      0.453477       4.97584      -3.20609       1.39599      0.460802     -0.704704     -0.830975    -0.0856246      0.131432    -0.0770756    -0.0240480       7.38711       9.38585       9.84151       10.2561       9.24480       8.12337       6.83767       5.37916       4.23669       3.09761       2.16308       1.44643      0.935913      0.592346      0.332668      0.192235      0.103026     0.0513284
  14  22 3854.8814    1.8154  6.6187 10.7347 -0.0004      0.502432  0.1210   0.0204   0.2271    0.0675   0.0000     0.0922216   431.1791      -20.5496       22.7763       3.90548       2.85077      -21.0761       5.21006       1.01431      -6.60383      -5.65500      0.394123       3.49191       1.68591     -0.537872      0.303793     -0.334272    -0.0523317    -0.0387607       9.11896       11.8005       11.9386       12.1378       11.2375       9.75466       8.39840       7.03090       5.41121       3.92568       2.76935       1.86389       1.19452      0.717422      0.419188      0.230160      0.124507     0.0629020
  14  23 3995.8649    1.5315  9.3363 10.4736 -0.0005      0.274968  0.1643   0.0164   0.2960    0.0607   0.0000     0.0722875   435.6017       25.1717       35.4815       2.67751      -7.74984       8.29446     -0.384096      -1.19894      -7.54073      -5.12586      0.138650       1.13377      0.955988      0.751832     -0.410086     -0.194521      0.226371     0.0803111       11.4692       14.7975       15.5700       15.4217       14.3155       12.9366       10.7916       8.88914       6.70345       5.15477       3.48439       2.41008       1.55121      0.962955      0.543166      0.310193      0.162936     0.0809656
  14  24 4137.3439    1.3177 11.3270 10.2720 -0.0005      0.297802  0.1960   0.0141   0.3736    0.0590   0.0000     0.0699296   461.1250      -12.1764       31.3526      -12.6123       9.04481       5.45107       1.10061     -0.351575      0.322848       4.95209      -2.98873     -0.265260      -1.72094      -1.13160     -0.583191    -0.0655605   0.000470881     0.0998267       13.4637       17.2949       17.9287       17.8461       16.7045       14.7599       12.4777       10.1152       7.85729       5.81849       4.11610       2.72630       1.77353       1.09826      0.637288      0.355856      0.187069     0.0920006
  14  25 4278.3569    1.0644 13.4453 10.2852 -0.0003      0.191656  0.2760   0.0124   0.4742    0.0509   0.0000     0.0819339   434.2358       17.1873      -15.7505      -13.5731       3.67503      -6.66262      -9.32737      -9.72192      -3.40880      -11.0882     -0.359324       1.82995       1.89403      0.111745     -0.916848      0.269617    0.00400602      0.246891       17.0471       22.4913       23.3843       23.5587       22.0754       19.2373       16.4879       13.0894       10.2996       7.62065       5.34967       3.63185       2.31849       1.45604      0.849873      0.478075      0.246242      0.123004
  14  26 4420.1295    0.9082 16.6472 10.2045 -0.0012     0.0634084  0.3700   0.0101   0.6032    0.0436   0.0000     0.0904305   463.4001       3.03092       9.92816      -41.7501       20.3347       34.3838      0.398428      -26.2885       13.0630       5.74819      -7.00573     -0.664171       1.50072     0.0769949     -0.261941      0.453202     -0.248246    -0.0135632       21.0089       26.9331       28.8834       28.0704       26.5271       23.9467       19.8301       16.2430       12.3631       9.10728       6.62410       4.49905       2.96419       1.80108       1.06010      0.583571      0.301832      0.152264
  15   8 1902.4375    0.4556  0.4336  9.8036 -0.0046       14.7056  0.0330   0.0166   0.0483    0.0675   0.0000       2.60935   440.3418      0.312369       13.1938      -1.74661      -3.04618      -1.40101      -1.31346      0.913035    0.00725466      0.754363       1.17163      0.191913    -0.0101259      0.101879      0.141245     0.0567218    0.00668531    -0.0155460       2.91046       3.39552       2.92242       3.06204       3.67602       3.34716       2.76862       1.91777       1.55392       1.08911      0.950573      0.665128      0.463309      0.313897      0.195533      0.111118     0.0593955     0.0266762
  15   9 2049.6704    0.6724  0.4921  9.8568  0.0006       8.42789  0.0224   0.0222   0.0488    0.0964   0.0000       1.40786   437.7135       7.29056       16.8000       2.18681      -5.75048      -2.40973     -0.192107       2.21691      0.302276      -1.43774     -0.660474      0.499219     -0.154209      0.233235     0.0421199    -0.0429330    0.00235725     0.0181363       2.09192       2.68498       2.73685       2.81299       2.71806       2.39531       2.01661       1.63845       1.17396      0.948855      0.705485      0.463795      0.317080      0.221306      0.124871     0.0743487     0.0417593     0.0237733
  15  10 2195.9115    0.9349  0.7346  9.9325 -0.0031       5.12383  0.0346   0.0253   0.0582    0.1523   0.0000       1.01874   435.0246       1.45775       15.5974      0.417959      -1.85018     -0.891014      -1.07684     -0.219273       2.52401      0.118932     -0.243909      0.501172     -0.613057      0.470341    -0.0424594    -0.0678020     0.0711350     0.0153810       3.37205       4.08878       4.00595       3.58006       3.18705       2.95630       2.88501       2.66690       2.24296       1.72921       1.17510      0.745819      0.463830      0.274075      0.158540     0.0985000     0.0500614     0.0273152
  15  11 2339.6399    1.2438  1.0101 10.5105 -0.0036       4.13695  0.0398   0.0294   0.0717    0.1754   0.0000      0.861214   439.4901      -3.84322       15.8213       1.47654      -3.28399      -7.17537       2.43283     -0.641036      0.180754       2.20694      -1.21654     -0.628484    -0.0903726    -0.0558004     0.0593616    0.00612718    -0.0126464    0.00262991       3.23826       3.75894       4.11462       4.18694       3.81292       3.55377       3.06253       2.31164       1.85336       1.38675       1.07225      0.717337      0.476694      0.307858      0.201201      0.113366     0.0616503     0.0328783
  15  12 2481.1736    1.6524  1.0025 10.6734 -0.0017       3.12599  0.0377   0.0391   0.0684    0.2252   0.0000      0.758682   439.1003       5.46282       10.0156       5.36532      -6.70348      0.820399      -1.15817     -0.647682     -0.973561     -0.335745      0.721739     -0.706639     -0.460100     0.0702902     0.0636438    -0.0654250      0.124547    -0.0209933       2.93606       3.80239       3.73946       3.93685       3.65061       3.46560       2.85764       2.27452       1.75175       1.39314       1.02924      0.673623      0.476930      0.302642      0.180667      0.116889     0.0608364     0.0315137
  15  13 2622.4617    2.1636  1.0571 11.0722 -0.0028       2.13595  0.0378   0.0488   0.0708    0.2432   0.0000      0.715255   440.7678       11.0425       15.7040      -1.57093      -6.00645      0.927272       3.38437      -2.29702      -1.17286      -1.29368       1.29481       1.08859     -0.534632      0.136718     0.0642364     -0.117455    -0.0931948    0.00558159       2.89147       3.66790       3.64985       3.85732       3.55344       3.41340       2.80862       2.22534       1.70310       1.34356      0.931444      0.706387      0.479464      0.300972      0.184888      0.105489     0.0574161     0.0315002
  15  14 2764.2553    2.8088  0.9789 11.6916 -0.0016       2.80418  0.0333   0.0663   0.0662    0.2330   0.0000      0.739779   436.0251       7.68654       14.0519      -1.73922     -0.688823      -1.61926     -0.895642      -1.12393       2.25139      0.283118      0.113593      0.557836     -0.258222     -0.235922     -0.216732     0.0243030    -0.0389063     0.0198805       2.78042       3.43165       3.75118       3.73362       3.30067       2.98971       2.64024       2.17990       1.70742       1.26662      0.932829      0.615818      0.424285      0.259897      0.160714     0.0940347     0.0488519     0.0291085
  15  15 2905.8923    3.2589  0.9619 12.2706 -0.0066      0.682574  0.0379   0.0805   0.0659    0.2538   0.0000      0.782495   442.1967       8.41772       6.50572       4.48897       1.43161      -9.06831       1.82098      -2.42862       1.52669      -3.19984      0.641311      -1.59538      0.973748     0.0270721    -0.0455190      0.146363    -0.0114953    -0.0114412       2.96876       4.03409       4.02282       4.34229       3.82551       3.54477       2.97829       2.35921       1.70860       1.33125      0.957082      0.684232      0.477007      0.292479      0.176883      0.104184     0.0537254     0.0275832
  15  16 3047.2050    3.9374  0.9257 12.4878 -0.0033       1.32646  0.0354   0.1005   0.0643    0.3030   0.0000      0.715984   439.9235       7.83740       10.3617       2.91845     -0.423363     -0.488490       1.94981       1.05476      -2.86094      0.155075      0.124021      0.580191      0.592946     -0.204425    -0.0785594     0.0355401    -0.0104260   -0.00950159       2.78404       3.48440       3.69155       3.69716       3.44494       3.06816       2.62532       2.11750       1.69436       1.30256      0.956201      0.600011      0.410930      0.273071      0.161690     0.0973221     0.0572073     0.0295801
  15  17 3188.1442    4.0195  1.2997 12.2226  0.0004      0.762534  0.0431   0.0866   0.0846    0.3465   0.0000      0.658045   439.7919       8.64230       7.90532       1.30308      -1.31146      -6.04016     0.0352689     -0.983887      -3.65385      -1.64363      0.852206      0.901478     -0.267616     -0.554713    -0.0293138    -0.0429212    0.00742725   -0.00638789       3.33850       3.96428       4.24928       4.16578       3.96230       3.58866       3.05180       2.56595       2.07959       1.55612       1.15607      0.746388      0.515610      0.333358      0.193451      0.116815     0.0658557     0.0348014
  15  18 3329.0326    3.5787  1.6956 11.9579 -0.0007      0.638504  0.0513   0.0668   0.0927    0.2537   0.0000      0.422226   439.2431       13.1850      0.583834      -1.29865       2.03292      -4.39941       4.02851      -3.72550     -0.479043      -1.18656      -1.27187     -0.335155      0.906590     0.0601779      0.138965     -0.109968     0.0219477   0.000349982       3.66613       4.70717       5.01393       5.02618       4.63815       4.25743       3.66444       2.93725       2.17146       1.74646       1.23614      0.875451      0.612261      0.367410      0.240228      0.135589     0.0718460     0.0381218
  15  19 3470.1477    3.0470  2.6683 11.4606 -0.0000      0.635200  0.0636   0.0453   0.1164    0.1587   0.0000      0.223026   432.7325       13.7907       15.5252       3.75021      0.168327       1.53444      -3.70474      -6.97113      -1.95961     -0.506630       1.26143      -1.04077    -0.0202263     -0.187306      0.328667     -0.241363    -0.0683524    -0.0158898       5.02336       6.24418       6.64142       6.91529       6.21789       5.47969       4.80462       3.78941       2.95754       2.22682       1.65622       1.09695      0.725246      0.475810      0.282818      0.174348     0.0943512     0.0487197
  15  20 3611.7218    2.5504  3.8481 11.0973 -0.0010      0.696265  0.0807   0.0331   0.1431    0.1092   0.0000      0.150363   439.8698       4.78151       23.1626       8.68250       16.9833      -14.8406      -2.53878      -7.45942     -0.577345      -5.27393      -1.45126      -2.12592       1.92751      -1.38671     -0.811194      0.203083     0.0575507    -0.0353506       5.89362       7.31420       7.64170       7.76184       7.27323       6.57491       5.58613       4.67823       3.61101       2.71392       1.97287       1.39911      0.927746      0.592176      0.359635      0.206648      0.115040     0.0610233
  15  21 3752.9785    2.0733  5.5641 10.6319 -0.0014      0.524116  0.0983   0.0228   0.1865    0.0865   0.0000     0.0990798   435.9147       27.1557       30.0513      -12.5073      -7.44368       6.12420     -0.324807      -10.6459       1.21053     -0.999558       2.54073     -0.216005      -1.51205     -0.616911      0.158780    -0.0597473     -0.117740    -0.0840277       7.11138       9.19652       9.50754       9.65419       9.16357       8.09742       6.90323       5.61469       4.47681       3.33984       2.45535       1.66903       1.11481      0.725180      0.430619      0.260599      0.143436     0.0747780
  15  22 3894.6518    1.7589  7.6282 10.4445 -0.0017      0.443798  0.1288   0.0179   0.2365    0.0713   0.0000     0.0757291   446.1533       8.17912       3.91695      -6.71296       7.81023      -20.2733      -9.73295      -8.48074      -5.43531      -11.4110       3.28906      -1.79484      -1.30651      0.282262      0.663427     -0.641194     0.0881744     0.0239642       8.93220       11.3908       11.8750       12.1720       11.3182       9.98936       8.73906       7.20294       5.74524       4.34714       3.13668       2.14002       1.43027      0.910589      0.560721      0.323142      0.182994     0.0984805
  15  23 4036.2204    1.4713  9.3139 10.4622 -0.0022      0.285025  0.1597   0.0155   0.2944    0.0599   0.0000     0.0718518   454.9547       3.95642       1.58194      -16.4776       8.69522       16.0908       7.65820      -11.9158      -7.92804      0.842694       4.74734     -0.597025       2.57832       1.52655     -0.913051      -1.02263     -0.168689      0.196528       10.7631       13.9594       14.4425       14.6442       13.8758       12.5983       10.5425       8.52199       6.89791       5.11395       3.78169       2.60004       1.73699       1.11353      0.683529      0.406677      0.222027      0.116202
  15  24 4178.4648    1.2430 11.9634 10.2826 -0.0027      0.382499  0.2098   0.0133   0.3856    0.0559   0.0000     0.0680789   421.4772       21.6887       27.4843       21.5090      -8.65344      -24.2264       9.82716      -6.16268       3.77480      -3.02102       8.95222      -4.55893     -0.466930       2.08522      -1.05018     -0.202708     -0.330530      0.110171       13.0601       16.5947       17.8193       17.6189       16.9181       15.0650       12.8679       10.8562       8.38796       6.32851       4.67332       3.25176       2.17286       1.40770      0.858172      0.489122      0.276968      0.146010
  15  25 4321.1855    1.0384 15.3668 10.2701 -0.0002      0.474565  0.2951   0.0108   0.4982    0.0447   0.0000     0.0782859   437.9765      0.832671      -15.2436      -64.0924       8.08795       15.7517       18.1431      -10.2981      -11.1478       20.5010      -3.95780    -0.0113588       3.95516       2.25111     -0.518621     -0.281617      0.177958      0.255442       16.1862       21.0032       22.2702       22.0107       20.9269       19.1868       16.5443       13.5379       10.8529       8.20574       6.05942       4.19179       2.83780       1.80256       1.12482      0.641869      0.356438      0.186692
  16   7 1783.3292    0.3494  0.2854  9.9613 -0.0117       13.3765  0.0229   0.0170   0.0405    0.0500   0.0000       3.89081   439.9367      -2.64990       11.7953      0.552316      -1.94408      0.439882       3.51182      -2.80880       2.21385     -0.464322      0.653661    -0.0743126     -0.160871      0.194794     -0.248483    -0.0632869     0.0288706    -0.0128689       2.15873       2.40413       2.88626       2.60059       2.34523       2.79383       2.30950       1.71722       1.86151       1.42537      0.747600      0.588254      0.545780      0.316459      0.169195     0.0939141     0.0557233     0.0288389
  16   8 1933.1821    0.5180  0.4000  9.9785 -0.0073       9.12898  0.0253   0.0186   0.0420    0.0643   0.0000       1.98885   437.3181      -2.52681       12.9552      -3.98951      0.605823     -0.166312       1.86950       1.15950      -1.11757      0.555306      0.283677      0.671785     -0.346817      0.377991     0.0386242      0.114744    -0.0154868   -0.00116914       2.10927       3.01881       3.11468       3.21465       2.96713       2.41229       2.45862       1.61084       1.50127       1.05566      0.761338      0.601057      0.352029      0.246319      0.151458     0.0929508     0.0548952     0.0266705
  16   9 2081.7401    0.7118  0.5603  9.8366 -0.0029       9.31127  0.0283   0.0218   0.0437    0.1085   0.0000       1.23169   441.6637      -1.61232       11.1014      0.643013      0.658619       1.28793      -2.87323      -4.85267       2.77668       1.00720      0.647353     -0.367645      0.576623     -0.264207    -0.0592682     0.0522954    -0.0365228     0.0514734       2.31170       3.16653       3.26096       3.50918       3.08677       2.77757       2.34511       1.97466       1.58890       1.16401      0.858897      0.593147      0.427266      0.256104      0.180219     0.0994791     0.0616154     0.0337365
  16  10 2228.4765    0.9887  0.7703 10.0899 -0.0022       5.52648  0.0316   0.0254   0.0583    0.1597   0.0000      0.991210   438.1766       3.49503       7.05969       3.14824      0.714307     -0.853095       5.77916      -2.51303      0.905272      0.109292     -0.360103     -0.506610     0.0273128      0.340392      0.347474     -0.200545    -0.0547336   -0.00820391       2.54613       3.25773       3.36552       3.48798       3.01735       2.87288       2.51711       2.16846       1.68321       1.29792      0.958906      0.654755      0.471290      0.304068      0.184146      0.112529     0.0639448     0.0358536
  16  11 2372.7204    1.3804  1.1119  9.6058 -0.0013       3.50519  0.0423   0.0290   0.0727    0.3617   0.0000      0.746135   435.8814       2.42096       9.63426       5.65875      -4.83157       2.07528       1.80425      -1.40408       1.42824     0.0786680      0.160023      -1.58105      0.240518      0.309501      0.266835     0.0265753     0.0473574    -0.0115217       3.48335       4.15341       3.94092       3.87759       4.17840       3.97053       3.38670       2.62819       1.91447       1.55964       1.20699      0.874439      0.642840      0.423824      0.257869      0.149228     0.0818246     0.0450124
  16  12 2514.9613    1.7707  0.9619 10.9619 -0.0034       2.61283  0.0354   0.0405   0.0617    0.1893   0.0000      0.744197   440.7418       13.4616       18.4679       2.50387      0.590127      0.856935       1.77027       2.86846      0.115570       1.40128     -0.669767     -0.265315      0.654362    -0.0880077      0.554295    -0.0865530     0.0248201    -0.0349031       2.74364       3.40148       3.62099       3.54553       3.43665       2.98317       2.61960       2.26836       1.88640       1.41241       1.04136      0.744606      0.492358      0.328425      0.202520      0.123412     0.0715491     0.0409922
  16  13 2657.0562    2.3190  1.0257 11.2693  0.0017       2.29227  0.0368   0.0515   0.0656    0.2342   0.0000      0.746216   439.2561      -2.56944       10.6906       3.37944       2.86364      0.522295     -0.328459     -0.168051      0.796963       1.19213    0.00127452     -0.655799      0.298131      0.312142     -0.177390    -0.0344627     0.0261769    0.00133204       2.78963       3.50450       3.52484       3.36516       3.38150       3.06899       2.66443       2.31051       1.89692       1.46123       1.08955      0.742469      0.525758      0.345128      0.221068      0.119856     0.0740019     0.0407183
  16  14 2799.6061    2.9167  0.9751 11.5884 -0.0034       1.36838  0.0330   0.0668   0.0631    0.2532   0.0000      0.647094   438.0789       4.92042       10.0175       2.96915      -4.67538      -1.48102      -2.02716      0.467286      -3.23217     -0.172258     -0.809841     -0.433670     -0.143592      0.514362    -0.0654522     -0.217067      0.124020   -0.00197231       2.40942       3.00143       3.38708       3.38824       3.14847       2.83464       2.56505       2.04966       1.75015       1.24615       1.00461      0.664053      0.461065      0.307987      0.184434      0.121590     0.0684532     0.0366549
  16  15 2941.9114    3.4477  0.9388 12.4834 -0.0025       2.09746  0.0339   0.0823   0.0630    0.1983   0.0000      0.683867   441.7690       9.61830       9.83515       7.28052      -4.28243      -2.24517    -0.0787970      -2.12566      -1.91353      0.146740      0.767590     -0.252820     -0.118610     -0.383009     0.0116010     0.0213607     0.0463833    -0.0320255       2.65020       3.08235       3.32207       3.21934       3.14691       3.00237       2.52806       2.19363       1.67816       1.34555       1.03330      0.717002      0.494277      0.316650      0.208455      0.133308     0.0760508     0.0419169
  16  16 3083.5681    4.0474  0.9520 12.4638 -0.0069       1.67828  0.0361   0.0968   0.0639    0.3265   0.0000      0.819746   443.5567       8.87559       10.6646      -5.14803      -2.28928      -4.08236      -4.43499      0.676196       1.34780      0.473003      -1.77304      -1.89826      0.484661    -0.0684438     -0.230535    -0.0648347    -0.0401575    -0.0202099       2.70950       3.34650       3.31104       3.53750       3.32145       3.19743       2.91396       2.15447       1.79381       1.27579       1.06680      0.756573      0.543661      0.350855      0.226783      0.129676     0.0811052     0.0428011
  16  17 3224.9956    3.7324  1.3386 11.9998 -0.0127     -0.241188  0.0469   0.0819   0.0776    0.4797   0.0000      0.629275   438.4409       11.0297       15.7185      -2.48938      -2.12733     -0.870839      -4.69681      -6.35161      -6.56438      0.369787      0.450550      0.402568      -1.09712     -0.484577      0.111188     0.0736581     -0.242918   -0.00442388       3.32519       4.21310       4.11394       4.42372       4.20445       3.81810       3.45133       2.69326       2.15941       1.55619       1.21623      0.868600      0.657868      0.424112      0.264687      0.156805     0.0972946     0.0495417
  16  18 3366.5213    3.3792  1.8996 12.0293  0.0012      0.382499  0.0531   0.0610   0.0988    0.2129   0.0000      0.316659   441.8834       14.1843       17.0601       9.50243      -1.05008      -1.87367       1.64245      -2.28638       6.64084      -4.53801      0.196718    -0.0916222     -0.673716      0.619212     -0.104631    0.00252960     -0.174196    0.00355130       3.76149       4.78245       5.19112       5.29630       5.01486       4.47030       3.80466       3.10278       2.47722       1.88629       1.40719      0.988115      0.676383      0.456832      0.281223      0.182027      0.103384     0.0573162
  16  19 3508.2059    2.8283  3.0674 11.1756  0.0016      0.845022  0.0694   0.0387   0.1261    0.1589   0.0000      0.189583   435.5072       5.11113       13.2617      -2.91176       5.25064      -1.18788      -6.50293       1.47370       9.04136      -1.87769      -2.93936     -0.557797      0.234784      0.623885     -0.140811      0.145248    -0.0986343     0.0351064       4.81674       6.15650       6.12826       6.59808       6.25841       5.85704       4.77072       3.99074       3.24800       2.51462       1.92110       1.30183      0.926059      0.579940      0.388957      0.236739      0.140510     0.0779418
  16  20 3650.1100    2.3247  4.0285 11.3073 -0.0048      0.357758  0.0862   0.0297   0.1482    0.0912   0.0000      0.144059   439.5091       3.03827       11.9368      0.777680      -10.8287       4.34321       7.18753      -9.09897      -1.88527      -2.35815      -4.86155      -3.43321      0.364369       1.64931     -0.384756      0.176721      0.175662    -0.0224920       5.97049       7.46429       7.90941       7.82622       7.41240       6.73637       6.00508       5.09173       4.27459       3.20130       2.38570       1.69295       1.15564      0.780802      0.469250      0.282091      0.166408     0.0922433
  16  21 3792.1580    2.0237  5.9791 10.5442 -0.0006      0.573274  0.1049   0.0207   0.1851    0.0805   0.0000     0.0848457   443.3057       31.1154       12.7641      -2.04214      -3.47868      -9.90556      -6.37433       9.56246       2.50531      -7.03500      -3.92750      -2.81675      0.428400       1.58469      0.307072    -0.0492144     -0.301955     0.0452375       6.79896       8.51337       9.02767       9.39536       8.95315       8.22434       6.85946       5.85682       4.68495       3.66133       2.69929       1.92575       1.31344      0.882081      0.576105      0.337753      0.201667      0.115625
  16  22 3933.9238    1.6660  7.9316 10.4385 -0.0011      0.413346  0.1313   0.0166   0.2368    0.0662   0.0000     0.0740914   438.6357       17.4796      -4.51461       7.41670       7.84463      -9.46693      -10.0932       3.55708      0.180796     -0.425991       3.50866       2.10273      0.342007      -3.45599      0.501835      0.611967     -0.183083    -0.0212978       8.55367       10.8678       11.5432       11.5564       10.9721       10.0844       8.73361       7.33944       5.96204       4.61337       3.42708       2.44103       1.66363       1.08326      0.694450      0.424516      0.246903      0.135154
  16  23 4076.4043    1.4179 11.3774 10.3793  0.0004      0.366009  0.1833   0.0135   0.3419    0.0526   0.0000     0.0635544   454.6369       14.9828       18.0795       9.79359       35.7084       2.16102       10.4334      -14.9618      -1.76162       5.85055       1.16133      -4.22044      -1.20591       1.00060       1.04052     -0.314130      0.131197      0.160547       11.0716       14.4404       14.8705       15.0699       14.6102       13.3778       11.5521       9.57755       7.75251       6.07057       4.57692       3.18381       2.22866       1.45521      0.925484      0.569903      0.331769      0.184754
  16  24 4218.5314    1.1762 13.4035 10.2991 -0.0009      0.354037  0.2346   0.0116   0.4168    0.0489   0.0000     0.0743765   437.6095       17.0071       7.90785      -19.7347      -11.7523       16.6438       7.94954      -26.9817      -7.51815      0.290620      -2.62457       4.66397       3.24828       2.88342     0.0683847      0.904462      0.129048      0.136210       13.0424       16.9148       18.1642       18.4254       17.4624       15.6928       13.8655       11.3691       9.46186       7.13073       5.34866       3.84069       2.65912       1.71396       1.11066      0.686971      0.386533      0.219407
  17   8 1963.3443    0.5556  0.4377 10.0342 -0.0076       5.77235  0.0249   0.0197   0.0411    0.0722   0.0000       1.65366   438.9490      0.172177       14.8953     -0.783647       1.05737      0.150380     -0.249571      -1.00949       1.90747      0.345623       1.22218       1.43784      0.421340     -0.443307     0.0634890      0.190977     -0.128151     0.0395600       2.06498       2.67301       2.67901       2.82900       2.98141       2.43936       2.15268       1.62858       1.47155       1.12004      0.829546      0.576772      0.402711      0.280249      0.183275      0.112026     0.0784720     0.0409395
  17   9 2113.0999    0.7283  0.6949  9.9658 -0.0014       7.58430  0.0270   0.0193   0.0567    0.0982   0.0000       1.13830   439.0330       2.73025       12.1679     -0.389364     -0.215083       1.31433       3.61178      -2.59368       2.33227      -1.31669      -2.22991    -0.0992005      0.592253     -0.161080    -0.0780573    -0.0310310     -0.112662    -0.0328182       2.01590       2.52174       2.72935       2.82279       2.57397       2.48867       2.12029       1.78843       1.47880       1.10420      0.891797      0.605648      0.456704      0.302802      0.196054      0.124125     0.0778860     0.0436609
  17  10 2260.4297    1.0783  0.8462 10.1443 -0.0002       5.12698  0.0336   0.0255   0.0577    0.1537   0.0000      0.893108   438.4031       2.19632       18.1587      0.546750      -4.79564       1.47785      -2.05170       1.11573     -0.548058     -0.734722      -1.30943     -0.684989       1.49462      0.495385     0.0600124     -0.113353     0.0373515    -0.0497874       2.52360       3.27537       3.53917       3.57769       3.43564       3.19938       2.75794       2.15903       1.68958       1.26455      0.995359      0.717371      0.526819      0.383162      0.233645      0.152054     0.0911516     0.0519009
  17  11 2405.1126    1.4784  0.9652 10.6458 -0.0013       3.45058  0.0364   0.0335   0.0626    0.1993   0.0000      0.804087   438.8926      0.579284       13.0577      -1.82611      0.737114       3.13016    -0.0466665      -2.43056      0.742955       1.82622      -1.36947      0.109891      0.203957     -0.617434     -0.183200     0.0774595    -0.0396461    -0.0355380       2.62870       3.23697       3.46185       3.45886       3.20052       2.96688       2.86390       2.19542       1.85301       1.43383       1.10762      0.782076      0.576601      0.386266      0.249920      0.156010     0.0931918     0.0552944
  17  12 2548.1879    1.8879  1.0702 11.1364 -0.0040       1.55863  0.0392   0.0402   0.0660    0.1861   0.0000      0.729564   435.1204       6.46536       13.6371      -2.04029      -3.63111    -0.0508173       2.43762     -0.207058      -3.04945      -2.49754      -1.00326      0.503283     -0.822370     -0.309694     -0.183215    -0.0817246    -0.0419737    0.00293670       2.71697       3.40190       3.99283       3.72683       3.61281       3.39785       2.67852       2.46137       2.01419       1.52263       1.12443      0.812911      0.611117      0.396179      0.253626      0.159678     0.0967624     0.0552955
  17  13 2691.1500    2.4717  1.0429 10.7228 -0.0009       1.43970  0.0332   0.0522   0.0657    0.3388   0.0000      0.659851   436.9762       6.96354       15.5354       3.09474       3.37843       4.66606      -3.16467      -3.41567      -1.23626     0.0532015      0.629718     -0.781333      -1.03372      0.922874      0.391496    -0.0264351    -0.0462453    -0.0626593       2.30251       2.92476       3.03992       3.17916       2.97672       2.76171       2.41428       1.97210       1.68987       1.30162      0.986797      0.718718      0.506458      0.335018      0.221552      0.139406     0.0857170     0.0493797
  17  14 2834.3809    3.0440  0.9638 12.0286 -0.0033       1.22704  0.0337   0.0682   0.0606    0.1944   0.0000      0.688376   441.1227       4.59730       14.5643       1.39941     -0.771683      -1.19554      -3.62979     -0.234627      -2.96005     -0.972985       1.03659     -0.848189     -0.181147      0.174224      0.108282    -0.0766400     0.0882582     0.0212392       2.44980       3.06342       3.11418       3.24310       3.03606       2.96340       2.43177       2.12507       1.70715       1.40188       1.04941      0.778753      0.534391      0.337567      0.223841      0.150994     0.0930522     0.0543402
  17  15 2977.3644    3.6383  1.1256 11.8972 -0.0020       1.55687  0.0360   0.0759   0.0676    0.3116   0.0000      0.639468   437.2735       9.23932       10.6800      0.737742      -1.55620       2.89091      0.407304      -1.83200      -4.24048      -1.35924       1.87137      -1.34376      0.183512      0.259506     0.0188910      0.209208    -0.0216105     0.0570481       2.56018       3.14734       3.32418       3.38266       3.30834       3.05455       2.64851       2.24228       1.77588       1.35553       1.07846      0.767153      0.556266      0.389322      0.246890      0.160088     0.0977970     0.0558972
  17  16 3119.4983    3.9462  0.9910 12.8272 -0.0038      0.793366  0.0337   0.0906   0.0653    0.1971   0.0000      0.750011   437.6878       14.2750       12.7284       3.46012      -4.48706      -2.20543       2.93828     -0.989153     -0.492830      -1.59636     -0.494601      -1.54141      -1.02282      0.632009     -0.422815      0.123685    -0.0107685     0.0650985       2.33425       2.90062       3.08190       3.11876       3.00759       2.86603       2.37685       2.00121       1.72408       1.36519       1.01927      0.756617      0.501174      0.339682      0.226903      0.143464     0.0893177     0.0537419
  17  17 3261.5865    3.6809  1.6012 12.0040 -0.0004      0.788829  0.0468   0.0673   0.0852    0.2627   0.0000      0.437100   436.6225       10.9430       13.2363     -0.571404       2.17364      -2.45677     -0.704562      -4.05039     -0.998859      0.296537     -0.278111      -1.28202     -0.744850      0.290043     -0.350415      0.141832     0.0838784     0.0337416       3.08265       4.05383       4.33490       4.39697       4.20551       3.85059       3.28531       2.73316       2.23954       1.73756       1.31413      0.970562      0.649500      0.457935      0.292977      0.190433      0.111123     0.0695084
  17  18 3403.6876    3.2630  2.2581 11.6285  0.0002      0.734016  0.0559   0.0519   0.1030    0.2248   0.0000      0.267313   448.7208       18.6965       5.94190       6.84690      -4.27090       4.36556      -2.55450     -0.756268    -0.0172638     -0.255482     -0.712660     -0.616896      0.532229    -0.0830349      0.290530     -0.372780      0.113682     0.0174523       3.68440       4.83096       5.12194       5.33660       5.11212       4.57990       4.03288       3.32925       2.74502       2.08795       1.52856       1.14943      0.827299      0.582810      0.359656      0.225589      0.141719     0.0792691
  17  19 3545.8856    2.7443  3.2536 11.2697 -0.0007      0.795050  0.0689   0.0368   0.1296    0.1457   0.0000      0.173398   433.0135       17.3406       8.35882       10.7561      -11.6176      0.573812      -5.58331      -6.55117       1.24936      -2.18495      0.995050       1.44093     -0.670822      0.447023     -0.405506   -0.00993925    -0.0628468     -0.157510       4.58584       5.85763       6.30008       6.29592       5.93393       5.52527       4.85575       4.10173       3.45575       2.60463       2.01673       1.43275       1.02992      0.696296      0.455858      0.279524      0.164251     0.0977889
  17  20 3688.2508    2.3204  4.7794 10.6774 -0.0000      0.617397  0.0869   0.0254   0.1562    0.1063   0.0000      0.109361   434.6157       14.5730       11.3211      -3.76946      -15.0056       8.01936      -6.71351      -6.85319   -0.00413265       3.50828      -2.05793      -1.15068      0.327948      0.997613     -0.349319      0.281615     -0.372690     -0.134193       5.49759       6.96387       7.41152       7.64442       7.25522       6.88039       5.82050       4.97749       4.07406       3.12522       2.42294       1.79807       1.23963      0.846369      0.547362      0.358859      0.218559      0.127310
  17  21 3830.6493    1.9215  6.6392 10.5371 -0.0012      0.430774  0.1073   0.0187   0.2018    0.0707   0.0000     0.0776765   435.6855       11.9735       21.8570       17.7863      -9.90692      -6.03301       12.1336      -2.36669     -0.349110      0.349432       2.24218      -1.75383       2.44511      -1.17001       1.46111    -0.0254124      0.307536     -0.203847       6.62760       8.54735       9.22130       9.37095       8.95269       8.07153       7.32910       6.11484       5.11828       3.97507       3.00540       2.24300       1.51325       1.06149      0.676559      0.429752      0.257286      0.151321
  17  22 3973.1644    1.5879  9.1337 10.3650 -0.0014      0.408490  0.1438   0.0147   0.2625    0.0580   0.0000     0.0666775   447.0176       24.7176       4.29478       6.85168       10.2316      -22.1537       16.7843       2.00054      -4.78000      0.289562      -4.93940      0.497480       1.92849     -0.553248      -1.00137       1.02279     -0.394906     -0.109361       8.47434       11.0958       11.7401       11.9067       11.5852       10.3606       9.37023       7.74845       6.52090       5.01513       3.81968       2.78994       1.97737       1.36296      0.869250      0.553272      0.328779      0.190605
  17  23 4115.7703    1.3431 11.2147 10.3147 -0.0005      0.302188  0.1810   0.0126   0.3254    0.0509   0.0000     0.0658946   445.2106       12.9960       7.93037      -17.6048      -19.6749      -4.84039       2.39506       11.5258       2.58585      -4.55804       2.34789      -1.52247      -4.34670      0.660348      -1.86071      0.600412      0.566450     -0.290589       10.1843       13.0150       13.7833       13.9233       13.5433       12.2752       11.0689       9.40340       7.77327       6.15723       4.68449       3.38418       2.43227       1.64016       1.06977      0.671769      0.405829      0.235810
  17  24 4258.2397    1.1386 14.2480 10.2769 -0.0023      0.285606  0.2544   0.0106   0.4306    0.0458   0.0000     0.0733182   431.2123       39.9036       26.0198     -0.318633       2.27188      -3.95276       5.75534      -9.91643       19.3862       13.6556      -8.43329      -4.52308      -1.77757       1.38784     -0.180496      -1.11189      0.452133     0.0200936       13.1261       16.7870       17.8957       18.4350       17.5304       16.4028       14.1498       12.2271       9.97490       7.83660       6.10107       4.40677       3.11662       2.09924       1.37444      0.889280      0.534444      0.311045
  18   8 1992.9310    0.5930  0.4926  9.9666 -0.0037       8.61866  0.0258   0.0181   0.0443    0.0763   0.0000       1.52047   435.7639      -2.67555       12.7478      0.603696     -0.634840       3.50418       1.75367      -3.26623      0.623346      -1.12454     -0.729807     -0.535628      0.112236     -0.133404    -0.0460787    -0.0637638    -0.0917632    -0.0187720       1.91445       2.29355       2.47743       2.51351       2.37262       2.23712       2.20294       1.78824       1.21345       1.14593      0.820030      0.622114      0.477330      0.327892      0.234498      0.140846     0.0952833     0.0544170
  18   9 2143.8287    0.8659  0.6285 10.0216 -0.0039       6.37840  0.0257   0.0230   0.0467    0.1111   0.0000      0.950698   439.1673      0.248331       18.4351      -1.37757      -3.19268       3.86494     -0.530112       2.14211       2.04053      -1.71844      0.432243      -1.25345      0.351059     -0.138884      0.273322    -0.0678252      0.130612    -0.0322432       2.02960       2.62032       2.62331       2.71102       2.64725       2.50427       2.23149       1.88679       1.49423       1.15732      0.869389      0.672169      0.499654      0.363262      0.246794      0.152097     0.0915588     0.0564453
  18  10 2291.7243    1.1554  0.8320 10.3908 -0.0055       5.52072  0.0301   0.0275   0.0561    0.1534   0.0000      0.811406   439.0408       5.28881       13.7539      0.221526      0.483677      -3.32148      -3.93099      -1.78882      0.940900       2.27248      0.287402      0.762505     -0.674756      0.367442    -0.0577147     0.0616072    -0.0235719    0.00939350       2.01475       2.57771       2.77549       2.76882       2.75715       2.50919       2.23454       1.82418       1.63541       1.27620       1.01877      0.729872      0.544752      0.372933      0.229725      0.163962      0.103464     0.0654864
  18  11 2436.9088    1.5285  1.0432 10.1501 -0.0012       3.93538  0.0405   0.0318   0.0608    0.2826   0.0000      0.763977   441.4196     -0.551398       13.8342      -3.33868      -5.24542     -0.919674      -4.11293     -0.832058       2.41557     -0.763244     -0.150322     -0.876629      0.190108     -0.102302     -0.121926     0.0497170     0.0569133    -0.0144915       3.18310       4.24485       4.54646       4.65651       4.51920       4.05853       3.44517       2.67305       2.11347       1.65681       1.23314      0.947983      0.635948      0.429608      0.276964      0.184716      0.120566     0.0754020
  18  12 2580.9539    1.9997  1.0300 11.3684 -0.0041       1.94382  0.0351   0.0437   0.0629    0.1728   0.0000      0.714718   435.7406       5.05617       15.8984      0.399128      -3.90894      0.775828     -0.667716      -4.71752       4.10457     -0.308538     -0.424300      0.521547   -0.00391599     -0.119849      0.323342    -0.0126181      0.161328   -0.00817719       2.36315       2.98239       3.16606       3.23600       3.01238       2.92693       2.55178       2.26310       1.85979       1.40340       1.14526      0.826978      0.621912      0.425125      0.287565      0.191272      0.117940     0.0692512
  18  13 2724.8483    2.6407  0.9650 11.5590 -0.0009       1.88240  0.0306   0.0570   0.0608    0.2070   0.0000      0.651698   440.3447       4.56172       15.9134       4.63696      -3.48618      -3.57216      -1.18606     -0.537607      -1.55960      0.787526     -0.596525      -1.97378     -0.486713     -0.305739      0.146441      0.223928     0.0601313    -0.0384183       1.95942       2.47805       2.74862       2.78623       2.62068       2.53187       2.25509       1.81280       1.58268       1.24473      0.965083      0.760378      0.517517      0.364261      0.233597      0.158756      0.109463     0.0646178
  18  14 2868.8447    3.2857  1.0885 10.7838 -0.0029       2.19503  0.0347   0.0644   0.0608    0.5584   0.0000      0.606736   435.2613       4.08510       16.8194     -0.962432      -6.20924      -8.96757      -1.40195      -1.42107      -2.04353      0.704461     -0.211801       1.29793     0.0225262      -1.02083    -0.0138563    -0.0534362     0.0498985    -0.0312261       2.26370       2.86215       2.87193       2.97610       3.00342       2.79188       2.47159       2.02527       1.70309       1.41288       1.08137      0.796229      0.586150      0.398100      0.268452      0.175127      0.113045     0.0704518
  18  15 3012.2575    3.8037  1.0452 12.0718 -0.0006       1.11049  0.0349   0.0782   0.0616    0.2693   0.0000      0.649093   437.7979       3.24606       13.2882       1.64318       1.66822     -0.354196      -1.91512      -3.46817      0.128996      -1.04053      0.158973      0.447172      0.103275     -0.132849     0.0239154     -0.145219     0.0897547     0.0151016       2.56508       3.21747       3.53854       3.52031       3.51664       3.17086       2.81141       2.38634       1.93044       1.42539       1.05827      0.812071      0.623864      0.457721      0.314547      0.185837      0.115553     0.0690937
  18  16 3154.9773    3.7255  1.3025 12.6738 -0.0036       1.28972  0.0436   0.0725   0.0725    0.1745   0.0000      0.642777   438.0434       13.3642       20.3847      -2.46816      -5.28360      -2.39296       3.41241      0.709927       1.47388     -0.166961     -0.124773     -0.284453      0.729667     -0.173074     -0.304509      0.154603     0.0662929     -0.159789       2.67911       3.42699       3.54094       3.61112       3.57928       3.32988       2.88154       2.44872       2.03987       1.71260       1.28423      0.954779      0.677482      0.473161      0.321311      0.204670      0.131313     0.0797652
  18  17 3297.5510    3.5742  1.6306 12.4209  0.0008      0.596726  0.0475   0.0640   0.0840    0.1676   0.0000      0.480496   441.7262       11.4270       10.0003       2.41251      -8.53956      -2.43002      -1.87932      -2.24181      0.527830      -3.72851       5.51848   -0.00363756     -0.526483     -0.271529      0.412540     -0.157351     -0.100487     0.0940984       2.89760       3.83137       3.89962       4.16502       3.88313       3.73916       3.21536       2.69466       2.27061       1.88948       1.46952       1.02299      0.784762      0.496103      0.362848      0.222984      0.145310     0.0884708
  18  18 3440.2065    3.0913  2.3774 11.6774 -0.0027      0.748207  0.0571   0.0460   0.1037    0.1730   0.0000      0.251037   435.7324       11.1584       17.8471      0.509679      -2.66147      -3.77851      0.313500      -3.70646       2.08385     -0.278692       2.01633      -1.09124    -0.0885426      0.855205     -0.281922      0.564667      0.114756    -0.0605286       3.56697       4.59186       4.86656       4.90677       4.69611       4.54311       3.99619       3.43044       2.70644       2.15897       1.68990       1.27868      0.923300      0.662494      0.428811      0.292992      0.175709      0.111378
  18  19 3582.9256    2.6229  3.8471 10.8880 -0.0001      0.685235  0.0758   0.0303   0.1315    0.1375   0.0000      0.135673   440.3336       12.2791       16.6041      -2.75850      -10.9210     -0.440930      -2.38351      -5.51504      -1.82239      0.577557      -1.06188      -2.40071       3.23640      0.462938      0.157515      0.325499     0.0579402    -0.0560521       4.48334       5.93974       6.23357       6.37118       6.12198       5.79614       5.07803       4.44522       3.60010       2.91665       2.23256       1.67099       1.24194      0.825044      0.577498      0.364029      0.228771      0.134147
  18  20 3725.7193    2.1432  5.0756 10.8202 -0.0006      0.499347  0.0906   0.0230   0.1631    0.0880   0.0000      0.104224   439.1640       16.4050       20.9149     -0.848468       11.7679      0.926328      -1.76282      -9.63834       1.22033      0.274733      -2.80942      -3.44248      0.446780      0.234513      0.285690     -0.133183     -0.307461     -0.134019       5.48425       6.89037       7.38580       7.54391       7.30462       6.82441       5.93624       5.24150       4.33131       3.51233       2.66987       2.01743       1.43686       1.01064      0.670336      0.436869      0.273188      0.164459
  18  21 3868.5706    1.8136  6.9487 10.5744 -0.0012      0.413269  0.1127   0.0173   0.2046    0.0637   0.0000     0.0779579   435.4992     -0.959302       10.4186     -0.965590      -11.8648      -16.6001      -10.9222       1.37376       1.14908      -6.58841     -0.207362      -3.90609       1.89764       1.12727     0.0499437      0.329618     0.0232281    -0.0467321       6.61397       8.47973       9.16052       9.39937       9.12917       8.26045       7.46588       6.25564       5.39046       4.20055       3.28604       2.40714       1.76011       1.21512      0.821737      0.527716      0.331243      0.195840
  18  22 4011.3751    1.5595  9.8847 10.2629  0.0013      0.290973  0.1496   0.0135   0.2709    0.0558   0.0000     0.0621048   442.5790       28.6847       36.9658      -2.35939       3.34447       7.08467      -4.49626      -5.42190       9.94112      -5.53078      -2.52469      -3.06351      -2.94751       1.46630     -0.479979       1.61041   -0.00597118     -0.272927       8.11862       10.6786       11.0863       11.6042       11.1259       10.6811       9.30445       7.85356       6.58196       5.26596       4.07831       3.08983       2.19291       1.52039       1.02886      0.673863      0.423193      0.257854
  18  23 4154.4283    1.2805 12.1114 10.2832  0.0005      0.228053  0.1975   0.0115   0.3495    0.0492   0.0000     0.0657525   440.9761       1.09771      -12.9898       5.66182      -2.01733      -4.40988       3.47162       16.8172       9.07504      -9.36049       7.37136     -0.346168       1.05946      -1.80572       1.49723      0.100828     -0.407169      0.163107       10.0432       13.1013       14.0631       14.3789       13.7778       12.9225       11.5507       10.0409       8.24057       6.60781       5.21763       3.78306       2.83843       1.93991       1.34084      0.851915      0.526099      0.318490
  18  24 4297.3763    1.0771 14.9864 10.2689 -0.0004      0.231690  0.2708   0.0096   0.4511    0.0430   0.0000     0.0723849   446.1782       4.68034      -5.86891       8.53961       22.5672       18.1650      -2.91610       8.25219     -0.464022      -22.0886     -0.675780      -5.08623     -0.759395      -4.52950    -0.0512571       1.58939     -0.241165     -0.823662       12.5535       16.2567       17.3185       17.9083       17.2907       16.3205       14.3251       12.4132       10.1798       8.41587       6.40025       4.86195       3.50062       2.45642       1.66680       1.08165      0.676905      0.413017
  18  25 4440.2478    0.8704 17.3752 10.2018 -0.0009     0.0985125  0.3696   0.0078   0.5622    0.0367   0.0000     0.0919596   428.8639      -3.26652       14.1245       5.04040       35.6152      -8.76002       12.4839      -5.19817       5.95556       6.49565     -0.241468      0.396380       2.71823      -6.92916     -0.765980       1.05967     -0.814510     -0.831816       15.4398       20.5310       22.0195       22.7305       22.2549       20.2345       17.9633       15.5412       12.8485       10.2564       7.97842       6.05491       4.30547       3.07940       2.03141       1.35225      0.831025      0.511691
  19   7 1867.3364    0.4424  0.3702  9.9833 -0.0098       11.1194  0.0267   0.0158   0.0394    0.0540   0.0000       2.53072   438.4576       1.23653       15.7900      -2.00049      -4.06783      -1.53637       2.24522      0.823840     -0.199267      -1.87634     -0.431497     -0.751321     -0.350347    -0.0826008     -0.186361     -0.266977   -0.00469333     0.0102702       1.80221       2.06767       1.91119       2.41506       2.31136       2.09867       1.61589       1.76358       1.58540       1.07555      0.740094      0.616470      0.524346      0.376491      0.249888      0.154723     0.0990415     0.0668587
  19   8 2021.8743    0.6208  0.5563  9.8773  0.0010       9.66723  0.0220   0.0177   0.0490    0.0817   0.0000       1.31138   436.2153     -0.448540       13.9684       2.07201       1.13157       1.08921      -1.91305      0.285667       2.24032     -0.338710     -0.291845     -0.770800    0.00371765      0.275655     -0.321119     -0.235525      0.144648     0.0247143       1.62356       2.06649       2.17837       2.26794       2.12872       2.11599       1.85651       1.61150       1.31342       1.04167      0.818655      0.616975      0.446296      0.349297      0.238046      0.156683      0.100428     0.0613326
  19   9 2173.8220    0.8968  0.6914 10.1249 -0.0016       5.00156  0.0249   0.0221   0.0507    0.1082   0.0000      0.954447   442.6089      -1.64416       15.1843     0.0469718       1.24451      -3.09082       2.35412       1.76557       1.63722   0.000598541     -0.429611     -0.278589     -0.615898     0.0686661      0.132288      0.296460     0.0232370    0.00222593       1.66410       2.22406       2.40799       2.45048       2.38199       2.08925       1.98260       1.62845       1.44215       1.16493      0.870461      0.681902      0.486187      0.352140      0.231153      0.162203     0.0969269     0.0610274
  19  10 2322.3600    1.2187  0.8541 10.6069 -0.0074       2.71771  0.0297   0.0278   0.0557    0.1343   0.0000      0.748511   436.2140      0.652505       12.5540      0.488530       2.18140      0.766906      0.592808      -4.02332     -0.242290     -0.192412       1.95264     -0.597040     -0.688851      0.137973    -0.0823331    -0.0767542     0.0503758    -0.0906015       2.08101       2.55935       2.46564       2.68851       2.73502       2.62737       2.24795       1.98843       1.66581       1.38055       1.03633      0.778553      0.589278      0.449830      0.313383      0.202437      0.131620     0.0822544
  19  11 2468.2960    1.5647  1.0388 10.8088 -0.0007       4.35942  0.0354   0.0334   0.0647    0.1824   0.0000      0.808106   439.6768       6.20177       14.2286       6.10155      0.344098    -0.0183395       1.19199       1.20306       1.49905      -1.18569     -0.513233      -1.04087     -0.245958     0.0467400    -0.0175776    -0.0405218     -0.114893     -0.163290       2.17074       2.67757       2.95200       3.02825       2.87065       2.55192       2.35421       2.13817       1.81367       1.46504       1.16517      0.887333      0.631378      0.459663      0.309475      0.193500      0.129189     0.0844594
  19  12 2613.1361    2.2683  1.0227 10.2870 -0.0026       1.35537  0.0337   0.0449   0.0562    0.4825   0.0000      0.630158   439.1506       2.94166       13.4624      -3.81903       2.70350     -0.881009      0.302254      0.871334      0.620924      -2.75659      -1.09710      0.826822       1.00904     -0.141778      0.144608    -0.0642640     -0.135689    -0.0105376       2.10663       2.59871       2.92980       2.88095       2.65393       2.69157       2.36264       2.04897       1.74258       1.42136       1.02574      0.814259      0.605241      0.440244      0.317680      0.201385      0.128415     0.0782354
  19  13 2758.0515    2.8840  0.9791 11.2415 -0.0041       1.54554  0.0309   0.0583   0.0541    0.3021   0.0000      0.581158   438.6157       1.82642       14.6737       5.59130       3.54350      -3.68366      -2.23157      -1.89350      -1.42471      0.485944      0.421991      0.139870      0.387820      0.590342      0.264335    0.00611671    -0.0931500     0.0959544       1.92371       2.42255       2.63896       2.65432       2.56503       2.39946       2.21658       1.94817       1.60020       1.33528       1.02620      0.765920      0.591725      0.412120      0.299849      0.184344      0.125819     0.0751058
  19  14 2902.6420    3.3193  0.9984 11.9364 -0.0069       1.26136  0.0332   0.0685   0.0581    0.2339   0.0000      0.666642   443.5070      0.563933       14.6573      -4.44825      -5.59795      -1.07642       1.16876      0.119507       1.26034      -3.34689      0.532268     -0.108527       1.34033      0.144051      0.526719     -0.179271     -0.193931    -0.0580921       2.17094       2.75444       2.83308       2.95915       2.77960       2.57741       2.27496       2.08650       1.76977       1.48263       1.18244      0.867141      0.612261      0.426220      0.304962      0.202167      0.121555     0.0741874
  19  15 3046.6125    4.0092  0.9657 12.0942 -0.0011       1.00875  0.0339   0.0808   0.0541    0.2767   0.0000      0.566455   440.0592       6.80006       8.97081       5.02225      -2.97225      0.167872     -0.429659      0.336184       2.55212    -0.0210135      0.371522     -0.356795    -0.0727348    -0.0553448     0.0825410     0.0139575    -0.0491826     0.0527986       2.23117       2.83980       2.71960       2.88284       2.64988       2.62951       2.50561       2.22824       1.77991       1.49167       1.19097      0.917268      0.665654      0.474799      0.328284      0.217711      0.135143     0.0848159
  19  16 3190.0782    3.8913  1.3294 12.1359  0.0007       2.06422  0.0415   0.0713   0.0706    0.2404   0.0000      0.537930   441.7612       6.13995       11.4651       6.81571     -0.115603      -4.48609      0.408722     -0.437519       2.60339      -4.02858      -1.50804       1.41380    -0.0501295     -0.107960      0.347807      0.227046     0.0537335      0.107770       2.47371       3.16474       3.09098       3.31623       3.21284       3.23572       2.81135       2.50620       1.97268       1.57796       1.19160      0.949020      0.716582      0.538651      0.377872      0.253868      0.163287     0.0939647
  19  17 3333.1039    3.4515  1.8398 12.1361  0.0000       1.33400  0.0484   0.0548   0.0886    0.1317   0.0000      0.411827   436.2970       13.3234       11.4548     -0.980531       3.64442      -4.51169      0.135617      -4.70123       3.02187      -3.07637     -0.454210      0.236913      0.202520      -1.05518     0.0815636     0.0207522    -0.0314196    0.00747405       2.84969       3.65485       3.92484       3.93334       3.78881       3.47437       3.26414       2.85058       2.37339       1.94608       1.50958       1.16379      0.877117      0.582020      0.412976      0.268902      0.175661      0.109292
  19  18 3476.3532    2.9475  2.6592 11.7709 -0.0028      0.837660  0.0608   0.0406   0.1074    0.1206   0.0000      0.242849   431.9678       15.3711       8.10494       9.08070       8.08036      -2.10352       3.78862      -4.21836      0.707230       4.21766      0.719645      -2.12737    -0.0539835     -0.315993     -0.234274     -0.207365    -0.0447793      0.309426       3.53607       4.45895       4.74741       5.07163       4.75229       4.59273       4.02403       3.57258       2.84030       2.36265       1.80132       1.42667       1.03432      0.749994      0.504268      0.341507      0.223246      0.145061
  19  19 3619.6909    2.5108  4.1298 10.8395 -0.0013      0.663592  0.0766   0.0272   0.1351    0.1159   0.0000      0.123639   434.2030       12.3077       25.7621      -4.09217       1.59784       7.95251       1.62875      -2.44114       1.13270      -3.79669      -4.61267     -0.552943      -1.35488      0.352259    -0.0984496      0.146416     -0.181063     0.0309975       4.48493       5.62944       6.02269       6.07622       6.08382       5.57023       5.07188       4.50859       3.67427       2.95978       2.29764       1.80559       1.32045      0.961971      0.650958      0.437787      0.286393      0.177206
  19  20 3763.1504    2.0942  6.0319 10.5317 -0.0011      0.622041  0.0974   0.0196   0.1723    0.0806   0.0000     0.0798859   447.8743       29.3624       20.7016       3.69938      -1.15231      -7.25135       1.10591       3.91158      -3.85398      -8.02585       4.98472       1.80673    -0.0566190     -0.487820     -0.638595      0.184045      0.167772     -0.129808       5.39589       6.87722       7.47877       7.68155       7.47417       7.11536       6.39668       5.47240       4.61741       3.70260       2.95089       2.19380       1.67688       1.18556      0.825439      0.555021      0.351684      0.219968
  19  21 3906.3187    1.7978  8.1488 10.2963 -0.0009      0.359100  0.1184   0.0151   0.2162    0.0614   0.0000     0.0622718   445.7871       28.7017       27.7494      -6.33296      -19.2287      -18.3370       13.7218       9.80393      -3.56718      -3.44721       4.24112      -1.54142      -3.83349     -0.495652     -0.180425     -0.179746      0.271652      0.248305       6.44998       8.48764       8.98567       9.30121       9.04557       8.59248       7.67725       6.56790       5.52444       4.48292       3.50414       2.66870       1.99787       1.40551      0.977319      0.647975      0.419546      0.260602
  19  22 4049.6143    1.4458 10.0282 10.3338 -0.0024      0.338764  0.1512   0.0124   0.2791    0.0499   0.0000     0.0628931   439.4393       30.6421      0.115971      -11.6520      -4.67493       8.47537      -5.08736      -12.2291      -4.17373      -9.02564     -0.744049      -3.19618      -4.52363       1.12979     -0.602694     -0.136151      0.504411    -0.0202631       7.86201       10.2432       10.9780       11.3712       11.2321       10.3142       9.35825       8.07100       6.74921       5.52387       4.27091       3.33643       2.39760       1.75115       1.19134      0.793785      0.518709      0.320209
  19  23 4193.2149    1.2245 13.2891 10.3061 -0.0001      0.321460  0.2183   0.0104   0.3756    0.0446   0.0000     0.0660157   433.5679      -1.46585       11.1494       22.8869       4.18775      -13.0481      -28.3574      -5.59261       1.40284      -5.39106       4.09370       3.76018       4.06898       1.06993      -1.14718     -0.448805     0.0194732      0.454938       10.1759       13.1848       14.3123       14.8366       14.4488       13.4588       12.1157       10.4682       8.88817       7.08893       5.63641       4.30837       3.20797       2.25623       1.58078       1.07199      0.670673      0.419084
  19  24 4336.4552    1.0193 15.7457 10.2513 -0.0008      0.245762  0.2905   0.0087   0.4605    0.0395   0.0000     0.0754051   440.3892      -1.88393       39.1090       13.5963       9.63362      -32.7455     -0.572724     -0.812460       22.1732      -9.48897      -3.13414     -0.409366      -2.95330      0.761555      -1.35237      0.195683      0.181669     -0.483076       12.3294       16.1546       17.3217       18.0323       17.5094       16.5055       14.6662       12.9100       10.8507       8.79663       6.93142       5.32719       3.91086       2.84499       1.93289       1.31423      0.835818      0.513755
  20   7 1893.9374    0.4723  0.4010 10.0773 -0.0067       11.1012  0.0227   0.0154   0.0387    0.0544   0.0000       2.19156   438.9216      -2.45672       13.4622       2.55178      -4.56533     0.0642111      -4.81728       1.09231      0.473976     -0.277305     -0.115258     -0.194518     -0.619437    -0.0547058      0.212437    -0.0262610    -0.0702444    -0.0512250       1.52682       2.05527       2.21710       2.00980       2.14674       1.76991       1.76979       1.60961       1.32059       1.24433      0.898875      0.757989      0.541790      0.382397      0.276965      0.173220      0.111657     0.0735031
  20   8 2050.1608    0.6685  0.5538  9.8723 -0.0046       8.16683  0.0227   0.0181   0.0436    0.0889   0.0000       1.19770   438.7238       1.14742       13.2242     -0.658272       1.28912      0.703260       1.06098      0.715373       1.76336      0.428113     -0.721782       1.04643       1.06808      0.400523     -0.353485    -0.0424310     -0.243809     -0.113203       1.50203       1.96311       2.13935       2.13391       2.02589       1.80805       1.83074       1.51613       1.46723       1.11523      0.915557      0.726814      0.551681      0.377818      0.253019      0.168794      0.120343     0.0740495
  20   9 2203.2948    0.9382  0.7734 10.0476 -0.0029       6.44653  0.0298   0.0218   0.0478    0.1322   0.0000      0.885458   441.4018     -0.693842       13.2345      -2.12986      -2.81183      -1.38085      0.515320      0.469712       1.84090       1.10762      -1.46833      0.602484      0.725861      0.432620     -0.396513     0.0100124    -0.0506765     0.0622736       1.81139       2.24921       2.65670       2.52954       2.61276       2.41727       2.10038       1.85634       1.61615       1.29270       1.01088      0.814829      0.588236      0.412636      0.307929      0.197738      0.137496     0.0880275
  20  10 2352.4649    1.3607  1.0151  9.8625 -0.0007       2.84711  0.0312   0.0268   0.0599    0.2518   0.0000      0.642238   439.1313      -1.06757       9.52528       1.44212      -4.82680     -0.784740      -3.51298      -3.22724       1.67242      -2.63094      0.562623    -0.0606066      -1.11640     -0.467657     -0.201301      0.112913    -0.0269742    -0.0792960       1.84741       2.39601       2.50490       2.78477       2.63041       2.57287       2.20240       1.91991       1.66942       1.32885       1.03906      0.753838      0.628115      0.441984      0.305576      0.209731      0.141590     0.0922177
  20  11 2499.1013    1.7630  0.9717 10.8347 -0.0048       3.95647  0.0298   0.0365   0.0597    0.1954   0.0000      0.713648   437.3403       5.02374       17.0416       1.53733      -1.56975      -1.21674     -0.633299      -3.21302       2.18020       1.86512     -0.130588      0.887821     -0.282091     -0.485901      0.560004      0.206051     0.0881288    -0.0428008       1.89952       2.47094       2.59930       2.72774       2.55348       2.32178       2.25449       1.91453       1.67973       1.36278       1.10528      0.834744      0.607773      0.459428      0.307391      0.211851      0.140716     0.0867026
  20  12 2644.9215    2.2661  1.0592 11.4849 -0.0011       1.24105  0.0336   0.0455   0.0623    0.1916   0.0000      0.678492   439.5695       2.05458       13.4933    -0.0460325      -1.47548      -3.45241      0.730728      -1.75946       2.60905      -1.34672      -1.09305      0.230327     -0.159059     0.0238684     -0.405110      0.142087     -0.263243     0.0962499       2.01729       2.66482       2.76734       2.94511       2.72284       2.63782       2.36455       2.04181       1.80415       1.51021       1.18029      0.873835      0.678028      0.486259      0.342366      0.232190      0.152896     0.0958368
  20  13 2790.7939    3.0178  0.9650 11.5486 -0.0034       1.80063  0.0330   0.0606   0.0546    0.2486   0.0000      0.556375   439.2794      0.694839       12.9942      -2.76311      -5.68454      0.455486      -2.28545     0.0855294       1.08958      -1.41561     -0.944161      0.375446     -0.654964     -0.159771      0.708794      0.482906     0.0408247    -0.0341376       2.53090       3.45691       3.94327       4.15706       4.00689       3.64291       3.15281       2.52921       1.99146       1.51250       1.14727      0.821548      0.626845      0.446621      0.321572      0.216072      0.139813     0.0924754
  20  14 2936.0916    3.5020  0.9455 12.1951 -0.0006       2.28981  0.0299   0.0730   0.0553    0.1882   0.0000      0.605541   439.3577       6.93904       15.1358       3.81520      -5.32397      -3.53049       2.67695       1.22684       1.20929      -1.22930     -0.384465     -0.666928       1.07041     -0.473860     -0.673620     -0.123762      0.126602     0.0345443       1.83035       2.33330       2.34567       2.47014       2.46778       2.38631       2.00175       1.86866       1.53673       1.40187       1.05726      0.788590      0.608728      0.448072      0.324456      0.220558      0.144572     0.0841867
  20  15 3080.5841    4.0309  1.0428 12.5107 -0.0023       1.75985  0.0332   0.0784   0.0576    0.1953   0.0000      0.721019   439.7610       8.64547       15.0166       3.66418      -2.93893       1.38515      -1.56649      -4.47333      -1.30396     -0.786952     -0.830181     -0.751950     0.0995613     -0.437465     -0.178392    0.00632337     -0.240388     0.0344073       1.97795       2.43332       2.53288       2.63019       2.47542       2.56554       2.27451       1.96418       1.65494       1.42871       1.10678      0.844176      0.662024      0.480787      0.340406      0.222596      0.156729     0.0972501
  20  16 3224.5990    3.9129  1.3278 12.4619 -0.0024      0.392499  0.0406   0.0700   0.0692    0.1896   0.0000      0.609110   437.9802       8.62424       13.6432       5.40036      -7.66286       4.69804       5.57383      -1.42416      0.225190      0.187988      0.220984      0.742934      0.533814     -0.561522     -0.521732      0.118333    -0.0681318    -0.0666975       2.28554       2.92143       3.20292       3.35025       3.22414       2.93904       2.75982       2.38310       2.02120       1.61762       1.27365      0.963073      0.722442      0.544451      0.394888      0.274718      0.168297      0.108118
  20  17 3368.2858    3.3610  2.0641 11.9750 -0.0019      0.533677  0.0492   0.0483   0.0864    0.1160   0.0000      0.276698   437.2298       15.9218       16.6301      -2.57734     -0.272621      -5.14981      0.714082      -4.02561       2.79032       1.85617     -0.154178      -1.29437      0.624390     -0.534365      0.944351      0.100269    -0.0527823     -0.176333       2.81481       3.51288       3.68940       3.98371       3.84923       3.62061       3.22541       2.88108       2.51953       2.04601       1.55978       1.21144      0.952610      0.698557      0.481242      0.327670      0.222759      0.142455
  20  18 3512.0666    2.9057  2.9884 11.4875  0.0001      0.743655  0.0593   0.0359   0.1122    0.1062   0.0000      0.181305   437.0477       14.5700       17.4740      -2.44988      -3.53201      -9.61275      -7.42851      -9.88153     0.0551782      -3.96913     -0.449283      0.358156       1.06418     -0.280223      0.648755      0.334308      0.229465     0.0970687       3.27825       4.25319       4.50888       4.81957       4.63906       4.34868       3.90298       3.46321       2.97006       2.42784       1.90549       1.48060       1.08531      0.822914      0.566437      0.395829      0.254510      0.162220
  20  19 3655.8474    2.3293  4.3380 11.2241 -0.0010      0.558234  0.0764   0.0255   0.1479    0.0808   0.0000      0.123646   440.1651       14.8097       6.53715      -3.78976      -6.20665      -2.83446      -1.10950      0.553658      -2.02332      -4.90040      -2.14169      -2.90672       1.23271     -0.952285      0.449174      0.420885     -0.170304     -0.368188       4.29975       5.60021       6.03923       6.30869       6.08503       5.76910       5.18926       4.52439       3.83437       3.10342       2.46731       1.91787       1.43277       1.04877      0.727785      0.500508      0.330945      0.213912
  20  20 3799.8502    1.9754  6.1152 10.6549 -0.0008      0.556155  0.0962   0.0183   0.1773    0.0675   0.0000     0.0843660   440.4420       11.9619       16.1023       12.0830       9.48365      -10.1120      -11.9684      -14.6668       10.4061     -0.431904      -4.08497       3.16247      -1.38559      0.249729      0.876675     -0.393467     0.0653988      0.408847       5.14128       6.70398       7.07370       7.37042       7.17076       6.67863       6.07335       5.48656       4.69291       3.88509       3.06632       2.43120       1.77457       1.31213      0.902865      0.611404      0.402979      0.264321
  20  21 3943.3543    1.6956  8.2390 10.2806 -0.0013      0.217045  0.1205   0.0141   0.2191    0.0608   0.0000     0.0627434   444.7430       19.2776       6.70842       12.0899      -18.2321      -2.85709       19.2307      0.267173      -1.42799      -1.03057      -7.07351       1.59211       3.01613       2.00706      0.168427      0.690598      0.683044    -0.0842921       6.34651       8.16111       8.78898       9.15254       8.92560       8.43233       7.63231       6.70084       5.70882       4.67250       3.72774       2.85436       2.17393       1.59810       1.09188      0.769697      0.504226      0.322539
  20  22 4087.3335    1.3901 11.2979 10.3462 -0.0009      0.331745  0.1692   0.0116   0.3056    0.0458   0.0000     0.0596022   440.8192       11.5559       18.9780      -13.1080      -19.4255      -6.74571       4.94325       9.37970      -5.96341       2.37257       4.26766      -4.47345     -0.416163       1.32384     -0.671170       1.68301     -0.392733     -0.584938       8.21089       10.5086       11.4703       11.7845       11.6834       10.9661       9.96637       8.57885       7.40847       5.99321       4.80904       3.77634       2.77840       2.03295       1.45740      0.983769      0.653088      0.423062
  20  23 4231.3971    1.1683 14.1268 10.2974 -0.0024      0.320752  0.2335   0.0094   0.3932    0.0409   0.0000     0.0661776   438.0619       18.8705     -0.219063      -18.5291      -15.6294      0.111717     -0.253911      -4.32255      -22.0332      -6.61396       6.43291      0.749695      0.271748       2.08279      -1.03590      -2.89352      0.298248     -0.623975       10.1203       13.3279       14.1799       14.8621       14.6814       13.8236       12.4660       10.9071       9.36121       7.56381       6.06500       4.74632       3.50333       2.64180       1.81160       1.28277      0.829031      0.530573
  20  24 4375.0006    0.9794 16.5658 10.2470 -0.0005      0.252639  0.3032   0.0080   0.4730    0.0361   0.0000     0.0795447   429.7718       32.6975      -10.7255       18.2134       14.8452       17.9064      -8.90741      -11.4094      -14.0398       13.1788       4.02589      -7.20562      -6.86883       2.03983      -1.92554       2.11520       1.21895      0.388858       12.0791       15.3472       16.8338       17.0567       17.1017       16.0217       14.6541       12.8658       11.0024       9.03411       7.22667       5.52943       4.21386       3.14541       2.21815       1.54015      0.990420      0.640723
  21   5 1589.3004    0.2023  0.1839  9.9302 -0.0212       31.0476  0.0217   0.0140   0.0322    0.0363   0.0000       10.5059   440.5484       1.14956       17.9442     -0.357307      -2.00177      -1.44248       1.06445      -1.26492     -0.824555     -0.105076       1.61506      0.106184     -0.801397     -0.306858      0.242961     -0.304857     0.0556605    -0.0162494       1.35001       1.70469       2.18097       2.07986       2.36791       2.18020       1.64867       1.97274       1.20930       1.15590       1.18643      0.599938      0.583948      0.396193      0.255930      0.194229      0.102298     0.0798323
  21   8 2077.8424    0.7608  0.6286  9.8053 -0.0012       7.53621  0.0233   0.0181   0.0433    0.0925   0.0000       1.01196   439.8205       1.05583       14.1723       2.05201      -1.38309       2.70305      -3.15310      -1.30370     -0.436143     -0.237822      0.198501    -0.0771601      0.159463      0.325258      0.238609     0.0442534     0.0313365     0.0642586       1.50924       1.91423       2.01174       1.94612       2.00197       1.96486       1.78140       1.59301       1.33924       1.07898      0.909678      0.709875      0.540011      0.402916      0.283015      0.204481      0.138568     0.0915950
  21   9 2231.9964    1.0129  0.8299 10.0402 -0.0043       5.05905  0.0354   0.0222   0.0520    0.1441   0.0000      0.790384   438.5065       6.38012       13.3708       3.10832       1.81941      0.856760    0.00655998      0.549933    -0.0287239     -0.644344       2.25311      -1.99689     -0.818407      0.479949      0.408619     -0.189452     0.0536558     0.0118217       2.75832       3.33946       2.99157       2.60284       2.50362       3.00393       3.44495       3.28646       2.53937       1.51124       1.04987      0.861053      0.853365      0.746516      0.596958      0.429630      0.285509      0.165441
  21  10 2382.0192    1.4130  0.9499 10.4757 -0.0018       4.21815  0.0306   0.0285   0.0554    0.1613   0.0000      0.654597   436.7976       2.36460       16.8071       1.03949      -2.56852     -0.644729      -1.95295      -2.01902      -2.04274       1.14382     -0.461335     -0.704710     0.0111881      0.483261     0.0412209    -0.0415197      0.152468     0.0741407       1.79936       2.24146       2.28718       2.46301       2.41866       2.36914       2.14378       1.87253       1.59694       1.33686       1.09108      0.845667      0.638215      0.499383      0.351934      0.236734      0.166979      0.114500
  21  11 2529.4100    1.8536  1.0059 10.8264 -0.0032       2.83102  0.0305   0.0368   0.0572    0.1948   0.0000      0.625277   434.8422       1.85662       16.4533    -0.0430087     -0.795982      -3.04475      0.740925      -1.95924      -2.05143      -2.04195      0.751553      -1.16820      0.705700     -0.534026      0.437438    -0.0906393     -0.165321     0.0436521       1.74405       2.27725       2.48493       2.66431       2.45399       2.38749       2.14460       1.91037       1.64146       1.37770       1.04248      0.840746      0.628879      0.459844      0.354967      0.239555      0.162258      0.103628
  21  12 2676.3212    2.3715  1.0488 11.4527 -0.0015       3.03321  0.0323   0.0461   0.0598    0.1916   0.0000      0.672239   437.4251       6.92068       12.8998       5.61812      -2.42451      -2.56003       1.43492       3.22199       3.40625     -0.355396     0.0220889     -0.350696      0.483304      0.295814     -0.323765     0.0195261     -0.154594   -0.00485479       1.87431       2.39725       2.64630       2.58702       2.62920       2.51848       2.23981       2.02111       1.64783       1.45515       1.14091      0.879662      0.690673      0.485115      0.364849      0.237247      0.161246      0.113321
  21  13 2823.0562    3.1662  0.9078 11.5181 -0.0007       1.49669  0.0270   0.0641   0.0509    0.2682   0.0000      0.578875   436.5172       2.66454       18.3218      -1.04150      -3.73032     -0.687183      -2.28913     -0.101434      0.899919     -0.586209      -2.03879    -0.0690573     -0.536434     -0.177447    -0.0904515     -0.229376     -0.100677    -0.0471132       1.63249       1.99737       2.25733       2.25169       2.17022       2.16168       1.90394       1.66304       1.49719       1.25066       1.01890      0.797083      0.583206      0.443405      0.318916      0.217685      0.144603     0.0978966
  21  14 2969.0498    3.8054  1.0648 11.4256 -0.0025       1.86269  0.0326   0.0701   0.0545    0.3839   0.0000      0.561315   437.6002       4.97287       11.9429       1.96776       2.37268      -7.86863      0.683227      -3.02139      -1.31721     -0.631089      0.340230       1.16627    -0.0582314     -0.277396      0.448456      0.105303   -0.00701953   -0.00862467       1.92144       2.38447       2.54590       2.53682       2.47992       2.45195       2.20764       1.93908       1.68346       1.44156       1.18416      0.939573      0.674320      0.505913      0.367156      0.245496      0.168378      0.109702
  21  15 3114.0674    4.0408  1.1342 12.0315  0.0003       1.53799  0.0321   0.0750   0.0623    0.2779   0.0000      0.590225   440.6353       1.71207       15.0511    -0.0980047       3.33004       3.36319      -2.06472      -2.02738       1.45315       1.41364       1.40341      0.871549      0.499007      0.535923     -0.660162     0.0637310     0.0150698     0.0172740       1.89519       2.42146       2.46160       2.47681       2.48654       2.47403       2.22513       1.99048       1.70616       1.37289       1.14359      0.889057      0.680904      0.508216      0.366618      0.255713      0.172889      0.115477
  21  16 3258.7205    3.7873  1.4149 12.3550 -0.0011       1.43032  0.0399   0.0636   0.0691    0.1572   0.0000      0.524251   436.3008       9.04128       14.1563      -1.98272       1.64532      -4.96858      -1.65056      -2.90105     -0.726193      -1.69653     -0.569927      0.413521     -0.911693     -0.426294     -0.247143      0.204160     -0.377069    -0.0969131       2.25618       2.90733       3.03344       3.09362       2.99732       2.91066       2.60158       2.39022       2.05151       1.72006       1.45474       1.13115      0.864912      0.629520      0.427874      0.289125      0.202401      0.134110
  21  17 3402.9563    3.2763  2.0024 12.0476 -0.0011      0.361919  0.0489   0.0465   0.0838    0.1024   0.0000      0.328160   437.8818       10.8078       15.1944      -2.07437       2.89539       4.06103      -4.48379      -4.96094      -1.48195       3.64213     -0.798163      0.174998      -2.14879      0.558857     0.0739938     -0.404716    -0.0562678      0.257567       2.64768       3.38186       3.71844       4.01150       3.77578       3.61665       3.31057       2.81538       2.42824       2.02337       1.56563       1.26550      0.976524      0.665513      0.506452      0.346556      0.237424      0.153710
  21  19 3691.9134    2.2610  4.7539 10.8723 -0.0009      0.675379  0.0800   0.0222   0.1422    0.0769   0.0000      0.103155   445.0701       16.1543       26.8178       4.90620      -5.66412      -1.53290       2.20414     -0.418461       2.45392      -3.42568      -3.95240       2.07795     -0.250287      -2.22647     -0.518660     -0.828454      0.533317      0.213231       4.15166       5.24680       5.63442       5.95353       5.76144       5.52378       4.98070       4.44961       3.83626       3.27442       2.67904       2.12214       1.59495       1.16231      0.812545      0.588114      0.392321      0.257134
  21  20 3836.1863    1.8867  6.8311 10.5546 -0.0004      0.533767  0.1022   0.0164   0.1834    0.0609   0.0000     0.0710772   444.7895       30.5018       17.4359      -11.9388       4.58530       7.45367     -0.594898      -9.11172      -2.82651      -3.02741       1.85809      -1.63769      0.329004     -0.344556      0.527148      0.149018      0.340423     -0.212672       5.40659       6.87100       7.60836       7.90604       7.83751       7.32518       6.69698       5.83000       5.04228       4.13420       3.28483       2.59409       1.98236       1.47326       1.06083      0.733955      0.495485      0.331503
  21  21 3980.3656    1.6171  8.9779 10.3158 -0.0008      0.398527  0.1271   0.0131   0.2359    0.0529   0.0000     0.0626619   441.8369       21.9873       10.8847      -1.71423       25.4916      0.649768      -7.20208      -7.48840       12.0176       6.90376       5.96487      -3.55673       1.35935     -0.324570       1.21117     -0.164058     -0.145727     -0.121972       6.32406       8.12579       9.00337       9.25636       9.08109       8.71132       7.83194       6.91814       5.95034       4.98102       3.99828       3.15580       2.36260       1.77720       1.26577      0.885251      0.592614      0.393466
  21  22 4124.5083    1.3715 12.1063 10.2455 -0.0004      0.203422  0.1803   0.0105   0.3064    0.0449   0.0000     0.0585677   434.3246       12.0569       22.6562       5.03661      -6.91411       22.4976       4.76602      -16.1063      -1.54629      0.613327       1.66792       4.00558       2.11952       1.73103      -3.91314     -0.451240      0.147047     -0.271111       8.15378       10.5010       11.4657       11.9831       11.6659       11.1528       9.95637       9.02735       7.77982       6.41084       5.14472       4.07242       3.11170       2.31346       1.64664       1.15955      0.774962      0.512865
  21  23 4269.0069    1.1252 14.4762 10.2449 -0.0004      0.216404  0.2364   0.0085   0.3896    0.0377   0.0000     0.0694551   437.1279       8.97507       6.96472      -16.4924      -4.76701       10.8894      -1.24101      -9.69164       8.52889       7.78704       3.95592       2.53927       2.01851      0.552993     -0.736900       1.63372      0.107963     -0.228549       9.51482       12.6119       13.6842       14.3582       14.0573       13.2846       12.2983       10.7390       9.14728       7.52559       6.17977       4.85087       3.70532       2.73965       1.95965       1.38981      0.924443      0.618727
  22   7 1945.1516    0.5571  0.4379  9.9391 -0.0123       11.8099  0.0219   0.0168   0.0403    0.0606   0.0000       1.63738   440.4915      -1.05680       17.2260      -2.05917      -2.65267       2.38985     -0.298686      0.967181     -0.522039      -1.17019      0.406578     -0.110696      0.246535      0.219040     -0.703442    -0.0449075      0.248293      0.122539       1.79332       2.61580       3.00203       3.22622       3.16286       2.93916       2.57279       2.13946       1.66131       1.27803      0.906144      0.683763      0.493313      0.364374      0.275144      0.202548      0.138187     0.0917782
  22   8 2104.8133    0.7667  0.6482 10.0605 -0.0012       5.89754  0.0235   0.0182   0.0446    0.0891   0.0000       1.03394   439.6241     -0.361757       15.3278      -1.64588      -3.63331      0.371470       2.83735     0.0160802     -0.392468     -0.632585      0.424247    -0.0232734      0.309562     -0.283802     0.0319869     -0.265622     -0.137480    -0.0503237       1.32715       1.75882       1.84256       2.03298       1.90372       1.83613       1.71021       1.51844       1.39746       1.08268      0.890655      0.722831      0.583744      0.417741      0.302487      0.216227      0.152894     0.0988729
  22   9 2260.1233    1.1156  0.8567 10.1129 -0.0000       4.45881  0.0262   0.0230   0.0527    0.1329   0.0000      0.744007   438.6456     -0.971114       17.3160       2.53834      -4.33784      0.841983      -1.56060      -3.78517     0.0301654       1.02545       1.74606     -0.605204     -0.242668      0.499606      0.248695      0.200810      0.128815    -0.0676713       1.48267       1.87187       1.95061       2.14339       2.11938       1.98050       1.77869       1.64346       1.43770       1.19546       1.00351      0.796584      0.581787      0.464878      0.328042      0.238323      0.157598      0.107142
  22  10 2410.8684    1.4756  1.0069 10.5340 -0.0030       2.69366  0.0300   0.0298   0.0596    0.1876   0.0000      0.663339   440.0869       1.31166       15.2890      0.171166      -1.97192       1.19172      0.810562     -0.990876       2.21451     -0.697302     -0.113397      0.794547      0.608083      0.157798     -0.125434      0.671515     -0.184758     -0.273527       1.70698       2.14498       2.28926       2.27972       2.28736       2.21302       2.15071       1.90700       1.62389       1.30350       1.04957      0.870574      0.677537      0.518753      0.387220      0.269935      0.198803      0.127145
  22  11 2559.3490    1.9871  0.9954 11.1713 -0.0014       2.54288  0.0303   0.0394   0.0584    0.1639   0.0000      0.691476   440.8745      -1.98042       9.23323       1.81865    0.00146667     -0.640195      -1.77372      0.364201       2.46513      -1.75763     -0.184049      -1.93263      -1.01393      0.901692     0.0630072     -0.102577      0.233293     -0.121747       1.62496       2.09904       2.19850       2.34405       2.27378       2.16868       2.12414       1.79110       1.55095       1.30662       1.11754      0.850603      0.688384      0.493897      0.356804      0.257386      0.180574      0.119543
  22  12 2707.2074    2.6318  1.0902  9.8691 -0.0007      0.933617  0.0303   0.0478   0.0551    0.9177   0.0000      0.533125   438.5677       1.78618       16.4401     -0.473337     -0.353921      0.495648      -1.48116      -2.14298     -0.214380     -0.726012     0.0788140       1.12705      0.600692     -0.142263     -0.164110      0.100027     -0.119924     0.0341656       1.65702       2.05301       2.18002       2.31223       2.33141       2.24638       2.03312       1.86262       1.58573       1.24035       1.06008      0.859999      0.671057      0.485339      0.368206      0.254124      0.185164      0.122466
  22  13 2854.9361    3.2668  1.0122 11.8199 -0.0012       2.55708  0.0295   0.0619   0.0567    0.2342   0.0000      0.541706   437.9662       5.94678       16.2888     -0.921212      -1.59582     -0.787904       2.69291      -2.05695       1.19006     -0.913239     -0.441974     -0.500023      0.413791      0.736011     -0.497432     0.0393855    -0.0610363     0.0786366       1.75042       2.13232       2.46167       2.61016       2.44884       2.40509       2.22544       1.91410       1.63187       1.30658       1.06580      0.843390      0.621474      0.492335      0.355839      0.261599      0.190225      0.121427
  22  14 3001.5410    3.7724  0.9908 12.1705 -0.0027       1.66217  0.0285   0.0750   0.0560    0.2293   0.0000      0.697718   434.5845       4.08078       14.3438       1.56760      -4.43913      -5.19799     -0.765708      0.437655       4.30729    -0.0946248      0.145318      -1.78692     -0.198425     -0.458849      0.163246      0.218254      0.245032     -0.294210       1.55706       2.08491       2.11276       2.30435       2.28377       2.14556       2.03517       1.78145       1.57769       1.21154      0.996120      0.853467      0.633995      0.483756      0.335242      0.247104      0.173475      0.117938
  22  15 3147.0890    4.1167  1.1835 12.5370 -0.0041      0.178097  0.0339   0.0744   0.0662    0.2162   0.0000      0.630595   437.9964       4.49253       17.2523   -0.00846029      -1.58489      0.619554      0.344858      -1.16281      -3.04301      -1.12109      0.547295     -0.723930     -0.528822      0.186642     0.0668209      0.631653     0.0919924     -0.105081       1.95222       2.53947       2.73562       2.77595       2.71703       2.45602       2.30570       2.06787       1.84736       1.62032       1.28659       1.03145      0.771478      0.583607      0.410706      0.285510      0.193902      0.131084
  22  16 3292.4059    3.6514  1.5726 12.2194 -0.0024      0.784403  0.0391   0.0560   0.0734    0.1414   0.0000      0.356740   437.7330       5.67018       15.6820       8.55360       6.53809       2.64361       2.12859      -2.12804      0.681511      -2.53490      0.438981      0.414470     -0.515717      0.673107      0.139084      0.369032   -0.00405360     -0.160260       1.99178       2.56317       2.80098       2.85534       2.95385       2.72484       2.49263       2.25420       1.91797       1.67568       1.35473       1.05350      0.826959      0.618330      0.464855      0.322670      0.222782      0.149293
  22  17 3437.4947    3.1277  2.4671 11.8504 -0.0006       1.18929  0.0512   0.0391   0.0946    0.0844   0.0000      0.227394   440.9769       8.40166       7.04488      -4.35925       1.89399      -9.31368     -0.356220      -2.27262     -0.317945      0.796825       2.15637      0.814842       1.03572       1.07100     -0.478179     -0.289092     0.0336165     0.0130506       2.65923       3.42287       3.61758       3.81656       3.66919       3.54161       3.29026       2.99989       2.51954       2.16547       1.74089       1.39475       1.09898      0.811993      0.592462      0.424915      0.295295      0.200057
  22  18 3582.5157    2.5795  3.4557 11.4586 -0.0002      0.891049  0.0651   0.0284   0.1135    0.0697   0.0000      0.159963   433.9036       17.1830       11.1592       6.03361      -12.8076      -4.51048      -3.65001      -2.70718       3.79993       3.13334     -0.706966       1.50979      0.526438       1.16872      -1.24384      0.583168     -0.431770     0.0186029       3.20879       4.21638       4.48786       4.80994       4.65948       4.56983       4.06644       3.59634       3.19063       2.60758       2.17273       1.73778       1.32223      0.983011      0.730092      0.514354      0.362694      0.237720
  22  19 3727.4567    2.1601  5.0995 10.9606 -0.0000      0.756316  0.0830   0.0210   0.1481    0.0667   0.0000      0.102214   448.8121       18.1055       5.38570       4.90297       4.99644      0.797907      -11.3478      -6.51976       4.91376      -6.33866     -0.823005      -1.23977      -1.12594      0.384327    -0.0186861     -0.293071      0.442585     -0.468467       4.11821       5.24557       5.70261       6.01681       5.81286       5.60463       5.18765       4.63454       4.00966       3.31785       2.74252       2.14130       1.70688       1.25844      0.938623      0.659127      0.447042      0.312645
  22  20 3872.1895    1.8174  7.2559 10.4688 -0.0009      0.442211  0.1029   0.0150   0.1913    0.0573   0.0000     0.0675234   439.5302       8.56755       22.4719     -0.461508       7.67114      -4.26804      -1.65353      -7.02292      0.636569      -5.82340       4.20828      -1.11981       2.24462      0.449300      -1.70245      0.610155     0.0985450     -0.415290       4.88001       6.39963       6.82249       7.38555       7.10279       6.75808       6.29592       5.58646       4.92148       4.16935       3.39898       2.67024       2.08919       1.58520       1.13342      0.826360      0.548643      0.375125
  22  21 4016.9869    1.5267 10.1474 10.3417 -0.0009      0.378043  0.1419   0.0118   0.2590    0.0469   0.0000     0.0598292   444.1807       15.1897       6.08001      -10.9963       11.9305       1.31994       3.85211      -6.80286      -5.71853      -5.12126       1.77878      -7.49907       1.25834      0.455435      0.663744     -0.221930     -0.670836      0.787523       6.44753       8.50181       9.34582       9.76399       9.57509       9.17026       8.35889       7.43631       6.46938       5.38186       4.49799       3.52452       2.72772       2.04132       1.49374       1.07076      0.716049      0.486182
  23   5 1632.8046    0.2282  0.2497 10.0087 -0.0019       17.4320  0.0206   0.0114   0.0360    0.0348   0.0000       7.64371   438.9286      -1.61745       22.7017       2.07181      -2.20970      0.347499      0.325043     -0.312951     -0.969761      0.941919      0.873659     -0.164930     -0.504392    -0.0442326    -0.0725912      0.148679     0.0649944     -0.124384       1.29549       1.61170       1.67720       1.66572       1.70398       1.63905       1.92965       1.43808       1.39736       1.35535      0.886953      0.687527      0.621651      0.387131      0.329237      0.270214      0.155790      0.162486
  23   6 1804.2535    0.3931  0.3316  9.9317 -0.0084       13.1992  0.0170   0.0132   0.0313    0.0494   0.0000       2.66496   439.6166      -1.95045       15.3948     0.0948258     -0.832782      -1.16861      -1.12901      0.880880     -0.183373     -0.383260      0.657041      0.318995     -0.547053      0.189245     -0.297315     -0.126910    -0.0454008     -0.230210      0.976591       1.29231       1.35441       1.51376       1.42569       1.41446       1.29038       1.22809       1.03306      0.860051      0.764587      0.561921      0.523645      0.342395      0.255312      0.191991      0.130169     0.0994317
  23   7 1969.6749    0.5811  0.5205  9.9170 -0.0059       5.85086  0.0214   0.0154   0.0404    0.0717   0.0000       1.28006   439.5824      0.555355       17.1721      -1.01874      -2.91556      -1.93917       2.16442     -0.233696     -0.740306      -1.32536      -1.23938      0.552076     -0.782670     0.0474037     -0.339911    -0.0517256     0.0360788      0.146030       1.36138       1.88326       2.08723       2.26901       2.27831       2.09602       1.90965       1.57334       1.37611       1.11758      0.900908      0.719566      0.539258      0.395652      0.304932      0.216784      0.139363      0.101831
  23   8 2131.2262    0.8026  0.7395 10.1267 -0.0004       8.14799  0.0256   0.0181   0.0498    0.0891   0.0000       1.02857   440.0171      0.226749       14.2888     -0.119953      -2.95222     -0.312565     -0.817503     -0.352460     0.0872832      -1.31715     0.0445515       1.48768      0.558338      0.154329     -0.343344     -0.483733    -0.0611879    -0.0270034       1.51868       1.87281       1.99687       2.12779       2.15619       2.11236       2.02362       1.68454       1.39081       1.16264       1.02414      0.818554      0.620335      0.475192      0.346489      0.249233      0.201500      0.141566
  23   9 2287.5895    1.1465  0.8531 10.3565 -0.0085       3.85005  0.0297   0.0239   0.0511    0.1328   0.0000      0.780396   438.0717       1.18253       18.0719      -1.97541      -1.55465     -0.116844      -4.38076      -2.62211     -0.969023      -1.58471     -0.843546      -1.03458     -0.667474      0.936367     -0.169390     0.0561794     -0.107190    -0.0154442       1.72867       2.34389       2.44966       2.38805       2.08538       1.98916       1.84414       1.82555       1.75244       1.53708       1.36915       1.09645      0.859225      0.621684      0.445620      0.305009      0.219672      0.136643
  23  10 2439.2542    1.6465  1.0870 10.4546 -0.0003       2.76667  0.0317   0.0301   0.0571    0.2118   0.0000      0.622859   440.3621      -1.31930       20.8347      -1.68536      -1.01776      -2.09282       3.02801      -2.05588       1.68880      0.694861     -0.515896     -0.345740     -0.245640      0.301125     0.0134865     -0.328617     0.0554892    -0.0687248       1.57237       2.05614       2.24583       2.30578       2.31956       2.23537       2.00517       1.83923       1.59416       1.32107       1.12358      0.895313      0.704886      0.536572      0.387021      0.280058      0.207049      0.135411
  23  11 2588.7533    2.1057  1.1365 10.8336 -0.0002       2.36861  0.0333   0.0374   0.0587    0.2514   0.0000      0.586651   435.1159       1.29534       13.9266       2.38102      0.564245       1.23847      0.570748      0.486928      0.434420      0.498657     -0.810485      -1.21585     -0.285046     -0.533978      0.873159    -0.0359210     -0.137167     -0.265393       1.65752       2.26316       2.41531       2.53036       2.45317       2.45454       2.22817       1.93467       1.72089       1.40922       1.16118      0.977280      0.726723      0.559372      0.414834      0.296865      0.211083      0.143098
  23  12 2737.6943    2.6534  1.0658 11.5828 -0.0009       2.29776  0.0295   0.0489   0.0584    0.2043   0.0000      0.591351   439.8002       2.38546       12.2573       1.66081      -2.12474      0.583884      -1.08178     -0.112811       1.23503      -1.39978      0.558436      0.557388      -1.16518     -0.452513     -0.212205      0.173039     -0.266665     0.0260157       1.58736       2.01937       2.23042       2.30182       2.31050       2.16581       2.01323       1.83304       1.57298       1.35380       1.10403      0.865518      0.695932      0.520214      0.393687      0.289495      0.203144      0.139591
  23  13 2886.1518    3.4237  1.0481 11.7014  0.0022       1.29098  0.0309   0.0626   0.0549    0.2568   0.0000      0.613011   441.7339       7.99895       14.2868      -2.82107      -1.50491      -2.40454     -0.602539     -0.262195     -0.182794      -4.27174       1.63024      0.673787     -0.952065     -0.480235       1.07737     -0.170562    0.00424919     0.0836391       1.50163       2.04823       2.22498       2.32309       2.32687       2.16908       2.09423       1.75852       1.58578       1.27840       1.07136      0.822420      0.658327      0.510733      0.372051      0.273660      0.191762      0.129805
  23  14 3033.5569    4.0399  1.0155 12.0780 -0.0026       2.10245  0.0280   0.0750   0.0555    0.2902   0.0000      0.560972   442.0363       5.68470       11.8064       1.96211      -2.73053      -2.73686       2.56402     0.0876320      -2.90260      -2.59040     -0.280244     -0.677477      -1.30480     -0.427493     0.0612812     -0.567535     -0.148363    0.00719491       1.60539       1.99678       2.13629       2.16351       2.21023       2.13911       1.99527       1.65702       1.48711       1.32863       1.14871      0.917931      0.689470      0.524100      0.378553      0.278429      0.194935      0.131928
  23  15 3179.8242    3.9652  1.2461 12.5873 -0.0015      0.782134  0.0344   0.0685   0.0633    0.1787   0.0000      0.556733   438.2329       9.88813       13.4846       2.36328      -1.90557    -0.0150874      -1.17219      -1.41670       2.34578     -0.821809     0.0212107      0.876289     -0.847994     -0.902758     -0.416009      0.302865    -0.0383896     0.0145202       1.83890       2.48544       2.72843       2.95014       2.88501       2.71098       2.49716       2.18188       1.83008       1.55217       1.23700      0.968153      0.742134      0.588044      0.427832      0.303185      0.217408      0.148140
  23  16 3325.7285    3.5547  1.6517 12.2501 -0.0018       1.21877  0.0414   0.0531   0.0717    0.1261   0.0000      0.391711   438.4223       11.2000       14.1847       1.03575     -0.239471      -4.15424      -2.91355      -7.59598     -0.277191      0.754918     -0.250415     -0.555095       1.05027     -0.567948      0.827373    0.00584033      0.541627     -0.288903       1.99510       2.64343       2.83806       2.94444       2.86372       2.78775       2.55069       2.32266       2.00518       1.75427       1.50608       1.21108      0.963373      0.694340      0.511593      0.369415      0.262161      0.171484
  23  17 3471.3732    2.9253  2.8540 11.6847 -0.0011      0.548253  0.0555   0.0330   0.0960    0.0722   0.0000      0.190311   441.8340       6.27399       14.0251      -2.43019       1.48040      -3.07368     0.0765916      -3.06867      -1.82476      -1.89991      -2.05483      -1.93701      0.783108      -1.37723     -0.633051      0.352946     -0.236010      0.151578       2.77392       3.61332       4.01657       4.22544       4.01688       3.89394       3.67500       3.19723       2.83440       2.35278       1.99245       1.54037       1.24778      0.929739      0.696419      0.506265      0.347622      0.235818
  23  18 3617.0297    2.4953  3.8968 11.1948  0.0002      0.580372  0.0664   0.0249   0.1170    0.0671   0.0000      0.122149   442.9820       8.08756       22.7978      0.975151      -17.2397      -2.59975       2.00355      -6.81466      -4.35378      -1.96597      -3.20493       1.29990       1.81304      0.512847      -1.26534     0.0702426     0.0748777      0.580312       3.22049       4.13813       4.43515       4.64411       4.70517       4.50203       4.11439       3.72781       3.23994       2.77875       2.28565       1.84240       1.40593       1.10610      0.819968      0.600986      0.414170      0.288889
  23  19 3762.5295    2.0704  5.4927 10.8336 -0.0019      0.557312  0.0847   0.0187   0.1536    0.0624   0.0000     0.0894241   444.7805       12.9884       5.87288       4.17666       4.80531       2.97623       5.41684      -4.52696      0.148516      -3.39410      -1.84243      -2.19826      -1.10466      0.879842       1.81916      -1.54395      0.434948     0.0263051       3.96228       5.32536       5.66806       6.10373       5.97817       5.68101       5.16759       4.74544       4.12247       3.52237       2.88394       2.35692       1.80440       1.39803       1.01564      0.743935      0.517769      0.348821
  23  20 3907.8316    1.7058  7.8610 10.6039 -0.0001      0.383393  0.1108   0.0138   0.2041    0.0476   0.0000     0.0659962   451.5637       8.23081       15.4288       7.06250       6.72161       10.1395     -0.228397      -1.87358       2.22595       2.25608       2.14282      -2.66491       1.37343      -1.58384     -0.299731     -0.227771      0.710562      0.317542       4.99141       6.75374       7.20267       7.72255       7.48919       7.30766       6.67842       6.09625       5.15192       4.54794       3.65316       3.02255       2.29671       1.78510       1.31346      0.942649      0.660182      0.456171
  23  21 4052.9868    1.4655 10.3326 10.3509 -0.0002      0.332459  0.1440   0.0109   0.2565    0.0438   0.0000     0.0610243   438.6811       25.7089       3.46671      -10.9201      -10.9813      -13.0034      -13.9607       10.7627      -1.10659       2.15096      -2.06301     -0.283994     0.0193747      -3.92963       1.51492       2.49348      0.229764      0.164481       6.19341       7.91579       8.76629       9.01395       9.01627       8.64036       8.11773       7.26031       6.36197       5.38910       4.46772       3.66507       2.80626       2.21562       1.59817       1.17199      0.830536      0.568741
  23  22 4197.8101    1.1898 12.4679 10.4369  0.0001     0.0931845  0.2006   0.0092   0.3359    0.0364   0.0000     0.0708452   429.3749       10.6016       36.0091      -16.2926      -7.20357       8.88087       3.56631      -7.12280      -7.05167       9.30758      0.895634      -8.63643      -1.65086       7.09165       1.68581      -2.21116      -1.54273      0.352832       7.79089       10.3288       11.3123       11.8411       11.6544       11.2738       10.3001       9.31956       8.17500       7.00119       5.80774       4.63550       3.62624       2.82529       2.03204       1.51229       1.03848      0.711380
  23  23 4343.4298    0.9839 15.4569 10.2956  0.0001      0.157681  0.2728   0.0073   0.4301    0.0336   0.0000     0.0803395   449.4667       19.4306      -42.2689      -25.0441       9.71734      -6.22929      0.527318       13.1151      -3.04673       3.08813       1.73069      -13.0661       4.95084    -0.0604473     -0.444432      0.879546     0.0205298     0.0202581       9.71373       12.5958       13.9221       14.3870       14.6105       13.7791       12.8328       11.4868       9.99728       8.55312       7.08940       5.72733       4.52748       3.40019       2.54226       1.86110       1.28420      0.889321
  24   5 1653.7096    0.2622  0.1847 10.0400 -0.0222       21.9756  0.0175   0.0129   0.0251    0.0341   0.0000       6.67881   440.7604    -0.0384308       19.1364    -0.0244137      -2.07831      0.603747    -0.0906655      0.456989      0.466116      0.363550      0.620036       1.56137     -0.230374    -0.0321670     -0.243501     -0.250758     0.0229885    0.00223178      0.756550       1.32030       1.19703       1.43252       1.26254       1.49579       1.07402       1.31568      0.976060      0.874652      0.777786      0.549844      0.536327      0.357329      0.265220      0.236880      0.116210      0.100871
  24   6 1826.3791    0.4203  0.3805  9.9242 -0.0014       14.3304  0.0186   0.0127   0.0341    0.0470   0.0000       2.48652   439.8877      0.157640       19.0464      -2.01593      -3.35479     -0.459478     -0.378365     -0.177936     -0.254893     -0.118778      0.724159     -0.279094     -0.129187      0.262119     -0.284380     -0.108713     0.0678334    -0.0272667       1.03139       1.27595       1.45380       1.56462       1.55583       1.29760       1.31115       1.28298       1.08015      0.909678      0.838218      0.624240      0.481176      0.397885      0.290563      0.213523      0.174201      0.114205
  24   7 1993.6566    0.6018  0.6603  9.8444  0.0006       9.19592  0.0235   0.0143   0.0456    0.0741   0.0000       1.20222   440.7053      0.902853       17.2493       1.13836      -2.87092       3.43838       1.42883     -0.565204      -1.02296     -0.870761       1.13247    -0.0989917      0.157108   0.000734763    -0.0375836     0.0580824     -0.358521      0.160513       1.28504       1.71911       1.86585       1.98282       1.95389       1.81467       1.77166       1.50172       1.37382       1.12362      0.992852      0.769523      0.630882      0.476093      0.345045      0.269667      0.183270      0.134518
  24   8 2156.8282    0.8614  0.7954  9.9005 -0.0033       5.62070  0.0250   0.0177   0.0484    0.1143   0.0000      0.859007   440.0049      0.459320       18.3626      -1.62488      -1.29113     -0.995301       3.08080      -1.78242       1.40038     -0.286974     -0.964425      0.351523     -0.415370     -0.107619     0.0929715     -0.204908      0.131270    -0.0978421       1.28138       1.67192       1.87471       1.89595       1.90250       1.85921       1.65476       1.55753       1.35576       1.17946      0.983145      0.791671      0.622860      0.487119      0.360556      0.268664      0.192990      0.128298
  24   9 2314.4159    1.2552  0.9907 10.0215  0.0005       3.51076  0.0301   0.0230   0.0511    0.1774   0.0000      0.655981   439.5443      -1.35519       14.6045      0.537202      0.399628      -1.25796       1.17953      0.624715     -0.895160       1.45289      0.785663      0.739402     -0.384878      0.438208    -0.0928099     -0.548362     -0.197011      0.165465       1.48879       1.87768       2.15680       2.16592       2.11555       2.06725       1.90129       1.78002       1.55763       1.30406       1.16280      0.933880      0.719471      0.557133      0.425725      0.304618      0.220899      0.154104
  24  10 2467.1502    1.6601  1.2104 10.2405 -0.0015       2.01400  0.0345   0.0287   0.0614    0.2764   0.0000      0.625926   439.0982       1.43919       10.9328       2.79257    -0.0173002      0.236007     -0.860037      0.173696      0.636934      -1.40191      0.844339      -1.02438     -0.868118     -0.302709     0.0730301      0.320953      0.218284     0.0351950       1.61009       2.05943       2.33386       2.45287       2.39403       2.31075       2.02620       1.93063       1.70411       1.42890       1.21562      0.984729      0.791982      0.618920      0.452659      0.323224      0.223800      0.155090
  24  11 2617.7755    2.2209  0.9378 11.4219 -0.0017       3.12289  0.0280   0.0415   0.0494    0.1593   0.0000      0.635066   438.7020       1.02876       13.8139      0.524476       1.93546     0.0656437      -1.87453      -1.29569     -0.305623      0.302551      0.881289      -1.94082     0.0197016      0.443132     -0.113681     -0.329867     -0.124967     0.0102121       1.47404       1.88436       2.11541       2.17411       2.18698       2.15704       1.90965       1.76752       1.54939       1.26584       1.08099      0.862727      0.649450      0.509648      0.411213      0.292523      0.205883      0.148686
  24  12 2767.8347    2.8053  1.0906 11.3806 -0.0036       1.47621  0.0302   0.0497   0.0544    0.2367   0.0000      0.619960   439.7715       2.66486       16.3256       5.24801      -3.02166     -0.157871      0.874123      -1.77449       2.01829       2.55319       1.32491     -0.599829     -0.528530      0.329137     -0.160301   -0.00990808      0.114104      0.313419       1.54358       1.94909       2.10848       2.27123       2.21091       2.13476       2.04200       1.82014       1.55812       1.33530       1.11628      0.887759      0.692715      0.517515      0.415682      0.314250      0.228259      0.163831
  24  13 2917.0752    3.5650  0.9561 12.1113 -0.0022      0.747367  0.0277   0.0672   0.0506    0.2061   0.0000      0.566847   439.4921       7.45558       15.4789       2.81237      -2.08707      -1.11167      -1.81342      -4.93384       2.12341      0.606830     -0.665485     -0.941890     -0.436209      -1.36094     -0.316998    -0.0756193     -0.131832      0.274534       1.43473       1.70831       1.83496       2.02643       2.00039       1.88849       1.69643       1.68111       1.45442       1.22707       1.03621      0.827751      0.640708      0.521282      0.401915      0.286835      0.219729      0.143574
  24  14 3065.1873    4.0040  1.1491 12.2732 -0.0020       2.00617  0.0341   0.0708   0.0593    0.2411   0.0000      0.605975   437.5721       7.32518       12.3067       4.52446      -2.64087      -4.26455       2.90867      -5.04332      0.717374      -1.25697     -0.772153      -1.58971     -0.197507      0.334106     -0.424896     0.0118872     -0.100597     -0.304678       1.73337       2.18752       2.40504       2.47538       2.33503       2.33357       2.27260       2.11868       1.88668       1.58214       1.24610      0.917784      0.768067      0.607569      0.461954      0.376860      0.283244      0.205678
  24  15 3212.1108    3.9142  1.3493 12.3697 -0.0011      0.679554  0.0352   0.0639   0.0624    0.1950   0.0000      0.476993   443.4324       8.15612       15.4645       4.42141     -0.249132      -1.51418     -0.767395     -0.685699      -2.80581      -1.09137      0.889028     -0.527610     -0.412219      0.308603      0.825150      0.210212     -0.351069      0.199046       1.73469       2.24161       2.49194       2.64173       2.50097       2.50617       2.23185       2.06649       1.84729       1.54786       1.28333       1.12222      0.862135      0.642113      0.482198      0.348621      0.261693      0.173963
  24  16 3358.6474    3.4284  2.0354 12.1206 -0.0004      0.771744  0.0453   0.0449   0.0799    0.0931   0.0000      0.300986   442.3491       9.45414       13.2897      -5.34368     -0.699745      -6.21340      -1.52994      -1.85325       2.66618     -0.111397      0.446577      0.130213      0.370785     -0.504435      0.434277      0.392059     -0.702924     0.0512942       2.02422       2.57027       2.85148       2.99844       2.91194       2.93168       2.71699       2.43753       2.10067       1.87350       1.52611       1.24123      0.984773      0.781656      0.577049      0.433408      0.308616      0.223755
  24  17 3505.0395    2.8726  2.7520 11.6375 -0.0013      0.381857  0.0539   0.0322   0.0932    0.0732   0.0000      0.200781   440.5193       10.1405       11.1567       1.50849      -3.91551      -5.03347     -0.109585      -4.59111      -2.75230      -2.90412       1.84602      -1.86949      0.275082     0.0952131      0.219801      0.779119    -0.0633198     -0.339425       2.39035       3.13771       3.36384       3.54414       3.58183       3.39513       3.25902       2.89766       2.60595       2.17591       1.82052       1.53054       1.18536      0.938525      0.693538      0.513220      0.368908      0.254269
  24  18 3651.3285    2.3745  4.2834 11.1865 -0.0003      0.560574  0.0690   0.0223   0.1248    0.0562   0.0000      0.107682   438.7116       11.8351       11.7251       3.95300      -4.12482      -5.05801       2.14900      -1.77410      -1.97853      -5.41002      -1.01792       1.72428      -1.39991      0.701709      0.797778     -0.237611      0.553489     0.0213350       3.17272       4.19343       4.63994       4.93972       4.85477       4.65767       4.31961       3.96858       3.36180       2.90260       2.37749       1.96031       1.53295       1.17793      0.899772      0.653934      0.474763      0.328802
  24  19 3797.4805    1.9726  6.0423 10.7917 -0.0012      0.663891  0.0897   0.0168   0.1595    0.0543   0.0000     0.0825994   442.5849       12.3998       18.7516      -5.05059      -1.31857      -3.67064       1.66007      -19.0833       1.85005      0.312340       4.98841      -1.04348      -4.00141      0.919276      -1.97468       2.16629    -0.0688273      0.174277       3.96810       5.23005       5.65513       5.98575       5.76842       5.73802       5.25123       4.96154       4.22029       3.74435       3.02978       2.51810       1.95476       1.52710       1.17014      0.856581      0.625796      0.431701
  24  21 4088.9244    1.4007 11.3566 10.3858  0.0002      0.335812  0.1596   0.0101   0.2838    0.0397   0.0000     0.0595219   442.9145       10.0524       7.52681       3.74394       8.36722     -0.118077       7.37497      -4.62950      -8.39819      -1.18505       3.97874      -3.43427      0.446349       2.23185       2.00906     -0.163581     -0.639947      -1.01022       6.22497       8.09879       8.94366       9.31793       9.27669       9.02507       8.38723       7.64953       6.77768       5.73790       4.86109       3.90553       3.11140       2.40519       1.82174       1.37378      0.981983      0.695372
  24  22 4234.3229    1.1347 13.7854 10.4275 -0.0012      0.250688  0.2223   0.0082   0.3760    0.0334   0.0000     0.0734888   432.6486       20.8030       7.11621       13.8487      0.840260       9.49525      -3.26047       8.34380      -10.1846      -13.9366      -4.82970       4.14318       3.07469      -6.37884       1.63717      -2.01000       1.02067       2.12853       8.07178       10.6885       11.6780       12.3079       12.3525       11.7459       11.1286       9.91529       8.72291       7.51336       6.31262       5.12800       4.08018       3.15208       2.36963       1.74433       1.24194      0.865968
  25   4 1489.4697    0.1600  0.0893 10.0143 -0.0266       50.3402  0.0179   0.0146   0.0227    0.0304   0.0000       22.9133   441.0650       1.13078       21.1252      -2.96691      -2.68936      0.431618    -0.0932818      -1.04137      -1.09914      0.364905      0.512393     -0.714815      0.458530     0.0667258     -0.284454     0.0842914      0.214044      0.114429      0.981551       1.24500       1.23668       1.78027       1.55733       1.40915       1.35154       1.27744      0.968075       1.13927       1.06216      0.641047      0.522658      0.426739      0.422953      0.294054      0.203985      0.153517
  25   6 1847.9560    0.4382  0.3741  9.9384 -0.0074       14.7537  0.0199   0.0132   0.0322    0.0483   0.0000       2.55553   439.5323    -0.0117771       18.8801       1.89043     -0.977127      -3.36835     -0.233866     0.0219578      0.189893     -0.398629     -0.566654     -0.857361     -0.343085     -0.117786     -0.432716      0.388216     -0.257049     0.0468443       1.22815       1.81610       2.12806       2.31818       2.32303       2.14461       2.00800       1.64824       1.40932       1.07311      0.899814      0.666407      0.510769      0.383873      0.305284      0.211191      0.146738      0.104459
  25   7 2017.0072    0.6686  0.6025  9.8648  0.0004       7.69147  0.0210   0.0155   0.0410    0.0778   0.0000       1.11152   440.3031       1.36180       17.7766     -0.465168     -0.932740       1.21637      -1.39354      -1.25253       1.56671      -1.15799     0.0549667      0.457050      -1.04307      0.108939      0.221376    -0.0963475     0.0649554      0.305298       1.12658       1.40320       1.58974       1.60257       1.57062       1.51791       1.52734       1.33186       1.21332       1.03665      0.870267      0.706817      0.577493      0.464648      0.333697      0.270831      0.192523      0.132676
  25   8 2181.8626    0.9011  0.7700 10.2305  0.0001       5.90008  0.0247   0.0184   0.0463    0.0942   0.0000      0.861409   442.5465       2.36725       18.2143       1.69104      -1.16972       1.75625      -2.67382      0.134223      -1.45042     -0.152934     -0.257831      0.401743      0.140172     -0.133157     -0.677581      0.419398    -0.0102457    -0.0199697       1.21576       1.52210       1.70039       1.82845       1.70361       1.75769       1.62916       1.46611       1.32157       1.19460      0.943469      0.797321      0.656891      0.503877      0.382311      0.297102      0.212810      0.149757
  25   9 2340.6454    1.3203  0.9236 10.3844 -0.0013       4.36715  0.0272   0.0248   0.0502    0.1381   0.0000      0.722040   439.1061       3.19101       17.7636     0.0325625     -0.836279      0.867581      -3.22069     -0.215824     -0.941052      -2.73991      0.115143     -0.304919     -0.873150     -0.370466      0.476134     -0.221869    -0.0467291    -0.0194458       1.31712       1.69573       1.83618       1.95727       1.96219       1.88732       1.66029       1.63920       1.47981       1.23712       1.05381      0.828919      0.634637      0.542339      0.401846      0.302190      0.230579      0.173140
  25  10 2494.4337    1.8119  1.1116 10.7261 -0.0017       1.74663  0.0313   0.0313   0.0556    0.1934   0.0000      0.623908   439.0580       2.08260       12.7848       1.00648      0.825388       1.16471       1.79076     -0.445158       1.72443     -0.202255      -1.42487      -1.48859     -0.743144     -0.106372    0.00751882      0.134412     -0.208892     -0.138600       1.40483       1.86045       2.10714       2.10449       2.12453       2.13766       1.82531       1.80696       1.55835       1.31466       1.16443      0.948100      0.746748      0.602527      0.440446      0.328854      0.248773      0.164913
  25  11 2646.2955    2.5178  1.0340 10.4163 -0.0032       1.51294  0.0290   0.0432   0.0486    0.4248   0.0000      0.581268   438.2954       3.26448       13.8140     -0.685798      -5.14332      -3.00581      0.185368      -2.40329      -1.50284      0.112167       1.16667       1.02001    -0.0172328      0.554678     0.0705872      0.280832    -0.0895569    -0.0377551       1.48171       1.84174       1.89192       2.00619       2.02826       2.04745       1.89342       1.72748       1.52176       1.28278       1.09619      0.907072      0.728721      0.552396      0.441052      0.327689      0.241364      0.165357
  25  12 2797.3647    3.0158  1.1044 11.3249 -0.0012      0.358577  0.0315   0.0508   0.0513    0.2817   0.0000      0.541211   439.7353       6.28958       12.4898      0.277127      -2.71729      -1.00462      -1.64619     -0.904228      -1.30931      -1.97605      0.988240     -0.829003     -0.606990      0.421195      0.106019      0.250273     0.0807659    0.00268631       1.51103       1.88502       1.92794       2.07534       2.20740       2.14930       2.01015       1.77029       1.60325       1.37652       1.13282      0.932050      0.719584      0.586437      0.455606      0.338138      0.251870      0.176790
  25  13 2947.5102    3.6528  1.0473 12.1565 -0.0011       1.11533  0.0297   0.0637   0.0528    0.1911   0.0000      0.592723   439.8491       4.06997       16.2269      0.549678      0.119518    -0.0417448       1.86295      -1.77295      -3.17677     -0.509936     -0.472451      0.137046      0.119922     0.0112564      0.292248     0.0451359      0.172634      0.214247       1.39549       2.00979       2.06783       2.28394       2.20562       2.16416       2.02559       1.76575       1.65486       1.32693       1.11606      0.889160      0.705644      0.573435      0.425092      0.311178      0.238437      0.170005
  25  14 3096.2499    4.0727  1.1282 12.5154 -0.0004     -0.104702  0.0304   0.0711   0.0587    0.1996   0.0000      0.636218   440.2093       8.47820       12.3535      -1.68854      -4.02121       2.55051      0.453644      -1.69046       2.37034      0.555819     -0.894679   -0.00694991     -0.117190     -0.883456     -0.191840      0.271103     0.0795904      0.124310       1.38133       1.86356       2.04783       2.19006       2.07526       2.05193       1.84781       1.66603       1.61172       1.34638       1.10147      0.961182      0.748814      0.589291      0.435826      0.327770      0.234674      0.160528
  25  15 3243.9806    3.9006  1.3739 12.4045  0.0002      0.146340  0.0349   0.0621   0.0639    0.1714   0.0000      0.424647   436.9549       6.74335       13.2358       1.95752      -7.95478      -3.68459       1.58017    -0.0203826      0.214119      -2.83413      0.425512      0.437961      -1.40497     -0.125135     -0.541216      0.369525     -0.227316     -0.123498       1.62386       2.01293       2.21182       2.34084       2.24358       2.21101       2.07022       1.89309       1.72821       1.51975       1.25274       1.03473      0.862065      0.672212      0.509980      0.365991      0.268806      0.191774
  25  16 3391.2678    3.2998  2.0209 12.2305 -0.0017      0.651943  0.0451   0.0438   0.0775    0.0951   0.0000      0.274539   437.2737       9.15012       12.5513      -2.41001     -0.143901      -1.29969      -2.53580      0.717756      -4.07554      0.572910     -0.172893      -1.60534      0.218887     -0.668858      0.234678      -1.02536      0.212616     -0.378172       2.01754       2.64389       2.74958       2.98904       2.92784       2.92951       2.74351       2.47137       2.21607       1.93362       1.58180       1.31225       1.02012      0.818874      0.638139      0.473624      0.357506      0.250449
  25  17 3538.3496    2.7421  3.1984 11.5486 -0.0023      0.515869  0.0558   0.0283   0.1026    0.0643   0.0000      0.156352   440.4820       11.3801       11.9339       5.84486     -0.139776      -1.87932      -1.43408      -8.50994      0.522967      -3.17044       1.96897      0.721680      -1.40310      -1.44344     0.0161989     -0.919402      0.172563      0.793684       2.55669       3.23020       3.48536       3.76120       3.71898       3.60306       3.39182       3.13494       2.72173       2.36599       1.97858       1.62780       1.31176       1.01470      0.782740      0.587069      0.433009      0.315417
  25  18 3685.1691    2.2869  4.5377 11.1854 -0.0004      0.547847  0.0704   0.0206   0.1283    0.0528   0.0000      0.102033   439.2947       11.0445       11.8715       3.63573      -1.31378      0.930140       2.34056       6.13872     -0.815611      -1.45017      0.782276      0.222422      -1.34735      -1.51593     -0.887870     -0.504598     0.0794419      0.480468       3.07603       4.12560       4.46861       4.66796       4.77492       4.40233       4.26730       3.91039       3.42491       2.96382       2.49325       2.10173       1.67459       1.30987      0.981169      0.749413      0.522651      0.381990
  25  19 3831.7975    1.9383  6.8110 10.6571 -0.0020      0.523493  0.0922   0.0152   0.1706    0.0525   0.0000     0.0698891   430.4167       18.6900       27.0585      -4.13272       2.99858       7.33656      0.201126      -6.96197      0.156781      -7.72616      0.981669      -4.81783      -1.33218      -5.26455       1.26952      0.208141       1.07697     -0.306665       3.93306       5.17997       5.56166       5.88476       5.97668       5.77757       5.38679       4.92321       4.39033       3.75563       3.18117       2.61376       2.11027       1.64088       1.27520      0.942273      0.670969      0.486245
  25  20 3977.8241    1.5824  9.3553 10.4831 -0.0009      0.253486  0.1276   0.0118   0.2282    0.0448   0.0000     0.0637112   436.1544       21.4917       8.74426      -11.2394       5.67650       2.03161      -6.21514      -7.11567       3.41539      -4.27869      -4.34220     -0.404887       3.92216      0.696277      -1.21622      0.112046      0.123540      0.451983       5.07939       6.55120       7.27030       7.65269       7.67184       7.44706       7.03194       6.36629       5.59690       4.88429       4.11576       3.44709       2.71827       2.15849       1.61591       1.22649      0.874011      0.636202
  25  21 4124.4245    1.3515 12.1868 10.4108  0.0011      0.210649  0.1771   0.0094   0.3015    0.0378   0.0000     0.0598927   443.0357       20.3067      -6.23694      -7.88841       8.84902      0.326642      -8.87995      -13.7504       10.4202       6.22248      -8.31836      -5.54701       1.25372      -1.62996     -0.971128       1.19997     -0.316589      -1.03051       6.27793       8.61899       9.13811       9.86512       9.87907       9.51866       9.01216       8.07961       7.34903       6.23527       5.30363       4.35216       3.48381       2.73697       2.09464       1.56765       1.12958      0.790453
  25  22 4270.6347    1.1056 14.1817 10.3598 -0.0002      0.383887  0.2250   0.0078   0.3694    0.0332   0.0000     0.0714847   449.7158       19.5843     -0.382236       6.68138      -5.84385       10.9321       10.8025      -18.5060      -12.5451      -10.6231       8.82737       3.41229    -0.0714551      -2.88438      -2.22127      0.193661       1.91271      -1.27201       7.73250       10.1496       11.1814       11.7236       11.9203       11.2713       10.6812       9.80967       8.70819       7.53552       6.39940       5.20856       4.23708       3.30175       2.53499       1.88462       1.37285      0.985220
  26   5 1694.0837    0.3018  0.2373  9.9407 -0.0034       22.8232  0.0161   0.0114   0.0264    0.0356   0.0000       5.13553   439.0466     -0.191355       20.2589      -1.28937      -2.21612       1.74462      0.405599     -0.168038     -0.448292      0.823010     -0.339672      0.198197     0.0882295      0.327801     -0.113671     -0.447329      0.163235     0.0201881      0.746301       1.10221       1.20919       1.18517       1.35064       1.08961       1.17560      0.928007      0.948391      0.830498      0.638341      0.554282      0.412659      0.373316      0.253057      0.201093      0.161850      0.103587
  26   7 2039.8004    0.6857  0.6205  9.9518 -0.0014       8.60227  0.0222   0.0152   0.0409    0.0725   0.0000       1.16345   441.4365     -0.749032       16.7920      0.684810      -2.83909       1.65173       3.31564   -0.00302893      0.956610      -1.26222      -1.72125      0.711429      0.764993     0.0419887     -0.236146     -0.414595     -0.180996     -0.203923       1.12407       1.49160       1.56857       1.57862       1.60129       1.50883       1.54711       1.43730       1.24373       1.10021      0.903690      0.721706      0.604877      0.476845      0.379536      0.283674      0.220052      0.157991
  26   8 2206.1416    1.0018  0.8579 10.0957  0.0001       5.08394  0.0255   0.0191   0.0474    0.1174   0.0000      0.761897   442.8068       5.24543       14.4119      0.770727      -3.17993     -0.455811       1.93031      -2.14685      0.107974       1.73094      0.210875     -0.286854     -0.343555    -0.0772660      0.203960     -0.381821     0.0206223     -0.219192       1.19528       1.62923       1.69358       1.89865       1.81417       1.81770       1.70338       1.56260       1.38624       1.18262       1.01518      0.834404      0.660094      0.538695      0.398841      0.316211      0.226056      0.174676
  26   9 2366.1625    1.4228  0.9634 10.6793 -0.0012       3.46350  0.0264   0.0261   0.0527    0.1373   0.0000      0.658380   439.3657      0.721462       17.9438     -0.836408     -0.487332      -1.60969      -1.67593       4.13270      0.282486      0.224459      0.771496      0.466781     -0.694289    -0.0496503      0.320648      0.110847    -0.0264649     0.0158862       1.21243       1.65221       1.72537       1.82474       1.85446       1.83715       1.69083       1.61224       1.37481       1.25943       1.00020      0.849862      0.684179      0.545544      0.424570      0.320561      0.238096      0.169754
  26  10 2521.3002    1.9211  1.0473 10.7973 -0.0027       2.44461  0.0294   0.0328   0.0507    0.1872   0.0000      0.602061   438.6012       2.95689       17.9679       1.96437       1.30158      -1.23458     -0.648155      -2.36815      -2.94499     0.0513223       1.08489     -0.647493    -0.0389608     -0.403313     -0.371362     0.0931848      0.172003     -0.171194       1.36645       1.73629       1.87582       2.09511       2.09740       1.96674       1.86765       1.74739       1.54668       1.28482       1.04664      0.882370      0.691315      0.549802      0.433270      0.334050      0.257509      0.178859
  26  11 2674.4910    2.5165  1.1133 10.8440 -0.0006       1.86315  0.0308   0.0425   0.0532    0.3304   0.0000      0.582788   438.6975       3.13761       17.3227       1.40790     -0.552827      -2.68907     -0.422138      -4.21417     -0.939457     0.0602436      -1.01175     -0.344716      -1.23806      0.140854    -0.0762183      0.300873     -0.100889      0.109518       1.40033       1.80251       1.92114       2.04979       2.03543       2.00796       1.93146       1.75294       1.54870       1.29718       1.11113      0.937118      0.760473      0.607973      0.447090      0.347941      0.262229      0.192974
  26  12 2826.6726    3.1658  0.9614 11.7709 -0.0006       1.09727  0.0258   0.0563   0.0493    0.1933   0.0000      0.561678   438.1402      0.538524       16.6762       2.09325      -3.87991       1.82030      -2.07605      -1.75438       2.61414     -0.233750      0.327273      0.118207      0.929133     0.0691737     -0.698772     -0.361402    -0.0835093     -0.148946       1.24211       1.60110       1.73552       1.74771       1.78612       1.75439       1.64313       1.54194       1.34972       1.15091       1.04051      0.832688      0.691242      0.546999      0.419540      0.320729      0.230683      0.162987
  26  13 2977.5617    3.8234  0.9811 12.4118 -0.0011       1.89483  0.0276   0.0682   0.0513    0.1632   0.0000      0.644375   438.4829      0.630505       16.1215       1.39006      0.210326      -1.00311     -0.966340     -0.604743      -2.46512      -2.46710     -0.863490      0.118425     -0.471518     -0.264498     -0.426765     -0.269624    -0.0964424     -0.220128       1.31679       1.81885       1.91876       2.07204       1.89086       1.80912       1.65794       1.63096       1.48340       1.33861       1.14751      0.938584      0.757203      0.586402      0.446052      0.326918      0.246049      0.177290
  26  14 3127.0064    4.0251  1.1469 12.1685 -0.0019      0.204140  0.0312   0.0675   0.0535    0.2581   0.0000      0.582329   440.3960       3.54298       15.3064       2.86758      -3.09790      -1.52159       2.15708      -4.71625       1.05778      -2.04442     -0.613615      -1.53162      0.181305     -0.872673     -0.442603     -0.129982      0.138454     -0.180453       1.43529       1.86350       2.01881       2.08446       1.98336       1.92691       1.79205       1.68935       1.53883       1.41925       1.23479       1.03315      0.853826      0.668835      0.502642      0.371483      0.274287      0.190266
  26  15 3275.5297    3.8790  1.5471 12.1171 -0.0002      0.756397  0.0371   0.0557   0.0631    0.1681   0.0000      0.334082   440.6194       4.71573       15.4845       3.23121      -4.36652      0.636226      0.207923      -1.38057      0.811664       1.85333     -0.672451      -1.47744      0.393651      0.584016      0.337288      0.737843      0.345150     -0.129764       1.72614       2.18129       2.43607       2.55738       2.59439       2.52986       2.29259       2.06368       1.85916       1.64850       1.43161       1.17143      0.914592      0.743778      0.560333      0.432448      0.311907      0.224853
  26  16 3423.5522    3.1733  2.2619 12.0174 -0.0008       1.04883  0.0454   0.0394   0.0845    0.0935   0.0000      0.259470   441.9456       8.18872       15.7675     0.0365479      0.561534      -5.38033      0.596435      -2.70177      -1.91420       1.05938       1.36720     -0.886704      0.600641       1.19455     -0.180516     -0.795600      0.486748      0.121924       1.92278       2.52189       2.74730       2.96198       2.88850       2.85451       2.66083       2.47278       2.21294       1.89310       1.60392       1.34467       1.07236      0.861992      0.670961      0.506074      0.373268      0.267690
  26  17 3571.1819    2.6515  3.4890 11.3115 -0.0003      0.358211  0.0587   0.0260   0.1050    0.0690   0.0000      0.149115   439.0170       16.4892       16.2269       2.51879      -6.29517      -2.85178      0.436416      -5.63611      0.527785      0.377071       2.93496      0.952701     -0.984462      -2.70786      -1.45352     -0.361242     -0.426460     -0.615515       2.53296       3.20930       3.59898       3.79011       3.76242       3.71567       3.48006       3.08983       2.82136       2.46632       2.12362       1.72796       1.37398       1.10583      0.856949      0.644663      0.480996      0.355762
  26  18 3718.7234    2.1496  5.3430 11.0188  0.0001      0.412816  0.0780   0.0181   0.1393    0.0504   0.0000     0.0845454   442.3004       10.4415       14.9136       2.35317      -4.40762      -7.50166      -1.51966      -6.15346      0.767367      -4.09611      0.713279       1.02733     -0.787343     -0.648068       1.02090      0.880852     -0.752743      0.227865       3.22319       4.18589       4.63077       4.88201       4.89201       4.77721       4.51417       4.13697       3.68490       3.20870       2.74194       2.24264       1.86662       1.47147       1.13717      0.860915      0.615184      0.449160
  26  19 3865.8707    1.8031  7.5207 10.6888 -0.0002      0.480775  0.1007   0.0136   0.1838    0.0450   0.0000     0.0666838   434.3979       6.23245       14.6581       9.03045       8.39927      -10.2014      -1.07628      -1.34595      -8.76066       1.88078      -5.95437      -5.35499     -0.329787      -1.93142     -0.949607     -0.163994       1.64908     -0.440621       4.06848       5.30290       5.82149       6.16370       6.21695       6.05816       5.71995       5.23812       4.64002       4.05678       3.44964       2.84028       2.32605       1.81347       1.41404       1.09058      0.791215      0.576870
  26  20 4012.6942    1.5278  9.8830 10.4908 -0.0002      0.314153  0.1332   0.0112   0.2426    0.0429   0.0000     0.0621341   427.6838       27.1584       9.59526      -4.22517       7.31876      -4.41224     -0.844232      -13.4712      -2.19801      -2.13107      0.148318      -3.51192     -0.301321      0.232475      -1.51755       2.20438     -0.110434      0.463158       5.02905       6.67716       7.31395       7.73034       7.83683       7.46685       7.17340       6.49107       5.97068       5.02742       4.34240       3.55953       2.91926       2.33753       1.77046       1.35549      0.990789      0.714648
  26  21 4159.6729    1.2699 12.4418 10.4130  0.0002      0.324347  0.1852   0.0088   0.3060    0.0364   0.0000     0.0648801   451.3875       14.3905      -6.96354      -8.97963      -6.01107      -3.31919       7.63904       1.56536      0.778746      -10.6808       4.44599      -5.54007      -2.67632      0.707428      -1.86315       1.68391      0.697616    -0.0491579       6.46013       8.38436       9.26023       9.57354       9.93681       9.53596       9.09952       8.25318       7.40618       6.46787       5.49360       4.53844       3.71618       2.94695       2.26919       1.72252       1.28943      0.912077
  26  22 4305.7666    1.0576 15.8992 10.3282 -0.0006      0.225303  0.2654   0.0070   0.4033    0.0322   0.0000     0.0755078   441.8106       40.1389       20.5064      -9.08580      -5.67660       20.0357       4.01105      -12.8232      -6.38034       1.49973      -7.46962      -6.13370       1.03995       1.49838       2.46057      -2.56604      0.360509     -0.956368       8.08404       10.7784       11.9795       12.4918       12.7772       12.2236       11.4406       10.6983       9.48549       8.20856       7.14653       5.84592       4.77221       3.79759       2.92326       2.23451       1.59530       1.15253
  27   5 1713.6153    0.3194  0.2500  9.9771 -0.0074       21.6844  0.0152   0.0123   0.0277    0.0353   0.0000       4.31778   439.3014      0.535192       21.6022     -0.926740      -2.84369       1.42388      0.200084     -0.378521       1.00014       1.04328      0.339079     -0.944333      0.108118      0.424958      0.216203     -0.250115     0.0680349      0.122747      0.771336       1.01772       1.13114       1.18936       1.26215       1.19188       1.02899       1.00942      0.879882      0.802483      0.712255      0.514162      0.467527      0.377936      0.287062      0.226813      0.157080      0.109149
  27   6 1889.8405    0.4834  0.4861  9.8879  0.0002       14.0253  0.0203   0.0123   0.0360    0.0535   0.0000       1.89256   440.9130      0.224793       18.9828     -0.988283      -3.55441      -2.12344       1.49781      -2.34047     -0.852136      0.588219    -0.0370954     -0.981501      0.130333      0.419544     -0.281487     -0.105566    0.00748442     -0.283557      0.956054       1.36283       1.32954       1.50515       1.41253       1.45334       1.44124       1.35493       1.14124      0.943654      0.863621      0.687893      0.578554      0.478546      0.361370      0.273637      0.206872      0.154156
  27   7 2062.1141    0.7513  0.6997  9.7702 -0.0011       7.30591  0.0228   0.0153   0.0406    0.0915   0.0000      0.945227   441.6638     -0.852972       18.5445     -0.733715      -5.31524      -1.28756      -2.15606     -0.634603       1.95532    -0.0717333     -0.266642      0.513915     -0.372119   -0.00624734      0.441094      0.147621     -0.155809    -0.0201067       1.06364       1.40182       1.54654       1.61719       1.57406       1.65048       1.49408       1.42486       1.23362       1.04900      0.900958      0.785454      0.620029      0.505692      0.386513      0.297098      0.223570      0.165488
  27   8 2229.8196    1.0812  0.8565 10.1098 -0.0021       5.10625  0.0245   0.0204   0.0466    0.1270   0.0000      0.726488   440.7440      0.135646       18.2729      0.642013     -0.542992      0.270792       1.65775     -0.216722     -0.347621      -2.21793      0.379721    -0.0739415     -0.985874      0.381418      0.592639     -0.225846     -0.254457      0.128303       1.14419       1.53139       1.73590       1.83882       1.86766       1.78621       1.70225       1.49266       1.35011       1.21632      0.995245      0.806694      0.683791      0.569480      0.443131      0.313360      0.226917      0.169936
  27   9 2391.1176    1.4784  1.0615 10.6830 -0.0004       3.59951  0.0287   0.0254   0.0552    0.1374   0.0000      0.706919   440.4784       5.01989       17.2833      -2.50804      -4.06247       1.74648       1.23651     -0.178806      0.508579      0.226592      -1.27053      0.400801      0.561052     -0.400759     -0.498099     -0.273587     -0.116396     -0.106840       1.22617       1.62991       1.68720       1.88198       1.83102       1.79447       1.70703       1.56437       1.46917       1.24886       1.11856      0.880275      0.735264      0.568903      0.462347      0.354607      0.274930      0.196617
  27  10 2547.5808    2.0220  1.1394 10.9894  0.0001       1.71685  0.0298   0.0342   0.0570    0.1969   0.0000      0.607262   438.8254       2.89129       16.3831      0.395308      0.248194       1.02713       2.70070     -0.550450      -1.60893      -1.44126    0.00951165      -1.20370     -0.750323      -1.27264      0.103423      0.190830     0.0331962      0.267832       1.33180       1.64137       1.82344       1.98386       1.98576       1.98228       1.87115       1.71122       1.51387       1.30298       1.09682      0.891272      0.732495      0.615578      0.467590      0.361192      0.265329      0.194116
  27  11 2702.1738    2.5491  1.0687 11.6866 -0.0012       1.67045  0.0288   0.0439   0.0531    0.1598   0.0000      0.593113   439.8631       4.92727       16.3287       3.28309      0.797260      -1.92929      -2.55349      0.230507      0.494859      -4.01221      0.416580      -1.54406     -0.958606     -0.104070     -0.349357     -0.317712     -0.382606    -0.0288798       1.21287       1.64583       1.81701       1.94651       1.93826       1.88094       1.74041       1.63226       1.49549       1.26625       1.07831      0.898804      0.759058      0.595265      0.474889      0.350737      0.255612      0.190306
  27  12 2855.4448    3.1946  1.0325 11.9225 -0.0003       1.63490  0.0275   0.0549   0.0515    0.2003   0.0000      0.586511   438.0083       5.94563       15.6162       2.42810      -3.04065      -2.57718      -1.63223      0.674105      0.198538     -0.784305    -0.0514100      -1.48445     -0.303823     -0.323732      0.721396      0.613643     -0.913274      0.123368       1.27013       1.60746       1.78835       1.88181       1.90923       1.86007       1.72147       1.62530       1.42959       1.24952       1.05405      0.918077      0.725686      0.579613      0.443042      0.349550      0.269067      0.193891
  27  13 3007.1274    3.8520  1.0278 12.5800 -0.0023      0.892167  0.0273   0.0667   0.0519    0.1576   0.0000      0.684183   439.4574       5.73176       14.4921       2.80243      -3.34296      -2.63736       2.80911      -2.60354     -0.740337      -1.29207      0.518168     -0.736685      0.998200      0.478135     -0.408344      0.235470     0.0359660     0.0813007       1.23132       1.63559       1.72434       1.80583       1.83579       1.80126       1.72685       1.54291       1.42125       1.23880       1.04717      0.881809      0.736401      0.590121      0.458315      0.346872      0.252461      0.184761
  27  14 3157.2876    4.0680  1.3328 11.9298 -0.0032    -0.0292660  0.0348   0.0611   0.0569    0.2448   0.0000      0.439364   438.8502       4.96842       14.6567       3.27253     -0.820628      0.444050       3.25514      0.361975      -1.14572      -2.93163       2.02012     -0.226208      0.513536     -0.876288      0.290363      0.249386    -0.0760441    -0.0353537       1.66475       2.22068       2.57841       2.63960       2.64379       2.44731       2.28787       2.06099       1.84803       1.63683       1.42434       1.16518      0.953314      0.738916      0.577790      0.427464      0.322122      0.229610
  27  15 3306.7265    3.6541  1.7638 12.3545 -0.0023       1.14203  0.0402   0.0496   0.0702    0.1154   0.0000      0.299693   439.9779       9.41104       18.6120       2.49373      0.211666      -3.33644       2.91139      0.241509      0.877057      -3.33412       2.04547      0.382260    -0.0646096     -0.604032      0.339502      0.133886     -0.436646     -0.297204       1.67734       2.05818       2.25646       2.49666       2.50515       2.43844       2.21930       2.07662       1.94961       1.65062       1.39893       1.19712      0.969074      0.762715      0.617091      0.460797      0.349587      0.256520
  27  16 3455.4497    3.0842  2.5668 11.8246 -0.0004      0.931251  0.0480   0.0351   0.0869    0.0876   0.0000      0.202224   435.1185       4.90771       17.5826       5.65445      -5.20285      -1.66384      -2.07662     -0.343619       1.90980      0.972344      -2.27389     0.0526283     -0.162923     -0.622205     -0.419802     -0.834204      0.858602     -0.562351       1.96418       2.58767       2.83112       3.02782       3.04390       2.96136       2.84496       2.57826       2.32734       1.99335       1.74853       1.44168       1.19297      0.972340      0.755845      0.568460      0.414894      0.306840
  27  17 3603.8100    2.5022  3.7203 11.4335 -0.0008      0.744071  0.0606   0.0242   0.1106    0.0620   0.0000      0.140120   437.4764       6.56650       15.2669      -3.67003      -1.00864       2.97210       5.24714      -1.39030    -0.0385182       3.96580      -1.50848      0.100498       1.15995      0.936494      0.100160     -0.913658      0.786911      0.300904       2.48259       3.23951       3.52751       3.79823       3.74291       3.65885       3.46414       3.24834       2.93749       2.53937       2.16074       1.86046       1.48933       1.20379      0.937843      0.729534      0.536344      0.393187
  27  18 3751.8060    2.0846  5.6447 10.8598  0.0000      0.325573  0.0779   0.0166   0.1458    0.0511   0.0000     0.0853099   436.4976       10.7560       9.66964      -3.45942      -11.6929       1.60956      -4.78202      -3.30754      -3.12136       2.19019      -1.11949      -4.63994     -0.569787      -2.65083     -0.575378      0.315645      0.475482      0.632019       3.11344       4.04615       4.33481       4.73653       4.69718       4.68397       4.43535       4.07138       3.67543       3.16956       2.70812       2.31543       1.85842       1.51433       1.15525      0.895026      0.678087      0.499548
  27  19 3899.7057    1.7538  7.6567 10.7086 -0.0013      0.392771  0.1006   0.0132   0.1897    0.0431   0.0000     0.0661073   438.2935       8.24940       21.6502      -4.21754     -0.277253      -16.8213       6.40161      0.233868     0.0311885       2.13137      -4.11546      -7.42103      -4.25091       1.90682      -3.66078      -2.82788     -0.785663       1.43371       3.92734       5.22821       5.68560       6.07184       6.15215       5.87857       5.54497       5.14421       4.71479       4.12250       3.49145       2.93288       2.40594       1.94305       1.50488       1.13962      0.857685      0.618972
  27  20 4046.8681    1.4689 10.9314 10.4966 -0.0006      0.272044  0.1477   0.0101   0.2588    0.0393   0.0000     0.0602684   437.2086       22.3533       12.2182      -5.14483       7.63976       1.49738       14.2306       8.80587       4.65036      -4.53355      -7.84564     -0.644823       3.00255       1.80119       1.90339      0.820264     -0.600197      0.235693       5.26838       6.94402       7.65016       8.06649       8.28778       7.92287       7.44699       6.95726       6.21980       5.49352       4.71507       3.93926       3.21745       2.56480       2.01876       1.54154       1.14727      0.839878
  27  21 4194.6256    1.2112 13.3218 10.4430 -0.0005      0.337335  0.2004   0.0081   0.3288    0.0339   0.0000     0.0656477   438.4187       11.5203       27.4473       5.96136      -1.89609       10.8343       8.31333       2.62470       3.16942      -5.46298       13.9118      -2.85169       4.22788     -0.840915      -1.68759       1.71320      -2.05403      0.575603       6.40062       8.47812       9.38627       10.1525       10.0735       9.89335       9.33960       8.61762       7.76387       6.83473       5.84016       4.79683       4.01034       3.18763       2.52777       1.93256       1.40395       1.03217
  27  22 4341.2200    1.0197 16.1295 10.2917  0.0002      0.245196  0.2628   0.0067   0.4005    0.0317   0.0000     0.0772980   444.8049       31.0131       3.11715      -11.2084       35.9769       3.22645      -2.93044      -4.26530      -8.72636      -20.0880       7.53541      -3.56873      -8.62265       4.28496       6.12261      -1.01805     -0.855386     -0.336770       7.78244       10.2265       11.3628       11.9827       12.1332       11.8333       11.0187       10.3438       9.17849       8.22309       7.02531       5.92515       4.85439       3.93463       3.04626       2.29174       1.72811       1.25589
  28   6 1910.2188    0.5163  0.4905  9.8222 -0.0035       12.5869  0.0221   0.0128   0.0343    0.0584   0.0000       1.59396   439.6474      0.981644       19.8160      0.598434      -2.11591    -0.0674497       2.22108      -1.73374     -0.233594     -0.487352     -0.643330      -1.14724      0.120391     -0.292803    -0.0514359      0.253172    -0.0843516     -0.176512       1.39889       2.00895       2.50082       2.78030       2.88285       2.76168       2.52545       2.19887       1.83088       1.49755       1.16226      0.921087      0.691792      0.517208      0.392541      0.299881      0.213607      0.160851
  28   7 2083.9920    0.7601  0.7797  9.9851 -0.0030       7.98812  0.0250   0.0150   0.0430    0.0877   0.0000      0.948661   438.2298       1.99374       20.9876     -0.660792      -3.09714      -3.36394      -1.18710     -0.819271     -0.685440      -1.23532       1.44723       1.24893     -0.266872     -0.521561      0.627848      0.517498     -0.423658      0.109000       1.09082       1.35559       1.51123       1.60279       1.69528       1.56918       1.51704       1.44661       1.28446       1.16378      0.950191      0.829068      0.720383      0.529926      0.442616      0.333108      0.263515      0.192300
  28   8 2252.8692    1.1266  0.8860 10.2391 -0.0028       3.79061  0.0247   0.0208   0.0490    0.1339   0.0000      0.728548   439.7729      0.671072       16.0641       2.59312      0.516374     -0.123181     0.0384035      0.693522     -0.468090       1.32229      0.846171      0.541973    -0.0999634     -0.365316      0.724401     0.0533084     -0.370004     -0.252126       1.07439       1.40961       1.55118       1.67427       1.70937       1.66557       1.55385       1.44568       1.28887       1.15037      0.952459      0.815280      0.687430      0.548366      0.416646      0.329456      0.246763      0.181969
  28   9 2415.4076    1.5579  1.0812 10.6526 -0.0021       3.29697  0.0287   0.0260   0.0546    0.1475   0.0000      0.669803   440.3736    -0.0306475       15.5526     0.0271430      -2.12172      -1.99602      0.624170      0.450564       1.49298       2.42018      0.995375      -1.37593    -0.0436639   -0.00662130     -0.444446     -0.393908      0.259765     -0.121193       1.16233       1.66818       1.76062       1.99094       1.86424       1.93761       1.77328       1.60423       1.44862       1.27915       1.10195      0.902508      0.762375      0.605695      0.464925      0.360455      0.271234      0.197413
  28  10 2573.4887    2.1055  1.1256 10.7560 -0.0030       2.22715  0.0290   0.0335   0.0524    0.2417   0.0000      0.566020   439.9128       2.56727       18.2471      -1.29747      -2.61656      0.302068       2.73774      -1.00607     -0.179650      -1.84297     -0.283571      0.992471       1.21838     -0.483505     0.0561779     -0.188153      0.341689      0.157164       1.19674       1.56595       1.66636       1.79008       1.75440       1.73651       1.69676       1.60955       1.49269       1.30452       1.12127      0.858949      0.751627      0.618805      0.497615      0.376640      0.299776      0.228086
  28  11 2729.4644    2.6631  1.0788 11.6159 -0.0008       2.13389  0.0279   0.0442   0.0518    0.1806   0.0000      0.581798   440.2455       3.06677       17.5567       1.97975      -1.57712       1.28078      -1.46768      -1.87225      -1.58898      -1.54406     -0.760564     -0.393879    -0.0280080     -0.558836      0.615304      0.584611   -0.00454263     -0.169256       1.18835       1.58740       1.69525       1.86972       1.86586       1.87227       1.74593       1.62140       1.44405       1.25860       1.07069      0.861518      0.720141      0.565819      0.469869      0.360331      0.266803      0.202839
  28  12 2883.8059    3.4448  1.0413 12.0073 -0.0014       1.20935  0.0282   0.0579   0.0492    0.2112   0.0000      0.549781   441.0732       4.88353       16.2040      -2.20258     -0.479138     -0.164010      0.776565       1.44473       1.27538     -0.448468      -1.22703     -0.970195     -0.613662     -0.360469      0.987705      0.559666     -0.303441      0.268490       1.23460       1.62882       1.66487       1.74028       1.77073       1.78645       1.72353       1.54168       1.42989       1.24637       1.14771      0.913110      0.807389      0.607263      0.482448      0.374963      0.300915      0.217642
  28  13 3036.4077    3.8798  1.0930 12.6614 -0.0014       2.68038  0.0282   0.0649   0.0544    0.1614   0.0000      0.622166   440.5228       3.09789       15.8541       1.03397      -3.80276      -1.64034       1.05593      -3.29471      -1.28865      -1.53756      -1.23014      -1.26928     -0.462245      0.236767     0.0251880     -0.484487      0.154597    -0.0346569       1.21437       1.57429       1.67099       1.83649       1.89646       1.80531       1.74382       1.57710       1.40986       1.23745       1.07950      0.892673      0.739934      0.588026      0.469708      0.357698      0.276838      0.200464
  28  14 3187.2812    4.0576  1.2865 12.5434 -0.0008      0.441524  0.0319   0.0631   0.0574    0.1701   0.0000      0.510181   440.4397       5.99397       14.1256       4.86079      0.491162      -1.45701      0.159666     -0.457271     -0.727425      -1.91550     -0.499743      -1.44611     -0.338533     -0.502883     -0.640698      0.173019      0.491358      0.252267       1.37716       1.73613       1.82648       2.02595       2.04542       2.02169       1.84817       1.79639       1.62581       1.37182       1.16009      0.995036      0.815915      0.671922      0.530521      0.405667      0.304442      0.228825
  28  15 3337.4691    3.5755  1.8410 12.3482 -0.0006      0.803604  0.0400   0.0474   0.0701    0.1109   0.0000      0.293590   443.4078       8.63289       18.1019     -0.838234       3.86508      -1.91490      -2.86549      -3.94995     -0.766668     -0.399613       1.38002       2.06382   -0.00109480       1.78381      0.932750      0.814749     -0.515140      0.112418       1.63118       2.12133       2.30249       2.48845       2.45799       2.41204       2.24722       2.14100       1.88339       1.70776       1.47412       1.28390       1.06525      0.851465      0.668629      0.524265      0.379259      0.282794
  28  16 3486.9746    2.9113  2.8297 11.8911 -0.0005      0.779577  0.0516   0.0314   0.0927    0.0731   0.0000      0.186848   439.4692       5.81936       13.4599       3.40153       1.38830      -3.93901       3.34265       1.87307       2.01088      -1.73258      -1.42960      0.217367      0.285208     -0.509890      -1.51691     -0.113309      0.727065     0.0590608       1.96550       2.69895       2.87004       3.15039       3.14603       3.15935       2.99044       2.71064       2.42276       2.15940       1.82954       1.54056       1.24263       1.02617      0.799969      0.627505      0.467581      0.343776
  28  17 3636.0688    2.4142  4.1117 11.2928 -0.0008      0.682283  0.0632   0.0221   0.1149    0.0597   0.0000      0.114210   437.9950       3.00429       11.1397       2.60394      -1.30293      -8.59566      -2.52893     -0.132874      0.957789      -6.12385       1.22476      -1.46857      -2.21033      -2.71474     -0.265558      -1.57096      -1.22735     0.0740571       2.43887       3.23704       3.56892       3.74108       3.77180       3.75781       3.53152       3.37254       2.96931       2.60759       2.29303       1.90547       1.55753       1.27972       1.01253      0.779325      0.594014      0.446371
  28  18 3784.7557    1.9875  5.8790 10.9295 -0.0008      0.492317  0.0819   0.0157   0.1458    0.0472   0.0000     0.0828025   435.8244       11.8563       11.5826    -0.0243351       6.40070      0.437369      -2.57943      -9.04917      0.169893       2.23858     -0.507613      -1.94819     -0.847560      -1.02064      -1.58336     -0.977879      0.410113      0.303647       3.11693       4.08119       4.43538       4.75743       4.71066       4.70966       4.47301       4.16951       3.77712       3.34889       2.87737       2.44462       2.02288       1.64785       1.29351       1.00578      0.762891      0.562869
  28  19 3932.9187    1.6894  8.0810 10.7033 -0.0008      0.313660  0.1064   0.0123   0.1920    0.0420   0.0000     0.0660543   436.9612       9.45520       23.0465      -7.00916      -5.40980      -13.5963       3.77650      -5.86415       2.36174      -3.05061      -6.46811       4.00841      0.325217      0.230489      0.919659      -1.22447      0.892717      0.912067       3.96790       5.19205       5.72743       6.07949       6.18600       6.12084       5.76982       5.39335       4.77269       4.24371       3.68596       3.09944       2.53719       2.07534       1.61230       1.26695      0.952529      0.697343
  28  20 4080.8104    1.3818 11.1767 10.5393 -0.0012      0.239638  0.1543   0.0093   0.2705    0.0367   0.0000     0.0641347   433.1342       7.21287       17.2766      -7.95932      -12.8148       4.73245      -6.35128      -4.44742       10.5909       6.96777      -6.44690      -6.35960       2.71872     -0.897722      -2.18676      0.700509      0.862199    -0.0574630       5.23792       6.89326       7.57110       7.91347       8.00489       7.89216       7.52080       7.04949       6.31273       5.62720       4.82990       4.14913       3.36641       2.77545       2.18371       1.69687       1.26414      0.941076
  28  21 4228.6954    1.1544 14.0780 10.4315 -0.0007      0.290735  0.2169   0.0074   0.3457    0.0328   0.0000     0.0706552   431.4857       14.7960       21.8510      -4.38471      -2.52187       15.4056      -20.9232       1.79228       2.01005      -3.60580     -0.211616       2.73678      -2.95469       3.28343       1.78039      -2.05429       1.54448      0.362754       6.61401       8.84553       9.71062       10.3120       10.3127       10.1497       9.66493       9.06188       8.17109       7.27717       6.24978       5.23932       4.39626       3.51174       2.79606       2.17482       1.62086       1.22625
  29   5 1751.5701    0.3673  0.3417  9.8715 -0.0032       11.6434  0.0169   0.0109   0.0306    0.0387   0.0000       2.70375   440.2552      0.125448       19.8417       1.44170      -3.11873      -2.27207    -0.0740101     -0.184747     -0.238194      0.736642       1.77307      0.227944      0.166107    -0.0428946      0.306307      0.108758     0.0503383      0.151019      0.719083       1.00562       1.18826       1.24270       1.11746       1.31097       1.07405       1.07142      0.938113      0.866245      0.741902      0.691495      0.574749      0.486934      0.384731      0.278220      0.201177      0.157060
  29   6 1930.2871    0.5516  0.4928 10.0304 -0.0047       12.8323  0.0179   0.0135   0.0357    0.0526   0.0000       1.59454   442.4123      0.596749       22.1790      -1.07221     -0.809771      -1.08090    -0.0798090       1.04702       1.88899      0.302246       1.11460     -0.128538      0.950406     0.0591347      0.332256     -0.103172     0.0170109      0.279586      0.859995       1.19261       1.32416       1.40192       1.44600       1.39870       1.35989       1.24011       1.10522      0.933443      0.808190      0.681462      0.555406      0.437399      0.346362      0.277790      0.202495      0.164589
  29   7 2105.4129    0.8214  0.7816  9.8480 -0.0029       5.31343  0.0238   0.0156   0.0443    0.1040   0.0000      0.826741   441.1335       1.48004       19.6354     -0.183218      -4.03659       1.60619      0.971219      -1.63231     -0.921606      0.852403      -1.42602    -0.0165012     -0.332895    -0.0464191      0.229820     -0.556296      0.233842     0.0329072       1.03023       1.38962       1.60513       1.73453       1.74959       1.70993       1.65510       1.48994       1.32114       1.17882      0.992080      0.789691      0.648829      0.545974      0.432352      0.334612      0.251973      0.191389
  29   8 2275.4896    1.2163  0.9203 10.0992 -0.0026       5.96396  0.0239   0.0214   0.0485    0.1430   0.0000      0.658103   440.2540     0.0716324       20.0175       1.36958      -1.59648      -2.91736      0.395666      -1.25965      -1.32484      -1.06730     -0.173565     -0.380212     -0.778035      0.360716     -0.498251     -0.531983     -0.120273     -0.640231       1.11592       1.49580       1.80736       1.92427       1.99075       1.92765       1.79785       1.64623       1.47806       1.19561       1.02259      0.844166      0.701092      0.538719      0.425216      0.332828      0.249619      0.185665
  29   9 2439.2025    1.6474  1.0507 10.8814  0.0002       3.87195  0.0282   0.0271   0.0517    0.1393   0.0000      0.654966   439.8501       1.68839       17.8155      -1.80057      -2.02021      -2.48610      0.452930     -0.427641     0.0653474      0.204982     0.0891049      -1.58214      -1.08488     -0.845919       1.36021     -0.279904    0.00880382     -0.226787       1.13850       1.42840       1.57936       1.72398       1.72617       1.75815       1.61648       1.49526       1.36803       1.21269       1.05797      0.889566      0.746166      0.624587      0.479606      0.376520      0.294181      0.221030
  29  10 2598.8319    2.1804  1.1568 11.3958  0.0011       4.07200  0.0300   0.0352   0.0553    0.1453   0.0000      0.712155   441.1745       2.06203       13.3551      0.795740     -0.637274      -1.44976       1.63281     -0.872841      0.731046     -0.493008      -2.90886      0.134440      0.454008     -0.929274      0.201198    0.00894240     -0.263042    0.00329073       1.18328       1.45910       1.63312       1.70114       1.71300       1.74103       1.69228       1.56562       1.42094       1.25047       1.12053      0.900542      0.727823      0.623504      0.503011      0.392390      0.309415      0.232627
  29  11 2756.2150    2.8471  1.1462 11.7595 -0.0023      0.576363  0.0288   0.0459   0.0534    0.1704   0.0000      0.595593   441.2745       2.90006       13.5702       1.57991      -3.06602      -4.31589      -2.18308      -1.98539     -0.856905      -1.83519      0.136814     -0.800853      0.362667      0.933040     -0.506948      0.282690      0.183213      0.278039       1.09013       1.49319       1.58625       1.77194       1.67222       1.78995       1.59039       1.53526       1.37131       1.22044       1.06398      0.912019      0.757889      0.610921      0.483391      0.372605      0.297325      0.217018
  29  12 2911.7175    3.5062  1.0215 11.7805 -0.0000      0.984549  0.0253   0.0575   0.0495    0.2391   0.0000      0.517713   439.8665       5.03144       16.1915       1.56491     -0.418523      -1.46463       1.05606      -3.19968       1.33113      -2.55305      0.267488     -0.501047    -0.0961119      -1.37908     -0.584720     -0.245228    0.00470022     -0.284785       1.02519       1.39950       1.45598       1.63745       1.53299       1.57397       1.43786       1.42207       1.26034       1.13433      0.996374      0.827427      0.697677      0.574878      0.465899      0.364073      0.263685      0.196674
  29  13 3065.0919    4.1786  1.2102 11.6433 -0.0031       1.09312  0.0300   0.0648   0.0536    0.4532   0.0000      0.497124   437.7587       5.24674       14.4551       1.20112      -3.30998       1.95287      -3.60809      -1.00897      -1.73206     -0.423051       1.07276     -0.920622     -0.994024     -0.443661     -0.463582     0.0826862    -0.0713281     -0.223512       1.16777       1.61577       1.69628       1.90558       1.86524       1.89022       1.73340       1.63671       1.47408       1.29844       1.12589      0.930870      0.772277      0.621559      0.504031      0.389062      0.297733      0.218562
  29  14 3216.9343    3.9853  1.3423 12.3728 -0.0072      0.773313  0.0319   0.0575   0.0566    0.1550   0.0000      0.441534   438.1627       5.05072       13.7584      0.875686      -3.23490      -2.11159       1.41732      -1.80789      -1.27683      -2.08923       2.39792      0.584568     -0.132860     0.0801044     0.0930690     -0.173660      0.334561     -0.114992       1.28334       1.61468       1.72299       1.91939       1.97551       1.90330       1.76677       1.65801       1.55913       1.34900       1.16482      0.996845      0.838977      0.685579      0.526920      0.422153      0.320539      0.248992
  29  15 3367.7872    3.4201  2.0827 12.0092 -0.0006      0.785540  0.0409   0.0404   0.0730    0.0886   0.0000      0.254659   441.3023       5.45366       11.1861       4.21959      0.182592      -2.59747      -6.50269      -2.42492      -3.53316       1.14786      -1.06526     -0.391930      -1.91453     -0.477895      -1.01618      0.264344     -0.446106      0.492094       1.60026       2.18062       2.37638       2.55157       2.58669       2.54194       2.39001       2.21203       2.00245       1.77383       1.50432       1.28302       1.06726      0.868029      0.696448      0.522530      0.407134      0.304800
  29  16 3518.2179    2.8309  3.1592 11.5568 -0.0011      0.848318  0.0529   0.0280   0.0949    0.0725   0.0000      0.152805   437.8003       9.61747       11.7489      0.642200      -3.87994      -6.41212       5.47609      -6.39061      -6.64621       3.26116      0.664322     -0.391701   -0.00791832     -0.176259     -0.956415     -0.251243      0.766945      0.679181       2.03118       2.72449       3.00808       3.29337       3.30953       3.20759       3.12046       2.82563       2.59388       2.23064       1.94347       1.64413       1.35598       1.06999      0.860075      0.681435      0.522171      0.399583
  29  17 3668.0030    2.3192  4.5507 11.2068 -0.0002      0.617584  0.0679   0.0199   0.1206    0.0548   0.0000      0.107246   437.3469       3.62067       13.9057       1.84743      -7.81555       5.04458      -4.61427      -3.95977     -0.710803      -3.28378     -0.430192       2.91284       2.01046      0.310170      -1.05097     -0.451917     -0.651527    -0.0157393       2.50062       3.33730       3.70606       3.94377       3.94926       3.82084       3.71179       3.44372       3.14077       2.77329       2.48199       2.08091       1.75210       1.38463       1.10357      0.874589      0.672245      0.504791
  29  18 3817.1579    1.9531  6.5803 10.7398  0.0002      0.334558  0.0868   0.0143   0.1537    0.0459   0.0000     0.0689199   443.6028       11.0249       14.9802      -1.94610      0.541403      -7.02954      -3.98568      -4.05340      -7.72801       3.02301      0.756314      0.258444      -2.57236       2.72507      0.239978     -0.875589      0.126582     -0.499058       3.18468       4.18057       4.53828       4.88627       4.94513       4.84291       4.62711       4.31111       3.98311       3.57459       3.10653       2.62569       2.15712       1.77896       1.43987       1.13658      0.846763      0.645126
  29  19 3966.4031    1.6400  9.3017 10.5516 -0.0006      0.428675  0.1183   0.0110   0.2139    0.0404   0.0000     0.0592270   436.5695       16.3220       17.9395       11.5597      -7.47220      -15.0244       2.82892      -1.41216       3.08201      -1.99857      0.878525       4.83430       2.12652      -1.14706     -0.936925     -0.354480      -2.23750      0.945721       4.18171       5.50386       5.98338       6.43889       6.52232       6.43913       6.09359       5.62790       5.12854       4.61634       4.01958       3.45824       2.86644       2.37749       1.86625       1.44731       1.10982      0.828883
  29  20 4114.8724    1.3526 11.9645 10.4391  0.0003      0.329330  0.1680   0.0086   0.2816    0.0368   0.0000     0.0621299   438.5235       17.0486       21.9333       10.6101   -0.00408273      -11.5105       1.14202       2.73060      0.895920      -1.35072     -0.623541     -0.432810      -1.16022       4.27799    -0.0891984    -0.0271469       2.65248     -0.269170       5.29172       7.21503       7.83865       8.46894       8.65911       8.49822       8.12739       7.37287       6.86042       5.96700       5.23815       4.38399       3.68513       2.99183       2.39320       1.84438       1.39893       1.06552
  29  21 4263.7284    1.1124 14.8450 10.3504 -0.0014      0.470968  0.2296   0.0069   0.3489    0.0320   0.0000     0.0720480   447.4891       20.3996       2.31782       15.0280       26.9772      -13.7406      0.687361       14.1942      -19.1457      -9.56669       11.5878       4.05778       2.91592       2.83283      -3.05755     -0.132804      0.156347       1.07780       6.47051       8.58123       9.48240       10.2088       10.1455       10.0099       9.43893       8.96867       8.19827       7.20181       6.36500       5.40524       4.51898       3.70455       2.91525       2.27852       1.74795       1.30144
  30   5 1770.0740    0.3629  0.3531  9.9351 -0.0101       13.3000  0.0189   0.0109   0.0291    0.0393   0.0000       2.86121   439.8547     -0.501968       22.7704       1.12521      -1.49869     -0.498299      0.381449     -0.182941      0.997287      0.460395     -0.441410     -0.837168     -0.933143     -0.315184     -0.104768      0.302199      0.370773      0.193661       1.03538       1.42742       1.70795       1.84794       1.91625       1.88421       1.72396       1.53815       1.39317       1.17480      0.992751      0.780618      0.621714      0.513278      0.383969      0.302434      0.252330      0.178555
  30   6 1950.0471    0.5792  0.5723  9.8367 -0.0009       8.07543  0.0186   0.0131   0.0403    0.0660   0.0000       1.24127   440.4175      0.646202       19.8456     -0.149149      -2.51686      0.929248     -0.595187      0.622851      -1.45907       1.51205       1.02357     -0.790641     -0.393193     -0.341832      0.617162     -0.301677      0.131961     -0.333522      0.923530       1.19410       1.28237       1.31968       1.39068       1.33530       1.32807       1.22660       1.15855      0.991054      0.860577      0.716032      0.590904      0.492347      0.394119      0.333244      0.269871      0.186923
  30   7 2126.4498    0.8546  0.7943  9.8730 -0.0012       6.08417  0.0217   0.0159   0.0447    0.1026   0.0000      0.794459   440.4743       1.86801       17.6394      0.788495      -3.99908       1.18331      0.105525      0.688780     -0.218875      0.442815      -1.58188      0.737424     -0.243936      0.987597     -0.146261    -0.0174821    -0.0357688    -0.0203141      0.953675       1.19978       1.39367       1.45766       1.46011       1.45924       1.40330       1.32332       1.17395       1.04918      0.907998      0.759053      0.661173      0.517409      0.424758      0.320923      0.269485      0.199939
  30   8 2297.4927    1.2018  1.0107 10.2920 -0.0047       4.89642  0.0270   0.0205   0.0522    0.1374   0.0000      0.686495   439.9714     -0.718496       18.6118      0.896533      -2.71163     -0.444599      0.194550      -1.13876       1.94048      -1.09598       1.00490    -0.0273798      0.938152      0.686678     -0.405165       1.30730    -0.0225418     -0.237340       1.06925       1.42804       1.58180       1.74872       1.64972       1.70049       1.63431       1.50635       1.34679       1.20641       1.07178      0.884361      0.743217      0.621943      0.496497      0.382964      0.302610      0.226669
  30   9 2462.3986    1.7157  1.2454 10.4210 -0.0011       3.68325  0.0312   0.0257   0.0543    0.1896   0.0000      0.549214   438.9982       1.87498       17.6764      0.283989      -1.02724      0.105513     -0.774129      -1.04111       1.29408    -0.0976927       1.38477      0.543050      0.349358     -0.603960     -0.511696     -0.118277     0.0683311   -0.00323984       1.20339       1.60015       1.72309       1.88581       1.89621       1.80241       1.83312       1.65820       1.52805       1.32551       1.21258      0.989111      0.820169      0.668735      0.547152      0.421024      0.347321      0.254491
  30  10 2623.6242    2.2416  1.1223 11.4127 -0.0021       2.93253  0.0295   0.0357   0.0510    0.1567   0.0000      0.634143   439.6732       3.47372       16.4755     -0.622826      -1.61974       1.97333       1.51561     -0.752417     -0.732317    -0.0662601     -0.346225      0.588900       1.11033     -0.805635     -0.239023      0.473123      0.135780     -0.214705       1.13621       1.48664       1.64131       1.67340       1.81708       1.75161       1.74537       1.60621       1.41813       1.26182       1.07031      0.987598      0.799091      0.663617      0.504730      0.423261      0.319512      0.241258
  30  11 2782.5722    2.9751  1.0578 11.8615 -0.0014       1.02746  0.0259   0.0473   0.0514    0.1588   0.0000      0.554858   440.0037       3.05668       16.7334      -2.51815      -3.21280       1.16661      0.393944      -1.84595      -1.06536      -1.33623      0.802275      0.225335      0.638976     -0.327937     -0.329710     -0.343869     -0.185074      0.231102       1.05765       1.41823       1.50153       1.64229       1.57708       1.61930       1.57872       1.49955       1.32173       1.17240       1.01149      0.864351      0.719617      0.576441      0.480565      0.375920      0.294692      0.227249
  30  12 2939.2705    3.7185  0.9815 11.9657 -0.0053       3.02551  0.0243   0.0616   0.0453    0.2246   0.0000      0.525417   439.4246       4.49748       16.8461     -0.201104     -0.871043      -6.95390     -0.492785     -0.375688      0.792696      -1.24547       1.32985     -0.574935      0.797655     0.0793482      -1.39149     -0.462990     -0.559584      0.253589       1.08352       1.42017       1.58692       1.75432       1.75754       1.69433       1.65636       1.48181       1.34124       1.16927       1.02143      0.878839      0.721471      0.594419      0.491121      0.365432      0.280042      0.212003
  30  13 3093.4525    4.1824  1.1299 12.0025 -0.0008      0.494085  0.0289   0.0639   0.0495    0.2818   0.0000      0.539922   438.1659       4.06374       17.8598       2.40476      -1.56446     -0.410920     -0.911009      -1.64024     -0.353345      0.939614     -0.923091     -0.888155     -0.577757     -0.121368     0.0755754      0.204364     -0.331106     -0.150887       1.19634       1.60942       1.85844       1.96497       2.00382       1.92643       1.84736       1.70715       1.52392       1.35850       1.14934      0.952606      0.805083      0.651000      0.519380      0.410935      0.314806      0.232969
  30  14 3246.1546    3.7411  1.5206 12.4344 -0.0026       1.06422  0.0354   0.0502   0.0591    0.1077   0.0000      0.377811   442.2875       5.05913       15.7790       3.58241      -1.96704      -5.32210      -3.21836      -2.37450      0.426053     -0.219599     -0.676391      -3.09125      0.697982      0.804271      0.274126     -0.547894     -0.610592      0.170560       1.27975       1.71289       1.88283       2.05157       2.03173       1.94903       1.98015       1.79305       1.63696       1.45488       1.29500       1.06516      0.894399      0.750545      0.604214      0.466531      0.360954      0.277363
  30  15 3397.8700    3.3291  2.1485 11.8774 -0.0009      0.689965  0.0407   0.0374   0.0719    0.0848   0.0000      0.234836   436.3719       4.53049       13.2946     -0.584776      0.747715      -4.15541       1.64809      0.147112      0.706296      -2.31994     -0.288808    -0.0577650       1.34706      0.145195     -0.625699      -1.14916     0.0974878      0.199903       1.54642       2.01034       2.23350       2.38179       2.34466       2.33352       2.24083       2.12468       1.91652       1.74872       1.52311       1.29004       1.08209      0.873634      0.722211      0.561997      0.438913      0.339549
  30  16 3549.1293    2.6991  3.2564 11.7488  0.0006       1.05153  0.0550   0.0264   0.0953    0.0589   0.0000      0.155583   443.5237       4.31920       15.7190       4.21739     -0.767862      -3.36750      -1.38203      -2.80686     -0.933158     -0.149938       1.58817      -3.02984      -1.55015      0.867770     -0.673107     -0.515684     -0.163936      0.370470       2.02596       2.63760       2.89594       3.11298       3.15850       3.15503       2.95982       2.77860       2.52878       2.27560       1.97674       1.69557       1.41904       1.16632      0.943865      0.734184      0.577540      0.428717
  30  17 3699.6407    2.2272  5.1717 10.9198 -0.0002      0.623170  0.0709   0.0176   0.1277    0.0541   0.0000     0.0899928   438.6743       8.03358       8.31800       3.04796       1.06459      0.296316       7.14489      -4.19816      0.322581      -3.62724     0.0662031      -1.34515      -2.55114      0.769873      0.702093       2.11315     -0.483366     0.0121403       2.51669       3.32847       3.63048       3.89033       4.06828       3.95783       3.77261       3.50492       3.19162       2.87143       2.48957       2.16344       1.80776       1.50862       1.20280      0.954064      0.711969      0.538134
  30  18 3849.4418    1.8582  7.0039 10.7684 -0.0005      0.450384  0.0906   0.0132   0.1641    0.0415   0.0000     0.0705319   441.6757       20.1486       16.1806       11.3079      -1.60237      -4.97571       5.97075       1.02015       3.26727      -4.91007      -1.23097      -5.98614      -2.99731      -2.04261      -1.13471      0.139789       1.20288     -0.432622       3.16686       4.11468       4.64320       4.94016       4.97520       4.90689       4.73893       4.42072       4.03095       3.62551       3.16314       2.71865       2.25679       1.86619       1.50305       1.20334      0.904282      0.694244
  30  19 3999.0587    1.5557  9.9967 10.5319  0.0002      0.359260  0.1294   0.0099   0.2266    0.0376   0.0000     0.0615903   439.9663       8.10683       3.01967      -1.66906       2.89453      -5.06219       3.68724      -7.00873      -6.99949       8.35936      0.232738      -8.24793       3.13938       4.90973      -1.91843      -2.84656     -0.361128     -0.913095       4.14298       5.48085       6.04848       6.47726       6.59232       6.50105       6.22725       5.89648       5.32039       4.80465       4.19254       3.54789       3.00925       2.47298       1.99157       1.55375       1.22307      0.912293
  30  20 4148.1574    1.3127 12.8263 10.4203 -0.0011      0.307213  0.1785   0.0078   0.2930    0.0346   0.0000     0.0661885   439.7454       14.1770       2.30978       9.52483      0.162509      -17.0053      0.374358      -8.69520      -17.4032      -3.69031       13.0611       1.68090      -1.20114      -1.97320      -5.15562       1.82682     0.0283425     -0.704307       5.27967       6.96446       7.74150       8.18862       8.45472       8.25373       7.99924       7.52526       6.76365       6.08861       5.25416       4.52830       3.79128       3.14171       2.49897       1.98759       1.52690       1.17026
  31   4 1599.3280    0.2357  0.2014  9.9718 -0.0077       19.0497  0.0137   0.0099   0.0317    0.0300   0.0000       8.02734   441.1902      -2.09423       20.9363      0.443338      -2.89097      -1.59230       1.63364      -1.45345     0.0484214      0.347421     -0.354502      0.624640     -0.370723     -0.340151      0.402108      0.169738      0.301091      0.105365      0.689761       1.02986       1.11262       1.15175       1.18029       1.17519       1.10215      0.907411      0.825514      0.786542      0.677035      0.588670      0.506438      0.398070      0.355919      0.275777      0.205793      0.147255
  31   5 1788.2950    0.4060  0.3377  9.9610 -0.0033       15.4282  0.0170   0.0120   0.0300    0.0377   0.0000       2.58877   440.6006      0.496883       21.9021       1.64520      -2.14788     -0.998803    -0.0198636       1.78725      0.472926     -0.557962      0.246710     -0.239562     -0.457275     -0.256516      0.165900     -0.332669     -0.170717     0.0849362      0.976911       1.35292       1.48869       1.52383       1.47275       1.27445       1.21439       1.15474       1.18832       1.07899      0.957477      0.831175      0.700419      0.534065      0.398979      0.300476      0.228491      0.160073
  31   6 1969.5292    0.6101  0.5566  9.9047 -0.0051       11.0598  0.0179   0.0136   0.0360    0.0587   0.0000       1.21540   441.4327       1.04562       20.6156      0.385230      -5.86526     -0.310454       1.89072      -2.21190      -1.93368     -0.166558     -0.373403       1.07857     -0.592434     -0.378888     0.0678250     -0.287076     -0.209542      0.132985      0.755509       1.01432       1.09606       1.22792       1.25892       1.18816       1.23531       1.06390       1.02923      0.869324      0.753800      0.674811      0.541749      0.440504      0.373807      0.307737      0.221090      0.169167
  31   7 2147.1506    0.8860  0.8435  9.8812 -0.0017       7.45544  0.0227   0.0157   0.0457    0.1058   0.0000      0.807308   441.3168     -0.825518       19.8736      0.968029      -1.57785      -1.72273      0.482466      0.813647      0.499669      -2.40260      0.975742      0.405024     -0.424332      0.327966      0.355036     0.0821320     -0.332326      0.188756      0.870014       1.20299       1.30833       1.36230       1.42743       1.34606       1.32730       1.23831       1.13986       1.03082      0.929098      0.786538      0.685992      0.546075      0.434686      0.345790      0.280250      0.207149
  31   8 2319.0558    1.2901  1.0219 10.4668 -0.0023       4.71892  0.0275   0.0211   0.0474    0.1298   0.0000      0.683755   440.4106      0.701496       17.3245     -0.739679      -4.09997      0.442772      -1.31190      -1.68050      0.927135      0.558866       1.74101      -1.45594     -0.670461      0.645498     -0.231331     -0.298334     0.0399636     -0.372612       1.04737       1.32987       1.49385       1.60209       1.59436       1.63585       1.56064       1.46129       1.32859       1.20804       1.04278      0.876775      0.756812      0.596128      0.505663      0.404814      0.321534      0.244290
  31   9 2485.1081    1.7997  1.2209 10.6922  0.0002       2.85791  0.0306   0.0272   0.0560    0.1970   0.0000      0.602891   438.6565       1.39835       15.7427       1.43665      -2.94460      -3.48002     -0.815467      -1.91112    -0.0811330     -0.321634      0.152505      0.298500    -0.0967934     -0.438468     0.0631377     0.0412504    -0.0623738     0.0143034       1.11546       1.46868       1.60891       1.73250       1.70779       1.68157       1.63636       1.59046       1.41722       1.28366       1.15908      0.951336      0.818932      0.693129      0.542513      0.441901      0.352448      0.262606
  31  10 2647.9405    2.3692  1.2560 11.2471 -0.0018       2.22184  0.0310   0.0353   0.0534    0.1799   0.0000      0.535638   439.3847       3.67730       14.1392      0.620448      -2.13922      -1.41730       2.72365      -2.55423      0.322043     -0.390710      0.262082      0.795210     -0.191204     -0.296601      0.262465    -0.0163276     -0.161661    -0.0331111       1.16253       1.53259       1.64551       1.83739       1.81021       1.79702       1.69799       1.54947       1.44358       1.31721       1.17538       1.01067      0.852314      0.704308      0.559887      0.456610      0.350608      0.264399
  31  11 2808.4516    3.0830  1.1032 11.9571  0.0002       1.79834  0.0279   0.0479   0.0486    0.1583   0.0000      0.558383   440.9425       3.40749       15.3552      0.790481      -1.05004      0.268911       1.32075      0.239424      0.951453      -2.96533      -2.55254      -2.06522      0.382605     -0.135741     0.0144684      0.238214     0.0519706    -0.0456685       1.01570       1.32104       1.46866       1.56757       1.56372       1.58560       1.50634       1.41486       1.29685       1.22504      0.998813      0.914266      0.763478      0.629255      0.510736      0.404310      0.323858      0.241861
  31  12 2966.2476    3.8102  1.0156 12.3797  0.0000       1.92139  0.0257   0.0603   0.0451    0.1635   0.0000      0.551210   440.1868       4.81950       14.6049      0.652635      -1.16428      -1.03526     -0.921347      -1.41214     -0.723821   -0.00394755      0.578051     -0.634723     -0.214825      0.769269      0.364336     -0.278072      0.169772    -0.0454294       1.01268       1.33133       1.44071       1.58558       1.50790       1.57625       1.47608       1.38559       1.26993       1.16505      0.993714      0.877266      0.742328      0.609211      0.493342      0.389335      0.304936      0.238722
  31  13 3121.4438    4.0468  1.2806 11.8223 -0.0010       1.12000  0.0304   0.0584   0.0534    0.3146   0.0000      0.547924   440.1314       2.32372       15.8315       4.18843      -1.45535      -4.08495      -1.61475     -0.348240     0.0381149      -1.14316     0.0428072      0.204843     -0.738856      -1.48280     -0.149349      0.106364      0.155274    -0.0539832       1.11148       1.47998       1.61533       1.76915       1.74920       1.74855       1.66878       1.61246       1.39819       1.27750       1.09403      0.994165      0.819351      0.682561      0.552666      0.435885      0.335678      0.258394
  31  14 3274.9182    3.8267  1.6889 12.0911 -0.0011      0.187508  0.0364   0.0483   0.0603    0.1426   0.0000      0.318166   438.7484       8.70344       15.1348       3.88344      -5.11458      -1.63144      -1.31262      -4.12573      -1.54113      -3.02941    0.00493368     0.0628361     -0.267447     -0.379743     0.0976087    -0.0180307     -0.725568    -0.0791512       1.28229       1.71377       1.83655       2.00495       1.97836       2.00835       1.90226       1.84617       1.60518       1.47665       1.31594       1.14735       1.00153      0.805170      0.653335      0.520560      0.403710      0.311963
  31  15 3427.6066    3.1930  2.4573 12.0506 -0.0009      0.934571  0.0440   0.0334   0.0781    0.0672   0.0000      0.192998   442.3436       6.91480       17.3247      0.275037       2.67092       2.15112      -1.49236      -2.38792      -1.55834     -0.832642      -3.44483      -1.65738      0.912328       1.42752     -0.425097     -0.935140    -0.0645401     -0.288722       1.58891       2.09656       2.33052       2.48002       2.51375       2.51006       2.36412       2.30318       2.08781       1.84795       1.66840       1.37800       1.17054      0.937266      0.784586      0.628897      0.498265      0.388290
  31  16 3579.4250    2.6291  3.7204 11.4227  0.0007      0.525402  0.0556   0.0231   0.1020    0.0575   0.0000      0.129690   441.7886       7.98886       20.1939       2.09310      -3.45642      -1.16794       1.57267      -3.76768       1.55535     -0.355383      0.222903      0.289269      -1.04725     -0.350085       1.57933    -0.0881181     -0.563618     -0.564595       2.01088       2.61737       2.89845       3.10308       3.09181       3.06454       2.99249       2.84006       2.58149       2.36696       2.00613       1.74694       1.47684       1.22666      0.991284      0.785477      0.622765      0.476268
  31  17 3730.6876    2.1601  5.6944 10.8467 -0.0007      0.408786  0.0755   0.0158   0.1313    0.0496   0.0000     0.0762438   439.4447       3.38294       14.9838      -2.11876       4.96194      -1.00167      -7.24823       3.22241     -0.107359       1.55934      0.381732     0.0353682       2.05184      -3.58756      0.340761       1.10908      -1.07857     -0.322622       2.60467       3.52337       3.86141       4.05966       4.13059       4.11025       3.97466       3.74307       3.38607       3.07700       2.73701       2.33354       1.97738       1.63950       1.30380       1.04835      0.820974      0.640138
  31  18 3881.1625    1.7978  8.1380 10.6251 -0.0003      0.361182  0.0992   0.0116   0.1807    0.0400   0.0000     0.0607559   437.1806       8.04781       24.0957       2.00110      -8.39821      -10.5539       5.24577      -5.07720       5.17374      -3.46935     -0.872513       2.49301       3.51120     -0.407008       1.19389       1.33400     -0.272348      0.435259       3.38409       4.37183       4.87297       5.22938       5.33214       5.25532       5.02224       4.69367       4.36823       3.92917       3.42322       2.94689       2.52214       2.12231       1.69738       1.33527       1.05308      0.793913
  31  19 4031.3037    1.5107 10.2146 10.5331 -0.0005      0.308518  0.1313   0.0093   0.2291    0.0366   0.0000     0.0616986   437.2925       10.2116       6.19235       6.29226      0.877925       1.23950       4.16187      -9.79600       8.07146      -6.96304     -0.990131      0.227718      -4.58571      -1.05930     -0.949090     0.0740917      0.432761      0.135585       4.05170       5.31177       5.90360       6.34302       6.54975       6.45727       6.21875       5.79725       5.29539       4.77741       4.17867       3.65304       3.01733       2.53253       2.04107       1.62755       1.25997      0.975113
  31  20 4181.3781    1.2495 13.0761 10.4395  0.0003      0.349105  0.1863   0.0074   0.3009    0.0329   0.0000     0.0702004   428.6795       10.5043       23.5506       7.13960       17.6747      -20.9151       6.34737       5.12167       3.90995      -10.8005       9.02193       3.74648      -8.58226       3.38813      0.974112      -4.00730       1.01987       1.39732       5.22359       6.97067       7.64436       8.15415       8.43571       8.26327       8.05001       7.46628       6.87656       6.24313       5.44744       4.69663       4.00204       3.29939       2.71187       2.10960       1.66685       1.27503
  32   4 1616.4289    0.2362  0.2200  9.9673 -0.0057       23.2336  0.0138   0.0094   0.0286    0.0297   0.0000       7.72667   441.3314     -0.167302       19.5263     -0.308809      -1.72587      0.595797      0.796365     0.0312092     -0.865373     -0.105650     -0.112226      0.425605     -0.567428     -0.362672      0.370096     -0.172146     -0.188023      0.156866      0.596870      0.823211      0.850720      0.912160      0.903509      0.931656      0.845919      0.887278      0.790617      0.715695      0.649805      0.548409      0.454833      0.369190      0.308196      0.246181      0.188249      0.152884
  32   5 1806.1992    0.4131  0.3940  9.8545 -0.0012       10.5159  0.0177   0.0109   0.0295    0.0441   0.0000       2.11711   440.4500     -0.195100       21.8109     -0.560574      -2.21808     -0.744229     -0.447090     -0.211686      0.782004     -0.539624     0.0755898      0.905964     -0.340954    -0.0645082     0.0107277      0.465873   -0.00533760    -0.0306916      0.901665       1.10404       1.22248       1.09097       1.11747       1.15971       1.16723       1.18826       1.15750      0.983044      0.849390      0.677859      0.603606      0.549222      0.454726      0.408327      0.301556      0.226387
  32   6 1988.7152    0.6275  0.6314  9.9285 -0.0020       6.31438  0.0195   0.0128   0.0392    0.0637   0.0000       1.12783   442.2022     -0.521537       19.7712      0.716856      -2.77308     -0.523319     -0.489665      -1.24623       1.44583     -0.887633      0.285379     -0.208696     -0.467667     -0.522751     -0.424016     -0.159138    -0.0272639    -0.0776648      0.773996       1.03871       1.17369       1.26041       1.30971       1.29433       1.26635       1.17882       1.06149      0.931515      0.825830      0.702780      0.595516      0.504329      0.402317      0.312698      0.244985      0.192304
  32   7 2167.4736    0.9206  0.8833  9.9039 -0.0011       6.32775  0.0234   0.0157   0.0461    0.1113   0.0000      0.772789   440.8098      0.771160       18.9302       1.55760      -1.50844       2.34227      0.157719      0.205753     -0.283969     0.0962993       1.08937      0.677297     -0.300569    -0.0160403      0.197631    -0.0565431     0.0791893    -0.0481456      0.935710       1.21428       1.31736       1.37236       1.48920       1.41022       1.34477       1.27829       1.17597       1.10127      0.955903      0.842951      0.711456      0.579552      0.512176      0.389740      0.317283      0.238161
  32   8 2340.1423    1.3799  1.1346 10.4030 -0.0027       3.22412  0.0298   0.0214   0.0516    0.1532   0.0000      0.665882   440.1364      -1.15549       20.2608      0.915926      -2.77159       1.62409      -2.04660     -0.249682       2.09070     -0.614084      0.270239   -0.00548514      0.838746     -0.904626      0.789733     -0.443552     0.0751346     -0.361783       1.08597       1.43012       1.51916       1.62775       1.61273       1.61288       1.53440       1.49832       1.36506       1.26024       1.13752      0.980915      0.838175      0.694601      0.580849      0.471055      0.346506      0.283006
  32   9 2507.3880    1.9256  1.1194 11.0563 -0.0012       2.54162  0.0290   0.0295   0.0475    0.1475   0.0000      0.624280   439.2059       1.36505       19.2877     -0.153081      -2.12581     -0.876701      0.958405     0.0347836      0.742120     -0.581403     -0.501795      0.279771      0.790118     -0.831968    0.00493599     -0.807300     -0.595986     -0.247693       1.02469       1.36097       1.54064       1.63566       1.69989       1.62853       1.57818       1.48517       1.38140       1.26351       1.08751      0.958826      0.786700      0.660924      0.513298      0.430596      0.331539      0.263731
  32  10 2671.7473    2.5372  1.1080 11.2124 -0.0017       1.31570  0.0265   0.0383   0.0486    0.2028   0.0000      0.562285   440.2288       2.50528       17.5456     -0.199756      -2.17157     -0.251185      0.498435     -0.308623       2.04661     -0.487663       1.51918      0.374259      0.506504      -1.20808      0.506654     -0.463774    -0.0551291      0.113036       1.00747       1.33715       1.46340       1.59207       1.62688       1.65514       1.55573       1.50071       1.34793       1.16705       1.04174      0.903224      0.733812      0.617082      0.492479      0.405140      0.309852      0.245235
  32  11 2833.7997    3.2978  1.0634 11.7363  0.0006       1.08566  0.0256   0.0504   0.0470    0.1999   0.0000      0.501345   441.0033       3.49263       17.7151      0.356573      -1.42809       1.50042      0.150288      -3.01915       2.12886     -0.207488    -0.0437899     -0.175597      0.552940     -0.704555   -0.00413951      0.713220     0.0426616     -0.165752      0.980091       1.25608       1.44840       1.62702       1.53361       1.58311       1.52700       1.43802       1.26649       1.16503       1.01766      0.856847      0.726217      0.622596      0.477069      0.393422      0.312058      0.241459
  32  12 2992.7963    3.8576  1.0739 12.4723 -0.0025       1.48922  0.0271   0.0604   0.0483    0.1557   0.0000      0.524910   437.8489       4.46721       15.7740      -1.40422      0.639609     -0.167667      0.895799      -1.43908       2.07075      -4.06849      0.268545     -0.400749      -1.02455      0.257961     -0.588049     -0.204808     -0.452607     -0.276527       1.10070       1.45111       1.54944       1.69158       1.71920       1.79007       1.68486       1.57362       1.44817       1.35116       1.17084      0.962006      0.750265      0.610780      0.524263      0.431971      0.347709      0.266302
  32  13 3149.0959    4.1534  1.3925 12.1708 -0.0010       1.67389  0.0311   0.0568   0.0560    0.1858   0.0000      0.439471   438.9175       5.30228       16.4524       1.78424     -0.574557      -1.24683      -2.02300      0.102596      0.373435      -2.36433      0.508665      0.474196     -0.383048       1.39590     -0.228847     -0.313308     -0.560720    -0.0411102       1.14516       1.47296       1.61564       1.70707       1.77918       1.81364       1.72540       1.58753       1.43212       1.32525       1.12899       1.01912      0.836306      0.703515      0.551113      0.456654      0.360128      0.278353
  32  14 3303.4342    3.6949  1.9100 11.7970 -0.0006      0.659307  0.0368   0.0425   0.0638    0.1332   0.0000      0.280859   440.1949       7.12772       15.3698       1.34817    -0.0680047      -2.86934      0.698378      -5.02786      -1.02921      -2.99391     0.0426655      0.145747      0.463319     -0.295282      0.395883      0.547124     -0.188584     -0.298673       1.30410       1.72237       1.87788       2.01728       2.03206       2.00032       1.95710       1.84601       1.71321       1.52842       1.37434       1.19892       1.00086      0.838758      0.684122      0.545911      0.438833      0.338040
  32  15 3456.9412    3.0881  2.5700 11.8480 -0.0017      0.756445  0.0444   0.0315   0.0783    0.0680   0.0000      0.190401   441.2885       6.32732       15.3387       3.67325      -6.21638      -2.23314       3.71845      -1.87166      0.674230      -2.13413     0.0646816       1.06937       1.37568      -2.89678       1.02475       2.29137     -0.135504     -0.277992       1.54238       2.01051       2.29151       2.48305       2.47611       2.43128       2.41424       2.20988       2.05810       1.82873       1.62286       1.40457       1.19737      0.999712      0.813110      0.647650      0.510082      0.400506
  32  16 3609.6764    2.5196  4.2172 11.2721 -0.0008      0.581601  0.0598   0.0204   0.1078    0.0520   0.0000      0.109601   440.3161       13.9589       13.4925       3.70003     -0.415553      -3.81687     -0.818739      -4.08573       5.62217    -0.0718141      -1.49608     0.0786076     -0.737282     -0.310596       2.02501     -0.822556       1.26784      0.350402       2.02751       2.66377       2.91266       3.17478       3.27632       3.20369       3.05766       2.90945       2.72385       2.42820       2.13331       1.86294       1.55937       1.32359       1.07804      0.862949      0.671329      0.515674
  32  17 3761.5437    2.0759  5.8708 10.8729  0.0000      0.415626  0.0756   0.0148   0.1374    0.0458   0.0000     0.0782030   435.4929       2.36195       9.83920       2.77797      -4.25768      -8.62731      -1.39723     -0.466940       3.02470      -5.91761     -0.383631      0.144345      -1.25405      -2.26540      -1.08986     0.0594858      -1.67771   -0.00151719       2.54370       3.38283       3.77393       3.96328       4.10387       3.97239       3.83453       3.65036       3.35505       3.08952       2.69565       2.38202       2.03084       1.71041       1.38430       1.11552      0.867027      0.670236
  32  18 3912.8939    1.7241  8.3150 10.6398 -0.0002      0.373065  0.1024   0.0111   0.1863    0.0386   0.0000     0.0627213   435.0872       7.83801       10.3687       6.33708      -6.81445      -6.72406      -2.92244       3.74553      -1.30146      -10.0466      -4.90365      -3.31120     -0.614544       1.95955      -1.91950      -1.15590     -0.750627      0.835804       3.30105       4.37408       4.76133       5.14259       5.37691       5.36019       5.05225       4.78785       4.38267       4.02026       3.54367       3.01635       2.57014       2.13872       1.75618       1.39814       1.10180      0.866557
  32  19 4063.4853    1.4832 11.4301 10.4735  0.0002      0.299060  0.1468   0.0084   0.2496    0.0351   0.0000     0.0599604   441.9607       10.9606       6.56125      -2.31459       2.45804      -11.0563     -0.689803      -5.06724      -4.87733      -12.1760     -0.516223       6.62856      -3.53191       2.75420       3.63949      -2.19269      -1.13179       1.91355       4.28081       5.64458       6.36697       6.79356       6.89590       6.80478       6.51390       6.15764       5.70998       5.14734       4.59499       4.02601       3.44207       2.88042       2.34860       1.85706       1.46128       1.13462
  32  20 4213.8578    1.2008 14.0590 10.4176  0.0003      0.278483  0.2029   0.0068   0.3179    0.0313   0.0000     0.0692203   444.8419       8.42211       9.24117      -7.15292       21.2042      -3.54211       3.06912       6.54946       3.35355      -3.12915      -5.26482      0.676911       3.60776      -3.02471      -3.25824       1.12979       1.57301      0.159291       5.36836       7.05383       7.95150       8.39302       8.60394       8.59433       8.13693       7.88121       7.26317       6.57505       5.73049       4.99894       4.18993       3.48511       2.86892       2.31112       1.83044       1.42463
  33   4 1633.2469    0.2494  0.2164  9.9292 -0.0192       30.6564  0.0167   0.0104   0.0226    0.0322   0.0000       6.45137   442.0419    -0.0653856       22.1143      0.193225      -4.42993      -1.90170       1.11560     -0.317451      0.290196      -1.50235     -0.406673      0.907729     0.0724324      0.959824     -0.476220     -0.341890    0.00633987     -0.144670      0.864467       1.22850       1.38369       1.49407       1.31760       1.09843      0.962741       1.00299       1.00114      0.977424      0.996760      0.874684      0.786807      0.670521      0.500130      0.343391      0.252220      0.204550
  33   5 1823.8957    0.4193  0.4554  9.8523 -0.0003       13.8939  0.0177   0.0102   0.0345    0.0457   0.0000       2.02403   439.1106     0.0729659       21.3757      -1.49725      -2.27847      0.514359      0.373534     0.0969331      0.137950     -0.756904     -0.232662     -0.211242      0.700668     -0.131704      0.148253    -0.0747944    -0.0730694     0.0259175      0.709785      0.976429       1.04082       1.18327       1.20743       1.20892       1.13307       1.05974       1.05992      0.871196      0.754519      0.637569      0.589982      0.467052      0.385579      0.300606      0.259031      0.196082
  33   6 2007.6951    0.6510  0.7065 10.0399 -0.0038       8.75188  0.0215   0.0128   0.0417    0.0652   0.0000       1.12492   440.6054       1.26214       20.6782     -0.796413      -3.85339     -0.601314      0.645538     -0.173243     -0.442679      0.893105       1.09380     -0.834558     -0.593771       1.31740     0.0705564     -0.499649     -0.529989   -0.00759521      0.883287       1.12310       1.18184       1.26409       1.34711       1.39958       1.34473       1.24489       1.14213       1.00594      0.904857      0.748199      0.665876      0.557578      0.464700      0.359443      0.293234      0.223346
  33   7 2187.4576    1.0166  0.8069 10.1286 -0.0011       5.79740  0.0222   0.0180   0.0411    0.1068   0.0000      0.743421   440.0028      0.176618       23.5787      -1.56909      -3.43896      0.868757      0.910499      0.273749      -1.37294    -0.0518195       1.42035      0.166756       1.32556       1.33886      0.394035     -0.340776     -0.586354     -0.204814      0.798056       1.07868       1.13771       1.28044       1.25597       1.31143       1.18410       1.18251       1.09175      0.976074      0.864702      0.760380      0.647821      0.568954      0.444459      0.371478      0.287819      0.230850
  33   8 2360.9845    1.4017  1.0500 10.6861  0.0013       3.71921  0.0269   0.0224   0.0483    0.1299   0.0000      0.665861   440.4198       2.54561       20.4367      -2.27903      -2.19601       1.01447      -1.16429       1.44327      0.571184       1.12297     -0.354322    -0.0460095     -0.349292     -0.401909      0.733948      0.320390     -0.548164     0.0883288      0.956597       1.30561       1.44626       1.54323       1.53317       1.56595       1.45643       1.38134       1.29493       1.14485       1.05850      0.931722      0.819997      0.681477      0.556990      0.438087      0.362876      0.279480
  33   9 2529.2545    1.9718  1.2347 10.7636 -0.0012       2.30791  0.0284   0.0283   0.0533    0.1895   0.0000      0.527042   441.9508       4.94728       17.3397       1.01095      -2.44788      0.338439     -0.553867     -0.100375      0.716500     -0.226971     -0.686173     -0.437090      0.592131    -0.0929161      0.620047      0.274695     -0.275026      0.390230       1.04226       1.35429       1.52340       1.59694       1.55468       1.64883       1.57897       1.47384       1.32654       1.24498       1.09648      0.979773      0.805488      0.694254      0.552669      0.460923      0.371389      0.282657
  33  10 2695.1196    2.5714  1.1854 11.4060 -0.0021       1.83107  0.0304   0.0381   0.0500    0.2051   0.0000      0.550570   440.7181       3.43689       18.8995       3.53336      -3.39837     -0.785196       1.47654     -0.143770     0.0590938     -0.151489       2.03157      -1.21615     -0.677891      -1.05889     -0.502227      0.114672    -0.0112191     -0.280726       1.07895       1.35965       1.53603       1.82474       1.80894       1.78316       1.69323       1.68299       1.47946       1.27484       1.11638       1.01030      0.794522      0.697635      0.554685      0.465384      0.348520      0.266601
  33  11 2858.6857    3.3304  1.1046 11.9603 -0.0016       1.87810  0.0264   0.0504   0.0477    0.1932   0.0000      0.595579   441.0904       4.88502       19.8240       2.48686      -2.59818      -2.90361      -2.07384     0.0267612   -0.00150020       1.04335      0.520348      -1.07814      0.908223     -0.762546      0.259808     -0.544015     0.0208492     -0.155491       1.00161       1.29945       1.40532       1.46331       1.51415       1.54491       1.50419       1.39014       1.28475       1.12300       1.02894      0.910494      0.785219      0.669960      0.534679      0.438421      0.355509      0.265207
  33  12 3018.8851    3.9815  1.1466 12.1970 -0.0018      0.415929  0.0276   0.0580   0.0487    0.2100   0.0000      0.538271   439.7948       2.77955       17.5466       4.14377      -3.20253     -0.575012      0.896824      -1.33433      -1.67182      -2.73869      0.105544     -0.664732    -0.0541074      0.756298     -0.145501     -0.209908      0.349921      0.270333      0.968160       1.34126       1.45742       1.50904       1.58466       1.50437       1.47773       1.33433       1.32076       1.18610       1.08727      0.945453      0.852202      0.723876      0.582831      0.482170      0.392090      0.295444
  33  13 3176.1773    4.2110  1.2640 12.4687  0.0007      0.816001  0.0301   0.0598   0.0515    0.1749   0.0000      0.503336   439.1842       5.15827       13.3909       2.03661     -0.985792      -5.54054     -0.256493      -2.91708       2.88783      0.125370      -1.10453      -1.45455      0.943412      0.447894     -0.345572      0.297684    -0.0533091     -0.251369       1.01799       1.35639       1.44286       1.54880       1.59925       1.55999       1.49035       1.44819       1.34927       1.21119       1.09777      0.987749      0.827438      0.680375      0.561588      0.460322      0.367663      0.283185
  33  14 3331.5406    3.6156  2.0143 11.9445 -0.0011      0.231756  0.0369   0.0403   0.0672    0.1077   0.0000      0.258277   441.2063       7.70778       20.6660       3.71712       1.78022     -0.673161      0.904378      -3.01022      -2.01572      -2.38834      -1.58647      0.478461     -0.587882      -1.52494      0.310710     -0.220933     -0.917567     -0.732872       1.29297       1.68216       1.90948       2.06204       2.08200       2.08941       2.02591       1.89396       1.75284       1.57722       1.37525       1.19026       1.01787      0.861344      0.707234      0.568270      0.444569      0.349292
  33  15 3485.9570    3.0020  2.9551 11.5589 -0.0001      0.546982  0.0462   0.0280   0.0859    0.0751   0.0000      0.148626   435.6421       6.79255       16.2499       3.54399      0.820513      0.654228       1.70199      -1.84814      0.249984      -2.45056       1.25402      -1.52029     -0.124299     -0.420629     -0.394507     -0.296052      0.284168    -0.0145889       1.55209       2.05509       2.22423       2.42412       2.45136       2.40109       2.38952       2.19493       2.10301       1.89746       1.67291       1.49027       1.26681       1.05420      0.867974      0.703934      0.562201      0.443073
  33  16 3639.5771    2.4263  4.5032 11.2596  0.0000      0.609325  0.0619   0.0187   0.1094    0.0473   0.0000     0.0959002   445.3129       11.0953       21.4104       2.11974      -4.89032      -4.35985      -1.73521      -5.91776       1.16102       1.78578       2.11285      -2.31694      -2.39070       1.33695      -1.23139      -1.69828       1.31583      0.140202       2.06728       2.69300       3.11719       3.26855       3.29376       3.33202       3.16356       3.00864       2.78936       2.49096       2.30102       1.98333       1.68132       1.40924       1.15163      0.922614      0.734552      0.589860
  33  17 3792.3701    1.9972  6.3333 10.8705 -0.0007      0.619117  0.0801   0.0139   0.1425    0.0434   0.0000     0.0742715   437.8249       14.3585       17.2706       10.4168      -1.71725      -1.06189      -1.50198      -8.50214      0.188606      -6.20930       3.00526      0.323774       2.59659      0.238398      0.786832      -1.17104      -1.09851      0.238478       2.59914       3.41494       3.82497       4.11815       4.18830       4.14526       4.04929       3.80889       3.54399       3.20155       2.84403       2.45523       2.10044       1.77662       1.45515       1.20084      0.921301      0.725142
  33  18 3944.0034    1.6655  9.0719 10.6218 -0.0004      0.350755  0.1119   0.0102   0.1953    0.0373   0.0000     0.0635934   436.4245       11.6851       14.2996       4.21452      -2.82930      -1.81971       7.74901      -10.2911     0.0395399       3.57993       1.58482      -1.09611      -1.67843     -0.124175      -2.19010      -1.03654       1.21810      0.477831       3.46354       4.50567       4.97115       5.40163       5.56839       5.42860       5.32594       5.03036       4.66588       4.25706       3.74446       3.23668       2.78271       2.35085       1.94771       1.57314       1.24298      0.961840
  33  19 4095.2862    1.3911 11.6172 10.5198 -0.0010      0.196806  0.1546   0.0078   0.2568    0.0337   0.0000     0.0673664   443.8425       11.7261       15.5594      -1.26127      -8.66680      -21.4769       5.82799       5.62091      -5.56053      -2.47782       3.67199       3.35375       2.16388      -2.39609      -1.49986       1.76285      -1.91422       2.04326       4.25642       5.68526       6.29170       6.69002       6.90602       6.85987       6.65732       6.28363       5.80993       5.31793       4.69197       4.17681       3.49704       2.99826       2.45573       1.99573       1.56161       1.22235
  34   4 1649.7536    0.2668  0.2524  9.9457 -0.0030       19.8475  0.0135   0.0091   0.0262    0.0324   0.0000       5.67120   441.1422      -1.01025       20.5234     0.0917446      -3.63236     -0.504543      0.849206     -0.153623     -0.706676     -0.963908       1.43365     -0.356424     -0.823315     -0.475305      0.524232      0.258251      0.374216      0.137579      0.551636      0.783413      0.896922       1.01173       1.07177       1.04859       1.02419      0.893102      0.798502      0.719689      0.662123      0.626186      0.563822      0.498797      0.412602      0.329805      0.245867      0.182165
  34   6 2026.4135    0.7150  0.6712  9.9169 -0.0006       6.88718  0.0188   0.0136   0.0385    0.0723   0.0000      0.947413   441.7495      -1.55583       20.7559       2.39073      -2.61595      -1.67094     0.0865985       1.04479      0.109455      0.682611      0.422667      0.258436     -0.186042     -0.732038    -0.0765122     -0.303914     0.0140878      0.467042      0.781716       1.01717       1.08388       1.10361       1.15346       1.13266       1.15427       1.10496      0.993477      0.938281      0.824402      0.737125      0.627336      0.523507      0.412216      0.347624      0.285916      0.234601
  34   7 2207.1203    1.0534  0.9214  9.9678 -0.0009       5.77934  0.0241   0.0171   0.0430    0.1208   0.0000      0.691475   440.1433      0.364050       21.9551       1.31986      -3.52014      0.755815       1.68424       1.88334      0.459890     0.0986362     -0.390610     -0.197399      -1.35501     -0.171610      0.452124     -0.169124      0.178779     0.0516655      0.776903       1.12346       1.18489       1.29514       1.34231       1.30039       1.33440       1.24826       1.12714       1.05371      0.888559      0.808653      0.690912      0.597093      0.474407      0.404406      0.308257      0.235682
  34   8 2381.3553    1.4667  1.0207 10.9826 -0.0047       3.83288  0.0264   0.0238   0.0480    0.1123   0.0000      0.683800   440.4538     -0.971930       19.5609       2.15733     -0.958340    -0.0578809      -1.34045     -0.518177    -0.0149803      -2.40173       1.37456     0.0818598     -0.294854      0.196820     -0.729036      0.216470      0.473792      0.472212      0.940246       1.23825       1.39881       1.48151       1.56230       1.51142       1.40781       1.34039       1.24391       1.15847       1.07132      0.901319      0.795967      0.675981      0.562265      0.460811      0.357561      0.276679
  34   9 2550.7319    2.0476  1.2349 11.0512 -0.0016       2.35784  0.0287   0.0293   0.0525    0.1573   0.0000      0.561538   441.5333       2.95210       18.4974     -0.765970      -2.13368      -3.95738       2.30843     -0.286531     -0.990065      0.156821     -0.122049     0.0230147     -0.827039      0.669382     -0.485314      0.752196     -0.221323      0.202750      0.989291       1.30722       1.48763       1.63096       1.63474       1.63944       1.60924       1.46366       1.36070       1.23427       1.10974      0.973524      0.804601      0.692547      0.562058      0.466763      0.366136      0.280651
  34  10 2718.0668    2.7781  1.1053 11.6665 -0.0006       1.30781  0.0259   0.0417   0.0496    0.1651   0.0000      0.555867   439.4033       2.52377       18.1102       2.94628      -3.05412      -1.72931     -0.748152     -0.818835      0.875375     -0.183965      -1.55966      0.592400       1.42172      0.557831      0.103655     -0.845260    -0.0540682    -0.0249945      0.920690       1.19793       1.32790       1.40859       1.42325       1.46277       1.42013       1.37443       1.21864       1.10145      0.987668      0.867604      0.748766      0.635899      0.535965      0.431699      0.334943      0.264459
  34  11 2883.0806    3.5239  1.0519 12.4117 -0.0022       2.42891  0.0254   0.0538   0.0462    0.1370   0.0000      0.545378   440.1947       3.55615       15.2922       3.16996      -2.11720      -2.38670     0.0485920      -1.22853       1.31252      -1.09266      0.216162      -1.64074      0.300308      0.726465      0.370388     0.0636939      0.344848     -0.782054      0.914616       1.27808       1.38936       1.54706       1.49847       1.55840       1.50889       1.45597       1.31211       1.19254      0.981352      0.894065      0.748278      0.628659      0.503120      0.425303      0.342223      0.267025
  34  12 3044.5545    4.0845  1.1209 12.6590  0.0013       1.59253  0.0271   0.0601   0.0485    0.1465   0.0000      0.591112   441.4737       4.50632       18.5584      0.421187      0.109788      -2.09012       1.04587     0.0400657       1.01601     0.0655275     -0.857453      -1.51508     -0.654263      0.723165     -0.228627    -0.0886044   -0.00588130    -0.0369839      0.963285       1.25772       1.35326       1.43484       1.40311       1.46452       1.43706       1.38746       1.29372       1.17742       1.02456      0.888222      0.777738      0.631189      0.539267      0.428977      0.354751      0.281780
  34  13 3202.9449    4.0277  1.4057 12.3618 -0.0024      0.825957  0.0301   0.0525   0.0535    0.1344   0.0000      0.404291   441.0756       5.47930       16.7010       3.79290      -3.97524      0.381105       1.17332     0.0774623      -1.23953      -3.24630     -0.225414     -0.946123     -0.806349     -0.691871      0.334706     -0.235333     -0.222765      0.330890       1.00095       1.32672       1.41959       1.57177       1.60945       1.61393       1.57879       1.47771       1.37362       1.23075       1.09717       1.00340      0.847427      0.719863      0.577401      0.472777      0.378360      0.310167
  34  14 3359.3645    3.5260  1.9638 12.1207 -0.0002      0.967691  0.0376   0.0400   0.0652    0.0959   0.0000      0.280773   440.1626       5.72138       15.6256     -0.116068      -1.07361      -3.46285      0.246750      -5.00857     -0.324097     0.0136410       1.08973     -0.235964      0.744856     -0.140969      0.408111     -0.389131    -0.0516228     -0.919733       1.19353       1.62951       1.70224       1.88946       1.92848       1.94489       1.86432       1.75377       1.64490       1.50086       1.35943       1.16507       1.02085      0.865197      0.713409      0.585486      0.467020      0.371957
  34  15 3514.6783    2.8882  3.3042 11.6316 -0.0002      0.670696  0.0503   0.0255   0.0889    0.0603   0.0000      0.141879   440.8991       1.39594       10.6233      -1.89289     0.0741478      0.892580      0.534083     -0.477372   -0.00269556      -1.22787      -2.21718      -1.67494      -1.16163      -1.10631      0.262314      -1.30509     -0.153636    -0.0781530       1.61654       2.14659       2.40622       2.53726       2.67334       2.59755       2.57743       2.47127       2.25218       2.06936       1.79927       1.58781       1.35767       1.14703      0.942085      0.769749      0.599626      0.500906
  34  16 3669.0237    2.3600  4.9748 11.0040 -0.0004      0.589627  0.0634   0.0171   0.1146    0.0494   0.0000     0.0854571   442.1900       6.67497       18.0986       6.19168      -4.54439      -3.24813     -0.529111      -4.00814      -1.39723      -4.36260     -0.808724     -0.752000       1.36512      0.278697     -0.832852     -0.722591    -0.0999808     -0.338009       2.02969       2.65867       2.97548       3.23461       3.27697       3.25164       3.16052       3.02003       2.85136       2.54128       2.29943       1.96396       1.71979       1.46930       1.20220      0.962840      0.785705      0.627064
  34  17 3822.4576    1.9587  6.8921 10.8602 -0.0003      0.446235  0.0826   0.0129   0.1513    0.0389   0.0000     0.0679430   440.2855       16.0130       11.4561       8.65313      -4.23978      -3.26647       3.42137      -1.95240      -2.50053      -2.94385       4.47027      -2.00821      -3.80139     -0.408102      -1.05777       1.05489      -1.64871      -1.05946       2.57143       3.34589       3.74634       4.00820       4.19342       4.08566       4.04552       3.80599       3.56258       3.20281       2.85600       2.52155       2.16228       1.82861       1.53745       1.26830      0.996289      0.769248
  34  18 3975.1510    1.5955  9.5226 10.5933 -0.0014      0.385683  0.1176   0.0094   0.2037    0.0353   0.0000     0.0626420   445.4592       2.50608       14.5485       4.55768       2.56201      -14.2029      -4.32782      -3.03416       2.35141      -4.16740      -1.32974      -3.92203      -1.13469      0.519277      -2.63578     -0.206843      0.205716     -0.698757       3.37064       4.47925       5.02534       5.32691       5.47974       5.46475       5.32255       5.07239       4.72964       4.28586       3.83350       3.35902       2.90393       2.47198       2.04992       1.66389       1.31987       1.04455
  34  19 4126.9370    1.3338 12.5719 10.4764 -0.0002      0.280706  0.1716   0.0072   0.2728    0.0321   0.0000     0.0688250   438.3085       4.04148       32.4472       10.1531      -1.09048      -17.2598      -1.91666      -13.0470       3.88506      -5.71690      -1.59181       3.88605      -4.10694      -3.37897       2.30108      -1.05373       1.83163     0.0955343       4.42518       5.90410       6.55507       6.99776       7.25727       7.17935       7.04149       6.62826       6.18901       5.58976       5.10772       4.44436       3.79476       3.23856       2.69539       2.18501       1.74075       1.36935
  35   5 1858.5216    0.4745  0.4381  9.8839 -0.0047       12.7109  0.0156   0.0113   0.0298    0.0474   0.0000       1.76644   441.0288     -0.507310       22.0466      0.903370      -1.79593      -1.66226      0.305701      -2.02047      0.931458     -0.990219      0.424082     0.0108314       1.20857    -0.0392349      -1.09187     -0.537594      0.202913     -0.149000      0.620424      0.790844      0.832028      0.950132      0.995333      0.973163      0.958034      0.944352      0.844281      0.768252      0.664034      0.618732      0.538843      0.439300      0.369382      0.298773      0.233880      0.197421
  35   6 2044.9375    0.7352  0.7108  9.8354  0.0001       7.82527  0.0196   0.0133   0.0382    0.0782   0.0000      0.925394   440.4569       1.55381       21.4869      0.306837      -1.34318    -0.0350659    0.00331438     -0.757756      0.783282      0.638335     -0.557657     -0.420183      0.192828      0.237248    -0.0418058     -0.106725     0.0770528      0.295505      0.708933      0.965337       1.00276       1.11511       1.15582       1.18158       1.12653       1.10347      0.994718      0.920415      0.823216      0.710897      0.625633      0.506368      0.422274      0.352275      0.292107      0.235263
  35   7 2226.4826    1.0603  0.9341 10.2731 -0.0048       4.81155  0.0229   0.0174   0.0459    0.1115   0.0000      0.721250   440.8245       2.30129       22.1126    -0.0925769      -3.23085     0.0343222     -0.208563     -0.446574     -0.501839      -1.51896     -0.743193       1.16936     -0.111597     0.0928519      -1.34596      0.471146     -0.186322      0.219953      0.810560       1.05525       1.18558       1.28564       1.29657       1.26763       1.22699       1.18737       1.15220      0.996694      0.895810      0.834490      0.717571      0.603945      0.509582      0.402637      0.334136      0.258468
  35   8 2401.4526    1.5894  1.1094 10.4902 -0.0003       2.78520  0.0260   0.0237   0.0485    0.1718   0.0000      0.602090   440.9329      0.960542       22.1061       1.26361      -1.26555      0.530070       1.06835      -2.06457      0.708441     -0.872240      0.405205     0.0606210    -0.0378747     -0.641089     -0.230601      0.822389     -0.325578     -0.237290      0.899142       1.18050       1.29322       1.37960       1.43931       1.39228       1.36907       1.28948       1.23826       1.14420       1.01507      0.913467      0.768540      0.641216      0.532091      0.437569      0.358389      0.279062
  35   9 2571.9493    2.1374  1.2444 10.9984 -0.0008       2.59636  0.0284   0.0299   0.0521    0.1740   0.0000      0.534494   439.9796       2.07618       21.3774      -2.32223      -1.70902      -1.52474      -1.29115      -2.24870       1.03440     -0.437407     -0.704561      0.377022      0.504620     -0.500493     -0.626440    0.00996393      0.365067      0.288494      0.939462       1.27231       1.40557       1.58611       1.58754       1.61335       1.54741       1.48178       1.35898       1.24047       1.08869      0.942762      0.794493      0.683260      0.548337      0.461842      0.370984      0.291919
  35  10 2740.6686    2.8712  1.1139 11.7030 -0.0007       2.19105  0.0257   0.0416   0.0477    0.1672   0.0000      0.564077   440.7813       2.47994       19.1499       1.14758      -1.59371      -1.04218      0.980747     -0.844148     -0.144850     0.0162967     0.0269894     -0.276795     -0.277701     -0.772134      0.586452     -0.611544     -0.450590    -0.0104219      0.868098       1.13639       1.24525       1.37298       1.42489       1.41844       1.36476       1.27437       1.21856       1.07080       1.00009      0.875471      0.769848      0.628569      0.521319      0.414842      0.365686      0.276396
  35  11 2906.9009    3.7098  1.1087 12.2116 -0.0007       1.34759  0.0259   0.0540   0.0456    0.1784   0.0000      0.519741   441.7064       3.41460       16.1560      0.829348      -1.72478      -1.32556      -1.01110      -1.76208     -0.427563     -0.433740      -1.14301     -0.217252     -0.407008     -0.821631     0.0439711      0.597507     -0.171380      0.173809      0.870134       1.08876       1.20897       1.36213       1.35105       1.36685       1.32485       1.25556       1.17145       1.09255       1.01362      0.862097      0.723551      0.616303      0.523576      0.441541      0.347934      0.273411
  35  12 3069.7508    4.0410  1.2068 12.7236 -0.0028       1.70935  0.0291   0.0593   0.0518    0.1538   0.0000      0.565579   440.6966       2.17126       17.6017      0.177836      0.467611      -1.74886       1.30904     0.0678974     -0.868977     -0.743867       1.07592     -0.276842       1.44288       2.12088      0.674885      0.400653    -0.0910884     0.0150228       1.00571       1.31665       1.47794       1.59242       1.59004       1.56543       1.43678       1.35893       1.26831       1.20201       1.10915      0.983474      0.869622      0.740483      0.617099      0.522847      0.410274      0.318444
  35  13 3229.3180    3.9748  1.5650 12.3528 -0.0025      0.973618  0.0317   0.0490   0.0570    0.1160   0.0000      0.363651   441.2949       3.80115       16.4292     -0.359604      -3.82004     -0.870941      0.708584      -2.14092      0.873824      -2.22278       1.27110      -3.34231       1.60036     -0.462670      0.109641      0.409244      0.232720     0.0115984       1.03562       1.36036       1.48822       1.66372       1.63873       1.66894       1.61517       1.58284       1.44285       1.34849       1.17205       1.04763      0.858865      0.740546      0.605668      0.498277      0.409299      0.340151
  35  14 3386.8584    3.3881  2.2637 11.9402 -0.0006      0.926566  0.0386   0.0345   0.0690    0.0796   0.0000      0.218195   440.9822       6.93851       15.1507       4.89878      -1.12524      -1.24814      -3.60707      -2.30991      0.305160      -1.10947      -2.11082      0.741408     -0.569449      0.578150     -0.521849     -0.559652     -0.427528     -0.354094       1.22436       1.59690       1.77647       1.91423       1.98289       1.93307       1.97392       1.82854       1.71496       1.58143       1.40399       1.22129       1.05120      0.918221      0.733263      0.610844      0.497341      0.389126
  35  15 3542.9638    2.7769  3.5616 11.5472 -0.0009      0.572609  0.0514   0.0232   0.0928    0.0560   0.0000      0.128522   440.4953       6.93011       16.6120       5.06698      -2.33560      -6.63823       1.74235      -3.09926       1.85355      -1.62803       1.95060      -1.26799      -1.15099      -1.13023       1.25249      -1.15812     -0.200897       1.14746       1.58987       2.13523       2.34839       2.57555       2.63835       2.66840       2.58393       2.45021       2.25641       2.06095       1.86945       1.63008       1.40914       1.18617      0.983349      0.811043      0.651189      0.516030
  35  16 3698.2308    2.2596  5.2193 10.9363 -0.0004      0.620641  0.0650   0.0158   0.1173    0.0484   0.0000     0.0797757   438.6187       6.76321       17.1516       2.57331    -0.0565874    -0.0124225       2.28502       2.89188      0.625259      -2.64511      0.185976      -1.42095      -1.94066      0.624396      0.137243     -0.877673    -0.0652265      -1.00675       2.02497       2.66095       2.92553       3.17413       3.32380       3.30684       3.18778       3.03199       2.85942       2.57097       2.34505       2.03483       1.78823       1.50593       1.28142       1.04280      0.830415      0.664508
  35  17 3852.2257    1.8624  7.4287 10.7760  0.0001      0.406023  0.0879   0.0117   0.1600    0.0393   0.0000     0.0663880   440.5553       11.2351       12.0887      -1.84403      -8.18435       3.20709       2.03889      -2.46218      -7.36765      -2.89734      0.871586     0.0139317      -1.78578     0.0354133     0.0791263       1.88071      0.743616     -0.569069       2.66278       3.48646       3.86730       4.22350       4.32029       4.37959       4.21249       4.03084       3.72489       3.40592       3.07977       2.68805       2.32002       1.97070       1.65546       1.37772       1.08881      0.859510
  35  18 4005.7255    1.5655 10.3249 10.5980 -0.0015      0.359380  0.1265   0.0087   0.2162    0.0338   0.0000     0.0615540   442.6841       10.6136       12.5879       9.35287      -24.4089      -3.47782       1.62256      0.688907       1.40263      -7.60555      -4.07141      -2.30344      -3.30002       3.81045      -5.44799      0.690186      -1.73755      0.325749       3.47668       4.62320       5.19423       5.49489       5.81023       5.64552       5.57288       5.28051       4.96403       4.53005       4.05692       3.59151       3.07023       2.66613       2.16686       1.79779       1.43838       1.16017
  35  19 4158.0403    1.2720 13.8794 10.5093 -0.0005      0.148030  0.1980   0.0065   0.3029    0.0296   0.0000     0.0714858   441.2642      -3.28853       11.9996       18.4318       3.62852      -6.02704      -6.49111       9.14585      -6.66277      -2.90027       2.21676       1.46556       1.76410       9.05073       2.37785     -0.980381      -1.65550      -2.86701       4.73086       6.33970       7.01743       7.61058       7.94987       7.87097       7.69351       7.28615       6.80271       6.23409       5.48551       4.82969       4.21411       3.62818       3.01542       2.50594       1.93892       1.54572
  36   4 1681.9545    0.2990  0.3259  9.9216 -0.0067       23.0405  0.0166   0.0088   0.0280    0.0328   0.0000       3.88095   441.4944      -1.18677       21.2481      -1.27023      -3.17818       1.55537      0.457241     -0.203893     -0.199901      0.388784      -1.06147      0.236471      0.937331    -0.0697095     0.0947399     -0.144748    -0.0306516     0.0801846      0.571724      0.819055      0.923431      0.916198      0.977085       1.04273      0.955021      0.909603      0.851880      0.753686      0.742078      0.598369      0.570134      0.447135      0.387283      0.313187      0.281715      0.194364
  36   5 1875.5367    0.4811  0.5111  9.9006 -0.0027       13.7091  0.0176   0.0106   0.0327    0.0481   0.0000       1.66886   441.0409     -0.372988       21.1790       1.28684      -4.19173      0.761156       1.03462       1.04028      0.210968       1.30023       1.86204      0.224488      0.277201     -0.670544      0.430292     -0.631481    -0.0712574     -0.100519      0.690394      0.889970      0.972503       1.08098       1.04744       1.05893       1.05373      0.990372      0.894975      0.871569      0.773198      0.714856      0.632956      0.550531      0.454759      0.384903      0.313044      0.237584
  36   6 2063.2111    0.7603  0.6872  9.9960 -0.0010       8.30037  0.0185   0.0141   0.0380    0.0726   0.0000      0.946161   440.9944       1.13177       22.0473      0.156935      -3.27488     -0.876235     0.0264420     -0.103377      0.829537       1.10115     -0.814475     -0.907097      0.347200      0.582911   -0.00181748     -0.378784      0.164011      0.311593      0.691591      0.864160      0.951644       1.04428       1.05814       1.10673       1.02983       1.04245      0.952654      0.869975      0.762333      0.689229      0.579239      0.499334      0.408113      0.349970      0.284825      0.227637
  36   7 2245.5973    1.1495  0.8976 10.0588 -0.0010       5.14199  0.0218   0.0181   0.0415    0.1267   0.0000      0.659252   441.7808      0.298923       20.9486      -2.48484      -1.83970      -2.30581       1.86995      0.651348      -1.01786     -0.909164     -0.349544     -0.528250      0.427762      0.276317     -0.607337     0.0217869      0.386244     0.0619092      0.738063      0.945768       1.07680       1.15211       1.14606       1.22694       1.17434       1.05826       1.08207      0.912394      0.838524      0.748968      0.676308      0.568430      0.488670      0.404860      0.315430      0.262736
  36   8 2421.2791    1.6397  1.1590 10.9273 -0.0004       4.52872  0.0275   0.0246   0.0518    0.1393   0.0000      0.637748   441.1092       1.63841       21.6469      -1.67208     -0.850543       1.44088     -0.619403      -2.46619      -2.40055       1.11199      0.852024     -0.744144     -0.710141     0.0283435       1.46624     -0.604359     -0.986406    -0.0101724      0.873972       1.15000       1.29483       1.40246       1.44868       1.48212       1.45048       1.34204       1.26717       1.15759       1.04259      0.930959      0.766915      0.644024      0.554665      0.462884      0.360922      0.300216
  36   9 2592.8651    2.2073  1.2009 11.2864 -0.0012       3.62693  0.0278   0.0319   0.0517    0.1634   0.0000      0.597926   442.1568       2.08108       20.1069     -0.882439      -4.01352      -1.75653      0.197322      -2.66091     -0.470107      0.343998      -1.25250      -2.48374      0.408668     0.0743692     -0.617969     -0.214647      0.209918    -0.0541251      0.881215       1.16962       1.24750       1.41836       1.39497       1.43250       1.36792       1.30032       1.17262       1.09091       1.03521      0.936007      0.824759      0.711140      0.602816      0.502381      0.394947      0.312174
  36  10 2762.8242    2.9679  1.1860 11.9118 -0.0025       1.80241  0.0265   0.0429   0.0510    0.1635   0.0000      0.579572   439.5442       1.60646       19.7042      0.533811      -3.73984      -2.10228      -1.28203      -1.52551      0.364476      0.431092       1.27986      0.854804      -1.15668     -0.754966     -0.217187      -1.18209     -0.477500     -0.439325      0.845229       1.11579       1.23896       1.34893       1.34601       1.38456       1.31886       1.26065       1.16629       1.09643       1.00151      0.900974      0.766664      0.653016      0.537970      0.450871      0.365782      0.292705
  36  11 2930.4040    3.6559  1.0597 12.4902 -0.0021       1.42448  0.0238   0.0548   0.0475    0.1421   0.0000      0.573398   441.7707       2.78537       18.6301       1.09174      -2.78486     -0.329222       1.86050      -2.12375     -0.295799       1.28930      0.235890     -0.210900      -1.44414     -0.328518     -0.250362      0.339041     -0.319792     -0.511615      0.807066       1.04018       1.18937       1.25059       1.29044       1.29834       1.29651       1.22280       1.09919       1.03505      0.951743      0.811412      0.704973      0.610966      0.514158      0.424212      0.340181      0.278576
  36  12 3094.4226    4.2285  1.2307 12.3911  0.0009       1.34448  0.0280   0.0586   0.0477    0.1777   0.0000      0.516324   440.7043       3.44778       18.1021     -0.432105     -0.995972      -1.54960     0.0740461      -2.03352      0.826177      -1.03087     0.0631568      -2.54973      0.926431       1.00753      0.359792     -0.134982    -0.0124807    -0.0137439      0.928165       1.19176       1.30802       1.47163       1.52057       1.50432       1.45858       1.33115       1.25370       1.18890       1.07191      0.941395      0.785872      0.676540      0.587964      0.473569      0.400329      0.305093
  36  13 3255.1799    3.8551  1.5918 12.4350 -0.0064      0.426520  0.0326   0.0460   0.0555    0.1001   0.0000      0.340588   440.2581       3.47401       16.9402      -1.21613      -4.51328     -0.756150       3.93788      -1.41297      0.618471      -2.13064       1.28331     -0.813281     -0.107475     -0.404879      0.406003     -0.474932      0.304374      0.161811       1.00806       1.31649       1.43756       1.62506       1.67669       1.67285       1.57007       1.52537       1.42854       1.29989       1.18696       1.02944      0.893594      0.798459      0.661905      0.548386      0.429766      0.344620
  36  14 3413.9276    3.2657  2.5263 12.0989  0.0001      0.915073  0.0432   0.0313   0.0718    0.0595   0.0000      0.190117   439.3808       6.48602       16.4307     -0.320088      -4.19670      -1.89583      0.233965      -1.56205      -1.59534      -2.70349      0.726302       1.36713     -0.921110      -1.05407      0.243285      0.161165    -0.0129647      0.274291       1.29077       1.74392       1.95036       2.13212       2.21794       2.24886       2.14056       2.00100       1.91783       1.74304       1.55076       1.34896       1.17937       1.01301      0.823934      0.706704      0.549600      0.444267
  36  15 3571.0650    2.6637  3.7647 11.5479 -0.0009      0.584622  0.0532   0.0217   0.0948    0.0530   0.0000      0.125500   440.0775       8.97445       19.5888       2.31770      -5.25818      -2.02532       1.05321      -5.86576      -4.14632      -4.00414       5.46143       1.01445     -0.397854      -1.16155    -0.0591662     -0.133596      0.359856      0.596371       1.63016       2.16335       2.40318       2.58514       2.71553       2.69353       2.61703       2.45777       2.33817       2.10510       1.94469       1.67930       1.49357       1.26972       1.07284      0.898261      0.714006      0.571144
  36  16 3727.0180    2.1909  5.9561 10.9080 -0.0002      0.456435  0.0706   0.0143   0.1272    0.0432   0.0000     0.0709721   442.1932       6.81221       14.4315      0.882558     -0.609868       2.44834      -2.92441      -7.01464      0.768098      -1.61510     -0.518010      -1.41421       2.39275      0.487470       1.62049      -1.52769      0.643741      0.264710       2.10851       2.74292       3.07941       3.33350       3.47256       3.45306       3.40406       3.21613       3.03214       2.73776       2.48457       2.20058       1.93743       1.63044       1.36408       1.12481      0.926824      0.734515
  36  17 3881.8575    1.8196  8.1767 10.7470 -0.0005      0.374733  0.0957   0.0108   0.1696    0.0368   0.0000     0.0641384   442.1832       10.6396       9.87041       2.53610      -2.11936       5.07358       1.46402      0.912333      -1.90356      -3.58149       5.31892    -0.0915385      -3.74142     -0.896744      -1.86934       1.43451      0.223021    -0.0917381       2.69085       3.58447       4.00408       4.30220       4.47495       4.47430       4.39865       4.19195       3.92071       3.59503       3.22835       2.84402       2.47101       2.09058       1.75646       1.44145       1.17304      0.945627
  36  18 4035.8119    1.4873 10.6526 10.6104 -0.0008      0.138625  0.1357   0.0081   0.2273    0.0334   0.0000     0.0648430   439.9779       5.57781       20.6327       6.13828      -9.64443       2.90141       1.36676     -0.977935      -4.44181     -0.754356       2.92639      -7.45280      -1.41383    -0.0459742       1.41000       2.81145     -0.484975       1.31934       3.53876       4.67481       5.23863       5.68367       5.80486       5.80460       5.66735       5.48559       5.11270       4.68404       4.23274       3.72528       3.20342       2.76483       2.33777       1.91688       1.54284       1.24127
  36  19 4189.3257    1.2174 13.7688 10.5639 -0.0016      0.293814  0.1963   0.0065   0.3012    0.0282   0.0000     0.0721155   435.6815       6.82475       2.87274       5.35426      -6.90093      -1.16800       20.5268       1.55696      -13.4965      -7.52522      -4.17488       5.44496      -6.63135      -4.02526       2.68464      0.169073      0.153429       3.40652       4.52706       6.02992       6.76146       7.28716       7.56584       7.62255       7.37069       7.06270       6.60344       6.06330       5.39761       4.81616       4.17457       3.64078       3.01270       2.50456       1.98724       1.60082
  37   2 1249.2079    0.0721  0.0369 10.2006 -0.0783      -17.8663  0.0229   0.0095   0.0161    0.0201   0.0000       199.881   440.9943     -0.349592       21.4839     -0.202369      -1.70392      -1.76959     -0.291772     -0.216730     -0.263353     0.0693093   -0.00898129      0.238340      0.377301      0.124726     -0.134786    -0.0596714     -0.138736    -0.0284475      0.714367      0.919397       1.13885       1.17380       1.10362       1.13120       1.01858       1.06200      0.958419       1.04783      0.893825      0.897760      0.689763      0.596865      0.620970      0.498561      0.455226      0.244563
  37   4 1697.6223    0.3300  0.2715  9.9947 -0.0029       14.9291  0.0143   0.0100   0.0249    0.0317   0.0000       3.95590   441.5955    -0.0790069       21.3783      0.845415      -1.56705     -0.668300     -0.585757     -0.310104      0.866108      -1.24381     -0.522388      0.114318      0.356618      0.506990     -0.672002      0.680417     0.0610512     -0.161020      0.589533      0.803705      0.927447      0.963958       1.00580      0.954430      0.947124      0.911317      0.910298      0.829724      0.729680      0.640413      0.552205      0.520014      0.423942      0.386140      0.301480      0.235858
  37   5 1892.2925    0.5315  0.5586  9.8148 -0.0019       10.8163  0.0168   0.0109   0.0342    0.0533   0.0000       1.34021   440.2740     -0.613790       22.1703      0.279382      -3.23080     -0.852859     0.0279759      0.116740     -0.805647       1.80221     -0.549036     -0.884442     -0.510023     -0.544656     -0.375211     -0.133144     -0.202694     -0.335554      0.620112      0.808169      0.949948      0.995039       1.01341       1.03407       1.00337      0.994346      0.898259      0.821677      0.752638      0.658620      0.582365      0.497830      0.410734      0.335179      0.289036      0.229284
  37   6 2081.2442    0.8035  0.7101  9.9367 -0.0007       8.16451  0.0188   0.0141   0.0370    0.0778   0.0000      0.879454   440.8737       1.76042       21.2639      -1.22295      -2.63442     -0.575581     -0.590237       1.28618      0.526085     -0.645981      0.166949      0.980460    -0.0327869     -0.571213      0.361566      0.147644      0.119695     -0.113701      0.730095       1.01323       1.18082       1.27864       1.38335       1.36021       1.35112       1.29620       1.14043       1.04436      0.881591      0.790427      0.669588      0.529017      0.459899      0.374341      0.308136      0.235735
  37   7 2264.5201    1.1829  1.0674 10.3207 -0.0008       5.43063  0.0270   0.0177   0.0468    0.1213   0.0000      0.700143   443.3967       2.41126       20.6853   -0.00335234      -2.24367     -0.419940      0.103335       1.17422    -0.0788331      0.861848     -0.318211     -0.804261      0.327326      0.297345      0.617024      0.156868     0.0439290     -0.439529      0.893407       1.26242       1.44915       1.60705       1.64102       1.68220       1.60795       1.50293       1.41196       1.24732       1.11009      0.947186      0.836491      0.693710      0.568426      0.467266      0.384055      0.303224
  37   8 2440.7958    1.6608  1.3180 10.5758 -0.0012       3.10224  0.0283   0.0223   0.0546    0.1509   0.0000      0.519823   441.9742     -0.840274       21.3326     -0.513558      -2.89234     -0.343737       1.88803      -1.22945       2.04772     -0.467617     -0.808593     -0.779328       1.01183    -0.0436419     -0.722064      0.505150      0.185159      0.294997      0.896482       1.19171       1.30380       1.42383       1.47784       1.44077       1.41663       1.35079       1.27354       1.16645       1.05735      0.935534      0.846037      0.726112      0.605485      0.518765      0.409405      0.330622
  37   9 2613.4915    2.3072  1.3408 11.0330 -0.0022       2.64651  0.0274   0.0305   0.0521    0.1710   0.0000      0.458926   440.4104       2.53019       21.8553       1.45039     -0.310176      -3.93735       2.30082      -3.78687      -3.84471     -0.627879     -0.904962      -1.35266     -0.112632    0.00659607      0.800670      0.320570     -0.310594     -0.160451      0.848328       1.09960       1.19537       1.31718       1.35588       1.38185       1.32897       1.29229       1.19594       1.10764      0.988876      0.900598      0.780451      0.659614      0.568089      0.472378      0.387429      0.315001
  37  10 2784.6918    3.0799  1.1855 11.9511 -0.0005       2.54878  0.0270   0.0439   0.0484    0.1661   0.0000      0.525541   441.0092       2.99132       20.0729       1.48884      -1.96060      -1.19546      -1.59304       1.34180       2.37959     -0.959455      0.871491      -1.29769       1.02519      -1.32276      0.287031    -0.0824533      0.204680    -0.0778963      0.856602       1.10419       1.21928       1.33729       1.38890       1.42968       1.38284       1.26593       1.21611       1.12587      0.997161      0.879104      0.784276      0.672759      0.580177      0.459152      0.381795      0.292799
  37  11 2953.4797    3.9235  1.1384 12.1801 -0.0013       3.08456  0.0267   0.0553   0.0454    0.1910   0.0000      0.575341   440.9174       2.00663       20.2728     -0.375719      -2.15104      -1.56582      0.980432     -0.903735      -1.34589     -0.654213     -0.372948     -0.292199    0.00347231      -1.38255      0.538052     -0.284384      0.135646      0.692719      0.837673       1.12961       1.23341       1.44457       1.32552       1.34032       1.29307       1.22283       1.12574       1.05896      0.970256      0.944505      0.852428      0.747477      0.627113      0.532743      0.423976      0.346211
  37  12 3118.6375    4.2240  1.2520 12.2268 -0.0016      0.612413  0.0270   0.0570   0.0489    0.2176   0.0000      0.483813   439.9549       4.24514       17.5805      0.255358     -0.715319     -0.966735       1.52135      -1.90989       2.70564     -0.526316     -0.530682     -0.661367      0.231917      -1.30282     -0.477804      0.847382     -0.236314     -0.479536      0.884195       1.09772       1.24737       1.34673       1.42375       1.36424       1.35519       1.29830       1.23082       1.12934       1.01326      0.909536      0.791924      0.667570      0.559924      0.492452      0.390259      0.315687
  37  13 3280.7912    3.8461  1.7236 12.2579  0.0009       1.05454  0.0325   0.0439   0.0586    0.1045   0.0000      0.310668   441.0731       4.85935       17.1626       1.63271      -2.05220      -3.58091      0.518813      -4.00443       1.28012      0.431703      -1.75137      -2.13045     -0.870121      0.623954     -0.582371     0.0659899     0.0775078     -0.471125       1.01197       1.35208       1.50713       1.60979       1.68152       1.69825       1.63712       1.59651       1.48875       1.36514       1.22788       1.07611      0.926802      0.790286      0.659543      0.550107      0.451978      0.371309
  37  14 3440.5572    3.1729  2.5586 12.1281 -0.0009      0.638681  0.0418   0.0300   0.0737    0.0561   0.0000      0.202387   442.6766       7.22873       13.6909       3.26597      0.268692      -1.89115      -3.77917      -5.19493      0.270144     -0.384325      0.495083     -0.994900       1.39642      -1.18773     -0.728860      -1.42267     -0.829301     -0.376177       1.23272       1.61938       1.85026       1.95554       1.99735       2.06431       1.98637       1.91976       1.78057       1.64282       1.48064       1.34226       1.15948      0.995706      0.833461      0.709946      0.563364      0.464794
  37  15 3598.7617    2.5910  4.0554 11.3320 -0.0006      0.647113  0.0530   0.0197   0.0992    0.0519   0.0000      0.108567   439.5205       8.34999       17.2623       4.76003      -6.03555      -5.23465    -0.0308998      -5.93797      -1.01403     0.0171986      0.615866     -0.262729       1.50060      0.436889     -0.597306      0.114908      0.167189      0.257162       1.60765       2.10341       2.36666       2.54940       2.66905       2.66096       2.60683       2.47831       2.32353       2.17402       1.95536       1.69703       1.47040       1.28008       1.07888      0.890344      0.720546      0.586047
  37  16 3755.5703    2.0960  5.9324 10.9322 -0.0005      0.486524  0.0717   0.0137   0.1275    0.0417   0.0000     0.0750598   438.1570       4.83475       17.7020       3.41686       3.36131      -5.36805      -9.24061      -5.43754       1.04205      -6.76132      -3.79102      0.580838     0.0352562      -1.35844      0.683366      -1.22816      0.993974       1.63406       2.09138       2.77781       3.11679       3.39404       3.52029       3.52116       3.43362       3.28448       3.09486       2.79904       2.51281       2.26555       1.98335       1.72432       1.44003       1.20256      0.969957      0.787340
  37  17 3911.3415    1.7105  8.2705 10.7722 -0.0013      0.428046  0.0997   0.0102   0.1766    0.0358   0.0000     0.0674583   436.7759       3.99357       12.5865       8.17891       1.43727      -3.02442       3.16796      -6.36292      -8.11967      -4.67774      -3.12539      -1.74995     -0.323884      -2.03577       1.59213     0.0463175      -1.39353     -0.852530       2.68777       3.53067       3.96263       4.24831       4.46374       4.44196       4.36795       4.19174       3.94168       3.61358       3.29737       2.90235       2.55672       2.16632       1.83615       1.54522       1.25145       1.01047
  37  18 4065.9858    1.4296 11.4624 10.5865 -0.0012      0.343929  0.1497   0.0074   0.2434    0.0320   0.0000     0.0723495   440.5410       11.5540       11.5140       7.67191      -5.06971      -5.21646      -3.80720     0.0825939       4.19949      -2.93378       3.15682       2.70098      -11.4149      -3.37694      -2.36648       1.19425      0.529776     -0.811880       3.63478       4.84256       5.43476       5.83287       6.12171       6.07779       5.95563       5.67743       5.42882       4.95131       4.46753       3.99560       3.45907       3.00090       2.49184       2.10911       1.67254       1.38161
  38   4 1713.0836    0.3305  0.3051  9.9215 -0.0031       19.4689  0.0133   0.0093   0.0265    0.0320   0.0000       3.45540   441.2796      0.891263       19.8150      0.405439      -3.99449       1.08016       1.52140     -0.192858      0.181859      0.109709      0.113095     -0.119245      0.148998      0.656144     -0.360928     0.0212659     -0.313492      0.202451      0.517951      0.684464      0.777666      0.922396      0.979418      0.942535      0.906194      0.890543      0.823835      0.759070      0.605848      0.561614      0.488515      0.403586      0.334367      0.284481      0.226057      0.179748
  38   5 1908.8690    0.5401  0.5179  9.8940 -0.0002       10.5787  0.0168   0.0114   0.0312    0.0518   0.0000       1.37620   441.8122       1.99197       21.7875    -0.0532053     -0.746470     -0.703280      -1.31919      -1.44006     -0.808149      0.761959      0.206602      -1.25412     -0.269842    -0.0377786       1.03748     -0.626538     -0.290955      0.268379      0.607527      0.778851      0.908039      0.935418      0.917438      0.940190      0.939890      0.930191      0.868746      0.808535      0.742402      0.649058      0.574392      0.503042      0.424847      0.343558      0.309597      0.242513
  38   6 2099.0297    0.8276  0.8246  9.9524 -0.0029       6.60355  0.0209   0.0137   0.0406    0.0872   0.0000      0.816701   440.5638      0.153785       22.8382      0.162325      -3.34355      0.305158      0.631160      0.653081     -0.283922     -0.579706     0.0900688     -0.748106      0.556977      -1.24474     -0.127924     -0.169772      0.993692     -0.135803      0.689196      0.886001      0.979019       1.04906       1.13255       1.11722       1.10455       1.06730       1.01891      0.929018      0.851349      0.722752      0.630454      0.555806      0.458165      0.404450      0.325440      0.264388
  38   7 2283.0345    1.2156  1.0560 10.1931 -0.0003       5.02323  0.0255   0.0178   0.0451    0.1357   0.0000      0.643549   441.2557       1.18939       20.6228     -0.136635      -2.88286     -0.420695     -0.297132      0.390091       2.22416     -0.505616     -0.271720     -0.102075     -0.191078     0.0822565     -0.218977    -0.0871738     -0.242678     0.0501718      0.856183       1.15702       1.33707       1.46400       1.50687       1.52228       1.49428       1.39412       1.31393       1.19529       1.05008      0.918006      0.785817      0.682157      0.565101      0.466318      0.389500      0.316622
  38   8 2460.1208    1.7588  1.2686 10.6705 -0.0008       3.52548  0.0295   0.0239   0.0502    0.1661   0.0000      0.557242   442.5259       2.76588       18.6673    -0.0717438      -3.69109      -1.24228     -0.910112      -3.11319      0.481288       1.34980     -0.284642     0.0883114      0.220660      0.126469     -0.318916      0.247962    -0.0328871      0.177203      0.911176       1.27461       1.46467       1.65550       1.69480       1.71118       1.69340       1.61028       1.48298       1.37105       1.19758       1.05891      0.871169      0.730814      0.614190      0.504712      0.394313      0.324702
  38   9 2633.8124    2.3914  1.2187 11.4007 -0.0013       2.16152  0.0274   0.0329   0.0480    0.1466   0.0000      0.577377   442.8674       3.17047       20.7950      0.822376      -1.75293     -0.441843     -0.366037     -0.279664     0.0552155      -3.83150    -0.0851123      0.137082      -1.03275      0.585429      0.186384      0.196322      0.190215      0.531139      0.823167       1.06233       1.18508       1.33405       1.33461       1.34909       1.30636       1.23042       1.18418       1.09846       1.00184      0.899210      0.799084      0.685047      0.552257      0.489511      0.384108      0.309682
  38  10 2806.1479    3.1068  1.2492 11.9090 -0.0011       1.10116  0.0276   0.0412   0.0484    0.1495   0.0000      0.530064   441.1882       2.11443       21.3603      0.193473     -0.527886       1.37815      -2.07392      -1.53676     -0.166241     -0.825879      -2.35162     -0.209677     -0.140590       1.10996      0.328014      0.767392     -0.174828     0.0859904      0.844479       1.08875       1.20766       1.29742       1.37694       1.37756       1.38280       1.27701       1.20665       1.14239       1.01481      0.901476      0.799975      0.677413      0.574754      0.473958      0.405536      0.324029
  38  11 2975.9913    3.9120  1.1764 12.2400 -0.0014      0.932650  0.0262   0.0537   0.0457    0.1887   0.0000      0.476194   441.3711       1.95650       18.4179     -0.133374      -1.45870      -1.87804      -1.64277      -1.42367   -0.00634319      -1.04623      -1.37193      0.624644      0.199402      0.228320   0.000164776    -0.0780011      0.488160      0.349109      0.801313       1.08673       1.19045       1.31489       1.32174       1.35811       1.31686       1.29068       1.17458       1.09574       1.00233      0.884368      0.764078      0.648698      0.561389      0.449024      0.370321      0.302960
  38  12 3142.5153    4.3410  1.3168 12.3728  0.0003       1.92201  0.0268   0.0558   0.0501    0.1599   0.0000      0.411599   439.8829       7.11203       17.8876     -0.212306      -3.74482     -0.245688      -1.48631      -1.33299       1.63402      0.567490      0.738099    -0.0669496     -0.920677     -0.313736     -0.348186      0.372084     0.0318991      0.137854      0.828373       1.06233       1.19530       1.32058       1.28463       1.32983       1.34103       1.27706       1.17642       1.08909      0.974856      0.867121      0.778377      0.674872      0.572878      0.476907      0.408830      0.323449
  38  13 3305.9577    3.7306  1.9132 12.3887  0.0009       1.68833  0.0348   0.0406   0.0617    0.0801   0.0000      0.299336   438.7748       6.60022       16.0801       1.04872     -0.611087      -3.54284      -2.49001      -2.81831      0.945539   -0.00974837       1.30895      -1.80168      -1.12451    -0.0203467     -0.664191       1.27808     -0.440712     -0.315719       1.02586       1.39805       1.57975       1.69547       1.75685       1.76577       1.75671       1.64952       1.55698       1.41436       1.27802       1.13545       1.01088      0.856656      0.731314      0.609827      0.497575      0.397654
  38  14 3466.9207    3.0821  2.9167 11.8942 -0.0003      0.692433  0.0443   0.0266   0.0775    0.0525   0.0000      0.169233   440.5754       6.63447       14.4423     -0.692683      -1.76667      -3.34086     -0.130260      -3.39786      0.320610      -2.48538      -2.09357      -1.66752     -0.137357      0.354250    -0.0327043      0.139120     0.0666736     -0.331742       1.28643       1.68734       1.87592       2.01224       2.14839       2.11748       2.08689       2.00749       1.87858       1.73893       1.54595       1.39024       1.24576       1.07995      0.896837      0.753179      0.630896      0.498766
  38  15 3626.1759    2.4713  4.2993 11.4588 -0.0000      0.808328  0.0568   0.0184   0.1008    0.0425   0.0000      0.107968   440.5604       7.51028       17.2240       4.17297      -7.77324      -1.99380      0.755094      -4.40806       2.04729      0.743193      -1.62200      -2.65243     -0.268840     -0.768498      0.515543      0.129493       1.45758     -0.471245       1.61013       2.09882       2.36914       2.53328       2.66763       2.66692       2.59376       2.55357       2.37831       2.19014       1.96274       1.78361       1.53598       1.34576       1.13613      0.942894      0.787714      0.626627
  38  16 3783.7085    2.0924  6.3544 10.8021 -0.0002      0.450196  0.0737   0.0128   0.1313    0.0418   0.0000     0.0706504   439.4906       9.83647       18.3602       1.11083       3.59796      0.989674     -0.164510      -2.85626      -1.42779      -4.05358       2.70279       2.50473       1.95125     -0.566757     -0.657770      0.135492      0.388819     -0.248828       2.09529       2.80354       3.06171       3.31921       3.44026       3.46696       3.43348       3.31599       3.10630       2.86212       2.56934       2.30325       2.03147       1.75589       1.48222       1.23812       1.02187      0.838501
  38  17 3940.3228    1.6996  9.5175 10.6304 -0.0003      0.411907  0.1123   0.0091   0.1920    0.0359   0.0000     0.0631650   434.7219       6.67598       9.78808      -1.26446       3.91106      -9.15560       3.00232      -3.14757       7.35924      -2.50648       4.39849      -2.16466     0.0135031       1.84878      -1.93651       1.87166      0.588165      0.194858       2.89779       3.83634       4.30724       4.62044       4.83798       4.74855       4.82321       4.54620       4.29823       3.95737       3.60562       3.19393       2.83292       2.42488       2.06507       1.70225       1.40026       1.15084
  38  18 4095.5825    1.3949 12.4158 10.5191  0.0001      0.210222  0.1637   0.0067   0.2568    0.0313   0.0000     0.0707560   439.1204       8.12087       15.7696      -3.35923      -14.8327       2.05030       11.0859       3.41699       8.76078       2.01861       2.61109       4.14470     0.0183626       1.07890       1.95988      -1.31824     -0.472451       1.90664       3.81156       5.05280       5.69834       6.04811       6.31937       6.32664       6.16600       5.93409       5.55316       5.19870       4.78647       4.23420       3.75577       3.23948       2.74105       2.31104       1.87037       1.51972
  39   3 1516.0404    0.2054  0.1634 10.0256  0.0067       12.4387  0.0163   0.0084   0.0201    0.0229   0.0000       11.3379   442.1644     -0.603254       21.0885     -0.386429      -1.69113      0.986214      0.361416      0.759902     -0.729765     -0.161970      0.607582      0.494716      0.154620     -0.176137      0.411972     -0.355640   -0.00705597     0.0582183      0.739889      0.854208      0.739388      0.734225       1.00474       1.16555       1.06262      0.884800      0.705551      0.773858      0.783256      0.699966      0.559796      0.387082      0.321362      0.299076      0.264224      0.217533
  39   4 1728.2699    0.3548  0.3437  9.9047 -0.0029       17.0245  0.0131   0.0093   0.0277    0.0345   0.0000       2.87146   441.2406   -0.00434964       21.1833      -1.50241      -3.06692      0.979709      0.582589      0.578252     -0.826910     -0.968994    -0.0672601      0.628031     0.0279434      0.147863      0.226303      0.106647      0.147819    -0.0407784      0.493854      0.638691      0.726066      0.742069      0.782831      0.752687      0.786284      0.758962      0.758379      0.730714      0.646622      0.533446      0.464369      0.399625      0.362874      0.301166      0.253913      0.208647
  39   5 1925.2776    0.5558  0.5516  9.9068 -0.0001       12.3939  0.0164   0.0111   0.0336    0.0512   0.0000       1.36121   440.9848    -0.0661453       20.9108      0.752362      -3.31856       2.02210      0.541463    -0.0586273     -0.638969     -0.558327      0.154767      0.489325     -0.675702    -0.0945064      0.302858      0.197411     -0.553662      0.294531      0.624830      0.841194      0.952403       1.01501       1.04888       1.01946       1.00511      0.934785      0.855073      0.869802      0.809954      0.698829      0.608903      0.523425      0.444362      0.383376      0.309002      0.237189
  39   6 2116.6549    0.8583  0.7917 10.1144 -0.0007       7.70887  0.0199   0.0141   0.0390    0.0802   0.0000      0.847244   440.8774      0.184967       20.0673      0.954549      -3.17918      -2.85232       1.94213      0.696238     0.0176370      -1.30886      0.521136      0.571972     -0.182419      0.644296     0.0289631    -0.0516453     -0.358166    -0.0115835      0.648642      0.866052      0.963090       1.04068       1.02712       1.10538       1.05769       1.03913      0.977691      0.889415      0.795038      0.703762      0.646299      0.567296      0.470528      0.422616      0.340680      0.266569
  39   7 2301.3497    1.2966  1.1804  9.8924 -0.0021       4.04690  0.0268   0.0178   0.0484    0.1858   0.0000      0.627739   440.9964   -0.00807643       21.4291     -0.552568      -2.20399      -1.81600     -0.340848     -0.269035       1.01416      -1.23582      0.324601      0.499294      -1.29689     -0.569032       1.48998     0.0917185     0.0390386     -0.762013      0.748900       1.02257       1.12235       1.23925       1.25210       1.22108       1.21355       1.14971       1.10318       1.04873      0.948368      0.849244      0.766027      0.679113      0.562953      0.465070      0.395216      0.321561
  39   8 2479.1894    1.8234  1.3079 10.6533 -0.0014       3.11115  0.0281   0.0238   0.0511    0.1544   0.0000      0.518825   440.7541      0.931217       18.9093      0.267794      -3.34237      -1.48257      0.891653      -3.80153      0.157760    -0.0481252     -0.893083      -1.26953      0.568935     -0.118888     -0.363364     0.0951007     -0.130336      0.212818      0.843223       1.08249       1.15687       1.30016       1.33543       1.31775       1.32045       1.29941       1.24213       1.11378       1.01693      0.914845      0.800146      0.698120      0.576215      0.501716      0.408379      0.328504
  39   9 2653.9798    2.4874  1.2230 11.6235  0.0002       2.73041  0.0264   0.0334   0.0486    0.1274   0.0000      0.546013   440.6689      0.300662       20.4316     -0.646488     -0.516246     -0.709433      0.924059      0.870115      0.370002     -0.280319     -0.845857      0.374943      0.140631      0.272616     -0.156760     -0.230030     0.0237391     -0.200350      0.788843       1.04088       1.14064       1.23454       1.28132       1.32338       1.27354       1.22511       1.16797       1.05227      0.985989      0.857194      0.780628      0.673038      0.570247      0.500894      0.403278      0.334281
  39  10 2827.4145    3.3590  1.1733 12.0855 -0.0010       1.49642  0.0255   0.0460   0.0473    0.1656   0.0000      0.582215   440.1037       3.10276       22.7133       1.46513     -0.658306      -3.57834      0.916184     -0.763102      -1.67456     -0.936855     -0.283294      0.484247      0.333557     -0.293957      0.156000      0.328787     -0.493190    -0.0421809      0.793576       1.03101       1.17062       1.22414       1.26961       1.28791       1.29178       1.22223       1.14906       1.07451      0.966527      0.860391      0.784622      0.654561      0.563761      0.472810      0.388028      0.317873
  39  11 2998.2283    4.0972  1.1381 12.4287 -0.0017      0.643713  0.0254   0.0562   0.0445    0.1714   0.0000      0.539531   441.8707       4.32234       18.1487      0.337544      -2.88792      -1.17127      0.493443      -1.12881      0.155734      -1.53319     -0.482722      -1.12541     -0.426975      0.230435     -0.146789     -0.306608      0.291991      0.115917      0.770821       1.00535       1.10293       1.20486       1.26363       1.21871       1.22833       1.13923       1.10329       1.04859      0.940496      0.844647      0.737993      0.647609      0.548882      0.474799      0.379783      0.318545
  39  12 3165.7991    4.2532  1.3663 12.7080 -0.0020      0.579363  0.0287   0.0548   0.0507    0.1295   0.0000      0.429622   442.4036       3.54588       17.5578     -0.145200      -2.61946      -2.57507      -1.02627      -2.98421      0.541927     -0.872745     -0.694872     -0.281853     -0.146622      -1.57241      0.212429     -0.142173     0.0488147      0.107224      0.847153       1.06993       1.15871       1.30429       1.32344       1.36713       1.34308       1.31133       1.19895       1.11602      0.995983      0.923636      0.802675      0.696182      0.598294      0.504226      0.415356      0.339344
  39  13 3330.5591    3.6822  2.0088 12.2972 -0.0003      0.559384  0.0343   0.0382   0.0633    0.0778   0.0000      0.246950   438.6568       5.15428       15.5581       5.77164     -0.136590      -2.92115      0.951003      -1.09675       1.98335     -0.498721      -1.21006      0.337197      0.594956     -0.425892      0.264650     -0.598668     -0.682399      0.111975       1.01050       1.33189       1.45632       1.62049       1.65216       1.65418       1.67307       1.57035       1.49625       1.35326       1.26784       1.14828      0.976971      0.855672      0.737256      0.612965      0.511886      0.421178
  39  14 3492.8948    2.9515  3.1074 11.9952 -0.0001      0.733055  0.0465   0.0249   0.0823    0.0452   0.0000      0.155494   441.4399       6.94105       16.9956      0.831724     0.0710868      -2.48325       1.22274      -1.90062      -4.07712      -2.87024       2.91026      -2.26532      -1.71004     0.0415708      0.216170      -1.36407       1.59495      0.202235       1.27614       1.71883       1.93619       2.01932       2.11807       2.12272       2.06362       2.01384       1.93231       1.78951       1.61852       1.46757       1.28936       1.12882      0.934670      0.797369      0.664119      0.531136
  39  15 3653.1063    2.4565  4.8919 11.2179 -0.0002      0.507645  0.0598   0.0164   0.1048    0.0412   0.0000     0.0875675   441.3965       5.79088       16.5065       1.81453    -0.0512431      -9.58825      0.955843      -1.89019      -2.33267       2.25900      -1.78180    -0.0203715      -1.49914     -0.178754     -0.403224      0.750163     0.0156802     -0.688826       1.66151       2.22416       2.54232       2.66746       2.74519       2.76111       2.70489       2.67030       2.50210       2.34019       2.12938       1.88359       1.67159       1.45402       1.20918       1.03069      0.865146      0.697220
  39  16 3811.6223    1.9997  7.4384 10.7778  0.0006      0.415939  0.0828   0.0112   0.1487    0.0372   0.0000     0.0629217   442.2099       9.38705       14.8543       1.43386      -3.42852      -3.55258     -0.927771     -0.800241      -1.06235      -5.77150       1.30158       2.43074     -0.701548      -1.41921       3.22573      0.280974     -0.848120      0.411007       2.21125       2.90156       3.30274       3.56656       3.68472       3.67363       3.64602       3.49220       3.30139       3.05769       2.82768       2.50542       2.22037       1.94175       1.63806       1.40389       1.15733      0.941232
  39  17 3969.0710    1.6329  9.7582 10.6250 -0.0001      0.417819  0.1191   0.0085   0.1962    0.0349   0.0000     0.0646863   448.0857       14.4776       12.0241       9.52879      -6.77072      -9.69755       4.94880      -2.81582       2.37878      -4.98914      -2.86014      -3.70964      0.126769      -4.18136       1.73262       2.10401      0.621541       2.33422       2.91690       3.88606       4.32761       4.62475       4.92309       4.81306       4.92797       4.61371       4.39346       4.05927       3.75515       3.32067       2.93862       2.55985       2.18279       1.84238       1.49165       1.23888
  39  18 4125.1214    1.3398 13.2219 10.5699 -0.0014      0.292285  0.1825   0.0064   0.2731    0.0294   0.0000     0.0724634   442.0617       12.4922       17.6735       17.2288      -5.50655     -0.999368      0.176234      -3.67285      -7.75011      -16.4991      -1.71057      -3.54697      -3.67140     -0.937073       2.53992       3.48999      -1.00093     -0.299586       3.98262       5.27936       5.94611       6.28681       6.63163       6.63643       6.55742       6.34645       6.03726       5.52178       5.09266       4.50656       3.98146       3.47457       2.94438       2.51846       2.05093       1.68737
  40   4 1743.3093    0.3408  0.3548  9.9691  0.0030       18.8547  0.0141   0.0087   0.0278    0.0340   0.0000       3.17397   442.2842     -0.100105       20.2232     0.0239266      -3.26118     -0.130485      0.302595      0.285485      0.149285     -0.304392     -0.521746     -0.605140      0.205994     -0.215503      0.195458      0.214904     0.0571462      0.174933      0.510129      0.681678      0.702911      0.787646      0.850746      0.867224      0.852462      0.787153      0.751253      0.666866      0.705028      0.589566      0.534029      0.433323      0.363437      0.313655      0.252699      0.216936
  40   5 1941.5117    0.5827  0.5948  9.8548 -0.0037       11.0865  0.0173   0.0111   0.0336    0.0566   0.0000       1.22383   441.6972    -0.0770308       21.5338     -0.237573      -2.33259       1.17476      0.932867      -1.97613      0.675171       1.14753     -0.693170      0.327181       1.31729      0.421757      0.641811      0.412685     -0.210150     -0.107749      0.579392      0.761839      0.775974      0.893333      0.964476      0.981688      0.961641      0.868664      0.864490      0.807252      0.759790      0.644397      0.562864      0.497037      0.414711      0.358453      0.304353      0.243235
  40   6 2134.0740    0.9023  0.8820  9.8666 -0.0006       6.72830  0.0201   0.0139   0.0424    0.1015   0.0000      0.744546   441.8847       1.17479       20.2609      0.992413      -2.49868     -0.580452      -1.92671      -2.14072      0.152625     -0.483100     -0.176077    -0.0260341      0.312409   -0.00508115       1.02491    -0.0724058     0.0411750     0.0205606      0.634634      0.834876      0.916772       1.01139       1.01559       1.03308       1.03139       1.02681      0.933329      0.890438      0.783672      0.725326      0.628739      0.565819      0.470151      0.396432      0.339239      0.274184
  40   7 2319.4690    1.3276  1.1485 10.3234 -0.0023       4.36897  0.0259   0.0184   0.0480    0.1432   0.0000      0.614983   442.5261       2.04331       22.4380       1.37698      -2.31227      -2.03257      0.211217      0.432434   -0.00997111     -0.606490       1.61513    -0.0364887      -1.92177     0.0578763      0.366837      0.310436     -0.244100     0.0525722      0.766507      0.964308       1.06319       1.17623       1.22278       1.23156       1.19512       1.11336       1.08212       1.02028      0.947602      0.857921      0.770104      0.648181      0.566206      0.485489      0.405546      0.320721
  40   8 2498.1020    1.8787  1.2649 11.0343 -0.0032       4.08437  0.0275   0.0253   0.0502    0.1402   0.0000      0.570844   442.0660       3.02071       21.2728       1.32050      -1.99379       1.35568       2.57202      -1.88175      0.920862      -2.53117      -1.10606     -0.384840     -0.330188     -0.379076     -0.698687     -0.172414    -0.0226951    -0.0199499      0.774769       1.04032       1.15064       1.24496       1.29552       1.29009       1.29686       1.22242       1.12679       1.09418      0.979635      0.911006      0.783441      0.705520      0.596212      0.505153      0.426901      0.340147
  40   9 2673.8982    2.6602  1.2348 11.6205 -0.0014       1.85035  0.0271   0.0349   0.0468    0.1422   0.0000      0.547584   441.5558       2.01962       22.2000       1.11457      -2.08134      -2.60247     -0.420580      0.737344     0.0166933     -0.979876      0.494853     -0.526485     -0.562808      0.199170     0.0435994     -0.298480      0.437077     -0.420105      0.778381       1.00094       1.08832       1.23832       1.29942       1.27990       1.22662       1.20035       1.18890       1.05792      0.972472      0.852463      0.775863      0.667471      0.582955      0.480344      0.397861      0.327060
  40  10 2848.3628    3.4196  1.1886 12.0617 -0.0012       1.85100  0.0252   0.0459   0.0469    0.1717   0.0000      0.528293   441.2904       3.47959       21.1638      0.246700      -1.97078      -2.38557     -0.309498      -1.02589     -0.472432     -0.309192      0.538286      0.739102       1.00227     0.0202603   -0.00975892     -0.456028     -0.390034     0.0794432      0.748179      0.970611       1.06355       1.17506       1.19517       1.21212       1.16040       1.15342       1.09969       1.02403      0.915126      0.840171      0.740052      0.659120      0.559270      0.474937      0.402915      0.332529
  40  11 3020.1666    4.2022  1.2032 12.3029 -0.0021      0.971262  0.0252   0.0563   0.0474    0.2046   0.0000      0.511249   440.5781       5.20250       20.3202     -0.588677      -3.59999     0.0889920     -0.812650      -2.47398      0.703197      -1.63424      0.852082     -0.102650     -0.944529      0.673326       1.10459      0.971550     -0.547785      0.449075      0.733077      0.928273       1.05978       1.11732       1.16815       1.20272       1.15753       1.10886       1.02761       1.01095      0.908681      0.812095      0.739129      0.643890      0.555895      0.464061      0.391961      0.310214
  40  12 3188.8982    4.2151  1.4531 12.6313  0.0011       1.38317  0.0293   0.0517   0.0511    0.1163   0.0000      0.394798   440.0910       3.45395       19.1456       1.98813      -2.65626      -5.72462      -1.41865      -4.53671      0.563140      -1.67133     -0.281316     -0.732157      0.239286      -1.57566     0.0266534      0.973475     -0.199487     -0.126388      0.838592       1.09388       1.19493       1.31860       1.39358       1.41011       1.35693       1.30431       1.25939       1.12427       1.03797      0.985506      0.860840      0.714285      0.624227      0.525544      0.447439      0.363521
  40  13 3354.8572    3.6370  2.1157 12.1276 -0.0022       1.10631  0.0353   0.0356   0.0621    0.0745   0.0000      0.237651   440.6963       4.99111       19.3944       2.71369      -2.58303      -1.90619      -1.83045    -0.0896010      0.630804      -4.16470      0.159612      0.461250       1.16335     -0.586429      -1.10123      0.552018     0.0134237      0.210431      0.964252       1.29923       1.39243       1.58541       1.65819       1.67690       1.63728       1.53896       1.50488       1.35231       1.27477       1.11643      0.988537      0.859663      0.736339      0.618560      0.508753      0.415573
  40  14 3518.4273    2.8605  3.3764 11.8214 -0.0002      0.757747  0.0470   0.0226   0.0845    0.0447   0.0000      0.144725   442.3285       5.93857       14.9349       2.82909      0.699356      -4.60541      0.803949      -2.12655      -1.82745      -1.49900     -0.392801      -1.24124      -1.49701      0.434470      -1.25685     -0.661735      0.754731      -1.08030       1.27236       1.69948       1.89966       2.02336       2.16096       2.18502       2.11082       2.05008       1.94639       1.79173       1.65841       1.47010       1.31778       1.13434      0.988350      0.841132      0.681342      0.563712
  40  15 3679.7753    2.3301  4.9747 11.3744 -0.0004      0.542675  0.0612   0.0156   0.1100    0.0367   0.0000     0.0950960   442.7244       8.75946       18.8127       3.44128     -0.780370      -2.55321      0.755770      -3.31619       6.11376       1.37725     -0.792575     -0.257988       1.68033       1.35438      0.411350       1.39061     -0.186576     -0.241503       1.64616       2.18201       2.47387       2.62298       2.76011       2.76630       2.68543       2.70281       2.50425       2.32016       2.14434       1.90590       1.70764       1.46637       1.26527       1.07674      0.900794      0.722682
  40  16 3839.1005    1.9125  7.8657 10.8672  0.0002      0.234069  0.0891   0.0106   0.1579    0.0353   0.0000     0.0652177   440.7620      0.150789       16.3484       7.73151       2.33593      -4.41472       4.05998      -4.55934       6.44128      -5.39779      0.240748      -4.36795       1.97590       4.86924     -0.135536      -1.20599       1.11761       1.64984       2.28951       3.03777       3.39844       3.64847       3.80813       3.85471       3.83100       3.69361       3.44149       3.25599       2.96112       2.65468       2.37734       2.03472       1.77603       1.48153       1.22054       1.00819
[truncated: 753,028 more chars]
