# Supplementary material for: Global-Mode Analysis of Full-Disk Data from the Michelson Doppler Imager and the Helioseismic and Magnetic Imager
Source: Sol Phys. 2018 Jan 31;293(2):29. doi: 10.1007/s11207-017-1201-5 (PMC6566312; doi:10.1007/s11207-017-1201-5)
Supplement: Supplementary file 2 — (TAR 362.4 MB) [file 11207_2017_1201_MOESM2_ESM.tar › HMI/hmiv72d.6688]

   0  12 1822.1563    0.5435  0.3201  9.8792  0.0000  0.0904   0.1087   0.1618    0.3346   0.0000    -0.0000       0.00000       0.00000       0.00000       0.00000       0.00000       0.00000       0.00000       0.00000       0.00000       0.00000       0.00000
   0  14 2093.4624    0.6535  0.4351 10.4814  0.0000  0.1361   0.1156   0.1736    0.3655   0.0000    -0.0000       0.00000       0.00000       0.00000       0.00000       0.00000       0.00000       0.00000       0.00000       0.00000       0.00000       0.00000
   0  15 2228.7160    0.9131  0.6364 10.7128  0.0000  0.1171   0.1508   0.3822    0.6090   0.0000    -0.0000       0.00000       0.00000       0.00000       0.00000       0.00000       0.00000       0.00000       0.00000       0.00000       0.00000       0.00000
   0  25 3574.6477    2.4769  2.4114  3.6436  0.0000  0.2449   0.2297   0.7568 1000.0000   0.0000    -0.0000       0.00000       0.00000       0.00000       0.00000       0.00000       0.00000       0.00000       0.00000       0.00000       0.00000       0.00000
   1  14 2156.7911    0.8536  0.5838 10.1955  0.0000  0.0923   0.1031   0.2244    0.3666   0.0000   442.0271       106.010       0.00000       0.00000       0.00000       0.00000       103.363       51.1476       0.00000       0.00000       0.00000       0.00000
   1  15 2291.9158    0.9910  0.5648 10.9897  0.0000  0.1020   0.0989   0.1585    0.2997   0.0000   488.3297       32.1531       0.00000       0.00000       0.00000       0.00000       74.3810       91.4013       0.00000       0.00000       0.00000       0.00000
   1  17 2559.0226    1.7597  1.0192  2.7844  0.0000  0.0820   0.1414   0.2367 1000.0000   0.0000   443.5242       11.8224       0.00000       0.00000       0.00000       0.00000       108.157       53.7759       0.00000       0.00000       0.00000       0.00000
   1  18 2693.2262    2.4017  1.0451 11.0106  0.0000  0.0828   0.2050   0.2835    2.2633   0.0000   486.4169      -8.94733       0.00000       0.00000       0.00000       0.00000       104.108       55.6555       0.00000       0.00000       0.00000       0.00000
   1  21 3098.2909    3.7142  1.2717  4.6874  0.0000  0.1019   0.2799   0.3340 1000.0000   0.0000   554.6838      -21.0493       0.00000       0.00000       0.00000       0.00000       135.461       69.5834       0.00000       0.00000       0.00000       0.00000
   1  22 3233.1376    3.8212  0.9461 13.5824 -0.0070  0.1053   0.4261   0.3268    0.9098   0.0000   368.7838      -10.7430       0.00000       0.00000       0.00000       0.00000       155.056       62.8633       0.00000       0.00000       0.00000       0.00000
   1  23 3368.6120    3.7301  1.8326 11.7104 -0.0092  0.1277   0.2430   0.4146    3.0746   0.0000   459.8521       131.297       0.00000       0.00000       0.00000       0.00000       157.342       83.3243       0.00000       0.00000       0.00000       0.00000
   1  24 3504.2808    2.8651  3.1325 10.2251  0.0246  0.1646   0.1801   0.6157    1.4480   0.0000    50.6810       122.672       0.00000       0.00000       0.00000       0.00000       208.213       115.759       0.00000       0.00000       0.00000       0.00000
   1  25 3640.4187    2.4202  4.3971  2.4066  0.0000  0.1862   0.1131   0.6662 1000.0000   0.0000   262.1861       263.412       0.00000       0.00000       0.00000       0.00000       228.919       135.987       0.00000       0.00000       0.00000       0.00000
   1  26 3776.7283    2.1035  5.7286  3.1335  0.0000  0.2359   0.0785   0.8002 1000.0000   0.0000  1058.1406      -45.8891       0.00000       0.00000       0.00000       0.00000       260.979       174.759       0.00000       0.00000       0.00000       0.00000
   1  27 3913.1888    1.8075  6.3585 -5.7821  0.0044  0.2499   0.0621   0.8519  280.9971   0.0000   230.6905      -3.29715       0.00000       0.00000       0.00000       0.00000       301.031       178.768       0.00000       0.00000       0.00000       0.00000
   2  12 1945.8130    0.5572  0.3247 10.0603  0.0000  0.0559   0.0568   0.0981    0.1472   0.0000   439.9463       13.2781       7.27526       10.9096       0.00000       0.00000       48.4162       37.0024       17.5189       5.45617       0.00000       0.00000
   2  13 2082.1621    0.7420  0.5637 10.0035  0.0000  0.1151   0.0631   0.1342    0.2731   0.0000   398.2011      -13.3969       5.83275       4.48180       0.00000       0.00000       33.4265       71.4143       19.2272       20.1945       0.00000       0.00000
   2  14 2217.4908    0.8923  0.7173 10.3792  0.0000  0.0671   0.0618   0.1448    0.3090   0.0000   417.8440       55.2931      -26.2717      -15.7923       0.00000       0.00000       39.4474       42.3332       20.0370       10.8618       0.00000       0.00000
   2  15 2352.1942    1.2905  0.8963 10.0283  0.0000  0.0628   0.0804   0.1785    0.9467   0.0000   409.7086      -34.9908      -30.7117       7.01327       0.00000       0.00000       41.0862       38.4543       20.2897       9.47822       0.00000       0.00000
   2  16 2485.8918    1.7747  0.9291  0.8326  0.0000  0.0596   0.1029   0.1702 1000.0000   0.0000   454.6451      -8.52768       48.5378      -3.96584       0.00000       0.00000       38.7467       31.4661       24.2128       7.95317       0.00000       0.00000
   2  17 2619.6787    2.0552  0.8155 11.3865  0.0000  0.0547   0.1320   0.1829    0.5963   0.0000   445.1945      -46.3826     -0.422786      0.702843       0.00000       0.00000       40.5475       31.6326       20.0880       6.70225       0.00000       0.00000
   2  18 2754.4162    2.6769  1.1736  1.9705  0.0000  0.0696   0.1502   0.1888 1000.0000   0.0000   464.8327      0.226658     -0.234337      -1.51184       0.00000       0.00000       51.9482       44.1495       20.6369       8.77335       0.00000       0.00000
   2  19 2889.6637    3.3671  0.9674  9.8667  0.0000  0.0660   0.1972   0.1533    6.8414   0.0000   406.5142       9.55673       9.53068      0.288177       0.00000       0.00000       46.7140       38.4953       23.3488       7.96275       0.00000       0.00000
   2  20 3024.7618    3.9951  0.8009 11.1722 -0.0036  0.0548   0.2492   0.1370    2.5408   0.0000   427.7277       17.8307      -1.71150      -2.21333       0.00000       0.00000       37.7863       33.8099       19.8882       7.33718       0.00000       0.00000
   2  21 3159.9879    4.0125  1.0180 10.9520  0.0000  0.0618   0.2314   0.1981    3.7252   0.0000   403.2371       47.1898       22.6097       6.73152       0.00000       0.00000       40.9930       38.8719       18.7298       9.33015       0.00000       0.00000
   2  22 3295.1603    3.5635  1.0076 13.1931  0.0000  0.0768   0.2189   0.2066    0.4935   0.0000   492.4679      -86.4853      -19.7027       6.05163       0.00000       0.00000       45.6104       47.6281       23.8998       12.3221       0.00000       0.00000
   2  23 3430.7482    2.9218  2.4305 10.7200  0.0000  0.1002   0.1120   0.2910    1.1104   0.0000   489.5888       66.0855       27.8410      -4.20038       0.00000       0.00000       68.3968       61.6775       33.5409       14.3705       0.00000       0.00000
   2  24 3566.9190    2.6401  3.6428  5.7495  0.0000  0.1181   0.0844   0.3891   89.0158   0.0000   432.3488       90.5364      -29.4159       9.72195       0.00000       0.00000       80.3931       70.1863       42.4219       16.4814       0.00000       0.00000
   3  11 1865.1306    0.4098  0.4824  9.8497  0.0000  0.0468   0.0301   0.1090    0.1430   0.0000   390.6766      -16.3376      -9.51668      0.792562       3.95436     -0.739328       23.2376       23.4509       15.9182       9.64182       4.05399       1.30049
   3  12 2001.2097    0.6204  0.3609 10.3084  0.0000  0.0519   0.0546   0.0994    0.1458   0.0000   423.3112      -50.0121       2.77094       14.8640      -2.07764      -2.40200       17.4843       22.7425       12.9163       10.6967       3.53068       1.61449
   3  13 2137.6474    0.7441  0.8267 10.0815  0.0000  0.0536   0.0433   0.1549    0.2675   0.0000   453.0717      -13.6617       4.35858      -20.6971       5.61539       1.03242       23.7737       23.3206       19.3830       11.4358       5.20304       1.62084
   3  14 2273.4084    1.0808  0.6862 10.5914  0.0000  0.0519   0.0646   0.1185    0.2689   0.0000   388.9711      -23.4265       28.9183      -4.45660       7.08434     -0.749819       24.1875       24.7728       17.4584       11.8031       4.71542       1.70983
   3  15 2407.5203    1.5195  0.9880 10.2496  0.0000  0.0603   0.0767   0.1287    0.7655   0.0000   434.7062      -9.86020       4.32187      -4.32033      -8.50994      -1.06423       29.7535       30.0964       22.3835       11.9853       6.05079       1.78725
   3  17 2676.1910    2.5146  1.0877  4.2995  0.0000  0.0549   0.1175   0.1528  705.4499   0.0000   428.7491       24.3490       9.03020       3.32683     -0.848351      -2.98818       27.6192       26.0414       19.7391       12.5861       5.22018       1.57468
   3  18 2811.3861    3.0420  1.0512 10.4405  0.0000  0.0574   0.1473   0.1508    2.7399   0.0000   451.7652       30.9671       4.60368       4.04240       3.72636     -0.875931       29.5529       29.0791       21.6484       10.7209       5.93602       1.59197
   3  19 2946.9086    3.7047  0.9848  4.5987  0.0000  0.0522   0.1743   0.1418 1000.0000   0.0000   473.0484       36.7932      -24.2670       9.08080       13.0744      -2.03347       24.9666       24.7895       20.2272       9.89576       5.66829       1.56884
   3  20 3082.2691    4.1245  0.9175 12.5972  0.0000  0.0517   0.2134   0.1367    0.5841   0.0000   471.2918       62.7004       17.5558       13.9742       1.39780     -0.988263       24.6755       24.4018       17.7994       11.7352       4.76493       1.62323
   3  21 3217.8149    3.8809  1.2404 12.6902  0.0006  0.0732   0.1997   0.1769    0.6838   0.0000   388.9150       38.5987      -12.2110      -2.38988      0.505886      0.331475       39.2214       30.2275       27.5702       18.1619       7.40704       1.79399
   3  22 3353.2954    3.4188  1.8352  9.6083  0.0000  0.0702   0.1289   0.2115    4.6087   0.0000   455.6201       45.0025      -16.5415       29.0655       2.99639      -3.10651       35.7445       32.9082       26.5688       15.6171       7.14948       1.97173
   3  25 3762.7807    2.0284  5.7045 10.0172  0.0000  0.1521   0.0482   0.3851    0.4245   0.0000   413.3030       46.8935       45.7791      -17.0276       22.1129      -6.61146       75.3812       75.1349       53.8367       31.6625       14.2711       4.59039
   4  11 1914.7401    0.5022  0.4337  9.9437  0.0000  0.0369   0.0340   0.0999    0.1248   0.0000   417.1165       18.4166      0.225690      -12.4363       2.39515       2.14733       15.8625       15.2681       12.7078       9.91726       4.59438       2.98286
   4  12 2051.6872    0.6858  0.3990 10.1455  0.0000  0.0443   0.0487   0.0801    0.1390   0.0000   404.8388      -6.96004       1.64752       2.07708       2.48004      -1.16148       17.8285       17.2362       11.9214       13.5738       8.61857       3.31785
   4  13 2188.2735    0.9312  0.6578  9.8432  0.0000  0.0419   0.0477   0.0999    0.3803   0.0000   433.9158       6.41246      -3.22871       4.85777       2.81457      -2.09782       15.7850       14.5573       14.1285       9.79309       5.97355       2.90460
   4  14 2323.9938    1.3089  1.1516  4.3189  0.0000  0.0588   0.0546   0.1483  168.6387   0.0000   425.1386       41.7339       37.0688      -15.8661      -4.19229       2.38030       21.9080       25.0915       18.9770       12.7184       7.37840       3.49232
   4  15 2458.4680    1.6645  1.0865 10.3351  0.0000  0.0551   0.0795   0.1471    1.2376   0.0000   442.5475       32.9917       4.15264      -7.27548      -2.55571      -2.96112       21.5431       22.9850       17.5206       13.5876       8.06562       3.67402
   4  17 2728.5111    2.8609  0.8168 11.2195  0.0000  0.0499   0.1315   0.0985    0.9511   0.0000   441.0758       4.09119       27.4457      -16.0439       2.59735      -3.89162       19.2850       20.1592       17.8422       10.5482       6.57612       3.38557
   4  18 2864.1796    2.9797  0.9396 11.0584  0.0000  0.0465   0.1309   0.1141    1.3193   0.0000   443.9490       11.4280      -2.65956      -8.34336      -7.21670      0.191144       19.4382       20.3835       15.6660       11.0937       6.31156       2.91278
   4  19 3000.1401    3.9440  1.1643  5.5368  0.0000  0.0519   0.1682   0.1329  563.7514   0.0000   439.3783       20.1644       14.2472       6.01424      -6.83023      -6.30249       22.2630       22.0433       17.7789       12.8307       6.83404       3.57653
   4  21 3271.8005    3.6881  1.6030 10.3923 -0.0006  0.0580   0.1326   0.1891    3.5191   0.0000   442.1032       7.14920      -13.1538      -16.5796       3.06422       3.78983       21.6644       22.1711       18.9115       13.7214       7.97482       4.04615
   4  22 3408.1783    3.1079  2.0118 11.3767  0.0000  0.0698   0.1018   0.1957    0.6362   0.0000   466.3573       44.2656      -27.5668       40.3331      -2.26282       7.37971       27.7915       29.1177       23.7230       16.2615       10.1042       4.37588
   4  23 3544.7162    2.7961  2.7527 10.8210  0.0000  0.0818   0.0793   0.2220    0.5850   0.0000   391.0821       34.0350       15.6369       16.4178      -9.53662      -2.76586       30.1597       30.6059       26.6394       19.2438       11.5283       5.77906
   4  24 3681.5454    2.2624  3.9721 10.8513 -0.0027  0.1078   0.0564   0.2786    0.3122   0.0000   417.8326       59.9183       18.5348       25.9087       5.07970      -4.79218       41.6319       44.8947       36.3163       25.1108       14.5383       7.19207
   4  25 3818.5839    1.8677  6.2035 10.2022  0.0000  0.1407   0.0393   0.3710    0.2777   0.0000   473.1281       70.8688       58.1036       13.4818      -16.2534      -13.4294       51.0773       53.0681       45.0261       33.0292       20.2872       9.53555
   5  11 1960.5294    0.5618  0.2745 10.3136  0.0000  0.0366   0.0393   0.0484    0.0886   0.0000   440.1672     -0.322287      -11.2429       4.91588      -6.36557     -0.389627       10.2922       11.0178       11.4159       8.31392       4.45682       2.88758
   5  12 2098.4763    0.7403  0.5731 10.2508  0.0000  0.0381   0.0381   0.0841    0.1515   0.0000   444.8108       10.1858       22.4468     -0.663953       4.22134       1.91629       11.5982       12.6644       12.3527       8.62822       5.97924       3.49109
   5  13 2235.3374    0.9531  0.8259 10.4543  0.0000  0.0476   0.0438   0.1139    0.2266   0.0000   446.9699      -11.4824       9.33662      -3.79883      -1.40722       3.32595       15.9072       16.4538       14.4126       11.0970       8.49712       4.45307
   5  14 2371.1990    1.3114  0.8660 10.6881  0.0000  0.0626   0.0574   0.1074    0.2973   0.0000   433.8319      0.422151       13.4730       4.32368      -1.63675       4.08255       24.0272       28.9222       23.6904       16.7593       8.44780       4.63403
   5  15 2506.0450    1.6662  0.8869 11.2210  0.0000  0.0473   0.0705   0.1100    0.3058   0.0000   442.5507      -1.32252       40.6172       12.1496      -7.46788       1.42764       15.4822       16.8165       14.5266       11.3111       6.99022       4.20353
   5  16 2641.1586    2.2768  0.9595  8.8233  0.0000  0.0399   0.0897   0.1192    3.9210   0.0000   411.7685       5.66578      -10.7807       5.17596      -8.57133       3.40174       13.2490       13.7738       11.8201       9.52509       6.19156       3.76527
   5  17 2777.3119    2.9055  1.0413  4.7862  0.0000  0.0438   0.1166   0.1265  626.3674   0.0000   434.1966      -23.7389       5.44332       5.88142       1.40153      -3.02488       13.2950       13.7533       13.8928       9.78907       6.62865       4.15210
   5  18 2913.7710    3.4927  0.8913  4.7593  0.0000  0.0411   0.1361   0.0936  821.5025   0.0000   441.8892       14.6758       1.94918      -2.33114      0.802052      -7.45253       11.9224       13.2049       11.1892       9.63090       6.68584       4.01697
   5  19 3049.9764    4.1435  0.9123  0.4484  0.0000  0.0470   0.1735   0.1022 1000.0000   0.0000   454.2104       8.85721       1.57542     -0.551000       7.86168       3.97732       16.3598       19.1525       16.6688       11.9909       7.12420       4.05198
   5  21 3322.5929    3.6613  1.7514 11.1754  0.0000  0.0602   0.1154   0.1624    1.2585   0.0000   419.0674       29.0846       4.21943      -4.24252      -1.41893      -4.07571       20.1203       22.3099       19.0792       15.1976       9.50617       5.68493
   5  22 3459.4667    2.9462  2.6474 11.2071  0.0019  0.0774   0.0818   0.2173    0.6084   0.0000   420.4939       6.10807      -1.43019      -29.0708       1.75805      -1.94398       22.3732       26.4013       22.5142       18.2388       12.0560       7.48445
   5  23 3596.6520    2.5470  3.5539 10.7449  0.0000  0.0924   0.0603   0.2531    0.4436   0.0000   444.0240       59.4831      -14.7000       14.4153      0.182913       8.05316       25.4088       30.5309       25.8164       20.3475       14.5687       8.55305
   5  24 3734.1045    2.1034  5.0364 10.1224  0.0019  0.1086   0.0410   0.2952    0.3464   0.0000   391.6974      -91.5899       67.4876      -2.18264      -28.2344       3.79781       31.9110       36.7499       31.5661       25.6545       17.7694       10.5674
   5  25 3871.4030    1.8062  6.3190 10.1809  0.0014  0.1268   0.0336   0.3526    0.2253   0.0000   474.6009       17.2466       47.6223      -36.5254       9.84661      -9.02794       39.8433       44.1993       39.0423       30.1477       20.8047       12.1964
   5  26 4009.5115    1.5108  8.7677  9.6903  0.0000  0.1663   0.0248   0.4431    0.2068   0.0000   454.2222      -10.8822       63.4622       7.85720       19.9901      -2.23157       47.8906       57.9882       47.2683       39.2308       26.1314       15.5122
   6  11 2004.0346    0.6538  0.5158  9.9583  0.0000  0.0324   0.0313   0.0743    0.1298   0.0000   442.3206      -7.16975       8.76537       6.48142       3.20009      -1.71274       7.51805       9.81324       8.87793       6.29890       5.56774       3.50616
   6  12 2142.4426    0.7903  0.6258 10.3260  0.0000  0.0362   0.0352   0.0781    0.1382   0.0000   440.6874       6.54825     -0.204163       5.13189      -8.45911       2.63468       9.87440       12.0996       10.4213       8.73902       6.16258       3.49431
   6  13 2279.7964    1.0485  0.9501 10.1112  0.0000  0.0415   0.0396   0.1035    0.2594   0.0000   459.1394      -3.57128       3.44096       4.57595      -8.86429       8.56600       10.3668       11.3264       10.4105       8.95121       7.24006       4.15337
   6  14 2415.4478    1.5217  0.9191  9.8538  0.0000  0.0366   0.0542   0.0928    0.5170   0.0000   450.3892       18.1343       17.1256       6.59879       9.27754      -5.23394       9.60962       11.0063       9.62433       8.03457       7.22233       4.73358
   6  15 2551.0281    1.8214  0.8081 11.4125  0.0000  0.0418   0.0716   0.0890    0.2356   0.0000   454.6311       6.82014       4.14657      -10.4625       1.30982      -11.4368       11.5449       11.7472       9.95448       9.32578       7.70817       5.18774
   6  16 2687.0517    2.4289  1.0706 10.7480  0.0000  0.0416   0.0838   0.1003    0.7029   0.0000   414.5548       20.3580       20.0908      -5.71742      -1.27440       4.34075       10.0951       12.6056       11.0200       8.98402       6.76207       4.51518
   6  17 2823.7275    3.0703  0.7873 12.4023 -0.0006  0.0369   0.1192   0.0841    0.2789   0.0000   434.9906       12.7301      0.670531       8.79617      -2.31212     0.0902566       10.3813       10.7682       9.95070       8.40546       6.42049       5.09576
   6  18 2960.6183    3.6746  1.0176  8.9478  0.0000  0.0394   0.1229   0.0947    9.2633   0.0000   447.0028       11.9654       5.81944       1.04019       8.15592      -4.71851       9.49229       10.8117       10.4322       8.52479       6.42618       4.80462
   6  19 3097.3091    4.1190  0.9966  3.1206  0.0000  0.0372   0.1423   0.0920 1000.0000   0.0000   440.7938       14.3848       10.2675       22.1536       7.34523      -6.59393       9.78506       11.0034       10.0705       8.82079       6.17215       4.24254
   6  20 3234.0963    3.7637  1.1973 12.3421 -0.0001  0.0504   0.1335   0.1321    0.6384   0.0000   455.5935      -5.99009      -1.77808       4.14535       2.91337      -5.89872       16.1912       19.4054       16.2661       12.8718       8.83526       5.11882
   6  21 3371.0079    3.4023  1.9208 10.1413  0.0061  0.0575   0.0910   0.1635    1.0769   0.0000   451.4240       34.9692       15.1057      0.237202      -1.10243      -3.45527       14.3279       16.1381       15.2091       13.2806       9.47510       6.60740
   6  22 3508.2590    2.8371  3.1513 10.4145  0.0000  0.0747   0.0595   0.1993    0.6197   0.0000   477.5946       25.2717      -39.4811      -29.9989       2.94726       6.63998       18.7999       22.1940       20.4810       17.1014       12.7733       8.44814
   6  23 3646.0638    2.3405  4.2266 10.5815 -0.0007  0.0894   0.0455   0.2531    0.3033   0.0000   465.7472       48.0100       38.6262      -23.1984      0.813376      0.347748       22.3590       26.4021       24.4725       20.0840       15.4290       10.3672
   6  24 3783.9373    2.0108  5.5296  9.9447  0.0000  0.1067   0.0352   0.2956    0.3293   0.0000   469.5188      -5.13011      -24.4581      -22.0302      -7.91331      -22.8376       26.8076       31.9131       29.1554       24.7484       17.5806       12.0688
   6  25 3922.1343    1.7223  7.1434  9.8868  0.0011  0.1252   0.0270   0.3594    0.2015   0.0000   438.1712      -36.1853       54.7477       80.9763       18.5059      -2.03553       31.4189       36.5638       34.3021       29.0429       20.9519       13.7847
   6  26 4060.2068    1.4095 10.0156  9.6861 -0.0009  0.1600   0.0197   0.4821    0.1427   0.0000   404.7684       68.3210       79.8308      -20.5700      -11.6829       12.7307       40.0194       45.6721       43.1279       36.9043       27.0331       18.1918
   6  28 4337.6238    0.9937 13.5166  9.7945  0.0000  0.2374   0.0157   0.6866    0.0990   0.0000   488.1283       126.598       79.1553       6.56431       2.48623      -8.52411       57.7383       67.3089       63.9070       53.8325       40.0959       27.0526
   7   9 1767.6579    0.3397  0.2913 10.1068  0.0000  0.0525   0.0231   0.0626    0.0644   0.0000   438.3930      -6.39140       2.36952      -2.64803       5.83918      -7.91653       14.1724       8.40134       6.05960       8.74717       10.8305       6.78041
   7  10 1906.8722    0.4689  0.3870 10.1225  0.0000  0.0285   0.0268   0.0659    0.0796   0.0000   435.7262      -4.42250       21.0738      -5.09192       9.96923       6.49546       6.17032       7.41384       6.22820       5.50961       4.29254       3.51303
   7  12 2184.4707    0.8409  0.7408 10.3060  0.0000  0.0352   0.0327   0.0845    0.1529   0.0000   430.8535      -12.7122      -1.35164       2.76428      -11.7266      0.708340       7.67394       9.10156       8.08682       6.72547       6.45709       4.94966
   7  13 2322.1591    1.3034  1.0414  9.6497  0.0000  0.0395   0.0440   0.1052    0.5196   0.0000   433.2477      -4.75039       21.9925       3.64523      -6.61275      -6.20211       8.61061       9.18791       9.02618       7.76391       6.22127       4.87710
   7  14 2458.0956    1.5668  1.1068 10.3051  0.0000  0.0411   0.0497   0.1021    0.4196   0.0000   435.5095      -5.20038       3.30050       11.1453       12.2501     -0.903096       8.97637       10.8366       9.90779       8.54175       7.13734       4.94307
   7  15 2594.2651    2.2145  1.0796 10.3363  0.0000  0.0378   0.0701   0.1033    0.7247   0.0000   431.8982       7.66337       4.80934       5.65324       6.87039     -0.743930       8.40895       9.32649       9.38221       7.50636       6.40294       4.39369
   7  16 2731.1399    2.5455  0.9752 11.3558  0.0000  0.0377   0.0861   0.0930    0.4285   0.0000   449.0008      0.239552       5.38125      -10.0753       10.4410      -6.97653       8.05466       9.42871       10.0679       7.31547       6.53856       4.33437
   7  17 2868.3601    3.3136  0.8627 11.7301  0.0000  0.0312   0.1169   0.0913    0.4102   0.0000   437.8439       24.7867       8.65006      -10.9982      -1.65151      -4.13456       7.60521       8.57447       8.77210       7.32667       5.39290       3.55387
   7  18 3005.6465    3.6285  1.0362 12.2527  0.0000  0.0347   0.1230   0.1116    0.3800   0.0000   435.4399       22.0904      0.526406      -10.0652       4.74859     -0.538834       7.64408       8.43288       8.42397       7.97472       5.58569       4.13997
   7  19 3142.8669    4.1525  1.1765 10.9607  0.0000  0.0400   0.1293   0.1012    1.7263   0.0000   426.3168       25.3776       28.2567       10.5728      -6.14379      -9.50856       8.57591       11.0561       9.83497       8.68456       6.27690       4.81184
   7  20 3279.8745    3.6651  1.6781 11.3724 -0.0039  0.0452   0.0962   0.1267    0.7551   0.0000   445.5940      0.696977      -2.53762       9.36774      -2.84508       1.84182       10.5140       12.0913       11.1879       9.85412       7.63830       5.61409
   7  21 3417.4247    3.2856  2.1492 10.7271  0.0000  0.0558   0.0757   0.1342    0.7013   0.0000   434.5162       9.85183       22.1679       13.7713      -9.20397      -13.6009       13.0626       14.1201       14.2486       11.9507       9.62274       6.95082
   7  22 3555.5180    2.7179  3.1078  9.8245  0.0000  0.0708   0.0537   0.1736    0.9215   0.0000   444.9047       8.81893       6.16010      -11.1487       13.6781       5.50353       15.1481       18.5672       16.2925       14.8528       11.9168       8.97048
   7  23 3693.5252    2.2106  4.9464  9.9567  0.0000  0.0906   0.0347   0.2489    0.3296   0.0000   441.4899      -36.9795       7.29116       14.6198      -3.95475      -15.1134       19.7121       23.1513       22.5602       19.2447       15.4094       10.9325
   7  24 3831.9837    1.8616  6.1023 10.0212  0.0000  0.1071   0.0288   0.2990    0.2259   0.0000   459.6130       26.1170       17.2229      -28.4765      -24.3875      -2.70629       22.6262       27.6382       25.7325       23.7303       17.6841       12.8050
   7  25 3970.6866    1.5483  8.4327  9.7666  0.0022  0.1339   0.0214   0.3759    0.1626   0.0000   437.1491       40.2526       48.6037       14.9486       18.7434       5.27797       28.7408       34.7033       33.7486       29.5719       22.1671       16.1761
   7  27 4248.5684    1.0764 11.5530  9.9689  0.0000  0.1872   0.0160   0.5522    0.0870   0.0000   396.6460       4.61072       106.938       25.9972      -6.59526      -2.62691       40.2470       49.0154       46.4978       42.0252       31.7791       22.3042
   7  28 4387.5653    0.8708 14.5474  9.9610  0.0000  0.2567   0.0145   0.7527    0.0790   0.0000   457.8199      -7.13382       113.130      -17.4135       55.7477      -4.66148       54.1693       65.3834       63.4197       55.7467       43.6484       30.7559
   8   8 1665.7094    0.2501  0.2044 10.1010  0.0000  0.0220   0.0189   0.0517    0.0521   0.0000   435.3990       4.55227       16.9804       2.32923      -2.96036     -0.263335       4.06561       5.00443       5.26256       4.50074       3.27945       2.64156
   8   9 1806.1896    0.3953  0.2716 10.1387  0.0000  0.0221   0.0234   0.0469    0.0623   0.0000   429.8509     -0.305646       18.4765      0.923231      -6.85019     -0.181204       4.97905       4.81449       4.87117       4.72740       3.86159       2.71773
   8  10 1946.0228    0.5354  0.4507 10.0420  0.0000  0.0281   0.0251   0.0646    0.0915   0.0000   438.7698       8.79143       8.68525      -8.64055       2.32994     -0.899351       5.71349       7.31382       6.81879       5.85367       4.70700       3.28448
   8  11 2086.0977    0.7322  0.5890 10.1950  0.0000  0.0306   0.0303   0.0689    0.1174   0.0000   440.0037      -6.05571      -5.77656      -4.81295       5.31482     -0.509783       5.76222       6.67044       6.37318       5.86208       4.78372       3.98833
   8  12 2225.0930    0.9883  0.8320 10.1474  0.0000  0.0326   0.0343   0.0864    0.1825   0.0000   439.1386      -3.92755       23.8010      -2.90916      -5.08681      -8.53624       6.60023       7.30723       7.42377       6.56154       5.15162       4.07809
   8  13 2362.8416    1.3741  0.9409 10.3489 -0.0000  0.0333   0.0444   0.0888    0.2496   0.0000   441.6190       3.59765       8.90747       2.92613      -4.60676     -0.598797       6.73005       8.30875       8.11639       7.06775       5.60114       3.93362
   8  14 2499.4974    1.8145  0.9295 10.6759  0.0000  0.0349   0.0586   0.0849    0.3335   0.0000   435.6918       10.9027       21.7326       5.14408      -4.34197       3.84850       6.71096       7.44877       7.41670       6.54686       5.66918       4.42411
   8  15 2636.1706    2.2280  1.1249 10.2837  0.0000  0.0343   0.0652   0.0966    0.7030   0.0000   425.8978      0.270866       18.3104      -3.29107       4.40655      -3.14782       7.39682       8.49603       8.32630       7.36964       5.87082       4.49730
   8  16 2773.7666    2.9253  0.8478 11.3032  0.0000  0.0301   0.0954   0.0787    0.4090   0.0000   441.9557       12.2304       14.4376       1.12799       11.4702      -2.78743       5.94000       7.16360       6.85408       6.43117       4.89452       3.65648
   8  17 2911.4931    3.4399  0.9191 12.0865  0.0000  0.0354   0.1088   0.0811    0.3317   0.0000   435.0123       9.50398       21.7021       1.21037      -1.72412      -2.60422       6.56544       7.92916       6.64495       7.12656       5.59099       4.37040
   8  18 3049.1613    3.9239  0.9732 12.0701 -0.0015  0.0331   0.1181   0.0828    0.4057   0.0000   450.2992       6.84981       14.2579      -12.6690      0.475315      -8.40602       6.32643       7.03643       7.22206       7.07990       5.20638       4.01207
   8  19 3186.6741    3.8971  1.2578 12.4920  0.0000  0.0394   0.1122   0.1079    0.3679   0.0000   431.8180       13.7482      -4.19419      -2.08007       13.5265       9.56917       7.82327       8.96737       8.58737       7.82622       6.65765       5.10992
   8  20 3324.4349    3.5078  1.6737 11.7626  0.0000  0.0450   0.0852   0.1170    0.3231   0.0000   438.4302       13.9869       22.6909       14.6082      -4.36120       4.63665       9.60979       11.1444       11.1092       9.85758       7.76345       5.87433
   8  21 3462.4773    3.0408  2.6264 10.6971 -0.0020  0.0552   0.0586   0.1518    0.3730   0.0000   437.2327      -3.97699       15.6242      -10.1917      -6.29711       3.22665       11.0717       13.0404       12.4501       11.1214       9.28977       7.47374
   8  22 3600.9910    2.4460  4.0217 10.6599  0.0000  0.0758   0.0407   0.2001    0.2378   0.0000   437.0561       10.9622       14.3009       13.1386       26.5475      -18.1279       14.3179       17.6699       17.0779       15.0575       12.4729       9.56362
   8  23 3739.2448    2.0998  5.0239 10.2622  0.0000  0.0893   0.0313   0.2297    0.2210   0.0000   416.5613       5.08044      -14.9576       30.9845       29.5675       7.47706       17.1347       21.2522       21.1625       18.8112       14.8256       10.9341
   8  24 3878.2674    1.7874  6.7135 10.1573  0.0000  0.1065   0.0245   0.2891    0.1476   0.0000   424.2352       2.01128       40.5065      -3.45141      -5.85253       15.9153       20.4181       24.9749       24.1280       22.3908       17.8332       13.4075
   8  25 4017.2524    1.4972  8.5165  9.9255  0.0000  0.1296   0.0194   0.3564    0.1243   0.0000   405.4530      -79.0447       6.68000      -3.24489      -12.2746      -4.37915       23.9712       30.8850       28.6882       25.9187       21.2676       16.1788
   8  27 4296.5488    1.0384 12.8394  9.8727  0.0000  0.1944   0.0142   0.5456    0.0817   0.0000   442.1936       9.64168       31.2106      -45.4130      -26.0451       3.43207       36.9784       44.4527       45.3567       39.7464       32.0706       24.8216
   8  28 4435.8198    0.8599 15.9203  9.9409  0.0000  0.2557   0.0125   0.7485    0.0675   0.0000   477.2830       28.1793       57.2236      -20.2805      -49.1236      -5.37932       46.6688       59.3866       57.9335       51.3624       41.9130       32.1345
   9   6 1408.4211    0.1206  0.1003 10.0705  0.0000  0.0226   0.0170   0.0646    0.0418   0.0000   428.3826       4.65765       8.53370       4.28951       4.23812      -3.76095       4.04781       6.84718       5.03669       3.94571       3.71656       3.64131
   9   8 1702.4754    0.2826  0.2702 10.0142  0.0000  0.0315   0.0179   0.0550    0.0562   0.0000   437.2461      -11.5697       13.1630       1.41002       3.92830      -3.56041       6.36247       8.31613       7.04301       6.64146       5.36694       3.71596
   9   9 1843.5829    0.4112  0.3939 10.0384  0.0000  0.0252   0.0205   0.0593    0.0678   0.0000   434.5364      -11.0107       17.9535      -1.51069      -10.4392      -4.07890       4.39636       6.03941       5.85221       5.74967       4.36943       3.31837
   9  10 1984.2314    0.5461  0.4915 10.2101  0.0000  0.0275   0.0237   0.0606    0.0871   0.0000   441.3338      -16.3393       10.0157      -9.79914      0.408512       3.50397       5.20963       5.94887       6.36116       5.06917       4.76107       3.49867
   9  11 2125.1062    0.7844  0.6358 10.2168  0.0000  0.0271   0.0294   0.0757    0.1325   0.0000   441.5082      -14.7541       4.71933       2.53548      -2.47765      -5.55419       4.80454       5.33605       5.15982       5.22723       4.39245       3.39711
   9  12 2264.4414    1.0532  0.8490 10.3732  0.0000  0.0313   0.0333   0.0793    0.1712   0.0000   438.8451       9.60136      -1.16331      -7.02076       8.76893       2.60905       5.66335       6.65573       6.75838       5.74645       5.45818       4.18470
   9  13 2402.3113    1.4697  1.0120 10.4419  0.0000  0.0356   0.0440   0.0817    0.2952   0.0000   436.6450       9.42398       10.5516       12.1667      -9.06365       1.71821       6.70114       7.31127       6.83950       6.72989       6.14368       4.52449
   9  14 2539.5598    1.8099  0.9508 10.6940  0.0000  0.0309   0.0541   0.0828    0.3307   0.0000   438.6071       15.2201       16.5630      -1.21546      -1.65674      -4.93385       5.56996       6.68674       6.82519       5.84303       5.25245       4.12115
   9  15 2676.9910    2.4701  0.9659 10.1954  0.0000  0.0315   0.0705   0.0774    0.7269   0.0000   438.8692       3.99517       3.29408      -2.61485      -5.60865      -7.84758       6.17563       7.13601       6.49733       6.17625       5.23782       4.32073
   9  16 2815.1615    3.1768  0.8015 11.4739  0.0000  0.0297   0.0988   0.0657    0.3883   0.0000   427.6405       2.48625       7.08826      -5.34485       3.39397      -3.93755       5.96745       6.95670       6.64802       6.07537       5.08020       4.12056
   9  17 2953.5801    3.6834  0.9534 11.1655  0.0000  0.0290   0.1095   0.0774    0.7822   0.0000   447.5827       7.88799       11.4431       4.11747      -4.11389      -1.39188       5.26495       6.06597       6.20543       5.48586       4.72271       4.28955
   9  18 3091.4994    4.0247  0.9506 12.3217  0.0000  0.0305   0.1196   0.0824    0.3729   0.0000   432.1322       13.1773       7.82038      -3.55100       12.8659       4.58817       5.34043       6.21475       6.10530       5.68183       4.92419       4.15609
   9  19 3229.5251    3.7114  1.3162 12.3066 -0.0000  0.0380   0.0976   0.1053    0.3150   0.0000   450.4971       2.02182       4.28184       12.8888     -0.512735      -15.9383       6.46229       7.96979       7.45007       7.34715       5.96014       5.03332
   9  20 3367.7366    3.4337  1.8633 11.7599  0.0000  0.0440   0.0754   0.1236    0.2680   0.0000   433.4337      0.283988      -3.77462       9.31779       7.59870      -4.28088       8.12039       9.56252       9.41723       8.23593       7.44168       5.86471
   9  21 3506.2949    2.9654  2.7511 11.0749  0.0000  0.0566   0.0547   0.1417    0.2485   0.0000   433.5854      -21.1060       32.2687      -9.47131       1.80719      -6.54993       9.84355       12.3476       11.9640       11.1076       9.13255       7.45264
   9  22 3645.2481    2.3696  4.1611 10.7124  0.0000  0.0727   0.0365   0.1867    0.1761   0.0000   447.8732      -4.29617      -6.88733      -22.5080       27.9096      -14.9799       12.6224       15.7398       15.1577       13.6514       11.8169       9.57332
   9  23 3784.0635    2.0098  5.8899 10.1464  0.0000  0.0877   0.0263   0.2372    0.1692   0.0000   452.1973      -11.8570       24.9086       5.83340       21.1712      -21.8887       15.0913       18.6221       18.1346       17.0716       14.1936       11.2832
   9  24 3923.4102    1.6595  7.7368  9.9588  0.0000  0.1082   0.0203   0.3044    0.1314   0.0000   439.9332       27.2857       8.64050       42.4236      -3.32943      -5.30613       18.5076       22.8457       22.6618       20.4694       17.6851       14.0815
   9  25 4063.0699    1.3853  9.1770 10.0604  0.0000  0.1289   0.0174   0.3710    0.0962   0.0000   419.4109      -63.7615       66.2575      -7.86943      -14.5249      -25.5145       22.2880       27.4391       27.2440       25.2264       21.0485       16.7062
   9  27 4342.6385    0.9613 14.2555  9.9733  0.0000  0.2068   0.0131   0.6158    0.0697   0.0000   399.7862       47.6218       60.0211      -33.6072       38.6374      -15.0997       35.8766       44.1153       43.7949       41.1498       34.1982       26.8151
  10   6 1443.4165    0.1231  0.0875 10.0982  0.0000  0.0328   0.0163   0.0444    0.0390   0.0000   435.6664      -4.13094       5.34615       1.23733       4.70091     -0.623512       3.69210       7.73361       7.27574       3.59365       6.16713       4.47843
  10   7 1592.9080    0.2133  0.1515 10.0893  0.0000  0.0181   0.0197   0.0582    0.0440   0.0000   436.9249       3.59138       8.44103       2.59357      0.488997     -0.567203       2.83997       2.74730       3.37676       3.35850       2.63585       2.10384
  10   8 1737.7819    0.3072  0.2714 10.0354  0.0000  0.0237   0.0172   0.0425    0.0511   0.0000   436.3230       3.12361       12.7670       3.69238     -0.688508       1.47773       3.56828       4.89154       3.88627       3.80689       4.12448       3.19895
  10   9 1879.9816    0.4777  0.3506 10.0217  0.0000  0.0218   0.0232   0.0491    0.0681   0.0000   435.8462       4.57545       14.4684      -2.51148      -6.31258       1.11675       3.42363       4.06417       4.07834       3.85947       3.37311       3.26843
  10  10 2021.4674    0.6043  0.5510 10.2468  0.0000  0.0243   0.0238   0.0673    0.0870   0.0000   438.5314       7.23525       11.2603       1.61947      -1.01739       4.31951       4.03432       4.88107       4.88558       4.37616       3.73559       3.55487
  10  11 2162.8995    0.8780  0.7498 10.1003  0.0000  0.0285   0.0286   0.0714    0.1653   0.0000   438.4430      -3.71314       8.50630      -1.30928       2.02383      -5.44467       4.88228       5.96869       6.33810       5.70954       4.87245       3.80114
  10  12 2302.7590    1.1653  0.9399 10.3844  0.0000  0.0320   0.0354   0.0790    0.2209   0.0000   440.2188      -2.08910       11.7127       3.91736      -2.87678       5.07700       5.22720       6.13433       6.43022       5.89031       5.09535       4.09991
  10  13 2440.7986    1.5788  1.0272 10.4778  0.0000  0.0321   0.0437   0.0808    0.2884   0.0000   437.4271       2.93072       2.37921       7.80137      -9.33936       4.42246       5.15654       6.09717       6.41711       5.40107       5.01427       4.33367
  10  14 2578.6197    2.0908  0.9281 11.0366  0.0000  0.0294   0.0597   0.0755    0.2735   0.0000   439.6662      -3.29081       10.3168      -4.02200    -0.0893558      -8.20471       4.73798       5.95235       5.99750       5.41795       4.80532       3.87010
  10  15 2716.9954    2.6801  0.8671 11.4926  0.0000  0.0291   0.0779   0.0711    0.3059   0.0000   445.2585       10.7219       15.3601       1.65558      0.870658       5.86142       5.00101       6.24408       6.09890       5.44570       5.07412       3.77754
  10  16 2855.6684    3.0182  1.0908 11.1548  0.0008  0.0298   0.0796   0.0874    0.4643   0.0000   438.5428      0.173774       13.2608      -4.84954       6.65662      -2.91561       4.93326       5.95666       5.99969       5.58774       4.77500       3.84138
  10  17 2994.5016    3.7983  0.9610 11.8903  0.0000  0.0281   0.1060   0.0790    0.3896   0.0000   439.0897       6.67575       2.08998       8.36216       8.65279      -4.36381       4.63096       5.38627       5.44434       5.09919       4.52378       3.62315
  10  18 3132.8636    4.1155  1.0809 12.0145  0.0000  0.0311   0.1097   0.0839    0.4540   0.0000   438.7160       2.48988      -1.63053     -0.794907       3.93188      -3.57257       4.84427       5.99404       6.11066       5.74018       5.13038       3.80741
  10  19 3271.3588    3.8659  1.2348 12.5370  0.0000  0.0357   0.0996   0.0946    0.2977   0.0000   439.7245       10.5568       12.7228      -8.33896      -1.76622      0.439940       5.87450       6.77207       6.34552       6.28104       5.80096       4.82191
  10  20 3410.0493    3.2460  2.2719 11.4169  0.0000  0.0478   0.0617   0.1204    0.2287   0.0000   442.4721       11.4395       19.8386      -11.8594       11.4370       7.23775       7.99295       9.50895       9.50849       8.80929       7.67823       6.45379
  10  21 3548.9837    2.7351  3.4233 10.8844  0.0013  0.0594   0.0430   0.1603    0.1772   0.0000   429.8259       13.0833       1.97959       2.06469      -5.54869       12.0488       9.32568       11.4355       11.1753       10.8027       9.32192       7.61294
  10  22 3688.5862    2.2194  4.3246 10.8278  0.0000  0.0703   0.0333   0.1863    0.1334   0.0000   432.2629     -0.650334       23.1357      -5.22169       10.4166       5.33392       11.4979       13.5867       14.2369       13.1608       11.4846       9.30100
  10  23 3828.0459    1.8916  5.9961 10.3238  0.0000  0.0872   0.0243   0.2335    0.1308   0.0000   426.3870       7.57583       13.6983      -10.0133      -5.41172       8.96753       13.7278       16.8304       16.8059       16.1699       13.5532       11.3756
  10  25 4107.8102    1.3134 10.0779  9.9544  0.0000  0.1311   0.0155   0.3803    0.0925   0.0000   449.5351       31.4054       30.1676       15.3076       27.5219      -26.7588       20.6047       25.8088       25.6540       25.0252       20.7482       17.2262
  10  26 4247.6444    1.0707 12.1422 10.0788  0.0000  0.1649   0.0136   0.4829    0.0678   0.0000   405.3616       90.0803       68.3161      0.311017      -29.3458       8.68739       25.4723       31.7313       31.6096       30.1194       26.2694       21.5657
  10  28 4528.3769    0.7697 17.2041  9.9400  0.0000  0.2670   0.0100   0.7484    0.0544   0.0000   519.8520       36.0669       60.5412      -20.0363       2.29090       12.3692       39.0563       51.4577       49.8450       48.2577       40.9252       34.0644
  11   5 1320.4631    0.1008  0.0313 10.1062  0.0000  0.0285   0.0209   0.0169    0.0357   0.0000   437.2221       1.90753       8.57292       3.58720      0.358421      -3.65818       2.57577       4.30204       4.52484       3.19303       3.50953       2.28280
  11   7 1627.1037    0.2310  0.1832 10.0308  0.0000  0.0223   0.0162   0.0402    0.0434   0.0000   436.5871     -0.128696       12.0108      -1.33681      -2.58527      0.454968       3.77195       6.80926       6.06641       8.52341       5.34589       4.70752
  11   8 1772.2157    0.3686  0.2508 10.0582  0.0000  0.0192   0.0199   0.0388    0.0508   0.0000   437.1433      -3.53476       11.4904      0.270557     -0.764195      0.310560       2.78215       3.29800       3.64408       2.90983       3.07762       2.28773
  11   9 1915.3612    0.4646  0.4978 10.0246  0.0000  0.0284   0.0190   0.0599    0.0730   0.0000   438.5382      -2.78350       14.1415     -0.782385     0.0714505      -3.41840       5.28853       6.80944       6.65655       6.34027       5.08529       3.82604
  11  10 2058.0135    0.7124  0.5043 10.1297  0.0000  0.0251   0.0258   0.0489    0.0883   0.0000   435.0261      -9.37223       15.5717      -9.58946      0.746268       2.72604       3.28520       4.40538       4.33573       4.15118       3.73085       2.86679
  11  11 2199.7844    0.8846  0.8127 10.2941  0.0000  0.0307   0.0276   0.0731    0.1444   0.0000   432.9164      -7.77358       14.1943      -4.13423       2.67872      -6.12122       4.21009       5.15686       5.69259       5.22334       4.59182       3.91858
  11  12 2339.9785    1.2835  0.9409 10.1694  0.0000  0.0317   0.0352   0.0732    0.2861   0.0000   435.4346     -0.171447       8.45991       2.44128      -1.62432      -4.87704       4.84314       6.72459       6.48564       6.50769       5.55299       4.22157
  11  13 2478.4923    1.7035  0.9672 10.7897 -0.0004  0.0310   0.0475   0.0747    0.2869   0.0000   430.7856       7.76042       9.35610      -1.44265      -2.32358       1.55373       4.49586       5.78519       5.85252       5.42389       5.04571       4.07584
  11  14 2616.9470    2.2452  0.9765 11.4206  0.0000  0.0298   0.0622   0.0741    0.2635   0.0000   439.9462      0.500986       13.9095      -3.70356      -2.40528      -3.47524       4.13704       5.11433       5.21081       4.95025       4.39507       3.74235
  11  15 2756.1087    2.7373  0.8908 11.6270  0.0000  0.0269   0.0746   0.0687    0.2444   0.0000   435.1872       1.79951       11.8048      -2.03693      -2.37803      -1.45655       3.98355       5.02958       4.91492       4.72820       4.33499       3.53833
  11  16 2895.4375    3.5721  0.8124 11.9845  0.0000  0.0254   0.1005   0.0613    0.2697   0.0000   433.0710       3.78536       13.4568      0.168121      -8.99196      -4.86145       3.98244       4.61977       4.66271       4.43166       4.01330       3.42229
  11  17 3034.5310    4.2604  0.9076 11.8078 -0.0007  0.0262   0.1170   0.0660    0.4458   0.0000   441.0068       5.77599       11.4558      -1.90881      -1.59246      -3.72525       4.05218       4.84243       4.96084       4.86436       4.16054       3.58478
  11  18 3173.5321    3.9838  1.2355 11.5985  0.0000  0.0312   0.0950   0.0855    0.4977   0.0000   435.3084       8.87728       4.55738     -0.225386      -8.35099      -9.93542       4.60779       5.56917       5.91184       5.34909       4.96440       3.90341
  11  19 3312.3338    3.6517  1.6432 11.2599  0.0018  0.0361   0.0781   0.0997    0.4120   0.0000   435.6972      0.726456       14.3365      -6.02345      -8.76567    -0.0891354       5.58739       6.67171       6.71981       6.44003       5.98153       4.76954
  11  20 3451.6508    2.9695  2.5178 11.2764  0.0000  0.0483   0.0513   0.1241    0.1741   0.0000   455.0960    -0.0188865       10.7123       1.93873       3.42332      -5.88219       7.49220       9.31585       9.30519       8.52563       7.71621       6.42048
  11  21 3591.0443    2.5548  3.6432 10.8560  0.0000  0.0591   0.0378   0.1542    0.1462   0.0000   444.6572       26.0254      0.845592      -25.9404       5.06144      -7.53115       8.68087       10.5461       10.7238       10.5461       9.09647       7.64520
  11  22 3730.7491    2.1438  5.1018 10.6238  0.0000  0.0740   0.0285   0.1986    0.1184   0.0000   433.9466       22.7434       9.06479       5.75536      -21.8049       7.56899       10.8282       12.9950       13.3351       12.8370       11.3943       9.52790
  11  23 3870.8220    1.7472  6.5503 10.3643  0.0000  0.0904   0.0215   0.2432    0.1054   0.0000   416.5040       42.3550      -10.3586       18.4290      -1.37551      -3.03930       13.1848       15.9811       16.1267       15.8046       14.1481       11.9742
  11  26 4291.9081    1.0207 12.5282 10.0533  0.0000  0.1696   0.0126   0.4785    0.0635   0.0000   412.5984      -12.3754      -7.62905      -20.5237       5.46619      -2.86437       23.1325       29.2654       29.7677       29.2746       25.1474       21.3702
  11  27 4432.9655    0.8253 16.3880 10.0565  0.0009  0.2388   0.0102   0.6772    0.0524   0.0000   478.8674      -83.0110       1.66735       17.4121       11.4089       23.7850       32.6423       41.1130       43.1906       40.5615       36.4171       29.9876
  12   7 1660.2158    0.2573  0.2138 10.0494  0.0000  0.0195   0.0163   0.0435    0.0432   0.0000   435.3148       6.04945       13.2146      -5.26383      0.915699       4.60078       2.60429       4.01338       3.55312       3.59452       2.66197       2.29481
  12   8 1805.8058    0.3975  0.2374 10.1126  0.0000  0.0208   0.0196   0.0319    0.0509   0.0000   437.3044     -0.364690       16.3102       3.14544      -4.36395      0.702261       2.82567       2.58916       3.89905       2.99384       2.46280       2.51791
  12   9 1949.9912    0.5019  0.5295 10.1184  0.0000  0.0254   0.0190   0.0605    0.0730   0.0000   435.6834      -3.65933       18.9420       3.45750      -1.18922      -2.97072       3.25006       3.87085       4.34249       4.04321       3.54646       2.94983
  12  10 2093.6093    0.7125  0.6663 10.1613  0.0000  0.0259   0.0226   0.0607    0.0999   0.0000   435.4178      -1.41406       15.2206      0.372259      -2.83892      -3.76667       3.59257       4.35776       4.28774       3.90233       3.80578       3.45323
  12  11 2235.8005    1.0096  0.8298 10.3021  0.0000  0.0270   0.0283   0.0669    0.1475   0.0000   438.1337       4.35864       3.26875      0.228663      -1.81998       2.86974       3.82831       4.68399       4.78834       4.53032       4.20226       3.62617
  12  12 2376.2812    1.3601  0.8990 10.6045  0.0000  0.0286   0.0379   0.0714    0.2110   0.0000   442.2539      -8.08072       8.75012       2.26620      -2.66789    -0.0394959       3.94662       4.61695       4.73327       4.25690       4.25885       3.87035
  12  13 2515.4511    1.8207  1.0548 10.6606  0.0000  0.0310   0.0473   0.0757    0.3464   0.0000   439.3075      -5.52343       3.84346      -3.38314      -6.82841      -4.30174       3.89946       4.90650       5.09331       4.75503       4.28502       3.83593
  12  14 2654.5710    2.3456  1.0804 10.4671 -0.0014  0.0299   0.0591   0.0735    0.6738   0.0000   438.6021       3.55085       15.9615      0.163801      -1.54162       2.15658       4.19364       4.82032       4.85844       4.67221       4.54877       3.82961
  12  15 2794.4589    2.9993  0.9710 11.9330  0.0000  0.0266   0.0788   0.0711    0.2444   0.0000   436.3311      -1.16467       21.0845      -4.80273      -1.83717      -3.74768       3.62950       4.52462       4.78891       4.38748       4.09292       3.36270
  12  16 2934.3261    3.6029  0.9693 12.0678  0.0000  0.0291   0.0912   0.0677    0.2977   0.0000   434.3956       3.73742       14.4894      -3.79621      -2.86865      -7.42075       3.80561       4.86846       4.97571       4.84064       4.50974       3.81939
  12  17 3073.7870    3.8654  1.0865 12.1882  0.0000  0.0293   0.0959   0.0761    0.3377   0.0000   436.9794       8.80472       8.10193     -0.972090      0.405234      -2.68979       4.06074       5.29320       5.27426       5.02372       4.41180       3.89078
  12  18 3213.2901    3.9222  1.2973 12.0846 -0.0015  0.0326   0.0875   0.0837    0.3500   0.0000   443.4219      0.809625       18.4478      -5.18156      -6.84871      -6.75577       4.49512       5.73657       5.86021       5.93861       5.10283       4.32260
  12  19 3352.6417    3.4877  1.8926 11.3194  0.0000  0.0384   0.0649   0.0972    0.2626   0.0000   442.9230       19.9237       12.6845      -6.15364      -9.04097      -11.2732       5.60848       6.83965       7.31350       7.06140       6.14094       5.19520
  12  20 3492.4412    2.8173  2.9546 11.0074  0.0008  0.0509   0.0430   0.1260    0.1558   0.0000   431.8617       8.64504       14.9965      -2.95175     -0.169470      -4.38744       6.60152       8.13904       8.22998       8.14421       7.35573       6.30119
  12  21 3632.4000    2.3821  4.1075 10.8741  0.0000  0.0628   0.0318   0.1586    0.1134   0.0000   422.5703      -9.57901       25.2285       6.93184      -7.39903      -5.63581       8.29626       10.4138       10.5534       10.3569       9.33899       8.00653
  12  22 3772.4812    2.0233  5.4836 10.5404 -0.0000  0.0757   0.0250   0.1952    0.1061   0.0000   425.3727       11.5820       16.6835      -19.8281      -23.2911       5.63529       9.86602       12.2785       12.3705       12.3877       11.1548       9.69702
  12  23 3912.9705    1.6800  7.5866 10.1580  0.0002  0.0950   0.0189   0.2569    0.1040   0.0000   428.7484     -0.249322       12.8081      -12.0373       17.3514       9.60390       12.1032       15.3431       15.4023       15.4665       13.6931       11.7311
  12  24 4053.3473    1.3934  9.4836 10.0473  0.0000  0.1135   0.0153   0.3311    0.0881   0.0000   451.2312       16.5129       5.94367      -48.7002       23.4370      0.330947       14.6289       18.4715       19.1493       18.6263       16.7416       14.3298
  12  25 4194.2518    1.1583 10.9452 10.0095  0.0000  0.1357   0.0132   0.3810    0.0746   0.0000   457.4084       3.91238       19.9267       57.0260      -5.95349      -25.5392       17.7525       22.0325       22.5417       22.3007       19.9187       17.4209
  12  27 4476.4326    0.7889 15.0377 10.1029 -0.0008  0.2146   0.0102   0.6089    0.0487   0.0000   484.2980      -72.6888       52.3454       26.6311      -31.9911      -8.13238       27.7251       34.9537       36.6301       35.6115       31.4231       27.0640
  13   6 1541.1638    0.1787  0.1441 10.0566  0.0000  0.0215   0.0142   0.0471    0.0383   0.0000   433.0816       2.04217       10.0317       2.89199      -2.80094       1.84018       2.16756       2.46713       3.90404       2.32098       2.71384       2.94093
  13   7 1692.3514    0.2761  0.2165 10.0475  0.0000  0.0287   0.0154   0.0388    0.0426   0.0000   436.5555      -1.04980       16.3442      -4.09925      -2.15442       5.48554       3.85730       3.91103       2.11077       3.24938       4.16423       3.65580
  13   8 1838.6651    0.4053  0.3175 10.1393  0.0000  0.0178   0.0180   0.0430    0.0512   0.0000   438.4996      0.414060       11.8548       3.74281       2.25364      -5.23833       2.42643       3.17884       3.39439       3.22440       2.72273       2.39797
  13   9 1983.8096    0.6022  0.5060  9.9620  0.0000  0.0209   0.0203   0.0492    0.0806   0.0000   438.7124      -2.93995       9.05113      0.535703      0.967551       2.25150       2.57105       3.26412       3.44488       3.15623       2.83903       2.56939
  13  10 2128.4907    0.8357  0.7160  9.9346  0.0000  0.0252   0.0244   0.0603    0.1282   0.0000   436.6889      -1.66162       8.38240      -3.45230      -8.35993       1.00814       3.42582       4.13484       4.40939       4.50227       4.04880       3.28457
  13  11 2271.1271    1.0916  0.7225 10.6213  0.0000  0.0249   0.0312   0.0582    0.1218   0.0000   437.2174      0.149329       18.0256      0.328568      -2.62163       4.59560       3.09951       3.97028       3.86676       3.89046       3.51321       3.14885
  13  12 2411.8397    1.5257  0.8903 10.4967 -0.0004  0.0276   0.0392   0.0649    0.2338   0.0000   441.7289      -3.55269       11.6932       1.51462       3.40451      -6.58706       3.42684       4.36362       4.38624       4.29621       4.14100       3.57965
  13  13 2551.7002    1.8806  0.9920 11.3224  0.0000  0.0289   0.0486   0.0720    0.2080   0.0000   442.6831    -0.0323483       4.96716     -0.788631       2.14730      -4.08808       3.37364       4.10701       4.42173       4.44747       3.96887       3.50605
  13  14 2691.6818    2.5583  0.8777 11.1934  0.0000  0.0263   0.0658   0.0605    0.3719   0.0000   431.9958       4.66354       10.9815       4.06891      -2.76323     -0.671533       3.31818       4.43657       4.47800       4.57545       3.76275       3.18913
  13  15 2832.1443    3.1237  0.9061 11.4657  0.0000  0.0259   0.0798   0.0611    0.4315   0.0000   437.3327       4.34615       19.4589      -3.84360      -4.69284      -2.03544       3.33712       3.96869       3.92536       3.99208       3.56543       3.23707
  13  16 2972.5785    3.7938  1.0223 11.8140  0.0000  0.0270   0.0925   0.0689    0.4312   0.0000   436.9987       5.22076       6.87743      0.494735       2.22385     -0.649960       3.53681       4.26407       4.40567       4.47759       4.08575       3.42755
  13  17 3112.4596    3.8977  1.1583 12.1754  0.0000  0.0295   0.0896   0.0754    0.3331   0.0000   431.2520      -1.19065       13.0645      -1.79333       8.46406      -1.29783       3.54788       4.22392       4.41517       4.68553       3.99281       3.54897
  13  18 3252.3855    3.7332  1.4232 12.0849  0.0000  0.0327   0.0778   0.0835    0.2380   0.0000   443.6409      -3.15639       18.1546       1.26415      -4.31774      -1.78500       4.08332       4.84488       4.97562       5.02589       4.60900       4.17587
  13  19 3392.4351    3.3834  1.9108 11.0543  0.0000  0.0373   0.0593   0.0959    0.3048   0.0000   439.4104       7.36651       17.0753      -4.13912      -4.77973      -2.12488       4.62998       5.75974       5.87633       5.74237       5.30062       4.62765
  13  20 3532.5501    2.7190  3.1469 10.9665  0.0001  0.0492   0.0387   0.1316    0.1397   0.0000   436.0351       2.84592       9.93886       3.39933      -2.81687      0.709199       6.01102       7.44554       7.72362       7.55605       6.97659       6.04707
  13  21 3673.1645    2.3381  4.3284 10.7629  0.0000  0.0617   0.0296   0.1599    0.1108   0.0000   434.4842       4.72082       33.9474       8.35610     0.0682032      -12.8089       7.73779       9.60096       10.0718       9.79701       8.80434       7.83191
  13  22 3813.7315    1.9131  5.9150 10.5652  0.0002  0.0768   0.0224   0.2060    0.0920   0.0000   450.1425       23.9302       18.5747       3.72604      -5.10551     -0.668900       9.25427       11.5144       11.8995       11.7365       10.8325       9.52958
  13  23 3954.2337    1.6014  7.3792 10.3623 -0.0020  0.0922   0.0177   0.2509    0.0830   0.0000   437.7288       32.3836       50.2750      -12.8637      -6.00959       15.7049       10.7515       13.9806       14.0889       14.1549       12.9521       11.2181
  13  24 4095.4439    1.3360  9.3208 10.1387  0.0000  0.1103   0.0148   0.3132    0.0795   0.0000   426.9588       9.83502       67.2929      -21.9648      -5.20136      -44.2344       13.5543       16.4983       17.3051       17.3829       15.6051       13.8177
  13  25 4236.5319    1.0903 12.3861 10.0755  0.0000  0.1482   0.0122   0.4330    0.0644   0.0000   470.0595       39.5164       27.2214      -55.1183       14.9353      -7.23691       18.0664       23.0105       23.9646       23.9779       21.4036       18.6223
  13  27 4519.4716    0.7535 17.3367 10.0812  0.0000  0.2513   0.0089   0.6646    0.0438   0.0000   443.2051      -49.6405       118.195      -1.85024      -27.5292      -28.6967       28.4113       36.3349       39.0536       38.0915       33.6868       29.8606
  14   5 1411.7053    0.1081  0.0792 10.1660  0.0000  0.0179   0.0129   0.0398    0.0331   0.0000   439.6375       2.06108       13.5407      -1.51018      -2.66416      -1.63765       2.40442       2.42725       2.97664       2.67629       3.48739       2.36383
  14   7 1723.5146    0.3062  0.2526 10.1057  0.0000  0.0187   0.0159   0.0436    0.0430   0.0000   434.2950       6.32338       15.7579     -0.923635      -4.43726       4.79694       2.80022       3.78889       3.54205       3.70254       3.03381       2.57849
  14   8 1870.8183    0.4418  0.4789 10.0125  0.0000  0.0226   0.0163   0.0539    0.0640   0.0000   437.7915      -1.33180       14.5014       3.80411      -6.07026      -2.00403       2.59314       3.11374       3.26989       3.24998       3.02922       2.62521
  14   9 2017.0496    0.6112  0.5058 10.1699  0.0000  0.0211   0.0198   0.0468    0.0765   0.0000   439.2350     -0.789352       11.0923      -1.18431       2.93024      -2.87096       2.15297       2.79692       2.98063       2.85585       2.69367       2.30350
  14  10 2162.5332    0.8662  0.7003 10.2199  0.0000  0.0236   0.0244   0.0572    0.1097   0.0000   436.8213      -3.79408       14.2870       3.00846       1.63346      -5.51479       2.76711       3.43040       3.47663       3.42296       3.21101       3.03115
  14  11 2305.7096    1.1602  0.8934 10.5618  0.0000  0.0265   0.0302   0.0697    0.1531   0.0000   439.7301      -2.94553       18.4261     -0.791605      -2.75977      -1.43716       3.11109       4.00361       4.06451       4.28860       3.74338       3.34224
  14  12 2446.6657    1.5754  1.0610 10.4410  0.0000  0.0275   0.0358   0.0705    0.2310   0.0000   439.3357      -3.12717       11.5984      -6.09457      -8.77450    -0.0369514       3.12618       3.94780       4.32458       4.27474       3.71864       3.20655
  14  13 2587.3049    2.1158  0.9912 11.1596  0.0000  0.0266   0.0507   0.0661    0.2448   0.0000   441.9924       5.03628       10.4887      -4.88655     0.0745529      0.411101       3.10150       3.50994       4.00289       3.90367       3.54231       3.16505
  14  14 2728.2147    2.8043  0.8886 11.4190  0.0000  0.0258   0.0695   0.0603    0.3468   0.0000   439.4675      -1.93930       18.2752      0.529271      -9.01104     -0.441621       2.99343       4.03541       4.10729       4.03918       3.60161       3.20550
  14  15 2869.2513    3.4758  0.9094 11.0200  0.0001  0.0241   0.0862   0.0611    0.7302   0.0000   434.2849     -0.750623       10.2610     -0.390181       2.33701      -3.01011       2.90834       3.67299       3.74824       3.78599       3.50063       2.92941
  14  16 3010.1597    3.9732  1.0372 10.9890  0.0000  0.0266   0.0910   0.0661    1.1860   0.0000   441.4137       7.03200       17.6017      0.986101      -7.14373      -1.18754       3.32598       4.02815       4.14119       4.28195       3.94001       3.41734
  14  17 3150.5265    3.9817  1.1015 12.9748  0.0000  0.0287   0.0956   0.0739    0.2234   0.0000   432.3947       5.06089       14.7827      -3.25150      -2.26330      0.491974       3.34495       3.97575       4.39443       4.61154       4.11600       3.52535
  14  18 3290.8571    3.6253  1.6712 12.1913 -0.0042  0.0355   0.0698   0.0899    0.2053   0.0000   435.5967       5.69990       23.2758      -6.34673      -3.33194       2.65792       4.19141       5.39796       5.32427       5.63978       5.07363       4.39234
  14  19 3431.4614    3.1478  2.2146 11.7916 -0.0001  0.0409   0.0528   0.1051    0.1522   0.0000   439.6417       8.91891       18.7648      -4.97135      -1.55582      -2.97778       4.52678       5.77535       5.91140       6.01638       5.37869       4.88131
  14  20 3572.1761    2.6392  3.4613 11.1263  0.0000  0.0519   0.0355   0.1358    0.1229   0.0000   430.5934       10.1997       21.2047      -8.58714      -5.24244      -1.72812       6.16429       7.61000       7.58560       7.86901       7.08093       6.34914
  14  21 3713.0311    2.1326  4.9039 10.8306  0.0000  0.0646   0.0255   0.1763    0.0942   0.0000   433.5073       16.3248       10.1491      -8.98639      -14.8732      -1.76326       7.43144       9.40987       10.1122       9.67641       9.08464       8.08495
  14  22 3854.0647    1.7691  6.9294 10.4459  0.0000  0.0836   0.0193   0.2256    0.0879   0.0000   432.2708       11.1456       12.6275       7.60351       11.8085      -10.0846       9.36539       11.5747       12.3252       12.1334       11.4044       10.2445
  14  23 3995.0587    1.4977  8.5932 10.3716  0.0000  0.1005   0.0162   0.2785    0.0759   0.0000   465.9789       5.07174       6.45104      -13.6787     -0.334555       20.0017       11.6590       14.7483       15.1955       14.7981       14.2488       12.4270
  14  25 4278.1548    1.0244 12.0033 10.2098  0.0000  0.1476   0.0119   0.4238    0.0577   0.0000   426.1301       42.2079       33.6629      -17.9208       3.98233      -33.5073       16.1845       20.8396       21.7229       21.9024       19.9422       17.9499
  14  26 4420.1606    0.8310 14.3905 10.1804 -0.0014  0.1941   0.0102   0.5480    0.0490   0.0000   422.8220      -13.2803       22.9478      -8.50206       8.30151      -22.9448       20.8330       27.5272       28.8809       28.2875       26.2724       23.0666
  15   5 1440.0281    0.1163  0.1163 10.1225  0.0000  0.0209   0.0113   0.0393    0.0329   0.0000   437.8040       5.12010       19.2682       4.29404      -2.88640     0.0977939       2.79732       3.92491       3.77764       3.47538       3.08229       2.47452
  15   7 1753.7909    0.3302  0.3074 10.1273  0.0000  0.0187   0.0150   0.0422    0.0445   0.0000   435.9570      -4.59392       16.5632       1.14514      0.114480      -2.89548       1.84232       2.47519       3.18279       3.14684       3.55107       2.90880
  15   8 1902.3396    0.4888  0.4370 10.1924  0.0000  0.0226   0.0174   0.0430    0.0581   0.0000   434.7517     -0.708873       13.1722      -1.68437     -0.340896     -0.256821       2.25141       2.98485       2.98353       2.91547       2.92509       2.54765
  15   9 2049.5761    0.6489  0.6392 10.1475  0.0000  0.0241   0.0194   0.0562    0.0909   0.0000   437.1358       1.96329       13.8952       1.21582      -2.30515      0.279209       2.58927       3.32105       3.29040       3.36589       3.00061       2.89326
  15  10 2195.7675    0.9188  0.8319 10.2568  0.0000  0.0259   0.0234   0.0606    0.1222   0.0000   440.2127      -3.34694       7.70845       3.81803      -4.00403     -0.517030       2.51745       3.32189       3.46014       3.43799       3.18432       2.92837
  15  11 2339.4987    1.2939  0.8812 10.5238  0.0000  0.0247   0.0318   0.0637    0.1672   0.0000   436.1250      -6.19112       16.6745     -0.446788      -6.01394       3.23091       2.74677       3.42240       3.71015       3.38571       3.44446       2.80608
  15  12 2481.0122    1.7486  0.9732 10.5399  0.0000  0.0254   0.0400   0.0636    0.2545   0.0000   436.7167     -0.326035       8.66026       2.93460      0.403918    -0.0771222       2.87717       3.75428       3.88098       3.77098       3.51472       3.26210
  15  13 2622.3950    2.2370  0.9177 11.2511  0.0000  0.0235   0.0541   0.0657    0.2113   0.0000   441.5269      -1.43334       10.3073       1.08993      -1.42132       1.68975       2.65516       3.26096       3.32649       3.33296       3.04880       2.86724
  15  14 2764.1334    2.8703  0.9125 11.8637  0.0000  0.0232   0.0691   0.0634    0.2187   0.0000   437.4462       1.99082       9.89642       5.41751      -5.71814      -3.16502       2.56061       3.12408       3.31542       3.24491       3.18481       2.95238
  15  15 2905.7837    3.5078  0.8729 11.9826  0.0000  0.0239   0.0843   0.0577    0.3132   0.0000   439.7745       2.99523       10.2384      0.743653      -1.40570      -7.13303       2.70510       3.60862       3.77184       3.86155       3.58635       3.17211
  15  16 3047.1070    3.8763  0.9765 12.2868  0.0000  0.0247   0.0912   0.0657    0.3416   0.0000   440.2714       8.58987       8.39689       1.53808       2.52006      -3.18500       2.72433       3.46965       3.64789       3.66069       3.72329       3.30282
  15  17 3188.0421    4.1627  1.2992 11.9241  0.0000  0.0291   0.0867   0.0761    0.4731   0.0000   437.2158       8.03388       16.5269      -5.68240       1.23570      -2.14607       3.22428       3.91223       4.07384       4.20351       3.75619       3.61960
  15  18 3328.8443    3.6091  1.7247 11.8033  0.0008  0.0342   0.0677   0.0903    0.3196   0.0000   437.2705       12.9391      0.440727       2.03211      -1.89389      -5.27724       3.86078       4.79976       4.95044       5.09751       4.62544       4.23976
  15  19 3470.0188    2.9805  2.6054 11.3575  0.0000  0.0432   0.0444   0.1120    0.1823   0.0000   443.3532       4.09039       14.0106       6.40466       4.61287      -16.7265       4.63443       5.80200       6.17506       6.13859       5.79058       5.27556
  15  20 3611.1149    2.4550  3.6435 11.2724  0.0000  0.0546   0.0323   0.1380    0.1074   0.0000   447.6764       7.36971       24.1699       3.98417       2.34982       3.86627       5.78979       7.39263       7.66468       7.68243       7.26785       6.53888
  15  21 3752.5793    2.1073  5.2921 10.4920  0.0000  0.0653   0.0232   0.1752    0.1125   0.0000   434.6271       12.8819       23.3566      -8.00572      -5.85513      -2.67552       7.12892       9.07797       9.62110       9.84595       9.25919       8.24216
  15  22 3894.1928    1.7552  7.0223 10.2924  0.0000  0.0794   0.0180   0.2211    0.0913   0.0000   454.1270       10.8055      -7.35683       2.53370       8.38689      -17.6423       8.30687       10.3597       11.1965       11.1439       10.5360       9.33098
  15  23 4035.8012    1.4235  8.9689 10.2953  0.0000  0.1006   0.0147   0.2861    0.0729   0.0000   444.3574      -19.1014       11.9438     -0.925788       18.8269      -9.74018       10.3721       13.1735       14.1539       14.0519       13.3968       11.7338
  15  24 4177.3321    1.1782 11.3026 10.1742  0.0001  0.1292   0.0123   0.3619    0.0663   0.0000   446.8463       29.4174       8.41587       14.4750      -16.6872      -18.5963       13.2973       17.5168       18.0672       18.6237       17.3426       15.2937
  15  27 4603.9339    0.6570 19.0946 10.0955  0.0054  0.2755   0.0075   0.7303    0.0371   0.0000   458.4660       18.5556      -35.1754       9.31114       4.60650      -7.55565       27.7664       35.6169       38.3085       38.1708       35.8536       31.9470
  16   5 1467.2651    0.1316  0.0903 10.0045  0.0000  0.0157   0.0127   0.0315    0.0316   0.0000   436.5973       2.74571       16.4756      0.159870      -1.48990      0.644076       1.45348       2.18410       1.75259       2.31206       1.85262       1.68646
  16   6 1629.5155    0.2311  0.1489 10.0662  0.0000  0.0122   0.0147   0.0305    0.0357   0.0000   438.4369     -0.368715       15.7679      -2.63012      0.362674       1.65930       1.32378       1.87636       1.94906       2.06066       1.93604       1.66102
  16   7 1783.1977    0.3440  0.3497 10.0391  0.0000  0.0181   0.0140   0.0460    0.0454   0.0000   438.9090      0.288960       12.8544       2.14974      0.652930      -1.54406       2.08946       2.85061       2.87839       2.80510       2.41274       2.08205
  16   8 1933.1470    0.5439  0.4265 10.1185  0.0000  0.0200   0.0189   0.0442    0.0611   0.0000   436.3704     -0.796586       15.7929       4.52586     -0.778469     -0.223580       1.89954       2.62665       2.57777       2.59322       2.26487       2.26247
  16   9 2081.5608    0.7185  0.6785 10.1933  0.0000  0.0225   0.0200   0.0565    0.0927   0.0000   433.9362      -2.64409       13.1109     0.0940200      -3.34741       1.43544       2.19268       2.71184       2.91511       2.94468       2.74473       2.49733
  16  10 2228.3163    0.9971  0.9791 10.0110  0.0000  0.0258   0.0225   0.0668    0.1577   0.0000   437.9805      -2.14774       14.4512       1.34938      -5.27949      0.102254       2.63524       3.44984       3.79852       3.63412       3.47838       3.17253
  16  11 2372.5752    1.3474  1.0049 10.3808  0.0000  0.0272   0.0298   0.0636    0.1813   0.0000   437.8055     -0.390792       9.11482       3.97068       2.46519     -0.684654       2.53813       3.42327       3.63173       3.58879       3.44796       3.06675
  16  12 2514.8103    1.8616  1.1335 10.3131  0.0000  0.0267   0.0387   0.0678    0.3683   0.0000   435.7364      0.703534       11.6853       4.47886       3.40872       1.74696       2.90989       3.57422       3.70597       3.91267       3.61474       3.32875
  16  13 2656.9213    2.3632  1.0799 10.7578  0.0000  0.0247   0.0493   0.0687    0.3429   0.0000   432.5896       2.80675       17.2730       5.46383      0.236604       1.39285       2.51165       3.13553       3.30348       3.53878       3.34191       3.05031
  16  14 2799.5096    3.0560  1.0108 11.4799  0.0000  0.0238   0.0666   0.0610    0.2953   0.0000   437.8506       4.86669       14.7814    -0.0451302      -1.45208      -2.44863       2.50131       3.06740       3.27151       3.43419       3.14869       2.84208
  16  15 2941.7812    3.6559  0.9272 11.9118  0.0000  0.0226   0.0831   0.0605    0.3315   0.0000   437.8280       10.6625       9.15277      -3.63160     -0.453660      -4.69555       2.23084       2.82839       2.83339       3.04216       2.82389       2.55325
  16  16 3083.4911    3.9253  0.9655 12.6547  0.0000  0.0257   0.0927   0.0632    0.2659   0.0000   432.7561       5.72429       16.5898      0.920034      -3.73741       1.17209       2.75944       3.67463       4.01073       3.99497       3.72361       3.50635
  16  17 3225.0421    4.0404  1.3654 11.7637  0.0000  0.0291   0.0813   0.0784    0.5472   0.0000   441.5518       6.40795       7.63774      -3.33531      -1.50838      -5.51390       2.93564       3.72367       4.04867       3.97785       3.86172       3.38251
  16  18 3366.3561    3.3535  2.0513 11.7880  0.0000  0.0378   0.0578   0.1011    0.2631   0.0000   430.8589       11.1942       13.1905       4.71027     -0.387693      -6.57617       3.67670       4.82162       5.03487       5.08482       4.84025       4.36452
  16  19 3507.9947    2.8930  2.6610 11.4831  0.0000  0.0427   0.0422   0.1143    0.1624   0.0000   448.1742       1.95972       6.07555      -2.57941      -6.96225      -6.67800       4.36476       5.55871       5.79440       5.81248       5.56416       5.07330
  16  20 3649.7545    2.3633  4.2443 10.7603  0.0000  0.0549   0.0274   0.1500    0.1203   0.0000   445.4400       4.06199       16.4697       12.7279      -6.66106      -14.8076       5.53202       6.93787       7.28794       7.48781       6.97846       6.21616
  16  21 3791.3199    2.0256  5.4806 10.5714  0.0000  0.0670   0.0219   0.1743    0.0977   0.0000   444.1378       13.9162       3.28955       8.04857      -2.34923      -5.25446       6.66056       8.48817       8.78069       8.82090       8.45909       7.64697
  16  22 3933.5086    1.6242  7.5473 10.3731  0.0000  0.0851   0.0161   0.2328    0.0753   0.0000   456.7128       5.44577       14.2523     -0.739334       24.3744      -33.4525       8.24729       10.6368       11.1484       11.4533       10.6623       9.81152
  16  23 4075.4458    1.3656  9.4901 10.2419  0.0000  0.1020   0.0134   0.2917    0.0680   0.0000   443.3114       2.94592       18.2732      -18.6412      -20.0800      -4.95705       10.2092       12.9361       13.9410       13.9923       12.9024       11.8336
  16  24 4217.5038    1.1622 12.1827 10.1245  0.0002  0.1285   0.0114   0.3760    0.0605   0.0000   429.8533       33.8869       14.5882      -19.6615      -8.88072       18.0586       12.7945       16.2005       17.3289       17.4443       16.5379       15.1619
  17   5 1493.4898    0.1520  0.1005 10.0454  0.0000  0.0166   0.0129   0.0307    0.0312   0.0000   439.1005      -1.33257       15.7275      0.541356      -3.29038      0.521817       1.71536       2.27827       2.82911       1.99421       1.91561       2.40848
  17   6 1657.0605    0.2517  0.2022 10.0650  0.0000  0.0159   0.0130   0.0305    0.0361   0.0000   437.2419      -3.70847       11.6529      -2.14030      -2.50353     0.0182873       1.84926       2.32098       2.39034       1.98689       1.96948       2.30956
  17   7 1811.9569    0.4147  0.3048 10.0637  0.0000  0.0178   0.0162   0.0332    0.0465   0.0000   440.6816       1.85872       16.0693     -0.278024      -3.37357     -0.155320       1.37946       1.85260       2.09991       2.11955       1.83889       1.66068
  17   8 1963.2887    0.5202  0.4969 10.1284  0.0000  0.0205   0.0162   0.0431    0.0600   0.0000   438.9825      -1.16933       9.00117      -1.46210      -2.53677      -2.59155       2.02583       2.58028       2.88200       2.72368       2.58870       2.48585
  17   9 2112.9702    0.7636  0.6994 10.1571  0.0000  0.0224   0.0202   0.0546    0.0906   0.0000   437.9836     -0.104260       14.0477       1.22915      -1.15532      -2.04468       2.01315       2.37840       2.66744       2.70987       2.55277       2.31418
  17  10 2260.2937    1.1531  0.8745 10.0522  0.0000  0.0240   0.0263   0.0575    0.1766   0.0000   436.5807       1.23355       16.0237       1.97240       1.62201       1.50772       2.36040       3.15868       3.30465       3.23616       2.96839       2.74089
  17  11 2404.9449    1.4858  1.0762 10.3501 -0.0004  0.0248   0.0316   0.0670    0.2253   0.0000   435.4291       3.20775       17.5794     -0.162936      -3.06635      -1.60838       2.36631       3.04390       3.12216       3.33149       3.18894       2.87551
  17  12 2548.0525    1.9330  1.0071 10.9657  0.0000  0.0241   0.0415   0.0634    0.2075   0.0000   441.8630     -0.602546       14.8099       4.59219      -2.03243      -1.92623       2.40610       3.13946       3.31626       3.33542       3.04995       2.81269
  17  13 2691.0429    2.4512  1.0213 11.3216  0.0000  0.0243   0.0513   0.0627    0.2387   0.0000   441.8357       6.02359       10.6315       3.43261       2.43888      -2.87924       2.41677       2.83443       3.05495       3.04855       2.92866       2.68884
  17  14 2834.3436    3.2389  0.9716 11.4754  0.0000  0.0238   0.0681   0.0561    0.2909   0.0000   442.6864       2.96760       13.5599       2.14903     -0.649874      -4.28316       2.22858       2.95046       3.12344       3.17037       3.11806       2.87632
  17  15 2977.2337    3.7714  0.9449 12.0320  0.0000  0.0230   0.0827   0.0571    0.2753   0.0000   434.7509      -2.84640       8.61613       1.37421      -5.75777      -6.02629       2.36251       2.80111       2.86844       2.92398       2.72177       2.66528
  17  16 3119.3919    4.2625  1.0043 12.4200  0.0000  0.0237   0.0920   0.0599    0.2930   0.0000   440.9027       6.82253       12.7364      0.527020      -2.36412      -4.97424       2.36616       2.92920       2.99680       3.05533       2.90613       2.71497
  17  17 3261.4252    3.7759  1.3795 12.5349  0.0000  0.0304   0.0761   0.0767    0.2471   0.0000   438.5774       2.50526       10.0432      0.515563      -2.72661      -4.27118       2.99483       3.97507       4.12119       4.32537       3.90745       3.56005
  17  18 3403.4195    3.3232  2.2218 11.2734  0.0000  0.0372   0.0525   0.0967    0.3310   0.0000   435.5644     -0.903203       10.5588      -3.29970       4.89908      -9.16146       3.54442       4.39639       4.65970       4.80987       4.57093       4.21774
  17  19 3545.5005    2.7150  3.1078 11.3982  0.0000  0.0466   0.0364   0.1223    0.1377   0.0000   440.2822       13.4091       9.14130      -4.26905       9.20343      -8.05602       4.32232       5.45778       6.02330       5.88645       5.83180       5.31397
  17  20 3687.7147    2.2555  4.5630 10.6491  0.0000  0.0576   0.0251   0.1486    0.1235   0.0000   443.6177       7.43826       15.4832       9.41089       5.08436       4.82789       5.48160       6.98013       7.50838       7.49087       7.32585       6.56674
  17  21 3830.0308    1.8572  6.4846 10.3895  0.0000  0.0715   0.0181   0.1998    0.0858   0.0000   433.6186       9.44038       9.15019       10.6585      -11.7769       4.40619       6.63115       8.39465       9.15434       9.13676       8.72347       8.10352
  17  22 3972.4440    1.5498  8.4374 10.2996  0.0000  0.0887   0.0146   0.2508    0.0701   0.0000   434.6125      0.845020       18.7034       25.9471       6.09835      -4.10436       8.37991       10.7231       11.4241       11.7524       11.3176       10.4159
  17  23 4114.7783    1.3205 11.0857  9.9793  0.0000  0.1121   0.0118   0.3168    0.0715   0.0000   439.0397       10.3943       15.3263       9.34350       8.08852       2.78104       10.3852       13.4538       14.2910       14.4944       13.9215       12.6900
  17  24 4257.6564    1.0630 12.9048 10.1629 -0.0008  0.1415   0.0103   0.4070    0.0536   0.0000   438.7393       6.04041       14.8400      -10.4389      -2.69063      -14.7228       12.5612       16.4482       17.4474       17.8134       16.7839       15.6267
  17  25 4399.9974    0.8925 14.5444 10.1038  0.0000  0.1665   0.0088   0.4777    0.0472   0.0000   415.7090       27.4914       19.0139       9.26318       18.7156       8.40252       15.2864       19.5279       21.2145       21.2387       20.4710       18.5760
  18   4 1341.5345    0.1159  0.1321 10.0788  0.0000  0.0222   0.0110   0.0608    0.0302   0.0000   440.2455      -3.60148       16.7992       2.69264     -0.789635     0.0638159       1.47012       1.99508       2.06157       2.44971       2.07747       1.80920
  18   5 1518.7167    0.1584  0.1458 10.0564  0.0000  0.0145   0.0112   0.0349    0.0315   0.0000   437.7010      -3.91972       21.0128      -1.08973       3.80902      -2.47612       1.55578       2.07865       2.34332       2.53579       2.13805       2.22604
  18   6 1683.6790    0.2932  0.2079 10.0889  0.0000  0.0137   0.0141   0.0306    0.0367   0.0000   438.3993      -2.04481       13.3539      0.955708      -2.49799       1.10409       1.17886       1.43103       1.73524       1.50922       1.55779       1.41741
  18   7 1839.9687    0.4315  0.3828 10.0618  0.0000  0.0168   0.0151   0.0398    0.0495   0.0000   436.9020      -2.55590       17.3999     -0.657568      0.621332      0.782083       1.60544       2.08899       2.24889       2.35046       2.10149       1.98453
  18   8 1992.7961    0.5969  0.6338 10.1167  0.0000  0.0212   0.0166   0.0531    0.0741   0.0000   440.4339      0.691398       15.0413    -0.0661846      -3.97701      -1.13508       1.81583       2.11336       2.51378       2.56202       2.37842       2.05712
  18   9 2143.6668    0.8379  0.7600 10.1378  0.0000  0.0217   0.0203   0.0532    0.1050   0.0000   439.4696       2.82309       17.0422      -5.44369      -5.84836       2.56911       1.96320       2.57400       2.72709       2.86166       2.77114       2.56664
  18  10 2291.5976    1.1285  1.0412 10.2144  0.0000  0.0257   0.0244   0.0666    0.1761   0.0000   442.5697     -0.773566       7.82270      -3.42714       2.80986      -4.27989       2.16493       2.76658       3.14362       3.10619       3.02936       2.78565
  18  11 2436.8467    1.5338  1.0777 10.5789  0.0000  0.0268   0.0318   0.0621    0.2162   0.0000   441.0780       1.80794       11.1493       3.85360      -1.29298     0.0895984       2.29641       3.07552       3.21290       3.27461       3.11743       2.86122
  18  12 2580.8471    2.0401  1.2414 10.5499  0.0000  0.0258   0.0382   0.0678    0.2838   0.0000   441.1235       3.95354       14.4046       1.13327       2.40165      -4.24650       2.34922       2.95015       3.06420       3.09069       3.18332       3.09656
  18  13 2724.7067    2.6244  1.1312 11.2384  0.0000  0.0242   0.0527   0.0662    0.3072   0.0000   438.5211     0.0344840       11.6440       2.23619       4.09495      -5.74044       2.26031       2.78350       2.96230       2.93606       2.85778       2.67621
  18  14 2868.6750    3.3863  0.9664 10.8857  0.0000  0.0211   0.0700   0.0564    0.4740   0.0000   438.7991       3.15811       13.5747      0.821343      -4.15816       1.55444       2.08607       2.61460       2.84087       2.83048       2.73075       2.52340
  18  15 3012.1591    3.8347  1.0211 12.1740  0.0000  0.0232   0.0782   0.0609    0.2493   0.0000   440.9411       5.69346       7.16239      -3.11492      -2.29878      -1.96701       2.10369       2.67991       2.73797       2.93065       2.93436       2.60082
  18  16 3154.8708    3.9870  1.0529 12.3810  0.0000  0.0238   0.0807   0.0605    0.2516   0.0000   437.9606       2.26601       16.2846      0.590792      -4.81992      -6.22706       2.10699       2.73158       2.93763       2.85332       2.78570       2.64799
  18  17 3297.3942    3.7674  1.5844 11.9053  0.0000  0.0308   0.0670   0.0780    0.3132   0.0000   439.3549       11.3494       11.1019      0.564200       5.73187      -3.65389       2.75857       3.56720       3.71476       3.89039       3.71427       3.47252
  18  18 3439.9870    3.2254  2.2741 11.7451  0.0000  0.0377   0.0497   0.1026    0.1992   0.0000   440.1134       3.15214       8.99992       5.75934      -5.46213      -1.97036       3.31979       4.37212       4.63388       4.74955       4.51403       4.21781
  18  19 3582.6259    2.6011  3.2926 11.2851  0.0000  0.0462   0.0332   0.1255    0.1330   0.0000   441.0285       2.93014       13.2889       16.4914      -12.3574      0.983891       4.17295       5.31806       5.73214       5.83612       5.59781       5.19787
  18  20 3725.2745    2.1505  4.9060 10.6067  0.0000  0.0578   0.0224   0.1582    0.1063   0.0000   440.1224       14.6112       8.71914      -3.07468       1.72512      -8.92235       5.17938       6.62357       7.11241       7.36801       7.03970       6.50659
  18  21 3868.2158    1.8228  6.8270 10.2357  0.0000  0.0714   0.0168   0.2013    0.0884   0.0000   441.6755      -1.33396       15.4808      -3.74277    -0.0636391     0.0932364       6.38645       8.11362       8.72640       9.00908       8.70163       7.94536
  18  22 4010.8195    1.4995  8.7705 10.1041  0.0000  0.0889   0.0133   0.2516    0.0733   0.0000   428.1249       19.3745      -7.33986      -22.8390      -10.9511      0.837965       7.93662       10.0119       10.4859       10.9346       10.7892       9.93541
  18  23 4153.8540    1.2377 11.0004 10.0687  0.0000  0.1111   0.0110   0.3167    0.0628   0.0000   444.8036       8.06450       21.3547      -1.42962      -1.93381      -30.3546       9.81474       12.5957       13.5474       13.8553       13.3907       12.4215
  18  24 4297.0550    1.0166 13.5617 10.1583  0.0006  0.1468   0.0095   0.4185    0.0508   0.0000   436.0692       11.9624       35.3773       13.8447       5.93369      -9.10461       12.5519       16.5066       17.5956       18.0508       17.1290       15.8021
  18  25 4439.6340    0.8505 16.3242 10.0794 -0.0004  0.1861   0.0078   0.5137    0.0435   0.0000   439.1694       7.84989      -13.4949       23.3895       36.3056      -4.59424       15.9803       20.9927       22.3839       22.9282       22.2445       20.6373
  18  26 4582.9712    0.7140 18.8544  9.9875  0.0040  0.2317   0.0067   0.6123    0.0368   0.0000   419.1254      -21.8186       23.1355      -24.7115       31.9934      -5.74084       19.2987       25.9650       27.4664       28.2772       27.0545       24.9143
  19   5 1543.0440    0.1761  0.1467 10.0527  0.0000  0.0142   0.0109   0.0289    0.0309   0.0000   438.2440      -1.11280       17.6559      -2.47628      -3.39008     -0.146848       1.31595       1.97044       1.77502       1.89320       1.59216       1.87961
  19   6 1709.3715    0.2914  0.2353 10.1342  0.0000  0.0136   0.0133   0.0341    0.0353   0.0000   439.2048      0.215277       19.0641      0.689974      0.627108      -1.68432       1.23574       1.71885       1.81065       2.08912       2.00627       1.63747
  19   7 1867.2879    0.4643  0.4538 10.1162  0.0000  0.0181   0.0148   0.0436    0.0507   0.0000   439.9896      -3.72178       12.5802       1.40491      -3.43883     -0.626081       1.58965       2.10869       2.12146       2.07981       2.02010       1.99728
  19   8 2021.6965    0.6263  0.6563 10.0311  0.0000  0.0205   0.0166   0.0510    0.0792   0.0000   437.1846     -0.812141       14.9216      -1.48506      -4.97787      -3.14946       1.80587       2.05965       2.34854       2.46949       2.28085       2.13067
  19   9 2173.7299    0.8923  0.8018 10.3050  0.0000  0.0231   0.0211   0.0547    0.0995   0.0000   438.6473      -1.01694       12.9734      0.670827       1.18466      -1.93690       1.80094       2.42161       2.50724       2.57579       2.62553       2.34179
  19  10 2322.3222    1.3260  0.8603 10.1334  0.0000  0.0205   0.0289   0.0533    0.1681   0.0000   440.7633      0.699968       10.5487      -1.24023      -3.79016       1.34692       1.71154       2.10656       2.23021       2.36897       2.26979       2.19100
  19  11 2468.1162    1.6730  1.0919 10.2147  0.0000  0.0247   0.0326   0.0605    0.2874   0.0000   434.7776     -0.912724       16.7502       4.39548      0.600402      -5.23220       2.16955       2.73705       2.88300       2.89988       2.84553       2.64363
  19  12 2613.0774    2.1649  0.9910 11.0360  0.0000  0.0231   0.0441   0.0569    0.2578   0.0000   440.8440      -1.06976       13.0829      0.806262     0.0252054     -0.295903       1.94364       2.46392       2.55943       2.66715       2.58495       2.33245
  19  13 2757.9508    2.7216  1.0107 11.5712  0.0000  0.0233   0.0545   0.0568    0.2163   0.0000   435.2572       4.54536       10.6136       3.22945      -3.17144      -2.58062       1.93189       2.38889       2.72693       2.71452       2.67245       2.52329
  19  14 2902.5507    3.5274  1.0742 11.4321  0.0000  0.0232   0.0678   0.0584    0.3540   0.0000   439.1246       3.50838       16.8513      -1.33592      -5.38547      -2.61534       2.01635       2.62259       2.66279       2.68201       2.61881       2.50241
  19  15 3046.5271    3.9022  1.0868 12.0686  0.0000  0.0236   0.0764   0.0605    0.2810   0.0000   438.8211       3.26974       12.2743       3.45647       2.63923      -2.05573       2.08830       2.59571       2.62612       2.74378       2.77629       2.57836
  19  16 3189.9051    3.8940  1.2498 12.6241  0.0000  0.0266   0.0739   0.0699    0.1980   0.0000   442.0020     -0.304767       14.1307       1.41829       4.55758      -2.14411       2.20222       2.82918       2.82555       3.13103       3.06124       2.90781
  19  17 3332.9308    3.5984  1.7791 12.0586  0.0000  0.0315   0.0567   0.0808    0.1635   0.0000   440.1737       1.41715       20.2899       2.53544      -6.85939      -5.50689       2.65742       3.34088       3.69429       3.77767       3.64005       3.29707
  19  18 3476.1144    2.9971  2.5187 11.5313  0.0023  0.0377   0.0413   0.1047    0.1548   0.0000   434.9875       9.41149       5.26615       8.03596       5.51973      -9.35759       3.20531       4.11076       4.38977       4.60574       4.26700       4.04055
  19  19 3619.4529    2.4103  3.7799 11.0887  0.0000  0.0493   0.0282   0.1330    0.1165   0.0000   437.5632       9.52779       21.3389      -9.16173      -1.24657      0.168890       4.27289       5.50278       5.92981       6.12060       5.73860       5.37729
  19  20 3762.5342    2.1032  5.5184 10.4710  0.0000  0.0622   0.0203   0.1640    0.0992   0.0000   440.6032       8.02080       18.5470       8.35459       2.87280   -0.00736923       5.28709       6.87374       7.27935       7.46592       7.36169       6.76562
  19  21 3905.7976    1.6767  7.4663 10.2746  0.0000  0.0767   0.0146   0.2130    0.0703   0.0000   428.6296      -6.87199       15.6244       9.41064      -17.4450      -13.9208       6.36220       8.27053       8.89869       9.05519       8.75206       8.12043
  19  22 4049.0315    1.4358  9.7251  9.9816  0.0000  0.0933   0.0117   0.2638    0.0679   0.0000   448.0315       5.40885      -3.03606       23.2878       8.95297      -15.5502       7.78697       10.0574       11.0573       11.1047       10.9276       10.1239
  19  23 4192.1573    1.1908 12.1142 10.0282  0.0000  0.1164   0.0098   0.3419    0.0568   0.0000   442.5632       18.7006      -8.63026      -13.7191       4.83545     -0.894257       9.69821       12.5768       13.4400       14.0408       13.4245       12.5529
  19  24 4335.8455    0.9875 14.3830 10.0957  0.0000  0.1497   0.0085   0.4264    0.0470   0.0000   430.8573      -24.1724      -1.83067       7.68569      -6.76023       1.12783       12.1985       15.8521       17.3300       17.5122       16.9995       15.6909
  19  25 4479.2628    0.8134 17.3872 10.0329  0.0000  0.1917   0.0069   0.5420    0.0389   0.0000   452.9889       1.19370       20.7707       2.79538       46.9811       25.3735       15.3744       20.1902       21.9738       22.5749       21.5229       20.3025
  19  26 4622.3915    0.6420 18.9283 10.0121 -0.0043  0.2460   0.0063   0.6478    0.0334   0.0000   415.5154      -26.1597       29.6697      -13.0706       54.7217       18.0309       19.5827       25.8978       28.3974       28.4312       28.1656       25.9523
  20   3 1193.6379    0.0649  0.0299 10.2310  0.0000  0.0231   0.0125   0.0204    0.0265   0.0000   437.1437       1.91800       18.1200      -1.61634      -3.52609      -1.66401       1.79556       2.03699       2.83933       3.09952       2.72882       2.30171
  20   5 1566.5384    0.2051  0.1841 10.0644 -0.0000  0.0143   0.0110   0.0315    0.0317   0.0000   439.3710       1.40095       18.7321     -0.792289      -3.08977     -0.830463       1.42515       2.00080       1.96874       2.07503       1.87903       1.70800
  20   6 1734.1878    0.3170  0.2986 10.0806  0.0000  0.0144   0.0124   0.0364    0.0377   0.0000   439.4220       2.47544       18.1526       4.30505      0.490006      -1.18551       1.18591       1.54219       1.67391       1.63125       1.53416       1.55476
  20   7 1893.9104    0.4629  0.4120 10.2011  0.0000  0.0168   0.0150   0.0417    0.0472   0.0000   435.8046      -3.12921       17.0370      0.106620      0.636179     -0.210446       1.39954       1.83974       1.94032       2.20386       2.03880       1.89322
  20   8 2050.0505    0.6821  0.6388 10.1249  0.0000  0.0189   0.0176   0.0489    0.0728   0.0000   437.7320      -1.33395       11.3844       1.01613      0.860726      0.233839       1.57088       1.92442       2.10349       2.22933       2.06548       1.91275
  20   9 2203.1108    0.9375  0.8964 10.1587  0.0000  0.0228   0.0206   0.0581    0.1281   0.0000   441.2877      0.915177       12.5876       1.78769       3.81067      -1.59130       1.79608       2.36775       2.54033       2.60093       2.50656       2.32119
  20  10 2352.4037    1.3749  1.0368  9.9230  0.0000  0.0233   0.0264   0.0558    0.2403   0.0000   440.3632       4.39506       14.2104     -0.226187      -3.67175      -2.81075       1.83794       2.35848       2.52633       2.66156       2.56619       2.38822
  20  11 2498.9083    1.7913  1.1548 10.3928  0.0002  0.0250   0.0343   0.0634    0.3218   0.0000   436.0687       4.42884       13.0034      0.511205      -4.61651      0.117474       1.96149       2.58401       2.60561       2.78731       2.60798       2.56667
  20  12 2644.8558    2.3306  1.0014 11.1215  0.0000  0.0232   0.0453   0.0557    0.2390   0.0000   438.9695       3.66138       11.8351       2.39722       1.29051     -0.912945       1.88087       2.48275       2.79432       2.70582       2.60862       2.30996
  20  13 2790.7019    2.9967  0.9716 11.8226  0.0000  0.0214   0.0596   0.0543    0.1856   0.0000   433.6499      0.755313       14.8023     -0.834922      -2.67303      -2.85793       1.78180       2.25422       2.52855       2.56762       2.46820       2.32445
  20  14 2935.9307    3.6133  0.9143 12.1873  0.0000  0.0205   0.0735   0.0525    0.1955   0.0000   437.3724       3.98234       15.3493      -2.03896     -0.739693       2.15239       1.69227       2.19861       2.29438       2.44842       2.26485       2.16129
  20  15 3080.4792    4.1149  0.9678 12.0605  0.0000  0.0208   0.0805   0.0525    0.2650   0.0000   435.2889       4.18262       12.3430      -4.28265      -4.74695      -3.28720       1.77197       2.18827       2.36439       2.55123       2.48324       2.41899
  20  16 3224.4613    3.9013  1.3174 11.9939  0.0000  0.0259   0.0684   0.0663    0.2707   0.0000   439.9237       3.43393       13.8276     -0.248420      -2.31607      -4.34384       2.32124       2.80182       2.98775       3.12189       2.97909       2.81549
  20  17 3368.0951    3.4277  2.0425 11.6878  0.0000  0.0320   0.0484   0.0847    0.1413   0.0000   442.1403       7.40802       13.8968      0.861927      -2.78704       4.56286       2.70347       3.49780       3.74168       3.81629       3.82444       3.62669
  20  18 3511.8803    2.8440  2.8330 11.1983  0.0000  0.0397   0.0349   0.1041    0.1373   0.0000   441.2070      0.618654       19.2029       7.73288      -10.1268      -3.64175       3.09723       4.16133       4.35158       4.62763       4.44673       4.08548
  20  19 3655.6778    2.3755  4.3635 10.6827  0.0000  0.0505   0.0248   0.1437    0.1188   0.0000   442.2396       7.10240       17.4305      0.909704      -2.60043       6.84001       4.08717       5.27934       5.57887       5.82571       5.76580       5.33542
  20  20 3799.0909    1.9260  6.1880 10.4752  0.0000  0.0654   0.0174   0.1766    0.0788   0.0000   444.0124       20.8910       32.4722       12.4250      -14.5063      -6.59868       5.34640       6.94853       7.52838       7.70028       7.65942       7.04743
  20  21 3943.0124    1.6559  8.1192 10.1496  0.0000  0.0789   0.0137   0.2175    0.0708   0.0000   433.5867       8.35497       7.70142       7.55160       6.89864       4.43521       6.30776       8.02228       8.48662       8.92817       8.71626       8.23929
  20  22 4086.6758    1.3571 10.2954 10.1113  0.0000  0.0982   0.0110   0.2750    0.0574   0.0000   456.1141      -16.8322       27.9498      -9.23539      -9.27293      -1.02687       7.85646       10.1715       10.7005       11.2265       10.7415       10.2252
  20  23 4230.3633    1.1200 12.6915 10.0437 -0.0007  0.1238   0.0092   0.3590    0.0526   0.0000   448.8118      -6.20216       13.0343       4.46899      -5.07013       7.74520       9.94082       12.7487       13.8810       14.1640       13.9773       13.2133
  20  24 4374.1046    0.9330 15.3647 10.0800 -0.0008  0.1633   0.0076   0.4470    0.0434   0.0000   434.0585       3.21792      -22.8756       4.06581       10.3719      -7.62088       12.6459       16.5506       18.1331       18.4559       18.1454       17.0054
  21   4 1408.0858    0.1160  0.0694 10.1462  0.0000  0.0179   0.0109   0.0211    0.0270   0.0000   438.7248     -0.285498       19.1631       1.51270      0.337129     -0.740321       1.60747       1.27241       2.53869       2.16368       1.82533       1.82651
  21   6 1758.2058    0.3541  0.3674 10.0757  0.0000  0.0164   0.0124   0.0411    0.0405   0.0000   439.8470      0.159729       16.5545     -0.761621      -2.04920       1.74988       1.21783       1.59837       1.88175       1.67803       1.87448       1.81982
  21   7 1919.8155    0.5437  0.4718 10.1066  0.0000  0.0170   0.0158   0.0390    0.0551   0.0000   439.5258      -1.49791       15.6709      0.545565     -0.382132       1.15795       1.24950       1.61521       1.78821       1.79932       1.87475       1.69466
  21   8 2077.7094    0.7340  0.6356 10.2427  0.0000  0.0187   0.0181   0.0467    0.0733   0.0000   438.7824       1.02153       18.3443    -0.0111806      -3.09938      0.650347       1.41229       1.80045       2.00620       2.03286       2.11614       1.92672
  21   9 2231.8725    1.0714  0.8593 10.1755  0.0000  0.0221   0.0229   0.0532    0.1388   0.0000   440.7898    -0.0865692       13.3758       3.02774     -0.624455      -1.21733       1.66213       2.37231       2.36962       2.54750       2.46227       2.30160
  21  10 2381.8895    1.4389  0.9416 10.5743  0.0000  0.0217   0.0288   0.0549    0.1535   0.0000   437.2362       1.39611       16.0986      -2.37089      -6.18288      0.739919       1.64627       2.05616       2.20842       2.24414       2.25380       2.17617
  21  11 2529.2776    1.9029  1.1502 10.6661  0.0000  0.0229   0.0351   0.0624    0.2193   0.0000   438.9351      0.197063       16.1259     -0.197503      -1.31634      -3.92402       1.76635       2.30488       2.47936       2.62018       2.50942       2.37451
  21  12 2676.1957    2.4372  1.0348 11.2326  0.0000  0.0219   0.0468   0.0558    0.2286   0.0000   439.2116       2.01861       12.5004       2.60977      -2.42883      -1.78669       1.68941       2.16391       2.35491       2.59719       2.40647       2.26362
  21  13 2822.9564    3.1688  1.0442 11.0185  0.0000  0.0214   0.0584   0.0550    0.4423   0.0000   440.6503       3.48604       19.3955      -3.81279      -1.77394    -0.0933556       1.68873       2.10340       2.29554       2.37279       2.29668       2.13058
  21  14 2968.9177    3.8978  0.9302 11.8107  0.0000  0.0202   0.0764   0.0509    0.2764   0.0000   437.4904       5.71252       13.6812      0.149196      -4.62024      -3.55746       1.68014       2.13969       2.53841       2.42224       2.43643       2.15865
  21  15 3113.9449    4.0781  1.1467 11.4904  0.0000  0.0224   0.0729   0.0583    0.4350   0.0000   437.4835       5.62532       16.5353     0.0868996      0.318695       2.16326       1.91506       2.32437       2.56525       2.66420       2.49599       2.43807
  21  16 3258.5301    3.8663  1.5093 11.7191  0.0000  0.0259   0.0607   0.0705    0.2226   0.0000   438.7664    -0.0732825       16.0420       11.1294      -1.37933      -1.17090       2.00856       2.62172       2.81778       2.85346       2.83362       2.73569
  21  17 3402.8252    3.2442  2.2182 11.3821  0.0000  0.0332   0.0420   0.0833    0.1412   0.0000   440.4497       5.32322       20.0123      -4.01105       1.88325      -3.03527       2.58382       3.19897       3.59970       3.66409       3.68592       3.51975
  21  18 3547.1639    2.6832  3.4077 11.4240  0.0000  0.0441   0.0308   0.1143    0.0920   0.0000   435.9168       8.31801       11.2841      0.663438       3.51854      -8.95554       3.50480       4.39260       4.62466       4.82790       4.84136       4.61764
  21  19 3691.4383    2.2567  4.4914 10.7210  0.0000  0.0524   0.0225   0.1349    0.1008   0.0000   432.9667       3.89357       20.7063       1.81736      -5.64735       1.17012       3.93262       5.23601       5.51154       5.88218       5.60473       5.39031
  21  20 3835.6750    1.8892  6.5116 10.3836  0.0000  0.0653   0.0162   0.1782    0.0757   0.0000   430.1982      -3.82158       16.0085      -2.97277       2.20789       1.93015       5.05681       6.45898       6.88401       7.31369       7.24836       6.87918
  21  21 3979.8388    1.5679  8.4216 10.1575 -0.0002  0.0798   0.0125   0.2213    0.0644   0.0000   448.3991       15.3718       7.33127       6.19885      -12.1358      -19.3020       6.21528       7.97305       8.75154       8.95738       8.90391       8.46173
  21  22 4124.0064    1.2985 10.9057 10.0474  0.0000  0.1033   0.0101   0.2901    0.0574   0.0000   434.8976       18.4862       8.69165       1.46293      0.842374       5.76652       7.75715       10.2370       10.9658       11.2894       11.2849       10.6002
  21  23 4268.2822    1.0739 13.0890 10.0743  0.0003  0.1269   0.0085   0.3659    0.0481   0.0000   450.3088       28.0950       33.3875      -3.80779      -38.2332      -7.16324       9.52007       12.0730       13.3638       13.6788       13.5343       12.8134
  21  24 4412.4340    0.8831 16.5996 10.0816  0.0000  0.1710   0.0069   0.4773    0.0402   0.0000   424.7417       38.5830       20.2871       7.22101       21.8809      -28.9738       12.6551       16.6117       17.9022       18.7445       18.0090       17.3064
  21  25 4556.8253    0.7379 18.9802 10.0247  0.0022  0.2154   0.0061   0.5718    0.0338   0.0000   445.2423      -16.6320       33.8989      -15.5761      -29.2050       3.42437       15.2612       20.5572       22.1493       23.0558       22.4323       21.4560
  22   4 1429.1297    0.1340  0.1047 10.0841  0.0000  0.0129   0.0104   0.0310    0.0269   0.0000   440.7178     -0.560661       19.0123     -0.418944      -3.48782       2.27991      0.805693       1.16473       1.22145       1.17572       1.47018       1.19063
  22   5 1611.3366    0.2419  0.1634 10.0333  0.0000  0.0100   0.0126   0.0283    0.0304   0.0000   439.5281     -0.549978       18.3739       1.73457      -1.95239       1.29630      0.759300      0.951709       1.09626       1.09584       1.12135       1.10099
  22   6 1781.5249    0.3893  0.3352 10.0308  0.0000  0.0144   0.0132   0.0334    0.0399   0.0000   439.5154      -2.90156       18.3896       1.34975      -3.09195      -1.30110      0.993271       1.28015       1.34905       1.47980       1.29324       1.32261
  22   7 1945.0446    0.5867  0.4850 10.0401  0.0000  0.0166   0.0161   0.0381    0.0594   0.0000   439.9947      -1.08149       17.1484      0.183878       1.86300     -0.513103       1.22686       1.49697       1.58471       1.57044       1.71456       1.66011
  22   8 2104.7460    0.8104  0.7142  9.9659  0.0000  0.0193   0.0181   0.0452    0.0963   0.0000   440.8673      -2.18343       15.1278      -1.94620      -1.76615      -3.76812       1.40551       1.83969       1.96019       1.99777       2.04085       1.95627
  22   9 2259.9793    1.0946  0.7846 10.4334  0.0000  0.0201   0.0233   0.0478    0.1125   0.0000   437.4579      -1.88304       14.1994       1.54550      -2.25639     -0.628996       1.61101       2.05910       2.31621       2.34067       2.37278       2.43608
  22  10 2410.7829    1.5382  1.0736 10.5382  0.0000  0.0230   0.0296   0.0590    0.2043   0.0000   437.2871      -2.42781       14.1445       4.52474     -0.830191       1.21332       1.74883       2.23430       2.40349       2.51585       2.50946       2.38263
  22  11 2559.1638    2.0058  1.1566 10.7177  0.0000  0.0231   0.0354   0.0591    0.2332   0.0000   437.0745       4.89670       11.7145      -4.95502      -2.68061     -0.499437       1.66467       2.09792       2.22898       2.37411       2.43668       2.26039
  22  12 2707.0620    2.6408  1.0990 11.0787 -0.0001  0.0221   0.0482   0.0561    0.3019   0.0000   436.5384      -1.11756       14.1475       4.37248      -1.95862       2.76930       1.61422       1.95635       2.14376       2.27452       2.18738       2.16613
  22  13 2854.7358    3.3207  1.0140 11.3351  0.0000  0.0209   0.0610   0.0533    0.3562   0.0000   437.1001       2.14790       14.0598       1.05372       1.97509      -1.06707       1.61880       2.13568       2.31964       2.50546       2.42736       2.25163
  22  14 3001.4140    3.8752  0.9991 12.4220  0.0003  0.0207   0.0740   0.0538    0.1940   0.0000   438.5599       5.84395       15.3970      0.943120      -3.30828      0.132088       1.62201       2.11545       2.26529       2.34828       2.26479       2.22709
  22  15 3147.0513    4.1343  1.2118 11.5964 -0.0002  0.0231   0.0712   0.0581    0.4416   0.0000   439.4942       4.85253       13.6612       3.44714      -3.21475     -0.639746       1.69601       2.15934       2.26831       2.53864       2.46594       2.34632
  22  16 3292.2313    3.6941  1.5811 11.9424  0.0000  0.0278   0.0557   0.0682    0.1701   0.0000   441.3470       8.58860       17.2767       3.92115      -3.41103      -3.83317       2.07123       2.72308       3.01706       3.08588       3.13646       2.83763
  22  17 3437.2589    3.1902  2.3501 11.4839  0.0000  0.0337   0.0395   0.0856    0.1166   0.0000   440.4505       6.71365       18.9509      -9.15680      -10.0013      -4.55262       2.45680       3.17215       3.49820       3.63489       3.53775       3.27826
  22  18 3582.1116    2.6565  3.4231 11.2115  0.0000  0.0422   0.0286   0.1081    0.0882   0.0000   431.7900       2.13352       11.3990     -0.476104      -12.8396     -0.285798       3.12881       3.96835       4.36153       4.57043       4.48347       4.21209
  22  19 3726.9778    2.1356  5.0195 10.6595  0.0000  0.0535   0.0200   0.1459    0.0850   0.0000   447.6677       8.11909       21.7596      -6.38697       2.01352      -9.30678       3.93433       5.03691       5.45825       5.70186       5.46250       5.31378
  22  20 3871.5953    1.7809  6.9368 10.3245  0.0000  0.0677   0.0147   0.1866    0.0709   0.0000   442.4994      -5.09513       29.6574       1.88621       5.29687       13.9253       4.91834       6.48092       6.96871       7.36194       7.15534       6.89204
  22  21 4016.1554    1.4837  9.1054 10.1769  0.0000  0.0842   0.0116   0.2370    0.0588   0.0000   443.9311       6.76896       10.4675       11.4334      -4.48197     -0.932662       6.18803       8.03689       8.71066       9.12703       9.08582       8.65317
  22  22 4161.0140    1.2400 11.8146 10.0946  0.0000  0.1089   0.0094   0.3128    0.0524   0.0000   443.5051       23.0869     -0.379090      -2.60174       15.7383      -13.7497       7.97576       10.1766       11.0786       11.6757       11.3635       10.8454
  22  23 4305.7671    1.0149 13.0969 10.0859 -0.0005  0.1319   0.0081   0.3671    0.0454   0.0000   453.9886      -6.45177       9.51883       16.3128       3.76223      -5.94379       9.26647       12.0780       13.2526       13.7502       13.4696       12.9555
  22  24 4450.0859    0.8470 17.2022 10.0582  0.0002  0.1791   0.0065   0.4907    0.0374   0.0000   427.1371       14.2899       2.57602      -29.0562       2.29992      -4.17306       12.6361       16.7467       18.0506       18.9806       18.7634       17.6535
  23   3 1252.2170    0.0659  0.0371 10.1775  0.0000  0.0169   0.0124   0.0376    0.0250   0.0000   438.9998      0.673165       20.6561       1.84840     0.0338291      0.143745       1.15961       1.92406       1.49710       1.70744       1.63278       1.48850
  23   4 1449.6715    0.1533  0.1096 10.1148  0.0000  0.0143   0.0115   0.0303    0.0267   0.0000   437.5152       1.11563       20.8773       1.07141      -1.33251      0.807887       1.05480       1.31912       1.59474       1.53730       1.69688       1.51672
  23   5 1632.7845    0.2679  0.1866 10.0587  0.0000  0.0123   0.0119   0.0234    0.0304   0.0000   438.6648      0.332625       17.5027     -0.457649      -1.85187      -1.38891      0.887666       1.02983       1.12161       1.13192       1.16272       1.20858
  23   6 1804.1919    0.3963  0.3425 10.0823  0.0000  0.0142   0.0130   0.0330    0.0406   0.0000   440.3543     -0.559630       21.8862     -0.675082      -2.46626     -0.138654      0.969647       1.33450       1.41352       1.69301       1.76793       1.66888
  23   7 1969.6406    0.5910  0.5130 10.1862  0.0000  0.0161   0.0158   0.0411    0.0573   0.0000   439.4649      0.507545       19.7414      0.583218      -2.21222     -0.606018       1.12666       1.39246       1.61914       1.77241       1.65767       1.64567
  23   8 2131.0613    0.8463  0.7297 10.1160  0.0000  0.0189   0.0186   0.0471    0.0919   0.0000   439.2667      -1.12748       15.8698      0.691790      -3.16560      0.260451       1.28926       1.60536       1.86608       1.85737       1.84125       1.88372
  23   9 2287.4385    1.1426  1.0294 10.1147  0.0000  0.0222   0.0213   0.0560    0.1560   0.0000   441.2063      -1.53151       19.0003      -1.51045      -1.86185      0.107448       1.53434       1.92604       2.11414       2.16493       2.13101       2.05825
  23  10 2439.1540    1.6374  1.0716 10.3075  0.0000  0.0220   0.0295   0.0546    0.2407   0.0000   437.1885      0.488994       16.4092      -1.29387      -3.24701      -3.02753       1.51773       2.06787       2.23022       2.36881       2.37989       2.31688
  23  11 2588.6194    2.1530  1.0822 11.0159  0.0000  0.0214   0.0387   0.0567    0.2037   0.0000   440.1844       4.02600       17.0705       1.94891      -1.92050      -3.60664       1.52886       1.99461       2.09780       2.20014       2.26593       2.09675
  23  12 2737.6082    2.7847  1.0274 11.4128  0.0000  0.0211   0.0497   0.0518    0.2308   0.0000   439.7031       1.83971       14.0779     -0.190197       1.06581      -2.82419       1.51936       1.97168       2.17443       2.31088       2.26070       2.16469
  23  13 2886.0769    3.4250  1.1038 11.1799  0.0000  0.0207   0.0602   0.0580    0.4294   0.0000   441.2057       4.66849       12.2090       1.28989     -0.337014      -2.70830       1.47683       1.90025       2.01451       2.15457       2.05849       2.02837
  23  14 3033.4284    4.0015  1.0432 11.9047  0.0000  0.0200   0.0719   0.0552    0.3097   0.0000   438.1900       1.91013       13.9980       1.49667    0.00737491     -0.488136       1.43913       1.80550       2.04688       2.15574       2.15651       2.01710
  23  15 3179.7514    4.0757  1.2588 12.0139  0.0000  0.0229   0.0673   0.0603    0.2601   0.0000   439.6478       6.14818       16.2750       1.88409      -5.67189      -3.82005       1.58999       2.03835       2.29406       2.36081       2.33971       2.16345
  23  16 3325.4964    3.6274  1.7462 11.9063  0.0000  0.0281   0.0505   0.0695    0.1390   0.0000   437.5037       3.55617       9.78194       1.52988      0.123198      -2.22045       1.97038       2.63058       2.81756       2.93334       2.85093       2.83484
  23  17 3471.2373    3.0214  2.5017 11.7674  0.0000  0.0346   0.0367   0.0903    0.0912   0.0000   441.1743       2.86517       15.3158    -0.0631264      -1.43183      -6.79430       2.52363       3.19171       3.46453       3.52279       3.52163       3.43195
  23  18 3616.6995    2.4675  4.0175 11.0519  0.0001  0.0464   0.0244   0.1186    0.0786   0.0000   437.1646       4.31076       9.35949       6.73078      -5.25609     -0.475631       3.13918       4.19564       4.47815       4.73164       4.63465       4.46315
  23  19 3762.1603    2.0611  5.8249 10.5124  0.0000  0.0572   0.0175   0.1544    0.0770   0.0000   434.1661       7.10932       13.4884       4.78632      0.481032      -4.40137       4.14227       5.48415       5.87141       6.19188       6.16669       5.87493
  23  20 3907.3068    1.6930  7.2918 10.4337  0.0000  0.0700   0.0139   0.1940    0.0620   0.0000   438.5800       6.38742       15.7106      -13.4257      -7.97870       6.45479       4.84273       6.34920       6.80864       7.11039       7.14103       6.81203
  23  21 4052.2763    1.4259  9.7503 10.1742  0.0000  0.0882   0.0107   0.2469    0.0553   0.0000   438.4813       9.50243       1.88113      -9.17493      -19.1390       8.86371       6.11386       8.08098       8.65465       9.12577       9.06689       8.66080
  23  22 4197.5513    1.1846 12.5248 10.1509  0.0000  0.1156   0.0087   0.3294    0.0474   0.0000   433.6517       21.2526       28.1629       3.16243       27.7887     -0.786318       7.74577       10.1562       11.0828       11.3680       11.5139       11.0725
  23  23 4342.4740    0.9660 15.4392 10.1210  0.0007  0.1490   0.0069   0.4180    0.0401   0.0000   426.8537      0.107465      -6.73868       5.98421       10.6399       7.75461       10.0068       13.3920       14.4775       15.2445       14.9549       14.6640
  23  24 4487.7836    0.7738 17.0244 10.0906 -0.0005  0.1851   0.0062   0.5009    0.0352   0.0000   435.0629       12.5075       19.8601       17.9321       38.5334      -3.04479       12.4376       16.4617       17.6132       18.6980       18.3596       17.7851
  24   3 1270.9805    0.0847  0.0319 10.1995  0.0000  0.0130   0.0145   0.0168    0.0243   0.0000   438.8455      -2.52142       16.2450      -3.25282      -2.39023     -0.558451       1.01055       1.11557       1.18832       1.79409       1.89555       1.53021
  24   4 1469.7873    0.1391  0.1295 10.0770  0.0000  0.0118   0.0094   0.0353    0.0265   0.0000   440.6056      -2.74505       20.5826      -1.41377      -1.12947     -0.403747      0.740876       1.02583      0.982483       1.08032       1.13180       1.05723
  24   6 1826.2725    0.4258  0.4205 10.0146  0.0000  0.0160   0.0126   0.0387    0.0446   0.0000   441.1963      -1.08163       18.3933     -0.821277      -5.18841      0.959704      0.954134       1.26001       1.38493       1.46223       1.47916       1.35349
  24   7 1993.5705    0.6309  0.5865 10.0910  0.0000  0.0178   0.0154   0.0420    0.0640   0.0000   438.0723      -1.35271       17.1733     -0.268640      -2.45594      -1.13457       1.08166       1.45111       1.54560       1.65540       1.65036       1.53340
  24   8 2156.7561    0.9046  0.8119 10.1041  0.0000  0.0199   0.0186   0.0497    0.1017   0.0000   439.0580      0.311760       16.0608      -1.08394      -3.10464       1.60648       1.33251       1.61901       1.72870       1.93339       2.01151       1.81653
  24   9 2314.3029    1.2663  0.8705 10.6011  0.0000  0.0200   0.0249   0.0500    0.1234   0.0000   438.6357     -0.841114       12.7818       1.73422      -3.29100      -1.87847       1.28104       1.61420       1.79285       1.98410       1.89283       1.75145
  24  10 2466.9773    1.6986  1.2535 10.3517  0.0000  0.0242   0.0290   0.0606    0.2521   0.0000   438.9574      0.614434       14.7941      -3.49541     -0.337299      0.227341       1.57408       2.01708       2.05828       2.24379       2.16751       2.15654
  24  11 2617.6545    2.3047  1.0668 11.1647  0.0000  0.0207   0.0412   0.0542    0.2214   0.0000   437.6844       1.73582       15.2128      0.716919      -2.68804      -5.88973       1.45715       1.79112       1.93438       2.04764       2.04843       1.99233
  24  12 2767.6988    2.9295  0.9975 11.0910  0.0000  0.0199   0.0519   0.0492    0.3211   0.0000   438.2662       2.24040       13.3428    0.00130364      -1.51940      -3.19246       1.47084       1.87109       2.10455       2.08125       1.97221       2.01697
  24  13 2916.9358    3.6123  0.9376 12.2501  0.0000  0.0193   0.0676   0.0486    0.1936   0.0000   439.0839       2.56157       15.2460       2.34428      -1.47911      -2.16036       1.36763       1.82531       1.95600       2.08862       2.05217       1.96018
  24  14 3065.0367    4.0474  0.9564 12.2594  0.0000  0.0193   0.0743   0.0503    0.2358   0.0000   439.2489       2.35354       15.5963       1.31996      -1.37594      -2.26392       1.32636       1.74406       1.88262       1.96733       1.95864       1.88673
  24  15 3211.9999    4.1090  1.3108 12.2513  0.0000  0.0229   0.0671   0.0622    0.2313   0.0000   437.5287       3.06116       14.5429      -3.99471      -2.16764      -2.73048       1.60654       2.13226       2.23352       2.49021       2.46993       2.42687
  24  16 3358.4683    3.5282  1.8727 12.0516  0.0000  0.0292   0.0470   0.0707    0.1105   0.0000   439.7047       5.14110       16.3816       2.35823      -4.89033     -0.718388       2.04115       2.66036       2.90824       3.08004       3.06992       2.98126
  24  17 3504.8607    2.8865  2.9732 11.4764  0.0000  0.0371   0.0311   0.0952    0.0778   0.0000   439.2606       1.91141       11.1286       3.63352       1.22372      -5.67726       2.43931       3.17180       3.41429       3.66114       3.52117       3.48428
  24  18 3650.9745    2.3649  4.3246 10.9621 -0.0000  0.0465   0.0220   0.1237    0.0721   0.0000   438.6123       6.58152       10.8462      -5.76208      -3.98852      -3.02522       3.13917       4.07681       4.44090       4.62303       4.55094       4.39042
  24  19 3796.9371    1.9444  5.8129 10.6710  0.0000  0.0580   0.0165   0.1544    0.0660   0.0000   442.1908      -4.56589      0.905038      0.174178       10.9354      -7.24909       3.89054       5.10003       5.62661       5.83158       5.83028       5.60483
  24  20 3942.5710    1.6392  8.4348 10.3154  0.0000  0.0758   0.0124   0.2099    0.0587   0.0000   438.3363       10.7730       9.29621      -20.2393       2.14062       9.38931       4.95336       6.52782       7.07935       7.44454       7.46211       7.27597
  24  21 4088.2428    1.3543 10.3330 10.2521  0.0000  0.0934   0.0101   0.2587    0.0503   0.0000   435.7528      0.123603       26.2219      -2.50055      -7.69467       1.00874       6.22647       7.99214       8.75197       9.26821       9.15699       8.83439
  24  22 4233.7837    1.1225 12.9990 10.2138  0.0000  0.1205   0.0081   0.3438    0.0432   0.0000   437.2906      -1.66592       20.8990      -11.6933      -14.1830     -0.518045       7.90463       10.3485       11.3593       11.7241       11.9361       11.3022
  24  23 4379.3732    0.9208 15.8889 10.1660  0.0014  0.1555   0.0066   0.4331    0.0366   0.0000   438.9910     -0.321733       29.7338       5.57259       1.55211      -15.2618       10.1193       13.4859       14.7523       15.3067       15.4274       15.0208
  25   3 1289.4242    0.0907  0.0709 10.1374  0.0000  0.0212   0.0095   0.0240    0.0245   0.0000   438.6219      -1.12238       18.8664    -0.0230467      -5.22792      0.559568       1.28287       2.22591       2.70541       1.32136       2.41773       2.14741
  25   4 1489.4588    0.1696  0.1068 10.0689  0.0000  0.0102   0.0110   0.0240    0.0260   0.0000   440.0703      -1.16927       20.5511     -0.557576      -2.48653     -0.667227      0.596406      0.837162      0.834071      0.978024      0.883463      0.882576
  25   5 1674.1176    0.2741  0.2120 10.0728  0.0000  0.0110   0.0113   0.0265    0.0303   0.0000   440.9514     -0.325139       20.1495      -2.25737      -4.85963       1.82154      0.726370      0.939114      0.999563       1.14405       1.16512       1.28746
  25   6 1847.8736    0.4672  0.4249  9.9966  0.0000  0.0151   0.0131   0.0340    0.0451   0.0000   440.3825      -4.07091       20.6887     -0.226275      -2.29983     -0.371854       1.03260       1.22428       1.36060       1.44624       1.43920       1.38850
  25   7 2016.8992    0.6663  0.6520  9.9944  0.0000  0.0171   0.0152   0.0458    0.0661   0.0000   440.8679    -0.0839244       18.3695      0.579533      -4.91657       1.13072       1.01475       1.29795       1.53153       1.54085       1.51099       1.46280
  25   8 2181.7448    0.9644  0.7910 10.0754  0.0000  0.0188   0.0192   0.0448    0.1083   0.0000   440.4045      0.280565       15.3536     -0.295280      -4.74422       1.24423       1.19948       1.52964       1.62916       1.75231       1.79633       1.68607
  25   9 2340.4783    1.3403  0.9870 10.5676  0.0000  0.0203   0.0246   0.0528    0.1313   0.0000   438.2345       4.54051       14.4104      -2.05717      -3.27798      -1.19406       1.29396       1.60749       1.84284       1.93462       1.87947       1.83926
  25  10 2494.3128    1.8859  1.1170 10.3766 -0.0004  0.0206   0.0318   0.0542    0.2476   0.0000   436.0496      -1.28799       18.1451      0.653702      -3.62361      0.844018       1.38474       1.78568       1.99012       2.13834       2.02914       1.97793
  25  11 2646.1993    2.4029  1.0758 11.1314  0.0000  0.0210   0.0420   0.0516    0.2356   0.0000   440.6977       4.77583       16.8013       2.16228      -3.52538      -2.07017       1.39805       1.73906       1.88996       1.99280       1.97846       1.93902
  25  12 2797.3366    2.9920  1.0296 11.3006 -0.0010  0.0196   0.0516   0.0505    0.2680   0.0000   438.6168       1.42362       17.8809      -2.57312      -2.57204      -3.14928       1.26776       1.67386       1.75105       1.85548       1.91900       1.85081
  25  13 2947.4201    3.7630  0.9495 11.9428  0.0000  0.0189   0.0662   0.0464    0.2278   0.0000   438.7348       1.38444       14.5842       2.50059       2.63469      -4.67581       1.26732       1.62604       1.86224       1.83335       1.80837       1.73970
  25  14 3096.1662    4.1016  1.1463 11.9593  0.0000  0.0210   0.0682   0.0555    0.3107   0.0000   441.2613       6.20470       14.4775     -0.266073      -2.03015      -1.04174       1.35586       1.80544       1.89284       2.14335       2.11056       1.99430
  25  15 3243.8735    3.9874  1.3119 12.3464  0.0000  0.0236   0.0634   0.0590    0.2046   0.0000   439.2082       2.76222       11.6379      -1.99597      -3.34194      -4.47950       1.53946       2.01589       2.11617       2.18619       2.25518       2.29527
  25  16 3391.0358    3.2828  2.0967 12.0877  0.0000  0.0304   0.0422   0.0799    0.1022   0.0000   440.1576       1.17753       14.6744      0.398147       1.59740      -5.18002       1.93376       2.56506       2.76689       2.88074       2.89385       2.84738
  25  17 3538.1013    2.7517  2.9665 11.4760  0.0000  0.0363   0.0294   0.0949    0.0754   0.0000   440.5493       5.13280       17.1362       5.02370      -2.91806      -3.13795       2.28945       2.96889       3.23902       3.44260       3.38891       3.31583
  25  18 3684.8617    2.2628  4.7110 10.9952  0.0001  0.0489   0.0201   0.1295    0.0621   0.0000   440.9933       6.61532       15.7351       5.62736       6.78249      -8.63245       3.15312       4.12575       4.51191       4.71884       4.77732       4.62070
  25  19 3831.2860    1.8709  6.5700 10.6287  0.0000  0.0614   0.0149   0.1675    0.0581   0.0000   445.6051       7.05150       11.2383      -12.0245      -4.99579      -8.65256       3.94311       5.06195       5.59121       5.84381       5.86655       5.57568
  25  20 3977.2929    1.5561  8.5433 10.3479 -0.0015  0.0765   0.0116   0.2110    0.0537   0.0000   443.2409      -1.63219       5.59059     -0.868513     0.0158439      -15.0121       4.88200       6.29082       6.95155       7.29272       7.42827       7.06948
  25  21 4123.5447    1.2740 10.9282 10.2360 -0.0007  0.0982   0.0094   0.2734    0.0481   0.0000   436.0272      -1.29609       20.7298      0.242075       8.61537      -2.21287       6.31454       8.30885       9.10346       9.63729       9.53007       9.37239
  25  22 4269.8214    1.0707 13.9530 10.1534 -0.0010  0.1272   0.0074   0.3587    0.0414   0.0000   445.0415       5.51389      -2.20794      -5.33143      -2.24491       12.2855       8.02258       10.6080       11.4757       12.2515       12.2314       11.8492
  25  23 4415.8356    0.8636 16.3208 10.1454  0.0011  0.1632   0.0062   0.4512    0.0348   0.0000   424.8001      0.622201       22.1549       11.8531       16.0226       8.54548       9.89333       13.2452       14.4604       15.2187       15.0571       14.6276
  26   4 1508.7195    0.1757  0.1300 10.0269  0.0000  0.0099   0.0104   0.0271    0.0262   0.0000   440.3445      0.576588       20.1024      -1.05959      -2.62595     -0.607402      0.743309      0.889975       1.04676       1.01989      0.938621      0.826897
  26   6 1869.0155    0.4814  0.4061 10.0835  0.0000  0.0148   0.0136   0.0331    0.0441   0.0000   440.4458       1.41056       19.3771       1.32911      -3.99858     0.0298879      0.926592       1.26628       1.41961       1.41902       1.43404       1.42875
  26   7 2039.6954    0.6818  0.6696 10.1323  0.0000  0.0179   0.0149   0.0433    0.0673   0.0000   439.1703       2.50780       19.1594      -1.07702      -2.05467       1.22340       1.09136       1.35609       1.56061       1.63741       1.63351       1.52527
  26   8 2206.0434    1.0195  0.8692 10.2593  0.0000  0.0193   0.0194   0.0480    0.1046   0.0000   440.2338    -0.0946131       17.9869      -1.05734       2.20911       1.67484       1.15737       1.53333       1.68816       1.76968       1.73600       1.68419
  26   9 2365.9971    1.4240  1.0453 10.7532  0.0000  0.0213   0.0253   0.0549    0.1314   0.0000   437.3710       1.32901       18.4696      -2.77010      -1.33691       2.79050       1.28658       1.79744       1.88022       1.99943       2.00882       1.90127
  26  10 2521.2060    1.9728  1.1161 10.3594  0.0000  0.0199   0.0327   0.0543    0.2672   0.0000   440.1248       1.72158       20.3681      -1.61544      -2.84820      -3.41712       1.21644       1.59584       1.69549       1.84376       1.81169       1.71634
  26  11 2674.3706    2.5359  1.0804 11.1010  0.0000  0.0202   0.0430   0.0526    0.2592   0.0000   437.3050      -2.30899       12.3774       3.55628     -0.368929      -4.18168       1.40163       1.83251       1.97001       2.13225       2.06279       1.97678
  26  12 2826.5569    3.2349  0.9679 11.7150  0.0000  0.0188   0.0565   0.0475    0.2142   0.0000   439.2736     -0.579137       18.4101     -0.256463       2.45245      -1.69528       1.22232       1.55369       1.75050       1.78617       1.77143       1.76468
  26  13 2977.3797    3.8514  1.0454 12.0340  0.0000  0.0195   0.0648   0.0491    0.2275   0.0000   439.9010       3.19584       11.4011      -3.60782      -2.76723      -3.67617       1.23364       1.58356       1.77754       1.87143       1.94349       1.90309
  26  14 3126.8706    4.0530  1.1723 12.4717  0.0000  0.0207   0.0672   0.0577    0.2098   0.0000   437.9960       2.39672       13.5432     -0.783220     -0.859427     -0.688966       1.34564       1.72807       1.91774       2.06024       2.03997       1.94410
  26  15 3275.3829    3.8330  1.5807 12.2494  0.0000  0.0251   0.0550   0.0674    0.1535   0.0000   440.4771       2.93449       15.0028     -0.475309     -0.533635      -1.88420       1.52502       2.03576       2.21890       2.35433       2.35901       2.27827
  26  16 3423.2538    3.2178  2.2460 11.8771  0.0000  0.0308   0.0392   0.0820    0.1028   0.0000   440.1561       1.21011       19.1328      -1.13897      -3.81499      -1.69577       1.88251       2.44036       2.53545       2.74668       2.70896       2.73617
  26  17 3571.0430    2.6805  3.5178 11.2134  0.0000  0.0400   0.0258   0.1015    0.0791   0.0000   438.9256       2.11897       13.1858       2.67547      -5.58480      0.497659       2.39875       3.19347       3.45502       3.70112       3.61750       3.62789
  26  18 3718.3578    2.1641  5.2436 10.6539  0.0000  0.0506   0.0177   0.1341    0.0689   0.0000   435.5927       5.44431       14.5975      0.877537      -8.51820       5.24350       3.17284       4.05532       4.44231       4.63506       4.66618       4.57799
  26  19 3865.2225    1.7925  7.1232 10.5155 -0.0000  0.0644   0.0137   0.1769    0.0580   0.0000   437.1506      0.267039       8.52410      -2.96152       3.18156      -1.16803       3.91396       5.16424       5.62732       5.99549       5.96608       5.79579
  26  20 4011.9664    1.4782  9.4700 10.3531  0.0000  0.0818   0.0108   0.2340    0.0503   0.0000   446.9860       11.9916       26.7728       6.98479      -5.53319      -4.00053       5.04755       6.64594       7.32940       7.58729       7.84545       7.49794
  26  21 4158.7160    1.2785 11.7523 10.1550  0.0008  0.1003   0.0088   0.2912    0.0481   0.0000   437.0017      -7.16977       9.31283       13.4560       6.23442       2.77110       6.28569       8.22082       9.13991       9.53660       9.60626       9.36573
  26  22 4305.5634    1.0135 14.2506 10.1314  0.0000  0.1328   0.0069   0.3650    0.0395   0.0000   440.4640       14.5280       18.0132     -0.158966      -13.2955       4.91863       8.08652       10.5209       11.6793       12.4337       12.3865       12.0481
  26  23 4451.2257    0.8374 17.4061 10.1067 -0.0007  0.1703   0.0059   0.4689    0.0333   0.0000   446.5667       25.1430       9.22456       20.8273       2.20734      -21.7481       10.1507       13.5576       14.7749       15.7029       15.8292       15.2844
  27   4 1527.5616    0.1845  0.1674 10.0561  0.0000  0.0159   0.0093   0.0313    0.0263   0.0000   439.8920      -2.35879       20.1184       1.60977      -3.86185       1.31666       1.26102       1.69811       1.84330       2.07209       1.83697       1.18115
  27   5 1713.5889    0.3222  0.3293 10.0654  0.0000  0.0143   0.0104   0.0321    0.0336   0.0000   440.7303     -0.715761       19.7025     -0.651871      -1.35936     -0.101476      0.792472       1.06867       1.12332       1.28334       1.19641       1.19112
  27   6 1889.7557    0.4977  0.4381 10.1093  0.0000  0.0153   0.0132   0.0346    0.0444   0.0000   441.2525      -1.65526       18.9144       1.25169      -1.62594      -1.75076      0.968533       1.23763       1.56427       1.55131       1.51181       1.46135
  27   7 2062.0296    0.7515  0.6839 10.0503  0.0000  0.0164   0.0158   0.0435    0.0755   0.0000   440.5596      0.178557       21.4291      -1.36067      -4.02774       1.08392      0.949786       1.23056       1.30773       1.42926       1.46029       1.44431
  27   8 2229.6857    1.0921  0.9767 10.0997  0.0000  0.0193   0.0193   0.0507    0.1254   0.0000   440.5591      -2.10945       15.9932    -0.0163295     -0.543760     0.0680916       1.18423       1.47075       1.57521       1.75184       1.71709       1.69540
  27   9 2390.9603    1.5340  1.0609 10.4555  0.0000  0.0207   0.0258   0.0508    0.1739   0.0000   439.8290       3.76788       18.9418       1.04547      -1.82102       1.46944       1.28890       1.71277       1.82746       1.98313       1.95338       1.95013
  27  10 2547.5165    2.0149  1.1555 11.2152  0.0000  0.0209   0.0333   0.0583    0.1586   0.0000   439.0902      0.378492       14.9395    -0.0292277      -2.21669      -3.29157       1.28849       1.65220       1.76192       1.81918       1.85633       1.80207
  27  11 2702.0531    2.6546  1.1098 11.0810 -0.0007  0.0196   0.0434   0.0531    0.2848   0.0000   439.7088       2.83056       13.7091      0.399126      -2.95002      -1.73011       1.24106       1.59444       1.76517       1.87875       1.81895       1.81806
  27  12 2855.3863    3.3767  1.0430 11.3886  0.0000  0.0189   0.0562   0.0495    0.3311   0.0000   439.2542       1.81854       15.4917     -0.969436      -1.72670      -1.70041       1.16053       1.49917       1.61489       1.72954       1.76353       1.73101
  27  13 3007.1033    3.9730  1.0251 12.1524  0.0000  0.0190   0.0661   0.0484    0.2194   0.0000   436.6129       2.78626       14.5628       2.89294      -4.35076      -2.12544       1.16263       1.44402       1.59411       1.67384       1.75819       1.66406
  27  14 3157.2262    4.1126  1.2330 12.2958  0.0000  0.0209   0.0646   0.0565    0.2144   0.0000   437.3142       2.77782       10.7193     0.0398945       1.59282      -1.72419       1.28469       1.61179       1.72199       1.86107       1.83474       1.86898
  27  15 3306.5306    3.7577  1.5871 12.5379  0.0000  0.0255   0.0540   0.0661    0.1304   0.0000   439.5945       1.65342       17.1996      -2.77104      -5.04356      -4.32446       1.54631       2.00787       2.23449       2.33101       2.35662       2.28273
  27  16 3455.2053    3.1418  2.5495 11.6637  0.0001  0.0329   0.0350   0.0827    0.1029   0.0000   444.6806       3.32054       15.1194      -4.45432      -3.47788      -1.04011       1.89324       2.53411       2.75765       2.92300       2.91916       2.79597
  27  17 3603.4858    2.5563  3.8270 11.1691  0.0000  0.0405   0.0239   0.1087    0.0741   0.0000   436.0444       3.34036       17.7709       10.6472      -1.36750      -2.26337       2.40858       3.09793       3.48916       3.60977       3.64541       3.64972
  27  18 3751.4989    2.0852  5.5166 10.7540 -0.0000  0.0521   0.0168   0.1403    0.0623   0.0000   439.3704       1.50989       18.1471      0.465574      -1.48833      -9.85659       3.14002       4.03524       4.43934       4.75917       4.69503       4.58009
  27  19 3899.0862    1.7249  7.6867 10.4773  0.0000  0.0669   0.0126   0.1825    0.0547   0.0000   436.1664     -0.989525       22.6819      -1.90589      -11.5530      -4.93541       3.97891       5.22671       5.71130       6.01723       6.06627       5.98443
  27  20 4046.2196    1.4322 10.0691 10.3402  0.0000  0.0862   0.0100   0.2399    0.0485   0.0000   445.7316       8.91448       19.6590      -11.9320       1.30124      -12.2929       5.06367       6.60173       7.44006       7.81927       7.76707       7.67447
  27  21 4193.5756    1.1910 12.4143 10.1869 -0.0009  0.1077   0.0078   0.3013    0.0441   0.0000   429.7531       3.59044       17.0588      -9.17099       14.6111      -1.77431       6.24649       8.31319       9.15122       9.66570       9.84509       9.58401
  27  22 4340.4247    0.9586 14.8415 10.1400  0.0000  0.1356   0.0063   0.3814    0.0377   0.0000   435.5042       11.3002       14.6973       13.3342      -31.7091      -7.36794       7.93897       10.2458       11.4620       12.1129       12.2793       11.9398
  28   3 1342.6301    0.1184  0.0982 10.0849  0.0000  0.0148   0.0091   0.0282    0.0237   0.0000   439.4752      0.355739       19.3524   -0.00245673     -0.726712      -1.59301      0.565811       1.21454      0.876021       1.23858       1.06014       1.05011
  28   4 1546.0199    0.2055  0.1499 10.0119  0.0000  0.0129   0.0099   0.0235    0.0262   0.0000   440.1740     -0.677225       20.2393      0.870263      -2.67230      0.314204      0.977813       1.67345       1.68981       2.05803       1.95396       1.90281
  28   5 1732.7270    0.3470  0.3003 10.0483  0.0000  0.0128   0.0113   0.0294    0.0327   0.0000   439.1630    -0.0197522       22.4343     -0.831494      -2.46229      -1.06794      0.651274      0.950767      0.980788       1.09642       1.15096       1.25984
  28   6 1910.1343    0.5435  0.5050 10.0703  0.0000  0.0155   0.0131   0.0338    0.0495   0.0000   440.2823      -1.41942       20.4057      0.936117      -2.03673     0.0419694      0.892453       1.12887       1.23283       1.28654       1.33392       1.39051
  28   7 2083.8313    0.7736  0.8447 10.0638  0.0000  0.0193   0.0147   0.0463    0.0828   0.0000   440.7102      -1.66702       19.6481       2.48006      -1.86902    -0.0653123       1.08208       1.44779       1.56013       1.61817       1.69217       1.66451
  28   8 2252.7963    1.1527  0.9818 10.0724  0.0000  0.0187   0.0199   0.0502    0.1409   0.0000   440.4251      -1.13556       18.4196     -0.212977      -2.60694      -1.88392       1.08651       1.40166       1.57489       1.61247       1.72016       1.62577
  28   9 2415.2542    1.5701  1.3046 10.3565  0.0015  0.0217   0.0241   0.0595    0.1826   0.0000   439.8364       3.13272       18.6620     -0.567780      -4.36358      -2.85869       1.28078       1.64779       1.77404       1.91621       1.91074       1.90118
  28  10 2573.3496    2.1706  1.1011 11.0979  0.0000  0.0202   0.0350   0.0501    0.1767   0.0000   438.6648      0.393059       17.2909    -0.0796231      -3.87131      -2.94443       1.16086       1.56961       1.70901       1.81809       1.77988       1.76765
  28  11 2729.3220    2.8092  1.0874 11.3707  0.0000  0.0193   0.0449   0.0501    0.2172   0.0000   438.7674       3.78926       15.8178       1.82354     -0.140231      -1.59748       1.16969       1.51745       1.63561       1.71155       1.70835       1.68233
  28  12 2883.6917    3.4559  1.0879 11.4171  0.0000  0.0193   0.0557   0.0501    0.3435   0.0000   440.4471      0.670909       16.3194     0.0752890      -4.26960      -3.40540       1.16158       1.51686       1.65641       1.73602       1.78029       1.71146
  28  13 3036.2259    4.1702  1.0624 12.0496  0.0000  0.0190   0.0669   0.0473    0.2585   0.0000   439.0950       3.83485       15.7812     -0.769630       1.33224      -2.29105       1.14357       1.46933       1.59717       1.73126       1.70810       1.68291
  28  14 3187.2295    4.0850  1.3527 11.8879  0.0000  0.0217   0.0588   0.0550    0.2347   0.0000   439.3304       1.40896       18.3577       1.97468     -0.807508      -6.25475       1.27557       1.69221       1.83842       2.02116       1.98553       1.91160
  28  15 3337.2689    3.5801  1.9347 12.0113  0.0000  0.0272   0.0446   0.0689    0.1202   0.0000   437.4444       5.29548       9.55197     -0.646514      -1.13473      -4.73111       1.60384       2.15510       2.36729       2.54674       2.58239       2.47462
  28  16 3486.7379    2.9462  2.7855 11.5890  0.0000  0.0338   0.0316   0.0872    0.0960   0.0000   441.6608       4.93485       12.2916       5.14360      -1.99944      -2.86774       1.93714       2.54480       2.77121       2.90132       2.97955       2.91907
  28  17 3635.7274    2.4334  4.3761 11.0031  0.0006  0.0431   0.0210   0.1156    0.0707   0.0000   433.9490       6.36897       19.4113      -1.65358      -4.17596      -1.06145       2.54851       3.31260       3.65364       3.85634       3.97808       3.84755
  28  18 3784.3476    2.0232  6.2241 10.5938 -0.0011  0.0556   0.0150   0.1477    0.0593   0.0000   437.8154      -2.93836       19.0383       5.62933      -3.75128      -2.17613       3.17452       4.14044       4.58655       4.93159       4.93440       4.79777
  28  19 3932.6345    1.6602  8.0415 10.4840  0.0000  0.0683   0.0118   0.1904    0.0510   0.0000   442.2451       6.97929       17.8703     -0.805105     -0.918137      -7.12334       3.90347       5.12223       5.66300       5.95053       5.97571       5.97994
  28  20 4080.4903    1.3660 10.6189 10.3532  0.0000  0.0914   0.0094   0.2517    0.0470   0.0000   443.2398       3.34927       11.1469       5.55834       3.13900      -11.4697       5.20897       6.89598       7.55605       7.95229       8.12883       7.99456
  28  21 4228.0707    1.1416 13.3639 10.2517  0.0010  0.1160   0.0073   0.3250    0.0401   0.0000   450.5132      -3.69571       28.2321       5.94449       4.29267      -5.53017       6.62981       8.53995       9.63396       10.1496       10.3267       10.0795
  28  22 4375.2542    0.9384 16.5921 10.1173  0.0000  0.1493   0.0058   0.4091    0.0348   0.0000   444.5652       6.92831       22.9271      -9.55755       11.9803      -15.1519       8.37020       11.0453       12.3672       13.0582       13.2099       12.6881
  29   3 1359.7641    0.1071  0.0902 10.0798  0.0000  0.0146   0.0083   0.0239    0.0232   0.0000   441.5601       1.44213       17.9710      0.548792      -1.17261      0.229520      0.760293       1.13153       1.06081       1.12800       1.18823       1.00237
  29   4 1564.1408    0.2213  0.1553 10.0135  0.0000  0.0099   0.0099   0.0203    0.0263   0.0000   441.2234     -0.915145       21.4235     -0.269043      -2.42970      -1.83743      0.570519      0.656124      0.880745      0.890126      0.877250      0.889542
  29   5 1751.5600    0.3748  0.3390  9.9953  0.0000  0.0120   0.0113   0.0318    0.0349   0.0000   440.5296      -1.09251       21.2881      0.664790      -3.13955       1.31337      0.721565      0.887228       1.01102       1.05535       1.05616      0.988265
  29   6 1930.1690    0.5741  0.5312 10.0744  0.0000  0.0151   0.0135   0.0375    0.0519   0.0000   440.2638     -0.758799       19.5165      -1.21021       2.15920     -0.294736      0.859582       1.08162       1.21878       1.26130       1.31486       1.32609
  29   7 2105.3162    0.8301  0.7534 10.1826  0.0000  0.0175   0.0160   0.0431    0.0779   0.0000   440.6482      -1.20832       18.4411       1.51453      -1.35332      -2.12483      0.904502       1.19020       1.35255       1.35356       1.38119       1.36557
  29   8 2275.2839    1.1682  1.0166 10.4458  0.0000  0.0197   0.0200   0.0511    0.1127   0.0000   439.1146       1.18368       20.4260       1.47762      -4.27780      -2.30800       1.12094       1.42829       1.55885       1.63528       1.66363       1.68943
  29   9 2439.0462    1.6965  1.1552 10.5965  0.0000  0.0204   0.0268   0.0530    0.1862   0.0000   442.7978    -0.0662639       17.1335       2.07222      -3.20187      -2.14822       1.24983       1.61300       1.79977       1.92176       1.90951       1.87011
  29  10 2598.6822    2.2950  1.0947 10.9544  0.0000  0.0188   0.0367   0.0514    0.2077   0.0000   441.8649      0.979152       14.7281      0.425568      -3.62650      0.422008       1.09642       1.34783       1.46426       1.63819       1.66162       1.54795
  29  11 2756.1587    2.8657  1.0157 11.6772  0.0000  0.0182   0.0468   0.0473    0.1700   0.0000   439.0402       5.12981       15.6192      0.929659     -0.634686      0.932213       1.03013       1.32544       1.47830       1.56651       1.54699       1.56359
  29  12 2911.6285    3.7540  0.9835 11.7940  0.0000  0.0176   0.0620   0.0456    0.2683   0.0000   438.9733       3.57907       16.9464     -0.880763      -2.28705      -1.21616       1.02685       1.34184       1.41793       1.61867       1.61146       1.57602
  29  13 3065.0141    4.1274  1.0784 12.2192  0.0000  0.0190   0.0659   0.0485    0.2420   0.0000   438.3630       2.78664       13.4464      -2.50905      -3.25935      -1.74202       1.10157       1.39902       1.55722       1.66671       1.68089       1.67666
  29  14 3216.7719    4.0311  1.3622 12.0655  0.0000  0.0212   0.0580   0.0592    0.2192   0.0000   438.8211       4.09176       14.4064     -0.167063     -0.242943      -3.78260       1.20835       1.60709       1.73253       1.88194       1.84985       1.84203
  29  15 3367.6339    3.4701  1.9538 11.9904  0.0000  0.0267   0.0418   0.0694    0.1029   0.0000   437.6614       2.11276       16.5079      -4.70958      -1.13565      -1.32305       1.47672       1.95964       2.08939       2.22841       2.25678       2.24195
  29  16 3517.9248    2.7824  3.0910 11.5528  0.0000  0.0356   0.0278   0.0915    0.0769   0.0000   440.5919       7.68715       12.5069       2.04565       1.26411      -7.16423       2.02433       2.64249       2.79464       3.04704       3.06950       2.98910
  29  17 3667.5724    2.3508  4.3016 11.1992  0.0000  0.0433   0.0208   0.1160    0.0621   0.0000   436.8046       3.72800       10.7636     -0.173228      -7.49444      -3.97210       2.39757       3.12628       3.46214       3.61591       3.70802       3.66692
  29  18 3816.7263    1.9164  6.2837 10.6275 -0.0001  0.0557   0.0140   0.1498    0.0534   0.0000   441.1742       5.03036       13.3144      -1.21116       2.46535      -3.15407       3.02989       4.02810       4.45811       4.66928       4.73670       4.58204
  29  19 3965.5543    1.5951  8.4836 10.4326  0.0000  0.0710   0.0109   0.1966    0.0483   0.0000   437.2366      0.145079       22.0414      -3.83633      -4.70709       8.88687       3.89570       5.09953       5.59106       5.99596       5.99058       5.93002
  29  20 4113.9919    1.3314 11.4441 10.3040  0.0007  0.0959   0.0086   0.2648    0.0445   0.0000   442.9686       11.6861       7.07820       12.2079       7.79218      -17.2668       5.21722       6.84773       7.70074       8.05552       8.14788       8.07397
  29  21 4262.2853    1.0578 13.1769 10.2994 -0.0013  0.1199   0.0071   0.3244    0.0375   0.0000   442.0363       19.5724       9.14864      -2.16395      -7.69109      -16.8781       6.38642       8.51903       9.46880       9.98338       10.0934       9.74255
  29  22 4410.0578    0.8846 16.1118 10.1214 -0.0009  0.1504   0.0057   0.4019    0.0335   0.0000   445.9303      -3.24614      -2.36252      -6.39390      -5.84349      -10.6082       8.00382       10.6196       11.9276       12.5231       12.4662       12.3677
  30   4 1581.9033    0.2138  0.1755  9.9951  0.0000  0.0102   0.0091   0.0225    0.0258   0.0000   441.1404     -0.271031       21.5359     -0.803194      -2.68852      0.273933      0.528454      0.756444      0.774428      0.826244      0.831476      0.993935
  30   5 1770.0502    0.4053  0.3081 10.0298  0.0000  0.0108   0.0122   0.0277    0.0344   0.0000   439.8155     -0.258434       18.5636      -1.80621      -1.65126      -1.10775      0.611301      0.751730      0.801354      0.913913      0.869511      0.859390
  30   6 1949.9246    0.5850  0.6026  9.9679  0.0000  0.0159   0.0127   0.0381    0.0553   0.0000   441.0261      -1.07154       20.2591       1.35940      -1.96358     -0.413165      0.863204       1.10746       1.30732       1.36266       1.36841       1.35725
  30   7 2126.3250    0.8800  0.8571  9.9880  0.0000  0.0177   0.0158   0.0464    0.0930   0.0000   441.7720     -0.703617       20.4523      0.684965      -3.29443     -0.738737      0.943878       1.27230       1.44026       1.49228       1.48973       1.52061
  30   8 2297.3167    1.2442  1.0470 10.4168  0.0000  0.0195   0.0206   0.0510    0.1266   0.0000   439.6742      0.807154       16.3670      0.145314      -1.09564      -1.64178       1.01869       1.32761       1.45907       1.58731       1.62925       1.56395
  30   9 2462.2813    1.7677  1.0897 10.6883  0.0000  0.0191   0.0279   0.0504    0.1645   0.0000   440.1938      0.475124       16.8763      0.369227      -1.49523      -2.13398       1.03047       1.37391       1.50418       1.55621       1.61681       1.58355
  30  10 2623.4631    2.4172  1.1279 10.9160  0.0000  0.0190   0.0373   0.0510    0.2485   0.0000   438.6415       1.10399       18.1754      -1.77583     -0.879614     -0.793088       1.08023       1.36949       1.46649       1.59708       1.64800       1.61454
  30  11 2782.4763    3.0335  1.0606 11.7475  0.0000  0.0187   0.0481   0.0480    0.1888   0.0000   440.4373       1.66828       15.8120      -1.38940      -2.66353      -3.27080       1.01846       1.28410       1.41315       1.50831       1.54265       1.49840
  30  12 2939.0670    3.8096  1.0531 11.6213  0.0000  0.0179   0.0593   0.0462    0.2937   0.0000   440.2214       2.18582       16.9561      -2.26073      -4.69430    -0.0372568      0.989652       1.25022       1.34396       1.45765       1.49709       1.46504
  30  13 3093.3566    4.2506  1.0940 12.2082  0.0000  0.0187   0.0671   0.0492    0.2607   0.0000   439.8849       4.29554       15.7397     -0.389165    -0.0446336      -4.26561       1.00164       1.31669       1.46244       1.53719       1.56438       1.49118
  30  14 3245.9793    4.0376  1.4804 12.2808 -0.0002  0.0223   0.0546   0.0589    0.1512   0.0000   440.6119       5.54720       14.5736     -0.252086      -3.58325      -2.09923       1.31910       1.69791       1.86668       1.97847       2.04046       2.01279
  30  15 3397.6755    3.4270  2.1568 11.7101  0.0000  0.0274   0.0377   0.0688    0.0962   0.0000   439.2341       5.45710       13.5675      -1.38650       2.60018      -5.18766       1.49828       1.91990       2.10659       2.27401       2.31254       2.31039
  30  16 3548.7936    2.7140  3.2751 11.5593  0.0011  0.0358   0.0261   0.0974    0.0654   0.0000   438.9386       1.51785       12.9339       4.24463       1.88798      -3.34859       1.88308       2.47529       2.74723       2.93716       2.98169       2.96931
  30  17 3699.1355    2.2234  4.8674 11.0317  0.0000  0.0459   0.0183   0.1257    0.0580   0.0000   440.0603     -0.709577       12.8478      -3.88815       2.28589      -5.30860       2.46766       3.22548       3.52388       3.83319       3.82850       3.78628
  30  18 3848.9288    1.8364  7.0719 10.4846  0.0000  0.0595   0.0126   0.1596    0.0527   0.0000   439.8325       5.20037       24.0880       6.45176      -5.13685      -3.79476       3.16992       4.18906       4.60210       5.05270       5.17414       5.01226
  30  19 3998.4087    1.4966  8.9582 10.4459  0.0000  0.0742   0.0101   0.2107    0.0451   0.0000   438.6983       4.96388       8.95688      0.569885       7.41440      -3.88488       3.93351       5.13945       5.58047       6.05333       6.05194       5.95361
  30  20 4147.4359    1.2618 11.6725 10.2950  0.0000  0.0979   0.0080   0.2698    0.0423   0.0000   440.2881       4.95361       9.15088       8.74996     -0.957277      -7.61681       5.20078       6.83368       7.60878       8.05470       8.39333       8.28407
  30  21 4295.8993    1.0418 14.7579 10.2437  0.0005  0.1281   0.0063   0.3515    0.0356   0.0000   446.4820       7.01164       15.4833      -4.11515      -5.32825      -17.3776       6.63425       8.83274       9.78092       10.4156       10.7136       10.4767
  31   3 1393.1441    0.1311  0.1129 10.0753  0.0000  0.0126   0.0086   0.0273    0.0231   0.0000   441.2554     -0.656724       18.8209       1.36050      -1.75811     -0.207256      0.566468      0.936558      0.814207       1.01705      0.892781      0.835415
  31   4 1599.3142    0.2314  0.2092  9.9992  0.0000  0.0103   0.0092   0.0285    0.0266   0.0000   441.1539       1.15482       21.7068     0.0446332      -2.91827      0.242265      0.561584      0.733555      0.884335       1.13236       1.12819       1.10294
  31   5 1788.2273    0.3857  0.4172 10.0460  0.0000  0.0140   0.0104   0.0343    0.0360   0.0000   441.0981     -0.859948       19.5146     -0.139953      -4.15243      -1.93994      0.775236       1.03955       1.19969       1.25527       1.23084       1.20717
  31   6 1969.4282    0.6166  0.6148 10.1165  0.0000  0.0159   0.0130   0.0389    0.0552   0.0000   441.1378     -0.211218       20.9868       2.23165     -0.510961      0.665777      0.782014       1.03274       1.14764       1.19399       1.17412       1.19996
  31   7 2146.9886    0.9304  0.8309 10.1336  0.0000  0.0165   0.0168   0.0440    0.0877   0.0000   440.6934       1.42635       20.5949      0.703318      -3.32602      -1.54686      0.849805       1.12122       1.26367       1.34546       1.38095       1.35935
  31   8 2318.9148    1.3373  1.1678 10.2013  0.0000  0.0208   0.0206   0.0522    0.1610   0.0000   439.5888    -0.0304534       19.1885     -0.533182      -1.39335      0.263115       1.04621       1.45024       1.53507       1.69512       1.62318       1.66802
  31   9 2484.9955    1.8016  1.2809 10.7259  0.0000  0.0209   0.0260   0.0537    0.1575   0.0000   438.4322      0.577728       19.3627      -1.60169      -3.11851      0.524674       1.09957       1.43505       1.60896       1.74770       1.73074       1.76627
  31  10 2647.8115    2.4967  1.1687 10.8808  0.0000  0.0193   0.0371   0.0500    0.2617   0.0000   439.9766      0.233153       12.6404      -1.28586     -0.677712       2.07187       1.02833       1.31837       1.44378       1.58052       1.61187       1.58502
  31  11 2808.3321    3.1827  1.0324 11.6127  0.0000  0.0177   0.0498   0.0460    0.2104   0.0000   439.2487       2.85491       17.1715      -2.60634      -3.11882     -0.282634      0.929611       1.24048       1.34051       1.44938       1.50845       1.43828
  31  12 2966.1557    3.8958  0.9959 12.0329  0.0000  0.0176   0.0610   0.0433    0.2211   0.0000   438.5272       2.86172       15.4977       2.15235      -4.16791      -4.55172      0.916951       1.17246       1.32098       1.40766       1.47098       1.44868
  31  13 3121.3213    4.1656  1.2621 11.8744  0.0000  0.0199   0.0609   0.0527    0.3144   0.0000   440.0404       2.90677       16.1059     -0.211822      -4.11177       2.91261       1.10463       1.45766       1.56526       1.74130       1.76310       1.72775
  31  14 3274.8329    3.8231  1.6005 12.0158  0.0000  0.0239   0.0497   0.0582    0.1774   0.0000   438.9741       3.65806       18.6033       1.37661      -2.58410      -3.70916       1.22532       1.65142       1.81067       1.99249       2.00380       1.95199
  31  15 3427.3674    3.2516  2.4086 11.7271  0.0000  0.0292   0.0337   0.0733    0.0818   0.0000   438.2077       3.07375       12.4143      -4.24429      -2.29094      -2.24447       1.53302       2.03581       2.22451       2.37888       2.43475       2.40642
  31  16 3579.1534    2.7080  3.6064 11.2283  0.0000  0.0372   0.0236   0.0952    0.0695   0.0000   440.4003       7.09098       17.7580      -6.01481       1.57523      -5.48316       1.88748       2.51090       2.75236       3.02579       2.99557       2.97380
  31  17 3730.2772    2.1822  5.3713 10.7467  0.0002  0.0471   0.0162   0.1282    0.0588   0.0000   440.3535       1.73858       14.3573     -0.538941       7.12822      -8.56564       2.47769       3.22282       3.55132       3.75005       3.92783       3.85802
  31  18 3880.6374    1.7502  7.4241 10.4835  0.0002  0.0618   0.0117   0.1676    0.0497   0.0000   433.9945       1.18732       6.24010      0.357033      -8.76486      0.500864       3.17769       4.17564       4.64344       4.98303       5.08624       4.90686
  31  19 4030.8345    1.4558 10.0927 10.3733  0.0002  0.0811   0.0091   0.2253    0.0439   0.0000   438.4372      -6.62784       11.9468      -7.95386      -2.75138      -13.7162       4.21841       5.40756       6.09187       6.49295       6.60620       6.59479
  31  20 4180.3747    1.2148 12.2837 10.2390 -0.0008  0.1031   0.0073   0.2787    0.0411   0.0000   423.9536       17.9892       20.8916      -6.92201      -11.8765      0.583808       5.27671       6.96913       7.64367       8.25222       8.41937       8.17000
  31  21 4329.4233    0.9915 15.5346 10.1821  0.0000  0.1349   0.0059   0.3660    0.0347   0.0000   430.9523       17.5011       19.9282      -8.90623      0.956700       1.79200       6.84784       9.08928       10.0890       10.8028       10.8017       10.8061
  32   3 1409.4217    0.1461  0.0893 10.0822  0.0000  0.0118   0.0096   0.0202    0.0225   0.0000   441.5674     -0.512914       22.2735      0.657504     -0.994720     -0.275048      0.596370       1.20126       1.40937       1.71192       1.61071       1.28854
  32   4 1616.4265    0.2485  0.2082 10.0377  0.0000  0.0104   0.0094   0.0250    0.0263   0.0000   440.4948     -0.265266       21.1012     -0.762428      -3.16027     -0.820959      0.532536      0.745454      0.818036      0.766904      0.867410      0.894436
  32   5 1806.1529    0.4361  0.4107 10.0936  0.0000  0.0129   0.0112   0.0331    0.0376   0.0000   440.1862    -0.0414539       20.7057     -0.937423      -2.18951     -0.763397      0.626157      0.853993      0.899850      0.932686       1.05071      0.948918
  32   6 1988.6392    0.6487  0.6280 10.0861  0.0000  0.0154   0.0132   0.0385    0.0584   0.0000   440.6617      0.782919       19.1994     -0.820232      -4.93880       1.09398      0.802681       1.04497       1.16824       1.21161       1.25193       1.20879
  32   7 2167.3225    0.9522  0.9487 10.1678  0.0000  0.0182   0.0161   0.0485    0.0988   0.0000   441.1176      0.244160       21.6687       1.03977      -3.17677     -0.483346      0.907787       1.20697       1.31595       1.41694       1.50944       1.42790
  32   8 2340.0261    1.3881  1.0596 10.6185  0.0000  0.0193   0.0219   0.0488    0.1293   0.0000   439.9197     0.0502186       17.7012      -2.48850      -1.42021      -1.05337      0.977072       1.25753       1.36088       1.49508       1.47758       1.51816
  32   9 2507.2368    1.9454  1.2452 10.8481  0.0000  0.0201   0.0282   0.0533    0.1655   0.0000   440.2482       3.37132       19.5576      0.532153      -3.93412      -3.81563      0.996933       1.35585       1.46504       1.67112       1.64362       1.58172
  32  10 2671.6278    2.6163  1.0553 11.2518  0.0000  0.0185   0.0396   0.0446    0.2033   0.0000   438.9044       1.78379       20.7184       1.81274      -4.35041     -0.479734      0.935024       1.27827       1.41818       1.50366       1.54390       1.52277
  32  11 2833.7047    3.3061  1.0292 11.9904  0.0000  0.0179   0.0512   0.0446    0.1744   0.0000   439.8475      0.304972       17.8836     -0.813559      -4.14997      0.435433      0.932062       1.15482       1.36530       1.40982       1.41727       1.41515
  32  12 2992.6825    4.1466  0.9347 12.2365  0.0000  0.0163   0.0660   0.0417    0.1921   0.0000   439.0122       3.84872       15.4792      0.123310      -2.29156      -1.01589      0.837001       1.13337       1.22129       1.36155       1.36396       1.37052
  32  13 3148.9347    4.1345  1.3176 12.1076  0.0000  0.0200   0.0578   0.0522    0.2187   0.0000   439.9144       3.36202       15.0291      0.322513      -3.60357      -2.72137       1.01121       1.33299       1.47560       1.62840       1.65162       1.68682
  32  14 3303.2598    3.7228  1.8075 12.0724 -0.0005  0.0250   0.0446   0.0618    0.1329   0.0000   440.7707       2.53920       15.2428      -1.09202     0.0298856      -4.01908       1.23049       1.61979       1.75736       1.90401       1.96466       1.89847
  32  15 3456.7309    3.1182  2.6040 11.6620  0.0000  0.0297   0.0310   0.0783    0.0790   0.0000   440.7962       3.61424       16.0428     -0.594981      -4.39608      -2.89458       1.51054       1.98947       2.21613       2.35614       2.42466       2.40999
  32  16 3609.3473    2.5022  3.9702 11.2196  0.0000  0.0387   0.0206   0.1010    0.0588   0.0000   441.4126       3.42738       13.0680       4.12209      -2.37455      -6.95877       1.96059       2.52271       2.77471       3.03592       3.15869       3.11752
  32  17 3761.1788    2.0648  5.9911 10.7112  0.0000  0.0503   0.0144   0.1393    0.0536   0.0000   438.3478       2.46756       13.9631      -5.44198      -2.46098     -0.263901       2.50383       3.30819       3.65600       3.89514       4.00500       3.95076
  32  18 3912.2901    1.6977  8.0560 10.5315  0.0000  0.0650   0.0109   0.1780    0.0452   0.0000   436.0247       6.63607       14.9011      -4.80612       3.04670      -6.14398       3.18723       4.26212       4.66943       5.02691       5.01459       5.08183
  32  19 4062.9234    1.4313 10.8222 10.3062  0.0006  0.0849   0.0083   0.2358    0.0442   0.0000   440.4450       4.22652       6.04483       3.48333       6.12557      -8.37862       4.18069       5.56960       6.10513       6.54704       6.70702       6.63853
  32  20 4213.1375    1.1682 13.0824 10.2797  0.0010  0.1082   0.0067   0.2963    0.0380   0.0000   445.6787       7.99014       10.1472       7.69930       11.3571       9.10261       5.21521       7.03983       7.86345       8.28269       8.39031       8.43039
  32  21 4362.9305    0.9549 15.9055 10.1883  0.0000  0.1361   0.0056   0.3734    0.0334   0.0000   459.3056       15.0338       23.7221      -21.2620      -17.7983       10.4354       6.68370       8.78117       9.79448       10.4636       10.6176       10.5599
  33   2 1193.9189    0.0740  0.0675 10.1404  0.0000  0.0222   0.0093   0.0280    0.0212   0.0000   441.9778      -1.00128       20.4248      0.169471      -3.24059       1.78369      0.988760       1.62997       1.77304       1.48823       1.93123       1.41187
  33   3 1425.4174    0.1315  0.1179 10.0366  0.0000  0.0103   0.0081   0.0259    0.0225   0.0000   441.0827     -0.634806       20.5408     -0.712666      -3.03706      0.993358      0.552916      0.712244      0.874070       1.00640      0.973799      0.907698
  33   4 1633.2236    0.3025  0.2119 10.0231  0.0000  0.0088   0.0109   0.0245    0.0269   0.0000   440.3500     -0.560297       21.7490      0.554690      -3.92322     -0.600108      0.447135      0.553207      0.684708      0.689136      0.673565      0.604070
  33   5 1823.8316    0.4452  0.4064 10.0598  0.0000  0.0127   0.0113   0.0313    0.0381   0.0000   440.7345       1.69523       22.1708      0.619326      -3.96895     -0.338558      0.650906      0.798837      0.919364      0.977134      0.984770       1.04160
  33   6 2007.6119    0.6815  0.6098 10.1004  0.0000  0.0146   0.0138   0.0368    0.0561   0.0000   439.8440      0.177773       21.1545     -0.298060      -4.08257     -0.852262      0.695321      0.922221       1.00088       1.12895       1.16183       1.11573
  33   7 2187.3190    0.9790  0.9213 10.2912  0.0000  0.0178   0.0166   0.0468    0.0945   0.0000   440.0417     -0.290090       21.2468     -0.589657      -1.50624       1.01930      0.841833       1.10876       1.25031       1.33757       1.28358       1.28447
  33   8 2360.8016    1.4617  1.0655 10.5495  0.0000  0.0190   0.0227   0.0477    0.1400   0.0000   441.0663      -1.79000       19.0450       1.24373      -1.48160      -2.03897      0.986012       1.29760       1.42077       1.53682       1.57464       1.45712
  33   9 2529.0960    2.0323  1.3259 10.5581  0.0000  0.0198   0.0278   0.0544    0.1920   0.0000   438.7608      0.581827       17.9922     -0.962931      -2.41812       1.48578       1.02181       1.30759       1.49672       1.63061       1.60235       1.55826
  33  10 2695.0136    2.7095  1.1092 11.4723 -0.0012  0.0186   0.0403   0.0469    0.1889   0.0000   439.6121       4.00095       18.4792      -2.26823      -2.47192     -0.418504      0.923254       1.14727       1.34864       1.39583       1.43477       1.46994
  33  11 2858.5542    3.4219  1.1105 12.0386  0.0000  0.0181   0.0514   0.0485    0.1774   0.0000   439.3800       4.08345       17.3375      -2.64877      0.619152     -0.330463      0.904953       1.13771       1.30360       1.41728       1.42480       1.37524
  33  12 3018.8211    3.9678  1.0685 12.3910 -0.0004  0.0183   0.0604   0.0457    0.1834   0.0000   439.1582       1.04984       18.9328       3.31013      -3.49846      -2.40723      0.980269       1.30346       1.39159       1.58369       1.58666       1.57203
  33  13 3176.0456    4.1332  1.2923 12.2898 -0.0003  0.0197   0.0575   0.0520    0.1809   0.0000   438.6476       2.44852       15.1834      -1.61844      -4.54170      0.185416       1.01381       1.30029       1.39342       1.55866       1.54512       1.57770
  33  14 3331.3999    3.6927  1.9606 11.7741  0.0000  0.0251   0.0413   0.0632    0.1346   0.0000   441.8541       3.28324       19.8661       2.37383     -0.750175      -2.39348       1.22757       1.59595       1.76954       1.94574       2.01229       1.96816
  33  15 3485.7454    3.0163  2.8478 11.4307  0.0000  0.0307   0.0285   0.0796    0.0837   0.0000   441.5471      0.221103       15.4088      -3.39007     -0.728101      -4.43090       1.54712       1.92854       2.17072       2.33853       2.44500       2.39983
  33  16 3639.0233    2.4596  4.3795 10.9066 -0.0000  0.0396   0.0188   0.1050    0.0626   0.0000   437.4533       3.21458       18.1011      -1.02925      -5.35176     -0.781843       1.95908       2.55704       2.87123       3.08638       3.17863       3.12504
  33  17 3791.7538    2.0290  6.0408 10.6792 -0.0005  0.0504   0.0139   0.1380    0.0515   0.0000   440.4992       14.3708       17.4243      -5.05295      -1.13852      -8.39647       2.42713       3.19299       3.52726       3.80649       3.83239       3.90169
  33  18 3943.4705    1.6341  8.3418 10.3672  0.0000  0.0660   0.0100   0.1800    0.0467   0.0000   434.5433       1.97591       20.1721      0.975247      -2.13408      -7.26344       3.25434       4.28498       4.69904       5.08791       5.17809       5.17104
  33  19 4094.8051    1.3264 11.2836 10.3387 -0.0015  0.0915   0.0077   0.2521    0.0404   0.0000   442.8784       3.93175       9.33728      -8.68126       1.17164      -3.53667       4.44379       5.88328       6.43624       6.99299       7.20263       7.30134
  33  20 4245.8004    1.0893 13.6435 10.2691 -0.0017  0.1151   0.0063   0.3120    0.0361   0.0000   445.7390      -7.08616       20.9485       2.82880      -9.81373      -2.09877       5.51416       7.34072       8.17906       8.69345       8.87998       8.91338
  34   3 1441.1336    0.1487  0.1233 10.1128  0.0000  0.0106   0.0080   0.0202    0.0222   0.0000   439.3910      -1.20957       20.3637      -1.74944      -3.43382      0.313861      0.608057      0.740835      0.756623      0.759078      0.798722      0.827978
  34   4 1649.7376    0.2734  0.2213 10.0722  0.0000  0.0096   0.0095   0.0227    0.0263   0.0000   441.5968       1.29845       20.9547     -0.804397      -3.42342      -1.12436      0.478147      0.613898      0.738832      0.807287      0.804876      0.862701
  34   5 1841.2690    0.4687  0.4764 10.0573  0.0000  0.0136   0.0109   0.0335    0.0407   0.0000   441.6923     -0.796310       22.5249       1.50222      -2.86581     -0.841829      0.635313      0.816290      0.884292      0.981071       1.00204       1.05217
  34   6 2026.3240    0.7024  0.6731 10.1369  0.0000  0.0156   0.0136   0.0389    0.0624   0.0000   441.7524      0.328293       19.6031       2.21513      -1.06146      -2.59815      0.710458      0.968573       1.10948       1.13600       1.14311       1.18981
  34   7 2206.9859    1.0460  0.9911 10.1613  0.0000  0.0174   0.0168   0.0484    0.1102   0.0000   440.5193      -1.56175       18.6004       2.87665      -1.36848     -0.672953      0.809292       1.04986       1.16557       1.28941       1.28981       1.28836
  34   8 2381.2221    1.5231  1.2178 10.5507  0.0000  0.0202   0.0223   0.0510    0.1623   0.0000   440.8319       2.02399       21.9122       2.13015      -2.22718      0.680223      0.988163       1.32456       1.45556       1.56208       1.57720       1.59003
  34   9 2550.6108    2.1120  1.2412 10.9814  0.0000  0.0198   0.0293   0.0493    0.1698   0.0000   441.3285      0.857460       18.7673       2.04627      -3.95107      -1.52923      0.951678       1.24595       1.41289       1.50578       1.50319       1.50061
  34  10 2717.9957    2.8092  1.1231 11.7449  0.0000  0.0189   0.0415   0.0469    0.1644   0.0000   439.9505       1.58694       18.2749     -0.840102      -3.97997     -0.920892      0.978845       1.33185       1.49859       1.60985       1.60321       1.61138
  34  11 2882.9087    3.6227  1.1039 11.9822  0.0000  0.0179   0.0522   0.0465    0.2064   0.0000   441.7190       1.77015       17.1625       1.04895      -3.28398      -3.78359      0.864479       1.14772       1.24245       1.34701       1.40353       1.38669
  34  12 3044.4319    4.2278  1.1309 11.9986 -0.0004  0.0175   0.0609   0.0472    0.2634   0.0000   441.3312       4.37384       16.7826    -0.0580327      -1.62547      -4.54890      0.869117       1.10962       1.25092       1.34896       1.36693       1.34067
  34  13 3202.7834    4.0576  1.4131 12.3238  0.0011  0.0206   0.0529   0.0532    0.1445   0.0000   441.2436       3.85190       13.0828      -2.49220      -2.52897      -1.38326      0.993188       1.27654       1.40152       1.55747       1.54554       1.58853
  34  14 3359.2480    3.5951  2.0318 11.5028  0.0000  0.0247   0.0388   0.0618    0.1606   0.0000   440.7622       4.98395       13.9780       1.85257      -2.25936     0.0960827       1.21857       1.59179       1.78198       1.84962       1.93556       1.91354
  34  15 3514.3666    2.8900  3.0757 11.5135  0.0000  0.0323   0.0261   0.0831    0.0757   0.0000   440.4162       4.91093       15.4044      -1.22637      -1.30579      0.183012       1.56679       2.02584       2.22833       2.43894       2.50762       2.44347
  34  16 3668.6671    2.4089  4.6295 10.9426  0.0010  0.0406   0.0179   0.1079    0.0598   0.0000   439.6837       6.14632       14.3513       1.48654      -5.67019      -5.92983       1.95012       2.54324       2.85541       3.01523       3.13554       3.16006
  34  17 3821.9079    1.9553  6.5005 10.5676  0.0000  0.0520   0.0127   0.1415    0.0534   0.0000   435.5498       2.93056       18.0137       1.85282      -3.35781      -7.17977       2.48026       3.22171       3.61973       3.82496       3.96131       3.93552
  34  18 3974.5518    1.5833  9.3287 10.3871  0.0001  0.0714   0.0093   0.1987    0.0454   0.0000   440.8376       2.71675       8.11787       3.06474      -4.75746       8.92085       3.32871       4.42474       4.86681       5.23006       5.30179       5.23026
  34  19 4126.4012    1.3175 11.4463 10.3752  0.0007  0.0903   0.0075   0.2477    0.0394   0.0000   438.0177       4.94553       14.6228       4.74562      -7.14081       3.68514       4.20962       5.51493       6.20028       6.61656       6.81557       6.71109
  34  20 4277.4996    1.0826 15.0312 10.2449  0.0012  0.1230   0.0058   0.3339    0.0354   0.0000   429.4369       3.94074       21.6301      -6.62796      -6.14165       12.4656       5.69870       7.59669       8.44414       9.04117       9.26618       9.15802
  35   2 1221.9360    0.0833  0.0767 10.1640  0.0000  0.0166   0.0089   0.0335    0.0208   0.0000   441.4592      -1.33154       20.4421      0.592489      -3.15192      0.104736      0.532794       1.28812      0.844064       1.26023       1.28983       1.17076
  35   4 1665.9372    0.2852  0.2537 10.0651  0.0000  0.0109   0.0094   0.0259    0.0272   0.0000   441.5047      0.694885       21.4436       1.20843      -3.06996      0.670053      0.510781      0.688778      0.762413      0.825878      0.840925      0.848710
  35   5 1858.4466    0.5022  0.4443 10.0126  0.0000  0.0129   0.0116   0.0299    0.0414   0.0000   441.8935     0.0674499       21.2697      -1.31735      -1.89182      -1.59659      0.615312      0.836486      0.978104       1.09099       1.08164       1.10573
  35   6 2044.8316    0.7497  0.7420 10.0080  0.0000  0.0156   0.0135   0.0396    0.0690   0.0000   440.9790      0.147003       20.4165       1.10579     -0.412758      0.443882      0.731250      0.955345       1.05971       1.16102       1.23416       1.20431
  35   7 2226.3646    1.0965  1.0372 10.3137  0.0000  0.0179   0.0172   0.0490    0.1036   0.0000   442.1128    -0.0853836       20.0080     -0.821733      -5.25716      -1.07789      0.833851       1.04955       1.17410       1.26439       1.34251       1.32773
  35   8 2401.3017    1.5767  1.2232 10.3452  0.0000  0.0189   0.0221   0.0504    0.1694   0.0000   440.7390       2.64085       22.4062    -0.0845704      -1.78157      -1.24998      0.889236       1.13663       1.29769       1.43406       1.46805       1.42513
  35   9 2571.8464    2.2481  1.2551 10.7412  0.0015  0.0190   0.0310   0.0503    0.2211   0.0000   441.5090      -3.69822       19.2831       1.34910      -2.39194    -0.0192237      0.913176       1.18163       1.26179       1.41388       1.43624       1.46015
  35  10 2740.5379    2.8412  1.1761 11.5672  0.0000  0.0180   0.0404   0.0524    0.1820   0.0000   441.1290       3.21478       19.5372       2.14231      -3.27649     -0.794753      0.831556       1.05863       1.16879       1.29101       1.33404       1.27496
  35  11 2906.8747    3.6155  1.0587 11.7885  0.0000  0.0166   0.0529   0.0453    0.2255   0.0000   441.4510      0.734975       18.3427      0.487469      -2.06036      -2.36482      0.802969       1.04135       1.18586       1.32123       1.32916       1.35999
  35  12 3069.6047    4.2056  1.1437 12.4091  0.0000  0.0183   0.0604   0.0473    0.1935   0.0000   440.1982       1.42148       17.0761   -0.00212202      -1.19546     -0.941469      0.883451       1.20965       1.27224       1.38273       1.43932       1.38620
  35  13 3229.1701    4.0090  1.4837 12.4895  0.0000  0.0211   0.0505   0.0543    0.1151   0.0000   437.5192    -0.0635344       16.9147      -1.56320      -3.15087      -2.24793      0.962685       1.26994       1.38288       1.49324       1.48236       1.52359
  35  14 3386.6291    3.4611  2.2848 11.8151 -0.0000  0.0269   0.0346   0.0657    0.0882   0.0000   438.6110       3.67994       17.9502      0.856636      -2.76751      0.536485       1.26837       1.72346       1.90264       1.98462       2.03878       2.01419
  35  15 3542.7304    2.7836  3.5056 11.3151 -0.0000  0.0335   0.0230   0.0905    0.0665   0.0000   443.6727       5.35719       20.7478       3.78749      -4.62576      -4.08526       1.55332       2.04777       2.30993       2.46381       2.57666       2.57837
  35  16 3697.7499    2.2982  4.9631 10.7614 -0.0001  0.0424   0.0160   0.1106    0.0576   0.0000   444.0302       7.02705       14.9899     -0.262810       2.01307      -9.49102       1.91865       2.59977       2.84371       3.01007       3.18858       3.23534
  35  17 3851.8088    1.8635  6.9983 10.5843  0.0000  0.0550   0.0117   0.1483    0.0481   0.0000   440.3212       2.27982       10.2425       1.24046       2.92554       1.84773       2.57116       3.38723       3.74349       4.03151       4.17975       4.15652
  35  18 4005.1615    1.5110  9.8350 10.3979 -0.0005  0.0769   0.0086   0.2110    0.0428   0.0000   446.2896    -0.0647037       13.4859      -16.3430      -2.73222      -12.3012       3.44895       4.65904       5.15419       5.61616       5.79450       5.77616
  35  19 4157.6797    1.2589 12.7219 10.2902  0.0000  0.1001   0.0066   0.2713    0.0378   0.0000   433.2480       7.63836       26.0492       6.23663      -2.30692       2.89912       4.54038       6.03287       6.67068       7.23811       7.45990       7.40052
  36   2 1235.6456    0.0706  0.0165 10.1911  0.0000  0.0112   0.0162   0.0103    0.0197   0.0000   442.7677     -0.107000       21.6117       1.69072      -3.53705      -1.46285      0.604655      0.678076      0.998969       1.21428       1.10470      0.894876
  36   3 1471.8498    0.1407  0.1352 10.0577  0.0000  0.0108   0.0075   0.0248    0.0219   0.0000   440.6254     -0.499767       21.6177     -0.107168      -2.06490     -0.236790      0.496398      0.645519      0.770184      0.858495      0.902836      0.898070
  36   4 1681.8923    0.3176  0.2796 10.0031  0.0000  0.0101   0.0095   0.0259    0.0281   0.0000   441.1107      0.250950       20.4154      0.332692      -3.18901      0.245656      0.470991      0.572334      0.684171      0.723129      0.732610      0.742222
  36   5 1875.4372    0.5037  0.4663 10.1061  0.0000  0.0133   0.0113   0.0310    0.0392   0.0000   440.9166     -0.301855       22.0413      0.818308      -5.24308      -1.44523      0.547673      0.735073      0.850338      0.890801      0.909698      0.895816
  36   6 2063.0613    0.7995  0.7769  9.9913  0.0000  0.0152   0.0139   0.0399    0.0746   0.0000   441.3896       1.18636       22.3559      -1.31167      -4.09471      0.460076      0.728935      0.945845       1.03879       1.05448       1.14162       1.13644
  36   7 2245.4512    1.1214  1.0646 10.2402  0.0000  0.0182   0.0170   0.0466    0.1139   0.0000   440.9443     -0.723905       22.4211       1.13155      -1.81154      -2.02363      0.824111       1.09021       1.17200       1.26749       1.33260       1.33056
  36   8 2421.1056    1.6390  1.2776 10.5369  0.0000  0.0200   0.0226   0.0506    0.1577   0.0000   440.4690     -0.435480       19.6911       1.39976      -3.43248      -2.00550      0.901828       1.19461       1.29638       1.42687       1.45326       1.46354
  36   9 2592.7490    2.2134  1.2815 11.2426  0.0000  0.0195   0.0303   0.0517    0.1457   0.0000   441.8733       2.30471       19.4830    -0.0434962      -4.47628      -3.04601      0.893353       1.14002       1.25870       1.40286       1.37398       1.39705
  36  10 2762.7284    3.0168  1.2224 11.3872  0.0000  0.0184   0.0407   0.0484    0.2098   0.0000   441.0453       2.66122       19.7134       1.54243      -2.69727      -3.41765      0.849299       1.13076       1.23135       1.30885       1.36517       1.34886
  36  11 2930.2872    3.8752  1.0083 12.1469  0.0000  0.0165   0.0565   0.0406    0.1855   0.0000   441.3111       1.38258       19.5401      -2.60722      -1.45156      -2.53732      0.770647       1.01279       1.11951       1.22558       1.25097       1.22970
  36  12 3094.2699    4.2775  1.2925 11.8118  0.0116  0.0185   0.0573   0.0504    0.2357   0.0000   439.1937       3.97714       19.5086      -1.83749      -4.04432      -1.71243      0.838995       1.12193       1.20649       1.28434       1.36131       1.36516
  36  13 3255.1113    4.0150  1.6014 12.1243  0.0000  0.0215   0.0474   0.0554    0.1362   0.0000   442.1699       1.68474       15.9538     -0.815431      -2.79538      -1.72352      0.955122       1.28362       1.40733       1.54100       1.59411       1.57752
  36  14 3413.6285    3.3026  2.4563 11.9612  0.0000  0.0274   0.0317   0.0697    0.0647   0.0000   439.8944      0.627551       18.9298      0.377000      -1.53281      0.946314       1.24612       1.56180       1.80855       1.87735       1.93214       1.93436
  36  15 3570.6976    2.6870  3.7873 11.2996  0.0000  0.0355   0.0214   0.0924    0.0625   0.0000   437.8960       2.31707       17.1039      0.224463      -4.15034      -4.53067       1.57122       2.08130       2.25205       2.52915       2.57306       2.58888
  36  16 3726.5542    2.2088  5.5999 10.6860  0.0000  0.0450   0.0145   0.1191    0.0548   0.0000   440.8014       3.82179       20.5898      -1.50985      -4.94182      -5.75378       2.07085       2.65528       2.96555       3.16823       3.29769       3.32578
  36  17 3881.4504    1.7664  7.7057 10.5727 -0.0002  0.0589   0.0107   0.1638    0.0450   0.0000   439.1371       7.40254       12.4345      0.872348       1.03095      -2.06645       2.61389       3.43507       3.85722       4.20117       4.27456       4.32440
  36  18 4035.2713    1.4719 10.9439 10.3971  0.0007  0.0830   0.0078   0.2289    0.0411   0.0000   443.5415       1.86286       17.1009      -5.12985      -2.90757       1.00296       3.66637       4.90590       5.43685       5.90021       6.04081       6.09058
  36  19 4188.7043    1.1849 13.1046 10.3256  0.0001  0.1049   0.0062   0.2868    0.0356   0.0000   442.2665       3.61403       12.5928       1.13162      -9.21874      0.767340       4.62141       6.10584       6.82468       7.31096       7.48436       7.46682
  37   2 1249.2028    0.0798  0.0822 10.1693  0.0000  0.0192   0.0086   0.0260    0.0203   0.0000   440.5323      0.122683       22.9975      0.211047      -3.59528      0.503360      0.644739      0.935080       1.07808       1.09244       1.11893      0.986611
  37   3 1486.8229    0.1626  0.1393  9.9877  0.0000  0.0092   0.0079   0.0232    0.0218   0.0000   442.0649      0.696863       22.6467     -0.449155      -3.54541      0.845500      0.374697      0.538005      0.536693      0.624804      0.611364      0.682211
  37   4 1697.6020    0.3392  0.2394 10.0322  0.0000  0.0097   0.0102   0.0200    0.0275   0.0000   441.1710      -1.54206       21.6443     -0.127427      -3.26264     -0.557626      0.438492      0.545766      0.648919      0.712600      0.771143      0.737885
  37   5 1892.2125    0.5382  0.5246 10.0464  0.0000  0.0137   0.0114   0.0329    0.0450   0.0000   442.0016    -0.0657681       21.0993      0.366808      -3.88993      0.885503      0.625995      0.815744      0.896949      0.993934       1.00707       1.01344
  37   6 2081.1006    0.7916  0.8209 10.0122  0.0000  0.0165   0.0132   0.0396    0.0759   0.0000   441.7117      0.460244       21.9956      -2.07724      -1.68931      0.285010      0.707960      0.966679       1.02061       1.16929       1.20455       1.20428
  37   7 2264.3318    1.1994  1.0706 10.1120  0.0000  0.0178   0.0173   0.0458    0.1275   0.0000   440.4326      0.165438       20.3320     -0.744763      -7.46200      -1.27755      0.787815       1.06102       1.14831       1.29912       1.32674       1.32512
  37   8 2440.6075    1.7553  1.2911 10.2438  0.0029  0.0190   0.0234   0.0504    0.2075   0.0000   440.6648       1.28851       21.6412     -0.927104      -3.39746      -1.33246      0.843242       1.10137       1.23266       1.33738       1.36500       1.42079
  37   9 2613.3311    2.3751  1.2472 11.1034  0.0000  0.0187   0.0320   0.0486    0.1825   0.0000   441.4923    -0.0898318       19.7242       1.43519      -1.68207     -0.975610      0.820638       1.07618       1.21075       1.28585       1.32809       1.35231
  37  10 2784.5654    3.2213  1.1245 11.4529  0.0000  0.0172   0.0442   0.0439    0.2297   0.0000   443.6539      0.854765       18.3538      -1.66437      -1.31684     -0.537933      0.779443       1.03920       1.15908       1.27120       1.25731       1.31601
  37  11 2953.2375    3.9815  1.0880 12.1160  0.0000  0.0169   0.0564   0.0428    0.2061   0.0000   440.4172     -0.294622       16.9896      0.559271      -3.34683     -0.193959      0.771309      0.979415       1.08721       1.19549       1.19287       1.23835
  37  12 3118.5263    4.2982  1.2290 12.4347 -0.0001  0.0180   0.0581   0.0482    0.1790   0.0000   439.3191     -0.328411       17.4791     0.0958091      -1.56809      -1.95269      0.831730       1.04155       1.20380       1.31423       1.37739       1.35341
  37  13 3280.6205    3.9317  1.8067 12.0907  0.0000  0.0226   0.0428   0.0568    0.1070   0.0000   439.8123       3.11089       13.6633      0.413335      -1.13659      -3.33776      0.996896       1.30871       1.43072       1.55869       1.61231       1.62544
  37  14 3440.3474    3.1557  2.7079 11.7615  0.0000  0.0280   0.0284   0.0743    0.0614   0.0000   437.8732       2.59241       16.3773      -3.54644      -1.85012      -4.91297       1.22555       1.60737       1.77204       1.91680       1.97646       1.97095
  37  15 3598.4212    2.5896  4.1271 11.2501  0.0000  0.0361   0.0197   0.0980    0.0556   0.0000   437.5018      0.337050       12.3158      -4.29996   -0.00362534      -5.54368       1.60983       2.12101       2.32333       2.53295       2.60634       2.63655
  37  16 3755.0720    2.1197  6.0053 10.6697  0.0001  0.0479   0.0134   0.1233    0.0512   0.0000   442.6582       4.88325       16.1319       3.72846       2.74786      -3.73832       2.11730       2.75578       3.09938       3.34854       3.44200       3.43869
  37  17 3910.6583    1.7169  8.4026 10.5355  0.0001  0.0633   0.0099   0.1708    0.0435   0.0000   439.2485       4.95676       18.1255       9.89404      -2.61623      -7.17882       2.75583       3.59282       4.05429       4.29928       4.52379       4.55621
  37  18 4065.2884    1.4165 11.1831 10.3748 -0.0008  0.0855   0.0074   0.2314    0.0403   0.0000   436.2451       11.5340       18.5545      -4.33829      -12.6610      -7.23065       3.67720       4.94132       5.46516       5.94349       6.10235       6.12317
  37  19 4219.2412    1.1485 13.9255 10.2761 -0.0003  0.1092   0.0058   0.2967    0.0351   0.0000   437.6190       8.47395       27.0423       7.74511      -3.60522      -15.1552       4.61446       6.25223       6.95267       7.44721       7.78341       7.61160
  38   3 1501.5625    0.1748  0.1298 10.0356  0.0000  0.0098   0.0082   0.0191    0.0215   0.0000   441.8172     -0.885887       22.0169     -0.486464      -2.82527      0.863638      0.505396      0.566232      0.647303      0.681992      0.712209      0.848045
  38   4 1713.0390    0.3547  0.2635 10.0595  0.0000  0.0099   0.0103   0.0227    0.0277   0.0000   440.4405      0.188941       22.8039      0.566881      -3.81831      0.629893      0.394885      0.472075      0.626552      0.632869      0.609226      0.634681
  38   5 1908.7778    0.5589  0.6168  9.9727  0.0000  0.0145   0.0109   0.0362    0.0481   0.0000   441.6453     -0.622991       20.5467       1.45876      -2.97531     -0.412621      0.592241      0.771185      0.823483      0.917199      0.929730      0.931610
  38   6 2098.9151    0.8105  0.9222 10.2051  0.0000  0.0172   0.0131   0.0454    0.0731   0.0000   440.0044      -2.19961       22.6145      -1.94709      -2.55270     -0.371590      0.739488      0.998345       1.07541       1.15931       1.17149       1.28738
  38   7 2282.8957    1.2506  1.1363 10.2902  0.0000  0.0184   0.0179   0.0474    0.1295   0.0000   441.0978     -0.211510       21.6078      -2.59114      -1.60366     -0.670457      0.758641       1.03586       1.10522       1.23069       1.30000       1.26198
  38   8 2459.9689    1.7917  1.3211 10.4152  0.0000  0.0191   0.0229   0.0497    0.1587   0.0000   441.9742      0.165020       20.8832       1.74460      -2.23847     -0.515558      0.797767       1.05075       1.16527       1.27473       1.28357       1.35745
  38   9 2633.7423    2.4446  1.2696 11.2052 -0.0028  0.0188   0.0314   0.0475    0.1493   0.0000   439.9431      0.375191       19.5272       1.40386      -3.94646     -0.594129      0.809327       1.10781       1.21924       1.32379       1.32391       1.35118
  38  10 2806.0668    3.2300  1.1174 11.7733  0.0000  0.0172   0.0448   0.0440    0.1947   0.0000   442.2343     -0.680829       20.7300      0.350540      -1.84200    -0.0825202      0.735770      0.956423       1.08240       1.17374       1.19978       1.24697
  38  11 2975.8912    4.0483  1.1140 12.2082  0.0000  0.0166   0.0554   0.0448    0.1823   0.0000   441.5000       2.17688       18.7727     -0.351791      -2.25306      -1.63323      0.708550      0.922287       1.07303       1.14629       1.15281       1.18109
  38  12 3142.3432    4.2748  1.3591 11.8949  0.0000  0.0185   0.0530   0.0484    0.2087   0.0000   439.5925     -0.123286       18.1599      0.172187      0.175033      -2.52893      0.811172       1.06583       1.16547       1.27724       1.33357       1.35114
  38  13 3305.6889    3.8759  1.8937 11.9863  0.0000  0.0229   0.0405   0.0576    0.1032   0.0000   440.2553       2.69049       14.7043      -3.05088      -4.08484      -1.82641      0.969855       1.29149       1.41766       1.55227       1.63603       1.62898
  38  14 3466.6914    3.0599  2.9306 11.8752  0.0000  0.0298   0.0263   0.0772    0.0532   0.0000   442.2563       4.56633       14.9449       2.18637       1.48040     -0.796407       1.24854       1.64375       1.84209       1.97874       2.09187       2.14722
  38  15 3625.7442    2.4861  4.3468 11.1867  0.0000  0.0375   0.0180   0.0994    0.0522   0.0000   439.5413      -1.70392       14.4625     -0.365706      -4.48314       3.81861       1.60662       2.07843       2.32395       2.52872       2.58573       2.61853
  38  16 3783.2264    2.0161  6.6645 10.6341 -0.0002  0.0502   0.0120   0.1376    0.0470   0.0000   442.9990       3.29411       13.0939       1.96648      -8.04892      -7.28581       2.12849       2.79817       3.07849       3.34834       3.47464       3.54765
  38  17 3939.6243    1.6685  8.5491 10.5038 -0.0010  0.0646   0.0094   0.1740    0.0433   0.0000   441.5220       5.95113       11.3650      0.322876      0.786992       3.31313       2.72924       3.63148       4.03324       4.35573       4.47985       4.50584
  38  18 4095.0728    1.3709 11.5955 10.4182  0.0000  0.0879   0.0070   0.2406    0.0383   0.0000   441.2269      -3.26867       12.7266      -4.00611       3.91687     -0.429853       3.73846       4.93758       5.55494       5.94740       6.13242       6.15278
  38  19 4249.5692    1.1186 14.6375 10.2416  0.0005  0.1144   0.0055   0.3100    0.0340   0.0000   442.7825       6.87938       22.8830       8.27377      -4.16751      -26.5327       4.75957       6.35806       7.08972       7.60438       7.91449       7.99978
  39   2 1275.7164    0.0790  0.0834 10.1525 -0.0004  0.0184   0.0079   0.0258    0.0198   0.0000   441.4079       1.26267       22.4924     -0.591800      -4.33779     0.0838148      0.795396       1.24681       1.25397       1.23425       1.11747       1.13686
  39   3 1516.0321    0.1653  0.2142 10.0574  0.0000  0.0126   0.0070   0.0286    0.0225   0.0000   442.0019     0.0941654       21.0255       1.00053      -2.93595    -0.0641360      0.516888      0.657731      0.821448      0.976516      0.962353      0.927037
  39   4 1728.2414    0.3620  0.3176 10.0201  0.0000  0.0105   0.0096   0.0260    0.0295   0.0000   441.2597     -0.268880       21.1893      0.938771      -1.78474     -0.642678      0.446225      0.585762      0.608189      0.690088      0.661793      0.667497
  39   5 1925.1964    0.5787  0.5736 10.0949  0.0000  0.0133   0.0114   0.0342    0.0459   0.0000   442.3835     -0.955068       22.5777     -0.159732      -2.00752     -0.112606      0.567890      0.743254      0.853341      0.898771      0.961440      0.932229
  39   6 2116.5441    0.8750  0.9007 10.1890  0.0000  0.0163   0.0139   0.0425    0.0778   0.0000   441.1694      -1.00718       23.3977       1.59524      -4.20860     -0.976867      0.683500      0.889225       1.00021       1.07076       1.09721       1.09923
  39   7 2301.2427    1.2990  1.1002 10.5602  0.0000  0.0178   0.0188   0.0473    0.1132   0.0000   440.0172    -0.0294254       19.4702      0.760796      -2.64161      -1.22651      0.762073      0.983589       1.04334       1.15336       1.18534       1.19893
  39   8 2479.0327    1.8451  1.2622 10.9030 -0.0005  0.0187   0.0244   0.0489    0.1348   0.0000   440.4563       2.25253       22.1283       1.54917      -4.24639     -0.619283      0.781615       1.03021       1.12737       1.21723       1.24231       1.25646
  39   9 2653.8698    2.5995  1.3087 10.8442  0.0000  0.0182   0.0327   0.0477    0.2184   0.0000   439.0641       2.42953       22.0456      0.598747      -2.48378     0.0356559      0.782990       1.00659       1.11396       1.22718       1.27032       1.30235
  39  10 2827.3161    3.3723  1.1299 11.7866  0.0000  0.0172   0.0459   0.0435    0.2021   0.0000   442.2768       2.52568       19.1683      0.848852      -1.56352    -0.0327383      0.748773      0.963734       1.08474       1.18432       1.20994       1.24431
  39  11 2998.1329    4.1451  1.1374 12.0898  0.0000  0.0165   0.0560   0.0447    0.2195   0.0000   440.2137       1.92261       20.4531      0.755795     -0.549127      -1.17033      0.694727      0.905349      0.991191       1.07633       1.11480       1.14602
  39  12 3165.6703    4.2522  1.3960 12.1180  0.0000  0.0191   0.0515   0.0490    0.1826   0.0000   440.7847       1.26718       20.0778      -1.64710     -0.785818      -4.23629      0.788683       1.06813       1.16654       1.27997       1.29671       1.27758
  39  13 3330.3821    3.7544  1.9639 12.1609  0.0000  0.0233   0.0385   0.0589    0.0866   0.0000   442.9103       1.53410       18.1300     0.0178702      0.640755      -2.85779      0.971219       1.27643       1.43705       1.54565       1.57924       1.55395
  39  14 3492.6615    3.0017  2.9233 11.8994  0.0000  0.0293   0.0259   0.0780    0.0535   0.0000   442.0530       4.04458       14.1024      -3.76674     -0.513149      -4.17664       1.22093       1.60464       1.74494       1.90709       1.99983       2.00306
  39  15 3652.7941    2.4195  4.8037 11.0590 -0.0001  0.0392   0.0162   0.1040    0.0487   0.0000   441.3304       4.79477       16.4854    -0.0596429      -1.48579    -0.0883005       1.62347       2.17039       2.42243       2.65383       2.73986       2.69058
  39  16 3811.0443    1.9767  6.9794 10.5648  0.0000  0.0516   0.0114   0.1397    0.0479   0.0000   437.1999      0.746113       9.62598      0.418069      0.724975      -5.29048       2.12989       2.78804       3.12938       3.36589       3.49818       3.51208
  39  17 3968.2723    1.6186  9.5467 10.4141  0.0000  0.0698   0.0084   0.1895    0.0437   0.0000   434.7506       5.59812       18.1725   -0.00317889     -0.112316     -0.274680       2.84513       3.83983       4.24455       4.62466       4.79559       4.83310
  39  18 4124.4590    1.3258 12.5968 10.3775  0.0011  0.0930   0.0064   0.2585    0.0369   0.0000   433.1707      -2.21047       16.0062       1.88428      -10.2117      -10.3084       3.81798       5.03370       5.68817       6.07198       6.38873       6.27914
  40   2 1288.7087    0.1048  0.0929 10.1404  0.0000  0.0138   0.0077   0.0221    0.0197   0.0000   441.9488      0.991451       21.3203     -0.348688      -3.47636     -0.375620      0.465859      0.670894      0.661359      0.883413      0.927241      0.752803
  40   3 1530.3173    0.2009  0.1714 10.0770  0.0000  0.0090   0.0078   0.0198    0.0220   0.0000   441.4513     -0.879261       21.6692      0.135887      -4.04233     -0.994894      0.396446      0.448703      0.529946      0.591916      0.662323      0.644542
  40   4 1743.2614    0.3683  0.3395 10.0497  0.0000  0.0106   0.0094   0.0261    0.0293   0.0000   440.6837     -0.723813       21.9419     -0.557079      -3.92200      0.757397      0.450824      0.560572      0.684800      0.726940      0.704264      0.716819
  40   5 1941.4073    0.5972  0.6276 10.1168  0.0000  0.0148   0.0111   0.0338    0.0482   0.0000   441.6468      0.341178       21.1571       1.15184      -3.86367     -0.978568      0.570321      0.769196      0.867979      0.942167      0.983173      0.985080
  40   6 2133.9206    0.9109  0.9299 10.1729  0.0000  0.0165   0.0141   0.0424    0.0836   0.0000   441.7849      0.463106       21.2590       1.24157      -2.86874     -0.204255      0.682792      0.897921      0.999818       1.08203       1.10736       1.09956
  40   7 2319.3127    1.3438  1.1741 10.4487  0.0000  0.0182   0.0186   0.0480    0.1328   0.0000   439.7531       1.59690       21.0700     -0.324078      -2.95345       1.95440      0.743694      0.990541       1.11004       1.21272       1.24579       1.24512
  40   8 2497.8930    1.9339  1.2819 10.9428 -0.0022  0.0187   0.0252   0.0487    0.1500   0.0000   440.5188       3.91468       21.0472      -1.23481      -2.30530      -1.50452      0.784113       1.00992       1.12048       1.19471       1.22431       1.25364
  40   9 2673.7659    2.6693  1.2990 11.1640  0.0000  0.0183   0.0333   0.0460    0.1730   0.0000   441.3775      0.212976       20.7408     -0.148217      -4.02801     0.0224699      0.749380      0.994521       1.06079       1.16523       1.16765       1.22645
  40  10 2848.2555    3.4714  1.1401 12.0521  0.0000  0.0170   0.0471   0.0449    0.1752   0.0000   440.1277       1.72714       19.5811     -0.476279      -2.44891     -0.496230      0.688923      0.937315       1.01349       1.14545       1.13982       1.13709
  40  11 3020.0268    4.2646  1.2128 11.9908  0.0000  0.0167   0.0557   0.0465    0.2469   0.0000   441.8765       2.24352       19.0076      -1.42512     -0.268631      -2.29642      0.690596      0.905595       1.01319       1.11175       1.12667       1.15284
  40  12 3188.7102    4.1957  1.4841 12.5970  0.0000  0.0200   0.0500   0.0501    0.1145   0.0000   440.9670       2.87391       19.5251       1.00199      -2.42685      -3.52911      0.825052       1.10915       1.23261       1.31871       1.37225       1.42672
  40  13 3354.6505    3.6681  2.0372 12.1672 -0.0000  0.0235   0.0367   0.0603    0.0801   0.0000   440.4714     -0.184054       19.5743    -0.0110916      0.322472      -5.06239      0.942962       1.27149       1.39888       1.49481       1.52796       1.55687
  40  14 3518.1255    2.9195  3.3797 11.6199  0.0000  0.0312   0.0227   0.0816    0.0515   0.0000   440.9158       1.29629       14.3953      0.614366      -1.49970      -4.19312       1.24583       1.64916       1.84187       2.00618       2.05121       2.08568
  40  15 3679.3405    2.3561  5.0990 11.0554  0.0000  0.0400   0.0152   0.1094    0.0445   0.0000   439.6790       3.43756       20.3678       1.16129      -4.48476      -6.51553       1.62693       2.15261       2.39282       2.61020       2.72379       2.72409
  40  16 3838.7666    1.8987  7.2742 10.7149  0.0000  0.0539   0.0108   0.1469    0.0424   0.0000   437.7934       5.60789       23.9375      -5.36793      -9.84167      -4.56731       2.18293       2.87290       3.21145       3.52173       3.63166       3.66671
  40  17 3996.6812    1.5594 10.3128 10.4205  0.0007  0.0743   0.0077   0.2059    0.0415   0.0000   432.6836       6.63208       20.5423       1.41035      0.985115      -11.0509       2.96248       3.94434       4.39286       4.81232       4.99172       5.08119
  40  18 4153.5540    1.2545 12.4727 10.3810 -0.0015  0.0945   0.0061   0.2602    0.0359   0.0000   435.8573       2.55538       15.7431      0.382411      -2.45362      -3.80589       3.76407       5.08609       5.65526       6.11024       6.29304       6.39036
  41   2 1301.5528    0.1003  0.0857 10.1148  0.0000  0.0120   0.0080   0.0221    0.0193   0.0000   441.5309      0.292051       21.6006     -0.752224      -3.37045      0.408748      0.400445      0.663042      0.694555      0.652276      0.695215      0.697154
  41   3 1544.3653    0.2070  0.1678 10.0101  0.0000  0.0081   0.0079   0.0217    0.0222   0.0000   441.7979     -0.771352       22.6056     -0.992445      -3.22822     -0.241197      0.329355      0.417382      0.439147      0.498746      0.557156      0.568901
  41   4 1758.0229    0.3876  0.3712 10.0580  0.0000  0.0115   0.0094   0.0267    0.0309   0.0000   442.0311      0.422976       20.3928      0.442466      -1.77817     -0.810963      0.466251      0.638442      0.664180      0.783691      0.840942      0.837962
  41   5 1957.4499    0.6292  0.6377 10.0842  0.0000  0.0135   0.0116   0.0359    0.0508   0.0000   441.1353      0.210971       20.9239      0.569472      -1.71307     -0.186279      0.521910      0.666665      0.761113      0.817174      0.853807      0.883172
  41   6 2151.1315    0.9470  0.9264 10.0443  0.0000  0.0161   0.0141   0.0396    0.0874   0.0000   441.3981     -0.579573       21.8924     -0.580609      -3.47521      -1.38127      0.608554      0.817605      0.897335      0.983393       1.00290       1.01596
  41   7 2337.1181    1.3944  1.2165 10.4342  0.0000  0.0184   0.0186   0.0469    0.1338   0.0000   441.8217      0.392140       21.8437      -1.15136     -0.928754     -0.665892      0.735892      0.969991       1.06620       1.15761       1.20715       1.18919
  41   8 2516.5856    2.0455  1.2692 10.7861  0.0000  0.0174   0.0261   0.0489    0.1622   0.0000   441.2544       2.04229       20.1946      -1.53180      -2.04235      -2.04015      0.688651      0.901808      0.990319       1.11457       1.11166       1.15012
  41   9 2693.4943    2.7337  1.2494 11.4441  0.0000  0.0177   0.0350   0.0467    0.1678   0.0000   441.5846       2.23839       21.6206      0.828536      -3.22974      -1.64742      0.720592      0.941896       1.01358       1.12160       1.18395       1.21715
  41  10 2868.9472    3.6520  1.1463 11.5889  0.0000  0.0162   0.0479   0.0447    0.2550   0.0000   443.1744       1.87210       18.3225     -0.622208      -4.13757    0.00153831      0.679057      0.858182      0.946825       1.02204       1.05341       1.05153
  41  11 3041.6607    4.3968  1.1693 12.1281  0.0000  0.0166   0.0572   0.0439    0.2397   0.0000   439.7346       3.09181       20.2993     -0.879896      -3.64577      -1.28144      0.692265      0.929448       1.04973       1.14470       1.16712       1.16013
  41  12 3211.3233    4.2344  1.4681 12.7184  0.0000  0.0197   0.0510   0.0511    0.1109   0.0000   439.6549       2.25280       18.7498      0.224209      -1.36039     -0.236746      0.822915       1.07837       1.22159       1.35935       1.41046       1.38538
  41  13 3378.5178    3.5019  2.2474 12.2874  0.0000  0.0247   0.0333   0.0654    0.0632   0.0000   439.2752       3.42162       20.1674     -0.647336      -1.58212     -0.863973      0.953376       1.26522       1.41231       1.56964       1.61354       1.64249
  41  14 3543.2570    2.7931  3.8507 11.5170 -0.0000  0.0336   0.0203   0.0880    0.0473   0.0000   439.7166       7.15164       17.5744      -3.06062      -5.91784      -1.49168       1.30833       1.74991       1.93091       2.12701       2.17479       2.21527
  41  15 3705.6553    2.2326  5.5702 10.9904  0.0000  0.0431   0.0137   0.1151    0.0417   0.0000   438.5538       2.68147       14.2076      -3.30428      -2.33203      0.792436       1.67777       2.18304       2.46342       2.65271       2.75014       2.79514
  41  16 3866.0006    1.8306  8.0948 10.6660 -0.0001  0.0591   0.0100   0.1597    0.0420   0.0000   439.5106       12.0956       17.2277      -8.63397      0.173499      -1.44466       2.33473       3.10484       3.49598       3.77659       3.92462       3.93088
  41  17 4024.8464    1.4874 10.3976 10.4685 -0.0005  0.0761   0.0073   0.2104    0.0390   0.0000   437.5931      -1.09927       15.1669     -0.584607      -16.1629      -8.15725       2.97984       3.94084       4.44443       4.82223       4.97811       5.04317
  42   2 1314.2336    0.1150  0.1126 10.1173  0.0000  0.0116   0.0071   0.0254    0.0195   0.0000   441.5320     0.0255462       22.5543      0.400232      -3.99472     -0.734736      0.460207      0.568886      0.653235      0.650416      0.703842      0.771817
  42   3 1558.2018    0.2070  0.1711 10.0493  0.0000  0.0086   0.0078   0.0202    0.0219   0.0000   441.1595     -0.360519       20.7313     -0.530529      -2.01094     -0.129069      0.388011      0.553770      0.612813      0.671448      0.603120      0.706205
  42   4 1772.6145    0.4086  0.4291 10.0054  0.0000  0.0120   0.0092   0.0299    0.0334   0.0000   441.1997      0.255051       20.8503     -0.558396      -2.85637      0.199184      0.450167      0.618611      0.694380      0.772612      0.817485      0.825438
  42   5 1973.2964    0.6480  0.7126  9.9906  0.0000  0.0146   0.0110   0.0353    0.0561   0.0000   441.1927      -1.07069       21.1254       1.02795      -2.63964   -0.00911644      0.610526      0.799073      0.891326      0.936364      0.955316       1.01043
  42   6 2168.0929    0.9855  0.9676 10.1655  0.0000  0.0162   0.0145   0.0417    0.0968   0.0000   440.9993     -0.458226       20.7597      0.348449      -2.67495     -0.674231      0.665154      0.861027      0.974817       1.01564       1.07161       1.08813
  42   7 2354.8276    1.4932  1.1555 10.5181  0.0000  0.0172   0.0199   0.0452    0.1339   0.0000   440.7471     -0.332072       21.4913      0.460406      -2.77020     -0.389387      0.686163      0.876533      0.992746       1.03622       1.10086       1.11114
  42   8 2535.0514    2.0803  1.3032 10.8477  0.0000  0.0180   0.0256   0.0466    0.1532   0.0000   441.1983       1.39608       20.5406      0.831839      -2.34543     -0.554629      0.726039      0.957491       1.07051       1.13211       1.18254       1.20758
  42   9 2713.0193    2.8744  1.2421 11.5044  0.0000  0.0175   0.0360   0.0452    0.1725   0.0000   442.2809     -0.292174       22.3751     -0.957217      -1.57189     -0.744331      0.702674      0.927616       1.00708       1.14625       1.17175       1.17994
  42  10 2889.4087    3.7625  1.1487 11.8052  0.0000  0.0164   0.0486   0.0431    0.2370   0.0000   441.0110     -0.365647       19.6232      0.605955      -3.36025     -0.413723      0.641991      0.836600      0.928160       1.02928       1.00194       1.03474
  42  11 3062.9548    4.4018  1.1864 12.0203  0.0001  0.0164   0.0562   0.0440    0.2667   0.0000   440.1407       2.31477       20.8209      0.914694      -5.47575      -3.38526      0.640548      0.840812      0.941471       1.03730       1.00395       1.06001
  42  12 3233.6407    4.0708  1.6548 12.4708  0.0000  0.0205   0.0449   0.0535    0.1048   0.0000   440.3744       1.78751       18.8834      0.734951      -2.98321      -2.70359      0.800051       1.04733       1.16865       1.26355       1.30892       1.33556
  42  13 3402.0299    3.4129  2.3767 12.2387 -0.0000  0.0252   0.0312   0.0658    0.0599   0.0000   442.0549       5.02502       16.9730      0.945978      -2.34996      -4.95462      0.970626       1.28029       1.42872       1.59902       1.59532       1.62526
  42  14 3568.0381    2.7207  3.9076 11.5214 -0.0000  0.0337   0.0195   0.0883    0.0469   0.0000   442.7280       4.40573       19.7402      0.148967      -1.67104       1.14642       1.30921       1.69504       1.92416       2.07184       2.14438       2.17835
  42  15 3731.5774    2.1734  6.0604 10.9578 -0.0000  0.0449   0.0128   0.1236    0.0410   0.0000   441.2066       10.3044       14.4331       4.60470      -4.73826      -7.88756       1.73344       2.28342       2.56304       2.78119       2.87190       2.95433
  42  16 3892.9303    1.7763  8.4892 10.7035 -0.0008  0.0619   0.0094   0.1662    0.0408   0.0000   442.9493      -2.20276       15.5419       4.13666      -2.93528      -5.40908       2.36134       3.12766       3.47604       3.76711       3.93513       3.98815
  42  17 4052.6614    1.4631 11.3955 10.4423  0.0001  0.0821   0.0067   0.2232    0.0385   0.0000   441.3721       4.77326       16.3548       6.94337      -6.01653      -5.74781       3.07147       4.10643       4.60235       4.94359       5.18729       5.21081
  42  18 4210.9008    1.1922 14.0651 10.3026  0.0002  0.1046   0.0054   0.2828    0.0336   0.0000   439.1375       3.92444       18.0279       2.01630      -3.07198      -2.34852       3.91235       5.30346       5.93764       6.36713       6.68925       6.82203
  43   2 1326.7494    0.1104  0.1185 10.0866  0.0000  0.0107   0.0068   0.0256    0.0194   0.0000   440.8207     -0.816656       20.6008      0.934425      -2.79425     -0.152712      0.421167      0.495399      0.567042      0.698859      0.587394      0.720645
  43   3 1571.8055    0.2355  0.2156  9.9926  0.0000  0.0086   0.0077   0.0225    0.0226   0.0000   441.7222     -0.189388       20.6690     -0.298983      -3.88627     -0.492889      0.339784      0.427830      0.460678      0.525455      0.562462      0.566001
  43   4 1787.0251    0.4308  0.4236 10.0282  0.0000  0.0116   0.0095   0.0284    0.0325   0.0000   441.7141     -0.658684       22.5084      0.747575      -4.01441      -1.45234      0.442287      0.612362      0.694407      0.718303      0.789771      0.775924
  43   5 1989.0100    0.6958  0.6561 10.1122  0.0000  0.0135   0.0121   0.0337    0.0534   0.0000   441.1420      0.640424       19.8487      0.621926      -3.20095     -0.717031      0.496981      0.661234      0.749417      0.824291      0.793248      0.831833
  43   6 2184.8660    1.0043  1.0431 10.2186  0.0000  0.0171   0.0143   0.0428    0.0964   0.0000   442.0141     -0.659238       22.4529     -0.284999      -2.79613     -0.628512      0.635429      0.839685      0.925249       1.03262       1.06244       1.09390
  43   7 2372.2040    1.5167  1.3040 10.4918  0.0000  0.0183   0.0189   0.0487    0.1211   0.0000   442.0779      0.545411       20.8740       1.18507      -2.90052      -3.54862      0.675430      0.925156       1.00049       1.12963       1.14496       1.18806
  43   8 2553.3354    2.1854  1.3540 10.9017  0.0000  0.0184   0.0258   0.0473    0.1383   0.0000   441.3884      0.613249       21.0160     -0.989571      -4.45333      -1.42722      0.674411      0.911766      0.980744       1.12460       1.12882       1.13821
  43   9 2732.3782    2.9174  1.2621 11.2584  0.0000  0.0170   0.0358   0.0458    0.2047   0.0000   440.9895      0.212570       21.6828      0.505412      -4.40072     -0.731252      0.638290      0.826985      0.918373       1.01979       1.06608       1.09550
  43  10 2909.6335    3.7819  1.0968 12.2154  0.0000  0.0157   0.0498   0.0417    0.1648   0.0000   441.4727       1.38651       21.7226     -0.588055      -1.10977      -1.67257      0.611401      0.793152      0.892608      0.960797       1.00169       1.00969
  43  11 3084.0019    4.4187  1.2688 12.2122  0.0000  0.0174   0.0545   0.0448    0.2142   0.0000   442.3827       1.70265       21.1691     -0.127870      -3.64653      -1.09076      0.664763      0.900894      0.950499       1.09731       1.07184       1.11136
  43  12 3255.6554    4.1251  1.7559 11.9633  0.0000  0.0205   0.0420   0.0522    0.1229   0.0000   441.8715       3.37036       18.9967     -0.359736      -2.37390      -1.04197      0.779428       1.05447       1.12282       1.23664       1.29871       1.31150
  43  13 3425.1822    3.3772  2.6043 12.0880  0.0000  0.0263   0.0288   0.0670    0.0561   0.0000   442.2920       3.09031       18.0639      -1.61864      -2.78324      -1.99014      0.983635       1.29382       1.44287       1.56482       1.62326       1.65168
  43  14 3592.3315    2.6569  4.1604 11.5438  0.0000  0.0347   0.0183   0.0931    0.0425   0.0000   442.2380       5.50479       16.8099       1.96438       1.01282      -1.08903       1.31085       1.71934       1.90840       2.08069       2.18934       2.22860
  43  15 3757.0508    2.1320  6.3290 10.9760  0.0000  0.0466   0.0122   0.1261    0.0388   0.0000   442.9167       1.70230       13.7642      0.565388      -2.74829      -3.48254       1.73281       2.30818       2.60251       2.83449       2.88474       2.95672
  43  16 3919.4325    1.7285  8.7630 10.6311 -0.0004  0.0615   0.0086   0.1719    0.0397   0.0000   441.8350       7.29744       19.8184      -2.43789      0.405782      -5.16040       2.33946       3.13416       3.53177       3.75972       3.97323       3.98142
  43  17 4080.2163    1.4226 12.2889 10.3848  0.0002  0.0888   0.0062   0.2374    0.0379   0.0000   441.3277       4.09296       20.3580       6.65127      -2.93767       6.02760       3.28684       4.38959       4.92203       5.38049       5.62273       5.67469
  44   2 1339.0653    0.1093  0.1201 10.1193  0.0000  0.0118   0.0066   0.0231    0.0192   0.0000   441.9107     -0.584834       22.2124       1.27503      -3.29069     -0.516004      0.492134      0.555345      0.585019      0.723940      0.771155      0.841314
  44   3 1585.2028    0.2352  0.2376 10.0071  0.0000  0.0099   0.0073   0.0217    0.0229   0.0000   442.0575    -0.0674735       21.0671     -0.321744      -3.51617      0.114717      0.387743      0.526608      0.586646      0.632477      0.651035      0.649597
  44   4 1801.2541    0.4443  0.4277 10.0952  0.0000  0.0120   0.0095   0.0266    0.0331   0.0000   441.3269     -0.764248       21.5194      0.735727      -3.23397      0.152070      0.420373      0.565335      0.652840      0.751807      0.772919      0.784276
  44   5 2004.5956    0.7077  0.7483 10.1213  0.0000  0.0143   0.0117   0.0378    0.0597   0.0000   441.0752     -0.133781       22.3713     -0.623429      -2.27281      -2.00194      0.512468      0.678014      0.760332      0.852553      0.883296      0.901412
  44   6 2201.3455    1.0739  1.1936  9.9827  0.0000  0.0176   0.0140   0.0464    0.1222   0.0000   441.6807     -0.612358       22.1205      0.249933      -3.43173      0.993987      0.636763      0.856618      0.941810      0.996554       1.11077       1.07192
  44   7 2389.3999    1.5992  1.2127 10.4832  0.0000  0.0171   0.0203   0.0449    0.1562   0.0000   441.3203       1.11311       21.3563      -2.54303      -2.62209      -1.05632      0.640276      0.845105      0.954236       1.01419       1.08916       1.12465
  44   8 2571.4936    2.2606  1.3483 10.9974  0.0026  0.0179   0.0268   0.0464    0.1383   0.0000   440.7774      0.805481       20.0931      -1.08480      -3.93528     -0.315373      0.664689      0.864733      0.981624       1.06847       1.08925       1.13213
  44   9 2751.5167    3.0549  1.2100 11.5692  0.0000  0.0165   0.0383   0.0457    0.2033   0.0000   441.6490      0.772244       20.8839      0.740101      -1.70551     -0.280400      0.628796      0.836400      0.934620       1.00914       1.04143       1.07381
  44  10 2929.6272    3.9077  1.1586 12.2408  0.0000  0.0165   0.0495   0.0424    0.1821   0.0000   442.6304      0.156097       19.4430     -0.749353      -1.77633      -1.32668      0.611855      0.788712      0.867820      0.968878       1.00761       1.01647
  44  11 3104.7903    4.3040  1.3157 12.3290  0.0000  0.0173   0.0513   0.0454    0.1666   0.0000   441.5113       2.98501       19.5470      0.854442      -3.66321      -1.68759      0.662734      0.859783      0.935531       1.08444       1.09378       1.10742
  44  12 3277.3667    4.0325  1.8761 12.2710  0.0001  0.0211   0.0400   0.0547    0.0896   0.0000   441.1242       1.92847       18.6781     -0.232733      -2.92748      -3.11159      0.782952       1.01490       1.11207       1.22756       1.28567       1.30786
  44  13 3447.9884    3.2185  2.8151 12.1243  0.0000  0.0277   0.0264   0.0716    0.0513   0.0000   442.7437       1.67681       18.7987      -1.42766      -1.45505      -4.48509      0.989350       1.35175       1.49207       1.62220       1.70465       1.71760
  44  14 3616.3436    2.5870  4.5258 11.4040  0.0002  0.0360   0.0168   0.0961    0.0430   0.0000   440.9203       1.55250       16.7268      -2.00504    -0.0328890      -7.77802       1.32891       1.73926       1.92808       2.10708       2.20224       2.26148
  44  15 3782.2918    2.0442  6.6873 10.9739  0.0000  0.0493   0.0113   0.1318    0.0391   0.0000   441.2558    -0.0153711       17.6690      -3.52865     -0.516374      -1.37770       1.79944       2.36607       2.72648       2.92803       3.08921       3.14116
  44  16 3945.7434    1.6895  9.6962 10.5570  0.0001  0.0678   0.0077   0.1865    0.0407   0.0000   440.7154       5.09388       12.6897       1.74083      -1.63166      -4.97977       2.43886       3.27236       3.67231       4.04724       4.17398       4.27198
  44  17 4107.2777    1.3529 12.7321 10.4652  0.0000  0.0914   0.0059   0.2531    0.0356   0.0000   435.9851       7.73481       22.3505      -4.35485     -0.804907      -4.25778       3.28952       4.41756       4.91590       5.36654       5.53393       5.67599
  45   2 1351.2788    0.1241  0.0933 10.0379  0.0000  0.0097   0.0069   0.0174    0.0189   0.0000   442.1531     -0.227509       21.5131      0.799927      -2.90090     -0.668624      0.303882      0.528713      0.479460      0.596617      0.552531      0.712399
  45   3 1598.4067    0.2691  0.2308  9.9826  0.0000  0.0086   0.0080   0.0217    0.0231   0.0000   441.4664     -0.398398       22.3912      0.595938      -3.36899      0.147107      0.292062      0.385624      0.484499      0.442629      0.527410      0.549530
  45   4 1815.2965    0.4767  0.4573  9.9598  0.0000  0.0111   0.0097   0.0282    0.0354   0.0000   440.9514      0.519307       21.2639     -0.331257      -3.68253     0.0824658      0.395705      0.524409      0.593546      0.657216      0.703663      0.757071
  45   5 2019.9946    0.7197  0.7952 10.0074  0.0000  0.0150   0.0113   0.0374    0.0642   0.0000   442.0414     -0.670618       21.1266      0.647090      -2.71344       1.68136      0.518669      0.690888      0.738130      0.850918      0.867513      0.908324
  45   6 2217.7790    1.1245  1.1321 10.0387  0.0000  0.0172   0.0148   0.0431    0.1184   0.0000   441.2359      0.858789       22.5128      -1.00265      -3.13494      -2.28503      0.578121      0.790603      0.860558      0.966919      0.991551       1.02379
  45   7 2406.4363    1.6504  1.3824 10.5241  0.0000  0.0180   0.0195   0.0490    0.1227   0.0000   441.3163      0.762921       21.0203      -1.81069      -1.11945     -0.883712      0.658905      0.860592      0.954506       1.01882       1.09486       1.11229
  45   8 2589.4302    2.3329  1.3740 10.8695  0.0000  0.0181   0.0270   0.0462    0.1556   0.0000   440.4354       1.89729       22.5904      0.942955      -4.80508      -1.89808      0.647581      0.854019      0.952669       1.04721       1.08501       1.11203
  45   9 2770.5245    3.1844  1.2674 11.1638  0.0000  0.0167   0.0382   0.0439    0.2626   0.0000   441.4746       2.25804       20.4488      0.550219      -3.91414      -1.89905      0.631035      0.836249      0.915756       1.02950       1.03124       1.08263
  45  10 2949.4568    4.0576  1.1210 12.3667  0.0000  0.0155   0.0518   0.0424    0.1590   0.0000   441.9241      0.276356       21.1000      0.355667      -5.45826     -0.417583      0.582733      0.751119      0.832208      0.925722      0.952012      0.960752
  45  11 3125.3730    4.4926  1.3352 12.1114  0.0000  0.0172   0.0519   0.0448    0.2055   0.0000   441.4593       2.40405       21.3570      0.429693      -3.32201      -2.36699      0.627710      0.819533      0.928512      0.986650       1.04114       1.07467
  45  12 3298.8410    3.8955  1.8205 12.3302 -0.0000  0.0207   0.0390   0.0535    0.0861   0.0000   441.2881       1.79614       21.2272       1.78029      -3.02402      -3.68551      0.766290      0.995828       1.11792       1.21410       1.24559       1.28140
  45  13 3470.3963    3.1590  3.1156 11.8833 -0.0000  0.0285   0.0241   0.0741    0.0500   0.0000   444.3050      0.963190       18.2573       2.75509      -3.52686      -4.15073       1.01454       1.32829       1.49379       1.62286       1.69614       1.70736
  45  14 3640.0729    2.4901  4.9789 11.2943 -0.0001  0.0387   0.0153   0.1022    0.0409   0.0000   442.8949       4.05343       16.0258       1.29903      -2.51292      0.982315       1.35261       1.80219       2.05965       2.23491       2.31682       2.38288
  45  15 3807.0120    1.9907  7.2493 10.8904  0.0000  0.0521   0.0105   0.1405    0.0391   0.0000   444.1759       5.34238       20.7223     -0.653629     -0.232993      -5.16726       1.88264       2.51101       2.80656       3.11096       3.21537       3.28453
  45  16 3971.5739    1.6373 10.1978 10.5016  0.0003  0.0716   0.0072   0.1939    0.0404   0.0000   441.4455       1.84042       13.6027      -1.86324       3.02820      -5.34618       2.57053       3.42683       3.81263       4.13661       4.42502       4.41949
  46   1 1072.0091    0.0422  0.0140 10.3583  0.0000  0.0167   0.0101   0.0117    0.0173   0.0000   441.7202       1.51304       17.3059     -0.545857      -1.46952     -0.428093      0.857678       1.18733       1.43493       1.25381       1.44247       1.11568
  46   2 1363.3006    0.1197  0.1127 10.1127  0.0000  0.0098   0.0068   0.0234    0.0189   0.0000   442.2245     -0.706211       20.7375       1.24318      -3.05786     -0.690552      0.366122      0.502239      0.563895      0.552601      0.561618      0.575631
  46   3 1611.4110    0.2502  0.2452 10.0845  0.0000  0.0094   0.0075   0.0232    0.0230   0.0000   441.4751     -0.540265       22.1159     -0.107395      -2.85021      0.539296      0.352973      0.460004      0.515268      0.498195      0.569596      0.629860
  46   4 1829.1742    0.4498  0.5029 10.1149  0.0000  0.0124   0.0089   0.0303    0.0338   0.0000   441.1626      0.786187       20.4533     -0.402142      -2.32288      -1.70604      0.426286      0.579031      0.634698      0.717453      0.735436      0.742650
  46   5 2035.2085    0.7534  0.8509  9.9543  0.0000  0.0145   0.0113   0.0391    0.0676   0.0000   441.5830     -0.505744       21.3448   -0.00510102      -2.50936       1.47597      0.525387      0.710543      0.813288      0.868484      0.918901      0.942984
  46   6 2233.9199    1.1367  1.1483 10.4057  0.0000  0.0169   0.0150   0.0466    0.0995   0.0000   441.6855      0.349291       21.5987    -0.0723505      -3.33480      -1.40673      0.584774      0.789738      0.872900      0.963203      0.977332       1.01747
  46   7 2423.2773    1.6850  1.4055 10.4044  0.0000  0.0183   0.0193   0.0468    0.1403   0.0000   440.3278      0.908552       20.3188     -0.173240      -2.78226      -1.01831      0.658694      0.866133      0.939832       1.03783       1.06182       1.08174
  46   8 2607.2622    2.3736  1.3278 11.3475  0.0000  0.0179   0.0282   0.0449    0.1329   0.0000   441.5511       2.32557       21.2749     -0.660451      -2.73147      -1.54387      0.645135      0.839269      0.932704       1.02641       1.01513       1.07892
  46   9 2789.3613    3.2188  1.2551 11.7078  0.0000  0.0166   0.0390   0.0439    0.1780   0.0000   441.5862       1.44553       21.6372     -0.705387      -3.47906     -0.901704      0.605805      0.781649      0.867803      0.919746      0.971876      0.976288
  46  10 2969.0411    4.0314  1.2254 12.2179  0.0000  0.0163   0.0487   0.0429    0.1697   0.0000   440.4008       1.84765       20.6503     -0.444083      -3.84223     0.0753760      0.604253      0.776808      0.836879      0.910963      0.959859      0.968096
  46  11 3145.7353    4.3869  1.3941 12.4649  0.0000  0.0173   0.0499   0.0477    0.1420   0.0000   441.8572       3.37014       19.9315     -0.668968      -2.52042      -2.58645      0.621554      0.813303      0.892705      0.977954      0.986424       1.06162
  46  12 3320.0689    3.8942  2.0769 11.9980  0.0000  0.0219   0.0350   0.0556    0.0846   0.0000   441.7903       4.27552       19.9518       1.50446      -2.68131      -1.68754      0.765169       1.05493       1.13966       1.27890       1.34378       1.35943
  46  13 3492.6734    3.0495  3.3716 11.8337  0.0000  0.0294   0.0221   0.0776    0.0469   0.0000   439.3911       5.01560       16.9177      0.106910      -5.65385      -4.54963       1.01521       1.35084       1.52913       1.64345       1.76355       1.75113
  46  14 3663.3251    2.4278  5.1977 11.2819  0.0000  0.0396   0.0146   0.1065    0.0425   0.0000   442.5438       3.19019       17.4616      -2.07988      -2.33894      -1.61912       1.39533       1.84978       2.05057       2.22888       2.35651       2.41528
  46  15 3831.4694    1.9442  7.9204 10.8127  0.0000  0.0566   0.0095   0.1519    0.0412   0.0000   442.7204      -2.23533       20.1879      0.433835       2.49831      -3.02658       1.94438       2.62120       2.93253       3.19920       3.36419       3.40206
  46  16 3997.0081    1.5619 10.9075 10.6392  0.0000  0.0770   0.0067   0.2089    0.0361   0.0000   436.9737      0.974175       22.0502     -0.869638      -2.11522      -3.52204       2.65473       3.55551       3.98487       4.34145       4.54359       4.61804
  47   2 1375.1908    0.1220  0.1057 10.0864  0.0000  0.0110   0.0068   0.0204    0.0185   0.0000   441.9421     -0.643901       20.6461      0.673166      -3.00857     -0.597562      0.295241      0.474339      0.495846      0.552579      0.530461      0.539621
  47   3 1624.2449    0.2746  0.2440 10.0227  0.0000  0.0088   0.0079   0.0216    0.0231   0.0000   442.2223     -0.862941       21.7957      0.462774      -3.55007      0.148980      0.337664      0.407765      0.460772      0.499074      0.530665      0.561168
  47   4 1842.9344    0.4962  0.4753 10.0610  0.0000  0.0115   0.0098   0.0280    0.0354   0.0000   441.6188     -0.378077       21.9478      0.569951      -3.45944      0.627272      0.398830      0.514743      0.594396      0.633846      0.686243      0.692430
  47   5 2050.2941    0.7817  0.8636 10.0834  0.0000  0.0146   0.0116   0.0393    0.0666   0.0000   441.4049      -1.52738       20.7025      0.587264      -3.31296      0.875822      0.503752      0.652748      0.741760      0.806312      0.833252      0.852117
  47   6 2249.9135    1.2050  1.1248 10.4058  0.0000  0.0165   0.0158   0.0434    0.1050   0.0000   441.2743     0.0489001       20.9393     -0.811938      -2.89313  -0.000539989      0.594282      0.773261      0.850628      0.959242       1.01900       1.01423
  47   7 2439.9349    1.7229  1.4637 10.6007  0.0000  0.0182   0.0193   0.0486    0.1095   0.0000   441.9120      0.159875       23.3775      0.214683      -4.29187      0.817912      0.632552      0.816715      0.908528       1.00763       1.05908       1.08905
  47   8 2624.8882    2.4926  1.3330 11.0460  0.0000  0.0172   0.0288   0.0444    0.1715   0.0000   441.9170       1.43256       20.0683      -1.84811      -2.80916      -1.36859      0.621456      0.818788      0.914300      0.985643       1.02304       1.04301
  47   9 2808.0064    3.3297  1.2180 11.9054  0.0000  0.0164   0.0409   0.0433    0.1769   0.0000   441.0192       1.18464       19.9452      0.264756      -3.74180      -2.09276      0.582914      0.777748      0.856889      0.943257      0.981615       1.01456
  47  10 2988.4769    4.1767  1.2750 11.9168  0.0000  0.0160   0.0490   0.0441    0.2242   0.0000   441.9808       1.95874       22.8812      -1.94051      -3.48948      -2.77696      0.563973      0.739208      0.820304      0.919311      0.972569      0.971957
  47  11 3165.8633    4.3853  1.4538 12.4928 -0.0000  0.0179   0.0489   0.0471    0.1314   0.0000   440.2920       2.67685       21.1979      -1.33193      -2.27461      -2.47753      0.638848      0.836289      0.902756       1.02413       1.05059       1.04794
  47  12 3341.1022    3.7086  2.2071 12.0818  0.0000  0.0226   0.0325   0.0582    0.0713   0.0000   441.4235       5.13635       21.9700       3.37569      -1.72770      -1.83521      0.766187       1.02927       1.15334       1.27310       1.33126       1.37725
  47  13 3514.5914    2.9665  3.6020 11.6302  0.0000  0.0303   0.0205   0.0791    0.0486   0.0000   441.3110       2.16494       19.1105      0.546695       1.06962      -6.49114       1.03866       1.37152       1.53061       1.67023       1.75602       1.78356
  47  14 3686.2443    2.3915  5.7845 11.1198 -0.0000  0.0421   0.0133   0.1132    0.0420   0.0000   440.7482       3.94545       16.6193      0.165475      -5.43022      -2.71887       1.42726       1.87636       2.11515       2.33502       2.45687       2.53002
  47  15 3855.5886    1.9080  8.2765 10.7355 -0.0010  0.0585   0.0089   0.1577    0.0417   0.0000   439.8909       4.08784       16.6290       1.38229      -5.68560      -4.17374       2.01883       2.69601       3.00681       3.31116       3.47162       3.52236
  47  16 4022.2635    1.5102 10.8980 10.6563  0.0001  0.0786   0.0066   0.2126    0.0348   0.0000   445.3651       4.47376       15.3701      -2.85528     -0.241607      -15.4888       2.61590       3.52669       3.97063       4.28436       4.52541       4.58707
  48   2 1386.9040    0.1305  0.1430 10.1075  0.0000  0.0140   0.0068   0.0283    0.0190   0.0000   442.7974      0.183189       21.5904     -0.431121      -3.47399       1.58409      0.388391      0.652050      0.624571      0.869918      0.913745       1.36344
  48   3 1636.8637    0.2915  0.2442 10.0113  0.0000  0.0087   0.0081   0.0200    0.0233   0.0000   441.9729     -0.283033       22.7018     0.0957460      -3.48509      0.460065      0.307281      0.417166      0.488842      0.531297      0.546275      0.572206
  48   4 1856.5293    0.5044  0.5334 10.0598  0.0000  0.0120   0.0095   0.0310    0.0368   0.0000   441.6659     -0.378140       22.0614     -0.273257      -3.50324     -0.368616      0.407376      0.541003      0.598811      0.670757      0.701588      0.698970
  48   5 2065.2639    0.8163  0.8492 10.2059  0.0000  0.0146   0.0121   0.0383    0.0637   0.0000   442.2814     -0.627663       21.8338     -0.848025     -0.409972      -1.19937      0.481034      0.636404      0.730262      0.788668      0.818441      0.815483
  48   6 2265.6718    1.2737  1.1481 10.2723  0.0000  0.0163   0.0161   0.0430    0.1272   0.0000   441.3679      0.574782       20.5920      0.448226      -2.82591      0.613948      0.557959      0.730954      0.811596      0.876335      0.913923      0.961637
  48   7 2456.4514    1.8477  1.3820 10.5235  0.0000  0.0175   0.0208   0.0456    0.1465   0.0000   442.8481       1.27636       21.4909      0.339849      -1.99727     -0.823190      0.595126      0.807274      0.899104      0.991259       1.00814       1.05190
  48   8 2642.4176    2.5742  1.3632 10.9619  0.0000  0.0171   0.0287   0.0440    0.1767   0.0000   442.0284      0.441537       20.3675      -1.39160      -3.23202      -1.20740      0.597378      0.772323      0.844532      0.953116       1.02884       1.04097
  48   9 2826.4945    3.4403  1.2601 11.8160  0.0000  0.0161   0.0405   0.0437    0.1785   0.0000   440.8186       1.79628       21.0877      0.118535      -2.74648     -0.913099      0.559243      0.748281      0.847812      0.931886      0.944760      0.971276
  48  10 3007.7262    4.2739  1.2041 12.1853  0.0000  0.0157   0.0512   0.0417    0.2085   0.0000   441.1447       2.32624       19.8848     -0.385320      -2.54860      -2.26156      0.550943      0.718642      0.803829      0.863362      0.919533      0.935348
  48  11 3185.8072    4.3631  1.4880 12.3576  0.0000  0.0177   0.0468   0.0468    0.1357   0.0000   439.8465       2.74711       21.5878      0.169328      -3.12066      -4.67710      0.625914      0.814642      0.903832      0.976684       1.04035       1.06222
  48  12 3361.8638    3.7058  2.3473 12.1639  0.0000  0.0230   0.0311   0.0603    0.0624   0.0000   441.2385       3.62289       17.9105      0.750047      -3.38332      -4.55707      0.768395       1.03068       1.16450       1.24669       1.33764       1.35463
  48  13 3536.2774    2.8961  3.8677 11.6691  0.0000  0.0316   0.0192   0.0824    0.0442   0.0000   439.7925       3.54076       19.3755      -3.04730      -2.76259      -2.39201       1.08328       1.41457       1.58665       1.73262       1.82943       1.88292
  48  14 3708.8745    2.3311  6.0829 10.9748  0.0000  0.0431   0.0123   0.1172    0.0452   0.0000   441.2163       5.15970       13.6449       2.17041      -6.17006      -4.57717       1.43405       1.88230       2.13868       2.33285       2.41935       2.50614
  48  15 3879.1995    1.8880  9.1947 10.7109  0.0013  0.0626   0.0081   0.1727    0.0416   0.0000   442.5094       1.36005       23.7763      -3.12247      -5.46859      -4.01377       2.07902       2.79288       3.15994       3.42848       3.58857       3.64998
  48  16 4047.2094    1.4958 11.7067 10.6436 -0.0000  0.0833   0.0064   0.2241    0.0348   0.0000   447.1811      -2.50657       13.4044       11.2356      -7.93063       2.15258       2.75506       3.69590       4.15384       4.54565       4.77204       4.84818
  49   2 1398.5088    0.1367  0.1585 10.0721  0.0000  0.0095   0.0062   0.0253    0.0190   0.0000   442.1557     0.0707382       21.5018      -1.23130      -2.39023     -0.784003      0.303541      0.444928      0.555732      0.678763      0.890686      0.790905
  49   3 1649.3139    0.3009  0.2858 10.0056  0.0000  0.0092   0.0078   0.0228    0.0240   0.0000   441.3550      0.286965       21.9656      0.489988      -3.28977      0.781400      0.313744      0.379906      0.476197      0.486105      0.539615      0.515941
  49   4 1869.9814    0.5204  0.5393 10.1054  0.0000  0.0120   0.0096   0.0299    0.0368   0.0000   441.9753      0.184975       21.6390      0.451331      -2.80087    -0.0619071      0.377845      0.510849      0.560363      0.616129      0.639323      0.651434
  49   5 2080.0317    0.8333  0.9142 10.1370  0.0000  0.0151   0.0118   0.0388    0.0685   0.0000   441.8358      -1.05285       21.6068     -0.414114      -2.52372      0.782008      0.486002      0.636219      0.717220      0.780299      0.814343      0.824019
  49   6 2281.3022    1.3007  1.2644 10.1531  0.0000  0.0171   0.0154   0.0444    0.1231   0.0000   441.4925     -0.185381       22.2639       2.80028      -2.85558      -1.96921      0.552733      0.764590      0.820433      0.937093      0.955013      0.999756
  49   7 2472.8215    1.8905  1.4349 10.7749  0.0000  0.0179   0.0207   0.0469    0.1116   0.0000   440.7268      0.125972       21.6717     -0.893547      -1.46650      -1.66819      0.576507      0.769817      0.850008      0.931521      0.971823       1.00100
  49   8 2659.7702    2.6521  1.3721 11.1712  0.0000  0.0168   0.0292   0.0448    0.1532   0.0000   443.0095       1.13555       22.4733      0.946649      -3.08664      -1.13638      0.565703      0.733539      0.824063      0.913606      0.957856      0.969902
  49   9 2844.7938    3.5223  1.2500 11.9503  0.0001  0.0161   0.0414   0.0431    0.1622   0.0000   442.9775      0.740439       23.9027       1.09762      -2.36782      -1.32072      0.586155      0.785269      0.875052      0.976496       1.01971       1.02736
  49  10 3026.7730    4.4972  1.2110 11.9456  0.0000  0.0154   0.0528   0.0415    0.2784   0.0000   440.8546       1.05602       21.0237      0.242623      -3.73989      -4.65936      0.537292      0.691562      0.769019      0.876357      0.921079      0.929831
  49  11 3205.6063    4.4136  1.5370 12.0184  0.0000  0.0177   0.0452   0.0458    0.1607   0.0000   441.4282       1.67325       21.8563      0.173493      -2.78038      -1.36373      0.602156      0.771581      0.842447      0.945536      0.981815       1.02823
  49  12 3382.4842    3.5578  2.6807 11.9126 -0.0000  0.0239   0.0274   0.0651    0.0591   0.0000   440.8310       1.68427       22.2991      0.310544      -2.00787      -1.82300      0.800096       1.04077       1.18789       1.28631       1.34828       1.38935
  49  13 3557.8124    2.8051  4.0870 11.6441  0.0000  0.0326   0.0181   0.0865    0.0433   0.0000   439.5932       3.10639       21.4811      -3.39631      -4.45716     -0.170333       1.07467       1.42186       1.62111       1.73847       1.84617       1.85067
  49  14 3731.2223    2.2404  6.4285 11.0406  0.0000  0.0451   0.0115   0.1234    0.0419   0.0000   442.1726      0.836360       20.3379       2.77666      -5.17717      -6.41650       1.48030       1.97659       2.19064       2.41923       2.53472       2.58699
  49  15 3902.6281    1.7980  9.4690 10.8417 -0.0005  0.0665   0.0078   0.1808    0.0380   0.0000   443.1567       1.30324       20.0981     -0.241784       2.94352       3.25075       2.14717       2.88135       3.23369       3.56909       3.72613       3.79736
  50   1 1110.7423    0.0530  0.0203 10.2579  0.0000  0.0176   0.0094   0.0090    0.0167   0.0000   440.8914     -0.645193       20.5761      0.841471      -3.89582      0.426859      0.764051      0.778514       1.03676       1.49856       1.49754       1.03698
  50   2 1409.9641    0.1369  0.1090 10.0370  0.0000  0.0091   0.0065   0.0152    0.0183   0.0000   441.9966   0.000137987       22.0464      0.407098      -2.74740     -0.127284      0.352449      0.428595      0.449129      0.445535      0.540083      0.595082
  50   3 1661.6082    0.2974  0.3653  9.9854  0.0000  0.0106   0.0071   0.0291    0.0247   0.0000   442.1594     -0.134014       21.6492     -0.723220      -2.94388     -0.340954      0.330725      0.423360      0.470653      0.533405      0.532976      0.553490
  50   4 1883.2701    0.5307  0.5917 10.0611  0.0000  0.0124   0.0093   0.0322    0.0393   0.0000   441.6837    -0.0935098       22.6133     -0.532057      -3.16715      0.226190      0.380077      0.509763      0.562202      0.646257      0.659473      0.660230
  50   5 2094.6435    0.8404  0.9579 10.1925  0.0000  0.0152   0.0116   0.0400    0.0678   0.0000   441.5103     -0.713070       21.3033      0.528770      -3.99678   -0.00148276      0.493913      0.648121      0.746890      0.822327      0.855077      0.905112
  50   6 2296.7178    1.3374  1.2501 10.4024  0.0000  0.0165   0.0161   0.0462    0.1090   0.0000   441.6505      0.283443       21.5523     -0.652646      -4.03698      0.120056      0.537779      0.725465      0.800212      0.894766      0.961114      0.961000
  50   7 2488.9849    1.9619  1.3777 10.5924 -0.0000  0.0172   0.0217   0.0442    0.1485   0.0000   441.5625     -0.223729       22.3081     -0.912803      -2.56846      -1.48985      0.586407      0.781835      0.870860      0.972694      0.984415       1.01695
  50   8 2677.0362    2.7194  1.3442 11.0244  0.0000  0.0168   0.0302   0.0422    0.1999   0.0000   441.9302     -0.275197       21.2075      0.887649      -2.03355     -0.959643      0.579180      0.754331      0.840407      0.919321      0.960334      0.998527
  50   9 2862.9579    3.6350  1.2346 11.9576  0.0000  0.0158   0.0423   0.0422    0.1637   0.0000   441.4436       1.24472       20.9880       1.36318      -2.22916     -0.653092      0.539604      0.714426      0.773031      0.836500      0.883171      0.919846
  50  10 3045.6772    4.4577  1.2989 12.1265  0.0000  0.0160   0.0500   0.0417    0.1892   0.0000   441.2463       1.55457       20.9668      0.801064      -2.38770      -2.19505      0.525808      0.671701      0.765016      0.842666      0.858177      0.897419
  50  11 3225.2500    4.3036  1.7194 12.2502  0.0000  0.0189   0.0416   0.0489    0.1054   0.0000   441.5505       2.57047       21.9713      -1.56435      -1.64280     -0.735200      0.603965      0.815144      0.906363       1.02391       1.01946       1.05240
  50  12 3402.8572    3.5297  2.6868 11.9868 -0.0000  0.0245   0.0272   0.0641    0.0595   0.0000   441.4775       3.54695       23.0366      -1.38458      -2.48762      -3.50259      0.787500       1.05435       1.17344       1.28308       1.36012       1.38303
  50  13 3579.0096    2.7766  4.3291 11.4252 -0.0000  0.0335   0.0169   0.0875    0.0457   0.0000   440.5347       4.55700       22.3882      -1.92532      -2.33210      -1.96709       1.05670       1.41251       1.60015       1.73866       1.82185       1.88742
  50  14 3753.3947    2.1759  7.1363 10.9978  0.0008  0.0499   0.0106   0.1356    0.0421   0.0000   438.0398       1.99588       20.8601       2.60897      0.158390      -3.69970       1.59843       2.12220       2.40578       2.63282       2.77302       2.79250
  50  15 3925.8564    1.7312  9.6277 10.8770 -0.0004  0.0680   0.0075   0.1868    0.0356   0.0000   441.2497       4.85241       21.8418       7.06721      -8.76453      -3.90750       2.18133       2.93119       3.26227       3.58744       3.73658       3.81874
  51   2 1421.2873    0.1389  0.1376 10.0478  0.0000  0.0091   0.0062   0.0194    0.0184   0.0000   442.1803      0.176570       21.5867    -0.0809389      -3.52438     -0.713364      0.283159      0.362338      0.420854      0.458980      0.530461      0.540548
  51   3 1673.7377    0.3221  0.3147 10.0134  0.0000  0.0095   0.0077   0.0231    0.0248   0.0000   441.6793     -0.765272       21.8854     0.0156575      -2.87508     -0.846410      0.315279      0.409875      0.448234      0.487356      0.516096      0.523607
  51   4 1896.4777    0.5723  0.6102 10.0074  0.0000  0.0122   0.0096   0.0307    0.0432   0.0000   442.8119    -0.0582345       21.3731     -0.555561      -2.42480      0.730589      0.388143      0.501954      0.583311      0.628201      0.653263      0.671455
  51   5 2109.1358    0.8926  1.0005 10.1262  0.0000  0.0150   0.0120   0.0408    0.0774   0.0000   442.3491      0.860349       21.5808      0.263108      -2.73370       1.05953      0.476384      0.619177      0.719612      0.763300      0.814634      0.835112
  51   6 2311.9894    1.3608  1.2748 10.4904  0.0000  0.0169   0.0162   0.0457    0.1106   0.0000   442.5110      0.333844       21.0719       1.11177      -1.76055      0.702005      0.528220      0.704426      0.799737      0.873665      0.885147      0.914449
  51   7 2505.0439    1.9936  1.4010 10.9960  0.0000  0.0169   0.0221   0.0477    0.1122   0.0000   441.9249      0.724436       21.3284     -0.551146      -2.59053      -1.07269      0.541225      0.706828      0.802155      0.871658      0.927933      0.943383
  51   9 2880.9382    3.7546  1.2278 11.7034 -0.0001  0.0157   0.0424   0.0392    0.2087   0.0000   440.5276       1.55594       22.4587    -0.0616353      -2.19101      -1.22619      0.513764      0.657002      0.732212      0.829071      0.875955      0.877314
  51  10 3064.3959    4.4791  1.2469 12.5587  0.0000  0.0155   0.0516   0.0424    0.1510   0.0000   442.8678       2.01173       21.6489     -0.544488      -1.67737      -1.69714      0.509580      0.662303      0.756608      0.842961      0.865766      0.904509
  51  11 3244.7014    4.2352  1.7605 11.9002  0.0000  0.0186   0.0394   0.0483    0.1196   0.0000   441.9355       2.61554       20.6435      -1.65898      -3.77461      -2.07464      0.594940      0.793478      0.858966      0.981845      0.996358       1.02245
  51  12 3423.1586    3.4556  2.8351 11.9476  0.0000  0.0249   0.0256   0.0652    0.0558   0.0000   441.9186       2.32414       19.7571      0.230345      -3.06497      -2.13079      0.789645       1.05340       1.18375       1.30984       1.36624       1.38833
  51  13 3600.0200    2.7056  4.8226 11.2611  0.0000  0.0349   0.0154   0.0946    0.0471   0.0000   440.5014       5.78029       23.2968     0.0353003      -4.04221      -3.09846       1.12701       1.49086       1.70146       1.81959       1.95938       1.97101
  51  14 3775.2224    2.1115  7.3173 11.0797 -0.0008  0.0517   0.0101   0.1392    0.0403   0.0000   442.9363       2.52564       20.1662      -2.92724      -3.56230     -0.860358       1.61475       2.14814       2.39911       2.64121       2.77392       2.81394
  51  15 3948.5631    1.7072 10.2815 10.8429  0.0011  0.0716   0.0071   0.1976    0.0357   0.0000   441.0637       3.13332       20.4010       2.94368     -0.640249      -2.46132       2.23054       3.00624       3.38744       3.67243       3.91975       3.96062
  52   2 1432.4612    0.1561  0.1377 10.0455  0.0000  0.0078   0.0065   0.0203    0.0183   0.0000   441.8625     -0.601968       22.2123      0.145084      -3.27500     -0.260476      0.262737      0.339321      0.395224      0.399242      0.443266      0.452549
  52   3 1685.6866    0.3335  0.3108 10.0486  0.0000  0.0092   0.0079   0.0232    0.0244   0.0000   441.9184     -0.789765       21.9484      0.340639      -3.31536    0.00320882      0.303992      0.406992      0.478220      0.516576      0.508047      0.536291
  52   4 1909.5376    0.5885  0.6173 10.0780  0.0000  0.0122   0.0098   0.0306    0.0423   0.0000   442.8272     -0.572424       21.7955     -0.111654      -3.65137      -1.06215      0.375746      0.482373      0.570746      0.591096      0.647002      0.613491
  52   5 2123.4892    0.9124  1.0661 10.0703  0.0000  0.0158   0.0117   0.0417    0.0834   0.0000   442.5494      -1.27739       21.1439      0.622732      -3.90582      -1.01815      0.469341      0.634586      0.685031      0.774506      0.807358      0.817896
  52   6 2327.0643    1.4229  1.3191 10.4484 -0.0006  0.0170   0.0163   0.0446    0.1100   0.0000   442.0525       1.25864       21.0435      0.261430      -4.34892     0.0435698      0.544412      0.711345      0.785342      0.887859      0.897737      0.965691
  52   7 2520.8967    2.1003  1.4821 10.8389  0.0000  0.0174   0.0219   0.0452    0.1168   0.0000   441.7484      0.294653       19.7617     -0.475714      -3.68559      -1.04530      0.555946      0.735954      0.820295      0.893292      0.932871      0.972849
  52   8 2711.1027    2.9322  1.3576 11.4460  0.0008  0.0162   0.0321   0.0436    0.1608   0.0000   441.0453      0.877016       21.5230     0.0250202      -1.41357      -1.90604      0.523520      0.680574      0.754883      0.843946      0.874430      0.906682
  52   9 2898.8221    3.9048  1.2143 11.9083  0.0000  0.0153   0.0449   0.0413    0.2285   0.0000   441.1261       1.11622       21.4581       1.09065      -2.46513      -1.67867      0.485568      0.629176      0.693416      0.784647      0.813914      0.854749
  52  10 3082.9231    4.3447  1.3663 12.3986  0.0000  0.0165   0.0475   0.0436    0.1445   0.0000   441.6481       2.14970       21.2799       1.20558      -3.40826      -3.07825      0.521938      0.702628      0.773773      0.886230      0.888940      0.931217
  52  11 3264.0167    4.0852  1.9287 12.0104  0.0000  0.0198   0.0363   0.0506    0.1036   0.0000   441.9723       1.75164       21.2182      -1.49794      -1.51072      -3.66994      0.634784      0.806034      0.888555      0.987778       1.04987       1.07664
  52  12 3443.2349    3.3308  2.9047 12.0430  0.0000  0.0252   0.0244   0.0682    0.0501   0.0000   441.3663       3.93278       21.7497      0.322265     -0.918856      -5.04662      0.768868       1.00585       1.17887       1.25391       1.32643       1.35575
  52  13 3620.9615    2.6250  4.9780 11.2269  0.0000  0.0361   0.0146   0.0959    0.0475   0.0000   442.2750       1.01586       18.1848       1.92835      -1.11612      -2.27523       1.13486       1.50115       1.68896       1.84635       1.95599       1.99049
  52  14 3797.0399    2.1084  8.0891 10.9729  0.0027  0.0552   0.0093   0.1520    0.0423   0.0000   440.5736       5.16847       21.8317      -1.21400      -3.26182      -2.63732       1.70467       2.28327       2.54230       2.79409       2.95941       2.98688
  52  15 3971.1277    1.6510 10.5974 10.8612 -0.0010  0.0744   0.0069   0.2036    0.0354   0.0000   441.7879       1.04047       12.7122       5.67036      -1.24620      -3.88458       2.30586       3.09062       3.46059       3.80970       4.01247       4.05942
  53   1 1138.7551    0.0807  0.0549 10.2399  0.0000  0.0140   0.0078   0.0188    0.0168   0.0000   440.4547     -0.112063       22.2871      0.714714      -3.43262      0.136557      0.397980      0.505008      0.443194      0.614718      0.735442      0.660820
  53   2 1443.4767    0.1624  0.1345 10.0550  0.0000  0.0080   0.0066   0.0171    0.0183   0.0000   442.0822     -0.239869       21.2133     -0.157325      -2.91211      0.163251      0.269042      0.380376      0.429184      0.450768      0.441133      0.418891
  53   3 1697.4604    0.3427  0.3478 10.0635  0.0000  0.0097   0.0078   0.0246    0.0250   0.0000   441.9594     -0.318588       21.5368     -0.173472      -3.35326      -1.13413      0.305884      0.388370      0.438349      0.499586      0.537422      0.545292
  53   4 1922.4908    0.6238  0.5861 10.1301  0.0000  0.0116   0.0103   0.0283    0.0413   0.0000   442.0763     -0.850163       21.8767      0.715500      -4.13248      0.688468      0.377681      0.511306      0.572075      0.626867      0.648321      0.696917
  53   5 2137.7000    0.9555  1.0248 10.2583  0.0000  0.0150   0.0125   0.0402    0.0778   0.0000   442.3880      0.773191       22.3223      0.967783      -3.24154     -0.405522      0.482024      0.630068      0.698972      0.778900      0.810129      0.824104
  53   6 2341.9700    1.4732  1.3101 10.4250  0.0000  0.0165   0.0165   0.0444    0.1148   0.0000   443.2218      0.282024       21.2755     -0.594717      -4.14549     -0.740331      0.508405      0.658934      0.749055      0.830062      0.867655      0.873557
  53   7 2536.7005    2.1617  1.4428 10.7366 -0.0002  0.0169   0.0225   0.0441    0.1415   0.0000   441.1071       1.22366       21.4059      0.329170      -3.59418     -0.808167      0.524633      0.674902      0.761192      0.849053      0.862266      0.939174
  53   8 2727.9374    2.9458  1.3186 11.5740  0.0000  0.0161   0.0324   0.0426    0.1458   0.0000   440.9629       1.26884       22.1699     -0.320713      -4.00674     -0.109895      0.511432      0.651644      0.720349      0.797443      0.843039      0.862322
  53   9 2916.4793    3.9531  1.2840 11.8669 -0.0034  0.0155   0.0428   0.0408    0.1901   0.0000   441.4859       1.93793       20.9443      0.835121      -2.28796     -0.987242      0.483545      0.642930      0.711885      0.777719      0.820574      0.859647
  53  10 3101.3232    4.4435  1.3649 12.5218  0.0000  0.0163   0.0479   0.0432    0.1318   0.0000   441.3875       2.84180       21.7453      0.830902      -1.22782      -1.81101      0.489465      0.648200      0.728434      0.811279      0.821392      0.855799
  53  11 3283.1742    4.0648  1.9467 12.1637  0.0000  0.0197   0.0359   0.0508    0.0910   0.0000   441.6497       4.31490       19.9441       1.44159    -0.0274790     -0.639987      0.620233      0.812272      0.923269      0.996693       1.04071       1.07386
  53  12 3463.1370    3.2498  3.2463 11.8725  0.0000  0.0271   0.0223   0.0707    0.0510   0.0000   441.4902       5.22533       19.7558     -0.913078     -0.926987      -1.98600      0.821271       1.10999       1.24401       1.37082       1.40601       1.46945
  53  13 3641.6125    2.5366  5.4787 11.3020  0.0001  0.0387   0.0135   0.1047    0.0429   0.0000   442.4767       5.95588       20.3457     -0.307524       2.21705      -3.58230       1.17216       1.58433       1.76359       1.96575       2.06481       2.10786
  53  14 3818.4471    1.9850  8.0724 11.1019 -0.0014  0.0565   0.0089   0.1561    0.0389   0.0000   438.5695       3.58126       19.9018       1.29512      -4.22145      -1.15473       1.71866       2.30203       2.56927       2.83770       2.96239       3.03979
  53  15 3993.3804    1.6112 10.8907 10.8780  0.0015  0.0779   0.0067   0.2078    0.0343   0.0000   440.9364     -0.184032       26.1222      -4.36325    -0.0325453      -5.84590       2.35327       3.12076       3.56371       3.83220       4.01702       4.20328
  54   1 1147.9053    0.0757  0.0456 10.2227  0.0000  0.0146   0.0082   0.0134    0.0165   0.0000   441.4981      0.357585       20.8208       1.09921      -3.07092     -0.644787      0.472077      0.699341      0.650181      0.593674      0.798432      0.735862
  54   2 1454.3932    0.1657  0.1360 10.0773  0.0000  0.0073   0.0068   0.0201    0.0182   0.0000   441.9209    -0.0765353       22.3556      0.305879      -4.28093     0.0835008      0.208343      0.268825      0.339866      0.316107      0.365152      0.379654
  54   3 1709.1184    0.3605  0.3597 10.0476  0.0000  0.0096   0.0080   0.0255    0.0255   0.0000   442.4224      0.609102       21.4852     -0.283996      -3.53068      0.480730      0.271960      0.366861      0.405231      0.463337      0.477117      0.525630
  54   4 1935.3083    0.6339  0.6838 10.0681  0.0000  0.0127   0.0098   0.0321    0.0462   0.0000   442.0599     -0.538787       22.4080      0.716663      -3.54722     -0.358311      0.363308      0.468161      0.556299      0.617354      0.617479      0.638966
  54   5 2151.7414    0.9958  0.9791 10.1350  0.0000  0.0142   0.0127   0.0381    0.0847   0.0000   441.6267    -0.0500542       21.5672     -0.537639      -3.07877    -0.0411073      0.423980      0.575568      0.631964      0.700665      0.730893      0.741305
  54   6 2356.7077    1.5460  1.3965 10.3068  0.0000  0.0170   0.0167   0.0444    0.1316   0.0000   442.3161      0.955247       21.8025     -0.194092      -3.32478      -1.09012      0.520753      0.682618      0.764200      0.832574      0.865942      0.886629
  54   7 2552.3598    2.2095  1.4316 10.9449  0.0000  0.0165   0.0230   0.0448    0.1211   0.0000   441.3925       1.54658       21.0711      0.335536      -2.87100      0.893247      0.502785      0.668795      0.760408      0.841469      0.863822      0.883135
  54   8 2744.6037    3.0789  1.4069 11.1776  0.0000  0.0162   0.0320   0.0422    0.1980   0.0000   442.2088       1.04174       21.7573       1.08492      -3.56568      -1.98852      0.508856      0.671754      0.750054      0.847890      0.887261      0.889705
  54   9 2934.0394    3.9821  1.2934 12.0928  0.0000  0.0154   0.0435   0.0414    0.1610   0.0000   441.8005      0.620381       20.6624     -0.249509      -1.78360      -1.89190      0.477871      0.617623      0.693459      0.757433      0.798123      0.816080
  54  10 3119.5580    4.4785  1.4965 12.0089  0.0000  0.0167   0.0442   0.0430    0.1637   0.0000   441.1639      0.827438       22.6925     0.0260939      -1.42949      -2.15141      0.513855      0.683144      0.744643      0.849348      0.899924      0.916079
  54  11 3302.1593    4.0069  2.0696 12.0997  0.0000  0.0199   0.0333   0.0524    0.0771   0.0000   441.2049       2.81140       22.0645      0.417812      -1.58039      -1.86138      0.605420      0.794971      0.900957      0.956623       1.01618       1.03422
  54  12 3482.9847    3.1521  3.3783 11.9079 -0.0002  0.0278   0.0212   0.0725    0.0473   0.0000   444.0846       4.61749       17.7502       1.34362     -0.983725      -4.63351      0.819488       1.09116       1.23983       1.35039       1.43231       1.47728
  54  13 3662.1986    2.4760  5.5698 11.2729  0.0000  0.0395   0.0130   0.1060    0.0439   0.0000   441.1428       1.92367       21.1700      -2.98483      -4.98116      -4.90538       1.18868       1.59100       1.78849       1.92374       2.00371       2.06730
  54  14 3839.6550    1.9691  8.8242 11.0212  0.0019  0.0607   0.0082   0.1662    0.0383   0.0000   441.2668       4.19811       18.7970     -0.477205      -7.12417       4.03021       1.78536       2.38900       2.67190       2.95397       3.10779       3.14425
  55   2 1465.1576    0.1547  0.1783 10.0794  0.0000  0.0094   0.0059   0.0204    0.0183   0.0000   441.8537      0.493194       21.7142     -0.457326      -4.18022      0.626423      0.283290      0.363481      0.406362      0.496336      0.482803      0.525724
  55   3 1720.6065    0.3716  0.3967 10.0531  0.0000  0.0100   0.0077   0.0266    0.0267   0.0000   441.9271     -0.311891       22.1776     -0.540256      -3.34110     -0.279171      0.286689      0.365055      0.425659      0.477952      0.483443      0.495438
  55   4 1948.0157    0.6425  0.6908 10.0646  0.0000  0.0124   0.0098   0.0316    0.0480   0.0000   442.2062     -0.917002       21.3269      0.271176      -3.13839     -0.779029      0.376699      0.480401      0.552762      0.601578      0.640797      0.673474
  55   5 2165.6082    1.0237  1.1035 10.0767  0.0000  0.0153   0.0124   0.0405    0.0959   0.0000   442.6516      0.278909       21.1351      0.660514      -3.23361     -0.787616      0.440994      0.584377      0.643149      0.713199      0.741690      0.757515
  55   6 2371.3285    1.6019  1.4064 10.4655  0.0000  0.0169   0.0171   0.0446    0.1185   0.0000   442.2141       1.44856       22.4098     -0.461504      -3.40572     -0.161859      0.496372      0.671525      0.752687      0.824851      0.892288      0.916121
  55   7 2567.8668    2.3361  1.4837 10.4398  0.0001  0.0167   0.0230   0.0424    0.1830   0.0000   441.6826       1.56371       21.7126      0.432162      -3.24273      -1.41115      0.499010      0.658699      0.741293      0.812913      0.853736      0.878427
  55   8 2761.1877    3.2478  1.3519 11.0941 -0.0003  0.0155   0.0338   0.0409    0.2199   0.0000   441.9718       1.90786       20.5164       1.22434      -1.76417      -2.38155      0.474643      0.629857      0.691587      0.799356      0.830404      0.830571
  55   9 2951.4516    4.0613  1.2895 11.9632  0.0000  0.0154   0.0435   0.0397    0.1815   0.0000   442.4960      0.770692       22.0961      0.801784      -4.94030      -2.51896      0.478642      0.635081      0.722126      0.819898      0.843155      0.872269
  55  10 3137.7075    4.4340  1.4676 12.2240 -0.0001  0.0166   0.0445   0.0431    0.1452   0.0000   440.6455       2.49274       21.0856      0.707115      -2.66119      -2.15545      0.495554      0.655861      0.724575      0.793045      0.835610      0.859521
  55  11 3321.0199    3.9489  2.2374 12.0743  0.0000  0.0205   0.0317   0.0554    0.0763   0.0000   441.9797       2.42004       20.4141      -1.10311      -2.61445     -0.883136      0.603803      0.800396      0.898967      0.988956       1.05939       1.09243
  55  12 3502.6724    3.0719  3.6783 11.8156  0.0000  0.0287   0.0194   0.0758    0.0441   0.0000   442.5155       2.27565       18.9444     -0.166036     -0.934923      -1.09307      0.834409       1.12324       1.26381       1.38777       1.44505       1.47631
  55  13 3682.5517    2.4287  6.1817 11.1789  0.0001  0.0424   0.0119   0.1134    0.0445   0.0000   443.3189       4.81830       21.6275      -2.88434      -4.36527      -3.08033       1.24725       1.64754       1.87175       2.03961       2.16374       2.20224
  55  14 3860.7880    1.9248  9.0056 10.9710 -0.0007  0.0629   0.0078   0.1683    0.0393   0.0000   441.7821       3.83120       21.5784       1.79499       3.79489      -5.32626       1.78490       2.44857       2.73208       3.02803       3.20276       3.25557
  56   3 1731.9702    0.3863  0.3971 10.0353  0.0000  0.0100   0.0079   0.0249    0.0265   0.0000   442.2782     0.0594357       21.8072     -0.967889      -4.04727     0.0962886      0.306076      0.400305      0.442241      0.493242      0.523905      0.519697
  56   4 1960.6367    0.6803  0.7936  9.9926  0.0000  0.0132   0.0098   0.0352    0.0534   0.0000   442.4838     -0.484146       21.8651     -0.366628      -3.47575      0.450840      0.382110      0.501717      0.586984      0.636817      0.680086      0.699573
  56   5 2179.4063    1.0549  1.0776 10.1582  0.0000  0.0150   0.0128   0.0395    0.0932   0.0000   442.4407      0.534948       21.8627      0.380858      -4.06133      0.784670      0.418036      0.565095      0.613502      0.700963      0.709836      0.743091
  56   6 2385.7612    1.6290  1.4458 10.2227 -0.0001  0.0165   0.0166   0.0439    0.1287   0.0000   441.8244      0.443282       22.5462       1.30002      -2.04122     -0.238533      0.486011      0.636288      0.722654      0.780377      0.829711      0.850686
  56   7 2583.2576    2.3449  1.4618 11.2531  0.0000  0.0169   0.0241   0.0447    0.1107   0.0000   442.4258       1.35095       21.9964     -0.529790      -2.60094     -0.883056      0.487858      0.642660      0.720894      0.806895      0.831647      0.866568
  56   8 2777.6083    3.2571  1.3711 11.3381  0.0000  0.0157   0.0337   0.0409    0.1847   0.0000   442.4581       1.03928       22.0540     -0.957960      -4.04193      -2.62325      0.473311      0.625672      0.689024      0.789899      0.826176      0.873644
  56   9 2968.6756    4.2530  1.2561 12.0535  0.0000  0.0149   0.0464   0.0399    0.1989   0.0000   442.1236       2.40900       22.7128     -0.923192      -3.15954      -1.70446      0.448124      0.570195      0.625906      0.697988      0.745291      0.782822
  56  10 3155.6641    4.5266  1.4970 12.3301 -0.0001  0.0165   0.0445   0.0427    0.1296   0.0000   440.8925      0.989182       20.6005     -0.942255      -3.59413      -1.63505      0.497699      0.630829      0.714194      0.810339      0.835695      0.854753
  56  11 3339.8103    3.8221  2.4010 12.0731  0.0000  0.0217   0.0291   0.0555    0.0662   0.0000   441.6172       2.29633       21.5149      -1.38508     -0.410057      -2.34061      0.642780      0.849990      0.950520       1.06081       1.14415       1.16612
  56  12 3522.1113    3.0174  3.8322 11.6761  0.0000  0.0291   0.0185   0.0782    0.0474   0.0000   442.4124       3.38758       22.5164     -0.682340      -1.73677     -0.633598      0.836981       1.10825       1.25207       1.37755       1.44278       1.47937
  56  13 3702.8870    2.3672  6.1596 11.2624  0.0002  0.0425   0.0117   0.1151    0.0420   0.0000   442.4607       2.60098       20.7683       3.54311       2.75618      -3.20855       1.22907       1.63620       1.85598       2.01938       2.12926       2.16405
  56  14 3881.6649    1.8803  9.5382 10.9563  0.0000  0.0648   0.0074   0.1784    0.0379   0.0000   442.2739       1.45014       24.2399      0.113160      0.274568      -4.02485       1.86781       2.46460       2.84393       3.10947       3.28200       3.40869
  57   1 1174.7892    0.0607  0.0637 10.2099  0.0000  0.0141   0.0069   0.0226    0.0161   0.0000   440.4061      0.321652       23.7086      0.846739      -2.78961    0.00795788      0.375032      0.547441      0.614267      0.571415      0.719199      0.649986
  57   2 1486.3131    0.1908  0.2049 10.0613  0.0000  0.0082   0.0061   0.0224    0.0188   0.0000   441.7985     -0.177389       22.0079     -0.306474      -3.28392    -0.0809154      0.247552      0.337160      0.387954      0.410312      0.457682      0.455455
  57   3 1743.2087    0.3964  0.4002 10.1232  0.0000  0.0100   0.0079   0.0245    0.0266   0.0000   441.8558      0.515299       21.6179     -0.964605      -3.26940      0.611361      0.275277      0.372270      0.412175      0.470139      0.501737      0.516577
  57   4 1973.1311    0.6870  0.7589 10.1109  0.0000  0.0133   0.0100   0.0318    0.0513   0.0000   442.6921      0.205388       22.3046     -0.479523      -3.83717     -0.801764      0.372070      0.490918      0.560234      0.621462      0.641188      0.664779
  57   5 2193.0131    1.0964  1.1282 10.2751  0.0000  0.0151   0.0131   0.0398    0.0925   0.0000   442.5367     -0.183943       20.6952     -0.371212      -5.24261     -0.789686      0.441598      0.566677      0.626207      0.707061      0.749010      0.775074
  57   6 2400.1126    1.6838  1.4037 10.8123  0.0000  0.0169   0.0179   0.0442    0.1017   0.0000   441.9710       1.07487       22.6492       1.61740      -3.90074      0.464286      0.482138      0.653565      0.722413      0.794053      0.833540      0.854678
  57   7 2598.5547    2.3911  1.5589 11.0215  0.0000  0.0170   0.0231   0.0446    0.1196   0.0000   442.4160      0.747898       21.1627      0.535520      -2.84595      0.362964      0.493301      0.662201      0.730648      0.851255      0.878827      0.899255
  57   8 2793.9871    3.2882  1.4423 11.2271  0.0001  0.0161   0.0327   0.0416    0.2000   0.0000   440.7842      0.551648       22.6668     -0.935321      -1.72571      -1.63561      0.477619      0.606536      0.679389      0.754994      0.798087      0.836792
  57   9 2985.7793    4.1720  1.3944 11.8154  0.0000  0.0156   0.0422   0.0409    0.2035   0.0000   442.6389       1.77855       21.9657     -0.150417      -3.54105     -0.557403      0.461317      0.602658      0.682096      0.736049      0.769984      0.804112
  57  10 3173.5142    4.5175  1.5632 11.6601  0.0000  0.0163   0.0423   0.0431    0.2121   0.0000   442.5664       1.51626       21.3138      0.817244      -3.76291      -1.14955      0.492414      0.648078      0.728067      0.801396      0.856848      0.879998
  57  11 3358.4099    3.7573  2.5357 12.1745  0.0000  0.0220   0.0277   0.0585    0.0574   0.0000   442.0708       2.55469       21.6659     -0.291746      -1.54578      -2.08441      0.618763      0.827593      0.924775       1.01841       1.07754       1.10426
  57  12 3541.4768    2.9156  4.1659 11.6891 -0.0000  0.0309   0.0172   0.0822    0.0454   0.0000   442.7632       2.81569       21.5707       1.84727      -1.25406      -5.88970      0.886576       1.16381       1.31103       1.43248       1.52162       1.56021
  57  13 3722.8698    2.2884  6.5995 11.3620  0.0000  0.0453   0.0110   0.1247    0.0397   0.0000   443.4141       3.90542       22.6998      0.269116      -1.80546      -3.52472       1.29314       1.71445       1.94006       2.11133       2.24239       2.31575
  57  14 3902.4784    1.8257 10.0761 10.9859  0.0003  0.0695   0.0071   0.1867    0.0369   0.0000   438.5062   -0.00845882       22.6530       1.71121      -6.86038      -9.41890       1.94318       2.58496       2.96390       3.20746       3.43539       3.52979
  58   1 1183.5500    0.0725  0.0447 10.2359  0.0000  0.0138   0.0072   0.0131    0.0158   0.0000   440.8621      -1.83291       21.7092     -0.129186      -4.06931     -0.857967      0.390698      0.494697      0.498177      0.646363      0.749163      0.745532
  58   2 1496.7040    0.2036  0.2001 10.0469  0.0000  0.0085   0.0062   0.0185    0.0187   0.0000   442.1160     -0.125868       22.2368      0.188573      -3.42018     -0.302503      0.237398      0.344462      0.365873      0.414763      0.416263      0.445486
  58   3 1754.3030    0.4064  0.4398 10.0472  0.0000  0.0103   0.0077   0.0255    0.0280   0.0000   442.0081     -0.550184       21.9280     -0.132226      -3.09383      0.418007      0.279673      0.371203      0.410265      0.450004      0.464431      0.494795
  58   4 1985.5386    0.7122  0.7721 10.1157  0.0000  0.0127   0.0100   0.0329    0.0513   0.0000   441.9884      0.631735       21.8057      0.555405      -3.40783     -0.406472      0.352732      0.473198      0.524166      0.603602      0.633005      0.643774
  58   5 2206.4988    1.1112  1.1920 10.1132  0.0000  0.0154   0.0128   0.0411    0.1089   0.0000   443.1263       1.22807       21.3582      0.356717      -2.30393      -2.04947      0.430849      0.570077      0.657390      0.706244      0.760569      0.780716
  58   6 2414.2842    1.7466  1.4594 10.4900  0.0000  0.0165   0.0177   0.0442    0.1227   0.0000   442.7154      0.109248       20.6871    -0.0899302      -5.31393     -0.709229      0.462898      0.616535      0.684783      0.760721      0.806144      0.835503
  58   7 2613.7239    2.5270  1.5282 10.9031 -0.0001  0.0167   0.0243   0.0435    0.1454   0.0000   441.7112    -0.0315364       22.9720      0.490380      -2.17233     -0.587138      0.484321      0.655231      0.731691      0.806949      0.835204      0.860695
  58   8 2810.1553    3.4425  1.3871 11.4709  0.0000  0.0155   0.0347   0.0408    0.1780   0.0000   441.7717       1.06167       22.4461      0.316311      -3.57255      -1.36546      0.449815      0.580878      0.673444      0.725915      0.769229      0.803704
  58   9 3002.7545    4.3174  1.3256 11.8268  0.0000  0.0151   0.0442   0.0397    0.2251   0.0000   441.2389      0.591942       21.5892      -1.08304      -3.01558      -2.55304      0.432234      0.573153      0.626414      0.707511      0.720525      0.758271
  58  10 3191.1808    4.3680  1.6886 12.3085 -0.0000  0.0177   0.0398   0.0446    0.1068   0.0000   442.4261      0.784624       21.7179       1.24027      -2.55091      -2.52378      0.497213      0.673512      0.740066      0.828747      0.857505      0.898065
  58  11 3376.9154    3.6256  2.5416 12.1811  0.0000  0.0224   0.0268   0.0578    0.0580   0.0000   442.2527       1.84707       19.8578      -1.52933      -1.40849     -0.993807      0.625546      0.834295      0.937691       1.03953       1.07808       1.11902
  58  12 3560.7346    2.8961  4.5526 11.4589  0.0001  0.0328   0.0160   0.0844    0.0490   0.0000   442.6962       3.96601       19.0735     -0.574573      -3.03385      -2.66867      0.907381       1.21465       1.35404       1.50781       1.61146       1.64500
  58  13 3742.7650    2.2464  6.9705 11.2733  0.0000  0.0474   0.0103   0.1306    0.0407   0.0000   440.5011       1.27584       21.7730      0.882441      -2.85560      -7.72608       1.32200       1.76857       2.00273       2.21414       2.35517       2.46189
  59   1 1192.2299    0.0779  0.0644 10.2179  0.0000  0.0114   0.0069   0.0163    0.0159   0.0000   440.8371     -0.301746       21.3748      0.566825      -3.07196     -0.956361      0.298420      0.442536      0.480582      0.567231      0.542550      0.589822
  59   2 1506.9564    0.2038  0.1832 10.0742  0.0000  0.0070   0.0065   0.0196    0.0184   0.0000   441.3338     -0.389467       22.1843      0.331131      -3.36941     -0.525488      0.190771      0.257442      0.303998      0.362610      0.393894      0.408066
  59   3 1765.2634    0.4277  0.4907 10.0389  0.0000  0.0111   0.0077   0.0269    0.0293   0.0000   442.1589     -0.226106       22.3250      0.242098      -3.20598    -0.0382654      0.300073      0.417004      0.444510      0.503228      0.527929      0.534992
  59   4 1997.8483    0.7353  0.8259 10.0268  0.0000  0.0133   0.0099   0.0332    0.0579   0.0000   442.3660      0.653879       21.9468     0.0511331      -2.73312      0.397533      0.352579      0.483630      0.540358      0.586946      0.628050      0.629791
  59   5 2219.8559    1.1602  1.1599 10.4074  0.0000  0.0154   0.0137   0.0400    0.0954   0.0000   441.8620     -0.274233       21.8677       1.76937      -3.26057      0.625024      0.435150      0.581419      0.646479      0.692339      0.747695      0.779924
  59   6 2428.3079    1.7678  1.4513 10.7698  0.0000  0.0166   0.0178   0.0440    0.0981   0.0000   441.7741      0.741116       22.9586     -0.385131      -3.28049       1.30159      0.455808      0.596676      0.676460      0.755748      0.807980      0.802460
  59   7 2628.7936    2.5913  1.5385 10.9066 -0.0026  0.0165   0.0243   0.0431    0.1380   0.0000   441.2279      0.597672       22.6427      0.598021      -3.12958      -1.16947      0.461599      0.610561      0.684903      0.755303      0.796950      0.836952
  59   8 2826.2191    3.6033  1.3462 11.4234  0.0000  0.0151   0.0366   0.0399    0.2298   0.0000   441.9496       1.41157       21.8773     -0.952057      -4.16977     -0.512678      0.432718      0.569714      0.635263      0.719887      0.777471      0.778459
  59   9 3019.6079    4.3581  1.3555 12.0532  0.0000  0.0150   0.0439   0.0400    0.1698   0.0000   442.6928       1.15146       22.5227       1.43638      -2.40170      -1.97363      0.413546      0.558357      0.612082      0.699235      0.720583      0.755300
  59  10 3208.7673    4.4098  1.7984 12.1340  0.0000  0.0177   0.0385   0.0464    0.1155   0.0000   440.3897      0.660546       21.4131     -0.486436      -1.38159      -1.93313      0.491543      0.650796      0.722014      0.837265      0.878899      0.892755
  59  11 3395.2206    3.5727  2.7608 12.1084 -0.0000  0.0231   0.0252   0.0613    0.0559   0.0000   441.6863       1.47199       20.9256      0.534945      -2.49924      -3.23102      0.633598      0.847893      0.959768       1.04066       1.10429       1.14272
  59  12 3579.8620    2.7844  4.6577 11.5376 -0.0001  0.0334   0.0153   0.0882    0.0458   0.0000   442.6773       1.20412       19.6905       1.16743      -3.46608      -1.79008      0.922558       1.22935       1.39419       1.52661       1.63371       1.65088
  59  13 3762.5983    2.1857  7.3872 11.2451  0.0000  0.0504   0.0096   0.1393    0.0405   0.0000   441.5116       1.10553       20.7862       3.69996      -5.39763      -2.59810       1.36640       1.85928       2.09582       2.27979       2.46055       2.51277
  60   1 1200.8536    0.0846  0.0770 10.1979  0.0000  0.0125   0.0065   0.0183    0.0159   0.0000   440.7855     -0.841208       21.9193      0.412214      -3.56042     -0.733997      0.366888      0.518995      0.558662      0.608021      0.677760      0.667015
  60   2 1517.0973    0.2051  0.2336 10.0003  0.0000  0.0092   0.0059   0.0222    0.0189   0.0000   441.9348     -0.472811       22.4345      0.111061      -3.54780     -0.290119      0.267498      0.381507      0.420519      0.469045      0.499815      0.511590
  60   3 1776.1331    0.4367  0.4880 10.0496  0.0000  0.0106   0.0078   0.0272    0.0294   0.0000   441.7508    -0.0356500       22.2505    -0.0637993      -3.38431     -0.169937      0.284360      0.367556      0.416404      0.444628      0.494559      0.512455
  60   4 2010.0309    0.7406  0.8498 10.0850  0.0000  0.0133   0.0098   0.0339    0.0561   0.0000   442.2470     -0.224635       22.1277     0.0919671      -3.46965     -0.348271      0.353867      0.477341      0.531587      0.596735      0.625943      0.636416
  60   5 2233.0083    1.2105  1.2700 10.2676  0.0000  0.0154   0.0135   0.0425    0.0995   0.0000   441.8942      0.105154       21.0330      0.326971      -2.91914      -1.09530      0.428001      0.549819      0.634707      0.710219      0.757009      0.792170
  60   6 2442.2632    1.8401  1.4988 10.7730  0.0000  0.0169   0.0180   0.0431    0.0993   0.0000   442.9453       1.00332       20.2474      0.591428      -3.86975     -0.841022      0.461853      0.610031      0.684365      0.762843      0.808968      0.819223
  60   7 2643.7821    2.6593  1.4075 11.3594  0.0000  0.0159   0.0267   0.0421    0.1327   0.0000   441.5781       1.30788       22.5025      -1.26071      -3.65342      0.540101      0.441370      0.572930      0.634462      0.715684      0.743724      0.777647
  60   8 2842.1523    3.6682  1.3373 11.7340  0.0000  0.0152   0.0374   0.0394    0.1751   0.0000   441.5108       1.14090       20.5954      0.489068      -4.77657      -1.28078      0.414739      0.569920      0.614491      0.692824      0.717524      0.727972
  60   9 3036.2617    4.3992  1.3734 12.4480  0.0000  0.0156   0.0449   0.0394    0.1348   0.0000   442.3443       1.48790       22.3024    -0.0485580      -2.61028    -0.0752833      0.438343      0.570459      0.641156      0.715030      0.746599      0.777856
  60  10 3226.2076    4.3578  1.8341 12.1214  0.0000  0.0176   0.0369   0.0464    0.1007   0.0000   441.6077       3.20990       20.8164     0.0668980      -2.57343      -2.35874      0.493037      0.659186      0.741246      0.810879      0.868543      0.903791
  60  11 3413.4603    3.5152  3.0813 11.8654 -0.0001  0.0240   0.0229   0.0644    0.0553   0.0000   442.7251    0.00272560       21.7962      -3.02839      -2.64666      -2.63809      0.654573      0.877149      0.979513       1.08683       1.15605       1.19768
  60  12 3598.7154    2.7194  4.9315 11.4947  0.0000  0.0347   0.0143   0.0927    0.0440   0.0000   442.5573       5.22331       20.0088     -0.548575      -5.55159       1.29768      0.908773       1.24425       1.35441       1.50799       1.59245       1.63824
  60  13 3782.1852    2.1417  8.0659 11.2069  0.0002  0.0537   0.0089   0.1487    0.0401   0.0000   444.8657      0.953379       21.6543      0.571739     -0.805515      -9.03148       1.43504       1.92594       2.18218       2.39779       2.52742       2.60459
  61   1 1209.3840    0.0700  0.0826 10.1886  0.0000  0.0138   0.0066   0.0231    0.0158   0.0000   440.3002     -0.146927       21.5735    -0.0451389      -1.78600     -0.526126      0.361588      0.537308      0.604901      0.759043      0.783070      0.764453
  61   2 1527.1191    0.2080  0.2382 10.0433  0.0000  0.0093   0.0059   0.0213    0.0188   0.0000   442.1813     -0.381833       21.7970     0.0430373      -3.09188      0.215656      0.240888      0.338491      0.410423      0.459205      0.492495      0.544011
  61   3 1786.8397    0.4627  0.5313 10.0537  0.0000  0.0111   0.0079   0.0275    0.0322   0.0000   442.4050    0.00857232       21.3804     -0.377433      -3.11649      0.402131      0.302388      0.396253      0.467993      0.496790      0.530100      0.527419
  61   4 2022.1453    0.7648  0.8424 10.1070  0.0000  0.0131   0.0101   0.0331    0.0574   0.0000   443.2305     -0.659048       21.5619      0.580344      -2.75634    0.00532448      0.347951      0.458798      0.524714      0.572748      0.607873      0.631854
  61   5 2246.0837    1.2312  1.1931 10.3894  0.0000  0.0152   0.0139   0.0402    0.1038   0.0000   441.9527       1.22882       21.7583      0.404738      -3.16375     -0.652442      0.412343      0.550813      0.612958      0.683797      0.711848      0.727979
  61   6 2456.0024    1.8855  1.5007 10.8829  0.0000  0.0166   0.0183   0.0435    0.0931   0.0000   441.4396      0.478851       24.2069      -2.58219      -3.10153    -0.0761909      0.441207      0.586481      0.674647      0.741526      0.789918      0.807087
  61   7 2658.6108    2.7420  1.5341 11.0286 -0.0053  0.0166   0.0251   0.0406    0.1377   0.0000   441.9639      0.843507       20.6287      0.445754      -3.62221     -0.520896      0.452014      0.601185      0.662528      0.741056      0.773337      0.816078
  61   8 2857.9900    3.7519  1.2930 11.3743  0.0000  0.0145   0.0379   0.0375    0.2449   0.0000   442.3488      0.623440       21.3284    -0.0438815      -2.93791      -1.93995      0.399993      0.530379      0.573521      0.647603      0.674399      0.708444
  61   9 3052.8504    4.5863  1.3502 12.3219  0.0000  0.0153   0.0459   0.0388    0.1631   0.0000   441.7468       1.95421       22.3531     -0.592804      -2.87049      -1.47969      0.413343      0.563527      0.623299      0.695253      0.722296      0.746068
  61  10 3243.5184    4.3532  1.8400 12.1586  0.0000  0.0177   0.0365   0.0459    0.1034   0.0000   442.1321       1.82357       19.6067      0.425600      -1.59755      -1.67215      0.477223      0.615056      0.694683      0.780557      0.820558      0.839176
  61  11 3431.5727    3.4163  2.9929 12.0362 -0.0000  0.0242   0.0226   0.0630    0.0517   0.0000   441.3684       2.20471       21.8621       1.52705      -4.23730      -3.56053      0.646981      0.860775      0.973554       1.06983       1.15391       1.18046
  61  12 3617.6381    2.6757  5.2591 11.4871  0.0006  0.0357   0.0135   0.0976    0.0425   0.0000   440.9941       4.28665       17.1961      -2.80990      0.315818    -0.0659993      0.932120       1.24294       1.40605       1.57114       1.66501       1.72327
  61  13 3801.8307    2.0914  8.1891 11.2310 -0.0001  0.0554   0.0086   0.1522    0.0392   0.0000   442.2539       2.91992       20.5389     -0.519213     -0.608918      -5.78364       1.44574       1.92213       2.18638       2.40378       2.51980       2.59909
  62   1 1217.8666    0.0979  0.0788 10.1775  0.0000  0.0100   0.0064   0.0155    0.0157   0.0000   440.7860    0.00921191       21.7242    -0.0769960      -3.74573     -0.285098      0.230205      0.312809      0.368979      0.420930      0.501290      0.518721
  62   2 1537.0307    0.2223  0.2075 10.0340  0.0000  0.0074   0.0063   0.0188    0.0186   0.0000   441.7841     -0.326176       22.1185     0.0441080      -4.14596     -0.159038      0.205077      0.271297      0.310550      0.340445      0.351567      0.359328
  62   3 1797.5194    0.4646  0.4900 10.0877  0.0000  0.0105   0.0080   0.0255    0.0304   0.0000   441.5462      -1.03123       22.5727      0.707421      -4.41699     -0.795868      0.264173      0.352963      0.389777      0.447274      0.473191      0.492359
  62   4 2034.1093    0.7961  0.9283 10.0246  0.0000  0.0134   0.0100   0.0357    0.0649   0.0000   443.1305      0.324921       21.4343      0.789663      -3.65323      0.872747      0.346359      0.451682      0.510513      0.573651      0.600516      0.616531
  62   5 2259.0551    1.2683  1.2363 10.4076  0.0000  0.0153   0.0139   0.0404    0.0984   0.0000   443.1337      0.819275       22.2220      -1.15385      -3.71508       1.22634      0.405532      0.539129      0.601871      0.692511      0.738733      0.763389
  62   6 2469.7185    1.9517  1.5712 10.6083  0.0000  0.0165   0.0182   0.0441    0.1113   0.0000   442.1901      0.120468       20.5076      0.524298      -4.47265     -0.555986      0.438082      0.588591      0.655015      0.727541      0.765524      0.780762
  62   7 2673.3766    2.7873  1.5291 10.9109  0.0000  0.0159   0.0257   0.0418    0.1712   0.0000   442.6098       1.54455       21.6685      0.344198      -3.37153      0.695370      0.440146      0.574891      0.653142      0.718291      0.761723      0.779199
  62   8 2873.6991    3.8026  1.4115 10.9993  0.0000  0.0149   0.0365   0.0395    0.3249   0.0000   441.5810      0.158506       21.9097      -1.23344      -2.10479      -1.07333      0.402385      0.524714      0.596237      0.658183      0.699827      0.717187
  62   9 3069.3158    4.5408  1.4665 11.8490  0.0000  0.0152   0.0427   0.0403    0.1977   0.0000   441.5335       1.31088       21.1547       1.52540      -1.96999      -2.31270      0.401100      0.522302      0.589154      0.669384      0.667325      0.702761
  62  10 3260.7607    4.2223  2.0082 12.2723  0.0000  0.0187   0.0339   0.0479    0.0815   0.0000   442.0884       1.59166       20.7814      -1.01572      -2.14537      -1.57253      0.492652      0.660020      0.732528      0.805856      0.848838      0.888466
  62  11 3449.5243    3.3193  3.3283 11.9494  0.0000  0.0252   0.0208   0.0684    0.0486   0.0000   441.7714       1.65057       19.3994      0.773783     -0.601523      -1.58559      0.669323      0.894605       1.00534       1.10160       1.18425       1.21102
  62  12 3636.3392    2.5595  5.4240 11.5436 -0.0002  0.0373   0.0128   0.1012    0.0414   0.0000   441.5929       3.69851       21.2042       1.34214      -1.17514     -0.913555      0.961508       1.29725       1.46997       1.59476       1.71648       1.76688
  62  13 3821.0701    2.0635  8.5972 11.2102  0.0007  0.0575   0.0082   0.1577    0.0381   0.0000   442.3677     -0.679735       18.1276       2.78416      -1.02709      -5.96470       1.47559       1.97845       2.26465       2.48100       2.60221       2.69713
  63   1 1226.2322    0.0949  0.0893 10.1680  0.0000  0.0106   0.0063   0.0209    0.0157   0.0000   440.3794     -0.331447       22.6091      0.451446      -4.09833    -0.0951913      0.245981      0.302673      0.437653      0.413482      0.434410      0.459691
  63   2 1546.8067    0.2350  0.2377 10.0462  0.0000  0.0080   0.0062   0.0201    0.0190   0.0000   442.0827     -0.201182       21.5134      0.469810      -3.91036      0.380531      0.202321      0.262566      0.291777      0.337721      0.358826      0.379184
  63   3 1808.0040    0.4924  0.5314 10.0497  0.0000  0.0104   0.0081   0.0269    0.0320   0.0000   442.2798      0.131231       21.8842     -0.605577      -3.87217      0.520676      0.270848      0.345890      0.396859      0.438644      0.453080      0.480347
  63   4 2046.0207    0.8232  0.9837 10.0602  0.0000  0.0139   0.0100   0.0367    0.0666   0.0000   442.1914     -0.862062       21.4335     -0.218301      -3.24357      0.473631      0.343599      0.469606      0.528634      0.574674      0.599678      0.645575
  63   5 2271.8466    1.3409  1.3812 10.1207 -0.0001  0.0157   0.0136   0.0417    0.1128   0.0000   442.3377     0.0472029       22.4265      -1.31743      -4.01215      0.398701      0.413930      0.547256      0.626517      0.713533      0.734814      0.760588
  63   6 2483.2971    1.9926  1.6222 10.7590  0.0000  0.0171   0.0181   0.0442    0.0996   0.0000   441.5331      0.321865       21.8499       1.12927      -4.26625      0.109129      0.434238      0.596132      0.644852      0.743810      0.790821      0.833679
  63   7 2688.0539    2.8773  1.4810 11.3019  0.0000  0.0155   0.0269   0.0418    0.1267   0.0000   442.2096       1.52317       20.4326      0.875655      -3.07547      -1.25745      0.407739      0.528973      0.593671      0.663376      0.687997      0.731994
  63   8 2889.2643    3.8344  1.3418 11.7857  0.0000  0.0147   0.0379   0.0390    0.1831   0.0000   441.8352       1.05380       23.0072     -0.887718      -3.15260     -0.804980      0.392983      0.517706      0.579317      0.639725      0.667003      0.698912
  63   9 3085.6260    4.5472  1.4856 12.2821  0.0000  0.0154   0.0425   0.0414    0.1351   0.0000   442.2078       1.87766       22.0496      0.466126      -3.33927      -1.77132      0.416475      0.539975      0.613738      0.670855      0.720968      0.752815
  63  10 3277.8146    4.1602  2.0606 12.1617  0.0000  0.0186   0.0325   0.0482    0.0835   0.0000   443.1329       2.40680       20.1595      0.450103      -2.41961     0.0421215      0.496534      0.649733      0.733728      0.835963      0.876785      0.900531
  63  11 3467.3912    3.2816  3.5713 11.8565  0.0000  0.0264   0.0197   0.0699    0.0496   0.0000   441.3465       1.95248       21.3708     -0.578275      -2.15053      -2.87389      0.686284      0.923880       1.03363       1.13675       1.19342       1.24637
  63  12 3654.8517    2.5309  5.9626 11.5440  0.0004  0.0397   0.0121   0.1101    0.0409   0.0000   441.3507      0.765443       19.5858     -0.401451     -0.168796      -3.93007       1.01109       1.35167       1.52049       1.67293       1.78414       1.83645
  63  13 3840.2377    1.9649  8.8614 11.2928 -0.0011  0.0610   0.0079   0.1647    0.0358   0.0000   443.9753       1.90346       20.7575       3.79049      -1.29503      0.893614       1.54485       2.08180       2.36396       2.57771       2.77786       2.85919
  64   1 1234.5083    0.0817  0.0970 10.1520  0.0000  0.0114   0.0060   0.0225    0.0156   0.0000   441.0290      0.255036       22.0581     -0.827511      -4.24181    -0.0706321      0.277028      0.364362      0.422819      0.473079      0.496732      0.618411
  64   2 1556.4656    0.2321  0.2586 10.0657  0.0000  0.0088   0.0060   0.0214    0.0191   0.0000   441.9364     -0.313220       22.2927     0.0465385      -4.11710     -0.837447      0.243664      0.305091      0.335793      0.356459      0.387331      0.397162
  64   3 1818.4483    0.4960  0.5262 10.0341  0.0000  0.0105   0.0080   0.0253    0.0318   0.0000   442.4986   -0.00107864       22.4371     -0.230034      -3.40047     -0.682516      0.261481      0.352509      0.412134      0.429191      0.466645      0.477054
  64   4 2057.8452    0.8454  0.9790 10.0148  0.0000  0.0140   0.0101   0.0353    0.0693   0.0000   442.3645      0.103074       21.8759    -0.0519709      -3.59963      0.624360      0.340853      0.499327      0.521752      0.595614      0.636448      0.665505
  64   5 2284.5398    1.3352  1.3708 10.4549  0.0000  0.0160   0.0138   0.0428    0.0891   0.0000   442.5824     -0.636675       21.4033     -0.367270     -0.861479     -0.182486      0.396254      0.547835      0.603630      0.671916      0.717236      0.755615
  64   6 2496.7800    2.0640  1.5209 10.9363  0.0000  0.0163   0.0195   0.0427    0.1027   0.0000   442.3067      0.664817       22.2300      -1.90185      -2.96244     -0.483086      0.413817      0.557890      0.617649      0.710260      0.710952      0.768426
  64   7 2702.5846    2.9299  1.5466 11.1808  0.0000  0.0157   0.0263   0.0416    0.1310   0.0000   441.7328      0.702195       22.3774     -0.417749      -4.31691      -1.44534      0.402912      0.524469      0.589200      0.668242      0.689306      0.722039
  64   8 2904.7411    3.8953  1.3559 12.1493 -0.0000  0.0149   0.0383   0.0389    0.1321   0.0000   441.3176       1.64406       21.2291      0.332161      -2.18683     -0.342501      0.393806      0.499046      0.566737      0.610836      0.642657      0.696972
  64   9 3101.8431    4.6072  1.5160 12.2189 -0.0001  0.0156   0.0423   0.0408    0.1426   0.0000   441.8556       2.54725       22.1813     -0.968321      -2.32652      -1.34579      0.400957      0.527783      0.585587      0.657909      0.694416      0.715825
  64  10 3294.7462    4.0705  2.1801 12.1459  0.0000  0.0194   0.0308   0.0499    0.0796   0.0000   442.6057       2.42151       20.4585      -1.04105      -2.71773     -0.787086      0.486549      0.651224      0.732731      0.819030      0.845897      0.872542
  64  11 3485.1704    3.1584  3.5781 12.0467 -0.0000  0.0270   0.0192   0.0715    0.0435   0.0000   441.4442       1.35399       21.6918      0.590585      0.534530      -1.72350      0.682655      0.916003       1.03266       1.13679       1.20589       1.23657
  64  12 3673.3524    2.4884  6.0548 11.4823 -0.0000  0.0410   0.0117   0.1128    0.0424   0.0000   441.5873      0.990899       21.1307     0.0264019       1.65500     -0.609126       1.01676       1.37852       1.54483       1.70231       1.82325       1.88164
  64  13 3859.4018    1.9359  9.1196 11.2459  0.0007  0.0613   0.0078   0.1689    0.0360   0.0000   443.1249       4.47108       19.6340       2.61264      -3.88618      -1.10689       1.51747       2.04983       2.30914       2.56054       2.70856       2.77163
  65   1 1242.7719    0.0970  0.1185 10.1391  0.0000  0.0103   0.0058   0.0265    0.0156   0.0000   440.5881    -0.0857467       22.0273    0.00802089      -3.63614     -0.114203      0.241769      0.320262      0.408090      0.437024      0.464125      0.526692
  65   2 1566.0213    0.2458  0.2376 10.0301  0.0000  0.0076   0.0063   0.0185    0.0187   0.0000   441.9911     -0.158343       22.1689     -0.435259      -3.59929      0.305038      0.190626      0.245199      0.289172      0.311027      0.320593      0.349489
  65   3 1828.7583    0.4882  0.5912 10.0828  0.0000  0.0115   0.0077   0.0284    0.0328   0.0000   442.1654     -0.458049       21.8834      0.599444      -2.51278      -1.10771      0.278263      0.383704      0.415945      0.467794      0.486060      0.535729
  65   4 2069.5190    0.8686  1.0799  9.9151  0.0000  0.0141   0.0101   0.0384    0.0800   0.0000   442.1147    -0.0267712       22.0345      0.427254      -3.50071      0.369882      0.345080      0.467423      0.525972      0.585319      0.628993      0.664879
  65   5 2297.1021    1.3862  1.4105 10.2258  0.0000  0.0160   0.0137   0.0418    0.1075   0.0000   442.0895      0.515738       21.7698     -0.581578      -3.57090      0.788635      0.402781      0.536658      0.597089      0.671269      0.708840      0.755365
  65   6 2510.1127    2.1060  1.6291 10.6984  0.0000  0.0166   0.0188   0.0438    0.1129   0.0000   442.7778       1.22066       21.0942    -0.0970839      -2.75569      -1.06655      0.415319      0.560410      0.615234      0.694951      0.733167      0.776734
  65   7 2717.0385    3.0514  1.4684 11.0977 -0.0000  0.0154   0.0283   0.0393    0.1782   0.0000   442.8675      0.931159       22.2860       1.53167      -2.89496      -1.53574      0.392531      0.507950      0.579658      0.642488      0.686253      0.699963
  65   8 2920.0954    3.9807  1.3544 12.3350 -0.0000  0.0147   0.0391   0.0392    0.1152   0.0000   442.3555      0.579626       22.3349      0.435191      -3.58552     -0.580124      0.375817      0.499123      0.557978      0.634341      0.646716      0.696123
  65   9 3117.9206    4.5949  1.5342 12.1895 -0.0022  0.0156   0.0410   0.0402    0.1249   0.0000   441.7128       1.93433       22.2449    -0.0627940      -2.78191      -2.89366      0.394616      0.511424      0.574540      0.634430      0.662316      0.694695
  65  10 3311.6283    3.9670  2.2726 12.4473  0.0001  0.0200   0.0297   0.0529    0.0589   0.0000   442.6295       1.86698       20.9892      -1.46241      -2.01719      -1.09511      0.487607      0.664968      0.735807      0.812016      0.863453      0.905393
  65  11 3502.8284    3.1535  4.0232 11.7210  0.0000  0.0284   0.0175   0.0753    0.0477   0.0000   442.6123       3.37465       20.6555    -0.0580914      -4.38055      -1.06625      0.700428      0.953421       1.05322       1.18230       1.25537       1.29425
  65  12 3691.7432    2.4187  6.4750 11.4408  0.0000  0.0424   0.0109   0.1197    0.0418   0.0000   441.6130       1.78276       20.0451     -0.228415      -3.11511      -3.53885       1.05052       1.38996       1.57767       1.75313       1.84181       1.90381
  66   1 1250.9356    0.0997  0.0888 10.1392  0.0000  0.0090   0.0058   0.0170    0.0153   0.0000   440.4604     -0.497241       21.8851      0.198053      -3.61538      0.185358      0.219921      0.323467      0.315224      0.400089      0.447342      0.398555
  66   2 1575.4576    0.2542  0.2746 10.0238  0.0000  0.0086   0.0061   0.0203    0.0197   0.0000   442.2338     -0.249959       21.8172     -0.360239      -3.47267      0.275897      0.203626      0.275698      0.311996      0.349042      0.341975      0.374211
  66   3 1839.0048    0.5170  0.6402 10.0147  0.0000  0.0118   0.0077   0.0289    0.0362   0.0000   442.1335      0.389291       22.5276      0.174791      -3.77920      0.622910      0.283348      0.390880      0.436761      0.474472      0.496240      0.511280
  66   4 2081.1634    0.8773  1.0638 10.1742  0.0000  0.0140   0.0103   0.0388    0.0698   0.0000   441.9556     -0.329663       22.2107      0.510776      -3.13800     -0.212038      0.343848      0.456683      0.508269      0.566891      0.596928      0.627818
  66   5 2309.5325    1.4289  1.3935 10.4646  0.0000  0.0158   0.0142   0.0415    0.0953   0.0000   441.6230     0.0959020       21.8235     -0.189009      -3.40613     -0.369209      0.400170      0.515260      0.588727      0.656999      0.672195      0.708716
  66   6 2523.3918    2.1573  1.5403 10.8867  0.0000  0.0162   0.0199   0.0419    0.1165   0.0000   443.0625      0.929393       22.5006      0.176037      -3.62449     0.0397658      0.406533      0.543756      0.597193      0.669678      0.720789      0.753542
  66   7 2731.3830    3.0613  1.5093 11.5175  0.0000  0.0155   0.0282   0.0404    0.1219   0.0000   442.5431      0.798388       21.6491      0.618401      -3.14554     -0.958971      0.396568      0.518403      0.583525      0.655871      0.689077      0.726552
  66   8 2935.3314    4.1304  1.3415 11.9043  0.0000  0.0142   0.0402   0.0387    0.1919   0.0000   442.1694       1.43480       22.2714     0.0983309      -3.30864     0.0194693      0.358954      0.468173      0.525645      0.580893      0.626297      0.649694
  66   9 3133.8761    4.5771  1.6046 12.0646 -0.0026  0.0156   0.0393   0.0407    0.1361   0.0000   442.5854       1.80170       22.3885    -0.0242155      -3.70618     -0.821824      0.400987      0.521945      0.594550      0.640050      0.684207      0.719555
  66  10 3328.4154    3.9230  2.4293 12.2460 -0.0000  0.0202   0.0277   0.0534    0.0603   0.0000   442.7532       2.62948       20.6584      -1.45819      -3.07937      -2.24803      0.496393      0.664646      0.745662      0.830243      0.873431      0.914397
  66  11 3520.2846    3.0743  4.0477 11.8002  0.0000  0.0287   0.0172   0.0763    0.0460   0.0000   442.4583       2.46514       20.8993      0.810104      -2.95733     -0.661400      0.702158      0.955398       1.05688       1.17648       1.24626       1.29003
  66  12 3710.0204    2.3817  6.9286 11.3624  0.0000  0.0464   0.0101   0.1245    0.0431   0.0000   443.8626       1.70039       22.7725      -1.04876       3.11807      -5.40404       1.12820       1.50932       1.68539       1.86885       2.00063       2.05044
  67   1 1259.0222    0.0901  0.1230 10.1277  0.0000  0.0107   0.0057   0.0257    0.0155   0.0000   440.5464     -0.421517       21.4718     -0.167972      -4.41830    -0.0514549      0.279162      0.333712      0.380912      0.421643      0.475158      0.454516
  67   2 1584.7978    0.2532  0.2637 10.0286  0.0000  0.0081   0.0061   0.0199    0.0189   0.0000   442.0485     0.0803559       22.0559     -0.258523      -3.54271     -0.775794      0.205255      0.264042      0.314634      0.349081      0.351420      0.375129
  67   3 1849.1463    0.5326  0.6370 10.0804  0.0000  0.0113   0.0079   0.0292    0.0357   0.0000   442.0863     -0.374257       21.9286      0.538459      -4.02923      0.316547      0.275910      0.372658      0.420592      0.473493      0.502727      0.520907
  67   4 2092.6838    0.9084  1.0377 10.1766  0.0000  0.0140   0.0106   0.0358    0.0715   0.0000   441.6889     -0.368284       22.7087     -0.329112      -3.47307       1.73522      0.335958      0.440026      0.509297      0.552842      0.598086      0.613065
  67   5 2321.8274    1.4648  1.5179 10.0444  0.0000  0.0160   0.0135   0.0418    0.1172   0.0000   442.3784       2.09980       23.2702     -0.855391      -3.72795     -0.912621      0.391888      0.518970      0.584927      0.645274      0.690917      0.717812
  67   6 2536.5513    2.2306  1.6101 10.6036 -0.0000  0.0160   0.0193   0.0413    0.1265   0.0000   441.9961      0.826771       22.2753      -1.25350      -3.21695     -0.196656      0.405458      0.523615      0.607089      0.668990      0.723796      0.730475
  67   7 2745.6568    3.1929  1.4545 11.3175  0.0000  0.0151   0.0293   0.0389    0.1611   0.0000   442.5325      0.702842       22.8723     -0.899900      -2.92862    -0.0153813      0.373058      0.494330      0.543184      0.613415      0.633127      0.655950
  67   8 2950.4202    4.1758  1.4117 12.0636 -0.0001  0.0148   0.0392   0.0385    0.1526   0.0000   442.2737       1.56864       22.1926     -0.297673      -2.70873      -1.98837      0.365188      0.472594      0.528223      0.598880      0.632364      0.650267
  67   9 3149.7317    4.5495  1.6847 12.3461 -0.0002  0.0162   0.0385   0.0422    0.0981   0.0000   442.0798       1.31891       21.2435      0.394307      -2.84287      -1.52996      0.395329      0.535835      0.597267      0.659104      0.697716      0.739003
  67  10 3345.0473    3.8738  2.5305 12.1746  0.0004  0.0205   0.0266   0.0546    0.0611   0.0000   442.1260       2.64512       20.8831       1.37075      -1.93560      -2.12241      0.500115      0.678104      0.752822      0.829956      0.878766      0.913659
  67  11 3537.8087    2.9684  4.3532 11.7745  0.0000  0.0300   0.0160   0.0809    0.0443   0.0000   442.2790       2.02207       21.2070       2.55086      -2.42563      -1.19286      0.731490      0.964537       1.12283       1.21705       1.30468       1.35928
  67  12 3728.0791    2.3174  7.0941 11.3595  0.0002  0.0466   0.0096   0.1283    0.0422   0.0000   441.8392       2.25694       19.8438     -0.556754     -0.587867      -6.81178       1.11940       1.49817       1.70069       1.87700       2.00626       2.07094
  68   1 1267.0510    0.1168  0.1111 10.1435  0.0000  0.0077   0.0058   0.0220    0.0154   0.0000   440.5800     -0.505913       21.6361      0.657792      -3.42164     -0.497670      0.188374      0.253405      0.303641      0.315797      0.341226      0.358321
  68   2 1594.0270    0.2691  0.2688 10.0620  0.0000  0.0081   0.0063   0.0189    0.0192   0.0000   442.1248     -0.540154       22.1232      0.158282      -3.87902    -0.0471031      0.194335      0.255992      0.289892      0.316292      0.364082      0.377181
  68   3 1859.2073    0.5510  0.6246 10.1396  0.0000  0.0114   0.0082   0.0277    0.0358   0.0000   441.8865     -0.127851       21.8918      0.261948      -3.66309     -0.269984      0.280442      0.381855      0.445761      0.495572      0.525029      0.543204
  68   4 2104.1106    0.9157  1.1082 10.2277  0.0000  0.0145   0.0105   0.0384    0.0741   0.0000   442.5566     -0.654175       21.6439   -0.00254672      -4.00234     -0.822914      0.344883      0.476240      0.527602      0.596730      0.627805      0.645488
  68   5 2334.0400    1.5098  1.4930 10.3463  0.0000  0.0158   0.0141   0.0421    0.0997   0.0000   442.7947      0.424793       22.3665    -0.0807200      -2.83727     -0.922604      0.385297      0.514003      0.571383      0.619406      0.672218      0.696115
  68   6 2549.5973    2.2986  1.6155 10.7338 -0.0000  0.0159   0.0198   0.0416    0.1204   0.0000   442.5221     0.0295713       23.7502      -1.16214      -4.17067      -1.10877      0.390971      0.508542      0.566684      0.643251      0.683735      0.716276
  68   7 2759.7913    3.1991  1.5630 11.5175 -0.0000  0.0158   0.0279   0.0395    0.1192   0.0000   441.7341      0.798391       22.8166     -0.123304      -3.67927      -1.01500      0.381918      0.509886      0.566917      0.623467      0.664195      0.685473
  68   8 2965.4430    4.2093  1.3996 12.3404  0.0000  0.0148   0.0399   0.0387    0.1291   0.0000   441.6895       1.27785       22.5637     -0.301136      -2.64919      -2.19081      0.357096      0.483524      0.537667      0.599666      0.622114      0.649266
  68   9 3165.4810    4.5545  1.6791 12.2558 -0.0000  0.0162   0.0380   0.0409    0.1116   0.0000   442.2684       1.99258       22.7053     -0.558664      -3.39495      -1.99917      0.388719      0.517063      0.578452      0.649644      0.681245      0.699477
  68  10 3361.5985    3.8193  2.6098 12.3134  0.0004  0.0211   0.0259   0.0556    0.0554   0.0000   442.9931       2.10443       20.3327      0.506401     -0.699022      0.199791      0.508218      0.683701      0.769997      0.856270      0.904421      0.927888
  68  11 3555.1010    2.8947  4.6017 11.8345  0.0000  0.0311   0.0152   0.0865    0.0426   0.0000   441.3158       2.93283       21.5689     -0.862839      -1.37715      0.583212      0.743480      0.988026       1.13838       1.24407       1.33513       1.37557
  68  12 3746.1524    2.2616  7.4748 11.4142 -0.0002  0.0496   0.0092   0.1354    0.0407   0.0000   443.1824     -0.332446       20.1213       1.89879      -1.77525      -3.90673       1.17671       1.60616       1.78619       2.02400       2.12457       2.23035
  69   1 1275.0117    0.0936  0.0812 10.1659  0.0000  0.0088   0.0059   0.0164    0.0150   0.0000   441.1316     -0.423963       21.6551     -0.333476      -3.56237     -0.296479      0.202373      0.254435      0.293677      0.370723      0.385339      0.414418
  69   2 1603.1590    0.2733  0.2576 10.0706  0.0000  0.0077   0.0064   0.0190    0.0193   0.0000   441.7739     -0.515867       22.6833      0.489449      -3.75976     -0.960595      0.177905      0.239858      0.281624      0.305818      0.319898      0.336830
  69   3 1869.1664    0.5586  0.6873 10.1289  0.0000  0.0117   0.0079   0.0306    0.0366   0.0000   441.9090     -0.635134       22.1216      0.777115      -3.91325      0.265401      0.277022      0.359006      0.407508      0.444778      0.480822      0.494737
  69   4 2115.4060    0.9696  1.1919 10.0824  0.0000  0.0147   0.0106   0.0393    0.0871   0.0000   442.5688     0.0779510       22.0815     0.0582079      -3.43621    0.00940154      0.342409      0.436964      0.512401      0.571452      0.611649      0.619308
  69   5 2346.0939    1.5524  1.5072 10.4750  0.0000  0.0159   0.0143   0.0423    0.0929   0.0000   442.0702      0.448130       21.1635    -0.0405788      -3.62470      -1.08203      0.370793      0.496016      0.566140      0.638813      0.682754      0.709275
  69   6 2562.6055    2.3469  1.5878 10.9498  0.0000  0.0158   0.0205   0.0416    0.1127   0.0000   442.3940       1.89851       22.2751      -1.38600      -3.91144     -0.779059      0.375586      0.495424      0.563549      0.617676      0.671429      0.689757
  69   7 2773.8375    3.3298  1.4497 11.5075  0.0000  0.0147   0.0303   0.0387    0.1477   0.0000   442.4200      0.799061       21.7068     -0.275645      -3.30043      -1.35319      0.356621      0.460737      0.519562      0.583860      0.611233      0.653832
  69   8 2980.3432    4.3161  1.4227 12.0334  0.0000  0.0143   0.0392   0.0378    0.1453   0.0000   442.2890       2.07077       21.8785      0.227355      -3.09451      -2.07496      0.354857      0.464669      0.521062      0.579094      0.618964      0.647368
  69   9 3181.1050    4.4424  1.8060 12.5060  0.0000  0.0168   0.0357   0.0434    0.0791   0.0000   442.2573       1.80115       22.1104     -0.111346      -2.97256      -2.01223      0.406638      0.532884      0.596983      0.679292      0.699437      0.746228
  69  10 3378.0709    3.6835  2.7853 12.2615  0.0000  0.0218   0.0240   0.0581    0.0516   0.0000   442.2317       2.06493       21.3665      0.455581      -2.12172      -2.19018      0.505995      0.672820      0.769577      0.851778      0.874189      0.924209
  69  11 3572.3196    2.8879  4.8933 11.6810 -0.0000  0.0329   0.0144   0.0872    0.0455   0.0000   442.4828       2.80103       22.6082     -0.735179     -0.426847      -4.97300      0.773070       1.03097       1.16531       1.28839       1.39755       1.43427
  69  12 3763.9901    2.2073  7.8095 11.4291  0.0000  0.0524   0.0089   0.1419    0.0393   0.0000   442.6722      0.208177       20.1846      -2.36751     -0.817868      -1.73138       1.19237       1.62133       1.81253       2.03465       2.15259       2.22472
  70   1 1282.9173    0.0977  0.1140 10.1366  0.0000  0.0099   0.0054   0.0229    0.0151   0.0000   440.8670     -0.326958       21.8507      0.305919      -3.46224     0.0840311      0.213333      0.277257      0.306117      0.378362      0.373839      0.410429
  70   2 1612.1719    0.2824  0.3019 10.0051  0.0000  0.0082   0.0061   0.0204    0.0200   0.0000   441.7863     -0.227733       22.0171     -0.216752      -3.46544     -0.178660      0.204194      0.270365      0.318666      0.362358      0.384363      0.408382
  70   3 1879.0565    0.5750  0.7009 10.0819  0.0000  0.0115   0.0080   0.0303    0.0378   0.0000   442.0951      0.146574       21.5954     -0.924106      -3.62689      0.664500      0.272618      0.364693      0.394383      0.453676      0.504769      0.527139
  70   4 2126.6495    0.9839  1.2466  9.9358  0.0000  0.0147   0.0101   0.0393    0.0857   0.0000   442.3930      0.240382       22.1607      0.694851      -2.78628     -0.915306      0.333362      0.440531      0.519654      0.568910      0.603658      0.636699
  70   5 2358.1157    1.6217  1.6098 10.2748 -0.0000  0.0161   0.0141   0.0421    0.0997   0.0000   442.3579      0.355641       22.4143      0.278119      -2.79059   -0.00513837      0.384759      0.517802      0.586182      0.645908      0.679100      0.713281
  70   6 2575.4939    2.3783  1.6955 10.9371 -0.0000  0.0165   0.0198   0.0417    0.1028   0.0000   442.8485     -0.511860       21.8359      0.279708      -2.99752      0.354268      0.384385      0.515189      0.581242      0.635080      0.682130      0.708934
  70   7 2787.8404    3.3740  1.4933 11.5562  0.0000  0.0150   0.0300   0.0382    0.1342   0.0000   442.1874      0.667500       22.0506      0.281009      -3.24436      -1.67311      0.363079      0.472215      0.524225      0.597577      0.627528      0.652153
  70   8 2995.1327    4.3811  1.4030 12.0692  0.0000  0.0142   0.0406   0.0382    0.1669   0.0000   441.7141       1.14995       21.6538      0.271990      -2.85948      -1.15481      0.339503      0.438205      0.492129      0.562200      0.584540      0.610961
  70   9 3196.6840    4.5084  1.7719 12.2152  0.0000  0.0163   0.0362   0.0424    0.1058   0.0000   441.9035       2.17071       22.5011     -0.329009      -2.65185      -1.37729      0.380354      0.504781      0.549464      0.638406      0.682537      0.700582
  70  10 3394.3431    3.6941  3.0164 12.0143  0.0000  0.0227   0.0226   0.0591    0.0571   0.0000   442.3735       2.47034       22.0717      0.188876      -2.43906      -2.95231      0.524244      0.708115      0.797658      0.885825      0.929562      0.988408
  70  11 3589.3988    2.8113  5.1638 11.7043  0.0000  0.0345   0.0138   0.0924    0.0447   0.0000   443.0165       1.31862       21.0523      -2.09761      -3.28756      -1.14252      0.799134       1.06245       1.20090       1.34224       1.44455       1.49225
  70  12 3781.8534    2.1650  8.3533 11.4209  0.0003  0.0546   0.0085   0.1509    0.0379   0.0000   442.9735      -3.65740       21.3736       5.29359      -2.42541      -6.76868       1.25531       1.69589       1.93184       2.14948       2.28822       2.39758
  71   1 1290.7419    0.1107  0.1164 10.1336  0.0000  0.0086   0.0055   0.0195    0.0152   0.0000   440.2269     -0.184696       21.1836      0.395948      -4.25223      0.123117      0.211574      0.256184      0.314680      0.342223      0.384438      0.379556
  71   2 1621.0708    0.2975  0.3322  9.9966  0.0000  0.0086   0.0061   0.0215    0.0206   0.0000   441.8881    -0.0804120       21.8243     -0.257394      -3.74479     -0.136757      0.209142      0.267320      0.304063      0.362174      0.349037      0.422591
  71   3 1888.8907    0.5968  0.7410 10.0416  0.0000  0.0120   0.0080   0.0300    0.0415   0.0000   442.0372     -0.233542       22.2826     -0.572702      -3.58104     -0.746451      0.260156      0.353241      0.406665      0.453429      0.461499      0.485579
  71   4 2137.7998    1.0034  1.1425 10.2858  0.0000  0.0142   0.0110   0.0375    0.0779   0.0000   442.3239     -0.409846       22.6876      0.473336      -4.37462      -1.04132      0.324155      0.437574      0.488715      0.545972      0.582216      0.615059
  71   5 2369.9841    1.6376  1.5607 10.3868  0.0000  0.0158   0.0145   0.0417    0.1016   0.0000   441.9210  -0.000391276       20.7912     -0.184508      -2.14457     -0.987252      0.372459      0.489020      0.547050      0.617497      0.642066      0.684319
  71   6 2588.3419    2.4675  1.6066 10.9371 -0.0029  0.0157   0.0209   0.0400    0.1179   0.0000   442.0491      0.795473       21.4937     0.0243679      -2.65855     -0.600709      0.369313      0.491108      0.548118      0.616958      0.645034      0.691266
  71   7 2801.7140    3.4705  1.5131 11.3715  0.0000  0.0148   0.0301   0.0385    0.1600   0.0000   442.1980    -0.0726374       22.3981     -0.522703      -3.96329      -1.53651      0.345491      0.460083      0.514873      0.567522      0.608390      0.639906
  71   8 3009.7968    4.4396  1.4101 12.2626  0.0000  0.0143   0.0411   0.0381    0.1476   0.0000   442.4478       1.41592       22.3565     -0.523336      -4.48251      -1.94075      0.330238      0.440272      0.488225      0.558156      0.579013      0.617421
  71   9 3212.1010    4.5020  1.8515 12.2398  0.0000  0.0167   0.0353   0.0431    0.1019   0.0000   442.6884      0.877235       22.3589       1.52107      -4.07918     -0.848118      0.387687      0.521863      0.587677      0.651415      0.686418      0.714044
  71  10 3410.6044    3.5629  3.2702 12.0098  0.0000  0.0235   0.0208   0.0632    0.0512   0.0000   441.6993       2.25847       21.5218      -1.16047      -1.91399      -2.38509      0.541338      0.711061      0.817148      0.900676      0.955653      0.992610
  71  11 3606.4343    2.7442  5.2696 11.6969  0.0000  0.0350   0.0134   0.0968    0.0456   0.0000   442.5240       4.70135       23.0191      0.262044      -4.58534      -2.37733      0.789113       1.07039       1.21132       1.33047       1.42458       1.50120
  72   2 1629.8944    0.2972  0.3188 10.0455  0.0000  0.0085   0.0062   0.0206    0.0201   0.0000   441.8064    -0.0600772       21.8244    -0.0913387      -3.75883   -0.00886830      0.192027      0.255020      0.300316      0.317182      0.343318      0.354115
  72   3 1898.6337    0.5834  0.7461 10.1241  0.0000  0.0121   0.0079   0.0307    0.0392   0.0000   441.8472     -0.343401       21.9851      0.184446      -4.28990      0.328102      0.264924      0.354474      0.398395      0.449039      0.474902      0.496437
  72   4 2148.8505    1.0472  1.2230 10.0614  0.0000  0.0143   0.0108   0.0378    0.0856   0.0000   442.7251      0.129394       23.3750      0.223196      -4.27427     -0.748671      0.322176      0.417320      0.476884      0.528008      0.555355      0.586378
  72   5 2381.7361    1.6982  1.6329 10.2968  0.0000  0.0162   0.0145   0.0416    0.1083   0.0000   443.3681      0.837303       21.7186     -0.904212      -4.49403      0.189891      0.370645      0.486058      0.550766      0.607990      0.658311      0.675823
  72   6 2601.0438    2.5503  1.5705 11.2584 -0.0000  0.0156   0.0222   0.0405    0.1027   0.0000   442.7105      0.446345       22.6157     -0.531756      -3.23350      -2.12126      0.353276      0.468088      0.513449      0.584321      0.598577      0.648083
  72   7 2815.5210    3.5666  1.4379 11.8737  0.0000  0.0145   0.0323   0.0388    0.1259   0.0000   442.5018      0.776437       21.6117     -0.906381      -2.52102      -1.42826      0.326088      0.440325      0.484322      0.545767      0.572035      0.587032
  72   8 3024.3735    4.5670  1.4727 11.6874 -0.0001  0.0142   0.0402   0.0378    0.2303   0.0000   442.6422      0.692765       21.5275      0.259316      -3.11100      -1.53657      0.338000      0.438631      0.507655      0.571987      0.601568      0.619674
  72   9 3227.4440    4.4377  1.8753 12.4509  0.0000  0.0167   0.0345   0.0442    0.0807   0.0000   442.8010       1.18266       21.3731      0.767029      -2.71109      -2.70650      0.383956      0.517207      0.569875      0.638189      0.683469      0.704622
  72  10 3426.7436    3.5470  3.2892 12.0110 -0.0000  0.0235   0.0206   0.0637    0.0510   0.0000   442.3412       1.06008       20.8173     -0.500502      -2.15159      -1.46464      0.528295      0.714661      0.799262      0.882594      0.936930      0.976722
  72  11 3623.3185    2.6475  5.5996 11.7560  0.0000  0.0373   0.0127   0.1027    0.0430   0.0000   444.7633       2.25054       18.8470       1.22807     -0.864850     -0.862534      0.844142       1.13850       1.28313       1.42583       1.53851       1.58541
  73   1 1306.1961    0.1165  0.1191 10.1310  0.0000  0.0082   0.0054   0.0205    0.0150   0.0000   440.7270     -0.197414       21.9824     -0.544074      -3.75021     0.0921945      0.179650      0.271767      0.293664      0.304925      0.349067      0.377158
  73   2 1638.5949    0.3197  0.3289 10.0506  0.0000  0.0083   0.0064   0.0200    0.0209   0.0000   441.9749     -0.322351       21.6881      0.519556      -3.73492     -0.440630      0.176519      0.226552      0.269789      0.301424      0.298256      0.319278
  73   3 1908.2912    0.6276  0.7692 10.0726  0.0000  0.0117   0.0081   0.0303    0.0437   0.0000   442.0580    -0.0211185       21.9161      0.326800      -2.60251     -0.346082      0.252653      0.342102      0.393644      0.443306      0.462381      0.481710
  73   4 2159.7981    1.0513  1.2392 10.2430  0.0000  0.0145   0.0110   0.0390    0.0825   0.0000   442.8410      0.444744       21.7824      0.208870      -3.81521     -0.603015      0.318969      0.424243      0.475815      0.529059      0.565034      0.576029
  73   5 2393.3811    1.7063  1.5774 10.7026  0.0000  0.0160   0.0151   0.0429    0.0929   0.0000   442.9146      0.360565       22.2188     -0.709209      -4.66560      -1.07072      0.357155      0.485628      0.531772      0.596882      0.632164      0.652951
  73   6 2613.6731    2.5400  1.7184 11.0463 -0.0003  0.0162   0.0206   0.0420    0.1086   0.0000   442.8169      0.784763       22.1439     -0.748105      -2.52051     -0.975116      0.354314      0.489245      0.531441      0.625396      0.640085      0.683176
  73   7 2829.1880    3.6736  1.4399 11.5684  0.0000  0.0142   0.0323   0.0371    0.1667   0.0000   442.6592       1.21489       21.1060      0.310095      -3.63993     -0.931166      0.323262      0.423892      0.472673      0.532932      0.563711      0.573857
  73   8 3038.8679    4.4579  1.4969 12.4079  0.0000  0.0148   0.0390   0.0382    0.1177   0.0000   442.8530       1.52621       21.9385      0.233821      -4.35571     -0.662865      0.342675      0.447239      0.497437      0.558197      0.605754      0.619961
  73   9 3242.6710    4.3513  2.0411 12.3982  0.0000  0.0173   0.0320   0.0462    0.0764   0.0000   442.5127       2.04280       21.8816    -0.0528194      -3.11024      -2.23171      0.385866      0.511076      0.576720      0.631791      0.659201      0.686494
  73  10 3442.7948    3.4683  3.5148 11.9745  0.0000  0.0248   0.0194   0.0655    0.0516   0.0000   442.5353       1.34717       21.2859      0.746843      -2.08763      -3.16944      0.552002      0.744735      0.845233      0.933408      0.977586       1.01256
  73  11 3640.0524    2.6166  6.0753 11.7697 -0.0004  0.0398   0.0117   0.1093    0.0420   0.0000   442.6513      0.742107       21.5484       2.37993      -4.31292      -2.54767      0.888904       1.17531       1.34727       1.47808       1.59404       1.65919
  74   1 1313.8330    0.1210  0.1443 10.1020  0.0000  0.0085   0.0052   0.0265    0.0152   0.0000   440.3989      0.389541       22.0116     -0.505135      -3.88755      0.364460      0.173307      0.277695      0.290083      0.308433      0.338686      0.376831
  74   2 1647.2302    0.3158  0.3807 10.0268  0.0000  0.0090   0.0060   0.0229    0.0213   0.0000   441.6169     -0.411669       22.1624      0.252060      -3.26206     0.0986703      0.195953      0.253217      0.299770      0.315552      0.346400      0.352367
  74   3 1917.8997    0.6432  0.8200 10.0595  0.0000  0.0119   0.0081   0.0319    0.0451   0.0000   442.2536      0.436104       22.4276     -0.110925      -3.95786     -0.774509      0.267609      0.341058      0.387570      0.436914      0.450556      0.497292
  74   4 2170.6854    1.0850  1.2613 10.1654  0.0000  0.0142   0.0110   0.0390    0.0877   0.0000   442.4444      0.203024       22.6161    -0.0482755      -3.02081      0.936370      0.322255      0.428894      0.490918      0.547030      0.580648      0.619297
  74   5 2404.9769    1.7549  1.6711 10.6706 -0.0045  0.0165   0.0146   0.0421    0.0845   0.0000   441.7951      0.854369       21.7778      0.281681      -2.89794     -0.669756      0.359421      0.484988      0.537592      0.613740      0.642697      0.682889
  74   6 2626.2751    2.6277  1.6204 11.1217  0.0000  0.0154   0.0218   0.0407    0.1140   0.0000   443.1705      0.664970       21.3197     -0.372521      -3.38725      -1.57384      0.346360      0.460019      0.518648      0.581705      0.623409      0.646086
  74   7 2842.7619    3.7471  1.5394 11.4015 -0.0000  0.0145   0.0319   0.0388    0.1835   0.0000   442.6254       1.12119       21.9043    -0.0317647      -2.14945     -0.851547      0.334660      0.442432      0.503833      0.576043      0.592964      0.634828
  74   8 3053.2333    4.5330  1.5337 12.1737 -0.0025  0.0148   0.0382   0.0381    0.1232   0.0000   442.8452       1.39049       21.8693     -0.113582      -3.10917      -1.49763      0.333148      0.448237      0.479456      0.557078      0.582758      0.615584
  74   9 3257.8131    4.2915  2.1271 12.1524 -0.0000  0.0176   0.0300   0.0458    0.0789   0.0000   442.9047       2.09811       21.1279     -0.530486      -2.44744      -1.50917      0.394102      0.521822      0.576384      0.649135      0.692797      0.737691
  74  10 3458.7375    3.3299  3.6812 12.0474 -0.0001  0.0256   0.0182   0.0690    0.0448   0.0000   442.2795       2.96615       20.8063       1.11655      0.246294      -1.05935      0.560810      0.758068      0.849305      0.956502       1.02451       1.06906
  74  11 3656.7662    2.5544  6.3588 11.7180  0.0014  0.0417   0.0111   0.1140    0.0415   0.0000   441.9152       2.98886       20.7437       2.19638      -2.04916      -2.92286      0.913693       1.23359       1.39186       1.54391       1.62490       1.71868
  75   1 1321.4218    0.1272  0.1443 10.0737  0.0000  0.0083   0.0052   0.0214    0.0152   0.0000   440.6535     0.0553991       21.5379      0.320689      -3.57886    -0.0452034      0.198141      0.277925      0.315136      0.340840      0.357868      0.372594
  75   2 1655.7457    0.3286  0.3694 10.0200  0.0000  0.0088   0.0062   0.0211    0.0214   0.0000   441.5029     -0.153765       22.2494     -0.207609      -4.06231     -0.705532      0.190576      0.253390      0.289994      0.319308      0.348975      0.355824
  75   3 1927.4136    0.6655  0.8191 10.0349  0.0000  0.0120   0.0082   0.0309    0.0465   0.0000   442.3867      0.385403       21.5771     0.0549309      -3.10810     -0.786540      0.248084      0.336130      0.387166      0.429466      0.464067      0.472571
  75   4 2181.4313    1.1130  1.2835 10.2418  0.0000  0.0148   0.0112   0.0391    0.0859   0.0000   442.0425      0.522390       22.5901     -0.176558      -4.27512      0.200678      0.310328      0.415482      0.460781      0.522748      0.547353      0.573569
  75   5 2416.4386    1.7794  1.8084 10.3289 -0.0000  0.0168   0.0140   0.0438    0.1017   0.0000   443.0987      0.705751       22.9142   0.000505115      -3.01045     -0.983304      0.362306      0.473309      0.535794      0.597778      0.633065      0.659347
  75   6 2638.7683    2.7120  1.6647 11.0987  0.0000  0.0155   0.0222   0.0412    0.1211   0.0000   442.3668      0.230353       21.1591      0.666711      -4.68538      0.162485      0.348469      0.462739      0.519312      0.578005      0.612988      0.651981
  75   7 2856.2893    3.7309  1.5089 11.7254  0.0000  0.0146   0.0316   0.0377    0.1365   0.0000   442.6876      0.582802       21.8167     -0.198078      -3.49377      -1.50226      0.321420      0.428265      0.473780      0.551546      0.575066      0.608759
  75   8 3067.4976    4.5724  1.5852 12.2725  0.0000  0.0150   0.0379   0.0389    0.1178   0.0000   442.1613       1.45304       22.0205      0.209687      -4.21496      -1.27324      0.326570      0.435355      0.479954      0.539276      0.572242      0.585133
  75   9 3272.8834    4.2653  2.3247 12.0038 -0.0000  0.0182   0.0281   0.0479    0.0768   0.0000   443.5856       2.00640       21.8111     -0.237713      -1.95043     -0.462701      0.399674      0.534471      0.602943      0.668437      0.709095      0.748133
  75  10 3474.6603    3.3066  3.9115 11.9750  0.0003  0.0266   0.0177   0.0726    0.0464   0.0000   442.4447       3.34209       21.8690     -0.106986      -3.87489      -1.07234      0.567945      0.775959      0.871464      0.961085       1.02660       1.07260
  75  11 3673.3581    2.4975  6.5057 11.6942 -0.0023  0.0430   0.0108   0.1161    0.0422   0.0000   442.4102      0.813913       22.6741      0.852260      -1.29259      -3.41315      0.910129       1.23794       1.39946       1.55757       1.65458       1.72508
  76   1 1328.9561    0.1243  0.1066 10.1368  0.0000  0.0076   0.0055   0.0146    0.0147   0.0000   440.3572     -0.747260       22.2444      0.177676      -3.68604     -0.562310      0.164447      0.208655      0.238430      0.272805      0.319788      0.287183
  76   2 1664.1708    0.3373  0.4209 10.0224  0.0000  0.0094   0.0061   0.0246    0.0224   0.0000   441.7575     -0.169654       21.7643     -0.302471      -3.60134     0.0295168      0.189351      0.270648      0.304725      0.341992      0.366438      0.386344
  76   3 1936.8978    0.6617  0.8379 10.1164  0.0000  0.0121   0.0081   0.0317    0.0457   0.0000   441.9639     -0.245060       22.3319      0.670181      -3.37321     -0.329412      0.268755      0.360724      0.400810      0.447644      0.497447      0.500124
  76   4 2192.1064    1.1504  1.2942 10.3688  0.0000  0.0147   0.0115   0.0386    0.0797   0.0000   442.1478      0.547345       21.6372     -0.228700      -3.13003      -1.24386      0.310234      0.417983      0.471367      0.524213      0.566394      0.583433
  76   5 2427.8388    1.8772  1.6971 10.6507  0.0000  0.0161   0.0154   0.0424    0.0963   0.0000   442.1557      0.538887       21.6124      0.376560      -3.45060    -0.0669364      0.356350      0.466459      0.528181      0.579031      0.629228      0.659985
  76   6 2651.2216    2.7455  1.7191 11.1982  0.0000  0.0157   0.0220   0.0418    0.1126   0.0000   443.1914      0.606690       20.9567      0.130217      -4.12459      -1.69144      0.345179      0.457866      0.509887      0.580516      0.633712      0.649113
  76   7 2869.7125    3.8477  1.4967 11.7647 -0.0001  0.0141   0.0326   0.0382    0.1419   0.0000   442.2162       1.97926       21.4774     -0.187524      -4.26764      -1.28787      0.315250      0.416844      0.463888      0.514821      0.544255      0.575826
  76   8 3081.6795    4.6104  1.5754 12.2503  0.0000  0.0147   0.0381   0.0387    0.1274   0.0000   442.9397       1.11416       21.3487    -0.0906509      -3.12883      -1.38508      0.327623      0.437569      0.493619      0.540490      0.577694      0.592932
  76   9 3287.8480    4.1763  2.3224 12.2515  0.0000  0.0184   0.0278   0.0482    0.0677   0.0000   442.8146       2.12993       21.6298    -0.0226028      -2.49518      -4.38895      0.396768      0.525064      0.599966      0.667390      0.714089      0.738826
  76  10 3490.3723    3.1959  4.0038 12.1155  0.0000  0.0273   0.0172   0.0738    0.0434   0.0000   442.7074      0.649904       22.1527     -0.173856      -2.45336      -2.11753      0.590874      0.781416      0.888881      0.979678       1.04623       1.10511
  76  11 3689.9749    2.4996  6.7396 11.6777  0.0024  0.0436   0.0104   0.1201    0.0422   0.0000   443.4972       2.84243       21.9423       1.76712     -0.623173      -2.89525      0.932586       1.25546       1.40941       1.54985       1.67903       1.73053
  77   1 1336.4170    0.1222  0.1379 10.0922  0.0000  0.0091   0.0051   0.0160    0.0148   0.0000   440.6029     -0.272552       21.8450     -0.223460      -4.02658      0.436657      0.204394      0.257247      0.303164      0.316135      0.365270      0.364043
  77   2 1672.5250    0.3464  0.3885 10.0410  0.0000  0.0092   0.0062   0.0211    0.0221   0.0000   441.2676     -0.337992       22.4512      0.383323      -3.41923      0.107992      0.190903      0.254720      0.294082      0.326539      0.358857      0.373659
  77   3 1946.2867    0.6898  0.8589 10.0723  0.0000  0.0122   0.0083   0.0315    0.0481   0.0000   442.3022      0.259143       21.9237      0.167659      -4.14096     -0.748780      0.257213      0.347766      0.383673      0.429547      0.456811      0.473807
  77   4 2202.6938    1.1735  1.3414 10.3142  0.0000  0.0145   0.0113   0.0401    0.0806   0.0000   441.7577      0.678012       23.1709     -0.385980      -2.52631     -0.213729      0.310043      0.414308      0.466995      0.528148      0.545523      0.586376
  77   5 2439.1174    1.8578  1.7906 10.4840 -0.0000  0.0165   0.0146   0.0438    0.0998   0.0000   443.1620      0.393175       22.4461    -0.0410881      -3.19034     -0.991595      0.357224      0.477161      0.531314      0.606961      0.627109      0.663469
  77   6 2663.5485    2.7940  1.7341 11.2362  0.0000  0.0159   0.0221   0.0417    0.1110   0.0000   443.0001       1.23389       21.8679      0.637656      -4.38195     -0.906065      0.344850      0.457341      0.504479      0.568400      0.598019      0.639286
  77   7 2883.0671    3.9097  1.5144 11.7403  0.0001  0.0143   0.0328   0.0373    0.1462   0.0000   443.0524      0.687168       21.8558     -0.851620      -3.56964      -1.04346      0.313401      0.416949      0.464567      0.516237      0.548497      0.576831
  77   8 3095.7802    4.6628  1.6713 11.7500 -0.0034  0.0149   0.0363   0.0384    0.1646   0.0000   442.7957       1.36569       21.5832      0.995543      -1.84893      -1.23852      0.316813      0.426085      0.474843      0.530318      0.572639      0.589291
  77   9 3302.7315    4.0789  2.5183 12.1365  0.0000  0.0192   0.0262   0.0508    0.0692   0.0000   442.9424       2.01653       20.8093      0.357948      -2.37507      -2.49685      0.410389      0.541624      0.615778      0.680722      0.714364      0.753458
  77  10 3506.1186    3.1540  4.2567 12.0738 -0.0002  0.0288   0.0166   0.0784    0.0444   0.0000   443.5740       2.15132       21.8746     -0.466883      -2.22135      -4.00881      0.599977      0.808483      0.916909       1.00933       1.07403       1.12474
  77  11 3706.2388    2.3424  6.6772 11.5656 -0.0016  0.0443   0.0097   0.1215    0.0451   0.0000   443.2668       3.13100       23.6962      -1.00282      -3.50926      -2.28568      0.937428       1.26572       1.42647       1.58060       1.69646       1.78101
  78   1 1343.8171    0.1279  0.1439 10.0916  0.0000  0.0073   0.0050   0.0199    0.0147   0.0000   440.6408    -0.0109300       21.4294    0.00958352      -3.57503     -0.396752      0.148224      0.199137      0.237844      0.256620      0.277509      0.294958
  78   2 1680.7628    0.3437  0.4421 10.0262  0.0000  0.0096   0.0060   0.0240    0.0226   0.0000   441.6707     -0.183025       21.7025     0.0111432      -4.55332      0.122144      0.198166      0.268096      0.300242      0.332266      0.361184      0.385543
  78   3 1955.6170    0.6947  0.9641 10.0892  0.0000  0.0129   0.0081   0.0353    0.0510   0.0000   442.0493     -0.405823       22.2437      0.173201      -3.81711     -0.457908      0.261908      0.356063      0.408724      0.449693      0.470979      0.488440
  78   4 2213.1767    1.2086  1.3182 10.3822  0.0000  0.0147   0.0117   0.0381    0.0830   0.0000   442.2250     -0.399958       21.8014      0.205229      -3.67437     0.0682237      0.296400      0.402786      0.456412      0.511762      0.539705      0.559141
  78   5 2450.3540    1.9327  1.7510 10.7570  0.0000  0.0163   0.0154   0.0430    0.0883   0.0000   442.1872      0.488399       22.1251      0.245063      -3.14470     -0.311160      0.341425      0.454248      0.512177      0.565129      0.597694      0.629868
  78   6 2675.8444    2.8930  1.6787 11.4049  0.0000  0.0154   0.0230   0.0398    0.0982   0.0000   442.7823      0.667901       21.9945      0.534660      -4.53112     -0.929371      0.320524      0.439440      0.489444      0.547806      0.580490      0.607390
  78   7 2896.3032    3.9836  1.4770 12.0488  0.0051  0.0142   0.0341   0.0377    0.1236   0.0000   442.7802      0.664716       22.3338      0.619785      -3.10576     -0.301478      0.300555      0.403954      0.449900      0.503150      0.535317      0.559586
  78   8 3109.8075    4.6614  1.6709 12.2305  0.0000  0.0152   0.0368   0.0396    0.1226   0.0000   443.1152       2.09743       21.5845       1.17990      -3.29706      -2.37220      0.316586      0.431187      0.478704      0.545954      0.568339      0.578777
  78   9 3317.5170    4.0271  2.6136 12.1367  0.0000  0.0197   0.0250   0.0514    0.0644   0.0000   443.1676       2.45362       21.4028       1.24947      -2.68001      -1.87164      0.406972      0.546514      0.607161      0.689726      0.737588      0.757096
  78  10 3521.6558    3.1099  4.4873 12.0395  0.0007  0.0298   0.0155   0.0805    0.0435   0.0000   443.6597       2.33057       23.9261      -1.43074      -2.53504      -2.58198      0.617798      0.817118      0.941942       1.04128       1.10320       1.16245
  79   1 1351.1758    0.1333  0.1844 10.0557  0.0000  0.0085   0.0048   0.0235    0.0151   0.0000   440.5890   -0.00274983       21.6623    -0.0572534      -4.24971     -0.304462      0.170846      0.237609      0.263132      0.282138      0.306981      0.308411
  79   2 1688.9409    0.3612  0.4770  9.9829  0.0000  0.0098   0.0060   0.0248    0.0236   0.0000   441.1520      0.249115       21.7798      0.211433      -4.02489      0.125935      0.203660      0.283660      0.319028      0.354505      0.375032      0.384469
  79   3 1964.8966    0.6949  0.9145 10.1668  0.0000  0.0126   0.0082   0.0330    0.0482   0.0000   441.9393     0.0250653       22.5704    -0.0151817      -3.44636    -0.0940950      0.252513      0.335560      0.384446      0.434247      0.467442      0.477680
  79   4 2223.5626    1.2114  1.4674 10.2532  0.0000  0.0151   0.0109   0.0420    0.0792   0.0000   442.6148      0.616884       21.7494     -0.387252      -4.19787     -0.226137      0.300692      0.407587      0.456109      0.507909      0.544176      0.583011
  79   5 2461.4392    1.9874  1.7681 10.6666 -0.0001  0.0164   0.0156   0.0424    0.0975   0.0000   442.4713      0.422043       22.7785      0.413652      -3.61033     -0.777918      0.330675      0.448017      0.500485      0.562987      0.591527      0.621025
  79   6 2688.0502    2.8784  1.6325 11.6857  0.0000  0.0154   0.0236   0.0398    0.0869   0.0000   442.9000      0.870859       23.2572      0.101042      -1.85941      -1.21190      0.324415      0.427985      0.489722      0.544643      0.578323      0.610768
  79   7 2909.4304    4.0593  1.5503 11.8184  0.0000  0.0143   0.0329   0.0373    0.1335   0.0000   442.6370       1.67759       22.3433     -0.199409      -4.29663      -1.55692      0.298942      0.400933      0.441995      0.496254      0.531682      0.566143
  79   8 3123.6796    4.6348  1.7508 12.1845 -0.0001  0.0152   0.0350   0.0402    0.1066   0.0000   442.9421       1.91570       22.0848    -0.0765659      -3.75830      -2.77736      0.315201      0.427644      0.477167      0.531141      0.573180      0.600975
  79   9 3332.2261    3.9947  2.5384 12.4530  0.0000  0.0194   0.0256   0.0519    0.0539   0.0000   443.2115       2.43915       21.5370       1.26903      -2.14609      0.154959      0.411060      0.543695      0.619565      0.676984      0.731590      0.766711
  79  10 3537.1976    3.0677  4.6004 11.9861 -0.0008  0.0302   0.0149   0.0838    0.0438   0.0000   442.3994       2.19917       22.1107       1.75127      -2.90620      -1.64721      0.611605      0.823926      0.945860       1.03763       1.11618       1.16437
  79  11 3738.8382    2.2510  7.1705 11.6187 -0.0020  0.0483   0.0090   0.1312    0.0413   0.0000   441.8357       3.16812       22.6401       2.51765      -4.53181      -3.67681      0.984241       1.31248       1.49148       1.65365       1.78811       1.85732
  80   1 1358.4486    0.1344  0.1501 10.1108  0.0000  0.0072   0.0050   0.0195    0.0147   0.0000   440.1675     -0.297835       21.6444    -0.0601071      -3.85356     -0.376877      0.142713      0.177904      0.215469      0.255887      0.244995      0.270997
  80   2 1697.0284    0.3814  0.4728  9.9960  0.0000  0.0092   0.0062   0.0239    0.0243   0.0000   441.4878      0.135689       21.7770      0.375774      -3.98406      0.359126      0.188184      0.250672      0.292628      0.303900      0.338633      0.353120
  80   3 1974.1319    0.7262  0.9828 10.0635  0.0000  0.0128   0.0082   0.0341    0.0548   0.0000   442.0491     -0.508024       22.3701     -0.170264      -4.64285    -0.0171020      0.254123      0.339005      0.384262      0.426644      0.452103      0.469576
  80   4 2233.8976    1.2379  1.4947 10.3476  0.0000  0.0153   0.0110   0.0408    0.0740   0.0000   442.7289      0.997496       22.2467     0.0312455      -3.73892      0.160304      0.309245      0.419807      0.469785      0.521241      0.568362      0.591591
  80   5 2472.4902    2.0212  1.8075 10.9831 -0.0000  0.0167   0.0156   0.0429    0.0770   0.0000   442.5145      0.390858       22.1040       1.10520      -3.27367     -0.306321      0.340417      0.451077      0.513807      0.569485      0.610762      0.629145
  80   6 2700.1609    2.9809  1.6612 11.6591 -0.0080  0.0154   0.0233   0.0392    0.0867   0.0000   443.0284       1.34313       22.4087     0.0594065      -3.99123     -0.657822      0.314237      0.420159      0.474788      0.526807      0.574103      0.589784
  80   7 2922.4930    4.1326  1.5311 11.6298  0.0000  0.0142   0.0336   0.0367    0.1817   0.0000   442.1641       1.85046       21.4782    -0.0493142      -4.13805      -1.25445      0.297756      0.399318      0.448337      0.498080      0.529566      0.553219
  80   8 3137.5277    4.6548  1.7947 11.9812 -0.0047  0.0156   0.0340   0.0388    0.1224   0.0000   442.8956      0.844478       21.4220      0.582242      -3.14499      -1.32135      0.320366      0.431092      0.475076      0.538208      0.581285      0.602315
  80   9 3346.8531    3.9049  2.7183 12.4086  0.0000  0.0203   0.0240   0.0542    0.0526   0.0000   443.2538       1.95900       23.1005     -0.109349      -1.61748      -1.95152      0.407316      0.546655      0.614161      0.691146      0.732506      0.765874
  80  10 3552.5758    2.9983  4.9436 11.9578  0.0011  0.0323   0.0141   0.0883    0.0449   0.0000   442.0197       1.37876       20.7573    0.00998909      -3.61249      -2.54373      0.639830      0.870642      0.985910       1.09557       1.15557       1.20888
  81   1 1365.7178    0.1495  0.1386 10.1048  0.0000  0.0066   0.0052   0.0158    0.0147   0.0000   440.4754     -0.329339       21.6661      0.139373      -4.51295     0.0131504      0.129694      0.173847      0.212070      0.215711      0.218794      0.237653
  81   2 1705.0297    0.3771  0.5133 10.0398  0.0000  0.0101   0.0060   0.0255    0.0246   0.0000   441.5199     -0.487560       21.9754      0.357689      -3.39111      0.654043      0.209239      0.269852      0.313893      0.349877      0.368314      0.377888
  81   3 1983.2690    0.7429  0.9901 10.1210  0.0000  0.0128   0.0083   0.0339    0.0537   0.0000   442.0798      0.327045       22.0781     -0.230387      -3.15796     0.0942340      0.252674      0.343981      0.377857      0.427899      0.463293      0.496539
  81   4 2244.1387    1.2829  1.4843 10.3683  0.0000  0.0151   0.0112   0.0397    0.0736   0.0000   442.3406     0.0613467       22.3643     -0.105514      -3.55433      0.448862      0.297605      0.402065      0.443097      0.505667      0.536011      0.559716
  81   5 2483.4431    2.0972  1.7949 10.7004  0.0000  0.0159   0.0160   0.0428    0.1011   0.0000   442.7661     -0.281946       22.1540     -0.181084      -3.54195     0.0230412      0.323616      0.440039      0.491211      0.553104      0.574884      0.599792
  81   6 2712.2217    3.0504  1.7305 11.2410 -0.0002  0.0153   0.0233   0.0399    0.1252   0.0000   442.7061       1.81450       22.5811      0.232657      -3.41119      -1.09569      0.312430      0.408461      0.455094      0.512397      0.549322      0.576749
  81   7 2935.4654    4.2272  1.5744 11.8001  0.0000  0.0140   0.0337   0.0378    0.1485   0.0000   442.3803       1.02963       22.0780     -0.127799      -3.25776      -1.04312      0.293059      0.391319      0.438557      0.492871      0.524734      0.548413
  81   8 3151.2304    4.6457  1.8119 12.3130  0.0000  0.0154   0.0345   0.0406    0.0980   0.0000   442.9842       1.37292       22.6776     -0.374819      -4.20956      -1.81745      0.319989      0.427306      0.476820      0.535928      0.569120      0.593058
  81   9 3361.3989    3.8489  2.9779 12.1990  0.0000  0.0213   0.0223   0.0564    0.0560   0.0000   443.2694       1.95851       21.2114     -0.722831     -0.941547      -3.60803      0.422488      0.568364      0.638753      0.726929      0.778432      0.814363
  81  10 3567.9903    2.9515  5.1830 11.9182 -0.0011  0.0336   0.0136   0.0919    0.0470   0.0000   444.0273       1.42059       21.1376     -0.570537      -2.54904      -2.60403      0.665333      0.900714       1.02790       1.13944       1.22783       1.28449
  82   1 1372.8923    0.1431  0.1350 10.0928  0.0000  0.0077   0.0051   0.0155    0.0146   0.0000   440.2857     -0.502122       21.9147     -0.750292      -3.85372     0.0820293      0.130804      0.177034      0.238144      0.204041      0.254367      0.259641
  82   2 1712.9477    0.3860  0.4926 10.0419  0.0000  0.0100   0.0062   0.0234    0.0244   0.0000   441.4376     -0.401249       21.8695      0.100730      -3.56968    -0.0585210      0.195696      0.265842      0.307068      0.341337      0.361295      0.376342
  82   3 1992.3952    0.7462  1.0242 10.0740  0.0000  0.0132   0.0082   0.0340    0.0558   0.0000   441.7789     -0.483795       22.6744      0.471751      -4.18616     0.0452765      0.252780      0.338792      0.387294      0.431638      0.457986      0.482166
  82   4 2254.2983    1.3178  1.4671 10.4626  0.0000  0.0150   0.0118   0.0408    0.0791   0.0000   442.4996     0.0797187       22.0281      0.313910      -4.17138     -0.329935      0.296248      0.396107      0.440327      0.495484      0.533560      0.548797
  82   5 2494.3910    2.1002  1.7732 11.0108  0.0000  0.0161   0.0163   0.0430    0.0837   0.0000   442.8423      0.290418       21.9394     0.0251774      -4.49004     -0.174938      0.319821      0.423296      0.471715      0.535050      0.563995      0.590200
  82   6 2724.2626    3.0825  1.6350 11.7384  0.0000  0.0150   0.0243   0.0392    0.0884   0.0000   443.1001      0.872934       21.0199     -0.467737      -3.74985      -1.38644      0.302357      0.395866      0.441672      0.486158      0.525671      0.548960
  82   7 2948.3733    4.2878  1.5726 12.0128  0.0000  0.0141   0.0342   0.0372    0.1259   0.0000   443.0471       1.37119       21.7490     0.0783531      -2.93391      -1.00463      0.291061      0.384187      0.432812      0.481489      0.508121      0.549041
  82   8 3164.8939    4.6070  1.8350 12.3519  0.0000  0.0156   0.0337   0.0401    0.0925   0.0000   443.2454       1.37583       21.8985      0.693805      -3.01122      -1.80395      0.313802      0.413276      0.471548      0.529627      0.558347      0.594699
  82   9 3375.9132    3.7996  3.0631 12.2507 -0.0001  0.0217   0.0218   0.0575    0.0528   0.0000   442.6269      0.892695       20.4836      0.290147      -2.44684     -0.660217      0.427855      0.571296      0.650965      0.720121      0.772145      0.807327
  82  10 3583.1990    2.9074  5.4659 11.8810  0.0023  0.0351   0.0129   0.0961    0.0480   0.0000   442.4812      0.608487       22.9335      -1.52964      -3.10264      -2.46731      0.694895      0.932297       1.07604       1.19497       1.28110       1.35009
  83   1 1380.0277    0.1536  0.1752 10.0462  0.0000  0.0071   0.0049   0.0178    0.0149   0.0000   440.4452     -0.208693       21.9886     -0.534857      -4.01331     -0.188216      0.141633      0.188557      0.216177      0.249069      0.285292      0.280745
  83   2 1720.8239    0.3993  0.5410 10.0490  0.0000  0.0101   0.0061   0.0264    0.0254   0.0000   441.2643     -0.555808       21.8535    -0.0340193      -3.53715     -0.625773      0.192758      0.248235      0.293146      0.328898      0.347050      0.370840
  83   3 2001.4160    0.7814  1.0300 10.0632  0.0001  0.0128   0.0084   0.0340    0.0585   0.0000   441.9125      0.150059       22.3652      0.294173      -4.42110      0.358771      0.249164      0.329439      0.372308      0.418291      0.436560      0.479783
  83   4 2264.3304    1.3274  1.6526 10.2770  0.0000  0.0160   0.0110   0.0424    0.0790   0.0000   442.4383      0.388839       22.4032     -0.456457      -4.26503     -0.380307      0.304294      0.416086      0.469312      0.516284      0.552184      0.580631
  83   5 2505.1744    2.1415  1.9246 10.8543  0.0000  0.0169   0.0156   0.0440    0.0889   0.0000   442.8838     -0.695401       22.2709       1.06850      -4.52591      -1.12732      0.323263      0.435971      0.496016      0.557052      0.571709      0.606327
  83   6 2736.1835    3.1904  1.7479 11.4424  0.0000  0.0152   0.0238   0.0399    0.1055   0.0000   442.4750       1.38459       21.7134     -0.288703      -3.09360     -0.167468      0.295116      0.397776      0.449086      0.504042      0.529294      0.559345
  83   7 2961.1759    4.2640  1.5692 12.1484  0.0000  0.0141   0.0342   0.0379    0.1176   0.0000   442.6838       1.54872       22.1855      0.513745      -2.87306     -0.592981      0.288713      0.383906      0.430005      0.490047      0.516439      0.541388
  83   8 3178.4337    4.5110  1.9189 12.6633  0.0000  0.0161   0.0327   0.0433    0.0708   0.0000   442.6438       1.69518       22.0381     0.0292213      -3.33605      -1.71985      0.316619      0.427289      0.471175      0.532150      0.558995      0.583182
  83   9 3390.3497    3.7687  3.1502 12.1350  0.0000  0.0220   0.0212   0.0586    0.0575   0.0000   442.1943       1.60152       21.1824     0.0630710      -1.48304      -1.87406      0.427013      0.571403      0.643002      0.718617      0.770556      0.804948
  83  10 3598.3322    2.7661  5.4579 11.8285 -0.0063  0.0358   0.0113   0.0979    0.0432   0.0000   442.4271       3.09198       22.2385      0.922833      -6.30341      -2.59439      0.691628      0.931872       1.05510       1.15558       1.25569       1.30852
  84   1 1387.1112    0.1581  0.1692 10.0569  0.0000  0.0069   0.0050   0.0177    0.0149   0.0000   440.9403     -0.188013       22.0761      0.363401      -3.62834      0.494480      0.135365      0.172492      0.193083      0.244747      0.261484      0.264291
  84   2 1728.5809    0.4000  0.5234 10.0466  0.0000  0.0099   0.0061   0.0249    0.0251   0.0000   441.1340     -0.784811       22.1106     -0.124967      -3.82616      0.276122      0.189038      0.254849      0.298560      0.314513      0.348545      0.355849
  84   3 2010.3951    0.8102  1.0640 10.0966  0.0000  0.0130   0.0085   0.0347    0.0617   0.0000   441.9035      0.777842       22.2791     -0.523396      -4.51571      0.168200      0.251012      0.335601      0.373173      0.419876      0.459150      0.480738
  84   4 2274.3296    1.3548  1.5720 10.4186  0.0000  0.0153   0.0114   0.0419    0.0769   0.0000   442.4833     -0.206817       22.4574     0.0271391      -4.94254      -1.26187      0.288853      0.398925      0.437387      0.496824      0.538682      0.548841
  84   5 2515.9070    2.1654  1.8741 11.0462  0.0000  0.0164   0.0159   0.0436    0.0778   0.0000   442.0464      0.184029       22.8948    0.00241639      -4.17456     0.0522115      0.315836      0.425882      0.484286      0.539609      0.581623      0.612907
  84   6 2748.0281    3.2266  1.7383 11.5605 -0.0001  0.0152   0.0239   0.0399    0.0974   0.0000   442.8979       1.46245       21.6627     -0.421744      -4.27236     -0.335177      0.292440      0.399630      0.440383      0.494854      0.546972      0.573448
  84   7 2973.9094    4.3814  1.5767 12.0646  0.0000  0.0142   0.0346   0.0369    0.1339   0.0000   442.7531       1.86763       20.8435     0.0645628      -3.28820     -0.208341      0.282809      0.383371      0.437000      0.492158      0.519706      0.536186
  84   8 3191.9362    4.5373  1.9965 12.5008 -0.0000  0.0159   0.0313   0.0429    0.0696   0.0000   442.7790       1.92750       21.4547      0.333796      -2.83591     -0.915018      0.315838      0.418858      0.470159      0.535152      0.557142      0.590628
  84   9 3404.5803    3.6457  3.2306 12.3880  0.0000  0.0226   0.0206   0.0608    0.0468   0.0000   443.6157       2.17706       20.6675      0.130886      -2.91403      -2.58435      0.439951      0.587363      0.667963      0.750656      0.797003      0.840755
  84  10 3613.6042    3.0025  6.7748 11.4089  0.0100  0.0407   0.0084   0.1072    0.0198   0.0000   443.0185       3.77260       20.5697       1.14449      -3.40177     -0.744609      0.792051       1.06136       1.19931       1.32716       1.41862       1.48326
  85   1 1394.1381    0.1534  0.1554 10.0812  0.0000  0.0069   0.0049   0.0156    0.0146   0.0000   440.6913     -0.156355       21.9709    -0.0514757      -3.58901     -0.304679      0.133818      0.191109      0.207494      0.220858      0.252557      0.259411
  85   2 1736.2309    0.4168  0.5353 10.0522  0.0000  0.0098   0.0062   0.0250    0.0258   0.0000   441.2925      0.207867       21.6596    -0.0541956      -3.82496     0.0884884      0.183074      0.247321      0.289573      0.316968      0.338282      0.359128
  85   3 2019.3149    0.8108  1.0971 10.0923  0.0000  0.0131   0.0085   0.0353    0.0621   0.0000   441.9545     0.0679035       21.8916      0.137420      -3.82731      0.612238      0.248125      0.332468      0.371432      0.418886      0.443999      0.466967
  85   4 2284.2054    1.4094  1.6943 10.3373 -0.0000  0.0159   0.0112   0.0421    0.0793   0.0000   441.9647    -0.0480749       21.7658      0.161933      -2.62208     -0.771405      0.301376      0.407020      0.457646      0.509967      0.549282      0.581715
  85   5 2526.5851    2.2729  1.9231 10.7757  0.0000  0.0161   0.0161   0.0432    0.0983   0.0000   442.7516      0.499786       22.3317     -0.726185      -3.05646    0.00292398      0.305048      0.412975      0.463900      0.517538      0.546100      0.580420
  85   6 2759.8142    3.2893  1.7623 11.5781  0.0000  0.0153   0.0243   0.0396    0.1015   0.0000   442.4708      0.633876       21.1854      0.211606      -3.12756      -1.08708      0.290272      0.386164      0.440131      0.489897      0.515475      0.552049
  85   7 2986.5591    4.3905  1.6093 12.1525 -0.0000  0.0142   0.0338   0.0374    0.1125   0.0000   442.4155       1.02482       21.7423     -0.499153      -3.05816     -0.994248      0.277329      0.369003      0.413482      0.459413      0.479143      0.504717
  85   8 3205.3699    4.5262  2.0285 12.4701  0.0000  0.0163   0.0310   0.0431    0.0754   0.0000   442.6471       1.65863       21.2465      0.230249      -2.36083      -2.20289      0.318342      0.419244      0.472201      0.533886      0.564030      0.590048
  85   9 3418.7978    3.6047  3.3894 12.3178 -0.0001  0.0234   0.0199   0.0629    0.0488   0.0000   443.0572       2.32518       22.5394      0.700828      -2.66317      -1.93178      0.439795      0.596150      0.678765      0.752526      0.801466      0.847855
  85  10 3628.6080    2.6188  5.6167 11.9799 -0.0058  0.0381   0.0116   0.1042    0.0444   0.0000   443.2324       2.31560       19.9219       1.69821      -4.97482     -0.909903      0.717045      0.962392       1.11163       1.21200       1.30805       1.36224
  86   1 1401.1046    0.1533  0.1689 10.0495  0.0000  0.0067   0.0048   0.0190    0.0146   0.0000   440.5115      0.143098       21.9609     0.0614291      -3.86727    -0.0920789      0.127597      0.170791      0.210586      0.214857      0.230063      0.248330
  86   2 1743.8802    0.4321  0.5512 10.0515  0.0000  0.0098   0.0063   0.0248    0.0264   0.0000   441.1832      0.178970       21.9495     -0.873246      -3.89648     0.0272026      0.182683      0.248175      0.272776      0.312740      0.325197      0.357848
  86   3 2028.2198    0.8321  1.0409 10.1538  0.0000  0.0127   0.0088   0.0333    0.0602   0.0000   441.7882     -0.122045       21.8883      0.628043      -3.87895     -0.362834      0.233511      0.317382      0.355236      0.403212      0.417448      0.445092
  86   4 2294.0320    1.4315  1.6670 10.3928  0.0000  0.0156   0.0116   0.0424    0.0826   0.0000   442.3890     0.0636851       21.9845      0.445447      -3.71268     -0.373613      0.290086      0.397213      0.431506      0.493723      0.520400      0.537921
  86   5 2537.2283    2.2988  1.8238 10.7718  0.0000  0.0156   0.0167   0.0417    0.1081   0.0000   442.0724      0.676836       22.7790     -0.776252      -3.50911      0.235479      0.298984      0.391184      0.448314      0.504142      0.538744      0.560676
  86   6 2771.5307    3.3581  1.7243 11.6016  0.0000  0.0151   0.0251   0.0386    0.1092   0.0000   443.2993       1.11483       21.7966      0.197180      -2.88891      -1.46550      0.288806      0.382293      0.434725      0.492223      0.518628      0.548517
  86   7 2999.1068    4.4345  1.6416 12.2342  0.0000  0.0143   0.0337   0.0378    0.1067   0.0000   442.5405       1.55061       22.5917      0.327853      -3.28772     -0.860288      0.275389      0.373101      0.420258      0.472754      0.507081      0.543995
  86   8 3218.6604    4.5190  2.1671 12.3317  0.0000  0.0167   0.0296   0.0445    0.0788   0.0000   443.6258       1.91126       22.1028      0.137914      -3.35897     -0.731526      0.318380      0.426484      0.483865      0.546466      0.572302      0.611585
  86   9 3432.9905    3.5028  3.8406 12.2654 -0.0000  0.0256   0.0181   0.0694    0.0465   0.0000   442.5447       1.87005       20.6121       1.17975      -2.34995      -1.52258      0.473714      0.650825      0.731200      0.831663      0.887496      0.932918
  86  10 3643.4261    2.6876  6.4916 11.9817  0.0025  0.0419   0.0109   0.1139    0.0405   0.0000   443.4340     -0.538521       21.6261       2.37311      -3.52741      -1.98355      0.779347       1.06432       1.20370       1.33358       1.43498       1.50316
  87   1 1408.0263    0.1629  0.1872 10.0574  0.0000  0.0073   0.0048   0.0170    0.0147   0.0000   440.2529      0.207680       22.2421      0.222597      -3.53391    -0.0793600      0.134053      0.179754      0.211679      0.224811      0.259292      0.253581
  87   2 1751.4415    0.4359  0.5398 10.0575  0.0000  0.0098   0.0063   0.0239    0.0261   0.0000   441.0628    -0.0315288       21.7185      0.318025      -4.00466     -0.498381      0.177978      0.238516      0.264479      0.310404      0.311244      0.338037
  87   3 2037.0055    0.8398  1.1517 10.1862  0.0000  0.0134   0.0087   0.0368    0.0633   0.0000   442.2108      0.229781       21.9113     -0.531040      -4.45946     -0.255577      0.242329      0.326846      0.373007      0.417610      0.446876      0.459871
  87   4 2303.7337    1.4717  1.6883 10.3553  0.0000  0.0156   0.0116   0.0416    0.0849   0.0000   442.7320      0.587622       22.7907      0.390255      -4.14748      -1.13643      0.294022      0.396606      0.441900      0.501346      0.530119      0.568168
  87   5 2547.7731    2.3347  1.9059 11.1625 -0.0002  0.0165   0.0169   0.0428    0.0826   0.0000   442.6058      0.525249       22.6048      0.763407      -3.44695      0.867698      0.307926      0.413750      0.464839      0.521933      0.562421      0.590491
  87   6 2783.2179    3.4315  1.6880 11.6584  0.0000  0.0146   0.0257   0.0384    0.1089   0.0000   442.6921       1.40184       21.7692      0.376485      -3.11150     -0.521064      0.281600      0.375655      0.418372      0.480530      0.510052      0.525908
  87   7 3011.6049    4.6935  1.5869 12.0261  0.0000  0.0139   0.0361   0.0363    0.1526   0.0000   443.0363       1.21887       21.9343      0.175248      -3.69748     -0.900806      0.262695      0.351180      0.394113      0.445564      0.466787      0.500286
  87   8 3231.9245    4.4725  2.1591 12.4361  0.0001  0.0167   0.0292   0.0441    0.0706   0.0000   442.8751       1.89012       21.4512     -0.247973      -3.26715      -2.10735      0.314764      0.424268      0.470359      0.538539      0.566476      0.597464
  87   9 3447.1008    3.4508  3.7247 12.2982  0.0007  0.0252   0.0180   0.0679    0.0466   0.0000   442.0160       2.07824       21.5362      0.707874      -2.60634     -0.968452      0.469613      0.638903      0.716442      0.802103      0.852505      0.902326
  87  10 3658.1684    2.5957  6.5450 11.9165 -0.0024  0.0430   0.0106   0.1175    0.0439   0.0000   444.1683      0.716626       21.4148      0.899142       1.35066      -3.15375      0.785823       1.06885       1.20608       1.34743       1.43408       1.50624
  88   1 1414.9097    0.1605  0.1789 10.0578  0.0000  0.0067   0.0048   0.0184    0.0147   0.0000   440.5543      0.125010       21.9100     -0.331591      -3.70212      0.683935      0.129881      0.167168      0.197707      0.207605      0.221051      0.233996
  88   2 1758.9196    0.4533  0.6027 10.0539  0.0000  0.0104   0.0063   0.0254    0.0278   0.0000   441.0444     -0.534661       22.3017      0.139140      -4.17633     -0.183928      0.182951      0.246431      0.281631      0.310675      0.335829      0.346055
  88   3 2045.7732    0.8557  1.1679 10.2527  0.0000  0.0134   0.0088   0.0374    0.0626   0.0000   442.1589     -0.171709       21.9605      0.110557      -3.30995      0.238099      0.246918      0.336618      0.381262      0.421632      0.446986      0.466152
  88   4 2313.3605    1.4774  1.8001 10.5596 -0.0002  0.0162   0.0112   0.0432    0.0661   0.0000   442.5351      0.238082       21.8875     -0.584875      -4.16255       1.14568      0.298181      0.401264      0.446780      0.508120      0.545744      0.562702
  88   5 2558.2870    2.3619  1.8738 11.2754  0.0000  0.0162   0.0169   0.0426    0.0741   0.0000   442.0638      0.258915       22.5101      0.312466      -3.26441      -1.80426      0.293185      0.402550      0.456867      0.514087      0.543497      0.570843
  88   6 2794.7998    3.5370  1.6853 11.6507 -0.0000  0.0144   0.0264   0.0383    0.1142   0.0000   442.8802      0.780259       22.2644      0.191188      -2.95097     -0.556516      0.277883      0.357844      0.403834      0.462537      0.484483      0.531458
  88   7 3024.0123    4.5316  1.6809 12.4679  0.0000  0.0145   0.0340   0.0378    0.0908   0.0000   442.8547       1.19320       21.8839      0.773636      -3.32924      -1.28968      0.277836      0.364998      0.412207      0.466327      0.493544      0.515519
  88   8 3245.1292    4.3203  2.2660 12.6871 -0.0003  0.0173   0.0278   0.0465    0.0542   0.0000   442.4719       2.18081       21.6327      0.470602      -3.53776      -2.49004      0.324098      0.434110      0.491400      0.543555      0.581954      0.615144
  88   9 3461.0494    3.4727  4.1627 12.1182  0.0002  0.0271   0.0171   0.0736    0.0524   0.0000   443.1427       1.82399       21.3373    -0.0510605      -1.40407      -1.34147      0.491365      0.664377      0.753709      0.842038      0.909143      0.938440
  88  10 3673.0613    2.6565  7.3216 11.7504  0.0033  0.0458   0.0072   0.1228    0.0189   0.0000   442.6640       1.85661       19.4140       1.18248      -3.95270      -4.05139      0.841058       1.13221       1.28007       1.40740       1.52166       1.59195
  89   1 1421.7245    0.1748  0.1932 10.0280  0.0000  0.0068   0.0048   0.0170    0.0148   0.0000   440.3881     -0.475592       22.1114      0.153502      -3.86257    -0.0560725      0.127726      0.169819      0.206804      0.222504      0.239076      0.259196
  89   2 1766.3344    0.4591  0.5902 10.0739  0.0000  0.0101   0.0064   0.0255    0.0280   0.0000   441.1883     -0.309852       22.1278     0.0336360      -4.43074    -0.0895498      0.178668      0.248195      0.280495      0.306229      0.327095      0.349430
  89   3 2054.5200    0.8621  1.1968 10.2563  0.0000  0.0135   0.0087   0.0387    0.0630   0.0000   441.9884      0.242721       21.1435    -0.0960334      -4.80683      0.421442      0.242130      0.325519      0.372404      0.425822      0.461748      0.469489
  89   4 2322.9687    1.5251  1.7059 10.6035  0.0000  0.0155   0.0119   0.0423    0.0748   0.0000   441.8667      0.170016       22.5595     -0.141917      -3.25393      -1.53941      0.288691      0.377603      0.424302      0.488628      0.523532      0.546666
  89   5 2568.6795    2.4315  1.9451 10.9472  0.0000  0.0160   0.0167   0.0425    0.0951   0.0000   442.6060      0.797931       21.3337     -0.207212      -3.52130      -1.23108      0.292116      0.400241      0.444283      0.504543      0.535272      0.555808
  89   6 2806.3093    3.5643  1.7913 11.4489  0.0000  0.0148   0.0254   0.0392    0.1277   0.0000   442.7007      0.569182       22.2337    -0.0503926      -3.95496     -0.906118      0.279954      0.373256      0.418571      0.479589      0.516181      0.540961
  89   7 3036.3323    4.5588  1.6594 12.4984  0.0002  0.0144   0.0346   0.0380    0.0972   0.0000   443.1033       1.28604       23.0612     -0.998134      -3.15128     -0.948616      0.269261      0.353374      0.394193      0.457318      0.480569      0.499019
  89   8 3258.2422    4.3409  2.3631 12.3032  0.0000  0.0175   0.0268   0.0468    0.0719   0.0000   442.9588       1.42409       22.4435     -0.811869      -3.31120      -3.79018      0.318280      0.428060      0.477355      0.528498      0.560692      0.593835
  89   9 3474.9817    3.3518  4.0903 12.1930 -0.0007  0.0270   0.0168   0.0725    0.0500   0.0000   443.3665       3.09043       21.3728      0.166926      -2.80976      -2.49066      0.485954      0.646510      0.736159      0.820924      0.876626      0.929124
  89  10 3687.8341    2.5304  7.0889 11.8717 -0.0020  0.0465   0.0088   0.1245    0.0339   0.0000   442.4986       1.50984       20.7755       2.79428      -3.11531     -0.417811      0.824134       1.11919       1.27213       1.41245       1.51244       1.56914
  90   0  964.7872    0.0468  0.0349 10.3735  0.0000  0.0174   0.0076   0.0165    0.0126   0.0000   436.5852      0.149791       21.4211      0.737282      -3.88056     -0.750069      0.372452      0.554752      0.682317      0.689033      0.707419      0.731588
  90   1 1428.5266    0.1801  0.1761 10.0544  0.0000  0.0065   0.0050   0.0157    0.0147   0.0000   440.2894     -0.345062       22.6406     -0.119276      -4.29169      0.100861      0.108618      0.141798      0.169813      0.190139      0.207352      0.224065
  90   2 1773.6832    0.4733  0.5713 10.0519  0.0000  0.0095   0.0065   0.0242    0.0283   0.0000   441.4507     -0.382750       22.3545    0.00922352      -4.20047     -0.147173      0.177991      0.237107      0.271322      0.304718      0.328699      0.355283
  90   3 2063.1608    0.8907  1.1850 10.2681  0.0000  0.0133   0.0090   0.0366    0.0642   0.0000   441.7874    -0.0265952       21.6989     0.0961158      -4.10946    -0.0713177      0.239862      0.324136      0.367579      0.410299      0.426489      0.440205
  90   4 2332.4439    1.5644  1.7689 10.5786  0.0000  0.0158   0.0119   0.0431    0.0764   0.0000   442.3665     -0.234123       21.9414      0.207921      -3.82767     -0.437127      0.287971      0.386519      0.439026      0.486308      0.528913      0.546013
  90   5 2579.0839    2.4426  1.9087 11.3068 -0.0002  0.0163   0.0174   0.0432    0.0812   0.0000   442.3086     0.0968033       23.0405    -0.0564635      -4.07378     -0.238020      0.294868      0.399456      0.442809      0.494710      0.534466      0.566559
  90   6 2817.7593    3.5634  1.7786 11.9113  0.0000  0.0150   0.0257   0.0398    0.0907   0.0000   442.4804       1.37360       22.0159     -0.141437      -3.60502     -0.616918      0.271434      0.366452      0.401612      0.458384      0.485040      0.519681
  90   7 3048.5767    4.6189  1.7115 12.3957  0.0000  0.0146   0.0339   0.0380    0.1000   0.0000   442.8773       1.70574       21.6535      0.346170      -3.45751     -0.848763      0.258615      0.350009      0.398302      0.447867      0.470865      0.502675
  90   8 3271.3160    4.3067  2.5070 12.3866  0.0000  0.0182   0.0261   0.0483    0.0662   0.0000   442.8749      0.871451       22.2963     -0.248744      -3.23266      -1.73622      0.333335      0.439226      0.492918      0.556641      0.590469      0.622187
  90   9 3488.8933    3.3314  4.3946 12.1233  0.0011  0.0283   0.0159   0.0772    0.0516   0.0000   443.3184       2.18986       21.1286      0.338322      -3.44286      -1.84023      0.510879      0.683679      0.777365      0.863484      0.918050      0.972514
  91   1 1435.2430    0.1820  0.2168 10.0704  0.0000  0.0075   0.0047   0.0178    0.0149   0.0000   440.4104     -0.308672       22.2599      0.370738      -3.84003      0.245121      0.125964      0.179359      0.208871      0.234695      0.250964      0.265354
  91   2 1780.9594    0.4603  0.6246 10.0937  0.0000  0.0103   0.0062   0.0260    0.0285   0.0000   441.2912     -0.240251       22.0773   -0.00602040      -3.35537     -0.320402      0.182817      0.240638      0.275146      0.299979      0.332643      0.341219
  91   3 2071.7580    0.9254  1.2234 10.2032  0.0000  0.0134   0.0089   0.0359    0.0664   0.0000   441.9107      0.252342       22.7329     -0.296630      -3.78037     -0.625965      0.237866      0.326371      0.368759      0.416878      0.448800      0.467322
  91   4 2341.8659    1.5510  1.9223 10.5930  0.0001  0.0169   0.0115   0.0452    0.0756   0.0000   442.3004      0.491669       21.9019     -0.177166      -4.11629      -1.05891      0.294840      0.397539      0.445385      0.498767      0.521941      0.551570
  91   5 2589.3999    2.5020  1.9703 11.5259  0.0000  0.0167   0.0177   0.0441    0.0699   0.0000   442.5404       1.16834       22.3830     -0.275061      -2.86985     0.0647769      0.292212      0.400503      0.450102      0.504489      0.536447      0.557470
  91   6 2829.1707    3.7711  1.6299 11.8202  0.0000  0.0140   0.0280   0.0364    0.1149   0.0000   443.4535      0.974645       21.9810      0.401683      -3.99681      -1.39770      0.259293      0.346304      0.385705      0.439904      0.467519      0.495987
  91   7 3060.7932    4.7160  1.6967 12.3029  0.0000  0.0142   0.0342   0.0371    0.1104   0.0000   443.0190       1.21440       21.6810      0.104929      -2.64242     -0.546170      0.260999      0.346969      0.389694      0.440165      0.478055      0.495821
  91   8 3284.2644    4.2281  2.5085 12.6768 -0.0001  0.0182   0.0255   0.0494    0.0515   0.0000   442.8781       1.03348       20.7036      0.507391      -2.71024      -2.98199      0.331074      0.435515      0.496719      0.559286      0.596541      0.632307
  91   9 3502.7048    3.2449  4.5960 12.2248 -0.0012  0.0293   0.0152   0.0819    0.0483   0.0000   442.3170       1.17826       20.7134      0.515949      -2.65644      -2.77846      0.529707      0.704796      0.807789      0.891462      0.974575       1.01412
  92   1 1441.9344    0.1826  0.2299 10.0555  0.0000  0.0075   0.0047   0.0195    0.0150   0.0000   440.4336     -0.334127       22.0735    -0.0529002      -3.61272     -0.121160      0.133378      0.173498      0.189324      0.217935      0.240426      0.242599
  92   2 1788.1742    0.4839  0.6929 10.0234  0.0000  0.0110   0.0062   0.0272    0.0315   0.0000   441.0321     -0.277365       21.6541      0.667365      -3.57022     -0.249029      0.186480      0.254690      0.289301      0.326715      0.343226      0.370106
  92   3 2080.3293    0.9304  1.2175 10.3543  0.0000  0.0135   0.0092   0.0371    0.0648   0.0000   442.1115      0.647813       21.8822    -0.0327016      -4.03444      0.240076      0.232530      0.319635      0.363031      0.405858      0.433951      0.465748
  92   4 2351.2489    1.6267  1.7863 10.6329 -0.0000  0.0159   0.0123   0.0425    0.0814   0.0000   442.0199      0.592558       22.1132      0.431906      -3.41253      -1.23002      0.279809      0.373922      0.419188      0.473949      0.512553      0.540801
  92   5 2599.6704    2.5318  1.9381 11.3272  0.0000  0.0159   0.0174   0.0426    0.0782   0.0000   443.0423      0.674605       22.6408      0.552164      -2.69683     -0.686470      0.287398      0.383131      0.434520      0.483914      0.523462      0.550810
  92   6 2840.4996    3.7515  1.6511 12.0701  0.0000  0.0140   0.0281   0.0377    0.0944   0.0000   442.9927       1.29834       21.8374     -0.356660      -3.27398     -0.659193      0.255756      0.334907      0.377308      0.429617      0.463931      0.485263
  92   7 3072.8916    4.6647  1.7614 12.5035 -0.0002  0.0146   0.0334   0.0383    0.0901   0.0000   442.7844       1.76656       22.3780      0.613176      -3.58791      -1.26331      0.266884      0.354965      0.410597      0.450920      0.491766      0.518868
  92   8 3297.2273    4.2603  2.6633 12.4789  0.0001  0.0188   0.0244   0.0503    0.0560   0.0000   443.3496       1.28119       21.3056      0.507663      -2.84486      -2.91326      0.331757      0.449638      0.495562      0.558471      0.596701      0.626796
  92   9 3516.4443    3.2171  4.5217 12.1614  0.0008  0.0291   0.0150   0.0803    0.0499   0.0000   442.9674       1.73616       20.9840     -0.298343      -2.47503      -1.91957      0.507583      0.687025      0.779687      0.872043      0.926420      0.967665
  93   1 1448.5690    0.1832  0.2609 10.0632  0.0000  0.0082   0.0046   0.0214    0.0151   0.0000   440.1971     -0.171024       22.1126      0.290249      -3.89464     0.0937043      0.145418      0.192774      0.218514      0.254990      0.273571      0.283013
  93   2 1795.3389    0.5042  0.6876 10.0068  0.0000  0.0105   0.0063   0.0267    0.0324   0.0000   441.0763     -0.230185       21.8436      0.148399      -3.68212     -0.295897      0.179023      0.237403      0.272003      0.296295      0.321202      0.339900
  93   3 2088.8246    0.9304  1.2734 10.3109  0.0000  0.0138   0.0090   0.0379    0.0653   0.0000   442.4687      0.511695       21.7350     -0.383885      -4.48327     0.0260611      0.237522      0.321229      0.361063      0.402440      0.434425      0.465169
  93   4 2360.4873    1.6567  1.7891 10.7951  0.0001  0.0159   0.0125   0.0430    0.0741   0.0000   442.0483      0.778862       22.4689      0.508397      -3.64414      0.390958      0.274250      0.371889      0.418347      0.474703      0.493865      0.533407
  93   5 2609.8603    2.5607  1.9515 11.4710  0.0000  0.0163   0.0176   0.0425    0.0743   0.0000   442.2427      0.468581       21.5859      0.465022      -3.01259     -0.811005      0.284394      0.382772      0.432964      0.481133      0.521353      0.553531
  93   6 2851.7826    3.7752  1.6218 12.3916  0.0000  0.0143   0.0288   0.0374    0.0781   0.0000   442.8429       1.01314       22.1675     -0.387794      -3.02796      -1.20638      0.250687      0.340240      0.378906      0.437910      0.455408      0.481650
  93   7 3084.9499    4.6659  1.7311 12.4796 -0.0056  0.0142   0.0329   0.0376    0.0889   0.0000   443.5631       1.13834       21.8472      0.192173      -3.98886      -1.16031      0.252260      0.334684      0.380630      0.429387      0.463117      0.482140
  93   8 3310.0242    4.1612  2.8044 12.3897 -0.0000  0.0194   0.0232   0.0520    0.0582   0.0000   443.3472       1.83599       21.3065     0.0589985      -2.67386      -2.29507      0.342487      0.458301      0.505613      0.582566      0.616027      0.647802
  93   9 3530.0956    3.1633  4.9242 12.1278 -0.0011  0.0316   0.0140   0.0869    0.0495   0.0000   443.0376       1.79499       22.6688       2.90243      -2.78536      -1.42459      0.543023      0.736692      0.825564      0.930699      0.995654       1.04661
  94   1 1455.1629    0.1805  0.2294 10.0570  0.0000  0.0073   0.0046   0.0190    0.0148   0.0000   440.1140     -0.534616       21.8880      0.171181      -3.91086     -0.155074      0.128871      0.174175      0.203598      0.238631      0.239979      0.280407
  94   2 1802.4564    0.5084  0.6948 10.0527  0.0003  0.0105   0.0063   0.0270    0.0320   0.0000   440.6459      0.189877       22.3505    -0.0384570      -4.37770   -0.00454653      0.174032      0.229528      0.268823      0.303552      0.318776      0.328895
  94   3 2097.2444    0.9563  1.3625 10.2669  0.0000  0.0142   0.0087   0.0387    0.0617   0.0000   441.7593      0.120721       22.5527     -0.146450      -4.07094     -0.470440      0.241953      0.319086      0.371133      0.409394      0.444169      0.459822
  94   4 2369.6714    1.6898  1.8762 10.7951  0.0000  0.0163   0.0123   0.0434    0.0708   0.0000   442.1642    -0.0563699       21.8711      0.976732      -3.56758     -0.490760      0.280117      0.381095      0.432848      0.477865      0.513586      0.544295
  94   5 2619.9983    2.6673  2.0334 11.1674 -0.0000  0.0163   0.0178   0.0429    0.0978   0.0000   442.8439      0.671609       22.2749     -0.555905      -3.68276     -0.416124      0.283520      0.375168      0.424665      0.478829      0.507374      0.532468
  94   6 2862.9598    3.8754  1.7313 11.9281  0.0000  0.0145   0.0276   0.0372    0.1049   0.0000   442.9913      0.864643       22.6348     0.0358549      -4.00092     -0.465093      0.251015      0.343002      0.387717      0.439784      0.466829      0.492909
  94   7 3096.8833    4.6589  1.8803 12.5020 -0.0001  0.0149   0.0316   0.0396    0.0818   0.0000   443.3160       1.43639       21.3357    -0.0906651      -3.87521     -0.807141      0.265792      0.357437      0.401926      0.444146      0.485045      0.511644
  94   8 3322.8518    4.0891  2.8676 12.4994  0.0000  0.0198   0.0228   0.0536    0.0541   0.0000   443.3197       2.20756       21.8955      -1.66688      -3.24761      -1.78093      0.341784      0.459827      0.523422      0.574353      0.622246      0.651594
  94   9 3543.7668    3.0936  5.2216 12.1621  0.0011  0.0328   0.0133   0.0923    0.0486   0.0000   444.0103      0.688435       22.9597     -0.193423      -2.07657      -2.39128      0.560752      0.762434      0.860411      0.962490       1.02255       1.07061
  95   1 1461.6761    0.1896  0.2443 10.0699  0.0000  0.0077   0.0046   0.0192    0.0149   0.0000   440.2563     -0.266601       21.9638     0.0376117      -3.79002    0.00627959      0.123712      0.172996      0.198034      0.215399      0.216769      0.240000
  95   2 1809.5285    0.5081  0.7322 10.1389  0.0000  0.0110   0.0063   0.0284    0.0321   0.0000   440.7724     -0.321845       22.2236     -0.433287      -3.59198      0.180222      0.182553      0.244165      0.277445      0.308606      0.329708      0.361069
  95   3 2105.6672    0.9866  1.3759 10.2649  0.0000  0.0143   0.0088   0.0381    0.0645   0.0000   441.4794     -0.290943       22.0873      0.249149      -3.78280     -0.131248      0.239615      0.328280      0.356513      0.408194      0.429539      0.457106
  95   4 2378.8118    1.7239  1.8431 10.8630  0.0000  0.0162   0.0128   0.0432    0.0782   0.0000   442.4097      0.108326       22.1910    -0.0813924      -3.82977      -1.21944      0.272616      0.367056      0.412678      0.467942      0.490843      0.509363
  95   5 2630.1408    2.7096  1.9407 11.4696  0.0000  0.0158   0.0184   0.0423    0.0822   0.0000   442.3755       1.16560       21.9957     -0.253542      -3.38096      -1.05133      0.269380      0.364741      0.409794      0.461160      0.498957      0.525390
  95   6 2874.0962    3.9863  1.6573 12.1792  0.0000  0.0141   0.0292   0.0369    0.0980   0.0000   442.7204       1.41892       22.1039     0.0488353      -3.23432      -1.39763      0.238680      0.330296      0.361418      0.412697      0.435891      0.458294
  95   7 3108.8062    4.5941  1.9620 12.6731  0.0000  0.0155   0.0306   0.0407    0.0716   0.0000   442.5859       1.64038       22.3651     -0.119448      -3.94386     -0.981816      0.269107      0.359792      0.411225      0.454810      0.499532      0.517550
  95   8 3335.5302    4.0115  2.9130 12.6166  0.0000  0.0200   0.0224   0.0548    0.0498   0.0000   443.3639       1.64408       22.0366     -0.187614      -2.39165      -1.69292      0.345463      0.462419      0.524081      0.583415      0.620721      0.662747
  95   9 3557.2075    3.0052  5.2539 12.1901 -0.0011  0.0343   0.0132   0.0935    0.0502   0.0000   442.9013       3.47753       22.1100      0.618083      -1.54169      -2.96822      0.569524      0.785662      0.860499      0.982126       1.03324       1.09577
  96   1 1468.1971    0.1821  0.2336 10.0674  0.0000  0.0076   0.0045   0.0198    0.0147   0.0000   440.4103    -0.0782588       22.0308     -0.138118      -3.96530     -0.473654      0.118603      0.154334      0.194089      0.205750      0.221190      0.218678
  96   2 1816.5003    0.5215  0.7156 10.0864  0.0000  0.0107   0.0064   0.0271    0.0329   0.0000   440.6791     -0.458858       22.0046     -0.234851      -3.81570     0.0430369      0.179522      0.237183      0.261037      0.304594      0.325786      0.339043
  96   3 2113.9716    1.0198  1.4194 10.1012 -0.0005  0.0143   0.0088   0.0375    0.0703   0.0000   441.6121     -0.551059       22.6330     -0.183176      -4.23037      -1.18831      0.235437      0.322329      0.358379      0.409286      0.433389      0.467470
  96   4 2387.8462    1.7491  1.9510 10.8796  0.0000  0.0170   0.0123   0.0443    0.0690   0.0000   442.2152   -0.00683665       21.6131      0.497599      -4.13665     -0.829261      0.272866      0.383806      0.421780      0.473352      0.508249      0.528824
  96   5 2640.1463    2.7689  1.9610 11.3850  0.0000  0.0158   0.0185   0.0421    0.0864   0.0000   442.9289      0.359315       21.6175     -0.965274      -2.81528      -1.02692      0.267974      0.364914      0.407034      0.458732      0.486242      0.511145
  96   6 2885.1623    3.9477  1.8120 11.9651  0.0000  0.0147   0.0269   0.0380    0.0952   0.0000   443.0612      0.303360       22.3075     -0.237570      -3.22819     -0.961643      0.249228      0.333898      0.362747      0.419938      0.440459      0.467935
  96   7 3120.6280    4.6990  1.9444 12.4933  0.0000  0.0151   0.0308   0.0402    0.0779   0.0000   442.9431       2.11835       21.8284      0.342849      -3.43899      -1.48917      0.252697      0.346156      0.384272      0.435407      0.458303      0.491311
  96   8 3348.1272    4.0074  3.0575 12.5880  0.0000  0.0207   0.0219   0.0566    0.0492   0.0000   443.5279       2.46361       22.2013      0.581007      -2.64148      -1.32472      0.347373      0.472845      0.532254      0.591498      0.642376      0.670796
  96   9 3570.6110    3.0847  5.8165 11.8380 -0.0001  0.0366   0.0088   0.0973    0.0215   0.0000   444.0019       1.88970       20.8043      -2.41291      -3.69144      -3.18095      0.605691      0.821205      0.930971       1.03639       1.11678       1.16998
  97   1 1474.6353    0.1954  0.2765 10.0535  0.0000  0.0081   0.0046   0.0213    0.0153   0.0000   440.0309    -0.0848582       21.8792      0.264781      -4.09304     -0.292866      0.144500      0.192200      0.215949      0.237971      0.248802      0.258928
  97   2 1823.4420    0.5301  0.7748 10.0977  0.0000  0.0113   0.0064   0.0286    0.0344   0.0000   440.5614     -0.171574       22.3957      0.337217      -3.98792     -0.898260      0.180098      0.252604      0.286762      0.320475      0.339091      0.366572
  97   3 2122.2748    1.0081  1.4898 10.1922  0.0000  0.0147   0.0086   0.0391    0.0638   0.0000   441.8603     -0.197863       22.7950      0.397614      -4.07395     -0.137506      0.243223      0.327742      0.362779      0.408682      0.438565      0.465411
  97   4 2396.8906    1.7951  1.9155 10.8664  0.0000  0.0163   0.0127   0.0432    0.0757   0.0000   441.8498      0.482961       22.2320      0.278641      -3.18561      0.500537      0.273672      0.362930      0.413124      0.471410      0.503394      0.528118
  97   5 2650.1515    2.7874  1.9792 11.5902  0.0000  0.0158   0.0185   0.0429    0.0748   0.0000   442.2092      0.675468       22.1953      0.497965      -4.07552      -1.03743      0.269544      0.359131      0.405248      0.450078      0.495507      0.511513
  97   6 2896.1731    4.0561  1.7226 12.1826  0.0000  0.0142   0.0290   0.0379    0.0984   0.0000   442.8818       1.41599       22.7685     -0.237946      -3.19004      -1.52371      0.242517      0.329756      0.371897      0.415994      0.442912      0.467182
  97   7 3132.3771    4.7069  1.9954 12.3442 -0.0001  0.0151   0.0302   0.0401    0.0874   0.0000   442.8206       1.62873       21.9205     -0.373278      -4.07739     -0.882061      0.259678      0.345096      0.392595      0.441846      0.480844      0.499421
  97   8 3360.7795    3.9388  3.1637 12.5927  0.0000  0.0213   0.0210   0.0571    0.0476   0.0000   443.1379       1.25614       21.7400      -1.39058      -2.90686      -1.84357      0.354814      0.479446      0.541666      0.602313      0.639294      0.686887
  97   9 3584.1358    3.0894  6.2929 11.8181  0.0023  0.0386   0.0083   0.1029    0.0183   0.0000   443.5793       1.11351       21.9364     -0.487321      -3.41397      -1.64929      0.649205      0.858586      0.984449       1.10398       1.18263       1.23429
  98   1 1481.0600    0.1976  0.2658 10.0638  0.0000  0.0079   0.0046   0.0200    0.0152   0.0000   440.0906   -0.00751827       21.8797      0.266538      -4.11641      0.200424      0.126655      0.173747      0.194066      0.225892      0.226436      0.246562
  98   2 1830.3266    0.5481  0.7841 10.1061  0.0000  0.0112   0.0064   0.0280    0.0352   0.0000   440.8790     -0.651045       21.8974      0.108783      -3.48486     -0.536792      0.185050      0.247903      0.282052      0.310434      0.326638      0.343104
  98   3 2130.5326    1.0296  1.4591 10.3802 -0.0004  0.0145   0.0090   0.0396    0.0621   0.0000   441.5473      0.463380       22.5563      0.340114      -3.63638     -0.240347      0.240848      0.320528      0.369027      0.415088      0.448560      0.478423
  98   4 2405.8022    1.8056  2.1298 10.7641 -0.0000  0.0173   0.0118   0.0462    0.0753   0.0000   441.9398     -0.160752       21.8421      0.124200      -3.77217      0.152360      0.283315      0.383280      0.431716      0.472232      0.521208      0.542121
  98   5 2660.1222    2.8660  1.9840 11.5258 -0.0003  0.0160   0.0189   0.0416    0.0832   0.0000   442.6677      0.798462       22.1903      0.511530      -2.96354     -0.917764      0.265093      0.354939      0.400171      0.451713      0.483459      0.511378
  98   6 2907.0940    4.1351  1.7710 12.0181  0.0000  0.0142   0.0284   0.0373    0.1054   0.0000   442.8191       1.08443       21.9320     -0.141691      -3.97465     -0.926813      0.238681      0.317051      0.358732      0.407906      0.430079      0.455039
  98   7 3144.0783    4.7122  1.9657 12.7495  0.0000  0.0151   0.0309   0.0412    0.0673   0.0000   442.9210       1.72473       21.8745     0.0356500      -3.02382      -1.14619      0.253756      0.339288      0.386415      0.432348      0.459369      0.474487
  98   8 3373.3026    3.8855  3.2792 12.6014 -0.0000  0.0220   0.0206   0.0610    0.0485   0.0000   442.6878       1.81399       20.8587     -0.240950      -2.70563     -0.893698      0.360881      0.492647      0.552615      0.616799      0.664581      0.698027
  98   9 3597.3664    2.7893  5.4669 12.2557 -0.0032  0.0367   0.0120   0.1001    0.0444   0.0000   443.5264       1.94296       21.7064      0.437559      -2.90972      -3.08410      0.591768      0.799909      0.906984       1.01570       1.09751       1.14340
  99   1 1487.4329    0.2126  0.2939 10.0358  0.0000  0.0082   0.0046   0.0207    0.0155   0.0000   439.8186     -0.140112       21.6072     -0.130012      -4.36977      0.124577      0.133007      0.190956      0.213460      0.242175      0.245528      0.248506
  99   2 1837.1485    0.5594  0.8039 10.0997  0.0000  0.0110   0.0065   0.0293    0.0361   0.0000   440.4773    -0.0655609       22.1980    -0.0706029      -3.75057     0.0640315      0.181871      0.241474      0.266731      0.301398      0.320413      0.341941
  99   3 2138.7049    1.0528  1.5062 10.1914  0.0000  0.0148   0.0088   0.0385    0.0686   0.0000   441.3974     0.0405676       22.0174      0.836819      -3.86009    -0.0701231      0.240097      0.325259      0.367893      0.412100      0.452764      0.471760
  99   4 2414.6885    1.8237  2.0111 10.9570  0.0000  0.0170   0.0125   0.0444    0.0717   0.0000   442.3152      0.332017       22.1087     -0.496413      -3.29930     0.0100287      0.276402      0.370524      0.419278      0.472088      0.495676      0.528173
  99   5 2670.0121    2.9076  2.0082 11.5979  0.0000  0.0159   0.0190   0.0426    0.0783   0.0000   442.5753     -0.416082       22.5986      0.524577      -4.02670     -0.890582      0.259311      0.345023      0.388646      0.442167      0.462622      0.484291
  99   6 2917.9875    4.1362  1.7531 12.3137  0.0000  0.0142   0.0288   0.0381    0.0857   0.0000   443.0823       1.05282       22.1926      0.136826      -3.28102      -1.32898      0.237866      0.317605      0.351629      0.407880      0.431407      0.445618
  99   7 3155.7729    4.6237  2.0769 12.6811  0.0000  0.0156   0.0292   0.0417    0.0643   0.0000   443.0345       1.82083       21.9674     0.0621494      -3.35733     -0.870486      0.261422      0.348752      0.395071      0.449852      0.478284      0.503467
  99   8 3385.7793    3.8248  3.5628 12.5328  0.0000  0.0235   0.0197   0.0640    0.0512   0.0000   444.1095       1.56925       21.0814    -0.0439451      -3.04193      -2.03130      0.383579      0.515756      0.584079      0.651342      0.692850      0.734831
  99   9 3610.6258    2.8978  6.6067 12.2254  0.0025  0.0423   0.0109   0.1122    0.0381   0.0000   442.9022       1.87455       22.2565      -1.10773      -1.66229      -2.23687      0.669165      0.928972       1.03899       1.17208       1.24895       1.30848
 100   1 1493.7347    0.2116  0.3176 10.0256  0.0000  0.0082   0.0045   0.0227    0.0158   0.0000   439.9309     -0.114900       21.8567      0.369652      -4.08401     -0.242211      0.133323      0.169680      0.196163      0.224779      0.232177      0.238827
 100   2 1843.9649    0.5724  0.8372 10.0629  0.0000  0.0112   0.0065   0.0293    0.0387   0.0000   440.6681     -0.187326       21.8799      0.245478      -3.59430      0.342444      0.179708      0.243673      0.275232      0.307553      0.331484      0.353794
 100   3 2146.8365    1.0709  1.5518 10.3058 -0.0001  0.0148   0.0088   0.0395    0.0629   0.0000   441.8591      0.388525       21.8011      0.458917      -4.02845     -0.292891      0.239575      0.319494      0.367399      0.413192      0.440781      0.468580
 100   4 2423.4792    1.8673  1.9881 11.0346 -0.0000  0.0166   0.0126   0.0445    0.0696   0.0000   442.3242      0.611555       22.3198      0.478326      -3.67991     -0.438809      0.260462      0.355451      0.398888      0.461545      0.485666      0.509519
 100   5 2679.8826    2.9401  1.9581 11.7714  0.0000  0.0158   0.0196   0.0417    0.0746   0.0000   442.1792       1.18858       21.9024    -0.0120149      -3.97576     -0.601548      0.253592      0.340401      0.379134      0.430341      0.455063      0.486068
 100   6 2928.7976    4.2804  1.7963 12.0590  0.0000  0.0143   0.0291   0.0372    0.1119   0.0000   442.9434       1.66869       22.2932     0.0393259      -3.34004     -0.657458      0.237626      0.312707      0.352054      0.402378      0.432105      0.454205
 100   7 3167.3298    4.6062  2.0661 12.8433 -0.0000  0.0157   0.0291   0.0420    0.0585   0.0000   443.0095       1.67263       22.1776      0.267499      -3.20770      -1.29733      0.252084      0.343404      0.386444      0.435646      0.461289      0.484500
 100   8 3398.1763    3.7383  3.6118 12.6158  0.0000  0.0237   0.0191   0.0652    0.0474   0.0000   442.6650       1.83152       21.2008       1.37445      -3.53368      -1.85648      0.381378      0.513518      0.578884      0.654716      0.703447      0.742853
 100   9 3623.9712    2.7569  6.3592 12.3013  0.0000  0.0420   0.0115   0.1133    0.0413   0.0000   443.0717      0.583770       23.6328      -2.56610      -1.07086      -1.76563      0.667151      0.909288       1.02975       1.15404       1.23921       1.28696
 101   0 1020.4939    0.0302  0.0066 10.3298  0.0000  0.0090   0.0068   0.0045    0.0117   0.0000   437.2189     -0.611774       21.1050     -0.474606      -3.13510      0.551777      0.200604      0.297326      0.439717      0.465404      0.457597      0.348621
 101   1 1500.0183    0.2100  0.2693 10.0342  0.0000  0.0073   0.0046   0.0195    0.0153   0.0000   440.2214    -0.0956684       22.2323      0.236131      -3.84697     -0.331067      0.119228      0.160057      0.188659      0.205552      0.227350      0.233965
 101   2 1850.7131    0.5821  0.8562 10.0643  0.0005  0.0113   0.0065   0.0300    0.0390   0.0000   440.7416     -0.480791       21.9024     -0.174958      -4.08795     -0.433460      0.174166      0.233750      0.265143      0.296748      0.322950      0.340106
 101   3 2154.9391    1.0851  1.5144 10.3569  0.0000  0.0148   0.0092   0.0396    0.0669   0.0000   441.8861      0.728353       22.0354     -0.223693      -4.02121      0.100181      0.236191      0.318978      0.361010      0.404700      0.434050      0.458340
 101   4 2432.2102    1.9436  2.1785 10.7123  0.0000  0.0171   0.0123   0.0464    0.0878   0.0000   441.5463      0.319219       22.3968      0.180181      -3.66382      0.708445      0.278440      0.375633      0.425408      0.485088      0.521618      0.548369
 101   5 2689.6966    2.9947  2.0067 11.6527 -0.0000  0.0157   0.0193   0.0418    0.0785   0.0000   442.6201      0.341828       21.6508    -0.0938673      -2.44819      -1.34477      0.258997      0.340849      0.386904      0.432193      0.464906      0.487981
 101   6 2939.5590    4.2414  1.7447 12.4218  0.0000  0.0142   0.0293   0.0372    0.0808   0.0000   443.2541       1.65034       22.6886     -0.122650      -3.40013     -0.337221      0.232257      0.307254      0.344738      0.393467      0.412407      0.435991
 101   7 3178.8298    4.6912  2.2588 12.4455  0.0000  0.0162   0.0279   0.0431    0.0744   0.0000   442.9542       1.42647       21.5479      0.907826      -3.35497      -2.15136      0.263538      0.353004      0.392018      0.446898      0.486689      0.506888
 101   8 3410.5168    3.7040  3.7110 12.5080  0.0000  0.0244   0.0185   0.0663    0.0503   0.0000   442.8611       1.40645       21.1687      0.463620      -3.46673      -2.39117      0.389805      0.520984      0.600594      0.667897      0.713611      0.751639
 102   1 1506.2455    0.2296  0.3067 10.0160  0.0000  0.0077   0.0046   0.0203    0.0157   0.0000   440.0407      0.226986       21.9988      0.304077      -4.15076      0.109427      0.120222      0.157263      0.186009      0.200548      0.213112      0.225111
 102   2 1857.4405    0.5792  0.8686 10.1009  0.0000  0.0113   0.0064   0.0309    0.0382   0.0000   440.8470     0.0575434       21.6128     -0.289018      -3.82331     0.0134073      0.173753      0.237184      0.277702      0.295910      0.316145      0.344345
 102   3 2162.9384    1.1148  1.5277 10.4411  0.0000  0.0146   0.0093   0.0402    0.0632   0.0000   441.9033      0.321831       22.0998      0.585787      -3.44505    -0.0288587      0.231102      0.310701      0.349821      0.390210      0.417692      0.444645
 102   4 2440.9063    1.9364  2.0526 11.0670  0.0000  0.0168   0.0129   0.0451    0.0723   0.0000   441.6833     0.0417480       22.2540     -0.448482      -4.49581     -0.110482      0.265483      0.361813      0.407981      0.459195      0.495997      0.522605
 102   5 2699.4387    3.0488  2.0342 11.7655  0.0000  0.0156   0.0197   0.0433    0.0763   0.0000   442.5270      0.722552       21.6870      0.180843      -3.33107      -1.02220      0.254319      0.329085      0.374012      0.418614      0.458189      0.480324
 102   6 2950.2335    4.3351  1.7457 12.4997  0.0000  0.0141   0.0296   0.0374    0.0771   0.0000   442.6978      0.957004       22.1864      0.165487      -2.90027      -1.78653      0.224493      0.301828      0.334312      0.379029      0.406232      0.430648
 102   7 3190.3114    4.6159  2.2760 12.5544  0.0000  0.0165   0.0274   0.0434    0.0699   0.0000   442.8892       1.73533       22.2747      0.500905      -3.46346      -2.54517      0.265662      0.351464      0.394583      0.446775      0.477855      0.501396
 102   8 3422.8243    3.6645  3.9741 12.4357  0.0001  0.0259   0.0175   0.0701    0.0535   0.0000   443.6899       1.86355       20.8574     -0.117774      -3.77203      -3.56426      0.404618      0.554420      0.612914      0.702540      0.759212      0.795795
 103   1 1512.4491    0.2242  0.3034 10.0019  0.0000  0.0079   0.0045   0.0193    0.0156   0.0000   439.9129     -0.187736       22.0180    -0.0375246      -3.94173      0.515347      0.124922      0.163763      0.193304      0.206577      0.231191      0.238456
 103   2 1864.0426    0.5925  0.8567 10.1087  0.0000  0.0112   0.0066   0.0294    0.0383   0.0000   440.5304     0.0383555       22.2985      0.186936      -3.61911      0.367347      0.178568      0.228428      0.270851      0.306809      0.319885      0.340267
 103   3 2170.9160    1.1282  1.5833 10.4868  0.0000  0.0151   0.0093   0.0401    0.0601   0.0000   441.6011      0.674220       22.7465     -0.548870      -4.50159     -0.362755      0.235499      0.309581      0.366763      0.405150      0.439395      0.449940
 103   4 2449.5668    1.9605  2.1015 11.1448 -0.0000  0.0172   0.0131   0.0458    0.0700   0.0000   442.0364     -0.115973       22.2058     0.0489186      -4.15351      0.418848      0.272357      0.366506      0.410572      0.463571      0.496903      0.527739
 103   5 2709.1688    3.0959  1.9479 11.7384  0.0000  0.0155   0.0202   0.0409    0.0799   0.0000   443.0235      0.674180       23.1405      0.427454      -3.40472      -1.45850      0.245157      0.327890      0.362616      0.412177      0.449427      0.465449
 103   6 2960.8695    4.3825  1.8302 12.3574  0.0000  0.0142   0.0291   0.0385    0.0850   0.0000   443.3369       1.02623       21.9004     -0.267242      -3.58321      -1.17133      0.223854      0.302627      0.338658      0.387432      0.410623      0.432652
 103   7 3201.6795    4.5697  2.3686 12.7827  0.0000  0.0171   0.0270   0.0457    0.0567   0.0000   442.8050      0.980640       21.4079     -0.340612      -2.52091      -1.27723      0.267643      0.364393      0.406621      0.457179      0.484029      0.510970
 103   8 3435.0452    3.6390  4.1301 12.3999 -0.0006  0.0262   0.0170   0.0728    0.0543   0.0000   443.2660       1.07300       20.8613       1.84610      -3.34697      -1.02656      0.415194      0.554497      0.636216      0.711793      0.765120      0.814339
 104   1 1518.6073    0.2295  0.3089 10.0465  0.0000  0.0080   0.0046   0.0193    0.0157   0.0000   440.0134      0.142601       22.0694      0.235835      -3.72587     -0.729013      0.131666      0.160751      0.179257      0.212489      0.228105      0.238574
 104   2 1870.6750    0.6104  0.9153 10.0988  0.0000  0.0118   0.0066   0.0308    0.0418   0.0000   440.7845      0.190061       22.3967      0.342635      -4.25714      0.593996      0.171900      0.239716      0.270950      0.297670      0.313016      0.345685
 104   3 2178.8742    1.1344  1.5190 10.5998  0.0000  0.0147   0.0094   0.0399    0.0594   0.0000   441.3529     -0.429794       22.3045      0.800799      -3.73810     0.0908766      0.222177      0.306000      0.341828      0.385561      0.420080      0.440163
 104   4 2458.1522    1.9822  2.1678 11.2233  0.0000  0.0174   0.0131   0.0483    0.0697   0.0000   442.0323      0.552087       22.1523    -0.0286821      -3.64974     -0.457906      0.272626      0.362668      0.416743      0.463627      0.496670      0.528742
 104   5 2718.8038    3.1426  2.0371 11.6353  0.0000  0.0156   0.0200   0.0419    0.0890   0.0000   442.6683       1.08551       22.3449      0.323873      -3.23286      -1.01920      0.241551      0.330230      0.370477      0.417255      0.453344      0.475009
 104   6 2971.4483    4.3734  1.8025 12.5938  0.0000  0.0143   0.0295   0.0382    0.0743   0.0000   442.4936       1.63446       21.7784     -0.137325      -4.15584      -1.34844      0.222219      0.300603      0.344170      0.383846      0.408254      0.435899
 104   7 3213.0332    4.5827  2.2989 12.7517  0.0000  0.0163   0.0273   0.0451    0.0607   0.0000   443.1292       1.24952       21.7414      0.606850      -3.34314      -1.83716      0.259117      0.344572      0.385161      0.441037      0.472613      0.497050
 104   8 3447.2389    3.5737  4.2132 12.5821  0.0007  0.0272   0.0169   0.0754    0.0486   0.0000   443.5677       1.53781       21.1553      0.315264      -2.37263      -2.04577      0.419849      0.571029      0.650307      0.724188      0.780197      0.829836
 105   0 1039.9961    0.0351  0.0049 10.3193 -0.0370  0.0106   0.0065   0.0024    0.0115   0.0000   436.9112     -0.421762       21.1045      0.696113      -3.69294      0.339978      0.139194      0.189442      0.228223      0.237275      0.239090      0.219852
 105   1 1524.6989    0.2415  0.3260 10.0278  0.0000  0.0080   0.0046   0.0198    0.0160   0.0000   439.8793    -0.0703531       22.2823      0.143203      -4.06992     0.0182305      0.124909      0.166333      0.192801      0.212933      0.229618      0.242955
 105   2 1877.2414    0.6289  0.9277 10.0610  0.0000  0.0113   0.0066   0.0311    0.0437   0.0000   440.3934     -0.149454       22.5379      0.502069      -4.51922     0.0593359      0.170668      0.236728      0.265071      0.302654      0.322752      0.339295
 105   3 2186.6936    1.1816  1.6638 10.2991  0.0000  0.0151   0.0092   0.0408    0.0732   0.0000   442.2975      0.176406       22.2660     -0.517343      -3.82618    -0.0918387      0.227290      0.310841      0.352180      0.399348      0.424510      0.453084
 105   4 2466.6870    2.0386  2.1982 11.3392  0.0000  0.0175   0.0132   0.0476    0.0637   0.0000   441.9501     -0.289966       22.3150      0.478348      -3.74153     -0.432784      0.270480      0.359291      0.408259      0.458834      0.497479      0.521197
 105   5 2728.4231    3.1658  2.0287 11.8681  0.0000  0.0156   0.0201   0.0420    0.0743   0.0000   442.8473      0.438092       22.0606    -0.0322649      -2.54692      -1.59748      0.240986      0.324559      0.364278      0.412721      0.442267      0.471717
 105   6 2981.9661    4.4112  1.8624 12.4634  0.0000  0.0145   0.0293   0.0386    0.0848   0.0000   442.7588       1.05728       22.0020      0.234120      -3.66926      -1.45271      0.230335      0.307244      0.349287      0.392559      0.415388      0.433648
 105   7 3224.3507    4.5715  2.3800 12.7763 -0.0000  0.0167   0.0264   0.0457    0.0568   0.0000   442.6235       1.31285       22.0762     -0.719928      -3.01451      -1.86298      0.260013      0.352754      0.401181      0.452280      0.482038      0.511052
 105   8 3459.3121    3.4986  4.2710 12.6174 -0.0011  0.0275   0.0162   0.0773    0.0454   0.0000   443.2797      0.979804       21.9051      0.911235      -3.45087      -1.25291      0.423488      0.567290      0.648048      0.722540      0.767565      0.814882
 106   0 1044.8370    0.0372  0.0207 10.3052  0.0000  0.0133   0.0061   0.0095    0.0115   0.0000   437.6008     -0.179909       21.8508     -0.724723      -4.19428     0.0972413      0.195118      0.254544      0.323428      0.307580      0.441584      0.368799
 106   1 1530.7776    0.2381  0.3226 10.0566 -0.0003  0.0077   0.0046   0.0204    0.0159   0.0000   439.7443     -0.397819       21.9807     -0.122156      -3.95430     -0.792119      0.118207      0.158419      0.188491      0.212907      0.232722      0.241777
 106   2 1883.7559    0.6301  0.9647 10.1347  0.0000  0.0120   0.0068   0.0311    0.0443   0.0000   440.6286     -0.386429       22.0695     -0.311060      -4.07902     -0.369151      0.179516      0.244426      0.272304      0.313441      0.327616      0.348816
 106   3 2194.5490    1.1967  1.7499 10.3935  0.0000  0.0156   0.0090   0.0422    0.0673   0.0000   441.5177     0.0438711       23.0836     -0.731745      -3.96761     -0.123593      0.237206      0.325819      0.356385      0.409511      0.426389      0.456420
 106   4 2475.1802    2.0600  2.1629 11.3240  0.0000  0.0173   0.0135   0.0475    0.0692   0.0000   442.1210      0.613274       22.8602     0.0663417      -4.13005      -1.45119      0.260240      0.353018      0.392463      0.450830      0.478463      0.506031
 106   5 2738.0173    3.2888  2.0820 11.6596  0.0000  0.0157   0.0201   0.0416    0.0884   0.0000   442.4034      0.919704       22.3617     0.0290180      -3.81574     -0.415818      0.245686      0.332011      0.370722      0.418069      0.448364      0.481324
 106   6 2992.4461    4.4940  1.9052 12.4417  0.0000  0.0146   0.0289   0.0384    0.0828   0.0000   442.8842       1.21625       23.1327      0.531786      -3.09996      -1.78289      0.226026      0.304485      0.334519      0.381031      0.413584      0.439048
 106   7 3235.5468    4.5570  2.5792 12.6031  0.0000  0.0176   0.0253   0.0471    0.0634   0.0000   443.4578       1.19793       22.2909    -0.0327149      -3.25081     -0.196249      0.274964      0.363789      0.417675      0.468571      0.495990      0.524236
 106   8 3471.3659    3.4755  4.3788 12.5491  0.0023  0.0284   0.0155   0.0775    0.0469   0.0000   443.7410      0.978531       22.5412       1.37122      -3.05620      -2.04995      0.429232      0.585732      0.671390      0.751021      0.791936      0.831366
 107   0 1049.5813    0.0342  0.0122 10.2721  0.0000  0.0119   0.0055   0.0086    0.0114   0.0000   436.5347      0.510235       21.1520      0.440896      -3.72478     0.0340552      0.146140      0.184678      0.340971      0.321180      0.303307      0.310333
 107   1 1536.8100    0.2430  0.3289 10.0289  0.0000  0.0077   0.0045   0.0203    0.0158   0.0000   439.7700     0.0806589       21.9069      0.243718      -4.08405    -0.0371703      0.112688      0.150289      0.178900      0.194019      0.206936      0.212988
 107   2 1890.2497    0.6450  0.9788 10.0849  0.0000  0.0115   0.0067   0.0330    0.0465   0.0000   440.7858      0.441692       22.0695     -0.301495      -4.36875   -0.00771087      0.172133      0.229340      0.259529      0.292097      0.315082      0.328302
 107   3 2202.3067    1.2151  1.7207 10.4488  0.0000  0.0155   0.0092   0.0416    0.0676   0.0000   442.0654      0.125281       22.6555      0.254476      -4.15826    -0.0158811      0.231238      0.310118      0.351949      0.402009      0.420402      0.441867
 107   4 2483.5721    2.1031  2.2415 11.2255 -0.0002  0.0176   0.0133   0.0481    0.0753   0.0000   441.8361      0.657732       22.6768     0.0326883      -4.49632     -0.507928      0.268176      0.364833      0.405292      0.455743      0.485610      0.515147
 107   5 2747.5695    3.2739  1.9654 12.0651  0.0000  0.0153   0.0214   0.0417    0.0729   0.0000   442.5401      0.754004       22.0595      0.422445      -3.18497      -1.58511      0.237502      0.319119      0.362235      0.407610      0.442299      0.464837
 107   6 3002.7970    4.4670  1.8884 12.5495 -0.0000  0.0144   0.0288   0.0389    0.0762   0.0000   442.6658       1.18751       22.3397     -0.298739      -4.32263     -0.533639      0.219520      0.297820      0.335663      0.382034      0.411587      0.437462
[truncated: 146,755 more chars]
