# Supplementary material for: Global-Mode Analysis of Full-Disk Data from the Michelson Doppler Imager and the Helioseismic and Magnetic Imager
Source: Sol Phys. 2018 Jan 31;293(2):29. doi: 10.1007/s11207-017-1201-5 (PMC6566312; doi:10.1007/s11207-017-1201-5)
Supplement: Supplementary file 2 — (TAR 362.4 MB) [file 11207_2017_1201_MOESM2_ESM.tar › HMI/hmiv72dasym.8128]

   0  15 2228.6882    1.0486  0.6596 10.5283  0.0000       4.67910  0.1570   0.1674   0.2947    0.7512   0.0000       7.00953    -0.0000       0.00000       0.00000       0.00000       0.00000       0.00000       0.00000       0.00000       0.00000       0.00000       0.00000       0.00000
   0  21 3033.9443    3.7176  1.2898  0.0176  0.0000      0.558551  0.2007   0.4763   0.6083 1000.0000   0.0000       3.50857    -0.0000       0.00000       0.00000       0.00000       0.00000       0.00000       0.00000       0.00000       0.00000       0.00000       0.00000       0.00000
   0  22 3168.6731    3.6152  1.0635 11.2476  0.0000     -0.360778  0.2680   0.5184   0.3825    8.5132   0.0000       3.89839    -0.0000       0.00000       0.00000       0.00000       0.00000       0.00000       0.00000       0.00000       0.00000       0.00000       0.00000       0.00000
   1  11 1749.2354    0.3683  0.2524  9.8468  0.0000       8.98114  0.0567   0.0593   0.1253    0.1521   0.0000       14.3503   507.5158      -13.5914       0.00000       0.00000       0.00000       0.00000       67.0554       31.1963       0.00000       0.00000       0.00000       0.00000
   1  12 1885.0808    0.4595  0.4084  9.9574  0.0361     -0.919769  0.0693   0.0648   0.2276    0.2241   0.0000       9.15922   524.7662      -31.0183       0.00000       0.00000       0.00000       0.00000       56.9306       55.2349       0.00000       0.00000       0.00000       0.00000
   1  13 2020.7539    0.6010  0.5099 10.1235  0.0000       5.34115  0.0720   0.0664   0.2112    0.2694   0.0000       4.49643   652.7114      -55.3563       0.00000       0.00000       0.00000       0.00000       79.7810       43.3421       0.00000       0.00000       0.00000       0.00000
   1  14 2156.7751    0.8626  0.9873  8.3649  0.0000       3.03900  0.1209   0.0731   0.2631    3.5049   0.0000       2.36129   397.9342      -66.1528       0.00000       0.00000       0.00000       0.00000       108.945       62.9227       0.00000       0.00000       0.00000       0.00000
   1  15 2292.0466    1.1255  0.8641  9.3027  0.0000       7.28863  0.1330   0.1073   0.2125    1.7268   0.0000       3.68035   313.4412      -40.5913       0.00000       0.00000       0.00000       0.00000       112.763       53.3970       0.00000       0.00000       0.00000       0.00000
   1  19 2828.2316    3.1067  0.7210  0.3626  0.0000      -1.21117  0.0896   0.2637   0.1876 1000.0000   0.0000       1.92779   364.8102       36.0847       0.00000       0.00000       0.00000       0.00000       92.8433       43.4290       0.00000       0.00000       0.00000       0.00000
   1  22 3233.3768    3.2431  1.3603 12.4245 -0.0173       1.09880  0.1749   0.2677   0.3356    1.6129   0.0000       2.13085   550.3394       54.8948       0.00000       0.00000       0.00000       0.00000       160.139       76.3046       0.00000       0.00000       0.00000       0.00000
   1  24 3504.2130    2.7322  2.8057 11.4091 -0.0095       1.03951  0.2504   0.1727   0.4897    1.3909   0.0000      0.843969   460.6104       164.456       0.00000       0.00000       0.00000       0.00000       202.279       115.500       0.00000       0.00000       0.00000       0.00000
   1  26 3777.0181    2.2500  6.4502 -2.2163  0.0000      0.230183  0.4059   0.0780   0.9427 1000.0000   0.0000      0.433799  -123.2236       128.733       0.00000       0.00000       0.00000       0.00000       291.025       190.412       0.00000       0.00000       0.00000       0.00000
   2  12 1945.7468    0.5418  0.4233 10.0279  0.0000       4.28518  0.0520   0.0490   0.1214    0.1917   0.0000       4.09432   453.6626      -8.02454      -13.6929       2.10600       0.00000       0.00000       33.8933       26.8335       15.9643       5.57967       0.00000       0.00000
   2  13 2082.1533    0.6891  0.5508  9.6768  0.0000       7.15012  0.0671   0.0515   0.1218    0.3005   0.0000       3.13854   441.6633      -17.5100       29.9687       20.2855       0.00000       0.00000       30.9530       31.3319       17.5746       8.05319       0.00000       0.00000
   2  14 2217.8755    0.8192  0.9192 10.2473  0.0000       7.93002  0.1115   0.0579   0.1940    0.3602   0.0000       3.40287   469.7596      -63.8451       23.5562       6.67264       0.00000       0.00000       57.0715       45.6022       26.3255       8.74836       0.00000       0.00000
   2  15 2352.2832    1.2680  0.8700 10.6495  0.0000       4.79771  0.1080   0.0843   0.1610    0.5295   0.0000       2.86568   474.5633       43.0862      -4.21457      -1.42980       0.00000       0.00000       46.6247       41.8963       26.6837       10.5238       0.00000       0.00000
   2  18 2754.3512    2.4088  1.0792 10.6118  0.0000     -0.596974  0.1066   0.1395   0.2053    2.0663   0.0000       1.27275   442.6508       29.3945      -5.30213       6.01381       0.00000       0.00000       41.7831       41.7855       23.4083       10.0935       0.00000       0.00000
   2  19 2889.6247    3.5488  0.9631  2.9985  0.0000      0.821140  0.0782   0.2064   0.2001 1000.0000   0.0000       1.12268   412.7564       46.9761      0.152902      -3.73853       0.00000       0.00000       35.8299       32.4196       23.2242       8.48661       0.00000       0.00000
   2  22 3295.5362    3.5843  1.3330 12.1724  0.0174       4.20677  0.1161   0.2106   0.2532    1.0314   0.0000       1.81406   401.1171       137.144      -13.7266       30.5936       0.00000       0.00000       60.6911       52.9156       24.0819       10.7445       0.00000       0.00000
   2  23 3430.9453    3.2710  2.1033 11.1331 -0.0095     -0.212952  0.1403   0.1300   0.2719    2.5869   0.0000      0.798303   429.3566       98.0924      -39.8366       13.4952       0.00000       0.00000       62.1114       65.9003       29.4100       16.8790       0.00000       0.00000
   3  12 2001.2274    0.6034  0.5203  9.4212  0.0000       7.17660  0.0701   0.0427   0.0897    0.3556   0.0000       3.25770   470.9914       16.5208      -1.79248       10.8236      -2.56324      0.671173       24.0514       22.4371       19.7675       11.9297       5.95013       1.58875
   3  13 2137.7278    0.8142  0.6342  9.1484  0.0000      0.987662  0.0683   0.0461   0.1023    0.5891   0.0000       1.74167   428.9140      -2.62947      -15.7858      -13.0745       2.47556      0.345080       21.6072       25.6908       19.8902       10.8433       6.26477       2.01571
   3  14 2273.5816    1.0122  0.9060  9.9503  0.0000       3.95579  0.0739   0.0552   0.1657    0.5144   0.0000       1.64637   483.2562      -63.3047      -13.8443       3.32950      -10.0076      0.665901       24.7294       27.8115       20.2002       10.5109       5.86220       1.84045
   3  15 2407.8140    1.4046  0.7104 10.9609  0.0000       6.60947  0.0776   0.0805   0.1031    0.3120   0.0000       2.21474   415.4649      -34.5092      -8.50971      -4.59164      -1.97392      0.147375       25.3473       24.1400       20.9385       12.2806       5.90992       1.68063
   3  18 2811.6256    2.8567  0.8844 10.9933  0.0000       2.89274  0.0683   0.1479   0.1286    1.1687   0.0000       1.43150   451.2637       45.3279       8.05623       8.17369     -0.803371       1.60860       25.5503       25.0730       17.9643       10.0120       4.58555       1.38423
   3  19 2947.0666    3.7852  0.8550  9.4989 -0.0010       1.13144  0.0599   0.1922   0.1255   20.0945   0.0000       1.39029   446.2735       45.4456      -9.79949       3.78592      -1.48810     -0.545059       22.6486       20.7573       16.4989       9.81377       4.36429       1.22487
   3  20 3082.4054    3.8466  0.8068 12.3459  0.0000      0.286740  0.0726   0.2036   0.1263    0.6229   0.0000       1.41129   374.3919       23.6205       38.1866      -14.8105      -4.48114      -1.34158       29.5054       29.3465       19.6422       10.4113       4.83985       1.51892
   3  21 3217.8325    3.9526  1.3240 11.9219  0.0000      0.330813  0.1008   0.1776   0.1742    1.1728   0.0000       1.12735   419.5573      -12.0506      -17.5021       23.9134      -1.99491     -0.909091       32.1441       29.3216       23.5177       16.3776       6.39805       1.84901
   3  22 3353.6621    3.7377  1.8302  4.5127  0.0000      0.642692  0.1050   0.1359   0.2013  789.7770   0.0000      0.749347   377.3888       37.3938       31.3718       5.53629      0.454478     -0.235384       33.7166       31.7599       24.6096       14.2359       6.73269       1.89340
   3  23 3489.5619    2.8461  2.4122 11.5786  0.0009      0.235584  0.1334   0.0979   0.2517    0.3970   0.0000      0.530656   399.4432       39.6282       25.6246       5.68180       5.91885      -2.23195       46.6934       47.7570       31.6540       19.3317       8.00543       2.82965
   3  24 3626.4133    2.4146  3.4119 11.1894  0.0000      0.833017  0.1556   0.0721   0.3126    0.2980   0.0000      0.342838   503.5231       14.7320      -25.7275      -30.2597       17.0286      -1.69945       53.4952       53.0059       39.5457       21.9627       11.0809       3.33530
   4  12 2051.8550    0.5872  0.5791  9.9629 -0.0001       13.3727  0.0542   0.0346   0.0985    0.1440   0.0000       3.47066   460.9001       11.9667       5.11602      -1.71744      -13.2003     -0.380047       14.6756       14.1678       13.0265       9.84324       6.32243       2.93804
   4  13 2188.4542    0.8452  0.5419 10.1704  0.0000       3.30312  0.0439   0.0454   0.0859    0.2247   0.0000       1.86133   427.2605       5.47458       18.5014     -0.788662      -8.86484       3.35503       14.0068       12.9490       11.6155       9.25746       5.51816       2.67173
   4  14 2324.2893    1.2869  0.8193  9.8481  0.0000       4.15702  0.1024   0.0634   0.1061    0.7013   0.0000       1.60873   428.0369      -5.21938       8.39898       7.56544       6.76207      -2.62805       41.2796       44.7483       31.2705       16.7720       7.91622       3.27110
   4  15 2458.7065    1.4386  1.2457  9.8931  0.0000       2.99332  0.0848   0.0654   0.1795    1.4880   0.0000       1.43304   423.8986       6.74688      -9.31068      0.839668       4.02978      -3.52511       22.6704       24.3614       19.9373       13.7235       7.62679       4.06502
   4  17 2728.5867    2.5915  0.9375 11.4939  0.0000       3.44509  0.0689   0.1211   0.1372    0.7730   0.0000       1.47946   444.1124       5.95860      -4.92919       11.7993       3.40491      0.726298       21.3096       20.8284       15.6557       12.6758       7.78965       3.29164
   4  18 2864.3268    3.0314  0.9312 10.9739  0.0000      0.850984  0.0621   0.1426   0.1269    1.6361   0.0000       1.31102   436.0276      -7.32606       6.35573       4.59465      -3.22537      -8.97557       19.5776       20.2633       15.6070       11.3228       6.31947       3.06433
   4  20 3135.9785    4.0326  1.0744 -0.4942  0.0000      0.326537  0.0679   0.1707   0.1312 1000.0000   0.0000       1.02811   447.2596      -15.6180      -5.59671       4.67019      -8.58362       5.42074       21.0676       19.8740       17.8090       11.6404       7.76352       3.22261
   4  21 3271.9020    3.7921  1.3568 11.5131  0.0000       1.51378  0.0818   0.1498   0.1543    1.3033   0.0000      0.947149   447.3819       65.9782       45.1577       19.6342       2.73114       1.96684       24.0767       24.5369       19.4126       14.1662       7.86402       3.88897
   4  23 3544.7580    2.6674  2.9405 11.5091  0.0001      0.510189  0.1278   0.0774   0.2423    0.3186   0.0000      0.372304   456.3153       86.9523       27.3547      -13.6484      -5.20493       10.0544       33.3161       35.8692       29.3515       20.2241       12.3149       5.63882
   4  24 3681.7458    2.2903  4.8494 10.6336  0.0000      0.250939  0.1722   0.0497   0.3281    0.2675   0.0000      0.209664   409.1352       54.3339       18.8375       10.9257      -4.75966       11.1714       40.4143       44.7234       36.3001       27.0258       16.1324       7.93318
   4  25 3819.1105    1.9305  6.2840 10.3968 -0.0045      0.376341  0.2008   0.0395   0.3946    0.2242   0.0000      0.146567   454.0400       127.467       34.7434       14.3047       27.8925       10.6770       51.2264       52.9200       44.0601       32.9400       20.3336       9.03882
   4  26 3956.9101    1.6701  8.0010 10.2458  0.0000      0.410439  0.2470   0.0324   0.4629    0.1778   0.0000      0.134258   390.6535       57.0784       35.2684       47.6655      -22.0522       2.32026       59.3267       65.1135       52.0061       39.3041       22.7766       11.1363
   5   9 1685.8274    0.2457  0.2682  9.9347  0.0000       11.9243  0.0444   0.0213   0.0645    0.0831   0.0000       10.9027   445.7999      -20.7799       9.18654      -1.74259      -3.45953      -4.17264       11.4490       10.8948       10.5693       8.83587       5.74426       3.30716
   5  11 1960.6511    0.5059  0.4588  9.8255  0.0000       8.68156  0.0425   0.0278   0.0724    0.1234   0.0000       3.23814   421.8816       19.7789      0.986953      -5.33719      0.456436      0.232643       10.1879       11.8490       8.70354       8.51309       5.11300       3.28520
   5  12 2098.5237    0.6763  0.6063 10.2140  0.0000       7.75861  0.0486   0.0344   0.0966    0.1470   0.0000       2.37115   444.6094      0.109880       12.1319      -9.83484      -7.26284       6.83760       10.6221       12.8563       9.58081       8.96414       6.08850       3.97675
   5  13 2235.5507    1.0463  0.6762  9.8013 -0.0007       5.22063  0.0446   0.0492   0.0990    0.3049   0.0000       1.38806   413.4695      0.584895       3.09358      -4.37897      0.876152    0.00712932       11.7805       12.9597       9.89096       8.75647       6.18474       4.08727
   5  14 2371.2884    1.3066  0.8568 10.6477  0.0000       3.36206  0.0602   0.0558   0.1029    0.3033   0.0000       1.34097   444.8269      0.600596      -2.34080       14.4121      -4.28660       3.17728       15.1357       16.1674       14.0790       10.5504       7.56425       4.15391
   5  15 2506.1498    1.6616  1.0588 11.0624  0.0000       2.74641  0.0690   0.0716   0.1154    0.3931   0.0000       1.40329   433.3004       35.7304       13.6320      -9.56897       1.23571       1.04893       14.9556       16.0264       14.3297       11.8734       7.05087       4.41790
   5  16 2641.2619    2.1492  0.8260 11.5713  0.0000       1.26869  0.0530   0.0960   0.1062    0.3581   0.0000       1.36522   416.3246       42.3658       18.0311       31.9215       11.5914       5.33622       13.7164       14.1260       11.6472       9.94760       6.90569       3.83623
   5  18 2913.7612    3.6815  0.7055 11.7280  0.0000       1.19189  0.0551   0.1672   0.0907    0.7852   0.0000       1.10202   420.5779       22.7950       9.01854      -2.21038      -9.70062       2.24295       19.1024       22.0455       17.9305       12.0346       6.70901       3.18591
   5  19 3049.9874    3.9312  0.9642 11.8582  0.0047       1.08027  0.0507   0.1824   0.1250   63.2055   0.0000      0.847349   436.6540       8.61603       10.1170       3.00602      -1.22666     -0.354203       11.6160       13.3379       11.1255       9.29444       6.23924       3.78650
   5  22 3459.5210    3.1352  2.6661  4.5272  0.0000      0.288482  0.1078   0.0787   0.1866  355.7024   0.0000      0.307615   459.4553       46.6510       6.98480       13.6571      -4.78396     -0.649915       21.8120       26.0492       22.1941       17.0213       12.6599       7.24565
   5  23 3597.0990    2.5754  3.5299 11.0744  0.0008      0.876834  0.1323   0.0622   0.2486    0.3468   0.0000      0.272089   440.3315       48.5327       65.1590       34.9300       1.75241       4.26300       26.9870       29.7125       27.5357       21.1375       14.3036       8.82569
   5  24 3734.0103    2.0649  5.2412 10.9474 -0.0004      0.261034  0.1650   0.0428   0.3276    0.1757   0.0000      0.184507   517.8064       38.9290       6.29009       50.9457      -6.80190      -2.34173       33.9097       37.9165       35.0346       26.7307       18.1253       10.9512
   5  25 3871.9369    1.8364  6.7405 10.1515  0.0000      0.359116  0.1981   0.0324   0.3520    0.1958   0.0000      0.128955   445.5582       86.7094       74.1395      -47.6800      -18.1887      -5.75031       40.7755       45.0061       39.7286       31.1707       21.6920       12.6136
   6   9 1727.7419    0.2789  0.2664  9.9485  0.0000       25.3634  0.0325   0.0214   0.0769    0.0719   0.0000       10.7226   426.3344      -2.17191       19.0598       3.50094       1.06514       2.49286       7.71286       7.04399       7.12958       6.96425       4.63936       2.77061
   6  10 1866.1612    0.4265  0.2708  9.8160  0.0000       14.2570  0.0297   0.0282   0.0523    0.0892   0.0000       4.73378   441.5066       8.94714       13.9632       7.87756      0.780410     -0.808466       8.66744       10.4748       9.70758       7.15509       4.65766       2.50995
   6  11 2004.1889    0.5479  0.5871  9.7682  0.0000       7.35146  0.0429   0.0261   0.0881    0.1423   0.0000       2.29161   437.7421       10.0074      -6.59118       3.03526      -2.49317      0.361273       11.1445       11.4280       10.3080       8.32480       6.60505       4.29952
   6  12 2142.5929    0.8777  0.5996  9.6505 -0.0005       3.80550  0.0382   0.0388   0.0778    0.2256   0.0000       1.50542   436.3917      -5.44390       1.49056       12.3634      -2.25653       5.08887       8.29429       8.03398       8.14409       6.82191       5.27820       3.79782
   6  13 2279.9319    1.0370  0.6917 10.3249  0.0000       3.54547  0.0473   0.0444   0.0827    0.2199   0.0000       1.38922   425.7421      -5.55414       17.4132      -8.86644       6.41058      -6.93886       10.1718       11.0028       10.7000       8.37789       6.75002       4.22647
   6  14 2415.7588    1.3781  1.0155 10.4253  0.0000       4.36679  0.0629   0.0511   0.0982    0.3595   0.0000       1.24707   445.1968       10.1626       26.7440      -7.15740       4.72604      -6.87669       10.9562       11.7130       12.3290       9.49921       7.55078       4.92606
   6  15 2551.1064    1.8938  1.0165 10.8563  0.0000       1.38136  0.0553   0.0673   0.1021    0.3869   0.0000       1.16763   434.1783       2.34307       5.77112      -12.9061       4.45485      -7.54599       10.5469       11.8360       10.9539       9.52890       6.35306       4.47217
   6  16 2687.1453    2.3354  0.9642 11.1414  0.0000      0.827044  0.0555   0.0853   0.1013    0.4535   0.0000      0.915767   442.3234      -9.89313       11.5356       9.30476      -6.89844      -5.83908       13.1002       15.3743       13.6001       9.95093       6.92887       4.48982
   6  17 2823.8078    2.9131  0.8790 12.0432  0.0000       2.33244  0.0508   0.1081   0.0961    0.2793   0.0000       1.01760   418.4219       11.5133      -12.8043       5.68383       3.17552      -2.82179       10.9568       11.7864       11.3280       8.82938       6.54034       4.09023
   6  18 2960.8252    3.4800  0.9027 11.7933  0.0000       3.26172  0.0515   0.1248   0.0924    0.5415   0.0000      0.991795   435.7361       9.39608       8.08148       3.87403      -2.42781       9.41587       9.42599       11.9251       9.89658       8.78239       6.15627       4.13255
   6  19 3097.4695    4.1017  0.8958 12.2343  0.0000       2.15724  0.0445   0.1560   0.1060    0.5209   0.0000       1.11067   434.7280       14.3972       18.7503       14.6550       4.18513     -0.341179       9.08070       10.8932       9.54474       7.90161       5.97569       3.62303
   6  20 3234.1264    3.9350  1.4754  9.8127  0.0027      0.340368  0.0744   0.1161   0.1281    1.6411   0.0000      0.856746   438.6116       49.3390      -8.05499      -7.13275       2.74600      0.808738       12.3069       14.9826       13.1323       11.3248       8.21739       5.43344
   6  21 3371.3189    3.3786  1.9730 11.7550  0.0000      0.714013  0.0893   0.0935   0.1610    0.4835   0.0000      0.547476   445.8221       17.7098       17.3354       16.8483       16.7517      -7.17300       15.4637       19.0577       15.3976       13.9030       10.1027       6.73010
   6  22 3508.5950    2.9090  2.5928 11.2893  0.0000      0.828920  0.1003   0.0724   0.1948    0.4190   0.0000      0.388458   457.3902       49.7733      -10.2091       28.2270      -7.74634      -2.18230       17.8159       20.5935       18.6747       16.1960       11.6027       7.40484
   6  23 3646.3662    2.4504  3.6552 11.1277  0.0000      0.227260  0.1331   0.0542   0.2325    0.2635   0.0000      0.249546   445.5030       15.1647      -5.77651       6.45909       19.8580       10.2347       22.4588       27.6441       24.4595       19.5500       15.1945       10.0720
   6  24 3784.6482    2.0040  5.4607 10.6977  0.0000      0.627739  0.1613   0.0372   0.3109    0.1623   0.0000      0.149569   377.8140       30.0710       3.89053      -5.34528      -51.0636      -9.07282       27.9972       32.4828       29.1714       25.0987       18.9523       12.4000
   7   8 1627.5387    0.1999  0.1218 10.0356  0.0000       24.9405  0.0391   0.0264   0.0622    0.0572   0.0000       25.1621   438.2594      -5.39704       5.23062     -0.533651       5.04283     -0.722321       5.10379       7.63827       8.38252       7.92890       4.74636       3.55661
   7   9 1767.6924    0.2999  0.2749 10.0031  0.0000       14.3818  0.0338   0.0203   0.0562    0.0730   0.0000       6.97546   437.8494      -13.3022       1.70408      0.742806     -0.500121      -3.53666       7.69408       7.46830       7.09888       6.18356       4.79029       4.35257
   7  10 1906.9265    0.4831  0.4670  9.6895  0.0000       11.0524  0.0384   0.0240   0.0693    0.1053   0.0000       2.57313   433.2561      -7.25105     -0.342262       2.04013      -1.85349      -3.07079       8.16332       9.08228       8.53922       7.26455       6.42997       3.60059
   7  11 2045.9936    0.6224  0.5981  9.8614  0.0000       9.21207  0.0414   0.0283   0.0858    0.1292   0.0000       2.22883   430.3852      -7.93998       6.29319       9.34432      -1.07431      -1.61081       7.83409       9.75529       9.49688       7.90529       5.69361       4.07670
   7  12 2184.6975    0.8703  0.7056  9.9718  0.0000       5.77538  0.0475   0.0346   0.0783    0.2066   0.0000       1.50814   442.0721      -7.01323       3.05853       1.65504       4.13447      0.942724       9.78865       11.0917       11.1614       8.67929       6.33584       4.49934
   7  13 2322.1645    1.1625  0.8021 10.4406  0.0000       3.39665  0.0460   0.0414   0.0854    0.1977   0.0000       1.23942   434.3064       6.53347       8.27134      -12.2713       1.30894       1.54054       7.44943       8.51315       8.82909       7.39793       5.60030       3.90953
   7  14 2458.3701    1.5713  1.0844  9.4637  0.0000       3.59095  0.0583   0.0498   0.0943    0.8209   0.0000      0.998299   427.9014      -1.85348       4.16174       18.2559       5.38428      -2.93696       10.0685       11.2912       10.6132       8.74977       7.08888       4.93993
   7  15 2594.2595    2.1320  0.8364 11.3509  0.0000       1.09527  0.0453   0.0756   0.0823    0.2857   0.0000       1.03066   443.8413       23.9712      -5.87699      -5.07748       9.14933      -2.17106       7.71511       9.08179       8.51945       7.82794       5.77495       4.14876
   7  16 2731.2699    2.5273  0.9779 11.7840  0.0000       1.65993  0.0573   0.0879   0.0875    0.3088   0.0000      0.967545   428.3424       9.00953       24.7863      -6.01961       1.66255       3.98937       9.49492       10.3414       8.68820       8.72361       7.70954       5.32656
   7  17 2868.4442    3.3362  0.9105 11.8542  0.0000       1.65066  0.0466   0.1126   0.0832    0.3935   0.0000      0.856481   426.1234       5.22469       11.8080       9.88575      -2.84510      -4.58801       8.50048       9.67660       9.32427       7.86076       6.12957       4.37070
   7  18 3005.8675    3.6652  1.0413 12.0779  0.0000       2.61340  0.0491   0.1205   0.1043    0.3978   0.0000       1.04983   436.5052       28.2189       18.5619       8.98401       4.04246      -9.20820       8.01525       9.11692       8.36543       7.69590       5.90281       4.31304
   7  19 3142.9558    4.0863  1.1973  4.5302  0.0000      0.976766  0.0525   0.1263   0.1082  924.7218   0.0000      0.946305   447.3491       20.4879       25.1350      0.278130      -2.42283      -5.96891       8.34140       9.96756       9.50332       8.23632       6.17719       4.21586
   7  20 3280.0485    3.6863  1.5003 11.2698  0.0000      0.492810  0.0658   0.1029   0.1111    0.7298   0.0000      0.614283   437.2983       31.4110       24.7369       3.33590       4.80601       4.42515       10.5062       12.5462       11.5969       10.0575       7.59795       5.43552
   7  21 3417.7685    3.2113  2.0165 11.8406  0.0000      0.710394  0.0816   0.0808   0.1347    0.2913   0.0000      0.432905   464.3165       26.6338      -7.61724       15.1102       4.84516      -11.0301       12.6073       14.2233       14.0016       12.0135       9.63537       6.76578
   7  22 3555.6652    2.6418  3.1318 10.9618  0.0000      0.900804  0.1024   0.0536   0.1835    0.2992   0.0000      0.285553   455.1778       45.9728       1.85031       18.3723      0.640492      -15.1290       15.8448       17.5696       16.7064       14.8526       12.0830       8.71662
   7  23 3693.5048    2.2108  4.7243 10.6476  0.0000      0.182646  0.1302   0.0369   0.2478    0.1924   0.0000      0.168160   458.2218       18.9256       15.5353       39.9831      -8.36358      -13.2828       20.0221       22.9196       21.7841       20.2732       15.2061       10.9230
   7  24 3832.4414    1.8666  7.1662 10.1576  0.0000      0.419502  0.1709   0.0259   0.3244    0.1291   0.0000     0.0977025   417.4655       40.0878      -6.44988       12.5466       9.17214      -8.10655       23.9594       29.8432       28.3767       24.9244       18.8966       13.7856
   7  26 4109.7994    1.3807 10.8502 10.0798  0.0000     0.0487036  0.2519   0.0192   0.4766    0.0837   0.0000     0.0845887   453.2424      -15.9573       26.5648       10.6249       2.81522      -6.20981       33.5023       41.4361       39.6787       34.6334       26.5793       18.9924
   8   9 1806.2675    0.4058  0.3102  9.9484  0.0000       11.6101  0.0296   0.0222   0.0465    0.0740   0.0000       4.01406   435.1420      -2.60607       5.62976      -7.35279       6.08999     -0.240261       5.16213       5.55103       5.47257       5.13570       4.20082       3.26912
   8  10 1946.1575    0.5153  0.4277  9.9596 -0.0011       10.1590  0.0467   0.0242   0.0671    0.0972   0.0000       2.83820   442.6142       7.30940       17.8995       10.3796       4.09523      -1.01848       11.4027       13.7773       12.4953       11.8293       9.80989       5.22865
   8  11 2086.2335    0.6816  0.5654 10.0036  0.0000       9.70447  0.0340   0.0286   0.0688    0.1249   0.0000       1.95376   439.9873       12.2501       4.57182       1.33152      0.832806      -1.67005       5.27184       6.39278       5.98132       5.61839       4.60543       3.16662
   8  12 2225.3134    0.9817  0.6644 10.2952  0.0000       6.56097  0.0373   0.0368   0.0689    0.1623   0.0000       1.33425   433.2334       12.0458       7.82600       5.06360       1.25098       1.56507       6.36509       7.84119       7.27289       6.36340       4.99409       3.92456
   8  13 2362.9448    1.2233  1.0301 10.3349  0.0000       2.48141  0.0518   0.0392   0.0970    0.2624   0.0000       1.06828   421.1436       23.3331      0.977884     -0.810875      -9.09026       1.62922       6.96119       8.52560       8.68474       7.50328       6.10833       4.34102
   8  14 2499.5871    1.8259  0.8488 10.8568  0.0000       3.63558  0.0423   0.0611   0.0772    0.2653   0.0000      0.960111   443.5372       12.4598       12.4971       15.6483      -5.49825     -0.169655       6.49227       7.58270       7.92740       6.49398       5.31792       4.12571
   8  15 2636.3046    2.2603  0.9474 11.3649  0.0000       2.76775  0.0449   0.0732   0.0892    0.3038   0.0000      0.973604   438.6192       13.8915       8.92469    -0.0104000       7.05618      -6.44972       7.06138       7.94775       8.08420       6.77794       5.64576       4.43652
   8  16 2773.8680    2.8350  0.8833 11.2400  0.0000       1.18372  0.0409   0.0920   0.0820    0.4440   0.0000       1.00173   447.5219       7.46198       6.61493       4.69395      -1.66165     -0.748818       6.46490       8.15895       7.46126       6.65750       5.55428       3.98087
   8  17 2911.6390    3.5331  0.8601 11.8134  0.0003      0.393771  0.0387   0.1168   0.0836    0.3826   0.0000      0.916380   424.8255       24.4697       1.39955       5.97773      -5.55697      -7.46615       6.28614       7.47500       7.23384       6.25808       4.96408       3.84036
   8  18 3049.2574    3.8428  1.1135 11.7462  0.0000      0.905399  0.0550   0.1103   0.0957    0.5881   0.0000      0.966613   440.7352       16.7508       4.30934      -5.93926      -4.72614       1.18504       7.21780       8.62844       8.44172       7.28347       6.13759       4.60593
   8  19 3186.8339    3.9957  1.1380 12.5881  0.0000     0.0459652  0.0541   0.1185   0.1027    0.3379   0.0000      0.915441   427.9530       29.4228       33.2504       12.6487      -4.35392      -4.37834       7.61712       9.13659       8.82574       8.33236       6.38830       4.81958
   8  20 3324.6073    3.5414  1.6457 12.3122  0.0000      0.729031  0.0653   0.0896   0.1278    0.2256   0.0000      0.588237   444.6229       4.16361       16.2556       1.63732       7.92898      0.759820       9.33959       11.3863       10.5345       9.61827       7.75614       5.72955
   8  21 3462.7047    3.1598  2.5848 11.1769  0.0000      0.665259  0.0796   0.0628   0.1504    0.2582   0.0000      0.303604   443.6822       37.8894      -1.01254       1.04297       6.86022      -25.6940       10.8347       12.6498       12.5225       11.2869       9.23799       6.83677
   8  22 3601.0722    2.4517  3.6274 11.0866  0.0001      0.451630  0.1066   0.0436   0.1827    0.1693   0.0000      0.207911   441.8490       32.0960       9.14878       14.9585      -6.59943       4.98064       15.2027       17.9303       17.6146       15.5660       12.4896       9.20956
   8  23 3740.0335    2.0684  5.1667 10.6929  0.0026      0.756539  0.1299   0.0318   0.2451    0.1282   0.0000      0.148999   438.4546       39.6961       22.8589       10.5213       2.10987      -5.84067       17.4695       21.4665       20.9013       18.6012       14.3977       11.2845
   8  24 3878.7446    1.8264  6.9759 10.3834  0.0000      0.278837  0.1580   0.0247   0.2987    0.1087   0.0000      0.104527   453.9884       8.03931      -14.7984      -6.03994       7.26096      -2.89554       20.9739       25.6048       25.0012       22.2631       18.0168       13.5848
   8  25 4018.2078    1.5491  9.0093 10.1585  0.0000      0.277496  0.1936   0.0200   0.3660    0.0888   0.0000     0.0802038   435.2645       21.0336       23.9904       10.0337       58.7246      -12.0473       24.4979       30.1243       28.7243       26.7261       22.0134       15.8881
   8  26 4156.7174    1.2861 12.1012 10.0272  0.0000     0.0372722  0.2674   0.0165   0.4941    0.0748   0.0000     0.0822180   453.5928       91.9626      -18.7418      -3.98121       39.8448       13.0775       30.3409       36.7872       38.0541       32.3733       27.0693       20.4481
   9   6 1408.4388    0.1143  0.0951 10.0313  0.0000       22.4889  0.0265   0.0168   0.0533    0.0441   0.0000       62.9076   436.3674      -2.48997       15.5023       3.54782      -1.42145       5.00580       4.06120       4.97627       4.01204       4.06193       4.09728       3.39782
   9   8 1702.4649    0.2737  0.2146  9.9406  0.0000       12.7647  0.0273   0.0177   0.0388    0.0565   0.0000       7.71619   434.5154     -0.594283       18.0366      -1.58559      -1.31966       3.38423       4.72682       3.99978       4.20804       4.66219       4.01261       2.78540
   9  10 1984.3258    0.5690  0.4517  9.8334  0.0000       7.91179  0.0324   0.0247   0.0569    0.1083   0.0000       2.11516   437.1445      -9.80695       7.84140       2.41444      -2.97434      -1.59091       3.87758       5.88705       5.32940       4.61813       4.15671       3.10005
   9  11 2125.2241    0.7669  0.5807  9.9964  0.0000       8.10071  0.0327   0.0292   0.0660    0.1468   0.0000       1.61055   429.4284       2.78689       13.0487      -2.00891     0.0724874     -0.811785       5.58424       6.80699       6.73147       6.19304       4.74353       3.57467
   9  12 2264.6750    1.0864  0.7808  9.8673  0.0002       4.15571  0.0409   0.0347   0.0720    0.2413   0.0000       1.01884   439.9473     -0.675772       22.8673       2.15498       4.35036      -3.11963       6.59164       8.40874       7.86063       6.58776       5.20151       4.03095
   9  13 2402.4169    1.4199  0.8119 10.5714  0.0000       3.41877  0.0383   0.0458   0.0729    0.2168   0.0000      0.943866   428.3838      -1.44373       13.7577       12.2864       2.91356      -5.69215       5.10833       6.21678       6.00992       5.40130       4.74017       3.78156
   9  14 2539.6664    1.8061  0.9394 10.9302  0.0000       2.16723  0.0447   0.0551   0.0819    0.2598   0.0000      0.996043   434.0392       6.54213       9.24224       3.23271      -7.40151       1.79015       6.61636       7.86246       6.95112       6.54391       5.82962       4.53426
   9  15 2677.0946    2.5341  0.8477 11.4385  0.0000      0.932286  0.0367   0.0789   0.0758    0.2669   0.0000      0.832034   444.0518       10.3849       7.71540       7.70540       8.09069      -3.16071       5.04029       6.22110       6.16974       5.45936       4.62389       3.67567
   9  16 2815.3380    3.1246  1.0065 11.3617  0.0000       2.81394  0.0481   0.0874   0.0763    0.4139   0.0000      0.991142   437.3514       14.1848       21.2996       6.11626      -2.69904      -5.09223       5.60007       6.48189       6.96163       5.94418       5.44001       4.00641
   9  17 2953.5808    3.7038  0.9590 11.4936  0.0005     -0.299963  0.0406   0.1054   0.0793    0.5430   0.0000      0.732536   439.6342       21.9944       11.5341       3.66242       3.48217       1.44685       5.54120       6.24033       7.09271       6.15716       5.13218       3.77933
   9  18 3091.6869    4.0175  0.9988 11.9892  0.0000       2.08868  0.0430   0.1159   0.0820    0.4325   0.0000      0.704381   437.4152       21.7072       2.98981       11.1663       2.35847      -5.21619       5.70255       7.09155       6.91433       6.00500       5.25010       4.05115
   9  19 3229.6624    3.9676  1.3251 12.1384  0.0000      0.612209  0.0556   0.1039   0.0989    0.3910   0.0000      0.775447   441.5884       11.8810       12.3498       12.4574      -2.21467     -0.743143       6.60065       8.50500       8.09369       7.77801       5.99543       5.04451
   9  20 3368.0637    3.3636  1.9155 12.0986  0.0000      0.771073  0.0693   0.0757   0.1219    0.1998   0.0000      0.489830   423.5498       36.7796       17.4800       13.8690       9.30511     -0.930009       8.64791       10.6263       10.1473       9.93977       8.13554       6.03505
   9  21 3506.4694    2.7392  2.5352 11.7069  0.0000      0.409876  0.0796   0.0535   0.1448    0.1478   0.0000      0.326808   435.3201       48.9922      -6.11398       1.23474      -7.23819      -4.48827       9.53670       11.7828       11.7768       10.5960       9.16160       7.06856
   9  22 3645.2551    2.4158  3.9890 11.1094  0.0002      0.412844  0.1034   0.0398   0.1890    0.1306   0.0000      0.175722   446.9501       21.3609       16.4307       23.9266       3.53242      -7.95821       12.7857       15.3241       15.6907       13.6400       11.2899       9.44214
   9  23 3784.6941    1.9659  5.5872 10.8724 -0.0006      0.445601  0.1340   0.0288   0.2429    0.0986   0.0000      0.130858   430.8474       24.3887      0.793486       17.6756      0.859307       10.2506       15.8309       18.8152       18.5235       17.5315       14.9771       11.4204
   9  24 3923.9527    1.7069  7.8397 10.3194  0.0000      0.312534  0.1646   0.0213   0.3031    0.0918   0.0000     0.0900687   477.5605       9.76281       14.4185       47.1364      -4.31789      0.702209       18.6712       22.6801       22.9205       20.9061       17.8105       13.8695
   9  25 4063.5468    1.4696 10.7670 10.1577  0.0000      0.133223  0.2179   0.0176   0.3944    0.0737   0.0000     0.0710033   427.9908      -8.75450       8.14177       32.4575       10.6019       4.90124       23.1578       28.6636       28.4012       27.2130       22.0549       17.8791
   9  28 4483.0913    0.8365 17.5551 10.0904 -0.0048    -0.0810037  0.4774   0.0119   0.8058    0.0521   0.0000      0.105307   414.7427       83.2068       5.92427      0.760235       2.22231       16.1085       39.3395       51.1000       49.4550       46.9929       39.0110       30.9404
  10   8 1737.8448    0.3160  0.2360 10.0243  0.0000       14.0194  0.0238   0.0184   0.0375    0.0548   0.0000       6.21157   437.5925       2.24245       11.0337      -2.95326       1.09380       2.69650       3.38229       4.30067       3.94860       3.90712       3.26887       2.36915
  10   9 1880.1031    0.4554  0.3869  9.8483  0.0000       14.3148  0.0274   0.0201   0.0490    0.0744   0.0000       2.86768   432.5110       1.25731       15.0851       3.56215      -4.70365       2.60568       3.65989       4.53675       4.30679       4.00507       3.50601       2.84670
  10  10 2021.5144    0.6342  0.5391  9.8072  0.0000       8.64904  0.0337   0.0245   0.0580    0.1057   0.0000       1.60541   433.4959      -7.17748       20.4338       6.39121      -3.98037      -5.04578       4.97770       6.82349       7.06158       5.82329       4.85772       4.08401
  10  11 2163.0742    0.8216  0.6367 10.2018  0.0000       7.81302  0.0329   0.0281   0.0675    0.1275   0.0000       1.50748   439.8385       2.90104       14.7538       9.09601      -3.51122       1.09003       4.18679       4.94730       5.07752       4.48389       4.19461       3.46353
  10  12 2302.9182    1.1132  0.8770  9.8842  0.0000       4.48621  0.0382   0.0339   0.0820    0.3004   0.0000      0.991288   437.5547      -1.50880       14.7538       5.72705       9.13370      -2.62488       4.78467       5.78878       5.46326       5.53723       4.69145       3.72525
  10  13 2440.9204    1.5418  1.0068 10.5197  0.0000       2.49811  0.0450   0.0432   0.0796    0.2757   0.0000      0.873486   438.6906       22.8353       21.2868       2.64895      -4.87517       7.67325       5.01462       6.42110       6.59915       6.20798       5.23589       4.12308
  10  14 2578.8027    1.9517  0.9404 11.3275  0.0000       4.00555  0.0421   0.0567   0.0820    0.1946   0.0000      0.933404   435.7414       1.01865       1.23060       2.18820      0.690335      -4.78185       4.98929       5.41928       6.05075       5.72574       4.62584       3.82795
  10  15 2717.1200    2.5253  0.8849 12.2140  0.0000       2.13546  0.0410   0.0776   0.0756    0.1669   0.0000      0.848413   440.8517       12.4333       1.25139      -3.42837       10.8766      -1.34300       5.18937       5.91803       6.73102       6.11547       5.10397       4.00466
  10  16 2855.7543    3.1357  1.0088 11.8491  0.0000      -1.60229  0.0414   0.0884   0.0823    0.2974   0.0000      0.794451   438.5557       7.67227       13.4117      -4.29728       3.06514      -4.30384       5.26573       5.89888       6.37722       5.69648       4.85738       4.34600
  10  17 2994.6940    3.6673  0.9427 12.4056  0.0000       3.18583  0.0431   0.1020   0.0709    0.2384   0.0000       1.04881   432.8084       25.9281       1.10274       1.43325      -17.8938       4.68334       5.08414       6.09464       5.93766       5.58376       4.95990       4.10095
  10  18 3133.1271    3.8976  1.0376 12.9738  0.0000       1.68951  0.0484   0.1119   0.0858    0.2155   0.0000      0.943297   444.7499       22.3760       11.3670       17.5015     -0.549414      -7.60395       6.52855       8.57398       8.27167       7.79586       6.11769       4.77072
  10  19 3271.6850    3.8036  1.4547 12.0167  0.0000       1.54226  0.0532   0.0885   0.0991    0.2785   0.0000      0.624424   429.4167       12.4205       21.7515       12.9595      -2.60426      -4.04988       5.82349       6.85750       7.17314       6.77306       5.85348       4.64229
  10  20 3410.3096    3.2097  1.9030 12.1091  0.0000       1.09056  0.0642   0.0691   0.1209    0.1744   0.0000      0.500745   422.2482       17.8600      -3.11743       4.92230      -4.59489      -2.40597       7.50102       9.61207       9.27557       8.66979       7.57279       5.96203
  10  21 3549.3389    2.6468  2.9007 11.6895  0.0003      0.435050  0.0835   0.0471   0.1518    0.1159   0.0000      0.289542   441.5661       33.1497       11.6589     -0.753140       3.96550      -11.5377       9.13599       10.3109       10.8040       10.7207       8.82590       7.29137
  10  22 3688.8148    2.2859  4.4549 10.7989  0.0000      0.419596  0.1044   0.0327   0.1890    0.1130   0.0000      0.143654   420.6937       31.2691       8.21130      -7.62921       12.0206      -7.87103       11.2666       13.8704       14.1425       13.4478       11.2212       9.00733
  10  23 3828.4836    1.9115  5.6657 10.7068  0.0000      0.522856  0.1288   0.0259   0.2237    0.0898   0.0000      0.119181   465.7851       29.3516       13.4139      0.423864      0.662454       12.0465       13.3881       16.3902       16.6902       15.7982       13.3299       10.8831
  10  24 3968.3809    1.6168  8.5181 10.3667  0.0000      0.398263  0.1711   0.0191   0.3105    0.0722   0.0000     0.0869152   411.0522      -2.99583      -9.90489      -15.8211       14.6022       11.7392       16.9232       20.6644       21.2325       20.1926       17.0501       14.1797
  10  26 4247.6236    1.1660 14.5001 10.0947  0.0001     -0.106211  0.3067   0.0139   0.5401    0.0596   0.0000     0.0767186   397.7307       94.3140       43.2276    -0.0867968       30.5294       7.02143       26.2864       32.5674       32.7936       31.3023       27.2383       22.1989
  10  27 4388.3160    0.9404 16.1282 10.1232  0.0000   -0.00808409  0.3900   0.0121   0.6730    0.0511   0.0000     0.0918563   466.7646      -25.0785       98.1373       5.47290      -21.1467      -28.8566       31.4475       38.8377       40.4176       37.2900       32.0550       26.6797
  11   8 1772.2432    0.3309  0.2419  9.9406  0.0000       12.4749  0.0207   0.0179   0.0379    0.0585   0.0000       4.71743   440.2754      -7.37452       20.8006      0.580890      -3.12314      0.184306       2.79063       3.20635       3.01148       3.27098       2.46060       2.39796
  11   9 1915.5319    0.4327  0.3532 10.0931  0.0000       15.3594  0.0259   0.0196   0.0453    0.0722   0.0000       3.29731   441.0891       3.15240       17.2307       3.68802       3.78795      0.189071       3.26629       3.78470       4.03570       3.50111       3.36631       2.94539
  11  10 2058.0585    0.6493  0.4403  9.9999  0.0000       6.57754  0.0287   0.0252   0.0479    0.0971   0.0000       1.73734   433.8031     -0.100181       12.6724      -6.17700      -4.03339      -2.60126       3.43109       4.11395       4.81537       4.10466       3.93450       3.31424
  11  11 2199.9292    0.9295  0.6443 10.0767  0.0000       4.94848  0.0303   0.0304   0.0602    0.1411   0.0000       1.19773   437.9968       3.56205       15.8153       1.49203      -8.35069       2.60184       3.62885       4.57555       4.43887       4.04185       3.44307       3.24525
  11  12 2340.1592    1.2728  0.8837 10.2628  0.0000       4.20441  0.0386   0.0366   0.0719    0.2445   0.0000      0.932033   439.0785       4.99889       15.8995       2.74780      -1.46073      -4.48279       4.17744       5.01991       4.78773       4.67439       4.60812       3.71985
  11  13 2478.6173    1.6835  0.8866 10.7774 -0.0001       4.09365  0.0380   0.0485   0.0721    0.2565   0.0000      0.938698   437.3734      -2.28391       17.8850      -8.57143      -3.37903       2.02067       4.26889       4.81824       5.11236       4.90061       4.43898       3.64323
  11  14 2617.0613    2.1432  1.0879 11.2537  0.0000       2.04747  0.0456   0.0560   0.0809    0.2732   0.0000      0.923914   444.1796       6.73462       6.03301       6.38436       4.38372       2.11750       4.66653       5.56806       5.90305       5.61048       4.97001       4.05907
  11  15 2756.2620    2.6550  0.9629 11.7666  0.0000       1.18110  0.0406   0.0718   0.0720    0.2250   0.0000      0.843934   437.3436       6.86734       14.2044      -8.08443       6.69449      -1.84505       4.57079       5.57659       5.80772       5.53659       4.99207       4.01091
  11  16 2895.5223    3.3416  0.8646 12.2518  0.0000       1.32960  0.0356   0.0936   0.0703    0.2241   0.0000      0.793142   435.3696       10.4744       8.19291      -7.85272      -4.92193       1.98608       4.15133       5.11632       5.29275       4.99654       4.18978       3.54970
  11  17 3034.6733    3.9147  0.9756 12.2621  0.0000       1.24324  0.0390   0.1048   0.0741    0.2958   0.0000      0.765807   440.6099       15.5201       15.7239       2.46896      -3.30712       2.72793       4.68677       5.41797       5.41361       5.43020       4.79849       3.82511
  11  18 3173.6418    3.9083  1.0815 12.4661  0.0007       1.06717  0.0424   0.1047   0.0830    0.2976   0.0000      0.822814   426.9120       2.00129       5.81474       11.3300       5.24630      -3.17677       4.67224       5.42312       5.60094       5.51335       4.64930       3.95321
  11  19 3312.5287    3.4697  1.6975 12.0238  0.0000      0.777649  0.0582   0.0728   0.0997    0.1996   0.0000      0.470728   440.3942       9.68122       11.9136       11.9038      -5.84259      0.870677       5.87534       7.24176       6.90358       7.15444       5.89897       5.25715
  11  20 3452.0232    2.9300  2.5242 11.5953  0.0000       1.15928  0.0721   0.0513   0.1279    0.1358   0.0000      0.284412   445.0372       13.8922       14.7211       15.6077       1.83216       2.28258       7.25288       9.05366       9.07810       8.70858       7.66504       6.22705
  11  21 3591.5359    2.6520  3.6019 10.9519  0.0000      0.771735  0.0854   0.0392   0.1504    0.1307   0.0000      0.175395   441.0319       29.1717       24.3541       23.9871      0.936254      -4.11088       8.58931       10.7718       10.5956       10.4389       9.26821       7.64758
  11  22 3731.3099    2.1556  5.0055 10.9507  0.0000      0.492420  0.1097   0.0290   0.2036    0.0866   0.0000      0.137900   432.1990       10.7404       4.35122       19.1781      -9.11057      -11.9801       10.5002       12.9149       12.8751       12.5529       10.9598       9.43215
  11  23 3871.4393    1.7979  6.7352 10.6415  0.0000      0.443068  0.1391   0.0226   0.2472    0.0775   0.0000      0.100948   456.1927       25.1824       48.2582      -23.2586      -15.3283      -21.6054       13.4229       16.8942       17.1696       16.2725       14.2388       11.8972
  11  24 4011.6349    1.4966  9.2024 10.4070  0.0000      0.345985  0.1759   0.0174   0.3278    0.0652   0.0000     0.0828485   463.3737       38.9639       20.8690      -24.5076       22.2336       21.6180       16.1112       19.9080       20.2851       19.6034       17.2309       14.7348
  11  26 4291.5963    1.1077 15.2936 10.0980  0.0000    -0.0951512  0.3226   0.0123   0.5564    0.0548   0.0000     0.0771861   480.9919       47.6825      -6.88853      -19.4652       15.8665       1.80762       24.4135       31.4085       30.9707       30.9408       26.5371       22.3759
  11  27 4432.7814    0.9218 17.6760 10.1289  0.0006    -0.0736390  0.4337   0.0108   0.6864    0.0454   0.0000     0.0859010   427.7851       44.5480       34.0564      -2.60836      0.782878       27.3652       30.0410       38.0130       40.2560       37.3613       33.0835       27.8058
  12   5 1351.9053    0.1198  0.0678 10.0815  0.0000       8.47228  0.0195   0.0153   0.0291    0.0364   0.0000       70.6645   436.3918      -1.57523       12.2364       1.91901     -0.431875      -2.78533       2.45491       2.45796       2.64078       3.16988       2.73086       2.04315
  12   6 1509.7004    0.1429  0.1146 10.0027  0.0000       57.7473  0.0208   0.0134   0.0414    0.0504   0.0000       31.8454   435.4654     -0.297273       13.6001      -2.01119      -1.68558    -0.0307997       2.88552       2.62402       2.43831       3.33496       2.50360       1.92892
  12   7 1660.2779    0.2498  0.2535  9.9418  0.0000       19.4725  0.0272   0.0140   0.0446    0.0519   0.0000       8.06618   444.4987       3.58246       11.5098       3.11708     0.0646848      -3.73301       3.61882       3.89773       4.09689       4.82463       4.33240       3.39067
  12   9 1950.0571    0.5205  0.3901  9.9441  0.0000       11.3489  0.0226   0.0211   0.0490    0.0787   0.0000       2.27036   439.3804      -3.08370       11.3314      -1.01668      -3.91754       2.48777       2.63349       3.31000       3.52099       3.05906       2.72741       2.41640
  12  10 2093.7539    0.7257  0.6153  9.7787  0.0000       7.70723  0.0301   0.0231   0.0564    0.1240   0.0000       1.28545   436.5842      -7.72579       13.2287      0.192538      -6.55841     -0.744378       3.31114       4.08078       4.22965       3.86859       3.85972       3.11461
  12  11 2235.9506    1.0155  0.7275  9.9470  0.0000       5.04669  0.0309   0.0296   0.0607    0.1754   0.0000      0.880118   442.3716      -2.01331       11.6729     -0.737901      0.746290       1.55320       3.30307       3.88257       4.18424       4.46238       4.15222       3.08257
  12  12 2376.4619    1.3525  0.7996 10.6603  0.0000       4.12129  0.0343   0.0386   0.0667    0.1720   0.0000      0.956106   438.8338       5.35822       10.3585      0.943405      -4.52185      0.788798       3.42099       4.54292       4.52713       4.53070       3.94782       3.29967
  12  13 2515.6077    1.6974  1.0054 10.8593  0.0005       3.87682  0.0379   0.0454   0.0826    0.2612   0.0000      0.944524   435.0026       6.71503       13.8978      0.233735      0.626488      -3.80031       3.86226       4.72946       4.73358       4.73430       4.29649       3.50331
  12  14 2654.6598    2.2664  1.0212 11.2368  0.0000      0.970852  0.0401   0.0585   0.0749    0.3207   0.0000      0.784255   436.0396      -5.36226       3.36316      0.263263       5.55154       2.29129       3.86549       4.71580       4.96377       4.68628       4.32785       3.80016
  12  15 2794.5998    2.8228  0.9134 11.9050  0.0000       1.63544  0.0359   0.0751   0.0700    0.2490   0.0000      0.684390   438.7139       4.14588       1.59874       5.31075      -8.62970      -2.81313       3.98004       5.08565       5.22182       4.89555       4.19623       3.63647
  12  16 2934.4887    3.5838  0.8684 12.1116  0.0000       2.30910  0.0330   0.0974   0.0650    0.2477   0.0000      0.814552   434.8079       13.3653       14.0370      0.453847      -3.75371      -3.58483       3.60241       4.46786       4.52802       4.26812       3.70498       3.31831
  12  17 3073.9167    3.9549  0.9470 12.7583  0.0000      0.479645  0.0378   0.1033   0.0685    0.2020   0.0000      0.751665   444.7705       14.9956       12.2605       4.35589      -6.62180       4.89136       4.02444       4.90500       4.98015       4.64148       4.35487       3.82274
  12  18 3213.4508    3.9061  1.1993 12.7115  0.0000       2.04295  0.0468   0.0962   0.0869    0.2252   0.0000      0.787122   443.6190       12.7054     -0.939535       11.1537      -1.70337      -7.99225       4.17244       5.44679       5.43308       5.52475       4.81223       4.20580
  12  19 3352.8677    3.4101  1.7011 12.3803  0.0000       1.27109  0.0561   0.0718   0.1017    0.1615   0.0000      0.551335   439.8026       25.1212       17.4286      -5.41595       1.71607      -1.39869       5.35750       6.50579       6.81675       6.55851       6.03971       5.06878
  12  20 3492.6455    2.9547  2.6008 11.3256  0.0000      0.453647  0.0692   0.0480   0.1181    0.1412   0.0000      0.266685   437.4406       22.7465       2.52742       22.1859      -1.53367      -11.2664       6.37539       7.75786       7.86829       7.87136       6.87606       6.01024
  12  21 3632.8819    2.4668  3.8102 11.0368  0.0000      0.551130  0.0878   0.0345   0.1500    0.1004   0.0000      0.153931   442.9918      -3.02130      -1.37583      -3.70577      -18.4408      -5.76628       8.09275       9.97300       10.2819       10.0083       9.05993       7.80105
  12  22 3773.1246    2.0544  5.8975 10.6355  0.0000      0.643330  0.1146   0.0247   0.2126    0.0837   0.0000      0.101996   435.6278       56.7206       46.6913      0.839930      -11.1439       2.92522       9.72644       12.8983       12.9529       12.4828       11.6909       9.53674
  12  23 3913.5048    1.6945  7.7827 10.4343  0.0001      0.463949  0.1401   0.0192   0.2782    0.0735   0.0000     0.0859991   447.1655       14.3902       34.9282       11.4106      -26.1706       3.62643       11.9866       15.1078       15.4095       15.1838       13.5048       11.5060
  12  24 4054.0917    1.4406 10.2484 10.2734  0.0000      0.277761  0.1860   0.0159   0.3499    0.0641   0.0000     0.0765386   425.7663       23.2637       1.47534       28.9759      -18.1155      -7.80509       14.8992       19.2912       19.2099       19.2993       17.1236       15.0191
  12  26 4335.0366    1.0486 15.4503 10.1509 -0.0007    -0.0862946  0.3323   0.0116   0.5603    0.0489   0.0000     0.0807249   441.5699       30.5289       15.1658      -31.6174       11.2781       24.7143       22.9908       29.3051       30.3101       29.6452       26.8697       22.6144
  13   5 1382.3438    0.1137  0.0832 10.0901  0.0000       38.4824  0.0244   0.0131   0.0280    0.0390   0.0000       63.3397   437.6938       1.60322       15.4467       3.21578      -2.26605      -1.46285       2.42486       2.90160       3.85202       2.66948       3.11337       2.41868
  13   6 1541.1518    0.1799  0.1422 10.0046  0.0000       25.2690  0.0185   0.0132   0.0327    0.0428   0.0000       18.2145   435.4442     -0.696852       11.5579     -0.967109     -0.816306       1.46633       1.71883       2.58563       2.38753       2.42586       2.08938       2.21290
  13   7 1692.4338    0.2427  0.2872  9.8987  0.0000       27.7026  0.0351   0.0131   0.0476    0.0532   0.0000       7.45194   440.5810      -1.29768       9.76741      -3.22066       2.94830     0.0463369       3.64464       5.49788       4.43603       5.31870       5.22653       4.70049
  13   8 1838.6945    0.4162  0.3175  9.9652  0.0000       11.5390  0.0212   0.0184   0.0428    0.0600   0.0000       3.13841   434.7817      0.426656       14.5245      -1.63777      0.162419     -0.608252       2.49324       3.21371       3.32997       3.23419       3.00810       2.58690
  13   9 1983.8875    0.5420  0.5068  9.9419  0.0000       11.7293  0.0252   0.0187   0.0547    0.0784   0.0000       1.99639   438.2324       4.55315       14.9893      -4.08124      -2.51739       3.82859       2.34177       3.12593       3.12839       3.23362       2.95731       2.57445
  13  10 2128.6267    0.7799  0.5548 10.1616  0.0000       8.33678  0.0268   0.0249   0.0511    0.0962   0.0000       1.42084   434.8211      -2.56983       8.08624      0.773427      -3.84134      -2.24935       2.57940       3.28588       3.41831       3.16049       3.12542       2.53055
  13  11 2271.2439    1.1127  0.8138  9.7517  0.0000       4.17288  0.0314   0.0293   0.0623    0.2193   0.0000      0.834208   437.0945       6.90765       6.09219     -0.896924     -0.601140      -2.37993       3.26319       3.96244       3.93446       3.90449       3.54621       3.21278
  13  12 2411.9370    1.4335  0.9584 10.9004  0.0000       3.27412  0.0380   0.0376   0.0703    0.1514   0.0000      0.924101   441.1129       8.40730       15.4461       2.96440      -4.01671      -6.40639       3.35834       4.20420       4.41181       4.26568       3.82232       3.44406
  13  13 2551.8180    1.9460  0.9301 10.9844  0.0000       2.94284  0.0365   0.0505   0.0653    0.2532   0.0000      0.791938   438.6456       5.73592       5.60033       1.86137      -1.64511       4.98910       3.36613       4.00719       4.25111       4.28607       3.81931       3.58285
  13  14 2691.7958    2.4229  1.0126 11.8582  0.0000       2.29513  0.0385   0.0626   0.0757    0.2124   0.0000      0.830787   435.9527       16.5344       10.6963      -5.22886      -2.26825      -1.55234       3.48717       4.36805       4.61602       4.60828       4.10645       3.48295
  13  15 2832.3477    3.0228  0.9277 12.1192  0.0000       2.70209  0.0353   0.0794   0.0712    0.2454   0.0000      0.779989   437.2777       8.09288       14.6176     -0.551155      -2.88531      -1.35034       3.40163       4.63483       4.49058       4.48401       4.11460       3.40850
  13  16 2972.7759    3.7645  0.8944 12.2713  0.0004       2.45543  0.0335   0.0968   0.0616    0.2793   0.0000      0.804006   434.6985       6.30683       12.1241       2.62992       3.24183      -3.46694       3.27412       4.04635       4.14741       4.15148       3.71881       3.29851
  13  17 3112.5917    4.0791  0.9225 12.7515  0.0000      0.446807  0.0345   0.1055   0.0666    0.2131   0.0000      0.743179   438.3044       9.15185       13.2016     0.0223057       1.07901      -3.65654       3.82721       4.74993       4.84031       4.58480       4.11823       3.62336
  13  18 3252.5057    3.6597  1.3657 12.4535  0.0000       1.05419  0.0469   0.0805   0.0887    0.2035   0.0000      0.569286   435.8040       8.43511       10.8467      -10.8812      0.306632       6.11057       4.21427       5.39615       5.09007       5.04985       4.70526       4.28913
  13  19 3392.5858    3.2597  2.1400 11.7987  0.0000       1.04287  0.0622   0.0555   0.1028    0.1471   0.0000      0.339172   447.1332       11.2768       14.2100       5.11647       1.28455       5.15428       5.33744       6.44661       6.90003       6.53914       6.40912       5.31841
  13  20 3532.9381    2.7525  2.8973 11.5531  0.0000      0.634398  0.0690   0.0426   0.1345    0.1055   0.0000      0.238641   426.4492       16.2788       9.95971     -0.324055     -0.434347       6.47394       5.97079       7.34623       7.70633       7.29042       6.80421       5.93365
  13  21 3673.3761    2.2606  4.3335 11.1088  0.0000      0.455603  0.0925   0.0292   0.1656    0.0796   0.0000      0.140004   432.4338       39.8896       5.47687       27.1601       5.51746      -3.81347       7.43037       9.54629       10.0187       9.50099       8.87232       7.59214
  13  22 3814.3438    1.8978  6.0218 10.7014  0.0000      0.542298  0.1174   0.0220   0.2041    0.0744   0.0000     0.0991792   449.2697       23.5306      0.110691       17.2284      0.688564       6.00873       9.63237       12.4117       12.8361       12.4296       11.4547       9.98434
  13  23 3955.0499    1.5935  8.3065 10.5476  0.0000      0.441482  0.1497   0.0177   0.2838    0.0625   0.0000     0.0843910   444.8280     -0.309170       27.2189       5.86262      -6.20133      -8.65925       11.6866       15.1640       15.4262       15.1428       14.1112       12.1273
  13  24 4096.0607    1.3719 10.9689 10.3285 -0.0008      0.258364  0.1975   0.0151   0.3600    0.0603   0.0000     0.0749844   434.6882       9.53470       17.9297      -21.9043      0.896559       20.6888       14.5177       18.8280       19.2309       19.0465       17.3117       15.2175
  13  25 4236.5358    1.1669 13.0010 10.2386 -0.0005    -0.0289060  0.2480   0.0132   0.4451    0.0539   0.0000     0.0742795   450.3510      -12.2581       60.7392       68.4560      0.944196      -19.8530       17.2101       22.6788       23.2624       23.2143       20.6878       17.9280
  13  26 4378.1773    0.9837 15.8965 10.2150  0.0017     0.0221303  0.3390   0.0107   0.5698    0.0442   0.0000     0.0842714   430.9723       19.0635       50.8000       43.5123       15.4344      0.688842       21.0058       26.9944       28.0890       27.9512       24.8573       21.9981
  13  27 4518.8991    0.8057 19.0052 10.1619 -0.0009     -0.165606  0.4852   0.0089   0.7302    0.0380   0.0000     0.0938426   412.8955       29.4233      -29.3548      -35.0829      -4.31186       23.4750       26.7514       34.7961       36.9641       35.9395       32.4606       28.3870
  14   6 1571.5727    0.1731  0.1188 10.0051  0.0000       24.7231  0.0243   0.0141   0.0275    0.0391   0.0000       21.9104   439.9348      0.548253       13.3937      -1.24243      -1.79304     -0.561442       2.31204       2.44246       2.51820       2.51731       2.25585       2.13322
  14   7 1723.5242    0.3078  0.2361  9.9725  0.0000       19.2553  0.0273   0.0152   0.0337    0.0491   0.0000       5.73168   434.9179       1.53546       12.0542       4.64271      -1.73452       1.14356       3.71328       5.04904       4.78028       3.97301       3.24441       2.49110
  14   8 1870.8751    0.4415  0.3852  9.8432 -0.0002       10.5785  0.0232   0.0170   0.0444    0.0660   0.0000       2.33389   439.6213     -0.941403       9.14650      -5.76990      -2.41151      -1.21897       2.76627       3.41541       3.60628       3.58380       3.24854       2.95413
  14   9 2017.1198    0.6167  0.4893 10.0261  0.0000       8.98097  0.0274   0.0205   0.0450    0.0887   0.0000       1.69128   431.9921      -6.90371       14.3315       3.85910      -5.45965       1.62778       2.69403       3.73238       3.83016       4.09530       3.76277       2.90264
  14  10 2162.6428    0.8990  0.6053 10.1214  0.0000       5.76509  0.0271   0.0263   0.0505    0.1106   0.0000       1.12168   438.4149       2.41529       12.9182       1.66762     -0.177734      0.656902       2.78215       3.44146       3.38334       3.10994       3.14911       2.76028
  14  11 2305.8066    1.1577  0.9288 10.2861  0.0000       5.62242  0.0355   0.0285   0.0674    0.1591   0.0000      0.910952   435.3326       4.30606       15.5775      -1.51528     -0.828016       2.21473       3.13596       4.01116       4.16711       4.20981       3.95334       3.52918
  14  12 2446.8423    1.5942  0.9586 10.6270  0.0000       2.40463  0.0369   0.0380   0.0644    0.2098   0.0000      0.791073   435.2026       1.68135       7.65932       3.29530      -4.39383      -4.17819       3.22579       4.08181       4.34673       4.17464       3.85675       3.47492
  14  13 2587.4607    2.0601  0.9916 11.4166  0.0000       1.71253  0.0371   0.0499   0.0684    0.1867   0.0000      0.877681   440.4625       2.36667       9.42695      0.712734     -0.339449      -4.62051       3.13403       3.81607       4.00788       4.25188       3.65696       3.22454
  14  14 2728.2360    2.6476  0.9583 11.6606  0.0000      0.492315  0.0358   0.0656   0.0666    0.2681   0.0000      0.874140   435.0608       5.48427       14.5803       2.20757     -0.682819      -1.84423       3.00199       3.75204       3.74914       3.83723       3.50996       3.10697
  14  15 2869.2731    3.2516  1.1488 11.4125  0.0000      0.189811  0.0405   0.0750   0.0742    0.5323   0.0000      0.682847   438.1077       10.0936       19.0858       9.79190     -0.308568       5.70792       3.24972       3.93111       4.29863       4.25751       3.93543       3.38673
  14  16 3010.2966    3.8966  0.9076 12.4106  0.0000      0.396736  0.0327   0.0999   0.0656    0.2973   0.0000      0.675547   437.3645       13.4484       9.37958       7.88625      -4.60688       1.57909       2.82733       3.66482       3.60886       3.69385       3.38548       3.09074
  14  17 3150.6734    3.8585  1.1373 12.6626  0.0000      0.328142  0.0410   0.0909   0.0790    0.2725   0.0000      0.683322   431.0782       19.5229       9.56858      0.791301       7.86647     -0.824718       3.51337       4.66206       4.83518       4.70224       4.40679       3.82500
  14  18 3291.0436    3.6969  1.4929 12.4086  0.0000      0.827160  0.0491   0.0749   0.0869    0.1885   0.0000      0.486745   428.5027       12.9157       14.1442      -1.90503      0.973400      -5.00774       4.13218       5.13195       5.49652       5.10654       4.87607       4.11147
  14  19 3431.6733    3.1463  2.3128 11.6653 -0.0000      0.922527  0.0602   0.0516   0.1096    0.1438   0.0000      0.320884   438.5584       20.8864       20.0361       4.74119      -3.81619      -3.41009       4.57064       5.81598       6.05504       6.26609       5.59989       4.91388
  14  20 3572.4339    2.5689  3.3240 11.4573  0.0000      0.331750  0.0764   0.0368   0.1390    0.0990   0.0000      0.204863   434.2935       17.6887       27.7586       15.6912       7.43901      -2.92639       6.17907       7.86029       8.18934       7.83413       7.64852       6.56943
  14  21 3713.4015    2.2462  4.6437 10.9468  0.0000      0.297129  0.0903   0.0274   0.1666    0.0839   0.0000      0.114273   425.4347       23.2825       5.25502       14.8988      -4.24805      -3.33225       7.06273       8.78841       9.15245       8.97430       8.57523       7.54918
  14  22 3854.9259    1.8196  6.2959 10.7502  0.0000      0.583425  0.1171   0.0206   0.2140    0.0657   0.0000     0.0944749   439.2447       12.3555       10.7147       20.9363       23.2237       4.23383       8.57178       11.0416       11.5139       11.4035       10.5026       9.33372
  14  23 3995.8792    1.5201  8.6689 10.5352 -0.0009      0.451492  0.1539   0.0167   0.2851    0.0600   0.0000     0.0806746   423.6359       28.8505       34.1869      -5.23479      -15.9082      -4.56002       11.2992       14.0581       14.5123       14.8882       13.6017       12.1332
  14  24 4137.2781    1.3110 11.7181 10.2740 -0.0003      0.288317  0.2060   0.0138   0.3766    0.0584   0.0000     0.0736203   432.6579       36.3556      -8.52801       40.2762       8.51872      -27.3126       13.7761       17.5251       18.4717       18.5699       16.8604       15.0160
  14  25 4278.2157    1.0984 14.3501 10.2590  0.0000   -0.00456968  0.2513   0.0116   0.4651    0.0498   0.0000     0.0631333   450.0094      -3.68012       16.7932       38.8982      -3.35825       21.5297       16.6237       21.2432       22.2249       22.3002       19.9764       17.7519
  15   6 1601.0140    0.2255  0.1131  9.9885  0.0000       9.02364  0.0186   0.0155   0.0305    0.0397   0.0000       13.3917   437.1203      -1.22840       14.4985       1.09516      -4.09422      -1.89704       2.86063       5.91157       6.32524       3.67695       6.21967       6.42927
  15   7 1753.7889    0.3258  0.2841  9.9737  0.0000       13.6756  0.0191   0.0147   0.0391    0.0496   0.0000       4.25152   444.4966      -3.36055       12.5091       5.46904      -4.20377     0.0215190       1.90855       2.31590       2.64499       2.85149       2.09871       2.09523
  15   8 1902.3842    0.4441  0.4499  9.8485  0.0000       10.3854  0.0254   0.0155   0.0467    0.0723   0.0000       2.14279   439.7374       5.89907       18.6820       2.43881      -2.02332     -0.728370       2.13265       2.84957       3.14237       2.83533       2.83477       2.41592
  15   9 2049.7188    0.6665  0.5830  9.7119  0.0000       6.25592  0.0251   0.0194   0.0508    0.1085   0.0000       1.19907   438.5782      0.926205       12.6547      -1.09768      -1.12196       2.52244       2.23689       2.80818       3.03295       2.97197       2.72524       2.54203
  15  10 2195.9021    0.8742  0.8086  9.8995  0.0000       5.25271  0.0316   0.0221   0.0619    0.1455   0.0000       1.02422   436.9540       1.30296       12.6639      -5.81562      -4.17171       1.94572       2.61133       3.25254       3.25991       3.43247       2.91163       2.96451
  15  11 2339.5573    1.2424  0.8523 10.2736  0.0004       2.25549  0.0306   0.0306   0.0642    0.1818   0.0000      0.782404   439.8610     0.0688657       17.2738       4.80987      -4.18362       2.65271       2.61839       3.30707       3.39186       3.60041       3.29200       3.06644
  15  12 2481.1907    1.6537  1.0149 10.5662  0.0000       3.62515  0.0361   0.0370   0.0658    0.2148   0.0000      0.726152   439.7694       7.47912       13.8048       3.97792      -8.14247      -2.44393       2.88703       3.58584       3.83139       3.69486       3.46128       3.15923
  15  13 2622.5480    2.1262  0.9688 11.2767  0.0000       2.91126  0.0334   0.0493   0.0670    0.1818   0.0000      0.689644   438.0878       4.88311       13.3202      -2.18814     -0.936886      -2.37369       3.05160       3.76766       4.01834       3.98028       3.70752       3.27951
  15  14 2764.3466    2.6832  1.0951 11.4057  0.0000       3.50240  0.0373   0.0592   0.0679    0.2613   0.0000      0.714053   438.3360       12.0634       13.2190    -0.0182976      0.429492       2.26819       2.74836       3.41702       3.67067       3.83689       3.51450       3.01421
  15  15 2905.9161    3.5466  0.8792 12.1424  0.0000       1.77528  0.0308   0.0857   0.0613    0.2445   0.0000      0.700495   443.4197       16.8371       8.99675       6.88317       3.44775      0.229739       2.87463       3.64993       3.98326       3.75606       3.56767       3.24675
  15  16 3047.2926    3.8631  1.0840 12.3653  0.0000       3.16584  0.0371   0.0911   0.0707    0.3110   0.0000      0.754904   439.0338       13.3523       16.4216       7.81076      -5.53793       5.33005       2.91969       3.52805       3.79288       3.69377       3.38179       3.35383
  15  17 3188.1497    3.9268  1.2514 12.5668  0.0000      0.625096  0.0434   0.0868   0.0801    0.2837   0.0000      0.737753   435.3439       21.4020       7.39688     -0.286617      -4.54114       3.88557       3.12729       4.11736       4.05823       4.28303       3.76697       3.61988
  15  18 3329.0466    3.5436  1.6619 12.2132 -0.0030      0.759606  0.0487   0.0674   0.0908    0.2085   0.0000      0.416936   442.8550       15.5770       12.9106       4.19296      -18.0986      -5.21696       3.66945       4.61032       4.90275       4.89081       4.58653       4.03409
  15  19 3470.2402    2.9654  2.6477 11.7696  0.0000       1.01053  0.0647   0.0457   0.1188    0.1235   0.0000      0.241168   439.8877       8.83297       8.54627       6.70493       10.4692      -4.94347       4.80792       6.32456       6.36798       6.66030       5.98578       5.55352
  15  20 3611.6596    2.4856  3.7595 11.3261  0.0000      0.845533  0.0787   0.0326   0.1512    0.0904   0.0000      0.179995   444.7893       16.8060       16.3067       16.0652       4.97848       1.68921       5.58015       7.24564       7.36524       7.44417       7.02493       6.25287
  15  21 3752.9075    2.0965  5.5463 10.7610  0.0005      0.333453  0.0993   0.0235   0.1868    0.0818   0.0000      0.101564   443.2723       7.86556       11.6796      -4.02157      -7.82096      -6.51856       7.41034       9.21455       9.86894       9.76768       9.12657       8.24716
  15  22 3894.7089    1.7222  7.4292 10.5853  0.0000      0.475009  0.1266   0.0181   0.2365    0.0625   0.0000     0.0791958   431.7146       12.9559       41.0288       11.6182      -4.07051      -2.47989       8.90290       11.2305       12.0440       11.9967       11.3908       10.1460
  15  23 4036.5912    1.4904  9.9150 10.4172  0.0000      0.478952  0.1624   0.0152   0.3061    0.0557   0.0000     0.0676541   435.1692      -15.8320      -9.24866       16.6767      -8.99479      -2.44810       10.9715       14.0880       14.7978       14.9422       13.9242       12.4851
  15  24 4178.1342    1.2331 12.7898 10.2230 -0.0005      0.373099  0.2230   0.0124   0.3998    0.0539   0.0000     0.0737670   432.9926       21.6435      -17.9282       11.0764       10.8895       19.0897       13.5953       17.2810       18.1076       18.4374       17.4086       15.3811
  15  26 4461.6046    0.8545 17.7431 10.2027 -0.0008     0.0142617  0.4115   0.0087   0.6185    0.0368   0.0000     0.0894095   462.5044       38.6945       55.7688      -34.8764      -31.9645       19.2990       20.1497       26.3570       27.7847       27.8247       25.9805       23.5390
  16   5 1467.3018    0.1298  0.0719 10.0635  0.0000       81.4698  0.0179   0.0137   0.0234    0.0434   0.0000       51.5364   437.8535      0.578213       12.7629       2.67757     -0.689750       1.13580       1.42033       1.99053       2.28030       1.59945       1.95841       2.06270
  16   7 1783.2586    0.3485  0.3126  9.9715  0.0000       9.07009  0.0185   0.0143   0.0394    0.0499   0.0000       3.64089   440.0224      -1.24029       13.5818       3.80218      -1.37437      -1.93387       1.63499       2.16744       2.30586       2.40888       2.08903       1.83800
  16   8 1933.2539    0.4988  0.4310  9.9283  0.0000       14.3763  0.0303   0.0177   0.0464    0.0640   0.0000       2.39427   438.1389     -0.766297       13.5919     -0.346101      -2.76604       2.04730       3.10154       4.73745       4.38301       4.82967       3.62887       3.32512
  16   9 2081.7227    0.7021  0.5662 10.0558  0.0000       7.58345  0.0244   0.0206   0.0477    0.0936   0.0000       1.26126   436.4145      -4.46831       15.0199      -1.07034      -2.92799      -3.18866       2.14816       2.71625       2.80115       2.83561       2.50561       2.38520
  16  10 2228.5369    0.9764  0.7327 10.3029  0.0000       5.69328  0.0290   0.0250   0.0543    0.1317   0.0000      0.984205   440.5810       1.20226       14.5511      -1.79386     -0.422139      -2.41690       2.42781       2.96795       3.20666       3.23920       3.03991       2.77626
  16  11 2372.7277    1.3573  1.0644 10.4892  0.0000       4.56689  0.0362   0.0306   0.0745    0.1737   0.0000      0.837877   437.1585     -0.653870       16.0286     0.0148711      -1.01454       2.10244       2.65587       3.45841       3.63519       3.66064       3.39981       3.09565
  16  12 2514.9744    1.8080  0.9993 10.9514  0.0000       3.87739  0.0337   0.0400   0.0655    0.1872   0.0000      0.796299   442.9743       2.63694       9.32287       2.83699      -1.44646       3.38359       2.57461       3.28933       3.50772       3.48437       3.06434       2.87624
  16  13 2657.0152    2.3439  1.0134 11.5052  0.0000      0.850003  0.0361   0.0511   0.0625    0.1789   0.0000      0.738998   435.4582       4.02935       9.54200       1.57061      -2.39435      -4.73091       2.62113       3.38130       3.36004       3.40786       3.28559       3.21354
  16  14 2799.6412    2.8999  0.9750 12.1180  0.0000       1.98797  0.0323   0.0661   0.0640    0.1680   0.0000      0.658649   436.1211       10.6493       11.8997      -4.14863      -3.03587      -1.80660       2.55792       3.08768       3.29620       3.24308       3.15147       2.79138
  16  15 2941.9156    3.3985  0.9654 12.4190  0.0000       1.65951  0.0339   0.0778   0.0605    0.1917   0.0000      0.768045   439.4850       8.78487       12.2780       4.47831      -3.35417      0.885891       2.76620       3.45753       3.70182       3.46081       3.33851       2.95923
  16  16 3083.5752    3.9720  1.0185 12.5038  0.0000      0.422018  0.0351   0.0885   0.0659    0.2834   0.0000      0.766799   437.2129       9.67278       11.4285       6.44882      -5.64983      -3.15023       2.60504       3.46575       3.61633       3.70385       3.13198       3.05227
  16  17 3225.0481    3.9297  1.3194 12.2639  0.0000      0.157915  0.0437   0.0800   0.0751    0.3274   0.0000      0.596879   432.9164       19.4750       19.8489       6.20025      -2.70641      -4.61199       2.99688       3.74435       4.02434       3.98689       3.72454       3.54142
  16  18 3366.4744    3.4391  2.0036 11.7611  0.0000      0.392160  0.0546   0.0586   0.0956    0.2388   0.0000      0.316834   432.1319       10.7807       10.4738      0.951883       5.57168       4.15344       3.83352       4.89463       5.27845       5.21949       4.91164       4.37950
  16  19 3508.2559    2.9530  2.8610 11.3147  0.0000      0.449560  0.0660   0.0423   0.1140    0.1682   0.0000      0.196679   434.5017       13.6493       25.2778      0.500052       4.08941      -7.16725       4.47503       5.64744       5.77783       6.21300       5.69779       5.23570
  16  20 3650.0989    2.3958  4.1106 11.0420  0.0000      0.573759  0.0821   0.0297   0.1515    0.1029   0.0000      0.139482   439.0836       18.3072       8.48376       11.0820       6.64891      -4.19584       5.58545       6.88750       7.31254       7.29062       6.96054       6.43408
  16  21 3792.0487    2.0430  5.9669 10.5516  0.0000      0.506179  0.1012   0.0208   0.1856    0.0794   0.0000     0.0868531   425.6146       21.7935       13.7335       9.58844      -5.55357      -23.1268       6.62182       8.64318       8.94112       9.17337       8.83341       7.76357
  16  22 3934.0895    1.6862  8.0988 10.5120  0.0000      0.452927  0.1308   0.0164   0.2454    0.0581   0.0000     0.0727857   443.3692       22.3760       25.4170       26.6005       6.74922      -12.4167       8.45141       10.9858       11.4814       11.5963       10.7956       10.0725
  16  23 4076.3689    1.3754  9.9035 10.4029  0.0000      0.414891  0.1645   0.0138   0.3065    0.0531   0.0000     0.0720242   441.6286       45.5288       15.5728      -4.67752      -17.8519       8.25513       10.2328       13.1238       13.9221       13.9682       13.2595       12.1704
  16  24 4218.3836    1.2122 13.7904 10.2545  0.0000      0.275252  0.2314   0.0110   0.4182    0.0463   0.0000     0.0688875   438.3292      -13.9294      -1.37950       5.98300       39.8703      0.160206       12.8529       16.4907       17.7732       17.8472       17.0183       15.1785
  16  25 4360.3660    0.9636 15.2918 10.2482  0.0000     0.0685786  0.3067   0.0094   0.5099    0.0405   0.0000     0.0868058   437.2869       6.53867       16.6067       30.8769      -5.08084      -23.7932       15.7896       20.2111       21.6876       21.8910       20.9211       18.6363
  17   5 1493.4986    0.1424  0.1367  9.9868  0.0000       11.4157  0.0172   0.0099   0.0320    0.0363   0.0000       26.9428   436.0260      -3.47204       19.5878       1.82419       1.00585   -0.00520620       1.57076       1.78930       1.87208       1.79329       1.73227       1.85823
  17   6 1657.0570    0.2360  0.2404  9.9874 -0.0001       19.6617  0.0192   0.0116   0.0383    0.0425   0.0000       7.66376   439.3861     -0.260509       11.5951      0.191562      -1.95452       2.29170       1.71555       1.84399       1.81357       1.92722       2.14499       1.77897
  17   7 1812.0265    0.3886  0.3245  9.9013  0.0003       15.3929  0.0185   0.0145   0.0366    0.0512   0.0000       3.04434   439.6224      -3.71866       14.3670      -1.93070      -3.22541      0.480326       1.54890       1.71315       2.02644       2.04788       1.79937       1.94216
  17   8 1963.3880    0.5600  0.5096  9.8747  0.0000       8.46711  0.0217   0.0169   0.0456    0.0739   0.0000       1.50737   436.7360       2.00648       13.1731       3.71547     -0.628617      -2.05882       1.86354       2.34347       2.56865       2.58221       2.38884       2.27595
  17   9 2113.1257    0.7393  0.6650 10.0247  0.0000       6.81949  0.0254   0.0194   0.0531    0.0941   0.0000       1.10180   438.6877       8.06326       13.5231      0.348950      -1.37644      -1.52084       1.87818       2.37566       2.51391       2.56109       2.48023       2.25203
  17  10 2260.4585    1.0340  0.7729 10.2678  0.0000       6.13087  0.0291   0.0244   0.0530    0.1300   0.0000      0.899389   437.7394     -0.231833       13.1843      -1.93832     -0.299116       1.92006       2.08454       2.76637       3.02768       2.80239       2.72640       2.61393
  17  11 2405.1850    1.4260  0.9579 10.9507  0.0000       4.04757  0.0342   0.0326   0.0628    0.1421   0.0000      0.855120   442.3435       3.54582       13.5152       2.52083      -6.02263      -2.06949       2.45169       3.19037       3.31254       3.22267       3.21564       2.87827
  17  12 2548.2635    1.8863  1.0843 11.1174  0.0000       3.55103  0.0358   0.0396   0.0693    0.1706   0.0000      0.811250   431.5910       1.73340       19.0145       1.72406      -6.05647     -0.751970       2.40078       2.95652       3.19045       3.36624       3.22688       2.81505
  17  13 2691.1377    2.4013  1.0296 11.4699  0.0000      0.903465  0.0342   0.0508   0.0624    0.1949   0.0000      0.768886   438.7439       11.4556       12.3336       1.57406      -6.62185       4.26354       2.30247       2.86878       3.11282       3.32634       2.90330       2.84331
  17  14 2834.3788    3.2910  0.9290 11.5890  0.0000      0.658718  0.0305   0.0703   0.0540    0.2703   0.0000      0.602886   438.6581       5.85306       18.9769       1.15812     -0.290713      -1.22476       2.24774       2.75377       2.98397       2.96696       3.02029       2.72389
  17  15 2977.3405    3.6625  0.9036 12.4275  0.0000      0.536545  0.0277   0.0839   0.0617    0.1756   0.0000      0.633277   438.6374       8.31489       8.40776       4.10112      -1.70819     -0.458670       2.07506       2.52106       2.64650       2.84831       2.65586       2.36610
  17  16 3119.5439    3.9822  1.0697 12.8621 -0.0037       1.41971  0.0370   0.0854   0.0625    0.1935   0.0000      0.629018   440.4185       7.87580       15.8616       3.96285       1.60634      -1.23420       2.48155       3.21448       3.34428       3.31256       3.19190       2.86078
  17  17 3261.5954    3.7745  1.5817 12.0754  0.0000       1.63441  0.0459   0.0705   0.0846    0.2800   0.0000      0.510147   437.0699       14.3074       14.7320       9.33362      -6.55045      -1.85911       3.10545       4.06013       4.00178       4.08821       3.96146       3.75310
  17  18 3403.5065    3.2671  2.3624 11.7982  0.0000      0.327298  0.0582   0.0524   0.1046    0.1963   0.0000      0.281875   440.4580       9.87904       16.1512      -3.61945       4.97702       5.25829       3.78189       4.81629       5.09087       5.34095       4.98154       4.57901
  17  19 3545.8007    2.6828  3.1010 11.5103  0.0000      0.626315  0.0696   0.0374   0.1237    0.1240   0.0000      0.185847   435.0459       6.04316       21.6686      -5.59220       9.91480       2.88389       4.44962       5.78431       6.21365       6.20910       5.97521       5.55858
  17  20 3688.1705    2.3218  4.7055 10.9525 -0.0011      0.559020  0.0859   0.0258   0.1582    0.0886   0.0000      0.112596   439.6089       23.4719       19.2374       14.1124       2.48223      -11.5586       5.46516       7.14437       7.40344       7.84523       7.29315       6.75653
  17  21 3830.5397    1.8925  6.4594 10.5967  0.0000      0.453714  0.1091   0.0190   0.1943    0.0690   0.0000     0.0838316   428.3687       14.2289       16.7536       17.3315      -1.06696       9.14887       6.69728       8.87138       9.24188       9.48727       8.76861       8.21163
  17  22 3972.9193    1.5814  8.9320 10.4402  0.0000      0.314275  0.1390   0.0147   0.2618    0.0546   0.0000     0.0676401   439.9909       10.8524       9.03974       14.5607       4.86525       5.60919       8.54221       10.6915       11.5749       11.5203       11.3812       10.4891
  17  23 4115.8011    1.3480 12.0377 10.3036 -0.0009      0.402792  0.1901   0.0123   0.3531    0.0502   0.0000     0.0666151   443.4808       17.4289       5.71602      -1.92586      -14.7303       7.66230       10.6148       13.5634       14.3865       14.5211       14.1161       13.0505
  17  25 4401.2743    0.9394 16.6733 10.2600  0.0000      0.264518  0.3299   0.0087   0.5303    0.0372   0.0000     0.0833964   470.0365      -26.1317       19.9145       35.6461      -7.98284      -32.0869       15.5342       19.9571       21.6338       22.0861       20.8419       18.9327
  18   6 1683.6851    0.2872  0.1929  9.9566  0.0000       23.2898  0.0127   0.0140   0.0288    0.0405   0.0000       6.40067   439.0267       2.05676       14.3986     -0.210191      -2.09931       3.33724       1.09634       1.43282       1.54465       1.44303       1.36561       1.26160
  18   7 1840.0442    0.4267  0.3680  9.8645  0.0000       14.2110  0.0190   0.0150   0.0386    0.0539   0.0000       2.47354   436.6185     -0.937617       14.7862     -0.132566      -2.82277      0.321169       1.44524       2.04400       2.00328       2.09192       2.00970       1.82472
  18   8 1992.8765    0.6193  0.5015  9.8927  0.0000       7.25879  0.0210   0.0181   0.0427    0.0778   0.0000       1.35570   438.4774     -0.127378       13.4374      -1.92123      -1.77596      -3.71442       1.63147       2.13110       2.29283       2.36163       2.26131       2.16115
  18   9 2143.7881    0.8155  0.7024 10.0191  0.0000       5.83739  0.0267   0.0204   0.0502    0.1104   0.0000      0.953400   437.4923      -2.64857       13.0809       1.43255      -2.22788       3.40848       2.00380       2.61333       2.60940       2.67680       2.63187       2.52595
  18  10 2291.7876    1.1731  0.8501 10.1320  0.0000       5.71705  0.0286   0.0268   0.0549    0.1663   0.0000      0.772708   438.1233       1.81671       13.6515      0.305152      -2.60091     -0.449074       1.99761       2.34603       2.64027       2.79284       2.70674       2.51800
  18  11 2436.9975    1.5573  1.0328 10.5051  0.0000       2.81210  0.0349   0.0322   0.0604    0.2104   0.0000      0.705920   442.9196       6.27354       15.5710      -4.75850      -3.67427      -2.12667       2.29777       3.07643       3.17084       3.31934       3.23422       3.21711
  18  12 2580.9878    2.0038  0.9785 11.3553  0.0000       3.09991  0.0337   0.0423   0.0591    0.1578   0.0000      0.753319   441.2697       8.81458       17.4191       2.10437       2.35205      0.918673       2.23725       3.05456       3.20688       3.39470       3.16848       2.83147
  18  13 2724.8348    2.6336  0.8827 11.7550 -0.0002       1.30182  0.0278   0.0577   0.0554    0.1700   0.0000      0.662390   432.7642       3.10262       16.3627       3.66142      0.433372   -0.00969791       1.97852       2.41318       2.55988       2.84875       2.92782       2.52324
  18  14 2868.7739    3.3187  0.8907 11.9353  0.0000       1.74446  0.0289   0.0708   0.0522    0.1957   0.0000      0.591553   439.4390       4.33243       14.7713      0.151924     -0.724927       4.02234       2.09193       2.62606       2.88004       2.81857       2.64023       2.52602
  18  15 3012.3139    3.7364  1.0539 12.6415  0.0000       1.92225  0.0339   0.0776   0.0633    0.1778   0.0000      0.658026   440.7011       7.65547       10.4962       3.42969       3.87998      -2.17917       2.31469       2.99969       3.28947       3.24027       3.22857       2.91463
  18  16 3154.9892    3.8243  1.2538 12.9061  0.0000       1.29810  0.0413   0.0764   0.0722    0.1602   0.0000      0.672134   436.5413       10.1802       12.0651     -0.195983      -4.94047       1.84301       2.62403       3.33928       3.54533       3.66436       3.57708       3.20640
  18  17 3297.5750    3.6187  1.7079 12.2363  0.0000       1.52535  0.0477   0.0618   0.0844    0.1719   0.0000      0.436465   434.9393       5.82158       8.90595       2.27894       1.54765      -5.09648       2.87393       3.88701       4.01357       4.15276       3.96683       3.59887
  18  18 3440.1989    3.1137  2.4517 11.6674  0.0000      0.940442  0.0564   0.0451   0.1030    0.1587   0.0000      0.257409   435.1938       14.9759       10.0165      -8.03729      -7.71813       5.62428       3.42321       4.46211       4.77739       4.87603       4.68261       4.30650
  18  19 3582.9496    2.6472  3.6668 11.0625  0.0000      0.597111  0.0704   0.0318   0.1290    0.1272   0.0000      0.139747   438.6687       9.77171       25.3055       9.99151      -1.90396      0.864821       4.30547       5.45051       5.93921       5.92408       5.75715       5.29272
  18  20 3725.8478    2.1662  5.0534 10.9009  0.0000      0.617756  0.0897   0.0233   0.1633    0.0808   0.0000      0.106726   437.2869       27.6276       3.09974       13.8641       11.9143       11.0689       5.31618       6.76441       7.15392       7.35815       7.03830       6.61442
  18  21 3868.5498    1.8465  7.3830 10.4366  0.0000      0.332721  0.1136   0.0167   0.2065    0.0640   0.0000     0.0690392   428.2154       32.1370       5.28501       9.32816      -9.50782       8.02322       6.70372       8.58231       9.24843       9.44969       8.96083       8.56143
  18  22 4011.6390    1.5350  9.5665 10.3857  0.0000      0.367579  0.1474   0.0135   0.2654    0.0504   0.0000     0.0632835   444.7850       40.7859       22.2216      -21.1565      -11.2810      -1.80033       8.08318       10.4845       11.1537       11.4622       11.1085       10.2798
  18  23 4154.7407    1.2769 11.7286 10.2833  0.0000      0.358066  0.1880   0.0114   0.3330    0.0470   0.0000     0.0692665   434.5684       37.9568     -0.152301       3.28591       2.61281      -14.6210       9.72151       12.5997       13.5695       13.9422       13.2684       12.3890
  19   4 1364.3141    0.1066  0.0632 10.0786  0.0000       7.64818  0.0184   0.0117   0.0221    0.0294   0.0000       75.3053   442.0937     -0.609464       16.9297      -2.59907     -0.582227      0.752574       1.34178       2.09637       1.92413       1.79207       1.99152       1.66483
  19   6 1709.3812    0.2872  0.2282 10.0247  0.0000       15.4992  0.0149   0.0129   0.0311    0.0410   0.0000       5.40444   440.5487     -0.278591       16.5048       1.12656     -0.276134     -0.184214       1.17872       1.49734       1.50181       1.41073       1.48124       1.50050
  19   7 1867.3431    0.4454  0.3665  9.9361  0.0000       10.2297  0.0173   0.0151   0.0390    0.0579   0.0000       2.19506   440.7964      0.709396       13.2693      0.773206     -0.630987       1.33550       1.31616       1.65254       1.75250       1.91437       1.64988       1.61254
  19   8 2021.8150    0.6409  0.5416  9.8587  0.0000       7.67504  0.0223   0.0172   0.0419    0.0835   0.0000       1.24657   438.7195       5.68571       12.0728       2.20094     -0.506513      0.415658       1.62458       2.16833       2.25747       2.28805       2.09810       2.04144
  19   9 2173.8806    0.8743  0.7068 10.0716  0.0000       5.29383  0.0249   0.0208   0.0490    0.1059   0.0000      0.929015   437.3782      0.947117       9.05187       1.43456      0.102688       1.05111       1.62371       2.07685       2.31943       2.34350       2.28591       2.08213
  19  10 2322.4111    1.2491  0.8637 10.2271  0.0000       2.99009  0.0294   0.0266   0.0512    0.1578   0.0000      0.729609   436.6434      0.650375       12.7778     -0.368344      -3.76557       2.57677       1.81465       2.45025       2.50457       2.55009       2.57744       2.34367
  19  11 2468.2385    1.6555  0.9451 11.0851  0.0000       2.68124  0.0307   0.0352   0.0579    0.1548   0.0000      0.699015   436.1988       8.24604       9.10273      -1.38209      0.252634      -1.22011       2.01860       2.56787       2.80978       2.92493       2.79901       2.59876
  19  12 2613.2168    2.1655  1.0795 11.5396  0.0000       2.63601  0.0333   0.0451   0.0659    0.1796   0.0000      0.704534   440.8959       7.31817       15.6237       5.54839      -1.96930       5.41707       2.01113       2.67354       2.71096       2.97682       2.78482       2.57789
  19  13 2758.1202    2.8332  0.8947 12.0254  0.0000       1.83370  0.0271   0.0615   0.0562    0.1545   0.0000      0.510058   440.1111       3.19801       11.4176     -0.438454      -2.37840       2.36603       1.97002       2.42444       2.54403       2.62402       2.42208       2.37786
  19  14 2902.5214    3.4169  0.8484 12.4930  0.0002     -0.543825  0.0259   0.0745   0.0530    0.1473   0.0000      0.445734   437.6296       8.13031       14.8310       6.64356      -6.86201      -2.51607       1.77233       2.23274       2.41813       2.56285       2.25655       2.18522
  19  15 3046.6486    3.9376  1.0423 12.4392  0.0000      0.774623  0.0316   0.0788   0.0604    0.2076   0.0000      0.545881   435.0409       5.56330       13.1337       5.20423      -1.38786      0.329679       1.96808       2.55376       2.64221       2.68549       2.59487       2.55238
  19  16 3189.9868    3.8956  1.3523 12.7250  0.0000      0.330611  0.0407   0.0702   0.0715    0.1437   0.0000      0.517270   437.2475       11.9718       15.5387       1.38899     -0.702476       6.88788       2.48407       3.37130       3.50642       3.78756       3.55518       3.22940
  19  17 3333.1478    3.5307  1.7310 12.2202  0.0000       1.65197  0.0462   0.0577   0.0810    0.1518   0.0000      0.399369   439.6096       13.4104       12.4298       9.76391      -5.41342      -4.70514       2.73276       3.50458       3.71779       3.84365       3.59685       3.41907
  19  18 3476.3707    2.9467  2.5870 11.7140  0.0000      0.371126  0.0598   0.0398   0.1014    0.1243   0.0000      0.256474   440.6384       12.9234       13.4518       3.35648      -1.84890      -3.12922       3.45020       4.44382       4.57951       4.86426       4.75856       4.35433
  19  19 3619.7572    2.5218  3.8476 11.2317  0.0001      0.600201  0.0738   0.0292   0.1331    0.0980   0.0000      0.137006   435.4503       8.99682       17.4362       11.0346       1.17620      -11.8135       4.31641       5.59117       5.97852       6.16760       5.85034       5.42001
  19  20 3763.0168    2.0698  5.7569 10.7770  0.0002      0.638853  0.0948   0.0202   0.1707    0.0708   0.0000     0.0896622   440.2371       24.3843       20.2856       9.03142      -6.34817      -4.06051       5.28257       6.81411       7.38997       7.44378       7.26079       6.69211
  19  21 3906.3910    1.7551  7.7712 10.5303  0.0000      0.280857  0.1195   0.0154   0.2127    0.0556   0.0000     0.0692983   437.2845       4.23427       14.0657      -2.94573       6.80423      -2.36827       6.51088       8.63204       9.14837       9.57059       9.04824       8.49344
  19  22 4049.6644    1.4722 10.4587 10.4159 -0.0002      0.313482  0.1534   0.0123   0.2888    0.0448   0.0000     0.0603943   443.0437       20.3106       21.6931      -4.97247       15.4291       14.8974       7.94550       10.2820       11.1081       11.3203       10.7208       10.1426
  19  23 4192.9682    1.2321 12.6660 10.3210  0.0004      0.264067  0.2039   0.0106   0.3556    0.0431   0.0000     0.0666643   410.6662       23.3189       44.1015       17.3801      -2.17534      -12.5892       9.92873       13.0284       14.0682       14.3559       13.8997       12.8679
  19  24 4336.0676    1.0014 15.1613 10.3136 -0.0002     0.0223161  0.2844   0.0086   0.4638    0.0373   0.0000     0.0806544   443.0734      -5.86872       10.0299       7.92842       2.66503       7.82824       12.4921       16.0465       17.3475       17.8463       17.5386       16.3430
  20   6 1734.2107    0.3186  0.2413 10.0269  0.0000       14.3467  0.0223   0.0144   0.0322    0.0413   0.0000       4.62971   439.1643      -1.29279       16.3325     0.0812793      -3.20805     -0.972313       2.71269       3.34243       3.95149       3.93454       3.42272       2.82297
  20   7 1893.9870    0.4941  0.3726  9.9993  0.0000       13.4724  0.0170   0.0157   0.0346    0.0526   0.0000       2.17141   438.8852      -2.27836       14.4146       2.40764      -2.02132      0.645927       1.19098       1.58290       1.71426       1.88386       1.78332       1.75886
  20   8 2050.1803    0.6725  0.5582 10.0739  0.0000       9.86786  0.0233   0.0177   0.0407    0.0733   0.0000       1.32295   441.1684       1.32760       19.2443    -0.0487125      -1.15605       3.42404       1.64763       2.26880       2.40814       2.54815       2.40267       2.25376
  20   9 2203.2517    0.9679  0.7447 10.0720  0.0000       5.74078  0.0258   0.0222   0.0475    0.1283   0.0000      0.844284   440.6429     -0.897254       11.8036       3.13622      -4.38073       1.93125       1.80966       2.35548       2.52717       2.56790       2.43794       2.24990
  20  10 2352.5673    1.3099  0.9375 10.4456  0.0000       4.49896  0.0294   0.0271   0.0562    0.1553   0.0000      0.708263   437.7254       5.08574       17.8465      0.980735      -3.52184       4.06104       1.77576       2.29104       2.55511       2.55492       2.55497       2.45563
  20  11 2499.0945    1.7762  0.9735 10.5444  0.0000       2.52881  0.0286   0.0359   0.0560    0.2294   0.0000      0.687766   438.1792       5.21720       15.3155       4.47470     -0.877862      -5.54063       1.74949       2.27198       2.46654       2.50954       2.29908       2.24980
  20  12 2644.9227    2.3371  1.0381 11.4905  0.0000      0.875138  0.0324   0.0463   0.0599    0.1859   0.0000      0.712665   438.9092       3.41368       16.4284       2.26294       1.73714      -2.22258       1.87002       2.44167       2.64422       2.79290       2.58554       2.42694
  20  13 2790.8325    2.9571  0.9939 11.9619  0.0000       1.08017  0.0306   0.0596   0.0540    0.1870   0.0000      0.568759   436.9305       7.21681       14.5330       1.41308     -0.163401       1.30500       1.90210       2.35272       2.52750       2.74078       2.39040       2.41996
  20  14 2936.0381    3.4974  0.9718 12.1870  0.0000       1.52064  0.0292   0.0693   0.0553    0.1883   0.0000      0.575687   438.1848       6.77070       9.54580       3.90146      0.440178      -6.53065       1.76939       2.36243       2.51614       2.52892       2.43360       2.24789
  20  15 3080.5747    4.0656  1.1027 12.2231  0.0000       1.41644  0.0335   0.0761   0.0585    0.2504   0.0000      0.599744   436.9646       9.54555       14.7919      -1.42591      0.171752       4.31923       1.96532       2.30347       2.48516       2.68636       2.48095       2.47698
  20  16 3224.6311    3.8529  1.2740 12.8663  0.0000       1.47943  0.0400   0.0721   0.0682    0.1551   0.0000      0.651397   437.9707       10.2936       13.1177      0.870054      -2.92677     -0.709492       2.33051       3.02074       3.11069       3.19154       3.13338       2.95161
  20  17 3368.2681    3.3767  2.0265 12.1693  0.0000      0.898493  0.0478   0.0491   0.0889    0.1039   0.0000      0.322306   442.0594       16.0192       11.8557      0.151840       1.94995       7.31052       2.79384       3.59533       3.80417       3.79061       3.92797       3.69416
  20  18 3512.1968    2.8302  2.8117 11.8333  0.0000       1.07806  0.0605   0.0371   0.1082    0.0918   0.0000      0.223913   443.8889       13.5454       9.32338      -4.82156     -0.906349      -4.42699       3.29391       4.29730       4.44563       4.78315       4.64567       4.35044
  20  19 3656.0734    2.3806  4.4106 10.9510  0.0000      0.623472  0.0777   0.0250   0.1374    0.0900   0.0000      0.119700   439.3725       13.2015       10.3244       11.6416       3.95723      -9.80537       4.20936       5.45559       5.74588       6.01986       5.77340       5.57837
  20  20 3799.6441    2.0078  6.3620 10.7444  0.0000      0.474606  0.0979   0.0185   0.1801    0.0616   0.0000     0.0783266   443.5398       23.7165       9.88289      -4.12069      -14.2448       10.1357       5.25822       6.69078       7.16268       7.52220       7.26120       6.78864
  20  21 3943.4215    1.6661  8.2716 10.4678  0.0000      0.281889  0.1220   0.0139   0.2225    0.0500   0.0000     0.0663492   434.6183       10.1726       5.15646       9.05451      -18.9726       5.64156       6.21424       8.29597       8.79818       9.04623       8.80870       8.27673
  20  22 4087.2491    1.4011 10.8849 10.3482  0.0000      0.223879  0.1632   0.0114   0.2892    0.0448   0.0000     0.0603967   452.5952       34.0253       15.0205      -16.4570      -3.94966      -6.49358       7.75429       10.3309       10.9806       11.4060       11.0668       10.4030
  20  23 4231.5392    1.1610 13.5709 10.3531  0.0000      0.279706  0.2239   0.0095   0.3772    0.0385   0.0000     0.0668197   432.1245       16.5993       19.9459       1.40891      -14.6078       10.0973       9.60708       12.7778       13.6927       14.2433       13.7675       13.1563
  20  24 4375.6624    0.9699 16.0768 10.3272  0.0007      0.232045  0.2987   0.0080   0.4781    0.0337   0.0000     0.0792359   417.0448      -20.6460       21.0323       41.3672      -15.8077      -3.00284       11.8626       15.6531       16.7688       18.0086       17.0144       16.0103
  21   3 1213.5596    0.0706  0.0254 10.1833  0.0000       27.5814  0.0173   0.0161   0.0199    0.0261   0.0000       370.344   440.6852     0.0627370       18.3326      -1.97661       3.84564      -2.28008       1.37379       1.33978       2.12788       2.50317       2.47915       2.39459
  21   5 1589.3084    0.2092  0.2131  9.9768  0.0000       29.8083  0.0144   0.0100   0.0349    0.0367   0.0000       10.4774   440.1590      -2.34476       16.6489      -2.61581      -3.22473      -1.49598      0.950948       1.26109       1.34976       1.44471       1.40615       1.19910
  21   6 1758.2574    0.3353  0.3195  9.9322  0.0000       13.2103  0.0198   0.0121   0.0346    0.0455   0.0000       3.52228   438.8512      -1.42820       17.3586     -0.501149      -2.34895      -1.19089       1.26307       1.37155       1.88432       2.07637       1.90654       1.83462
  21   7 1919.9193    0.4923  0.4926  9.8365  0.0000       8.84882  0.0215   0.0137   0.0404    0.0642   0.0000       1.73834   435.9414     -0.411687       16.5013       2.84159      -3.40859      -2.80595       1.32644       1.97040       1.93813       2.25143       2.17296       2.11065
  21   8 2077.8554    0.7358  0.6444  9.9033  0.0000       6.56520  0.0218   0.0175   0.0457    0.0912   0.0000       1.00797   439.1442       1.54555       14.1146      0.690453      -2.24110       2.00411       1.35651       1.75379       1.89373       2.01881       1.89607       1.83550
  21   9 2231.9893    1.0395  0.7721 10.1047  0.0000       5.96602  0.0253   0.0228   0.0482    0.1369   0.0000      0.811246   440.4900       3.38863       16.1438      -4.25214     -0.387051      -1.83247       1.49770       1.93225       2.12834       2.22147       2.10500       1.97195
  21  10 2382.0408    1.4145  0.9078 10.7530  0.0000       3.99338  0.0277   0.0290   0.0548    0.1350   0.0000      0.701121   440.0489     -0.265691       17.1150       3.90326      -4.75398       3.45814       1.64025       2.13818       2.29169       2.37589       2.37175       2.17503
  21  11 2529.4463    1.8629  0.9798 11.1750  0.0000       3.02610  0.0293   0.0375   0.0575    0.1515   0.0000      0.668969   434.4890      -3.91021       15.3374      -5.04946      -6.25646      -1.39547       1.70344       2.20730       2.30923       2.46574       2.54265       2.27993
  21  12 2676.2908    2.4199  1.1389 10.9472  0.0000       2.11597  0.0329   0.0447   0.0613    0.2885   0.0000      0.626167   435.7257       7.30498       11.5456       1.53486      -1.40601      -5.71674       1.81695       2.34777       2.49116       2.62484       2.61374       2.40610
  21  13 2823.0669    3.1043  0.9441 12.1757  0.0000       1.94324  0.0287   0.0618   0.0521    0.1646   0.0000      0.752519   441.3152     -0.555668       14.3697       1.85636      -2.87148     -0.445627       1.69708       2.10664       2.34820       2.34549       2.27193       2.19606
  21  14 2968.9667    3.6170  0.9859 12.4209  0.0000    -0.0553669  0.0291   0.0704   0.0549    0.1638   0.0000      0.667064   439.4612       3.41519       14.9872       2.56947      -2.60226     0.0359813       1.78509       2.29467       2.50100       2.61343       2.45337       2.21749
  21  15 3114.0310    3.9276  1.2026 12.7842  0.0000      0.500239  0.0372   0.0730   0.0621    0.1746   0.0000      0.555977   435.5636       9.87272       11.5997       3.16254       2.00762      -1.05857       1.94377       2.54967       2.70295       2.94815       2.75427       2.55946
  21  16 3258.7239    3.8418  1.4570 12.2823  0.0013      0.817353  0.0393   0.0622   0.0695    0.1625   0.0000      0.442264   442.8214       12.0077       13.6351    0.00581685      -3.32594      -1.52645       2.11606       2.68723       2.78727       2.96529       2.95674       2.84285
  21  17 3403.1403    3.2072  2.2853 11.9284  0.0001       1.02676  0.0514   0.0423   0.0902    0.0888   0.0000      0.260219   435.6996       12.6880       14.6622       3.72040      -1.04120       5.07369       2.79742       3.75543       3.96930       4.07929       3.97286       3.79573
  21  18 3547.5153    2.6645  3.1958 11.7094  0.0000      0.849218  0.0622   0.0316   0.1130    0.0724   0.0000      0.181107   442.3507       12.5070       11.7111       2.15845     -0.300790       4.22174       3.21767       4.32294       4.54819       4.79613       4.69225       4.61515
  21  19 3691.7796    2.2578  4.7646 10.9653  0.0000      0.547525  0.0784   0.0219   0.1428    0.0706   0.0000      0.107903   431.5936       9.18725       12.4706       3.90348      -9.96689       5.04194       4.00123       5.28086       5.63743       5.94718       5.78306       5.44967
  21  20 3836.1490    1.8804  6.6884 10.7096 -0.0004      0.391462  0.0998   0.0166   0.1844    0.0550   0.0000     0.0743492   442.0239       18.7165       12.0638       3.17043       6.63732      -4.89871       5.15273       6.59769       7.27517       7.47883       7.40128       6.97855
  21  22 4124.4727    1.3579 11.8002 10.3125  0.0000      0.210915  0.1721   0.0104   0.3145    0.0421   0.0000     0.0632844   439.3480       42.5330       11.1701       16.0822      -2.86430      -7.87008       7.82751       10.0786       11.0972       11.4213       11.0953       10.6642
  22   4 1429.1294    0.1350  0.0840 10.0258 -0.0176      -3.14464  0.0181   0.0101   0.0176    0.0279   0.0000       41.5324   440.3127      -1.61525       18.8459     -0.192583      -5.44636     -0.193580       1.45441       1.36252       1.74878       1.67948       1.48443       1.75941
  22   5 1611.3624    0.2423  0.1354 10.0115  0.0000       24.3393  0.0166   0.0127   0.0208    0.0344   0.0000       8.86438   439.2789      0.119626       17.5264      -1.98116      -3.10552      -1.07827       1.13871       1.46479       1.24556       1.31820       1.92138       1.85770
  22   6 1781.6145    0.3585  0.2960  9.9458  0.0000       18.2263  0.0148   0.0127   0.0330    0.0448   0.0000       3.61626   437.8127     -0.969608       17.8833      -1.58460      -3.44013      0.554566      0.890083       1.19338       1.33238       1.26449       1.31720       1.31230
  22   7 1945.1581    0.5089  0.5116  9.8267  0.0000       13.8295  0.0230   0.0139   0.0383    0.0628   0.0000       1.71668   439.6583      0.336387       17.7257    -0.0819781      -2.48526      -2.01742       1.41642       1.78912       1.95905       2.16523       2.32072       2.09864
  22   8 2104.8569    0.7689  0.6874  9.8868  0.0000       6.32330  0.0231   0.0175   0.0463    0.0975   0.0000      0.948848   440.8871      -1.24719       14.2640       2.11956     0.0570115     -0.734725       1.34952       1.73927       1.79649       1.97877       2.01925       1.92929
  22   9 2260.1067    1.0502  0.9379 10.1010 -0.0005       5.32973  0.0282   0.0207   0.0578    0.1378   0.0000      0.779570   440.2097       4.34895       11.6237      -2.63510      -1.51462      -1.60283       1.51082       2.10148       2.12488       2.42577       2.10969       2.12616
  22  10 2410.8862    1.4809  1.0710 10.8114  0.0000       3.00905  0.0326   0.0290   0.0609    0.1577   0.0000      0.717649   437.8571       4.64809       13.3599      -1.36397     -0.588985       2.09545       1.71169       2.20710       2.49790       2.64013       2.76483       2.47175
  22  11 2559.3398    2.0168  1.1047 11.1332  0.0000       2.21378  0.0325   0.0373   0.0586    0.1699   0.0000      0.625004   436.8620       5.29115       17.7331      0.565300      -1.85006     -0.853668       1.77852       2.34541       2.49467       2.66551       2.47405       2.39683
  22  12 2707.2455    2.5699  1.0430 11.5271  0.0000       2.52453  0.0291   0.0487   0.0560    0.1841   0.0000      0.666843   439.0556       7.23432       17.8356     -0.503524      -1.89797      -1.92758       1.56488       2.03677       2.15658       2.34464       2.17272       2.06915
  22  13 2854.8736    3.2187  1.0086 11.5027  0.0000      0.888742  0.0280   0.0592   0.0543    0.2685   0.0000      0.576166   437.5878       6.75980       12.8145      0.271149      0.230393     -0.910722       1.53403       1.89441       2.15252       2.23904       2.16867       1.99951
  22  14 3001.5175    3.8330  0.9122 12.6035  0.0000       1.02218  0.0268   0.0750   0.0503    0.1638   0.0000      0.683311   438.0699       5.59850       14.4257       3.54762       1.90108       4.31343       1.56519       2.02732       2.18704       2.25508       2.15719       2.06261
  22  15 3147.1319    4.0644  1.1414 12.7651  0.0000     -0.168025  0.0334   0.0741   0.0610    0.1796   0.0000      0.576434   439.2238       9.50718       15.3418       4.06768       2.02486       4.83077       1.84409       2.35339       2.49774       2.51268       2.52207       2.37665
  22  16 3292.4200    3.5975  1.5654 12.5198  0.0000       1.31665  0.0415   0.0575   0.0724    0.1182   0.0000      0.398235   439.2559       9.22359       10.7608       3.72926       1.00596      -4.30188       2.42418       3.16303       3.58044       3.76459       3.72347       3.43574
  22  17 3437.3952    3.1340  2.2646 11.8551  0.0000      0.321010  0.0479   0.0404   0.0882    0.0904   0.0000      0.269047   439.4120       6.34031       9.29105       2.93479       6.78110     0.0956867       2.49304       3.24572       3.54613       3.66759       3.49787       3.36807
  22  18 3582.3439    2.5632  3.4656 11.4571  0.0000      0.452663  0.0649   0.0277   0.1136    0.0674   0.0000      0.150349   444.8015       9.10793       12.5994       9.38430      -4.31242      -5.16305       3.18038       4.18849       4.47494       4.67977       4.59119       4.39558
  22  19 3727.4704    2.1665  5.3224 11.0396  0.0000      0.609997  0.0836   0.0203   0.1555    0.0568   0.0000     0.0960048   442.6812       19.3544       11.8692       7.95913     -0.864521      -5.40446       4.06646       5.22513       5.58448       5.88504       5.75876       5.62870
  22  20 3872.0696    1.8401  7.2910 10.4937 -0.0001      0.333809  0.1029   0.0150   0.1893    0.0537   0.0000     0.0671348   438.4708       12.4358       14.0012       8.16526      -4.08180      0.311689       4.98924       6.45596       6.91629       7.26633       7.21432       6.91411
  22  21 4016.8279    1.5072  9.5987 10.4458  0.0000      0.301196  0.1390   0.0119   0.2498    0.0425   0.0000     0.0629194   446.0661       11.3714       22.2624       21.4117      -19.1865      -26.8548       6.37423       8.27025       8.99830       9.40595       9.01109       8.83034
  22  22 4161.9205    1.2830 12.6013 10.2812 -0.0003      0.278448  0.1898   0.0093   0.3285    0.0383   0.0000     0.0638124   434.8224       5.36478       15.0391       22.4898      -1.88215      -2.57894       7.68868       10.2797       11.0556       11.5557       11.2420       10.8127
  22  23 4305.9281    1.0725 14.6702 10.2165 -0.0017     0.0741290  0.2487   0.0078   0.3975    0.0358   0.0000     0.0744172   445.8396       24.3823       1.55486       2.15154       2.71266       13.7290       9.37841       12.1888       13.3191       13.8078       13.5431       12.9801
  23   5 1632.7752    0.2407  0.2196  9.9574  0.0000       23.1903  0.0158   0.0110   0.0357    0.0347   0.0000       7.32076   439.3260     0.0223192       16.6634     -0.357416      0.232846     -0.519013       1.07928       1.47172       1.60465       1.61631       1.67266       1.36300
  23   6 1804.2531    0.3829  0.3721  9.9452  0.0000       19.4331  0.0217   0.0122   0.0342    0.0474   0.0000       2.94567   439.1143     -0.785029       18.5263      -1.27785      -2.22879      -1.58264       1.53573       2.08321       2.34681       2.20175       2.05775       1.75590
  23   7 1969.7094    0.6160  0.4433 10.0370  0.0000       10.7142  0.0182   0.0168   0.0358    0.0621   0.0000       1.52482   439.6842       1.77521       16.6971       2.50461      -1.93087     -0.681406      0.947901       1.39727       1.40995       1.44314       1.43621       1.37994
  23   8 2131.2282    0.8316  0.7598  9.7467  0.0000       5.77255  0.0237   0.0174   0.0462    0.1142   0.0000      0.814262   438.5028       1.15735       14.9577       2.18119      -3.36033     -0.581916       1.35217       1.73553       1.91024       1.98340       1.86868       1.84707
  23   9 2287.6394    1.1240  0.8990 10.3848  0.0000       6.16385  0.0268   0.0223   0.0525    0.1156   0.0000      0.772101   441.3532      0.149760       18.8021       5.97604      -1.96415      0.236591       1.45176       1.89537       2.02434       2.13115       2.15048       1.98648
  23  10 2439.2773    1.5496  1.1246 10.6637  0.0000       3.22625  0.0328   0.0284   0.0596    0.1818   0.0000      0.687778   438.9335       5.67628       14.7113      0.278645      -1.47187      -1.10945       1.56313       2.08074       2.23141       2.36703       2.29761       2.17541
  23  11 2588.7021    2.1135  1.0257 11.1918  0.0000       1.25739  0.0288   0.0389   0.0546    0.1722   0.0000      0.612947   437.3165       3.87639       14.9735      0.192063     -0.537546       4.07740       1.52688       1.95065       2.12331       2.16866       2.18457       2.06121
  23  12 2737.7213    2.6985  1.0088 11.7440  0.0000       1.66666  0.0282   0.0496   0.0537    0.1598   0.0000      0.594103   441.6289       6.25804       17.0704       3.20907      -2.30914      0.477685       1.45436       1.93210       2.02712       2.14946       2.10445       2.08182
  23  13 2886.1814    3.4255  0.9930 12.2171  0.0000       1.33558  0.0279   0.0644   0.0527    0.1869   0.0000      0.610015   441.2854       5.05041       19.3067       3.64418      -1.41630     0.0378144       1.47341       1.90076       2.05834       2.14607       2.07506       2.01417
  23  14 3033.5936    3.9379  0.9772 12.3859  0.0000      0.954731  0.0294   0.0735   0.0493    0.2074   0.0000      0.563133   438.4057       8.27557       16.9103       6.61258      -1.32402       2.50587       1.68255       2.28131       2.41492       2.46707       2.46521       2.20796
  23  15 3179.8626    3.8910  1.2162 12.6031  0.0000       1.17430  0.0349   0.0674   0.0622    0.1882   0.0000      0.588123   438.9206       11.0056       13.6079       3.70779     -0.161609     -0.967206       1.82211       2.39343       2.57522       2.57917       2.51670       2.33313
  23  16 3325.7518    3.4569  1.8187 12.4524  0.0001      0.941214  0.0433   0.0495   0.0763    0.0941   0.0000      0.350634   437.6322       12.2930       9.87766       7.09966     -0.756921       5.97090       2.09649       2.63536       2.92683       3.13133       3.18886       2.89164
  23  17 3471.4863    3.0025  2.7450 11.8755  0.0000      0.854359  0.0528   0.0351   0.0989    0.0719   0.0000      0.200624   438.5959       3.95439       14.3534       7.12135       2.88042     -0.591717       2.61209       3.36300       3.66373       3.72388       3.68144       3.49958
  23  18 3617.1290    2.4809  3.8319 11.3490 -0.0001      0.822707  0.0662   0.0251   0.1176    0.0624   0.0000      0.133576   435.4135       24.4768       12.1597       2.65461      -6.86630       3.54009       3.19111       4.13556       4.39804       4.65203       4.68805       4.45282
  23  19 3762.5295    2.0732  5.4724 10.9601  0.0000      0.574333  0.0836   0.0186   0.1514    0.0548   0.0000     0.0934238   435.8949       21.1750       14.1556       11.1856      -11.2154      -9.90704       3.87703       5.03992       5.50648       5.77206       5.65064       5.52645
  23  20 3907.9861    1.7266  7.8385 10.6035 -0.0008      0.396277  0.1087   0.0138   0.2039    0.0473   0.0000     0.0655715   444.8158       3.98867       9.08785      -2.56343      -4.40031      -14.5690       4.94490       6.42899       6.98245       7.35313       7.28110       7.05578
  23  21 4053.3893    1.4553 10.5209 10.4571  0.0000      0.465664  0.1470   0.0110   0.2676    0.0401   0.0000     0.0621201   449.1338       12.4648       31.0761       10.9710    -0.0252692       1.04356       6.27496       8.05114       8.76620       9.00328       9.16313       8.65585
  23  22 4197.9245    1.2243 12.9197 10.3646  0.0001      0.145758  0.2008   0.0089   0.3315    0.0366   0.0000     0.0676750   448.3416       29.1302       9.89400      -17.9668       17.8144      -5.16304       7.91894       10.4631       11.2393       11.8988       11.6626       11.1753
  24   4 1469.7972    0.1627  0.1194 10.0477  0.0000       31.7613  0.0181   0.0103   0.0259    0.0290   0.0000       23.1952   440.2222     -0.500499       20.3311     -0.616516      -2.83663    -0.0587940      0.730867       1.42243       1.07108       1.53904       1.65126       1.55144
  24   5 1653.6961    0.2664  0.2243  9.9835  0.0000       12.9037  0.0152   0.0107   0.0274    0.0350   0.0000       6.09528   440.2237      0.167273       18.3028       2.93052      -2.17801     -0.561967       1.20759       1.67298       1.79678       2.03691       1.96111       2.12424
  24   6 1826.3521    0.4271  0.3712  9.9112  0.0000       15.4459  0.0165   0.0125   0.0314    0.0471   0.0000       2.47532   439.6626       2.55078       20.0302     -0.714144      -3.99804      0.580547      0.918627       1.23939       1.33956       1.40167       1.37630       1.24960
  24   7 1993.6586    0.6166  0.6119  9.8745  0.0000       8.61866  0.0219   0.0144   0.0427    0.0763   0.0000       1.22300   441.1501       1.01110       20.7068       2.27165      -3.32513       1.73442       1.18344       1.59648       1.65879       1.77122       1.83801       1.70356
  24   8 2156.9036    0.8870  0.7091 10.0961  0.0000       7.16884  0.0222   0.0191   0.0448    0.0910   0.0000      0.929446   440.1918       1.58025       18.7162       2.91534      0.624302      0.572754       1.16488       1.46767       1.73527       1.69785       1.68642       1.57415
  24   9 2314.3991    1.2184  0.9398 10.6170  0.0000       2.25078  0.0271   0.0235   0.0552    0.1154   0.0000      0.776237   436.2639      0.764405       16.2292       4.06757      0.349116      0.226327       1.42263       1.77033       1.99016       2.10952       1.99286       2.00239
  24  10 2467.1294    1.6756  1.1357 10.7537  0.0000       2.71867  0.0317   0.0301   0.0600    0.1905   0.0000      0.636086   438.5554       2.59038       14.4084       4.01184   -0.00829591       3.64002       1.59633       2.07918       2.23327       2.25979       2.28614       2.29080
  24  11 2617.7280    2.1873  1.0195 11.5825 -0.0001       2.10296  0.0281   0.0413   0.0570    0.1452   0.0000      0.696727   440.4678      -1.43620       15.5717       5.18568     -0.852742      -1.00099       1.43712       1.84456       1.97219       2.14656       2.09213       2.00234
  24  12 2767.7792    2.7855  1.0504 11.3656  0.0000       1.15870  0.0274   0.0488   0.0532    0.2243   0.0000      0.543135   439.7403       3.28313       16.0890       1.69592      0.754886      -3.96989       1.36667       1.80165       1.96002       2.12306       2.09544       1.97481
  24  13 2917.0821    3.4894  1.0023 12.1366  0.0000       1.11982  0.0276   0.0635   0.0508    0.1932   0.0000      0.534269   440.5607       7.32161       12.2062     -0.832912      -3.79558       2.17132       1.41645       1.72561       1.78440       2.00912       1.95022       1.86067
  24  14 3065.1981    4.0684  0.9701 12.5247  0.0000       1.75725  0.0265   0.0746   0.0519    0.1784   0.0000      0.567428   440.0598       7.03308       19.5683       4.50974      -8.34631       1.45101       1.36408       1.80715       1.91866       2.08382       2.10521       1.94140
  24  15 3212.1632    3.9143  1.2738 12.7889  0.0000       1.34660  0.0345   0.0675   0.0640    0.1718   0.0000      0.575323   438.2278       7.26692       14.2954       3.23688      -1.82047      -2.21670       1.60508       2.09333       2.29107       2.35710       2.27086       2.15606
  24  16 3358.6617    3.3971  1.8904 12.4091  0.0000      0.875992  0.0442   0.0471   0.0758    0.0906   0.0000      0.361918   437.9820       9.00553       13.9682       12.8625      -7.22282      -6.29203       2.02210       2.68058       2.81643       2.97029       2.95652       2.83184
  24  17 3505.0179    2.8447  2.8941 11.6793 -0.0005      0.260854  0.0552   0.0312   0.0938    0.0699   0.0000      0.179856   436.7646       10.5828       12.3942       8.28950      -2.76823      -2.12274       2.55171       3.32938       3.55712       3.70814       3.76491       3.49015
  24  18 3651.5042    2.3766  4.2841 11.2586  0.0000      0.779153  0.0700   0.0225   0.1232    0.0560   0.0000      0.108034   441.4087       9.37062       18.1954       8.14205      -7.91435     -0.661689       3.21433       4.19693       4.47270       4.83854       4.69623       4.55435
  24  19 3797.3214    1.9657  6.4078 10.8632  0.0000      0.503622  0.0935   0.0163   0.1650    0.0492   0.0000     0.0794963   437.4586       13.1133       10.6106       10.2748      -3.87116       1.28322       4.08017       5.48113       5.86839       6.13735       6.16654       6.05899
  24  20 3943.1132    1.6800  8.4018 10.5267  0.0000      0.344772  0.1135   0.0129   0.2096    0.0461   0.0000     0.0642237   444.3897       11.7032       14.8818       10.3918      -6.43864       3.75427       4.82777       6.28376       6.89765       7.22215       7.13273       6.88866
  24  21 4088.7040    1.4372 11.4779 10.3987  0.0000      0.183455  0.1614   0.0100   0.2795    0.0387   0.0000     0.0596010   427.5541       21.5595       11.1654      -6.22431      -6.04396      -6.99725       6.31549       8.28233       9.15193       9.54558       9.47144       9.14601
  24  22 4234.0202    1.1537 14.0249 10.3893 -0.0005      0.135352  0.2255   0.0081   0.3710    0.0343   0.0000     0.0688839   437.6886       27.5886       28.1595       18.7180       8.32540       1.22061       7.92056       10.5790       11.5635       12.1816       11.8891       11.5390
  24  23 4379.7636    0.9382 15.2425 10.3178 -0.0014     0.0728452  0.2732   0.0071   0.4202    0.0314   0.0000     0.0828305   441.2407       45.8449       19.5639       2.31731      -7.09290      0.920843       9.15695       12.0460       13.2285       14.0213       13.6253       13.0765
  25   4 1489.4633    0.1683  0.1194 10.0295  0.0000       20.3404  0.0117   0.0102   0.0254    0.0286   0.0000       21.8444   440.3622     -0.321961       20.0001     -0.701242      -2.73580      0.564669      0.724262      0.887375      0.820403       1.04355      0.898137      0.875912
  25   5 1674.1243    0.2682  0.2182  9.9444  0.0000       25.4096  0.0162   0.0108   0.0260    0.0345   0.0000       5.97273   439.3397      0.613444       18.4005     -0.679959      -2.36527      -1.85120       1.21098       1.61102       1.59807       1.65930       1.44301       1.56133
  25   6 1847.9419    0.4563  0.3936  9.9135  0.0000       12.6742  0.0175   0.0129   0.0335    0.0500   0.0000       2.13217   440.1032      0.715031       17.6229      0.615071      -4.47841      0.325731       1.01019       1.20524       1.28374       1.44170       1.38280       1.29327
  25   7 2017.0323    0.6252  0.5927  9.9755  0.0000       10.6632  0.0215   0.0146   0.0390    0.0701   0.0000       1.31715   438.7629     -0.936320       18.6252      -1.32135      -2.39316      0.757260       1.10121       1.42892       1.49653       1.66401       1.57627       1.61938
  25   8 2181.8379    0.9501  0.7222 10.1303  0.0000       4.76146  0.0212   0.0197   0.0437    0.1029   0.0000      0.797295   442.1867      0.406724       14.5581       2.15719       1.96929     -0.256492       1.13528       1.49515       1.64516       1.79422       1.74472       1.69903
  25   9 2340.6171    1.3661  0.9489 10.2875  0.0000       4.21205  0.0256   0.0249   0.0503    0.1523   0.0000      0.650723   439.3787       3.25100       14.1011       3.27518     -0.466483      0.717272       1.23910       1.58744       1.77496       1.86040       1.93193       1.79521
  25  10 2494.5008    1.7359  1.2330 10.4378  0.0073       2.63065  0.0324   0.0289   0.0628    0.2167   0.0000      0.607823   438.5433       4.72205       18.1949       2.36303      -2.70195       4.53240       1.53331       2.00297       2.20694       2.43089       2.42314       2.29021
  25  11 2646.3601    2.2550  1.0829 11.5772  0.0000       2.74229  0.0297   0.0407   0.0561    0.1583   0.0000      0.623950   438.3490       1.46439       13.8309      0.513029      -1.31235      -1.94281       1.42457       1.87245       2.10486       2.24408       2.31765       2.12334
  25  12 2797.4541    2.9941  1.0173 11.8481  0.0000       1.53660  0.0266   0.0529   0.0522    0.1697   0.0000      0.611431   438.3289       5.51813       12.6672       4.64202      -2.70094      0.182266       1.34363       1.71471       1.84665       1.94146       1.96475       1.91584
  25  13 2947.4970    3.7259  0.9358 12.3215  0.0000      0.780698  0.0246   0.0688   0.0489    0.1573   0.0000      0.574647   438.9386       5.44363       12.3890      0.187298      -4.08981      -1.50701       1.20062       1.54256       1.62634       1.84620       1.73016       1.67450
  25  14 3096.2991    3.9499  1.1087 12.7185  0.0000       1.08636  0.0297   0.0696   0.0577    0.1776   0.0000      0.599979   440.3526       5.49119       15.2852       1.99870      -3.92089       2.25172       1.45749       1.87456       2.03602       2.17575       2.05431       2.07844
  25  15 3244.0101    3.8067  1.5902 12.4564  0.0000      0.436308  0.0388   0.0558   0.0678    0.1267   0.0000      0.402272   436.8209       4.42992       10.8109       5.74458      -3.43259      -4.10999       1.74161       2.33450       2.45637       2.65113       2.58572       2.53013
  25  17 3538.3210    2.7441  3.0531 11.8703 -0.0001      0.690530  0.0567   0.0299   0.1006    0.0589   0.0000      0.184945   438.2879       14.6628       7.23964       9.51928     -0.807700      -2.47784       2.48631       3.34259       3.63034       3.78637       3.80933       3.63017
  25  18 3685.2667    2.2359  4.6613 11.2469  0.0000      0.616018  0.0719   0.0202   0.1321    0.0492   0.0000      0.106106   432.5791       15.6774       17.7736      -1.56211      -5.03994     -0.527240       3.14552       4.20763       4.51782       4.78864       4.76513       4.60529
  25  19 3831.8550    1.8831  6.4700 10.8970  0.0000      0.549179  0.0915   0.0157   0.1683    0.0459   0.0000     0.0781967   433.2004       16.0975       13.4117      0.234198       3.84760      -2.39492       3.88847       5.00837       5.47967       5.69581       5.80470       5.58481
  25  20 3978.3240    1.5794  8.7094 10.5579  0.0000      0.435650  0.1195   0.0121   0.2156    0.0428   0.0000     0.0653629   443.8335       14.3027       19.1107       8.18416      -8.03301      -2.31909       4.82491       6.45164       6.99235       7.38149       7.44522       7.14606
  25  21 4124.4843    1.3218 11.5233 10.4391  0.0000      0.323243  0.1669   0.0095   0.2908    0.0373   0.0000     0.0643660   430.3309       15.5131       21.2137       12.0230      -5.23404      -10.7220       6.23151       8.22601       9.00573       9.47624       9.43799       9.15440
  25  22 4270.6913    1.1223 14.5965 10.3590 -0.0003      0.356086  0.2291   0.0077   0.3695    0.0327   0.0000     0.0709548   442.0856       41.6466       19.2351       9.21732       5.90229      -20.6984       7.70192       10.2223       11.0662       11.7114       11.5869       11.3526
  26   2 1088.6302    0.0768  0.0405 10.3010  0.0000       47.2605  0.0179   0.0127   0.0268    0.0246   0.0000       289.354   439.4247       4.30708       22.3342      -2.59865      -1.96978       1.10574       1.00098       1.36474       1.58773       1.61234       1.56192       1.33663
  26   3 1307.4913    0.1096  0.0805 10.1155  0.0000       41.5719  0.0186   0.0100   0.0221    0.0261   0.0000       70.9929   440.4239       1.03260       22.3406      0.940174      -1.49721       1.39309      0.893831       1.12782       1.47678       1.25878       1.46474       1.48819
  26   4 1508.7366    0.1802  0.1342 10.0336  0.0000       48.9867  0.0124   0.0101   0.0271    0.0323   0.0000       18.3656   439.2995     -0.819732       20.8454     -0.185638      -3.09504      0.630346      0.698721      0.874797       1.02186      0.982106      0.896322      0.909350
  26   5 1694.0575    0.2926  0.2954  9.9502  0.0000       14.3863  0.0202   0.0101   0.0310    0.0360   0.0000       4.68183   438.5800       1.47023       20.7329      0.617295      -2.06201      0.281136       1.38048       1.90207       2.11728       1.99851       1.79880       1.55080
  26   6 1869.0543    0.4689  0.4447  9.8841  0.0000       11.2184  0.0173   0.0123   0.0354    0.0520   0.0000       1.89825   439.8115      0.435827       21.0137      -4.35218      -4.85387      -1.48738      0.906704       1.15881       1.26290       1.30503       1.46044       1.35709
  26   7 2039.8643    0.6817  0.6435 10.0160  0.0000       9.54746  0.0205   0.0152   0.0441    0.0737   0.0000       1.15062   440.5661     -0.323042       17.8637      0.519927      -1.12263      -1.08340       1.10319       1.42218       1.50997       1.62078       1.60378       1.57828
  26   8 2206.1540    1.0085  0.7773 10.0733  0.0000       5.44673  0.0228   0.0196   0.0428    0.1094   0.0000      0.758985   442.4258     -0.922230       19.4058     -0.865991      -5.37943      -1.23145       1.14508       1.51168       1.64110       1.82117       1.83676       1.74899
  26   9 2366.1800    1.4182  0.9647 10.5812  0.0000       4.12563  0.0261   0.0256   0.0509    0.1353   0.0000      0.673501   439.7552       4.16340       16.0977     0.0332471      -4.01288       1.32148       1.23944       1.63952       1.74975       1.88589       1.98911       1.80885
  26  10 2521.3179    1.8838  1.1071 11.2095  0.0000       2.65272  0.0306   0.0323   0.0547    0.1408   0.0000      0.657052   438.1982       1.79074       13.8157      0.647814      -3.21116       4.17642       1.30726       1.74169       1.82083       1.95641       1.87991       1.89206
  26  11 2674.4598    2.4802  1.0853 11.6227  0.0000       1.65705  0.0301   0.0427   0.0524    0.1667   0.0000      0.648029   437.6362       3.33574       13.7753       3.66174      0.133743      0.904753       1.28694       1.65154       1.85552       1.97919       1.86855       1.87332
  26  12 2826.6775    3.0321  1.0087 12.1164  0.0000       1.17325  0.0272   0.0526   0.0495    0.1441   0.0000      0.612798   438.7512       3.68877       13.5666      -2.20591      -5.95894     -0.895585       1.21343       1.55815       1.67341       1.80018       1.79683       1.66901
  26  13 2977.5583    3.8166  0.9788 12.4824 -0.0010      0.816323  0.0262   0.0668   0.0481    0.1449   0.0000      0.546491   438.3774       6.75252       13.9383      0.871583     -0.889796      0.988756       1.22506       1.54694       1.65342       1.81263       1.79828       1.78797
  26  14 3127.1058    3.8831  1.1519 13.0665  0.0000       2.02992  0.0314   0.0676   0.0593    0.1298   0.0000      0.675804   437.6256       6.88671       11.0863       5.76036     -0.777038       3.72230       1.35727       1.73266       1.94613       2.05988       2.07493       2.10004
  26  15 3275.5101    3.7080  1.5660 12.4805  0.0000      0.357037  0.0374   0.0540   0.0667    0.1235   0.0000      0.468047   440.5362       5.37716       14.6371       1.39886      -4.20410       3.46373       1.65364       2.12882       2.39358       2.51867       2.55735       2.38702
  26  16 3423.4051    3.2877  2.1927 12.1341  0.0000      0.218177  0.0446   0.0404   0.0792    0.0865   0.0000      0.235554   437.2522       10.7721       17.3702       4.49978   -0.00769558      -2.42228       1.93855       2.59648       2.87450       2.99480       2.94725       2.85070
  26  17 3571.3988    2.6166  3.3361 11.6929 -0.0017      0.713103  0.0583   0.0269   0.1031    0.0584   0.0000      0.148681   436.4986       15.5376       9.20783       3.55180      0.378098      -1.70161       2.47535       3.21820       3.48733       3.72457       3.66791       3.54995
  26  18 3718.6583    2.1397  5.0669 11.2097  0.0000      0.493595  0.0762   0.0186   0.1374    0.0467   0.0000      0.101095   439.7956       21.0909       7.75981      -5.71066       5.91023     -0.109182       3.14144       4.10900       4.50329       4.76075       4.84598       4.63505
  26  19 3865.8373    1.8464  7.1739 10.7636 -0.0002      0.345737  0.0950   0.0141   0.1771    0.0436   0.0000     0.0675901   431.3875       4.93384       27.3327      0.239910      -4.42947      -13.9187       3.87978       5.19675       5.61616       6.06182       5.98604       5.87385
  26  20 4012.8094    1.5481  9.4553 10.5697  0.0000      0.350908  0.1259   0.0112   0.2272    0.0391   0.0000     0.0618068   433.9028       29.8735       21.0980       16.6974      -6.51253      -9.31910       4.83150       6.35212       6.98754       7.34862       7.36902       7.15870
  26  21 4159.3893    1.2920 12.8574 10.4103  0.0007      0.242012  0.1857   0.0086   0.3145    0.0352   0.0000     0.0656780   432.7347       6.98713       10.9961       14.8521      -4.56270       5.27016       6.39180       8.54342       9.48514       9.78799       9.70764       9.54169
  27   4 1527.5635    0.1737  0.1677  9.9660  0.0000       30.1279  0.0141   0.0085   0.0249    0.0297   0.0000       15.1382   440.8057     -0.957506       20.9079      -1.54105      -1.90504      0.946152      0.666807      0.989903       1.15441       1.01176       1.09535       1.06952
  27   5 1713.6179    0.3173  0.2847  9.9899  0.0000       15.8896  0.0148   0.0106   0.0294    0.0365   0.0000       3.97177   441.5423     -0.181657       18.5416       1.32647      -3.27692     -0.632503      0.757640       1.07337       1.04171       1.10555       1.19870       1.16486
  27   6 1889.8448    0.4921  0.4610  9.9591  0.0000       14.7373  0.0171   0.0128   0.0359    0.0500   0.0000       1.93408   440.3151     -0.270999       21.6157     -0.978797      -3.31415      0.145202      0.811065       1.08054       1.21117       1.19289       1.30086       1.27084
  27   7 2062.1423    0.7126  0.6607  9.9884  0.0000       7.66526  0.0221   0.0149   0.0404    0.0770   0.0000       1.06972   436.7993     -0.384981       16.8709      -1.03145      -3.55846      -1.90569       1.10785       1.48483       1.65078       1.85418       1.84133       1.79942
  27   8 2229.8654    1.0533  0.9311 10.1054  0.0000       4.77316  0.0251   0.0189   0.0502    0.1218   0.0000      0.712274   441.0020     -0.625738       18.0584     -0.228408      -2.78562     -0.235087       1.11610       1.43413       1.58145       1.76012       1.82311       1.67405
  27   9 2391.0987    1.4596  1.0801 10.5651 -0.0012       4.01478  0.0283   0.0248   0.0562    0.1469   0.0000      0.699383   439.7316       1.84767       13.9905      -1.37233       1.67131      -1.79888       1.20703       1.50702       1.67490       1.73380       1.75729       1.82907
  27  10 2547.6216    1.9201  1.1504 11.3496  0.0000       1.72277  0.0304   0.0322   0.0581    0.1350   0.0000      0.671324   440.8845       5.05320       14.0243     -0.807640       1.66958     -0.181833       1.31418       1.68499       1.80177       1.90645       1.90014       1.89547
  27  11 2702.1780    2.6512  1.1386 11.0121  0.0000       1.58165  0.0282   0.0425   0.0545    0.2721   0.0000      0.543606   436.9334       4.45081       19.5747       1.92597       1.65849      0.545265       1.19026       1.54455       1.72277       1.82856       1.83016       1.80953
  27  12 2855.4962    3.2894  1.0076 12.1824  0.0000       1.79929  0.0265   0.0575   0.0496    0.1698   0.0000      0.632446   440.6636       3.85611       12.8625       2.45323      -2.22076      0.323861       1.17826       1.56244       1.64567       1.81099       1.74897       1.70518
  27  13 3007.1422    3.8921  0.9281 12.7417  0.0000      0.592357  0.0238   0.0687   0.0475    0.1237   0.0000      0.559472   439.8031       4.98793       17.9859       3.28313      -3.55548      -1.51193       1.12642       1.44653       1.53205       1.62428       1.66244       1.69998
  27  14 3157.5417    3.9675  1.1787 12.9501  0.0000       2.09193  0.0312   0.0660   0.0573    0.1442   0.0000      0.545516   440.4386       9.75036       15.5893       3.77179      0.540136     -0.136824       1.35042       1.80818       1.93254       2.08568       2.06619       2.09374
  27  15 3306.6820    3.5838  1.7755 12.4194  0.0000       1.02262  0.0395   0.0479   0.0706    0.1076   0.0000      0.388713   437.9788       5.64707       12.7373     -0.819036     -0.507469     -0.982732       1.67407       2.11312       2.43680       2.53336       2.58475       2.52333
  27  16 3455.4388    3.0732  2.5066 12.1606  0.0000      0.284432  0.0483   0.0358   0.0888    0.0752   0.0000      0.230919   440.4699       8.28699       13.1595       1.82414       2.71004      0.974906       1.98435       2.64253       2.82178       3.07839       3.04365       3.00295
  27  17 3603.8858    2.5130  3.7708 11.4960  0.0000      0.669074  0.0595   0.0242   0.1127    0.0584   0.0000      0.126492   444.0442       9.90649       10.8292       2.44236      -8.61973      -5.91724       2.50065       3.19299       3.51751       3.77905       3.77525       3.72738
  27  18 3751.8003    2.0590  5.4269 11.1236  0.0000      0.362306  0.0779   0.0170   0.1421    0.0440   0.0000     0.0928943   442.8526       11.3615       15.1658       8.03195      -5.06353      -2.10406       3.14245       4.02183       4.44792       4.74329       4.71192       4.66136
  27  19 3899.7067    1.7457  8.0624 10.7215 -0.0003      0.320591  0.1050   0.0125   0.1928    0.0397   0.0000     0.0640696   439.3397       14.0473       5.58098       10.0356       5.33608       3.73825       3.96862       5.27348       5.72208       6.07652       6.19496       6.05814
  27  20 4046.9916    1.4566 10.6671 10.5851  0.0000      0.321085  0.1433   0.0103   0.2614    0.0373   0.0000     0.0620414   434.7419       7.26492       29.6870       20.8398      -5.75998      -7.96127       5.11678       6.65751       7.43750       7.87762       7.78430       7.63836
  27  21 4194.4897    1.2062 13.5006 10.4124 -0.0010      0.253511  0.2070   0.0076   0.3302    0.0333   0.0000     0.0726930   417.4578       5.18478       12.2025      -10.4227       3.49928       17.5192       6.54634       8.69555       9.60814       10.1324       10.2550       9.90158
  28   4 1546.0477    0.2106  0.1583  9.9028  0.0000       14.2916  0.0127   0.0105   0.0241    0.0284   0.0000       10.6477   439.9533     -0.843002       20.8933     -0.641320      -2.81571      0.937251      0.705884       1.25373       1.96393       2.04163       2.23721       1.69568
  28   5 1732.7762    0.3499  0.2872  9.9277  0.0000       14.9783  0.0130   0.0112   0.0281    0.0377   0.0000       3.40301   439.5544      0.572823       19.3991     -0.430319      -2.25134     -0.498560      0.701135      0.941261       1.01973       1.03958       1.05438       1.01902
  28   6 1910.2271    0.5098  0.4811  9.9007  0.0000       12.4679  0.0176   0.0126   0.0352    0.0544   0.0000       1.62612   441.5818       1.37510       17.3786      0.720164      -3.11376      0.614693      0.895633       1.13618       1.23063       1.29506       1.39837       1.29148
  28   7 2084.0415    0.7875  0.6485  9.9448  0.0000       8.92909  0.0187   0.0163   0.0398    0.0777   0.0000      0.980458   440.5046      -1.38316       19.1930       1.00296      -1.57352      0.752719      0.840409       1.13480       1.24199       1.30064       1.34093       1.33740
  28   8 2252.9194    1.1108  0.8942 10.1097  0.0000       4.51966  0.0235   0.0198   0.0474    0.1152   0.0000      0.722242   438.7311       2.40983       17.2475      -1.82598      -2.67542       1.02835       1.07864       1.44964       1.58903       1.70872       1.67528       1.66515
  28   9 2415.4756    1.5514  1.1342 10.7421  0.0000       3.68575  0.0297   0.0257   0.0544    0.1421   0.0000      0.653373   439.1416       1.90566       13.6580       1.76708      -3.61878      0.448799       1.22773       1.59165       1.73315       1.86651       1.88319       1.92338
  28  10 2573.4924    2.1422  1.1301 10.9290  0.0000       2.67815  0.0300   0.0343   0.0512    0.1982   0.0000      0.591105   439.2169       4.07035       17.0511       4.56680      -2.51593     -0.974194       1.25794       1.61815       1.83194       1.88164       1.87043       1.82664
  28  11 2729.4602    2.7511  1.0074 11.9304  0.0000       2.32766  0.0258   0.0467   0.0505    0.1337   0.0000      0.607957   438.6615       4.94099       15.9701       3.69287      -3.59451      -1.29926       1.17126       1.50634       1.61024       1.75745       1.73222       1.69591
  28  12 2883.8398    3.3351  1.1076 11.9375 -0.0002       1.98371  0.0278   0.0543   0.0516    0.1997   0.0000      0.595343   440.2654       2.82710       14.7561       1.63174      -1.73304      -1.37771       1.16297       1.54826       1.67384       1.81501       1.78625       1.79095
  28  13 3036.3317    3.8991  1.0321 12.6871  0.0000      0.719283  0.0265   0.0652   0.0502    0.1433   0.0000      0.633866   438.8229       4.63257       16.1299       3.62410      -3.78167      -3.75986       1.14558       1.53007       1.61902       1.72255       1.76675       1.72743
  28  14 3187.3045    3.9651  1.3159 12.7821  0.0000      0.342925  0.0321   0.0604   0.0585    0.1245   0.0000      0.468989   438.8536       6.93573       17.3535       4.50397      -1.89715      0.157423       1.31145       1.77657       1.84324       2.09117       2.01781       1.99081
  28  15 3337.5192    3.5174  1.7353 12.5488  0.0000      0.967376  0.0387   0.0474   0.0697    0.0949   0.0000      0.344419   435.5382       7.42759       13.1058       6.60964      0.540091     0.0396458       1.48301       1.95039       2.10659       2.32843       2.27860       2.26155
  28  16 3487.1070    2.9140  2.7881 11.7680  0.0004      0.921803  0.0500   0.0310   0.0891    0.0755   0.0000      0.189434   439.4012       4.52911       16.0895       10.7139      0.959642       1.35932       1.94809       2.48215       2.78167       2.95357       3.00203       2.93090
  28  17 3636.0731    2.4196  4.0118 11.4319  0.0000      0.588231  0.0640   0.0223   0.1118    0.0535   0.0000      0.127615   439.5749       12.7723       9.78066      0.439858      -2.50323     0.0881666       2.48709       3.28891       3.65890       3.79742       3.83094       3.74663
  28  18 3784.7734    2.0023  6.0395 10.8948 -0.0001      0.360999  0.0815   0.0153   0.1495    0.0439   0.0000     0.0781684   436.5259       9.89455       17.0918       6.05336      -2.52702     -0.536537       3.09610       4.05679       4.53508       4.74757       4.83637       4.76475
  28  19 3933.1734    1.6727  8.2579 10.7037 -0.0003      0.365147  0.1068   0.0118   0.1990    0.0376   0.0000     0.0653442   443.1085       7.07609       19.9844       9.04877       3.95989       2.16705       3.86465       5.05924       5.62746       6.07620       6.01575       5.93874
  28  20 4081.0036    1.3993 11.0383 10.5286 -0.0004      0.278672  0.1542   0.0093   0.2585    0.0352   0.0000     0.0632088   433.0222       21.8273       15.8151      -7.69187      -1.17991      -7.71194       5.13700       6.80288       7.50328       7.98683       8.01451       7.88953
  28  21 4228.8394    1.1891 14.3555 10.3607 -0.0002      0.292821  0.2115   0.0071   0.3405    0.0311   0.0000     0.0682329   435.4119       12.8487       27.4949       19.1080       6.27360       1.26826       6.41877       8.39722       9.34295       9.86762       10.0188       9.73502
  29   3 1359.8112    0.0981  0.0714 10.1247  0.0000       55.4754  0.0157   0.0091   0.0197    0.0259   0.0000       74.5928   441.2152      0.374596       20.4224     0.0800943      -4.21865     -0.689734      0.629384      0.974547      0.985932       1.04697      0.964582      0.882741
  29   4 1564.1604    0.2142  0.1713 10.0085  0.0000       28.2043  0.0110   0.0094   0.0261    0.0289   0.0000       10.3360   440.2658     -0.465644       21.5663      0.193069      -4.13109   -0.00909303      0.522077      0.648466      0.795059      0.852377      0.942862       1.04647
  29   5 1751.5906    0.3589  0.2973  9.9038  0.0000       18.6257  0.0134   0.0110   0.0266    0.0385   0.0000       3.22979   440.3839     -0.598044       20.9429      0.781063      -1.13077      0.438089      0.624241      0.793459      0.880922      0.897380      0.923347      0.895094
  29   6 1930.2885    0.5370  0.5250 10.0032  0.0000       11.1265  0.0189   0.0125   0.0354    0.0540   0.0000       1.52482   440.0233     -0.418653       20.0474      0.170673      -3.54689      0.748715      0.880878       1.08926       1.29243       1.25886       1.31550       1.30114
  29   7 2105.4148    0.7974  0.8006 10.1363  0.0000       5.65484  0.0227   0.0153   0.0464    0.0813   0.0000      0.883303   439.6829      -1.21715       17.8726     -0.604292      -1.13027     -0.107965       1.03118       1.28354       1.44213       1.53791       1.57369       1.56685
  29   8 2275.4496    1.1882  0.9252 10.3816 -0.0003       4.36097  0.0234   0.0207   0.0490    0.1175   0.0000      0.694568   440.6866       1.82280       16.3961     -0.581622      -5.79708    -0.0835205       1.00392       1.29057       1.45328       1.50569       1.53399       1.52951
  29   9 2439.1699    1.6046  1.1750 10.7382  0.0000       2.23725  0.0293   0.0260   0.0573    0.1593   0.0000      0.620451   441.9048       3.07200       17.1933     -0.105642     -0.628434      -1.73477       1.22350       1.52732       1.69125       1.80664       1.82071       1.80038
  29  10 2598.8210    2.1858  1.1568 11.5414 -0.0002       3.36793  0.0284   0.0353   0.0575    0.1310   0.0000      0.624827   438.9228       1.85560       17.6875       4.09164      -4.22978       1.90897       1.13377       1.47976       1.61905       1.76218       1.78216       1.80764
  29  11 2756.2607    2.7550  1.1506 11.8800  0.0000       2.14577  0.0306   0.0439   0.0516    0.1505   0.0000      0.733747   438.6068       3.12284       14.1397       2.13076      -3.21963       1.11174       1.17190       1.49079       1.62555       1.76190       1.81724       1.76565
  29  12 2911.6913    3.5587  0.9732 12.3953  0.0000     0.0972740  0.0248   0.0604   0.0478    0.1558   0.0000      0.648622   440.5548       4.36600       14.3804       3.66485      -1.67182      0.705487       1.12070       1.40068       1.45755       1.58877       1.60271       1.61224
  29  13 3065.0779    4.0010  1.0975 12.6230  0.0000      0.388126  0.0261   0.0655   0.0543    0.1612   0.0000      0.491536   439.8398       3.34731       13.4937       2.78342      -5.01599      -4.41824       1.09829       1.43722       1.58125       1.65263       1.62765       1.61446
  29  14 3216.9308    3.8404  1.4465 12.6009  0.0000       1.23927  0.0334   0.0546   0.0604    0.1148   0.0000      0.403716   442.0459       8.04132       17.9628     -0.228441      -4.40972      -2.26894       1.24593       1.66709       1.84977       1.97735       1.92039       1.95723
  29  15 3367.8248    3.3960  1.9943 12.3488 -0.0029       1.06127  0.0412   0.0415   0.0705    0.0844   0.0000      0.280850   441.2838       6.84354       14.6113       1.08722      -2.94386     -0.920930       1.63405       2.19910       2.41969       2.45658       2.48988       2.50213
  29  16 3518.2341    2.8508  2.9701 11.8957  0.0000      0.956360  0.0511   0.0295   0.0927    0.0615   0.0000      0.178726   444.6678       15.0471       16.8502       6.79820      -4.62229       3.66472       1.92317       2.61011       2.80105       2.97951       3.06552       2.97818
  29  17 3668.1642    2.3155  4.3360 11.3748  0.0000      0.714989  0.0659   0.0206   0.1175    0.0522   0.0000      0.115524   440.7713       9.28939       16.1838       11.9151      0.245074      0.546917       2.48225       3.29272       3.58921       3.84099       3.85286       3.83394
  29  18 3817.2731    1.9515  6.6162 10.8744  0.0000      0.366857  0.0856   0.0142   0.1583    0.0412   0.0000     0.0730164   439.7375       12.4537       14.6555       14.4428       4.15335       2.19073       3.21415       4.15996       4.60415       4.89043       4.99335       4.94453
  29  19 3966.2469    1.6151  8.8360 10.7091  0.0000      0.380607  0.1135   0.0112   0.2066    0.0364   0.0000     0.0626878   440.8446       14.9002       3.46639      -2.27944      -3.07746      -7.38888       4.06236       5.42790       5.95641       6.33199       6.55310       6.51277
  29  20 4114.8364    1.3579 12.1589 10.5285  0.0000      0.323875  0.1676   0.0085   0.2814    0.0337   0.0000     0.0638577   441.7669       3.97363       23.6197       7.49113      -7.95877       11.5116       5.23409       6.92385       7.67360       8.08372       8.18557       8.03685
  29  21 4262.8772    1.1132 14.1459 10.4488 -0.0011      0.155635  0.2216   0.0068   0.3424    0.0294   0.0000     0.0754780   434.2974       10.8848       16.7554       15.2983       1.86318      -1.20408       6.42548       8.50889       9.51052       9.99207       10.1458       9.78561
  30   4 1581.9101    0.2164  0.1760 10.0477  0.0000       22.7599  0.0115   0.0091   0.0228    0.0285   0.0000       10.1836   440.9654     -0.436947       22.3293     -0.258626      -2.31277     -0.186021      0.498247      0.698104      0.708539      0.775289      0.751316      0.764435
  30   5 1770.1133    0.3726  0.3552  9.9542  0.0000       20.3839  0.0152   0.0105   0.0296    0.0393   0.0000       2.96469   440.3215      0.789690       20.0876     0.0875504      -3.19332      0.790013      0.737025      0.966138       1.06000       1.14530       1.19883       1.20595
  30   6 1950.0323    0.5773  0.5763  9.8946  0.0000       9.05370  0.0184   0.0124   0.0365    0.0582   0.0000       1.30277   440.3508      0.435800       19.3401     -0.453897      -1.19577      0.500816      0.802776       1.08427       1.18425       1.25908       1.21864       1.20850
  30   7 2126.4470    0.8371  0.7519 10.1808  0.0000       5.34164  0.0213   0.0157   0.0416    0.0789   0.0000      0.867562   441.1128      -1.51546       20.0049       2.85489      -1.13873     -0.983331      0.881045       1.13830       1.28860       1.38035       1.38295       1.31102
  30   8 2297.4846    1.1983  0.9484 10.6513  0.0000       4.22645  0.0254   0.0208   0.0480    0.1068   0.0000      0.734751   439.9129      0.181852       19.9605       1.51533      -4.00788      -2.29345       1.02464       1.32111       1.48311       1.62017       1.59596       1.55450
  30   9 2462.4015    1.7501  1.0888 11.2189  0.0000       2.75014  0.0284   0.0287   0.0523    0.1187   0.0000      0.693060   438.6179       2.49792       15.7340      0.985519     -0.862095      -2.48432       1.17740       1.50319       1.61983       1.67110       1.68722       1.67475
  30  10 2623.6144    2.3417  1.1594 11.2108  0.0000       1.81639  0.0280   0.0357   0.0522    0.1753   0.0000      0.563993   440.4268       4.08417       17.1503       5.09432       1.77551       1.35043       1.08155       1.36086       1.45453       1.59452       1.60292       1.63291
  30  11 2782.6393    2.9600  1.0561 11.8538  0.0000       2.18658  0.0257   0.0469   0.0483    0.1585   0.0000      0.535527   440.5461       4.66776       15.4171     -0.773369      -2.08967     -0.912267       1.02613       1.31712       1.52960       1.57355       1.62680       1.55947
  30  12 2939.2525    3.6875  0.9885 12.6229  0.0000       2.05795  0.0246   0.0604   0.0464    0.1276   0.0000      0.607234   438.7873       4.95030       15.9871       1.20657      0.370780      0.729007      0.983971       1.32449       1.39044       1.59662       1.59498       1.53137
  30  13 3093.4859    4.0810  1.0722 12.8710  0.0000      0.677307  0.0268   0.0661   0.0500    0.1468   0.0000      0.609758   441.1012       6.95569       14.6431       5.19256      0.762077       1.20576       1.04735       1.38750       1.54063       1.58436       1.60959       1.65275
  30  14 3246.1796    3.8460  1.5429 12.6329  0.0000      0.631313  0.0348   0.0525   0.0622    0.1122   0.0000      0.390041   439.9775       8.05285       14.6609       2.47314      -1.02805       3.21544       1.31425       1.71102       1.83598       2.05799       2.04012       2.08408
  30  15 3397.9989    3.2994  2.2726 12.1557  0.0000       1.07517  0.0417   0.0364   0.0752    0.0689   0.0000      0.222480   439.3112       7.47428       15.0078       3.70889      0.857713     -0.226520       1.55596       2.01493       2.23738       2.35352       2.40286       2.36242
  30  16 3548.9598    2.7464  3.2976 11.8015  0.0000      0.727531  0.0539   0.0266   0.0973    0.0568   0.0000      0.157812   437.7950       10.6774       13.3643       3.24180      0.207156       3.20050       1.93223       2.65173       2.82321       3.05438       3.08191       3.05938
  30  17 3699.5835    2.2718  5.3327 11.0367  0.0000      0.562945  0.0724   0.0176   0.1286    0.0489   0.0000     0.0865266   442.0900       6.35762       6.43325       9.27613     0.0568043      -3.11065       2.59098       3.39002       3.74446       3.95440       4.06085       4.00250
  30  18 3849.4139    1.8523  7.0066 10.9112 -0.0002      0.360988  0.0904   0.0133   0.1657    0.0383   0.0000     0.0721506   437.7635       13.2503       14.8757       10.9340       6.24985       4.65936       3.24179       4.22623       4.76389       4.90142       5.10080       4.92144
  30  19 3998.9117    1.5579  9.5147 10.6524  0.0000      0.281914  0.1216   0.0101   0.2179    0.0348   0.0000     0.0627089   443.7375       12.7881      0.705422      -4.78370      -2.29027      -12.3969       3.95936       5.22352       5.76242       6.21035       6.24801       6.19380
  30  20 4147.9659    1.2859 12.8144 10.5747  0.0000      0.206911  0.1859   0.0078   0.3003    0.0313   0.0000     0.0651396   430.1820       15.8218       26.1991       9.43734       8.79679       3.69579       5.31494       7.22104       7.85116       8.43896       8.50497       8.35094
  30  21 4296.9841    1.0660 14.7550 10.4457 -0.0001      0.353818  0.2312   0.0067   0.3511    0.0291   0.0000     0.0705215   432.9010       31.5163       15.4160     -0.330491     -0.667442       15.3566       6.25579       8.19993       9.17378       9.70316       9.82419       9.69337
  31   3 1393.1733    0.1190  0.1315 10.0665  0.0000       44.2127  0.0336   0.0080   0.0318    0.0265   0.0000       37.0232   443.0706      -2.23766       21.3101     -0.313814      -3.36642     -0.113792       1.90827       3.64784       3.18896       4.47976       2.72660       3.25436
  31   4 1599.3398    0.2309  0.1987  9.9988  0.0000       22.5002  0.0119   0.0091   0.0249    0.0288   0.0000       8.30370   440.4186      0.252047       20.9087      0.379011      -1.14241     -0.766076      0.534900      0.616670      0.757083      0.776256      0.802472      0.891172
  31   5 1788.3113    0.3851  0.3484  9.9191  0.0000       17.0771  0.0148   0.0106   0.0271    0.0396   0.0000       2.74037   440.3283      0.439545       19.5601       1.46545      -2.17150     -0.679511      0.669584      0.880954      0.990266       1.06420       1.06372       1.00486
  31   6 1969.5177    0.6111  0.5584  9.8668  0.0000       9.28392  0.0185   0.0129   0.0331    0.0609   0.0000       1.16656   440.3674       1.42115       21.6471      0.975647      -1.82726      0.182453      0.798214       1.00739       1.19005       1.19174       1.29125       1.31707
  31   7 2147.1474    0.8906  0.7365 10.2710  0.0000       5.81142  0.0205   0.0166   0.0407    0.0798   0.0000      0.844437   440.3733      0.640218       19.1594      0.786506      -2.00688      0.172936      0.814811       1.09845       1.19511       1.29522       1.28560       1.31431
  31   8 2319.0683    1.3047  1.0477 10.2161  0.0000       4.20222  0.0255   0.0207   0.0505    0.1481   0.0000      0.646843   441.7779     -0.112349       18.8687     0.0977081      -1.55053      -2.00929      0.949306       1.22608       1.39301       1.47640       1.51462       1.49790
  31   9 2485.0789    1.7541  1.0546 11.1709  0.0000       2.75049  0.0261   0.0283   0.0498    0.1193   0.0000      0.630478   439.3548       1.72286       17.2279       2.33024      -2.99787       2.80118       1.02212       1.32544       1.45130       1.56562       1.60796       1.56318
  31  10 2647.9720    2.4111  1.1279 11.5849  0.0000       2.24844  0.0272   0.0371   0.0522    0.1447   0.0000      0.581148   442.2348       4.15321       15.9030       4.91665      -3.12790      -2.37818       1.00024       1.28147       1.48487       1.54782       1.62512       1.56454
  31  11 2808.4894    3.0633  1.0854 12.3437  0.0000       2.28213  0.0270   0.0487   0.0502    0.1185   0.0000      0.640620   441.2481       4.18457       17.2959      0.683334      -5.91947      -1.38794       1.04814       1.38523       1.47961       1.57434       1.59764       1.60252
  31  12 2966.2631    3.6805  1.0363 12.6137  0.0000       1.16962  0.0247   0.0584   0.0483    0.1244   0.0000      0.574733   438.5435       4.50916       18.0674       1.40700      -2.64528      0.858142      0.941657       1.20267       1.33393       1.45636       1.52234       1.46311
  31  13 3121.4366    4.0994  1.2768 12.7446  0.0000       1.33241  0.0326   0.0614   0.0530    0.1599   0.0000      0.522689   438.9224       5.47565       15.1514       1.01429      -2.97442       1.47368       1.16984       1.50361       1.56362       1.73880       1.73103       1.70942
  31  14 3274.9515    3.8560  1.5540 12.5822  0.0000      0.957045  0.0337   0.0514   0.0596    0.1117   0.0000      0.395319   441.4719       6.08866       19.5357       4.73061      -3.83253       1.61678       1.24528       1.63942       1.83039       1.94742       2.00244       1.95627
  31  15 3427.5487    3.1513  2.3135 12.2515 -0.0005      0.565204  0.0422   0.0345   0.0784    0.0627   0.0000      0.235023   437.0389       8.72088       14.4743       1.66681      -2.18688      -2.81754       1.49632       1.99163       2.14885       2.29297       2.35756       2.36448
  31  16 3579.5924    2.5745  3.5990 11.5987 -0.0000      0.704987  0.0571   0.0230   0.0980    0.0522   0.0000      0.134105   438.3675       7.50745       16.3823       7.36326      -7.33726      -1.89163       2.00812       2.60272       2.93033       3.08949       3.15180       3.08042
  31  17 3730.8851    2.1248  5.2091 11.2273  0.0000      0.638711  0.0735   0.0169   0.1308    0.0430   0.0000     0.0964540   439.2841       10.2411       20.8485       11.2458      -2.77645       4.55882       2.51865       3.39572       3.67319       3.94068       3.98557       3.91955
  31  18 3881.2485    1.7662  7.6344 10.7904  0.0000      0.368831  0.0964   0.0120   0.1762    0.0369   0.0000     0.0700691   440.6077       8.53599       21.1313       6.83385      -3.95814      -1.41601       3.23973       4.29986       4.72821       5.05797       5.12125       5.01537
  31  19 4031.4080    1.5164 10.1680 10.6012 -0.0001      0.236169  0.1332   0.0095   0.2293    0.0347   0.0000     0.0618408   441.7860       1.88952       16.0470       8.40390      -2.15980      -1.15906       4.13360       5.57600       6.07065       6.55571       6.66241       6.53160
  31  20 4181.0246    1.2443 12.7085 10.5425  0.0002      0.232567  0.1827   0.0075   0.2968    0.0303   0.0000     0.0709811   430.5924       9.23510       19.5638       12.4079      -12.4016       9.72875       5.26615       6.91679       7.76825       8.21208       8.39577       8.25625
  32   4 1616.4340    0.2518  0.2184  9.9677  0.0000       18.0905  0.0115   0.0092   0.0258    0.0292   0.0000       6.60827   441.1343      0.572066       19.9075      0.343785      -3.52889       1.23244      0.479789      0.636320      0.684087      0.803203      0.731469      0.705527
  32   5 1806.2303    0.3979  0.4361  9.8855  0.0000       14.0878  0.0194   0.0101   0.0335    0.0434   0.0000       2.42748   439.5620      0.118195       19.8599     -0.890698      -3.62289     -0.960845      0.921926       1.47543       1.66904       1.84972       1.84412       2.11026
  32   6 1988.7050    0.6219  0.6483  9.9415  0.0000       7.60561  0.0203   0.0124   0.0375    0.0631   0.0000       1.13393   441.2060     -0.876115       20.0314      0.577830      -2.29937      -2.89642      0.808832       1.05533       1.20492       1.29628       1.29394       1.35735
  32   7 2167.4645    0.9565  0.8485  9.8802  0.0000       6.03822  0.0218   0.0162   0.0420    0.1093   0.0000      0.719084   440.8367     -0.138355       19.4641     -0.564536     -0.623657      -1.61740      0.831166       1.11729       1.23236       1.31269       1.30704       1.27834
  32   8 2340.2102    1.3388  1.0593 10.5916  0.0000       4.92833  0.0255   0.0216   0.0501    0.1181   0.0000      0.689219   441.1746      0.455152       16.7544       3.54696      -1.09819     0.0809051      0.919631       1.22846       1.33896       1.42697       1.49171       1.48477
  32   9 2507.3704    1.8812  1.2165 11.0896  0.0000       1.83280  0.0290   0.0281   0.0542    0.1362   0.0000      0.616615   438.9201       1.27661       19.4206      0.738062      -1.18519      0.190841       1.01308       1.30029       1.41616       1.57277       1.52788       1.50356
  32  10 2671.7948    2.5357  1.1687 11.6138  0.0000       1.92291  0.0283   0.0384   0.0507    0.1558   0.0000      0.540720   441.6108       1.57728       18.2719       1.54571      -1.47598       1.13014       1.02530       1.33175       1.43123       1.52952       1.54322       1.50371
  32  11 2833.8309    3.2705  1.0276 12.1485 -0.0001       2.94411  0.0239   0.0513   0.0466    0.1346   0.0000      0.648301   439.3148       3.32743       19.7611       2.13920      -2.61189      0.738145      0.901066       1.19670       1.31665       1.44534       1.40628       1.39833
  32  12 2992.7920    3.8442  1.1490 11.9251  0.0000     0.0989565  0.0264   0.0565   0.0491    0.2324   0.0000      0.510994   440.7570       2.62311       16.0082       1.96437     -0.499453      -1.57816      0.981164       1.21544       1.37342       1.41910       1.51182       1.46554
  32  13 3149.0797    4.0097  1.2206 12.9283  0.0000       1.39292  0.0300   0.0609   0.0529    0.1384   0.0000      0.478255   440.8758       7.88850       15.1943       4.19492      -2.00897      0.594369       1.05889       1.38163       1.49878       1.63117       1.58889       1.63110
  32  14 3303.5250    3.7177  1.7138 12.5744  0.0000       1.26446  0.0356   0.0467   0.0639    0.0906   0.0000      0.352343   440.0761       5.69701       21.4072       2.40652     0.0901585      -1.19096       1.26744       1.64386       1.80735       1.96017       1.97709       1.99769
  32  15 3456.9936    3.0740  2.4697 12.1945  0.0001      0.885372  0.0443   0.0323   0.0781    0.0594   0.0000      0.220580   436.9014       9.52794       17.3582       5.04581     -0.748170       1.07320       1.53503       2.05238       2.22429       2.39025       2.40530       2.33319
  32  16 3609.7548    2.4801  3.9974 11.5297  0.0000      0.707370  0.0591   0.0208   0.1039    0.0457   0.0000      0.117375   437.3597       8.70086       18.0503       1.70041      0.724380      0.315997       2.00732       2.64456       2.95718       3.14363       3.20172       3.18907
  32  17 3761.9044    2.0626  5.8250 11.0597  0.0000      0.791633  0.0753   0.0151   0.1399    0.0399   0.0000     0.0847818   439.6744       13.1570       6.70397       6.64247      -4.71473    -0.0431185       2.50209       3.27976       3.67500       3.87871       3.93588       3.90873
  32  18 3912.9564    1.7340  8.5030 10.7071  0.0000      0.374330  0.1040   0.0109   0.1874    0.0349   0.0000     0.0644676   433.5335       16.5547       20.0246       8.13675     -0.193001      -2.96768       3.35950       4.32735       4.87325       5.20734       5.42677       5.36227
  32  19 4063.8135    1.4282 10.6515 10.5954 -0.0007      0.419076  0.1416   0.0087   0.2402    0.0327   0.0000     0.0640997   435.9395       22.9753       33.3603      -6.66283      -11.4580       11.4831       4.16494       5.54205       6.17261       6.50064       6.70668       6.65233
  32  20 4214.3151    1.1762 13.7310 10.5124 -0.0001      0.428521  0.2029   0.0068   0.3158    0.0281   0.0000     0.0715098   442.2043       17.6597       12.7514       6.86749       8.85218      -6.23107       5.30422       7.04931       7.89871       8.39880       8.60467       8.52916
  33   2 1193.8806    0.0674  0.0419 10.2495  0.0000       62.1700  0.0274   0.0109   0.0214    0.0224   0.0000       307.053   439.2461      0.446059       22.9866      0.436200      -2.66616     -0.777869      0.781774       1.48235       1.57560       1.18888       1.64789       1.10510
  33   3 1425.4185    0.1390  0.1266 10.0815  0.0000       15.7257  0.0121   0.0082   0.0280    0.0234   0.0000       27.9852   440.5820     -0.630048       20.7314     0.0416282      -1.81724      0.199921      0.547248      0.733160      0.892767      0.837073      0.876169      0.887457
  33   4 1633.2670    0.2656  0.2653  9.9590  0.0000       21.8123  0.0142   0.0088   0.0270    0.0305   0.0000       5.55069   441.8075       2.25124       22.4065    -0.0205397      -3.64435      -1.31044      0.661249      0.845063      0.928028       1.02690       1.05993      0.947031
  33   5 1823.8915    0.4146  0.4548  9.9613  0.0000       15.1666  0.0174   0.0101   0.0335    0.0410   0.0000       2.16930   441.4597      0.403386       21.8927       1.47744      -3.87120     -0.110455      0.672052      0.959422       1.06139       1.10199       1.15993       1.18328
  33   6 2007.6976    0.6752  0.6244  9.9410  0.0000       6.99735  0.0179   0.0133   0.0366    0.0647   0.0000       1.04122   441.1367     -0.678739       22.8927     -0.210988      -3.30810     -0.190768      0.724562      0.976862       1.11168       1.15251       1.20398       1.20865
  33   7 2187.4372    0.9606  0.8687 10.0389  0.0000       5.20214  0.0228   0.0159   0.0429    0.1049   0.0000      0.748317   439.3178       2.18594       18.9590       1.73392      -3.79469     -0.936643      0.848242       1.17248       1.26053       1.39829       1.47405       1.48127
  33   8 2360.9370    1.3929  1.1267 10.5545  0.0000       3.53680  0.0279   0.0212   0.0502    0.1317   0.0000      0.682617   440.2135      0.847067       17.9944     -0.670186      -2.17933      -1.03886      0.963255       1.25368       1.36699       1.48718       1.53554       1.52178
  33   9 2529.2390    1.9781  1.1036 11.2280  0.0000       1.83348  0.0268   0.0305   0.0495    0.1442   0.0000      0.634122   440.9292      0.782307       17.9549     -0.473456      -2.97996     -0.772101       1.01431       1.36764       1.50978       1.62735       1.56750       1.61292
  33  10 2695.1044    2.6670  1.1606 11.2563  0.0000       1.16181  0.0271   0.0387   0.0488    0.2109   0.0000      0.556948   440.8679       3.64574       18.6371     -0.311553     -0.367506      -2.32413      0.999464       1.32706       1.47155       1.56885       1.59788       1.56225
  33  11 2858.6365    3.2517  1.1155 12.1275  0.0000      0.906732  0.0256   0.0484   0.0499    0.1470   0.0000      0.554484   439.4045       3.07614       18.0742      0.898163      -1.70135     -0.768532      0.920932       1.16966       1.26499       1.42892       1.41891       1.44323
  33  12 3018.9202    3.9421  1.1078 12.6449  0.0013      0.912836  0.0253   0.0592   0.0492    0.1362   0.0000      0.549783   439.0163       5.14629       14.0581       2.32846      -1.02561     -0.227499      0.917520       1.18800       1.32073       1.40454       1.41498       1.46670
  33  13 3176.2058    4.0204  1.3738 12.7107 -0.0009      0.734838  0.0312   0.0552   0.0534    0.1200   0.0000      0.474868   440.0441       8.01272       16.6145       3.64669      -2.58698      0.589133       1.11478       1.47848       1.62100       1.81600       1.78700       1.81085
  33  14 3331.5673    3.5612  1.9101 12.3600  0.0001      0.170429  0.0374   0.0413   0.0650    0.0891   0.0000      0.280599   442.4089       6.97021       12.6245       3.49721      -2.49527       2.46246       1.29213       1.69585       1.84161       2.01813       2.07940       2.00493
  33  15 3486.0876    2.9545  2.9146 11.8812  0.0000      0.773536  0.0466   0.0282   0.0848    0.0590   0.0000      0.153771   443.3160       7.02270       19.1272       6.86612      -1.14162     -0.779294       1.55748       2.07533       2.29915       2.48689       2.53224       2.50814
  33  16 3639.5851    2.4080  4.2771 11.3667  0.0000      0.610643  0.0593   0.0192   0.1072    0.0461   0.0000      0.105965   439.5557       7.34452       19.7440       8.00554    -0.0945996      -1.55611       1.93879       2.55201       2.85473       3.05138       3.03679       3.02438
  33  17 3792.2862    2.0182  6.6344 10.9323 -0.0000      0.520022  0.0811   0.0136   0.1469    0.0387   0.0000     0.0698361   435.1066       11.4673       21.4394       2.48458       8.23518      -7.42157       2.61312       3.44681       3.84713       4.13050       4.11462       4.14950
  33  18 3944.0381    1.6873  8.8626 10.6758 -0.0000      0.301533  0.1082   0.0101   0.1928    0.0343   0.0000     0.0625591   440.1574       8.77015       11.0881     -0.947750      -3.62293       8.24166       3.24912       4.37422       4.82600       5.21871       5.24089       5.26210
  33  19 4095.4022    1.4160 11.9657 10.5495  0.0013      0.309670  0.1552   0.0078   0.2632    0.0314   0.0000     0.0635367   445.3286       7.64858       12.8695       2.64597      -6.63616      -8.40857       4.40829       5.87957       6.49213       6.88584       7.09271       7.07847
  34   3 1441.1295    0.1320  0.1157 10.0539  0.0000       3.36561  0.0123   0.0084   0.0288    0.0225   0.0000       32.9360   441.8458      0.307529       20.5961     -0.332070      -3.84715      0.466675      0.460006      0.670613      0.719112      0.818596      0.853626      0.880889
  34   4 1649.7613    0.2782  0.2803  9.8869  0.0000       21.2502  0.0133   0.0087   0.0268    0.0313   0.0000       4.61860   441.0240     0.0697378       21.8474      -1.46099      -3.57008      -1.64592      0.557607      0.704499      0.754800      0.814775      0.868316      0.871638
  34   5 1841.2974    0.4532  0.3734  9.9169  0.0000       12.9987  0.0129   0.0112   0.0274    0.0418   0.0000       1.99025   441.1378     0.0669489       21.4418      0.958724      -1.36644      0.314866      0.555581      0.715995      0.810681      0.825809      0.838053      0.841314
  34   6 2026.4455    0.6993  0.6162 10.0324  0.0000       9.23311  0.0184   0.0138   0.0346    0.0651   0.0000       1.10612   440.7985      -1.31551       20.3287      0.270106      -2.91347     -0.254984      0.714437      0.936487      0.971918       1.09389       1.09838       1.10768
  34   7 2207.1719    1.0278  0.9003 10.3399  0.0000       6.13835  0.0229   0.0171   0.0439    0.0922   0.0000      0.781280   440.8056     -0.549062       19.9427       2.53302      -2.40276     -0.924643      0.803965       1.05408       1.16985       1.32896       1.28821       1.28934
  34   8 2381.3614    1.4460  1.1746 10.5731  0.0000       3.22177  0.0288   0.0213   0.0509    0.1370   0.0000      0.668229   439.6809      0.666517       20.5220       2.13610      -3.75299       1.79603      0.963623       1.32688       1.43328       1.58800       1.55381       1.54721
  34   9 2550.7438    2.0934  1.2312 11.1368  0.0000       1.90178  0.0277   0.0294   0.0517    0.1380   0.0000      0.530414   441.7521       4.30217       20.2581     -0.985361      -1.34355      -1.58677      0.936829       1.23594       1.37466       1.45956       1.49983       1.51386
  34  10 2718.1071    2.6728  1.1632 11.9768  0.0000       2.47428  0.0269   0.0399   0.0528    0.1234   0.0000      0.621611   440.1627       2.30052       19.5982       1.58424      -1.13672      -2.11651      0.898514       1.22281       1.31695       1.48126       1.47553       1.46380
  34  11 2883.0390    3.5517  0.9336 12.5579  0.0000       1.38876  0.0222   0.0558   0.0411    0.1149   0.0000      0.546392   440.7434       4.25139       16.4587       2.40638      -5.47475     -0.227424      0.817194       1.06777       1.18220       1.26692       1.26005       1.26731
  34  12 3044.5818    4.0404  1.0899 12.9007  0.0000       2.03643  0.0248   0.0616   0.0501    0.1221   0.0000      0.730396   438.8867       6.40650       17.3281       4.48378      -2.53527       2.06821      0.895006       1.16221       1.29401       1.39208       1.44532       1.43415
  34  13 3202.8659    3.9824  1.3386 12.6793 -0.0000     -0.492837  0.0304   0.0551   0.0527    0.1355   0.0000      0.474671   440.0172       5.29366       14.9350       3.52875     0.0256865      0.475028       1.03021       1.36828       1.49996       1.61650       1.61321       1.61319
  34  14 3359.4431    3.4788  1.9625 12.4371 -0.0004      0.903215  0.0371   0.0401   0.0660    0.0801   0.0000      0.242785   438.9237       7.33804       11.5580      0.324216      -1.95110     0.0768256       1.22909       1.59026       1.77377       1.91746       1.94666       1.95454
  34  15 3514.5368    2.8389  3.2749 11.6852  0.0000      0.447518  0.0506   0.0251   0.0878    0.0587   0.0000      0.144911   439.6957       10.6456       12.0602       2.84089      -6.36222      -1.68204       1.66159       2.25493       2.48099       2.66208       2.72134       2.70720
  34  16 3668.9925    2.3101  4.6983 11.2981  0.0000      0.558129  0.0625   0.0175   0.1134    0.0429   0.0000     0.0932080   439.6703       10.3211       15.4779       6.88270       2.32560       1.91116       2.01509       2.67354       2.98862       3.19791       3.29434       3.27267
  34  17 3822.3934    1.9596  6.8595 10.8966  0.0000      0.420585  0.0840   0.0127   0.1498    0.0377   0.0000     0.0691729   436.3259       15.8502       9.95141       6.17444      -8.36830      -1.75294       2.55658       3.47600       3.82130       4.10765       4.10838       4.19447
  34  18 3975.1248    1.6335  9.4854 10.6522  0.0001      0.353416  0.1163   0.0095   0.2001    0.0336   0.0000     0.0614564   438.8574       9.50042       15.8901       7.51139       4.68662     -0.640228       3.34572       4.42037       4.92252       5.24866       5.37243       5.44094
  34  19 4127.0212    1.3148 12.4128 10.5890 -0.0006      0.230792  0.1708   0.0072   0.2763    0.0294   0.0000     0.0724006   433.5533       5.58887       19.1283     -0.915839       4.52681     0.0786784       4.39951       5.88215       6.51180       7.03315       7.23686       7.18026
  35   3 1456.6326    0.1592  0.1167 10.0101  0.0000       30.4817  0.0104   0.0087   0.0225    0.0236   0.0000       23.1978   441.2033      0.261760       21.2133      0.794327      -2.84680     -0.458953      0.444726      0.456891      0.549029      0.665804      0.610678      0.615025
  35   4 1665.9877    0.2840  0.2598  9.9571  0.0000       21.5455  0.0122   0.0089   0.0243    0.0304   0.0000       4.90273   441.0224      0.204617       21.8176     0.0267504      -3.04690       1.09665      0.519859      0.674914      0.733312      0.771056      0.866192      0.836835
  35   5 1858.5204    0.4770  0.4396  9.8934  0.0000       13.9909  0.0148   0.0110   0.0299    0.0439   0.0000       1.77840   440.7380     -0.301284       22.3193     -0.229182      -1.75483       1.51246      0.621111      0.798417      0.921308      0.965463      0.950115      0.920485
  35   6 2044.9335    0.7184  0.6212 10.1686  0.0000       9.26616  0.0173   0.0137   0.0360    0.0601   0.0000       1.10001   441.9913       1.14058       21.6234     0.0234408      -1.85499     -0.953517      0.662977      0.880941      0.985860       1.12023       1.08683       1.05638
  35   7 2226.5010    1.0909  0.8991 10.2378  0.0000       5.39343  0.0216   0.0176   0.0436    0.1051   0.0000      0.714627   440.4257      0.624610       21.1847       2.02660      -1.80765       1.34361      0.775841       1.00656       1.10891       1.22540       1.29970       1.27767
  35   8 2401.5232    1.5538  1.1446 10.8972  0.0000       4.49096  0.0271   0.0232   0.0507    0.1191   0.0000      0.666838   439.9531       1.96868       22.8079       1.65429      -3.46500       1.38021      0.924676       1.19904       1.30692       1.41746       1.41138       1.41885
  35   9 2571.9504    2.1683  1.2136 11.1124  0.0000       1.94936  0.0285   0.0304   0.0496    0.1658   0.0000      0.573939   439.4138       1.16054       21.7083       1.78452      -1.27884      -1.53277      0.907878       1.18152       1.27498       1.37735       1.41356       1.39973
  35  10 2740.6908    2.7504  1.1908 11.8921  0.0000       2.26078  0.0280   0.0396   0.0510    0.1412   0.0000      0.629041   440.9366       5.13761       17.8562       1.21921      -1.44486      0.249426      0.888043       1.15376       1.28432       1.39781       1.42886       1.45829
  35  11 2906.8816    3.6399  1.0636 12.4728  0.0000      0.834918  0.0243   0.0536   0.0461    0.1268   0.0000      0.557944   440.4866       2.52258       18.4249       2.67202      -3.37552       1.58219      0.826861       1.06781       1.14330       1.30403       1.27225       1.29925
  35  12 3069.7469    4.2053  1.1236 12.8468  0.0000       1.94313  0.0253   0.0618   0.0485    0.1291   0.0000      0.523545   441.3148       6.12726       17.4070       2.36686      -3.14583      0.656988      0.855801       1.14529       1.27169       1.38495       1.37072       1.41707
  35  13 3229.3607    3.8571  1.5596 12.8721  0.0000       1.34438  0.0320   0.0490   0.0598    0.0787   0.0000      0.425626   441.8427       5.98850       14.9621       1.99541      -6.93192      -1.39999       1.01560       1.29945       1.49316       1.55046       1.62099       1.61746
  35  14 3386.8456    3.4486  2.1665 12.1951  0.0000      0.764379  0.0380   0.0363   0.0689    0.0718   0.0000      0.246810   438.1104       8.10115       14.7897       3.52046      -4.10328       4.72371       1.18221       1.56597       1.70218       1.82654       1.90940       1.90853
  35  15 3543.0825    2.8031  3.4456 11.6571 -0.0002      0.744795  0.0507   0.0236   0.0898    0.0526   0.0000      0.135950   436.3158       11.1917       19.0831       2.96938      -3.98374      -1.19062       1.58494       2.07049       2.31664       2.40952       2.50902       2.51984
  35  16 3698.2485    2.2519  5.0993 11.1596  0.0000      0.547235  0.0640   0.0161   0.1191    0.0414   0.0000     0.0875134   437.5983       7.31168       19.2475       7.49895      -4.03625      -4.69145       1.98658       2.58929       2.92643       3.14194       3.24069       3.23177
  35  17 3852.4801    1.8734  7.3472 10.8327  0.0000      0.489069  0.0874   0.0119   0.1585    0.0369   0.0000     0.0682670   441.8456       8.97497       14.8390       6.77012      -5.39104       4.77289       2.64087       3.43324       3.87040       4.10174       4.24735       4.22823
  35  18 4005.6002    1.5618 10.3549 10.6160  0.0001      0.210882  0.1299   0.0086   0.2186    0.0324   0.0000     0.0634388   434.5461       22.0461       26.8476       3.12543     -0.356561       2.52632       3.49812       4.75143       5.17345       5.61734       5.76699       5.74735
  35  19 4158.2512    1.2744 12.5060 10.5887  0.0011      0.221387  0.1733   0.0070   0.2811    0.0283   0.0000     0.0724130   440.6456       10.0075       3.96545       10.0029       3.38957      -3.22228       4.37988       5.80986       6.42848       6.89471       7.13395       7.05430
  36   2 1235.6532    0.0837  0.0523 10.1683  0.0000       11.0358  0.0176   0.0092   0.0163    0.0204   0.0000       165.761   441.9538     -0.619264       20.3313      0.853329      -4.39578      0.530489      0.816218       1.05623      0.959660      0.973001       1.21156       1.12247
  36   3 1471.8586    0.1643  0.1345 10.0576  0.0000       30.3290  0.0252   0.0082   0.0260    0.0250   0.0000       21.5405   441.9110     -0.442876       20.4032      0.162490      -2.74319     -0.120520       1.74177       3.02986       3.38031       3.47345       3.06644       2.17115
  36   4 1681.9440    0.2976  0.2892  9.9188  0.0000       21.1086  0.0130   0.0088   0.0260    0.0320   0.0000       4.07891   441.0480    -0.0993611       23.5065      0.349307      -2.81148      0.700447      0.537421      0.652397      0.789754      0.886938      0.879025      0.767265
  36   5 1875.5069    0.4845  0.5120  9.9196  0.0000       11.7776  0.0175   0.0105   0.0323    0.0466   0.0000       1.71137   440.1415     -0.405975       22.3365     -0.260207      -3.58626      -1.15434      0.669332      0.909707      0.957515       1.05394       1.08751       1.06471
  36   6 2063.2263    0.7468  0.7589  9.9428  0.0000       8.41825  0.0195   0.0132   0.0409    0.0764   0.0000      0.916422   440.0621       1.63044       21.3102     -0.729496      -2.39687      0.987098      0.695774      0.885547       1.00291       1.12582       1.16990       1.17338
  36   7 2245.6955    1.1054  1.0233 10.3354  0.0000       5.91611  0.0249   0.0170   0.0462    0.1006   0.0000      0.749231   442.8556       3.19741       21.0935     0.0979221      -2.77619      -1.31608      0.801944       1.05154       1.16794       1.26390       1.33209       1.27945
  36   8 2421.2490    1.6174  1.2471 10.7959  0.0000       3.35720  0.0280   0.0229   0.0532    0.1220   0.0000      0.602398   440.7328       2.81235       21.0200       1.30706      -2.06686      -1.11169      0.906776       1.16411       1.28890       1.41935       1.44671       1.49243
  36   9 2592.8777    2.3013  1.1621 11.3713  0.0000       2.61405  0.0260   0.0328   0.0489    0.1454   0.0000      0.564923   440.4407       2.73707       21.3421       2.58925      -1.20039       1.42517      0.852663       1.12183       1.23171       1.31197       1.37622       1.40089
  36  10 2762.8876    2.9121  1.1970 12.0265  0.0000       2.42239  0.0278   0.0414   0.0495    0.1404   0.0000      0.574206   441.3397       2.90346       18.5151       1.66483      -2.89228      -2.51559      0.891547       1.19327       1.28681       1.36327       1.45625       1.44724
  36  11 2930.4109    3.7312  1.0915 12.3362  0.0000       1.64708  0.0242   0.0533   0.0455    0.1439   0.0000      0.551810   440.6085       4.10434       19.3973      -1.10827      -4.39814     -0.947761      0.786712       1.06772       1.16850       1.26188       1.31444       1.32347
  36  12 3094.3933    4.1441  1.2035 12.6804 -0.0016       1.08787  0.0268   0.0574   0.0494    0.1348   0.0000      0.553545   441.0436       7.87866       19.5128       3.95596      0.799383     -0.668096      0.895500       1.17549       1.28320       1.37794       1.38968       1.38229
  36  13 3255.2193    3.8876  1.5498 12.7008  0.0000      0.536970  0.0310   0.0477   0.0570    0.0862   0.0000      0.368017   439.7187       5.07437       15.0965       3.26613      -4.15804       1.11476      0.957034       1.29774       1.42909       1.54010       1.54289       1.55780
  36  14 3413.9214    3.2648  2.2748 12.4187  0.0000      0.840406  0.0390   0.0336   0.0727    0.0532   0.0000      0.228889   441.6963       7.79577       15.0781     0.0247820      -2.51061      -3.20903       1.19899       1.58571       1.75601       1.86580       1.92104       1.89363
  36  15 3571.1639    2.6710  3.7487 11.5882 -0.0001      0.721226  0.0532   0.0217   0.0921    0.0492   0.0000      0.121320   435.1422       8.98475       17.8132       4.10470      -6.06587     -0.984854       1.61683       2.15284       2.42907       2.56206       2.69471       2.63585
  36  16 3726.9770    2.2180  5.7968 10.9761  0.0002      0.490928  0.0684   0.0146   0.1258    0.0398   0.0000     0.0745147   438.9786       7.29820       15.0417       2.92627      -10.0177     -0.842191       2.10083       2.76041       3.08258       3.26767       3.37339       3.36929
  36  17 3881.9583    1.7645  7.8202 10.8583  0.0000      0.449601  0.0944   0.0108   0.1687    0.0337   0.0000     0.0683246   444.0510       10.6399       20.5988       8.63658      -3.68862      -2.46936       2.68039       3.58062       3.98274       4.32453       4.42812       4.43059
  36  18 4036.1593    1.4888 10.3433 10.6587  0.0006      0.358371  0.1313   0.0082   0.2243    0.0310   0.0000     0.0664072   439.1463       8.73184       23.9548       11.7054      -4.92005       5.71801       3.47908       4.56993       4.98221       5.51655       5.64284       5.65638
  36  19 4189.6840    1.1878 13.2851 10.5608 -0.0004      0.425441  0.1947   0.0065   0.3024    0.0282   0.0000     0.0762172   449.1030       7.78450       11.4603     -0.739858       13.3249       8.92433       4.70661       6.25880       6.96374       7.51125       7.76478       7.80070
  37   3 1486.8238    0.1704  0.1403 10.0408  0.0000       20.4447  0.0096   0.0079   0.0234    0.0235   0.0000       17.5270   441.5124     -0.744270       21.8855     -0.109769      -2.79581     -0.165890      0.394833      0.535167      0.637088      0.684025      0.819284      0.709527
  37   4 1697.6431    0.3026  0.3290  9.9682  0.0000       16.8784  0.0134   0.0084   0.0296    0.0318   0.0000       3.85593   441.1443      0.145603       20.7150     -0.888557      -2.91031      0.236684      0.475548      0.656572      0.722505      0.794016      0.825921      0.831204
  37   5 1892.2938    0.5228  0.4698  9.9184  0.0000       14.0637  0.0148   0.0112   0.0295    0.0460   0.0000       1.59760   441.5103      0.421317       20.0952      0.916552      -3.60239     -0.530157      0.507900      0.675629      0.753486      0.842260      0.825202      0.844871
  37   6 2081.2683    0.7894  0.7479 10.0528 -0.0000       7.29397  0.0190   0.0136   0.0385    0.0752   0.0000      0.886592   441.5799      0.507149       20.9476     -0.799248      -3.22070     -0.290918      0.689029      0.919853      0.992160       1.04551       1.07076       1.09548
  37   7 2264.4712    1.1838  1.0245 10.2484  0.0000       3.29276  0.0241   0.0174   0.0455    0.1218   0.0000      0.675805   440.7358       1.05981       19.1269      0.969387     -0.987090      0.490721      0.820035       1.07044       1.16941       1.30510       1.29500       1.25793
  37   8 2440.7837    1.7116  1.1863 11.0006  0.0000       2.82725  0.0274   0.0244   0.0491    0.1281   0.0000      0.628184   441.8202       2.15223       20.2747     -0.384693      -4.08225     -0.441387      0.869470       1.13554       1.27635       1.43159       1.43163       1.40812
  37   9 2613.4367    2.3554  1.1746 11.5180  0.0000       1.25128  0.0272   0.0329   0.0475    0.1371   0.0000      0.605558   441.0456       2.34322       19.5952      0.739687      -3.75583      0.325590      0.836113       1.07416       1.22794       1.29384       1.39718       1.38949
  37  10 2784.6649    3.0038  1.2472 12.0674  0.0003       1.61098  0.0279   0.0408   0.0493    0.1230   0.0000      0.525833   440.7091       2.64328       18.4846       2.27767      -3.31991     -0.754939      0.860231       1.14231       1.25317       1.34513       1.40237       1.37537
  37  11 2953.4313    3.8202  1.1777 12.3376 -0.0001       1.45021  0.0257   0.0529   0.0479    0.1587   0.0000      0.577382   442.3078       4.35895       17.9351      0.523345      -3.96336      -1.46639      0.817960       1.08151       1.14304       1.29118       1.32392       1.31667
  37  12 3118.6434    4.2610  1.3145 12.6211  0.0000      0.538333  0.0269   0.0564   0.0523    0.1406   0.0000      0.447739   442.2023       6.03068       19.1926       1.45362      -2.85516     -0.361208      0.860945       1.16620       1.28644       1.38307       1.38904       1.39001
  37  13 3280.8145    3.8594  1.7336 12.5312  0.0000       1.06333  0.0327   0.0438   0.0585    0.0873   0.0000      0.306168   440.8257       4.71152       17.1261       1.95741      -1.09925     -0.147876       1.00602       1.29423       1.45264       1.60468       1.62611       1.60928
  37  14 3440.6237    3.1778  2.5154 12.1760  0.0000      0.782697  0.0417   0.0301   0.0726    0.0525   0.0000      0.213821   441.6752       7.47132       14.3942     -0.943618      -5.47224      -4.61435       1.19374       1.62304       1.76670       1.92368       1.98261       1.96406
  37  15 3598.6454    2.6154  4.1075 11.3394  0.0000      0.463954  0.0541   0.0196   0.0954    0.0505   0.0000      0.104675   438.1922       10.2993       14.8524      -1.25233     -0.983361     -0.395486       1.59051       2.11999       2.34231       2.54894       2.61889       2.57989
  37  16 3755.5736    2.1125  6.1261 11.0169 -0.0000      0.419640  0.0724   0.0136   0.1319    0.0377   0.0000     0.0705925   438.9354       10.8506       20.6896       6.70014      -2.20973     -0.664996       2.10668       2.76884       3.07659       3.36005       3.43748       3.43723
  37  17 3911.3348    1.7226  8.4424 10.8067  0.0002      0.527805  0.0998   0.0100   0.1766    0.0328   0.0000     0.0648633   443.6509       6.94824       19.0305      -1.46615      -8.65455       4.50428       2.68860       3.55274       3.99169       4.26052       4.38029       4.44041
  37  18 4066.2428    1.4678 11.9444 10.6266  0.0007      0.383047  0.1530   0.0072   0.2487    0.0296   0.0000     0.0637477   442.9731       11.6745       15.1418      -3.24724      -10.4020      -7.96394       3.69463       4.90105       5.47768       5.87655       6.03848       6.08000
  37  19 4220.2650    1.2013 14.1509 10.5278  0.0014      0.483737  0.1918   0.0063   0.2954    0.0267   0.0000     0.0744540   438.6501       22.0977       29.1157       10.0970      -2.98746       3.57119       4.33013       5.83050       6.49191       7.05474       7.31257       7.26826
  38   2 1262.5288    0.0957  0.0557 10.1457  0.0000       4.69211  0.0132   0.0087   0.0174    0.0200   0.0000       117.213   441.2637      -1.01806       20.4917      0.272017      -4.08639       1.14401      0.535739      0.594223      0.715002      0.857842      0.731308      0.782410
  38   3 1501.5598    0.1948  0.1302 10.0716  0.0000       32.2277  0.0103   0.0084   0.0165    0.0245   0.0000       14.2494   441.6929      0.435871       21.5815    0.00553963      -4.14723     -0.805940      0.421733      0.520292      0.564349      0.576285      0.677415      0.653473
  38   4 1713.0738    0.3372  0.3808  9.9184 -0.0004       18.0430  0.0141   0.0085   0.0303    0.0338   0.0000       2.99750   441.1692     -0.321895       20.1432     -0.738029      -2.24294     -0.441730      0.489332      0.654178      0.747819      0.760060      0.839568      0.852860
  38   5 1908.8753    0.5519  0.5288  9.8924  0.0000       11.7452  0.0158   0.0111   0.0309    0.0498   0.0000       1.34469   440.6058     -0.637305       19.8734      0.761059      -4.74691      -1.71297      0.573709      0.717571      0.840469      0.941627      0.908930      0.975559
  38   6 2099.0576    0.8199  0.8048 10.0879  0.0000       6.54304  0.0201   0.0135   0.0393    0.0784   0.0000      0.825172   440.4355      0.684167       20.5602    -0.0190258      -3.66527      0.975060      0.669728      0.862119      0.979324       1.08380       1.07387       1.11814
  38   7 2283.1209    1.2040  1.0455 10.5503  0.0004       6.72635  0.0252   0.0181   0.0450    0.1025   0.0000      0.728568   442.7254       1.02384       21.2222     -0.950593      -1.01947    -0.0910577      0.781050       1.05780       1.16900       1.28591       1.25569       1.29389
  38   8 2460.0313    1.7916  1.1695 11.0429  0.0000       1.70450  0.0264   0.0251   0.0483    0.1341   0.0000      0.584496   441.3069       3.82565       20.7543    -0.0757652     -0.757565      0.155269      0.785959       1.02097       1.17967       1.32008       1.25674       1.30735
  38   9 2633.8654    2.4237  1.2114 11.6723  0.0000       2.55625  0.0269   0.0334   0.0510    0.1325   0.0000      0.579812   440.5611       4.02844       20.0883       3.07048      -2.85568     -0.157413      0.854342       1.18491       1.30119       1.43746       1.46044       1.42834
  38  10 2806.2075    3.1741  1.1693 12.1813  0.0000       1.57685  0.0262   0.0441   0.0466    0.1360   0.0000      0.564039   441.1100       3.48491       16.4957     -0.550358      -3.22257      -2.42647      0.801975       1.05962       1.16516       1.26606       1.26304       1.32843
  38  11 2976.0300    4.0319  1.0290 12.8724  0.0000       1.39130  0.0223   0.0582   0.0440    0.1127   0.0000      0.601614   439.2455       4.11888       18.5701       1.28726      -2.81976     0.0909931      0.714453      0.933568       1.04445       1.14794       1.15008       1.16765
  38  12 3142.4362    4.1900  1.3638 12.5770  0.0000      0.377543  0.0278   0.0527   0.0503    0.1250   0.0000      0.416480   440.2809       6.42717       17.9444       1.95892      -4.35255     -0.462848      0.878634       1.14530       1.29840       1.40539       1.45201       1.43890
  38  13 3305.9014    3.7089  1.8328 12.7857  0.0000       1.00917  0.0347   0.0417   0.0611    0.0650   0.0000      0.304786   440.1669       7.78644       18.5298       3.21917     0.0417095      -2.63263      0.989413       1.31624       1.45976       1.61189       1.64865       1.65516
  38  14 3466.9752    3.0558  2.9840 11.9209  0.0000      0.691743  0.0434   0.0261   0.0803    0.0496   0.0000      0.162255   443.2059       5.48887       16.2567       4.40888       1.34362       2.53865       1.26474       1.65527       1.83481       1.99775       2.12968       2.11532
  38  15 3626.0929    2.4827  4.4596 11.4643 -0.0001      0.536874  0.0575   0.0180   0.1021    0.0406   0.0000      0.100455   440.3146       8.82652       19.9301       4.90456      -3.22968      -2.15551       1.65815       2.23584       2.44777       2.67475       2.81253       2.78439
  38  16 3783.6804    2.0603  6.5433 10.9864 -0.0000      0.367170  0.0754   0.0127   0.1395    0.0364   0.0000     0.0710203   442.7701       7.08986       16.6076       6.37363      -5.76171      -2.06155       2.11721       2.84571       3.15314       3.43681       3.55033       3.57318
  38  17 3940.3532    1.7064  9.4955 10.7234  0.0002      0.299098  0.1109   0.0092   0.1939    0.0329   0.0000     0.0609715   441.0491       13.7133       15.6988       2.73228      -10.1322       4.58283       2.86055       3.81090       4.28330       4.58806       4.77528       4.83142
  38  18 4095.7604    1.3851 11.9196 10.6322  0.0000      0.302240  0.1555   0.0069   0.2525    0.0285   0.0000     0.0749568   435.4518       6.62069       18.6099       20.7508      -7.36886      -2.76059       3.60058       4.83135       5.40554       5.81565       5.98591       6.05413
  39   2 1275.7669    0.0933  0.0749 10.1352  0.0000       80.2622  0.0190   0.0083   0.0207    0.0230   0.0000       103.258   441.2160      -1.07973       23.0111    0.00767018      -4.54048      0.899917      0.720556      0.857295       1.31101       1.10189       1.19416       1.26746
  39   3 1516.0610    0.1929  0.1908 10.0076  0.0000       17.8171  0.0126   0.0074   0.0234    0.0248   0.0000       11.6557   441.5994    -0.0366867       21.5028       1.04955      -2.57036     -0.602550      0.463374      0.608169      0.710168      0.740769      0.809079      0.750720
  39   4 1728.2826    0.3473  0.3372  9.9609 -0.0008       19.3876  0.0126   0.0090   0.0285    0.0324   0.0000       3.20360   442.1441     -0.799922       22.2853     0.0882652      -3.67219     -0.527646      0.474938      0.571908      0.716125      0.764969      0.764812      0.810836
  39   5 1925.2727    0.5825  0.5007  9.9987  0.0000       10.9543  0.0143   0.0117   0.0295    0.0473   0.0000       1.33707   440.4148      0.406156       21.4968      0.893150      -2.58345     -0.576209      0.508520      0.654240      0.736863      0.830248      0.851688      0.814423
  39   6 2116.6875    0.8327  0.9275 10.0693  0.0000       7.30192  0.0233   0.0130   0.0418    0.0823   0.0000      0.816616   441.2362      0.301750       20.4246      0.220511      -1.21158      0.463531      0.694804      0.971210       1.06011       1.16275       1.18916       1.20746
  39   7 2301.3290    1.2904  1.0899 10.4558  0.0000       3.50992  0.0239   0.0183   0.0467    0.1143   0.0000      0.630159   440.3608     -0.723558       21.2430       1.10711     -0.842986      0.408582      0.729175      0.980073       1.08297       1.16172       1.19117       1.18935
  39   8 2479.2099    1.8319  1.1770 11.3665  0.0000       3.00030  0.0267   0.0256   0.0504    0.1081   0.0000      0.627528   443.0214       2.58996       20.7166       1.70950      -1.66047      0.307634      0.758980       1.02725       1.15711       1.23052       1.25085       1.25705
  39   9 2654.0295    2.4476  1.1851 12.0467  0.0001       3.47090  0.0269   0.0346   0.0493    0.1018   0.0000      0.685140   441.2931       1.97199       20.7143       1.12013      -4.68581     -0.309819      0.803143       1.02822       1.12114       1.21170       1.22400       1.24390
  39  10 2827.3929    3.3865  1.1388 12.1779 -0.0003      0.641947  0.0241   0.0464   0.0457    0.1465   0.0000      0.562540   440.3093       3.88622       19.1178       2.51681     -0.830944       1.33264      0.734125      0.938981       1.02386       1.15843       1.15298       1.17697
  39  11 2998.2843    3.9285  1.2308 12.5038  0.0000       1.17923  0.0257   0.0514   0.0475    0.1320   0.0000      0.544173   440.6911       3.29486       20.2854      0.655049      -1.24923     -0.852936      0.749020      0.979686       1.10815       1.20975       1.20710       1.20927
  39  12 3165.8239    4.0471  1.3457 13.0490  0.0000    0.00219075  0.0294   0.0538   0.0517    0.1039   0.0000      0.516985   441.1655       5.73608       18.8294      0.124272      -1.67317       2.47710      0.870915       1.12467       1.20070       1.30217       1.39269       1.41895
  39  13 3330.5310    3.6033  1.9677 12.6439  0.0002      0.494098  0.0344   0.0385   0.0646    0.0624   0.0000      0.246618   440.3556       6.07077       17.8633       1.76372      -3.64597       2.44903      0.980739       1.29047       1.42470       1.57344       1.59023       1.64674
  39  14 3493.0506    2.9288  3.0601 12.0992  0.0000       1.13071  0.0465   0.0250   0.0814    0.0431   0.0000      0.171479   443.4805       8.66670       16.3374      0.943075       1.17906       1.40710       1.27663       1.69581       1.87236       2.03366       2.06894       2.13197
  39  15 3653.0414    2.4227  4.9357 11.3502  0.0000      0.392272  0.0599   0.0162   0.1080    0.0378   0.0000     0.0928130   441.9729       10.9795       16.3037       6.62949     -0.605738     -0.179019       1.67077       2.20368       2.47966       2.63279       2.75207       2.73610
  39  16 3811.4984    2.0066  7.1706 10.8936  0.0003      0.387266  0.0809   0.0117   0.1448    0.0359   0.0000     0.0649943   438.3678       10.2104       18.2426       7.06469      -1.60959       6.93911       2.19572       2.93730       3.27279       3.48746       3.64825       3.73189
  39  17 3968.6568    1.6029  9.3952 10.8262 -0.0011      0.206132  0.1150   0.0087   0.1999    0.0308   0.0000     0.0689125   437.1218       14.3682       17.2702      -3.66547      -3.02624      -2.11452       2.86434       3.73403       4.22298       4.51907       4.68984       4.68834
  39  18 4125.3313    1.3394 12.5976 10.6167 -0.0001      0.325089  0.1695   0.0064   0.2599    0.0279   0.0000     0.0715488   438.0980       1.94761       16.9763       13.7576       5.58965       8.16972       3.75690       4.99609       5.60803       6.04635       6.29903       6.31836
  40   2 1288.7338    0.1098  0.0838 10.1157  0.0000       27.6109  0.0118   0.0080   0.0202    0.0202   0.0000       67.1761   441.5490    -0.0128770       21.4671       1.30232      -2.89693     -0.757755      0.386438      0.498668      0.640894      0.618155      0.740044      0.797838
  40   3 1530.3409    0.2068  0.1919  9.9974  0.0000       39.5164  0.0109   0.0077   0.0217    0.0250   0.0000       10.7616   441.8239    -0.0813987       21.3361     -0.220151      -2.59644      0.508163      0.371617      0.495313      0.599379      0.573010      0.644887      0.659692
  40   4 1743.2986    0.3650  0.3199  9.9831  0.0000       18.6101  0.0115   0.0094   0.0248    0.0319   0.0000       2.99385   441.3962      0.104664       22.3621    0.00437496      -3.16270      -1.09022      0.401997      0.526267      0.578438      0.610606      0.674368      0.697888
  40   5 1941.5018    0.5783  0.5963  9.9849  0.0000       9.94357  0.0165   0.0108   0.0337    0.0511   0.0000       1.24252   441.6574      0.367232       21.4799     -0.670381      -2.02805      0.104275      0.539554      0.713238      0.809122      0.873554      0.908743      0.890478
  40   6 2134.0762    0.9067  0.8398 10.1083  0.0000       5.91531  0.0198   0.0141   0.0383    0.0832   0.0000      0.759413   441.3438      0.416502       21.5627      -1.24354      -3.95865      -1.18479      0.623849      0.835850      0.913462       1.00606       1.03030       1.04222
  40   7 2319.4173    1.3628  1.0483 10.4912  0.0000       3.10385  0.0237   0.0191   0.0439    0.1198   0.0000      0.615624   441.2052     -0.186556       21.2638      0.302018      -1.61214       2.50297      0.749099       1.01680       1.08358       1.15776       1.19533       1.18850
  40   8 2498.0297    1.9071  1.2887 10.9062  0.0000       2.58089  0.0266   0.0243   0.0488    0.1265   0.0000      0.494155   440.8020       1.59638       19.7945       2.81017      -4.98578     -0.644300      0.810962       1.08182       1.24290       1.32321       1.37413       1.37633
  40   9 2673.8918    2.5779  1.2572 11.9329 -0.0000       1.67782  0.0265   0.0342   0.0489    0.1092   0.0000      0.521971   439.8552       4.95921       22.2940       1.11309      -3.33754     -0.813237      0.790031       1.02366       1.12892       1.27433       1.28747       1.33360
  40  10 2848.4137    3.3266  1.1387 12.5487  0.0000       1.94368  0.0240   0.0462   0.0484    0.1097   0.0000      0.608075   441.5807       2.60221       20.8138      0.182409      -1.22931      0.874801      0.700352      0.915159       1.01865       1.12598       1.14329       1.15889
  40  11 3020.1681    4.0753  1.1975 12.7505  0.0000      0.768757  0.0266   0.0547   0.0469    0.1324   0.0000      0.581437   441.2947       5.41925       20.7326       1.78254      -2.63856       1.12491      0.778583       1.03388       1.15818       1.26738       1.29442       1.34833
  40  12 3188.8894    4.2208  1.4438 12.8350  0.0000       1.10607  0.0290   0.0514   0.0510    0.0984   0.0000      0.398184   441.9406       7.23355       19.5608       4.37418      -1.74404     -0.768888      0.845739       1.09484       1.22371       1.36955       1.41199       1.40632
  40  13 3354.9154    3.5518  2.1206 12.5255  0.0000      0.943496  0.0366   0.0360   0.0637    0.0617   0.0000      0.253455   441.2054       6.72884       17.8470       3.01053      -3.51691     -0.932165       1.03134       1.35525       1.46257       1.64072       1.70754       1.70765
  40  14 3518.4736    2.8831  3.2927 11.9002  0.0000      0.954428  0.0463   0.0231   0.0834    0.0431   0.0000      0.152326   442.6203       8.21504       14.2522       4.47603       1.51157      -2.39300       1.24019       1.62491       1.85452       1.98467       2.05830       2.07172
  40  15 3679.7323    2.3226  5.1553 11.3882 -0.0003      0.419714  0.0624   0.0152   0.1141    0.0347   0.0000     0.0947383   440.5661       8.77509       12.9428       4.61399     -0.674324       1.56589       1.67558       2.23020       2.52796       2.67061       2.81228       2.84818
  40  16 3839.1056    1.9179  7.4222 10.9646 -0.0000      0.254227  0.0839   0.0109   0.1520    0.0327   0.0000     0.0655270   440.1568       12.0367       22.6468       5.50811      -5.75932     -0.766670       2.16594       2.89430       3.25312       3.54425       3.62388       3.65912
  40  17 3997.6178    1.5664 10.0837 10.8223 -0.0007      0.494409  0.1226   0.0082   0.2114    0.0295   0.0000     0.0701706   438.1342       9.18926       11.2670       5.47859       1.62037      -1.30966       2.92859       3.92902       4.41915       4.72729       4.91336       4.89157
  41   2 1301.5833    0.0918  0.0965 10.1320  0.0000       27.5636  0.0175   0.0071   0.0218    0.0202   0.0000       82.9505   441.6030      0.389988       20.4012     -0.494795      -3.00188      -1.18460      0.577806      0.659839      0.838915      0.757895      0.972172       1.17594
  41   3 1544.3818    0.2055  0.1692 10.0159  0.0000       18.5739  0.0097   0.0076   0.0206    0.0237   0.0000       11.4065   441.3804     -0.567328       21.6587      0.264692      -3.32762      0.120415      0.349204      0.416997      0.424377      0.491457      0.511597      0.548025
  41   4 1758.0884    0.3902  0.3432  9.9382  0.0009       14.6600  0.0118   0.0095   0.0253    0.0332   0.0000       2.51446   440.6739      -1.11723       21.4602      0.748854      -3.49861     -0.614206      0.379665      0.524023      0.543984      0.628622      0.621498      0.616587
  41   5 1957.5543    0.6050  0.6036  9.9615 -0.0003       9.43604  0.0164   0.0111   0.0336    0.0563   0.0000       1.17071   441.8969    -0.0796332       21.1760     -0.388379      -3.54569     -0.433854      0.560484      0.717350      0.833700      0.931314      0.958301      0.961872
  41   6 2151.2276    0.9341  0.8235 10.3014  0.0000       5.66411  0.0198   0.0147   0.0376    0.0749   0.0000      0.780245   440.5442      0.974400       21.4117      0.769670      -1.69473      0.744111      0.580479      0.797074      0.891168      0.992194       1.00441       1.02912
  41   7 2337.2964    1.3632  1.1337 10.6333  0.0000       4.01746  0.0249   0.0189   0.0468    0.1160   0.0000      0.638016   442.3361       2.42416       22.1169      0.256929      -1.80420      0.847113      0.697165      0.886138       1.03077       1.09821       1.16602       1.16953
  41   8 2516.6941    2.0062  1.2472 11.0692  0.0000       2.50978  0.0260   0.0257   0.0471    0.1258   0.0000      0.542015   441.2103       4.13275       21.5279      -1.68911      -2.43981    -0.0870574      0.721428      0.942926       1.06862       1.14862       1.19758       1.23802
  41   9 2693.6366    2.6958  1.1293 11.9725  0.0000       1.70797  0.0250   0.0368   0.0444    0.1227   0.0000      0.587531   440.6184       3.18285       20.6721       1.75109      -3.16316     -0.905115      0.758367      0.988141       1.10032       1.20848       1.25462       1.23826
  41  10 2869.0794    3.4256  1.0935 12.6160  0.0000       1.24252  0.0229   0.0478   0.0459    0.1108   0.0000      0.573174   442.4914       3.36431       22.3223      -1.13439     -0.310842      -1.58310      0.685206      0.882424      0.997779       1.08599       1.07956       1.11560
  41  11 3041.8082    4.2279  1.2055 12.5975  0.0000       1.21846  0.0255   0.0551   0.0449    0.1529   0.0000      0.541540   440.9952       6.10245       19.5901       2.88817      -2.50241      0.226164      0.716305      0.938443       1.03551       1.13662       1.19887       1.21372
  41  12 3211.4709    4.0164  1.6081 12.6275  0.0001      0.529545  0.0302   0.0448   0.0525    0.0861   0.0000      0.371269   441.1014       5.18205       19.1473       3.99435      -2.50300       1.00672      0.840581       1.11641       1.22979       1.32613       1.38577       1.39890
  41  13 3378.6972    3.4800  2.2900 12.4184  0.0000      0.254098  0.0364   0.0332   0.0675    0.0571   0.0000      0.212582   441.1075       8.41045       18.4287      0.112064      -1.68625    -0.0835432       1.03059       1.36097       1.48665       1.61427       1.69828       1.67629
  41  14 3543.6484    2.8145  3.7542 11.7382  0.0000      0.834966  0.0484   0.0206   0.0890    0.0399   0.0000      0.113836   440.7328       11.0308       17.9669       7.23204      -5.71027       3.46660       1.31743       1.70617       1.93568       2.07120       2.15206       2.16189
  41  15 3706.1799    2.2609  5.4561 11.2841 -0.0002      0.639847  0.0642   0.0142   0.1166    0.0342   0.0000     0.0890693   441.9103       10.9971       15.6445       2.00756     -0.502126       1.83612       1.67877       2.23359       2.48858       2.74489       2.87316       2.89249
  41  16 3866.4843    1.8445  7.9339 10.9670 -0.0005      0.275024  0.0898   0.0100   0.1659    0.0313   0.0000     0.0718041   442.1686       8.83209       14.4810       1.11335      -1.29336      -6.38873       2.23885       2.96678       3.32263       3.57894       3.71427       3.79014
  41  17 4025.2979    1.5271 11.0286 10.7772  0.0003      0.294604  0.1389   0.0074   0.2250    0.0292   0.0000     0.0704970   439.3594       13.8400       12.7148       2.31519      -15.9060      -2.15238       3.10971       4.11880       4.63647       4.95925       5.17534       5.20816
  42   2 1314.2334    0.1039  0.0834 10.1448  0.0000       51.0487  0.0123   0.0075   0.0206    0.0206   0.0000       74.8173   441.6977      -1.01276       20.7704     -0.142073      -4.00000     -0.710549      0.371442      0.486156      0.595865      0.640913      0.745668      0.650356
  42   3 1558.2156    0.2066  0.2221  9.9833  0.0000       34.2882  0.0114   0.0072   0.0245    0.0246   0.0000       9.34054   441.7093      -1.14232       21.9436      0.334996      -3.37886       2.16536      0.411765      0.550979      0.643779      0.680584      0.706611      0.714405
  42   4 1772.6790    0.4117  0.4291  9.8696  0.0000       12.4640  0.0139   0.0090   0.0285    0.0368   0.0000       1.96619   441.4322     -0.898861       22.4157      0.220535      -4.35750      0.652752      0.453602      0.588326      0.658813      0.722562      0.788276      0.751919
  42   5 1973.4497    0.6443  0.5915  9.9305  0.0000       12.2013  0.0153   0.0116   0.0319    0.0555   0.0000       1.13664   441.6243      0.925880       20.5282     -0.346238      -4.25445      0.627320      0.503703      0.650316      0.737995      0.816820      0.864765      0.867894
  42   6 2168.2005    0.9605  0.9370 10.1355  0.0000       4.61108  0.0211   0.0142   0.0421    0.0961   0.0000      0.719657   441.3692       1.25178       21.0859      -1.56446      0.449208      0.397011      0.621980      0.828456      0.878921      0.994119       1.05012       1.08402
  42   7 2354.8844    1.4536  1.2370 10.4786  0.0117       3.41961  0.0260   0.0195   0.0501    0.1294   0.0000      0.633288   442.0409      0.283971       21.4477     -0.196863      -2.63326      -1.30785      0.701507      0.933998       1.04576       1.13103       1.17447       1.20478
  42   8 2535.1585    2.0491  1.2762 11.4812 -0.0011       2.17567  0.0273   0.0266   0.0490    0.1045   0.0000      0.601003   440.6961       1.92731       19.6986       1.90400      -2.30130     -0.117672      0.715126      0.940112       1.05395       1.18257       1.20645       1.23643
  42   9 2713.1298    2.7868  1.2689 11.7074  0.0000       1.23713  0.0254   0.0354   0.0480    0.1415   0.0000      0.489705   440.6146       3.32508       22.5051     -0.200774      0.204085       1.97018      0.696774      0.910068       1.03745       1.14980       1.18162       1.18108
  42  10 2889.5575    3.5679  1.1198 12.6825  0.0000       2.34632  0.0238   0.0489   0.0450    0.1100   0.0000      0.556190   440.9126       4.48076       19.3395     -0.476764      -2.73927      0.337533      0.666276      0.875869      0.958993       1.03992       1.06440       1.11701
  42  11 3063.1523    4.2444  1.2326 12.6603  0.0000       1.56188  0.0247   0.0542   0.0465    0.1293   0.0000      0.506857   442.3049       5.00806       20.1433       3.43766      0.106441     -0.874510      0.663131      0.862820      0.960744       1.05654       1.10799       1.11858
  42  12 3233.8649    4.1102  1.5886 12.5971  0.0000       1.45463  0.0295   0.0457   0.0523    0.0932   0.0000      0.364505   440.7745       5.27928       19.7921       1.43016      -2.82728     0.0924843      0.770669       1.01115       1.11665       1.23353       1.25498       1.26132
  42  13 3402.2811    3.3559  2.5307 12.3000  0.0000      0.896175  0.0391   0.0297   0.0695    0.0506   0.0000      0.211950   442.1480       7.60922       18.6636       2.97437    0.00520992       1.68163       1.02495       1.36404       1.51844       1.69826       1.76124       1.74429
  42  14 3568.4048    2.7134  3.9676 11.7405  0.0000      0.768716  0.0502   0.0194   0.0930    0.0379   0.0000      0.120828   442.0766       7.23926       14.8963       1.19926      -5.24707      -2.19287       1.28296       1.70591       1.89623       2.09818       2.13934       2.20906
  42  15 3731.9790    2.1895  5.9961 11.2694  0.0000      0.422833  0.0679   0.0132   0.1262    0.0323   0.0000     0.0791666   441.7297       7.31210       20.3408       3.45555      -2.43312       1.25842       1.74154       2.29463       2.56128       2.79761       2.88971       2.92286
  42  16 3893.7623    1.8132  8.8018 10.8354 -0.0001      0.487799  0.1010   0.0091   0.1711    0.0319   0.0000     0.0668882   444.6048       12.9027       18.6924       4.66658       2.25406      -4.33799       2.34647       3.13605       3.51075       3.81577       3.98396       4.00550
  42  17 4053.4036    1.4824 11.6422 10.7400 -0.0005      0.333624  0.1461   0.0068   0.2337    0.0278   0.0000     0.0708452   438.5563       12.1832       24.7122       12.1786      -4.73939      -8.83439       3.10494       4.14595       4.63099       5.13881       5.24566       5.31378
  43   3 1571.8149    0.2211  0.1932 10.0055  0.0000       16.3111  0.0096   0.0076   0.0214    0.0240   0.0000       8.60814   441.1999      0.676033       21.7674     -0.222417      -3.41522      0.634898      0.354206      0.457382      0.494769      0.508071      0.559263      0.584876
  43   4 1787.0816    0.4166  0.4041  9.9442  0.0000       13.5421  0.0124   0.0093   0.0277    0.0350   0.0000       2.12995   441.2325     -0.382580       20.6037     -0.722887      -1.83368      0.780339      0.396839      0.522650      0.612159      0.643339      0.720636      0.696759
  43   5 1989.1524    0.6508  0.6781  9.9713  0.0000       10.0497  0.0165   0.0111   0.0364    0.0570   0.0000       1.08527   441.8474      0.740465       21.8368     -0.528594      -1.21651       1.05893      0.497124      0.643510      0.711351      0.782112      0.820901      0.834824
  43   6 2184.9702    1.0084  0.9959  9.9969  0.0000       5.31307  0.0216   0.0142   0.0421    0.1073   0.0000      0.697560   441.0033       1.32095       19.9891    -0.0555120      -4.29535      0.221428      0.592163      0.780736      0.873436      0.929167       1.00424      0.997776
  43   7 2372.3208    1.4778  1.2099 10.9349  0.0000       2.27470  0.0261   0.0199   0.0495    0.1054   0.0000      0.657232   440.6639       3.00657       20.1749      0.467695      -2.52315       1.01591      0.691287      0.911388       1.01323       1.10485       1.16077       1.21961
  43   9 2732.5506    2.8512  1.2501 12.0765  0.0000       2.61583  0.0254   0.0364   0.0474    0.1079   0.0000      0.524009   440.6707       2.75709       22.6481       1.25292      -1.57176    0.00719215      0.660965      0.887401      0.976967       1.08039       1.11085       1.13287
  43  11 3084.1401    4.3144  1.2339 12.9575  0.0001       1.03720  0.0251   0.0550   0.0459    0.1109   0.0000      0.525413   442.2919       4.60685       20.9937       1.93648      -1.46183     -0.882263      0.675429      0.892298      0.977921       1.07678       1.12980       1.13656
  43  12 3255.8306    3.9637  1.7573 12.6674  0.0000      0.778227  0.0304   0.0416   0.0559    0.0715   0.0000      0.307004   441.3719       6.52672       19.3397       1.73451      -3.97384     -0.211650      0.809549       1.06538       1.18678       1.32432       1.36715       1.36877
  43  13 3425.4158    3.2924  2.6068 12.2780  0.0000      0.950746  0.0392   0.0287   0.0708    0.0507   0.0000      0.202359   441.0441       8.65689       19.7234       5.98506      -1.97168      -3.61838      0.999881       1.34086       1.49421       1.61003       1.72513       1.72669
  43  14 3592.7243    2.6745  4.5428 11.4326  0.0000      0.426111  0.0533   0.0174   0.0970    0.0395   0.0000     0.0960109   440.5816       5.83504       17.8868      -1.07890      -4.44847      -2.32983       1.37864       1.81290       2.08019       2.20297       2.30081       2.30987
  43  15 3757.6486    2.1412  6.2722 11.2110 -0.0000      0.518648  0.0714   0.0125   0.1283    0.0324   0.0000     0.0791454   442.4451       6.64480       17.8880      0.767280       1.55063      -2.66503       1.75410       2.37533       2.62238       2.87490       2.94616       3.00432
  43  16 3919.8137    1.7690  9.2914 10.8180  0.0013      0.145759  0.1070   0.0084   0.1810    0.0311   0.0000     0.0690145   439.7814       6.10917       16.0524       2.44784       1.30214      0.253126       2.43395       3.23452       3.64701       3.91882       4.18647       4.17840
  43  17 4080.6477    1.4002 12.0915 10.7408 -0.0023      0.231719  0.1606   0.0063   0.2462    0.0267   0.0000     0.0740486   441.2967       14.2480       20.6063       2.74194      -3.60960       2.32060       3.20418       4.26485       4.77495       5.21311       5.42520       5.51037
  44   2 1339.0738    0.1133  0.0836 10.1026  0.0000       15.8858  0.0145   0.0073   0.0149    0.0193   0.0000       60.2716   441.6391      0.589286       21.3108       1.05521      -3.81880     -0.364705      0.390879      0.528272      0.646312      0.600344      0.785749      0.709106
  44   3 1585.2229    0.2281  0.2331  9.9571  0.0000       27.1446  0.0111   0.0072   0.0229    0.0248   0.0000       7.33574   441.5695    -0.0808297       21.8158      0.539807      -2.74060     -0.591754      0.325319      0.476210      0.489407      0.566906      0.567308      0.587426
  44   4 1801.3437    0.4402  0.4448  9.8523  0.0000       15.2816  0.0138   0.0091   0.0273    0.0372   0.0000       1.82574   441.9868      0.579029       20.8850      0.450481      -2.59641      -2.05317      0.423695      0.572888      0.627570      0.660690      0.727816      0.699837
  44   5 2004.7099    0.6822  0.7062  9.9516  0.0000       8.84748  0.0170   0.0112   0.0351    0.0601   0.0000      0.989109   441.3460       2.43415       21.3252   -0.00784878      -1.97214      0.154865      0.497703      0.665062      0.733596      0.792686      0.807360      0.815393
  44   6 2201.5571    1.0063  1.0238 10.3679  0.0000       5.89788  0.0236   0.0143   0.0435    0.0899   0.0000      0.773070   441.4653       1.86629       21.3507      0.272705      -3.66209       2.21288      0.616108      0.818950      0.908184      0.999448       1.03508       1.05162
  44   7 2389.5788    1.5483  1.2187 10.8182  0.0000       3.40395  0.0256   0.0203   0.0475    0.1187   0.0000      0.612947   441.6895       2.36831       23.2304      0.748194     -0.661959     -0.967001      0.665916      0.886520      0.990426       1.09941       1.14821       1.14891
  44   8 2571.5766    2.1289  1.3385 11.3859  0.0000       3.04106  0.0276   0.0261   0.0476    0.1089   0.0000      0.520556   443.1699       3.55598       20.6170       1.26416      -3.91183     -0.147014      0.681769      0.914460       1.02701       1.13589       1.17287       1.18055
  44   9 2751.6903    2.9734  1.1862 12.1004  0.0000       1.46324  0.0241   0.0384   0.0457    0.1246   0.0000      0.567327   440.5214       4.60771       19.9407       1.79445      -2.96357      0.983336      0.644465      0.850976      0.954639       1.01247       1.04636       1.07706
  44  10 2929.8005    3.7916  1.2606 12.1421  0.0000       1.27966  0.0244   0.0464   0.0451    0.1571   0.0000      0.494228   440.4251       3.19350       21.5777       1.76465      -1.41197     -0.418096      0.633724      0.811033      0.902700       1.00618       1.05322       1.07053
  44  11 3104.9137    4.1704  1.2632 13.1050  0.0000      0.614817  0.0259   0.0537   0.0479    0.1056   0.0000      0.530296   441.4259       5.21074       19.8822       1.95779      -1.40758     -0.509279      0.677832      0.906579      0.995422       1.08568       1.08193       1.13567
  44  12 3277.5308    3.9538  1.8191 12.6843  0.0000      0.712226  0.0313   0.0406   0.0559    0.0691   0.0000      0.278441   441.9390       5.89172       20.4370       1.74668      -1.63109       3.42001      0.819912       1.09147       1.19039       1.34020       1.38058       1.38471
  44  13 3448.3324    3.2009  2.7102 12.4285  0.0002       1.44088  0.0405   0.0276   0.0719    0.0428   0.0000      0.195641   443.0120       6.66162       18.2781       4.06376       3.44959      -1.50399       1.01404       1.36307       1.52503       1.68918       1.73968       1.74898
  44  14 3616.6457    2.5569  4.4408 11.5702  0.0000      0.460032  0.0539   0.0170   0.0973    0.0377   0.0000      0.109714   440.2883       8.55462       18.2874       7.02060      -4.85099     -0.716938       1.35853       1.78839       2.01976       2.23347       2.31714       2.32830
  44  15 3782.6796    2.0697  6.7070 11.2200 -0.0002      0.510788  0.0760   0.0116   0.1365    0.0310   0.0000     0.0783097   439.4371       13.8663       16.8630       2.32002      -3.31835       3.49343       1.78848       2.36809       2.65123       2.90624       3.00195       3.04549
  44  16 3946.3476    1.6777  9.5023 10.9155 -0.0003      0.270147  0.1144   0.0079   0.1921    0.0289   0.0000     0.0754248   445.1521       11.1992       17.3564       8.55079       4.87400      -4.94341       2.43453       3.31360       3.70065       4.01063       4.21752       4.29405
  44  17 4107.8674    1.3933 12.9975 10.7084  0.0020      0.281203  0.1690   0.0061   0.2557    0.0258   0.0000     0.0777263   446.5280       9.81343       11.9682       7.37173      -6.18724      -7.33368       3.27817       4.43268       4.96408       5.46785       5.70643       5.80556
  45   2 1351.2535    0.0975  0.1054 10.0899 -0.0307     -0.986210  0.0167   0.0064   0.0225    0.0197   0.0000       60.6756   442.6023     -0.655749       21.3988       1.31750      -3.41792       1.28469      0.575267      0.859052      0.962946       1.16547       1.12447      0.973992
  45   3 1598.4451    0.2471  0.2175  9.9780  0.0000       23.0508  0.0104   0.0077   0.0200    0.0249   0.0000       6.38772   442.1710    0.00640930       20.7485     -0.166392      -2.61914     -0.913184      0.350162      0.472956      0.542017      0.602367      0.599414      0.632382
  45   4 1815.3564    0.4324  0.4405  9.9685  0.0000       14.1084  0.0135   0.0091   0.0276    0.0348   0.0000       1.94906   441.4330     -0.314724       21.9465       1.12984      -4.05548     -0.396337      0.415137      0.545149      0.635022      0.682599      0.700253      0.683612
  45   5 2020.0899    0.7110  0.6766 10.0394  0.0000       9.05783  0.0161   0.0117   0.0343    0.0601   0.0000      0.989004   442.0379       1.32330       22.8258      0.513163      -3.06285     -0.665502      0.479383      0.640557      0.709282      0.764492      0.817760      0.801860
  45   6 2217.9311    1.0855  1.0065 10.1314  0.0000       6.96411  0.0213   0.0149   0.0421    0.1037   0.0000      0.740075   441.7225      0.749514       22.9508       1.11156      -2.30503      -1.91212      0.548090      0.726404      0.813075      0.883697      0.909374      0.933416
  45   7 2406.5288    1.6042  1.1914 10.8805  0.0000       1.91331  0.0258   0.0207   0.0459    0.1211   0.0000      0.644136   441.9374       2.89200       19.9254      0.436112      -1.83976     -0.237478      0.628588      0.867869      0.954562       1.05142       1.09855       1.10988
  45   8 2589.5332    2.2664  1.3151 11.3887  0.0000       1.61003  0.0258   0.0274   0.0473    0.1178   0.0000      0.490341   441.2365       3.07984       19.5890     -0.548119      -1.53553     -0.830915      0.651615      0.861567      0.938756       1.06773       1.11044       1.15583
  45   9 2770.6724    3.0997  1.1097 12.2621  0.0000       1.24340  0.0223   0.0406   0.0427    0.1101   0.0000      0.541674   441.8091       1.75723       20.3022       2.14824      -3.50462     -0.409908      0.587862      0.760316      0.828375      0.920909      0.943084      0.977400
  45  10 2949.5911    3.8255  1.1457 12.9635  0.0000       1.39384  0.0242   0.0502   0.0438    0.1002   0.0000      0.562459   440.9535       5.52872       22.7690       1.34158      -2.69846    -0.0312896      0.634438      0.832846      0.910347       1.01773       1.07636       1.09860
  45  11 3125.5300    4.2834  1.3306 12.8399  0.0000       1.19773  0.0255   0.0516   0.0478    0.1095   0.0000      0.460939   441.4574       7.84903       20.8862       2.11970     -0.412544      0.384183      0.670757      0.865163      0.955672       1.06106       1.08323       1.12864
  45  12 3299.0454    3.9047  1.8975 12.6935  0.0000       1.15368  0.0314   0.0392   0.0578    0.0637   0.0000      0.305972   443.4416       5.37160       17.2356      0.930214      -1.94393    -0.0540303      0.782352       1.04545       1.15458       1.31448       1.32351       1.38533
  45  13 3470.6169    3.1100  3.0929 12.1880  0.0000      0.488630  0.0421   0.0243   0.0770    0.0408   0.0000      0.165215   439.6036       5.47109       20.7491       3.42981      -2.27698       1.07601       1.02953       1.38815       1.54894       1.66879       1.73254       1.75072
  45  14 3640.2765    2.4661  4.9450 11.5215  0.0000      0.500069  0.0584   0.0155   0.1061    0.0358   0.0000     0.0945314   440.7072       5.68587       19.1109       7.32410      -1.34101      -4.69754       1.38307       1.85062       2.09538       2.25215       2.33362       2.37623
  45  15 3807.5907    2.0193  7.4158 11.1923  0.0000      0.484781  0.0840   0.0108   0.1482    0.0308   0.0000     0.0754429   437.6722       6.10645       17.1799       3.01880      -2.21045       8.94898       1.90829       2.56829       2.88974       3.12238       3.28769       3.36012
  45  16 3972.1812    1.6322  9.9499 10.8936  0.0000      0.398884  0.1218   0.0075   0.1985    0.0285   0.0000     0.0793123   435.0981       5.71731       8.50078       9.91513       2.33449    -0.0348430       2.49068       3.33302       3.70813       4.05483       4.22215       4.31268
  46   2 1363.3125    0.1149  0.1385 10.0559  0.0000       55.6854  0.0139   0.0062   0.0237    0.0216   0.0000       41.7860   441.5786     -0.820684       21.4650     -0.323230      -2.94779      0.215215      0.435863      0.642554      0.657466      0.710462      0.766823      0.803399
  46   3 1611.4434    0.2455  0.2392  9.9773  0.0000       24.5435  0.0107   0.0072   0.0216    0.0256   0.0000       6.57134   442.2871     -0.595378       22.1538     -0.223163      -3.86626      0.310942      0.348348      0.448136      0.486383      0.553228      0.595503      0.551420
  46   4 1829.2538    0.4694  0.5012  9.9850  0.0000       9.31703  0.0143   0.0092   0.0297    0.0394   0.0000       1.58208   441.4749    -0.0235409       22.2905      0.301539      -1.88205     -0.341202      0.425671      0.548746      0.610800      0.673098      0.679663      0.683486
  46   5 2035.3451    0.7226  0.7099 10.0216  0.0000       9.23123  0.0168   0.0115   0.0333    0.0609   0.0000      0.941096   442.7825      0.375862       23.0873      0.611063      -4.61920      0.151729      0.467309      0.628901      0.704274      0.761644      0.784630      0.798014
  46   6 2234.1299    1.1401  1.0008 10.3658  0.0000       6.58913  0.0210   0.0156   0.0414    0.0928   0.0000      0.688918   442.4730      0.454896       21.8734     -0.832459      -2.39401      0.808859      0.557263      0.747691      0.826238      0.899218      0.960312       1.00226
  46   7 2423.4477    1.6916  1.2724 10.8144  0.0000       3.29302  0.0255   0.0208   0.0479    0.1220   0.0000      0.572117   441.8262       1.14115       22.0015    -0.0670330      -1.23714    -0.0173691      0.617660      0.820605      0.901176       1.00385       1.00484       1.04754
  46   8 2607.3968    2.3071  1.3269 11.3602  0.0000       2.91297  0.0253   0.0273   0.0476    0.1180   0.0000      0.535114   440.4968       1.64350       21.9617    -0.0269305      -2.15045       1.48847      0.643606      0.847344      0.948788       1.04164       1.06804       1.11089
  46   9 2789.4366    3.1390  1.1986 12.4047  0.0000      0.734287  0.0240   0.0401   0.0459    0.1084   0.0000      0.630836   441.3047       3.41432       21.0206      0.660407      -2.09161     0.0974324      0.614679      0.814511      0.883455      0.969697       1.00615       1.01440
  46  10 2969.1466    3.9557  1.2541 12.8446  0.0000      0.484184  0.0249   0.0490   0.0461    0.1007   0.0000      0.518337   441.8170       4.21630       21.2950       1.68269      -2.86899     -0.277715      0.626888      0.824171      0.923806      0.986477       1.05599       1.03608
  46  11 3145.8929    4.2775  1.4586 12.6638  0.0000      0.583969  0.0264   0.0477   0.0494    0.1029   0.0000      0.390365   442.1750       5.67813       18.9459      0.323493      -1.55761     -0.564178      0.646420      0.840339      0.954294       1.00120       1.07357       1.08019
  46  12 3320.2290    3.8604  2.0683 12.3954 -0.0001      0.568652  0.0320   0.0358   0.0579    0.0653   0.0000      0.227002   442.7489       9.58783       20.5401       2.89719      -1.36308       1.72194      0.775198       1.02942       1.13518       1.29737       1.34158       1.35650
  46  13 3492.9984    3.0324  3.3944 11.9167  0.0000      0.925370  0.0445   0.0220   0.0786    0.0418   0.0000      0.135118   443.2397       4.11352       18.8161       2.97937      -2.67571      0.746948       1.05500       1.40940       1.59004       1.71924       1.79122       1.83470
  46  14 3663.7398    2.4333  5.1880 11.4533  0.0000      0.718155  0.0594   0.0147   0.1081    0.0353   0.0000     0.0952583   441.1483       4.07908       19.9758       6.18044      0.925911      -3.79879       1.40117       1.89213       2.08866       2.29649       2.37016       2.43178
  46  15 3831.8358    1.9549  7.6783 11.1448  0.0001      0.367112  0.0886   0.0101   0.1548    0.0316   0.0000     0.0812689   442.3579       10.3241       18.5988       4.16496     -0.852249       4.01191       1.95547       2.58647       2.93495       3.19967       3.34845       3.37755
  46  16 3997.6955    1.5960 10.7496 10.8645 -0.0016      0.305945  0.1355   0.0070   0.2111    0.0282   0.0000     0.0793654   440.5834       9.54723       13.0408       5.06682       3.59776      -4.81790       2.61788       3.48802       3.93758       4.24588       4.49254       4.53930
  47   2 1375.2073    0.1238  0.1079 10.0466  0.0000       62.2734  0.0112   0.0064   0.0185    0.0214   0.0000       42.7571   442.2089     -0.288183       21.9875      0.364964      -4.22634     -0.419285      0.335016      0.431223      0.490253      0.471478      0.523826      0.625684
  47   3 1624.2749    0.2663  0.2505  9.8963  0.0000       29.4847  0.0106   0.0074   0.0210    0.0262   0.0000       5.60939   441.2045      0.126865       21.7999     -0.242754      -2.79966      0.330927      0.340988      0.484883      0.516515      0.576539      0.622120      0.654879
  47   4 1842.9883    0.4773  0.4840  9.9522  0.0000       10.7827  0.0139   0.0092   0.0277    0.0391   0.0000       1.59742   441.8349     -0.326548       21.1578      0.919482      -2.91043      -1.51789      0.396675      0.522689      0.584181      0.631746      0.663955      0.657556
  47   5 2050.4529    0.7539  0.7779  9.9914  0.0000       8.17583  0.0176   0.0113   0.0362    0.0660   0.0000      0.907844   441.7964      0.833011       21.6191     -0.479194      -3.80050    -0.0402093      0.476876      0.629389      0.722775      0.779516      0.816692      0.855954
  47   6 2250.0546    1.1966  1.0122 10.3824  0.0000       4.79055  0.0219   0.0158   0.0386    0.0985   0.0000      0.656069   442.3083      0.835046       21.2998       2.06884      -3.03175      -1.05174      0.549112      0.724102      0.816732      0.879485      0.940811      0.950314
  47   7 2440.1623    1.7399  1.3113 11.0742  0.0000       4.35343  0.0257   0.0209   0.0474    0.0936   0.0000      0.532325   442.5373       1.34588       20.7001      0.863651      -4.17089      -1.14659      0.612223      0.819138      0.918147       1.01397       1.06343       1.10326
  47   8 2625.0584    2.4465  1.3197 11.3549  0.0000       2.97680  0.0251   0.0284   0.0457    0.1225   0.0000      0.509807   442.3361       3.86671       21.5896       1.10303      -3.11977       1.09007      0.605805      0.784624      0.903995      0.981292       1.04323       1.03746
  47   9 2808.1152    3.2223  1.2418 12.4490  0.0000       1.32129  0.0248   0.0402   0.0454    0.0997   0.0000      0.581842   439.8936       2.11059       21.9784       2.00446      -1.96325      0.978669      0.620230      0.815402      0.916848       1.01558       1.03327       1.06885
  47  10 2988.6109    4.1296  1.2010 12.4973 -0.0001      0.872891  0.0234   0.0502   0.0435    0.1462   0.0000      0.520932   441.0631       3.53937       21.0958      0.299332      -2.34573     -0.141754      0.552649      0.748737      0.826895      0.892350      0.938207      0.976447
  47  11 3166.0410    4.2926  1.4806 12.8484  0.0008      0.905257  0.0265   0.0481   0.0495    0.0936   0.0000      0.402646   440.7072       5.20466       21.0194       2.19218      -4.23950     -0.731522      0.635076      0.836195      0.938089       1.04597       1.10083       1.10126
  47  12 3341.2830    3.6959  2.2303 12.4715  0.0000      0.711402  0.0341   0.0330   0.0612    0.0568   0.0000      0.236730   442.7568       7.01488       17.0108       1.09021      -1.68629      0.699608      0.794034       1.06801       1.19073       1.29779       1.37841       1.41488
  47  13 3514.9304    2.9807  3.6327 11.9549 -0.0000      0.501637  0.0457   0.0210   0.0813    0.0393   0.0000      0.125455   442.0641       6.44669       15.3300       3.26860      -1.22814       1.04815       1.06940       1.40895       1.60111       1.74418       1.83929       1.87096
  47  14 3686.6660    2.3676  5.5769 11.4166 -0.0000      0.586723  0.0626   0.0136   0.1132    0.0333   0.0000     0.0854581   443.9409       8.08206       19.4967       1.93831     -0.542702      -2.63484       1.42692       1.88948       2.16278       2.35756       2.48633       2.54368
  47  15 3856.0912    1.9121  8.2761 11.1184  0.0009      0.577672  0.0968   0.0094   0.1648    0.0312   0.0000     0.0821055   440.4937       8.75773       13.7141       8.72346      -4.52649       1.53909       2.00067       2.69467       2.99111       3.31391       3.43107       3.48653
  47  16 4022.7497    1.5773 11.4570 10.8734  0.0015      0.268254  0.1449   0.0068   0.2219    0.0274   0.0000     0.0766451   449.1796       7.61366       12.0598       4.77178      -10.5620       2.31049       2.68806       3.56498       4.01909       4.41976       4.61535       4.69918
  48   2 1386.9232    0.1245  0.1165 10.0574  0.0000       37.7042  0.0113   0.0064   0.0206    0.0199   0.0000       38.4081   442.3549     -0.260211       22.3086      0.361016      -3.46878      0.395568      0.304764      0.370741      0.489377      0.504849      0.504333      0.591757
  48   3 1636.9161    0.2702  0.2784  9.9788  0.0000       30.8751  0.0119   0.0075   0.0222    0.0257   0.0000       5.37674   441.7558     -0.519419       21.7003      0.395465      -3.24969      0.212291      0.340430      0.463962      0.537594      0.594436      0.645310      0.630286
  48   4 1856.5807    0.4877  0.4860  9.9604  0.0000       13.4574  0.0137   0.0093   0.0278    0.0387   0.0000       1.68353   441.6854      0.404881       22.4591     -0.731045      -1.33529      0.107971      0.395676      0.481417      0.569870      0.624342      0.661008      0.662201
  48   5 2065.4025    0.7722  0.8603 10.0526  0.0000       9.09959  0.0195   0.0114   0.0381    0.0688   0.0000      0.861866   442.1337     -0.116379       21.6458      0.641805      -2.39826     0.0613821      0.514154      0.703545      0.764669      0.859577      0.894564      0.924577
  48   6 2265.8238    1.2053  1.1493 10.2728  0.0000       4.90520  0.0238   0.0154   0.0437    0.1162   0.0000      0.648451   441.9414       1.96064       21.5533      0.968093      -3.19708    -0.0646640      0.583777      0.774818      0.885545      0.971358       1.00856       1.06143
  48   7 2456.6181    1.7741  1.3415 10.9283  0.0000       3.21785  0.0257   0.0207   0.0475    0.1076   0.0000      0.503410   442.4853       1.00381       22.4125       2.76342      -1.60574     -0.405025      0.605361      0.826782      0.924164       1.00505       1.05800       1.08284
  48   8 2642.5975    2.5073  1.3244 11.5704  0.0000       3.18497  0.0242   0.0293   0.0472    0.1131   0.0000      0.491133   442.1543       3.96766       20.5529      0.908704      -2.06419      0.360981      0.584350      0.788990      0.854829      0.964546       1.01680       1.07431
  48   9 2826.5924    3.3455  1.2253 12.2927  0.0000       1.37791  0.0240   0.0402   0.0425    0.1116   0.0000      0.519471   442.2047       3.21878       23.5449       1.55494      -2.37396     -0.370442      0.581244      0.743523      0.864426      0.961232      0.976462      0.981457
  48  10 3007.8872    4.0989  1.2854 12.6694  0.0000       1.52204  0.0247   0.0482   0.0454    0.1195   0.0000      0.476278   441.5593       3.98530       21.8917       2.29680      -2.54240    -0.0154353      0.556486      0.766434      0.850066      0.939716      0.972082       1.00058
  48  11 3186.0631    4.2513  1.5360 12.6729 -0.0053       1.41848  0.0265   0.0450   0.0485    0.0868   0.0000      0.356556   441.4865       6.60455       20.6898       2.77095      -4.35883      -2.23181      0.619108      0.841911      0.938428       1.05282       1.05594       1.07701
  48  12 3362.0710    3.5936  2.4150 12.4636  0.0000      0.817980  0.0351   0.0306   0.0646    0.0509   0.0000      0.230463   440.4121       7.17137       19.0874       3.92981      -3.18030       1.75221      0.813050       1.06164       1.21914       1.32728       1.38882       1.41831
  48  13 3536.6673    2.8792  3.9935 11.7218  0.0001      0.412156  0.0480   0.0187   0.0851    0.0391   0.0000      0.115156   441.3757       6.19758       22.5916       4.15791       2.17443      -1.22619       1.08494       1.43879       1.62699       1.80150       1.88245       1.91768
  48  14 3709.4264    2.3229  6.1984 11.3209  0.0000      0.511227  0.0680   0.0126   0.1234    0.0339   0.0000     0.0799009   440.1828       10.3281       21.4903       3.17015      0.760209       3.89138       1.49002       1.98212       2.22850       2.44171       2.58565       2.58388
  48  15 3879.8803    1.8469  8.8956 11.0974  0.0006      0.517192  0.1059   0.0086   0.1780    0.0304   0.0000     0.0873030   442.7748       5.52650       19.5135      -2.77957      -1.18169      0.282991       2.09278       2.82469       3.15598       3.46351       3.55116       3.68149
  49   2 1398.5473    0.1380  0.1276 10.0622  0.0000       47.4346  0.0121   0.0066   0.0205    0.0202   0.0000       30.6852   442.2076     -0.722417       21.6902      0.630330      -3.78223      0.265291      0.403125      0.604870      0.595946      0.699202      0.755248      0.728835
  49   3 1649.3607    0.2949  0.2755  9.9757  0.0000       20.3186  0.0101   0.0076   0.0229    0.0254   0.0000       4.52523   442.0794      0.519244       22.3171      0.136094      -2.46421     0.0978498      0.287145      0.393219      0.443161      0.483199      0.479230      0.474824
  49   4 1870.0649    0.4928  0.5569  9.9309  0.0000       13.0315  0.0146   0.0089   0.0317    0.0430   0.0000       1.57486   442.0723    0.00534728       22.0167     0.0509177      -1.82990     -0.759994      0.406356      0.538382      0.604339      0.655343      0.698067      0.683193
  49   5 2080.1609    0.7988  0.8721 10.0173  0.0000       6.80695  0.0194   0.0113   0.0368    0.0722   0.0000      0.818642   441.9959       1.15565       20.5848       1.33899      -2.62068     -0.414312      0.496549      0.642501      0.747938      0.801198      0.797752      0.854109
  49   6 2281.4770    1.2458  1.1632 10.4510  0.0000       4.57454  0.0238   0.0158   0.0438    0.1081   0.0000      0.652170   441.9726       2.12141       21.0776       1.23803      -4.52048      0.864489      0.557178      0.739949      0.811366      0.894959      0.940047      0.976770
  49   7 2472.9251    1.8346  1.3276 11.1503  0.0000       2.69781  0.0255   0.0217   0.0473    0.1012   0.0000      0.525735   441.3021       3.01482       20.8412      -1.40775      -1.91596     -0.274896      0.612040      0.808617      0.894773      0.988617       1.02443       1.05063
  49   8 2659.9423    2.6422  1.2818 11.7948  0.0000       2.19548  0.0249   0.0311   0.0444    0.1081   0.0000      0.505111   440.9748       1.85460       21.2532       2.17102      -3.27730     -0.134616      0.550210      0.769644      0.849185      0.943074       1.00134       1.02356
  49   9 2844.9826    3.3748  1.2777 12.4689 -0.0006       2.28294  0.0248   0.0405   0.0449    0.1046   0.0000      0.554721   441.5376       4.36811       21.7720       1.31929      -2.16278      0.347502      0.573033      0.792272      0.850509      0.992538       1.04525       1.04179
  49  10 3026.8882    4.2096  1.2815 12.3031  0.0000      0.747446  0.0240   0.0482   0.0424    0.1606   0.0000      0.531469   442.3475       2.87635       21.4066       2.10029      -4.57479      0.867603      0.553575      0.732985      0.831434      0.928760      0.977613       1.00135
  49  11 3205.7466    4.1875  1.5892 12.7663  0.0000      0.123570  0.0271   0.0442   0.0501    0.0854   0.0000      0.333694   442.1916       4.84294       20.4144       1.64276      -1.25648      0.274351      0.636556      0.851686      0.936163       1.01429       1.02770       1.06906
  49  12 3382.7411    3.5455  2.5294 12.3665 -0.0001      0.957421  0.0355   0.0291   0.0651    0.0502   0.0000      0.180470   442.7204       5.88100       20.8926       3.85646      -1.22331      -1.04454      0.806496       1.07718       1.19262       1.32280       1.38408       1.42034
  49  13 3558.0928    2.7487  4.1290 11.9498  0.0000      0.536368  0.0506   0.0180   0.0913    0.0340   0.0000      0.127441   440.0192       1.50976       22.3680       4.80002      -2.26115      -3.45940       1.09922       1.47547       1.67147       1.81608       1.90589       1.97712
  49  14 3731.7111    2.2453  6.4383 11.4242  0.0002      0.442687  0.0726   0.0120   0.1282    0.0312   0.0000     0.0841830   442.0904       8.27539       22.2272       3.06417       2.88916       1.19028       1.56673       2.09764       2.37960       2.56087       2.72762       2.79841
  49  15 3903.4495    1.7900  9.0940 11.0959 -0.0011      0.662386  0.1105   0.0082   0.1827    0.0296   0.0000     0.0915017   444.2153       9.99144       19.3927       6.06002    -0.0847518    -0.0216739       2.10223       2.78593       3.14122       3.38395       3.60732       3.66615
  50   2 1409.9523    0.1403  0.1714 10.0265  0.0000       3.93598  0.0126   0.0061   0.0239    0.0195   0.0000       22.8027   442.1843     -0.581007       21.6417      0.124943      -2.85873      0.671601      0.319084      0.463478      0.484816      0.533215      0.540568      0.560246
  50   3 1661.6537    0.3059  0.2776  9.9678  0.0000       18.6934  0.0098   0.0077   0.0219    0.0257   0.0000       3.89562   441.5923     -0.293080       20.9326    -0.0161614      -4.07067      0.593273      0.286009      0.366569      0.434086      0.430278      0.471945      0.464691
  50   4 1883.3806    0.5196  0.5407  9.9429  0.0000       15.5935  0.0149   0.0092   0.0280    0.0427   0.0000       1.53321   440.5788    -0.0454176       22.4929      0.784033      -2.84347    -0.0141417      0.390812      0.509304      0.610468      0.646575      0.679970      0.691692
  50   5 2094.7900    0.8537  0.7868 10.0519  0.0000       7.03645  0.0168   0.0122   0.0344    0.0726   0.0000      0.778256   441.4076      0.711358       21.1237      0.521207      -3.67106      -2.02361      0.446954      0.589743      0.669520      0.732116      0.783428      0.774321
  50   6 2296.8672    1.3142  1.1480 10.3148  0.0000       4.58015  0.0225   0.0164   0.0444    0.1267   0.0000      0.641761   441.3481       1.96769       20.7492       1.49771      -2.28543     -0.503201      0.528735      0.694266      0.758563      0.844598      0.862214      0.870536
  50   7 2489.1602    1.8975  1.3288 11.0859  0.0000       3.13519  0.0249   0.0214   0.0461    0.0989   0.0000      0.521030   442.6884       1.51693       22.3267     -0.518216      -4.26224      0.444866      0.564586      0.736009      0.825797      0.906614      0.971647      0.967644
  50   8 2677.1759    2.6007  1.2815 12.0423  0.0000       2.24088  0.0254   0.0309   0.0448    0.0921   0.0000      0.565736   442.7484      0.666512       20.9094      0.522424      -1.77744       1.14502      0.580460      0.778599      0.872813      0.946091       1.00852       1.01507
  50   9 2863.1033    3.5742  1.1502 12.6410  0.0000       1.69221  0.0232   0.0441   0.0406    0.1056   0.0000      0.552378   441.1155       3.68934       22.0250       2.34262      -1.01682      -1.18659      0.543130      0.717411      0.784441      0.896890      0.942869      0.966057
  50  10 3045.7931    4.1983  1.2625 13.0395  0.0000       1.56402  0.0237   0.0495   0.0455    0.0925   0.0000      0.523240   441.5145       3.66700       20.7547     -0.468841      -2.51428     0.0842891      0.535350      0.709863      0.780861      0.854532      0.910715      0.917749
  50  11 3225.4487    4.1122  1.6230 12.7319  0.0000       1.11231  0.0273   0.0417   0.0496    0.0755   0.0000      0.351963   440.4990       3.88187       20.1593       2.29945      -4.11477      0.852923      0.619025      0.831292      0.936126       1.00241       1.04829       1.07316
  50  12 3403.1798    3.4630  2.5848 12.4500 -0.0001      0.754841  0.0361   0.0281   0.0661    0.0456   0.0000      0.202037   441.2308       5.52553       18.5125      0.550666      0.617907      -1.58226      0.812449       1.08693       1.22283       1.33049       1.39008       1.44537
  50  13 3579.3911    2.7200  4.4691 11.6568  0.0000      0.601059  0.0512   0.0168   0.0932    0.0379   0.0000      0.106698   440.4853       7.59435       18.6796       6.68282      -3.40266      -2.24852       1.14228       1.52307       1.72260       1.87053       1.99181       2.02573
  50  14 3753.8885    2.1628  6.6776 11.4018 -0.0007      0.450283  0.0774   0.0113   0.1326    0.0315   0.0000     0.0906299   441.9987       11.0345       21.6681       4.15810       3.75018      -3.30595       1.55895       2.09908       2.38297       2.58154       2.68452       2.73835
  50  15 3926.3917    1.7890 10.2636 11.0164 -0.0000      0.483869  0.1270   0.0074   0.1945    0.0291   0.0000     0.0835171   438.9280       12.7468       17.9240       9.98714       1.55085       3.80686       2.25502       3.04122       3.47281       3.75384       3.99206       4.04360
  51   2 1421.2961    0.1526  0.1369 10.0673  0.0000       34.0748  0.0103   0.0064   0.0185    0.0197   0.0000       24.2955   441.8931     -0.458860       22.1172    -0.0633279      -2.66259      0.175444      0.273406      0.394249      0.421979      0.426074      0.471362      0.450099
  51   3 1673.7625    0.3147  0.3409  9.9246  0.0000       17.2064  0.0115   0.0073   0.0244    0.0265   0.0000       3.37188   442.0155     -0.284910       22.4788     -0.676346      -4.38692     -0.215657      0.304654      0.398939      0.447977      0.504737      0.505457      0.509609
  51   4 1896.5615    0.5670  0.5332  9.9731  0.0000       12.6987  0.0134   0.0098   0.0279    0.0450   0.0000       1.34655   441.8334      0.363316       21.8623     -0.369833      -3.07414     -0.123896      0.366002      0.496538      0.544466      0.625714      0.681844      0.677343
  51   5 2109.3293    0.8653  0.9217 10.0958  0.0000       7.42567  0.0199   0.0119   0.0368    0.0752   0.0000      0.764153   442.4390      0.480368       22.5414       1.43026      -3.16783       1.37482      0.473330      0.627717      0.717095      0.807341      0.860937      0.863145
  51   6 2312.1573    1.3306  1.1676 10.6336  0.0000       5.72758  0.0236   0.0167   0.0446    0.1082   0.0000      0.667940   440.9596       1.44578       21.7194       1.09520      -3.05967     -0.907142      0.545022      0.731876      0.820010      0.914349      0.943132      0.947337
  51   7 2505.1985    2.0213  1.3671 10.9772  0.0000       2.41686  0.0247   0.0222   0.0445    0.1127   0.0000      0.470634   442.8846      0.982370       19.6491       1.16905      -2.52137       1.41676      0.566306      0.768001      0.839379      0.940368      0.986675       1.01961
  51   8 2694.2381    2.7636  1.3565 11.8316  0.0000       1.09361  0.0242   0.0308   0.0449    0.0965   0.0000      0.461716   441.1330       3.62871       21.9369       1.60872      -2.87468     -0.540142      0.554621      0.711939      0.788374      0.879462      0.931626      0.948899
  51   9 2881.0672    3.6185  1.2538 12.4796  0.0000       1.02138  0.0237   0.0419   0.0427    0.1098   0.0000      0.476595   441.8585       3.51376       21.6171     -0.274278      -2.06066       2.68132      0.545034      0.727588      0.794136      0.869155      0.899442      0.952348
  51  10 3064.5292    4.3157  1.2553 13.0188  0.0001       1.39505  0.0241   0.0508   0.0432    0.1011   0.0000      0.495069   441.2835       3.73702       20.5736       1.10336      -1.70558      -1.40106      0.543356      0.728236      0.798755      0.886871      0.925835      0.969565
  51  11 3244.8903    4.0308  1.7650 12.9059 -0.0002       1.01806  0.0289   0.0396   0.0528    0.0610   0.0000      0.327718   440.8006       5.06180       22.8309       3.14356     -0.937741      0.556675      0.643457      0.870159      0.951675       1.05957       1.11158       1.15822
  51  12 3423.5392    3.3199  2.9229 12.2504  0.0000      0.875718  0.0387   0.0248   0.0692    0.0441   0.0000      0.168452   441.5662       5.42269       20.8850       4.52826      -1.20803      -3.35004      0.859036       1.16971       1.27262       1.43019       1.49519       1.55115
  51  13 3600.4222    2.6676  4.6652 11.7092  0.0001      0.561597  0.0524   0.0160   0.0962    0.0347   0.0000      0.105567   440.6717       6.42203       18.0454       2.09280      -1.75011      -1.66604       1.13297       1.52458       1.69523       1.85670       1.95730       1.99720
  51  14 3775.8216    2.1678  7.5947 11.2361  0.0000      0.455609  0.0871   0.0101   0.1450    0.0333   0.0000     0.0874430   441.1567       4.65874       24.1228       7.48126      -3.75377      0.841235       1.69251       2.24360       2.55105       2.78487       2.90394       3.01531
  51  15 3949.0693    1.7345 10.5816 11.0336  0.0016      0.239926  0.1317   0.0070   0.2027    0.0281   0.0000     0.0860781   441.4348       4.90009       24.6452       5.93266      -5.63964     -0.139555       2.23001       2.99684       3.37882       3.65752       3.87783       3.89190
  52   1 1129.5276    0.0808  0.1000 10.2103  0.0000       1.50620  0.0195   0.0072   0.0289    0.0173   0.0000       138.749   441.6201      0.829164       21.9337      -1.55132      -2.53589      0.410341      0.454855      0.556889      0.696052      0.781998      0.684425      0.790113
  52   2 1432.4728    0.1507  0.1683 10.0360  0.0000       29.4977  0.0254   0.0064   0.0274    0.0205   0.0000       18.9361   441.8297     -0.677081       22.6491      0.640035      -3.62549     -0.204723       1.14081       1.96865       2.17535       2.55880       2.93296       2.27314
  52   3 1685.6976    0.3354  0.3138  9.9416  0.0000       12.2328  0.0107   0.0077   0.0217    0.0270   0.0000       3.25423   442.2788    -0.0308400       22.1197      0.491492      -3.06565    -0.0866384      0.295825      0.381856      0.407493      0.480212      0.515042      0.524067
  52   4 1909.6404    0.5471  0.6418  9.8823  0.0000       13.2806  0.0163   0.0087   0.0316    0.0487   0.0000       1.35614   441.4642      0.765290       21.4086      0.946346      -3.54010     -0.398917      0.409380      0.503413      0.597584      0.653636      0.710179      0.716749
  52   5 2123.6138    0.9243  0.8660 10.2030  0.0001       6.02655  0.0179   0.0127   0.0361    0.0727   0.0000      0.759574   441.6323    -0.0762722       20.9821       1.57539      -2.39539     -0.194518      0.451183      0.605672      0.680292      0.742212      0.772505      0.762719
  52   6 2327.2186    1.3639  1.2400 10.6841  0.0000       5.49644  0.0245   0.0162   0.0453    0.0920   0.0000      0.628742   442.3099      0.629499       20.7960     -0.763224      -3.36480      0.233765      0.524551      0.701156      0.761224      0.838545      0.880388      0.900753
  52   7 2521.0692    2.0317  1.3257 11.3934  0.0000       2.99592  0.0251   0.0233   0.0454    0.0978   0.0000      0.524966   442.6717       2.00254       22.8844      0.961956      -2.04177      0.326974      0.569851      0.762321      0.856529      0.925916      0.975963       1.02082
  52   8 2711.2090    2.8590  1.3495 11.6235  0.0000       1.54628  0.0242   0.0312   0.0442    0.1257   0.0000      0.468774   442.5888       1.77063       21.4432       1.64674      -2.03174       1.18815      0.539024      0.710854      0.782299      0.881912      0.920058      0.919378
  52   9 2898.9464    3.7426  1.2930 12.1486  0.0000       1.57987  0.0227   0.0416   0.0417    0.1276   0.0000      0.431572   441.3648       2.21009       21.6280      0.700979      -1.94155     -0.517263      0.515512      0.674783      0.755409      0.835945      0.869275      0.889182
  52  10 3083.0355    4.2839  1.3337 12.8377  0.0000       1.05287  0.0244   0.0476   0.0431    0.1042   0.0000      0.438646   443.2810       4.40671       22.7840     -0.105040      -3.03481      0.314222      0.540105      0.712635      0.782637      0.875870      0.898252      0.936018
  52  11 3264.2603    4.0146  1.8528 12.6285  0.0000       1.20709  0.0297   0.0376   0.0518    0.0693   0.0000      0.291994   442.6386       6.04372       19.1772       3.53120      -3.97993       2.41114      0.632702      0.865674      0.958646       1.04963       1.09806       1.12776
  52  12 3443.6119    3.3026  3.0005 12.3827 -0.0000      0.771046  0.0393   0.0246   0.0717    0.0402   0.0000      0.178305   442.3902       5.42898       20.1406       3.18049      0.687527      0.900999      0.824143       1.09593       1.24528       1.37757       1.44709       1.48006
  52  13 3621.2199    2.5996  4.7801 11.6832  0.0000      0.424569  0.0539   0.0154   0.0983    0.0348   0.0000      0.103992   440.6934       6.38641       17.8509       3.59363      -2.22851      -3.20893       1.11014       1.48379       1.65794       1.82432       1.88092       1.97727
  52  14 3797.6256    2.1018  7.8178 11.2266  0.0003      0.537890  0.0898   0.0096   0.1508    0.0328   0.0000     0.0919933   442.1531       9.43341       23.0311       2.97434      -1.55756      -2.30816       1.68963       2.23677       2.53278       2.75539       2.85997       2.92288
  52  15 3971.4440    1.6541 10.8221 11.0778 -0.0008     0.0455497  0.1421   0.0068   0.2132    0.0271   0.0000     0.0949689   440.6238       9.40267       21.7923       6.81159      -4.75675       6.65346       2.34490       3.14921       3.58013       3.87689       4.02613       4.18161
  53   2 1443.4888    0.1682  0.1630 10.0510  0.0000       20.9552  0.0100   0.0063   0.0194    0.0192   0.0000       17.3759   442.0356      0.485881       21.9532      0.103339      -3.42238     -0.483410      0.272132      0.335451      0.350114      0.384031      0.432264      0.430641
  53   3 1697.5323    0.3337  0.3095 10.0095  0.0000       22.5013  0.0104   0.0077   0.0218    0.0265   0.0000       3.55118   442.3907      0.330958       21.5605      0.589250      -3.67236      -1.18783      0.284794      0.354646      0.387331      0.445810      0.477313      0.472107
  53   4 1922.6461    0.5804  0.6908  9.8562  0.0000       14.5261  0.0160   0.0091   0.0336    0.0514   0.0000       1.25381   442.1903     -0.142828       22.3135     -0.739294      -2.96776       1.20338      0.375856      0.489436      0.558988      0.634906      0.632374      0.650590
  53   5 2137.8548    0.9350  0.9830  9.9932  0.0000       6.23855  0.0197   0.0120   0.0377    0.0867   0.0000      0.710814   442.4886      0.352644       21.7305       1.18023      -3.77949     -0.519811      0.443913      0.602132      0.665065      0.723499      0.738422      0.791924
  53   6 2342.1528    1.4465  1.2376 10.6941 -0.0002       4.68105  0.0238   0.0170   0.0445    0.1003   0.0000      0.590608   441.8246       1.28685       20.1109     0.0303726      -2.28702      -1.16009      0.513989      0.710412      0.782130      0.847469      0.905110      0.907872
  53   7 2536.8366    2.0802  1.4137 11.2962  0.0000       2.50706  0.0258   0.0226   0.0462    0.0972   0.0000      0.478097   442.4496       1.68219       21.2275       2.42033      -2.22779     -0.929216      0.540802      0.749099      0.814727      0.911082      0.955760      0.991489
  53   8 2728.0869    2.8919  1.3134 11.9793  0.0000       2.79318  0.0242   0.0322   0.0434    0.1007   0.0000      0.528857   441.3153       2.67432       21.6261       2.37807      -3.45242      0.239527      0.519901      0.691281      0.785468      0.879821      0.904075      0.934135
  53   9 2916.6293    3.8022  1.2316 12.5836  0.0000      0.687567  0.0227   0.0438   0.0419    0.1094   0.0000      0.526746   441.8678       2.31888       22.3833     0.0585603      -2.29559      -1.84392      0.499237      0.656085      0.736026      0.825165      0.854807      0.869785
  53  10 3101.5370    4.2319  1.3646 12.9228  0.0000      0.969703  0.0248   0.0463   0.0441    0.0892   0.0000      0.428478   441.8554       3.64460       21.0005       3.79008      -3.24488      -1.34021      0.522331      0.718816      0.801512      0.880793      0.921654      0.959733
  53  11 3283.3541    4.0027  2.0459 12.5492  0.0001      0.720457  0.0304   0.0350   0.0544    0.0634   0.0000      0.249228   440.0848       4.78073       21.6562       2.25875      -2.26469      0.169205      0.659415      0.896985      0.993836       1.08704       1.14448       1.15774
  53  12 3463.5181    3.1987  3.0993 12.2890  0.0000      0.708559  0.0396   0.0230   0.0726    0.0397   0.0000      0.163874   442.1562       6.74215       22.3916       3.69938      -3.26719     -0.522005      0.817252       1.08898       1.21621       1.34441       1.41882       1.45098
  53  13 3642.0570    2.5946  5.4803 11.4802  0.0000      0.431184  0.0588   0.0140   0.1055    0.0367   0.0000     0.0956355   440.1577       5.75581       22.8373       3.47474      -4.04387       2.24234       1.18651       1.59359       1.75865       1.92544       2.04238       2.11443
  53  14 3818.6126    2.0450  8.3828 11.2199 -0.0010      0.146291  0.0988   0.0088   0.1613    0.0322   0.0000     0.0889316   444.9020       6.57599       21.2610       9.06472      -1.47278      -4.63941       1.74541       2.35913       2.63462       2.91017       3.04822       3.16386
  54   2 1454.3904    0.1710  0.1318 10.0512  0.0000       19.6197  0.0081   0.0066   0.0170    0.0188   0.0000       19.3160   442.2478     -0.626262       21.3839      0.258102      -3.02902      0.447607      0.211006      0.269107      0.306868      0.317839      0.366268      0.355532
  54   3 1709.1679    0.3566  0.3206  9.9508  0.0000       21.1208  0.0104   0.0079   0.0208    0.0276   0.0000       3.01275   442.1785     -0.664538       21.8040      0.463273      -3.48910     -0.282643      0.273473      0.362932      0.402622      0.457077      0.513638      0.515889
  54   4 1935.4184    0.6017  0.6584  9.9395  0.0000       13.1047  0.0149   0.0093   0.0324    0.0492   0.0000       1.21487   441.7357      0.327727       21.4783      0.293685      -2.34140     -0.749551      0.364467      0.472403      0.541106      0.581471      0.602133      0.614562
  54   5 2151.8692    0.9731  0.9864 10.1822  0.0000       5.45645  0.0205   0.0125   0.0372    0.0847   0.0000      0.723255   441.8942       1.02609       20.8840      0.455261      -3.48459    -0.0584180      0.437194      0.583204      0.648660      0.728102      0.747580      0.794877
  54   6 2356.9013    1.5097  1.3152 10.5462  0.0000       3.53344  0.0241   0.0168   0.0450    0.1114   0.0000      0.526793   442.6168       1.01445       22.4094     -0.220430      -3.12534      -1.18969      0.510875      0.652444      0.724381      0.814559      0.834695      0.871310
  54   7 2552.5501    2.1703  1.4654 11.1778  0.0000       3.00719  0.0250   0.0226   0.0458    0.0992   0.0000      0.415768   442.2494       2.19109       22.8232      0.340367     -0.436365    -0.0238871      0.534564      0.707537      0.811285      0.880266      0.915491      0.934913
  54   8 2744.7843    2.9424  1.3030 12.0501  0.0000       2.23351  0.0232   0.0327   0.0427    0.0972   0.0000      0.473021   440.7355       2.28957       21.4395       1.39991      -2.22827     -0.522336      0.493501      0.655795      0.710123      0.803738      0.813956      0.872989
  54   9 2934.1911    3.9893  1.2545 12.6953  0.0000       1.58803  0.0232   0.0450   0.0411    0.1085   0.0000      0.486621   442.2637       3.18244       21.1336      0.951210      -3.37811     -0.557682      0.489456      0.649710      0.718159      0.818050      0.838393      0.858865
  54  10 3119.7803    4.3218  1.4319 12.9709  0.0000       1.25848  0.0245   0.0456   0.0450    0.0793   0.0000      0.409818   441.5746       5.75859       22.0641       1.64630      -3.27235       1.35115      0.508027      0.672394      0.768789      0.854362      0.877805      0.901681
  54  11 3302.4349    3.8487  2.1615 12.5773  0.0000      0.932470  0.0312   0.0328   0.0565    0.0557   0.0000      0.236594   441.4209       4.64392       21.9013       1.92810      0.211870     -0.103128      0.645893      0.848008      0.959844       1.05383       1.10506       1.12623
  54  12 3483.3933    3.1278  3.4002 12.0362 -0.0000      0.988079  0.0414   0.0211   0.0748    0.0414   0.0000      0.152294   441.6641       5.13424       22.4571       5.35016      -2.57505      -2.62155      0.841284       1.12545       1.23383       1.37646       1.44772       1.48490
  54  13 3662.4808    2.4578  5.6175 11.5555  0.0000      0.269427  0.0621   0.0131   0.1118    0.0347   0.0000      0.102381   440.5008       6.66765       20.1778      0.511423      -2.10841      0.251130       1.22044       1.64977       1.85950       2.01661       2.14084       2.21110
  54  14 3840.1606    2.0083  8.4840 11.2155  0.0024      0.321428  0.1002   0.0086   0.1627    0.0319   0.0000     0.0910109   442.0933       13.2901       18.9489       3.63251      0.993367       2.14646       1.75290       2.30388       2.62248       2.84885       3.06345       3.13844
  55   2 1465.1728    0.1745  0.1459 10.0373  0.0000       34.2662  0.0081   0.0065   0.0184    0.0192   0.0000       18.2750   441.8019     -0.465290       22.4796     -0.383493      -3.47612      0.175152      0.216451      0.279140      0.320642      0.353106      0.388276      0.400199
  55   3 1720.6572    0.3608  0.4231  9.9022  0.0000       14.5092  0.0124   0.0072   0.0272    0.0300   0.0000       2.52627   442.4629      0.259671       21.4266      0.479609      -2.91397      0.320604      0.301161      0.426274      0.454325      0.517506      0.562698      0.598166
  55   4 1948.1359    0.6378  0.6746  9.8542  0.0000       11.3245  0.0149   0.0095   0.0313    0.0533   0.0000       1.13846   442.2213     -0.471988       22.1701     0.0695370      -2.38511      0.203356      0.353515      0.454312      0.523922      0.581488      0.606850      0.655335
  55   5 2165.7988    0.9842  0.9432 10.2637  0.0000       6.92856  0.0192   0.0126   0.0366    0.0741   0.0000      0.756175   441.7529       1.99608       22.0387      0.863231      -1.99487      0.155660      0.404900      0.542622      0.601466      0.667312      0.680937      0.696048
  55   6 2371.5474    1.5045  1.3638 10.7214  0.0000       4.65016  0.0244   0.0165   0.0450    0.0868   0.0000      0.525868   443.0450       1.55877       21.2209       2.34624      -1.27777      -1.43482      0.497946      0.663605      0.751798      0.839647      0.856990      0.897705
  55   7 2568.0437    2.1952  1.3373 11.4043  0.0000       2.07334  0.0242   0.0244   0.0442    0.1051   0.0000      0.533391   441.5695       2.17281       22.4868     -0.551718      -4.04702     -0.690164      0.494186      0.668370      0.751498      0.830737      0.848227      0.906297
  55   8 2761.2923    3.0693  1.3529 11.9676  0.0000      0.923298  0.0232   0.0326   0.0423    0.0953   0.0000      0.429624   442.6275       3.86955       21.5249       1.63700      -2.74488       1.81057      0.488239      0.651798      0.727200      0.806322      0.833213      0.867473
  55   9 2951.5620    3.9247  1.2862 12.7608  0.0030       1.26231  0.0233   0.0440   0.0424    0.0961   0.0000      0.506862   441.9355       3.24368       21.5815     0.0361463      -1.90051      0.297206      0.484100      0.637312      0.703454      0.789403      0.816971      0.843493
  55  10 3137.8334    4.3779  1.4262 12.9538  0.0000      0.604997  0.0240   0.0458   0.0445    0.0799   0.0000      0.404785   440.8168       4.83103       22.5801       1.38232      -4.20735      -2.75092      0.499445      0.662216      0.727534      0.819488      0.837869      0.878806
  55  11 3321.3071    3.8157  2.2626 12.4923 -0.0001      0.866343  0.0311   0.0313   0.0575    0.0533   0.0000      0.207122   442.3203       5.49714       20.1269       1.10196     -0.738258       1.09889      0.646346      0.864563      0.963774       1.05969       1.12307       1.14845
  55  12 3503.0054    3.0505  3.6058 12.0399  0.0000      0.847781  0.0430   0.0199   0.0776    0.0384   0.0000      0.134359   441.5797       6.73741       22.0245       3.26752      -1.83802       1.26956      0.855655       1.15800       1.29383       1.43542       1.50472       1.54929
  55  13 3683.0224    2.3949  5.9138 11.5519  0.0007      0.577048  0.0659   0.0124   0.1162    0.0330   0.0000      0.103795   444.0156       3.45777       15.8098       5.39618       5.30838      -2.54426       1.25217       1.64590       1.86829       2.04828       2.17382       2.26293
  55  14 3861.2995    1.9012  9.2487 11.2736 -0.0024      0.292321  0.1163   0.0079   0.1798    0.0291   0.0000      0.101786   440.2151       5.85249       19.3519      -2.19883      -1.91583      0.240565       1.83981       2.50901       2.81566       3.09479       3.29103       3.32585
  56   1 1165.9254    0.0685  0.0722 10.2071  0.0000       25.8455  0.0202   0.0074   0.0258    0.0166   0.0000       217.063   440.0066     -0.574202       21.9375      0.851932      -2.97867   -0.00680217      0.436235      0.631037      0.628026      0.654487      0.779151      0.722783
  56   2 1475.8083    0.1781  0.1610 10.0297  0.0000       24.6465  0.0087   0.0063   0.0199    0.0192   0.0000       15.9636   442.2498   -0.00208989       21.7091     -0.328562      -3.04420      0.771999      0.219856      0.371369      0.349941      0.431791      0.435802      0.491999
  56   3 1732.0374    0.3791  0.3649  9.9277  0.0000       19.8410  0.0107   0.0078   0.0235    0.0286   0.0000       2.62074   441.6770     -0.126929       21.7230     -0.322378      -1.84618      0.173432      0.266133      0.340486      0.394992      0.438164      0.478231      0.466972
  56   4 1960.7933    0.6409  0.6765 10.0373  0.0000       13.6329  0.0152   0.0097   0.0317    0.0488   0.0000       1.19301   442.0710      0.519932       21.7208    -0.0800743      -3.78731      0.484956      0.345655      0.457620      0.503950      0.561278      0.594496      0.624166
  56   5 2179.5800    1.0357  1.0381 10.1215  0.0000       6.20514  0.0198   0.0129   0.0394    0.0955   0.0000      0.680357   442.4644       1.24806       22.0666     -0.315929      -1.72805      0.384243      0.415380      0.570578      0.641887      0.711420      0.749321      0.796655
  56   6 2385.9589    1.5781  1.3112 10.8696  0.0000       3.69405  0.0240   0.0174   0.0440    0.0895   0.0000      0.540325   442.5626       2.15347       21.2483       1.21241      -1.99670      0.223946      0.479296      0.647960      0.705393      0.797316      0.840088      0.857634
  56   7 2583.4507    2.2744  1.3585 11.4022  0.0000       3.20200  0.0234   0.0243   0.0435    0.0985   0.0000      0.469047   440.5834       2.51839       21.5525       1.88536      -2.73384      -1.45569      0.481839      0.637202      0.696014      0.794138      0.829832      0.865357
  56   8 2777.7542    3.1956  1.3178 11.8509  0.0000       1.21425  0.0228   0.0340   0.0411    0.1238   0.0000      0.465538   442.0517       2.47577       21.3778       2.31644      -1.74524      -1.17304      0.469593      0.636569      0.698544      0.757605      0.794148      0.841014
  56   9 2968.8261    4.0772  1.3193 12.5983  0.0003       1.01764  0.0221   0.0442   0.0433    0.1018   0.0000      0.466043   442.3549       2.63406       21.7340       3.37516      -1.81953      0.354232      0.458879      0.622134      0.681711      0.767658      0.772230      0.834228
  56  10 3155.8454    4.3050  1.5251 12.8948  0.0000      0.551578  0.0251   0.0436   0.0467    0.0793   0.0000      0.398858   441.5023       5.34176       21.6160       1.99301      -1.21972      -1.79732      0.513398      0.681053      0.760962      0.867734      0.914036      0.925454
  56  11 3339.9893    3.7869  2.3100 12.4387 -0.0000      0.386859  0.0317   0.0303   0.0575    0.0553   0.0000      0.206809   440.7718       5.71628       20.6815      0.680010      -3.65355     -0.494676      0.638809      0.830869      0.945912       1.05123       1.09866       1.12394
  56  12 3522.4987    2.9792  4.0983 11.8715  0.0000      0.686249  0.0455   0.0181   0.0838    0.0378   0.0000      0.110390   442.0773       6.90064       18.4035       2.70128      -1.90413       1.42390      0.896846       1.20383       1.36465       1.49035       1.61431       1.64886
  56  13 3703.2333    2.3571  6.5328 11.4906  0.0003      0.546265  0.0721   0.0115   0.1253    0.0333   0.0000     0.0966799   441.9143       6.95155       20.6281       3.42700     0.0553639      0.275996       1.32036       1.75348       2.00310       2.19715       2.28763       2.34060
  56  14 3882.1403    1.8645  9.1565 11.3169  0.0001      0.355241  0.1161   0.0080   0.1767    0.0286   0.0000     0.0981357   442.1740       2.62936       16.1902       7.14004      -8.34916      -3.00688       1.85214       2.54190       2.78568       3.14185       3.24517       3.41053
  57   2 1486.3227    0.1734  0.1966 10.0093  0.0000       38.8705  0.0104   0.0059   0.0217    0.0199   0.0000       13.9927   441.9580     0.0796616       22.5152    0.00258389      -3.04826      0.431477      0.270185      0.379569      0.436563      0.505142      0.509570      0.557876
  57   3 1743.2476    0.3804  0.3973  9.9785  0.0000       16.6791  0.0117   0.0076   0.0244    0.0292   0.0000       2.56937   442.0850      0.462778       22.6216     0.0997857      -3.66030     -0.634781      0.266665      0.379875      0.417425      0.482386      0.494435      0.527752
  57   4 1973.2696    0.6690  0.7510  9.8502  0.0000       10.6688  0.0159   0.0094   0.0332    0.0582   0.0000      0.974008   442.0480      0.570914       21.8550      0.956827      -3.30868     0.0643372      0.352939      0.474578      0.520767      0.596207      0.592509      0.617387
  57   5 2193.2048    1.0333  1.0257 10.3880  0.0000       6.71835  0.0206   0.0128   0.0387    0.0775   0.0000      0.770140   442.7648      0.229270       21.8383      0.484397      -2.64500      -1.01055      0.411837      0.578127      0.624843      0.723806      0.761430      0.791200
  57   6 2400.2965    1.6125  1.3166 10.9130  0.0000       4.06155  0.0236   0.0178   0.0449    0.0923   0.0000      0.545181   441.6624       1.38313       21.5249      0.282661      -3.10966      0.488615      0.476480      0.654713      0.716566      0.810728      0.871144      0.899559
  57   7 2598.7503    2.3688  1.4099 11.6127  0.0000       2.54371  0.0244   0.0249   0.0447    0.0860   0.0000      0.477150   440.8487       2.83236       20.9861      0.749817      -1.76650       1.20313      0.480103      0.645345      0.735010      0.784064      0.812270      0.839767
  57   8 2794.1110    3.2428  1.2661 11.8994  0.0000       1.92948  0.0216   0.0354   0.0419    0.1342   0.0000      0.521058   442.3637       3.70091       21.7310       1.83781      -3.59231      -1.00957      0.436023      0.579085      0.642076      0.723355      0.748103      0.779697
  57   9 2985.9290    4.1114  1.3327 12.8003 -0.0000      0.687150  0.0232   0.0445   0.0426    0.0946   0.0000      0.493327   442.0017       3.07853       21.3130       1.21461      -2.85582     -0.386629      0.470196      0.618613      0.696650      0.774107      0.805169      0.844714
  57  10 3173.6740    4.3436  1.5836 12.7165  0.0000      0.572481  0.0254   0.0420   0.0457    0.0855   0.0000      0.326919   442.3173       5.54484       20.4826       2.96975      -2.25354     -0.944982      0.506805      0.665986      0.772499      0.838997      0.895623      0.913312
  57  11 3358.6768    3.6688  2.4381 12.5944  0.0000      0.955330  0.0329   0.0288   0.0606    0.0462   0.0000      0.207435   442.2721       4.95262       20.6189       1.96915      -1.34157     -0.349783      0.648920      0.869472      0.977286       1.07468       1.11956       1.16542
  57  12 3541.7926    2.8744  4.0620 11.9688  0.0000      0.634499  0.0463   0.0176   0.0844    0.0357   0.0000      0.125604   444.2402       5.08807       19.0060       3.43582      0.299624      0.922390      0.889844       1.20136       1.33911       1.48422       1.57827       1.60617
  57  13 3723.3738    2.2889  6.7005 11.5124 -0.0007      0.557697  0.0757   0.0109   0.1273    0.0322   0.0000      0.102086   444.2257       4.82204       23.2018       7.21803      -5.82309      -1.87975       1.30048       1.77871       1.96761       2.15089       2.28058       2.36066
  57  14 3902.9759    1.8265 10.0675 11.3111  0.0008      0.212469  0.1280   0.0075   0.1936    0.0272   0.0000     0.0977066   442.9828       6.54703       23.4014      -3.55309     -0.957379       2.27495       1.95195       2.63557       2.97439       3.27383       3.45585       3.52807
  58   1 1183.5269    0.0857  0.0848 10.1626  0.0000       36.3134  0.0152   0.0064   0.0201    0.0166   0.0000       139.285   440.8167      0.636638       22.4026     -0.686904      -3.93112      0.776328      0.313910      0.448422      0.458996      0.529154      0.593511      0.617606
  58   2 1496.6877    0.1914  0.1953 10.0458  0.0000       7.25498  0.0093   0.0061   0.0209    0.0190   0.0000       11.7801   442.5751     0.0730735       22.9114     -0.426227      -2.49139      -1.04200      0.228468      0.313883      0.361482      0.418918      0.437831      0.418327
  58   3 1754.3810    0.4031  0.4561  9.8998  0.0000       16.5005  0.0125   0.0074   0.0262    0.0318   0.0000       2.09466   442.4885     -0.236570       22.3742     -0.323089      -3.67964      0.357524      0.293602      0.379223      0.417966      0.454669      0.483551      0.523493
  58   4 1985.6725    0.6831  0.7737 10.0399  0.0000       10.2139  0.0165   0.0096   0.0340    0.0541   0.0000       1.01277   442.1033      0.787703       22.1090       1.11371      -3.38419      0.265207      0.360035      0.478281      0.536283      0.573625      0.619327      0.637369
  58   5 2206.6824    1.1008  1.1677  9.9932  0.0002       6.92164  0.0222   0.0127   0.0413    0.1116   0.0000      0.686961   441.8569      0.238501       21.8803       1.17445      -3.33972      0.889037      0.421650      0.576836      0.642449      0.698099      0.749296      0.777870
  58   6 2414.4805    1.6939  1.4604 10.8220  0.0000       3.68552  0.0250   0.0175   0.0451    0.0934   0.0000      0.469247   442.0544       2.20016       22.7139       1.54499      -2.89946      -1.72723      0.480599      0.637222      0.720362      0.801565      0.830152      0.869714
  58   7 2613.9130    2.4311  1.4678 11.3286  0.0000       2.16338  0.0244   0.0243   0.0436    0.1057   0.0000      0.395140   442.3650       1.86136       19.6851      0.990079     -0.539265      0.336778      0.468705      0.648939      0.713352      0.813847      0.822012      0.869735
  58   8 2810.3409    3.3327  1.3096 12.4641  0.0000       2.41761  0.0230   0.0361   0.0421    0.0859   0.0000      0.517316   442.1265       3.99871       21.5260       1.71550      -3.45783     -0.868052      0.438659      0.598115      0.663305      0.754834      0.756122      0.808910
  58   9 3002.9156    4.2531  1.2770 12.7260  0.0000      0.624062  0.0226   0.0459   0.0401    0.1131   0.0000      0.480265   442.3665       5.14167       21.9681       1.72323      -1.74987     -0.855617      0.439417      0.603270      0.666573      0.725665      0.756660      0.781970
  58  10 3191.3694    4.2791  1.6111 12.8626 -0.0001       1.19209  0.0255   0.0410   0.0464    0.0726   0.0000      0.332689   443.2702       4.84617       22.8999       1.24907      -3.61461     -0.476914      0.510097      0.692825      0.755680      0.848656      0.895938      0.920007
  58  11 3377.0864    3.6347  2.5642 12.4677  0.0000      0.564057  0.0333   0.0274   0.0611    0.0468   0.0000      0.204294   442.0274       6.02498       23.1739       2.87533      -1.70982       1.37748      0.633622      0.839763      0.957929       1.04360       1.10215       1.14828
  58  12 3561.0243    2.8785  4.6479 11.6530  0.0000      0.446295  0.0493   0.0158   0.0890    0.0384   0.0000      0.103099   441.4572       4.99295       22.2206       6.55711      -1.22224       1.18260      0.923195       1.23979       1.39710       1.51490       1.61400       1.64366
  58  13 3743.0966    2.2892  7.1186 11.4485  0.0010      0.250450  0.0792   0.0104   0.1335    0.0335   0.0000     0.0948728   441.0070       5.68239       21.7487       8.59595      -4.85434     -0.339050       1.34768       1.82186       2.00694       2.23677       2.34561       2.44483
  59   1 1192.2229    0.0792  0.0745 10.1769  0.0076      -18.4490  0.0140   0.0081   0.0258    0.0164   0.0000       195.949   440.9803     -0.139849       22.2434      0.595799      -3.96903     -0.221578      0.331827      0.431077      0.547208      0.510567      0.725115      0.724094
  59   2 1506.9602    0.1997  0.2133 10.0200  0.0000       16.3729  0.0099   0.0061   0.0211    0.0193   0.0000       10.2170   442.1252    -0.0994078       21.5055      0.334081      -3.39768     -0.107014      0.226907      0.302335      0.368527      0.368572      0.433358      0.422678
  59   3 1765.3369    0.4244  0.4176  9.8990  0.0000       18.5331  0.0114   0.0079   0.0230    0.0321   0.0000       2.04351   442.1139     -0.103756       22.3652      0.419685      -2.64303      -1.09474      0.273900      0.354044      0.397666      0.469934      0.489195      0.486420
  59   4 1997.9676    0.7104  0.7181 10.0382  0.0000       9.84995  0.0151   0.0099   0.0306    0.0524   0.0000      0.983716   442.9707      0.726250       21.0792    -0.0393478      -3.43935      0.658675      0.325794      0.421816      0.483725      0.538752      0.578333      0.575822
  59   5 2220.0193    1.1292  1.1098 10.4073  0.0000       6.27310  0.0211   0.0133   0.0399    0.0850   0.0000      0.717604   443.2692      0.816061       21.8193    -0.0492823      -3.19497      0.683196      0.419754      0.559946      0.632802      0.705391      0.735308      0.762835
  59   6 2428.5339    1.7423  1.4048 11.0481  0.0000       3.64800  0.0249   0.0182   0.0442    0.0828   0.0000      0.526605   441.7960       1.26823       21.8839      0.100786      -3.12488     0.0906055      0.464347      0.622062      0.693760      0.765995      0.782996      0.798296
  59   7 2628.9528    2.5449  1.4283 11.4835  0.0000       2.13249  0.0233   0.0255   0.0427    0.0967   0.0000      0.439132   441.7855       1.97058       21.5861      0.301024      -3.44947      -1.55780      0.453499      0.600089      0.686570      0.752674      0.776195      0.797891
  59   8 2826.3249    3.4473  1.3002 12.5126  0.0000      0.847145  0.0227   0.0367   0.0417    0.0822   0.0000      0.530935   442.5889       2.73015       22.0412       2.22644      -1.96335      0.657563      0.442295      0.576389      0.628254      0.716237      0.755481      0.797394
  59   9 3019.6963    4.2458  1.2760 12.9135 -0.0005      0.722748  0.0225   0.0462   0.0408    0.1021   0.0000      0.453471   442.2666       5.50128       20.6493       1.43738      -1.79142     -0.491837      0.436808      0.576154      0.647166      0.708985      0.745111      0.763031
  59  10 3209.0060    4.2943  1.7409 12.7226 -0.0000       1.35159  0.0262   0.0388   0.0467    0.0687   0.0000      0.299375   442.1662       4.91750       21.2382       2.13643      -2.50712      -2.28139      0.517585      0.694355      0.772984      0.857666      0.907631      0.930812
  59  11 3395.3712    3.5503  2.7282 12.4454  0.0000      0.457697  0.0343   0.0256   0.0629    0.0427   0.0000      0.186963   442.0552       4.78788       20.8870       2.81251      -1.28801      -1.06385      0.643710      0.860362      0.960539       1.06891       1.10169       1.14537
  59  12 3580.1552    2.7634  4.6452 11.7898  0.0000      0.516762  0.0505   0.0153   0.0910    0.0359   0.0000      0.109057   440.1759       6.95852       21.0842       1.62198      -3.12118       2.47724      0.923680       1.25194       1.39145       1.53041       1.62156       1.67301
  59  13 3762.9068    2.1694  7.0604 11.5311 -0.0006      0.273499  0.0817   0.0101   0.1370    0.0321   0.0000      0.107995   443.4115       7.60249       25.9851      -2.32845       1.71634      -1.85754       1.35410       1.81822       2.06550       2.27071       2.38861       2.42736
  60   1 1200.8297    0.0882  0.0964 10.1692  0.0000       56.8088  0.0158   0.0063   0.0240    0.0169   0.0000       111.741   441.0155      0.387865       21.8839     -0.720876      -3.29072       1.05026      0.282648      0.494289      0.499885      0.598593      0.534819      0.620799
  60   2 1517.1144    0.2062  0.2020 10.0272  0.0000       17.6947  0.0102   0.0062   0.0186    0.0191   0.0000       10.1114   442.2504     -0.432412       22.2731     -0.476240      -3.20225     -0.253826      0.287576      0.421708      0.491703      0.567173      0.566229      0.526177
  60   3 1776.1778    0.4382  0.4601  9.8742  0.0000       16.5683  0.0124   0.0077   0.0241    0.0331   0.0000       1.85919   441.7063      0.431173       22.5761      0.729627      -3.42108    -0.0383745      0.296137      0.371359      0.444699      0.484226      0.489330      0.524448
  60   4 2010.1408    0.7278  0.8069  9.9591  0.0000       8.54647  0.0165   0.0097   0.0334    0.0618   0.0000      0.899911   442.0523      0.147025       23.2146     -0.280999      -3.69770      0.945221      0.348310      0.488087      0.526284      0.586783      0.623380      0.628588
  60   5 2233.2238    1.1748  1.1457 10.2365  0.0000       5.68373  0.0215   0.0134   0.0393    0.1039   0.0000      0.670479   442.1359      0.920701       22.4806       1.78457      -2.43371     -0.419212      0.412421      0.556801      0.632022      0.696024      0.731914      0.776683
  60   6 2442.4158    1.7904  1.4224 10.9427  0.0000       3.10101  0.0239   0.0180   0.0428    0.0838   0.0000      0.460891   441.2706      0.439049       22.2656       1.27898      -2.38250     -0.736707      0.464529      0.591987      0.689984      0.766918      0.795388      0.835604
  60   7 2643.9215    2.6140  1.3997 11.7855  0.0000       2.29751  0.0234   0.0266   0.0427    0.0853   0.0000      0.464452   441.9006       2.84928       21.4184       1.32481      -2.13880     -0.592683      0.445741      0.581102      0.667428      0.747853      0.773806      0.819014
  60   8 2842.2986    3.4720  1.3449 12.0886  0.0000       1.48504  0.0225   0.0356   0.0407    0.1167   0.0000      0.452455   442.7119       3.18008       22.5919       2.93227      -2.77315    -0.0913540      0.424541      0.566329      0.645496      0.706883      0.722417      0.762406
  60   9 3036.4242    4.2547  1.3470 12.8807 -0.0030       1.17801  0.0228   0.0438   0.0402    0.0884   0.0000      0.426688   441.5722       5.39662       22.0487       1.85496      -3.85579     -0.366463      0.438139      0.578023      0.631444      0.719846      0.759858      0.781887
  60  10 3226.3560    4.2079  1.7818 12.9708 -0.0003      0.731017  0.0268   0.0378   0.0493    0.0579   0.0000      0.331841   441.5605       4.00983       21.9037       1.74219      -3.40810     0.0964896      0.495879      0.660724      0.732250      0.836099      0.848014      0.875369
  60  11 3413.6721    3.4231  2.9531 12.4497  0.0000      0.477867  0.0363   0.0238   0.0672    0.0398   0.0000      0.177359   443.4488       5.84260       22.0571       1.80224     -0.616920       2.87144      0.670911      0.889010       1.00246       1.11661       1.17662       1.21638
  60  12 3599.1047    2.7464  5.0408 11.7413  0.0000      0.364732  0.0539   0.0145   0.0964    0.0359   0.0000      0.100796   442.5068       4.95348       18.6600      -1.29475     -0.247549       1.04995      0.969089       1.30564       1.46866       1.62872       1.71614       1.75306
  60  13 3782.7725    2.1282  7.2870 11.5610 -0.0012      0.457755  0.0860   0.0098   0.1426    0.0317   0.0000      0.100711   441.4044       9.05785       21.7187       1.59385     0.0233495      0.270209       1.37761       1.86017       2.10177       2.32404       2.43861       2.50601
  61   1 1209.4257    0.0781  0.1432 10.1800  0.0000       14.6641  0.0213   0.0066   0.0413    0.0163   0.0000       108.035   440.5173     -0.737183       23.1542    -0.0288536      -3.17477      -1.09266      0.400987      0.539797      0.637475      0.668593      0.704597      0.699227
  61   2 1527.1335    0.2199  0.2428  9.9848  0.0000       15.0179  0.0103   0.0060   0.0209    0.0200   0.0000       7.83312   442.4333     0.0929900       22.1342     -0.268238      -3.28379      0.282644      0.234599      0.311932      0.381172      0.380023      0.426896      0.444803
  61   3 1786.9532    0.4300  0.4969  9.9516  0.0000       14.4131  0.0123   0.0075   0.0282    0.0327   0.0000       1.89222   442.0744     -0.534859       21.6461       1.11536      -3.34947       1.46965      0.292794      0.371866      0.429692      0.468940      0.496610      0.497349
  61   4 2022.2712    0.7441  0.8635 10.0148  0.0000       10.0741  0.0178   0.0097   0.0340    0.0611   0.0000      0.900397   442.4538      0.379140       22.2666     -0.156059      -2.79884       1.61066      0.345098      0.469080      0.517956      0.580533      0.609132      0.634255
  61   5 2246.2656    1.2138  1.2490 10.1230 -0.0003       5.21782  0.0219   0.0131   0.0420    0.1077   0.0000      0.597165   442.6036      0.382985       21.6070      0.503872      -3.56663     -0.464226      0.410537      0.533291      0.610099      0.684360      0.709964      0.732680
  61   6 2456.2351    1.8358  1.4461 11.0260  0.0000       2.82173  0.0234   0.0184   0.0449    0.0852   0.0000      0.462225   442.2136       2.43713       20.9325       1.52675      -3.00753     -0.882851      0.450995      0.576516      0.650365      0.716174      0.754256      0.776670
  61   7 2658.7599    2.6218  1.4747 11.7292 -0.0000       2.00616  0.0238   0.0259   0.0442    0.0861   0.0000      0.420331   441.0300       2.79459       21.3699      0.601541      -1.98395      0.588000      0.456402      0.586710      0.676491      0.735825      0.810970      0.824556
  61   8 2858.1464    3.6290  1.3433 12.3279  0.0000       2.09310  0.0223   0.0375   0.0416    0.1054   0.0000      0.534222   442.3602       3.29401       21.1334       1.40955      -2.42978     -0.341752      0.425678      0.578569      0.638088      0.712425      0.742966      0.784278
  61   9 3052.9453    4.3394  1.3427 13.0099  0.0000     0.0723674  0.0225   0.0456   0.0422    0.0914   0.0000      0.486618   441.8644       2.94235       21.4587       1.21021      -2.42596     -0.140121      0.426079      0.577249      0.621631      0.710635      0.731536      0.767577
  61  10 3243.6663    4.1798  1.9290 12.7449 -0.0002      0.501242  0.0270   0.0351   0.0499    0.0572   0.0000      0.239260   442.2232       4.31828       22.3246      0.889052      -2.28104     -0.493688      0.507050      0.668132      0.755082      0.823275      0.888685      0.910083
  61  11 3431.8144    3.3858  3.1758 12.2389 -0.0000      0.557876  0.0376   0.0221   0.0674    0.0409   0.0000      0.149507   442.5312       6.26606       21.6447       3.38164      -4.06008       1.25332      0.673872      0.902300       1.00171       1.12760       1.18877       1.22907
  61  12 3618.0049    2.6147  5.2951 11.7273 -0.0009      0.523828  0.0571   0.0134   0.1024    0.0349   0.0000      0.105134   440.8726       8.02004       23.6288       5.60464      -1.12860      -1.49165      0.992297       1.31937       1.49265       1.64057       1.74481       1.84086
  61  13 3802.2557    2.1160  8.2495 11.5123  0.0030      0.577080  0.0972   0.0088   0.1551    0.0297   0.0000      0.101827   439.6395       4.88189       25.9620       2.89041       1.91637       5.22831       1.46500       2.00487       2.24293       2.51683       2.64190       2.73499
  62   1 1217.8383    0.0840  0.1285 10.1865  0.0000       8.79141  0.0173   0.0063   0.0370    0.0161   0.0000       105.897   441.0023     -0.419072       22.5937     -0.315297      -3.57570     -0.184117      0.382558      0.426966      0.542856      0.538864      0.577623      0.611399
  62   2 1537.0313    0.2205  0.2217 10.0004  0.0002       19.1077  0.0096   0.0061   0.0190    0.0201   0.0000       8.16244   442.2189      0.128263       21.5394     -0.127738      -3.37554      0.820712      0.220091      0.338297      0.365703      0.472580      0.494696      0.548675
  62   3 1797.5700    0.4534  0.5077  9.9073  0.0000       14.5574  0.0131   0.0076   0.0256    0.0352   0.0000       1.68451   441.9922      0.603362       20.6424     -0.262254      -3.82680     -0.439341      0.285402      0.364670      0.429603      0.481888      0.497198      0.504063
  62   4 2034.2462    0.7564  0.8030 10.0671  0.0000       8.20857  0.0162   0.0099   0.0329    0.0594   0.0000      0.922572   442.0562       1.04446       21.9626     -0.534757      -3.55060     -0.111320      0.336090      0.452563      0.512127      0.560364      0.578305      0.602000
  62   5 2259.2219    1.2359  1.2865 10.3844  0.0019       4.68114  0.0231   0.0134   0.0423    0.0954   0.0000      0.621368   442.2507       1.02438       22.4299      -1.13184      -4.75234     -0.317135      0.417539      0.554105      0.620026      0.681953      0.723972      0.764741
  62   6 2469.8826    1.9160  1.4717 10.9599  0.0000       2.76076  0.0239   0.0188   0.0434    0.0945   0.0000      0.437098   442.1189      0.687754       22.1304       1.56778      -3.08932     -0.301432      0.429810      0.578840      0.648377      0.712271      0.742225      0.755232
  62   7 2673.5498    2.7064  1.5362 11.5520  0.0001       1.98198  0.0242   0.0254   0.0431    0.0946   0.0000      0.403219   441.9281       1.73571       21.5992       1.79304      -2.91558      0.338775      0.455520      0.603108      0.678203      0.746653      0.812979      0.824790
  62   8 2873.8228    3.6815  1.3552 12.3123  0.0000      0.825587  0.0221   0.0365   0.0394    0.0974   0.0000      0.433097   442.6429       3.41729       21.3403      0.588619      -2.41335      -1.09349      0.410331      0.558395      0.627954      0.709775      0.756319      0.766154
  62   9 3069.4229    4.3454  1.4520 12.7341  0.0000      0.739266  0.0230   0.0420   0.0419    0.0859   0.0000      0.381449   442.4655       4.15644       21.6041      0.814097      -3.72857     -0.976876      0.419803      0.567249      0.636831      0.706758      0.741617      0.781846
  62  10 3260.9288    4.1300  2.0057 12.5376  0.0003      0.820528  0.0272   0.0334   0.0506    0.0606   0.0000      0.239429   440.6998       4.39753       21.9796       2.12843      -1.30203      0.348284      0.492604      0.660828      0.737101      0.821963      0.863301      0.908472
  62  11 3449.8680    3.2998  3.2066 12.3838  0.0002      0.775456  0.0381   0.0219   0.0700    0.0381   0.0000      0.159870   443.0627       5.95903       20.8507       3.08630      -1.44836     -0.151457      0.667043      0.896158      0.992378       1.11058       1.15765       1.21779
  62  12 3636.7725    2.6181  5.7188 11.6742  0.0009      0.587160  0.0607   0.0128   0.1070    0.0348   0.0000      0.109499   441.3957       3.99676       22.1683       5.73926     -0.605069       2.04265       1.02593       1.38538       1.53735       1.69440       1.79188       1.85471
  62  13 3821.3132    2.0191  8.6057 11.5051 -0.0008     0.0844758  0.1058   0.0083   0.1645    0.0294   0.0000      0.108147   444.1664       8.92974       22.6065       6.10381      -1.85192      -4.25767       1.54567       2.04554       2.33843       2.61865       2.74763       2.83431
  63   1 1226.2460    0.0831  0.0844 10.1681  0.0000       11.3342  0.0145   0.0064   0.0225    0.0156   0.0000       128.767   440.9502     -0.375239       21.2501     -0.328713      -3.46578      0.695419      0.255101      0.322909      0.469040      0.425167      0.450175      0.430619
  63   2 1546.8059    0.2379  0.2197  9.9696  0.0000       23.5789  0.0082   0.0063   0.0193    0.0206   0.0000       7.41789   441.9361     -0.536950       21.8125      0.234649      -3.30825    -0.0106814      0.201429      0.258933      0.285961      0.301819      0.335317      0.327669
  63   3 1808.1009    0.4611  0.5501  9.8510  0.0000       14.8853  0.0135   0.0073   0.0265    0.0361   0.0000       1.66676   442.5714     -0.518372       22.6475      0.749151      -3.79444      0.932134      0.275174      0.369839      0.422440      0.465365      0.503336      0.550534
  63   4 2046.1795    0.7765  0.8845 10.0792  0.0000       10.1890  0.0175   0.0098   0.0348    0.0603   0.0000      0.925721   442.3615       1.01213       22.0900     -0.210879      -2.89186    0.00822805      0.344093      0.447895      0.513057      0.550718      0.603904      0.609826
  63   5 2272.0395    1.2721  1.2974 10.3477  0.0000       4.94451  0.0228   0.0133   0.0418    0.0927   0.0000      0.596786   442.8547      0.278834       21.6235      0.723062      -2.69069     0.0663553      0.395591      0.547181      0.623104      0.682714      0.701753      0.736382
  63   6 2483.4279    1.9546  1.5071 11.0974  0.0000       1.92186  0.0242   0.0186   0.0438    0.0799   0.0000      0.443851   442.6756       1.32492       21.3146       1.20493      -3.09243    -0.0202851      0.429887      0.562747      0.642530      0.716548      0.763941      0.792786
  63   7 2688.1450    2.7505  1.4943 11.7887 -0.0000       1.49253  0.0234   0.0261   0.0426    0.0804   0.0000      0.393791   443.1189       2.84306       22.3698       2.28411      -2.65914     -0.231228      0.430233      0.574448      0.645052      0.723029      0.748546      0.788772
  63   8 2889.4222    3.8342  1.3541 12.3339  0.0000       1.26837  0.0214   0.0379   0.0399    0.0999   0.0000      0.425745   442.4253       3.01560       22.0274       1.96741      -2.79273     -0.177965      0.388437      0.513143      0.576739      0.641142      0.659647      0.691458
  63   9 3085.7262    4.4209  1.5099 12.6360  0.0000      0.724520  0.0231   0.0411   0.0427    0.0876   0.0000      0.382135   443.2295       3.76645       20.5531       2.08976      -2.90765      0.873215      0.415772      0.569710      0.628537      0.707310      0.727014      0.768310
  63  10 3277.9554    4.0480  2.1159 12.5574  0.0000      0.501328  0.0290   0.0319   0.0513    0.0572   0.0000      0.238035   442.1429       4.97778       21.3866       1.95778      -2.50064      -1.57704      0.500009      0.682378      0.750922      0.839474      0.871987      0.902660
  63  11 3467.7193    3.1938  3.3769 12.3704  0.0000      0.748707  0.0392   0.0203   0.0719    0.0346   0.0000      0.147019   442.8969       5.66025       21.7400       2.68133    -0.0667643     -0.425545      0.672905      0.915067       1.03101       1.14423       1.20894       1.25188
  63  12 3655.4258    2.5152  5.9841 11.7515  0.0007      0.510442  0.0644   0.0122   0.1144    0.0333   0.0000      0.105250   441.4389       5.72239       22.0185       3.76233      -6.42572      0.546845       1.03324       1.38962       1.56261       1.69451       1.82359       1.86177
  63  13 3841.1698    1.9725  8.6881 11.4904 -0.0003      0.655587  0.1069   0.0083   0.1655    0.0298   0.0000      0.107229   443.7433       7.11652       20.2991      -1.96797      -4.42956      -3.95047       1.54761       2.06804       2.34620       2.58386       2.76580       2.83652
  64   2 1556.5078    0.2208  0.2479  9.9495  0.0000       39.9147  0.0099   0.0058   0.0199    0.0212   0.0000       7.61904   442.1384     -0.652365       21.9400     0.0241127      -3.15790     -0.600029      0.227876      0.281011      0.332651      0.373655      0.378321      0.401001
  64   3 1818.5306    0.4841  0.5898  9.8123  0.0000       14.7757  0.0135   0.0074   0.0280    0.0385   0.0000       1.47922   442.3914     -0.144299       21.9368      0.678452      -3.03756     -0.209997      0.275594      0.383570      0.409342      0.473194      0.505659      0.526716
  64   4 2058.0044    0.8312  0.8959 10.0485  0.0000       9.15173  0.0173   0.0103   0.0332    0.0663   0.0000      0.825760   442.4012     0.0980838       21.0665     -0.177564      -2.26618      -1.02392      0.329851      0.442306      0.491353      0.560380      0.591674      0.627561
  64   5 2284.7417    1.3079  1.3009 10.4705  0.0000       5.28711  0.0224   0.0137   0.0414    0.0863   0.0000      0.584419   442.0686      0.657647       21.8806      -1.46707      -3.26739     -0.807361      0.393046      0.524610      0.586529      0.649813      0.705684      0.723566
  64   6 2496.9212    2.0112  1.5296 11.1413 -0.0001       2.54904  0.0245   0.0189   0.0436    0.0818   0.0000      0.438492   442.6465       1.18425       22.3456      0.592215      -2.03472       1.92490      0.423256      0.571012      0.629098      0.725846      0.737355      0.766931
  64   7 2702.7184    2.8735  1.5165 11.7477  0.0000       1.57899  0.0236   0.0267   0.0430    0.0870   0.0000      0.414543   442.2187       2.44314       21.7719      0.230288      -2.14769      0.275818      0.419017      0.560978      0.631176      0.704235      0.750505      0.765626
  64   8 2904.8750    3.8175  1.3365 12.6551  0.0000      0.938119  0.0215   0.0388   0.0411    0.0892   0.0000      0.439038   441.6823       2.41608       21.2409       1.64202      -1.86260      0.798467      0.390852      0.528100      0.586120      0.650545      0.677970      0.709109
  64   9 3102.0256    4.3875  1.4926 12.8473  0.0007       1.72952  0.0228   0.0415   0.0425    0.0765   0.0000      0.370478   442.5666       4.38038       21.1061       1.30081      -3.36554     -0.474595      0.413293      0.557035      0.619683      0.709861      0.731760      0.760183
  64  10 3295.0196    3.9923  2.1544 12.5364 -0.0000      0.793099  0.0282   0.0305   0.0518    0.0538   0.0000      0.245535   442.3547       5.87543       20.6408       1.53882      -2.77182      -1.56769      0.500911      0.668455      0.742516      0.821310      0.881366      0.923248
  64  11 3485.4408    3.1326  3.7733 12.0897 -0.0000      0.610172  0.0412   0.0185   0.0756    0.0372   0.0000      0.136685   442.0147       4.99317       22.2467       4.30314      -1.77926     -0.884627      0.699547      0.935938       1.06395       1.17817       1.22392       1.27330
  64  12 3673.5832    2.4770  6.0390 11.7369 -0.0001      0.195600  0.0658   0.0119   0.1145    0.0334   0.0000      0.110149   441.1320       7.91665       21.5616       2.35233      -2.70120      -1.62739       1.06228       1.43135       1.62103       1.76787       1.90727       1.98710
  64  13 3859.8347    1.9511  9.2154 11.5130  0.0000      0.216368  0.1143   0.0080   0.1736    0.0283   0.0000      0.101667   444.3202       4.42728       21.3415     -0.136704       4.01162      -1.05151       1.58660       2.13190       2.40172       2.68721       2.85584       2.92095
  65   1 1242.7752    0.0946  0.0953 10.1573  0.0000       55.7039  0.0128   0.0060   0.0194    0.0163   0.0000       95.7540   440.5553      0.337898       22.2550      0.257787      -3.58602     -0.263810      0.245313      0.353970      0.439092      0.521135      0.515877      0.535955
  65   2 1566.0412    0.2356  0.2624 10.0013  0.0000       25.1160  0.0098   0.0058   0.0206    0.0209   0.0000       7.02234   442.3340     -0.267508       22.1113      0.318127      -3.52038      0.229233      0.204282      0.279487      0.299710      0.359537      0.369035      0.381889
  65   3 1828.8863    0.4787  0.5638  9.9838  0.0000       16.4713  0.0134   0.0075   0.0278    0.0355   0.0000       1.70919   442.7024      0.459382       21.5402      0.541184      -2.34526     -0.423611      0.276555      0.365809      0.416695      0.461379      0.491148      0.513594
  65   4 2069.6726    0.8487  0.9383  9.9560  0.0000       7.43611  0.0174   0.0101   0.0343    0.0725   0.0000      0.775258   443.1988      0.292394       22.0372     -0.657254      -3.19550      0.170269      0.329940      0.433732      0.492379      0.537538      0.580171      0.594173
  65   5 2297.2402    1.3531  1.3656 10.4023  0.0000       4.01632  0.0226   0.0135   0.0419    0.0898   0.0000      0.518126   442.3325       1.12167       23.2356     -0.163730      -2.57286      0.449705      0.397041      0.526868      0.598835      0.673163      0.690284      0.727945
  65   6 2510.2741    2.0384  1.5663 11.0565  0.0000       2.39814  0.0243   0.0185   0.0431    0.0827   0.0000      0.393180   441.8540       1.61082       22.0555      0.315011      -2.07502       1.33394      0.421129      0.567662      0.626077      0.706264      0.758048      0.774578
  65   7 2717.1966    2.9178  1.4496 11.9494  0.0002       2.26990  0.0223   0.0280   0.0423    0.0859   0.0000      0.401813   442.6153       1.61528       21.8476       1.08068      -2.39464    -0.0100328      0.397038      0.537838      0.594952      0.665641      0.700355      0.715231
  65   8 2920.2242    3.8391  1.3599 12.7779  0.0000       1.66729  0.0223   0.0382   0.0398    0.0770   0.0000      0.474929   442.0999       4.02740       22.4842       1.70096      -3.55647     -0.203726      0.394890      0.516037      0.582694      0.671188      0.705861      0.719767
  65   9 3118.0562    4.3929  1.5483 12.9589  0.0025      0.726996  0.0233   0.0413   0.0440    0.0749   0.0000      0.380277   442.3750       4.05116       20.5426       3.88708      -2.99272     -0.439387      0.419097      0.550006      0.605395      0.672526      0.702102      0.728077
  65  10 3311.8608    3.9287  2.2250 12.6810  0.0000      0.857291  0.0293   0.0303   0.0532    0.0518   0.0000      0.220794   442.4023       5.19538       22.9802       2.41792      -2.59584      0.370707      0.511694      0.680817      0.769274      0.851349      0.895737      0.912192
  65  11 3503.1528    3.0244  3.8665 12.2604 -0.0002      0.718839  0.0430   0.0177   0.0786    0.0328   0.0000      0.137429   440.4776       6.04526       23.3262       2.71470      -5.41345      -1.27164      0.706145      0.953258       1.07431       1.18937       1.24280       1.29144
  65  12 3692.1310    2.3452  6.1732 11.7679 -0.0016      0.592127  0.0695   0.0111   0.1212    0.0322   0.0000      0.120287   442.0499       4.61006       20.1122      0.710719      -3.87486      -1.69549       1.06683       1.42049       1.62077       1.76225       1.87774       1.95530
  66   1 1250.9295    0.0973  0.1494 10.1334 -0.0079     -0.478992  0.0147   0.0057   0.0311    0.0161   0.0000       65.2442   440.9499     -0.550657       21.9038      0.176623      -2.65284      0.252254      0.300665      0.379987      0.473841      0.474525      0.515271      0.571105
  66   2 1575.5006    0.2412  0.2670  9.9561 -0.0001       26.1476  0.0103   0.0058   0.0197    0.0210   0.0000       6.07274   442.0538      0.235337       21.7975      0.620253      -3.29011      0.278482      0.213892      0.292882      0.342900      0.381070      0.408479      0.395324
  66   3 1839.0941    0.5081  0.5880  9.9804  0.0000       14.8192  0.0133   0.0077   0.0282    0.0367   0.0000       1.51521   441.9810     0.0621993       21.9571      0.589453      -3.35326     -0.245838      0.257788      0.345340      0.388283      0.444168      0.448704      0.472938
  66   4 2081.3108    0.8692  0.9976 10.1009  0.0000       7.12113  0.0189   0.0102   0.0360    0.0698   0.0000      0.801068   442.6999      0.202002       21.4835     0.0170110      -3.22596      0.697730      0.334904      0.439132      0.502094      0.549178      0.578668      0.612579
  66   5 2309.6834    1.3597  1.4086 10.4851  0.0000       4.10491  0.0237   0.0136   0.0432    0.0903   0.0000      0.538108   442.3022       2.37238       21.0912     -0.260792      -3.36400      -1.08166      0.409081      0.533712      0.611568      0.681373      0.709097      0.734644
  66   6 2523.5400    2.1030  1.5408 11.3772  0.0000       2.95710  0.0239   0.0198   0.0451    0.0767   0.0000      0.441107   442.6238       1.25710       22.3473      0.750876      -3.48267     -0.148863      0.418612      0.548864      0.622805      0.685652      0.722867      0.776485
  66   7 2731.5157    3.0125  1.4251 12.0685  0.0000       1.62167  0.0227   0.0290   0.0408    0.0802   0.0000      0.484136   442.1612      0.790954       21.9526      0.941491      -3.73407      0.885272      0.399671      0.523161      0.568746      0.646373      0.683671      0.705043
  66   8 2935.4268    3.9643  1.3876 12.6052  0.0000      0.297300  0.0218   0.0383   0.0406    0.0877   0.0000      0.429767   442.3803       1.87779       21.6346       1.71402      -3.26854     -0.781024      0.378769      0.518838      0.582631      0.641416      0.675309      0.696505
  66   9 3134.0394    4.4075  1.6034 12.8696  0.0000      0.825193  0.0237   0.0397   0.0440    0.0730   0.0000      0.323945   441.9646       3.69639       22.1756       2.67980      -2.64199     -0.966742      0.411682      0.556716      0.634842      0.706787      0.742512      0.780910
  66  10 3328.6153    3.8825  2.4971 12.4539 -0.0000      0.698233  0.0306   0.0274   0.0558    0.0491   0.0000      0.192313   442.3386       4.39458       20.8058       2.09546     -0.563228      -1.90946      0.508757      0.695586      0.773561      0.871221      0.912795      0.945699
  66  11 3520.6570    3.0604  4.2350 11.9654  0.0001      0.591302  0.0445   0.0168   0.0812    0.0380   0.0000      0.116264   442.5992       4.64475       22.1492       2.34891      -1.42937     -0.527112      0.741957      0.991316       1.12737       1.25408       1.32570       1.37506
  66  12 3710.5794    2.4175  7.3084 11.6325  0.0007      0.627274  0.0814   0.0101   0.1319    0.0329   0.0000      0.103417   441.0706       5.47456       23.8319       1.34424      -5.26561      -1.33231       1.17344       1.57377       1.79169       1.93884       2.09496       2.15772
  67   1 1259.0434    0.0877  0.1020 10.1112  0.0000       68.3610  0.0139   0.0057   0.0204    0.0165   0.0000       96.1978   440.7723    -0.0636302       22.5595      0.159981      -2.80378      0.864322      0.290983      0.409358      0.473083      0.456818      0.490547      0.565987
  67   2 1584.8213    0.2580  0.2970  9.9610  0.0000       27.2047  0.0102   0.0059   0.0217    0.0212   0.0000       5.64354   441.6309     -0.537571       22.3102     0.0188339      -3.25450     -0.377632      0.207889      0.287008      0.320378      0.372535      0.384890      0.379991
  67   3 1849.2353    0.5205  0.6160  9.9030  0.0000       12.7938  0.0138   0.0076   0.0282    0.0393   0.0000       1.41270   441.9733      0.584345       22.5122     -0.479031      -3.50559     -0.294717      0.259765      0.347125      0.390866      0.430844      0.457964      0.473151
  67   4 2092.8002    0.8846  0.9822 10.1595  0.0000       7.27567  0.0184   0.0104   0.0353    0.0686   0.0000      0.784982   442.2853      0.455622       22.6635     -0.165385      -4.22564     -0.613484      0.331710      0.423030      0.474450      0.546456      0.555951      0.573882
  67   5 2322.0508    1.4359  1.4179 10.6318  0.0000       4.79909  0.0229   0.0141   0.0431    0.0779   0.0000      0.520270   442.3816       1.67150       21.8057     -0.691937      -3.16432     -0.148399      0.387559      0.524435      0.568956      0.650763      0.682563      0.719888
  67   6 2536.7263    2.1507  1.4921 11.4584  0.0000       2.75263  0.0233   0.0202   0.0433    0.0737   0.0000      0.440112   442.4324       1.97611       22.2226      0.424458      -2.92488     -0.567790      0.393514      0.525827      0.572084      0.642482      0.681059      0.727294
  67   7 2745.7858    2.9957  1.3771 12.2172 -0.0001       1.69572  0.0222   0.0294   0.0406    0.0782   0.0000      0.465571   442.9365       2.31291       22.1656      0.715002      -2.78742     -0.376194      0.380653      0.508837      0.569280      0.629678      0.661620      0.687663
  67   8 2950.5638    4.0681  1.4097 12.6416  0.0000       1.58188  0.0219   0.0389   0.0403    0.0904   0.0000      0.421503   442.5745       2.92614       20.9226      0.815199      -1.82529     0.0343746      0.373235      0.501839      0.567174      0.633535      0.681928      0.706202
  67   9 3149.9086    4.3905  1.6281 12.9744  0.0000      0.964600  0.0239   0.0394   0.0442    0.0651   0.0000      0.355354   442.4713       4.45996       21.8021       1.67228      -2.62879     0.0139926      0.404443      0.545782      0.610855      0.695734      0.725844      0.755385
  67  10 3345.2735    3.7538  2.4308 12.7910  0.0001      0.673558  0.0314   0.0274   0.0563    0.0413   0.0000      0.220178   442.6766       4.51875       21.6120       4.17809      -3.65741      -1.22267      0.518698      0.697281      0.789200      0.887247      0.929842      0.969083
  67  11 3538.1374    2.9361  4.4679 12.0312 -0.0001      0.827108  0.0466   0.0158   0.0870    0.0345   0.0000      0.128464   441.9509       3.71969       23.3985       2.77995      -3.56499      -1.12026      0.753756       1.02217       1.13248       1.25149       1.36263       1.39117
  67  12 3728.4433    2.3351  7.2036 11.7021  0.0008     0.0811778  0.0819   0.0100   0.1332    0.0320   0.0000      0.112524   441.7473       6.92965       23.2583       5.07546      -2.13302       1.43786       1.16372       1.55059       1.77954       1.94516       2.07879       2.13206
  68   1 1267.0663    0.0994  0.0723 10.1148  0.0000       20.0765  0.0107   0.0061   0.0144    0.0152   0.0000       97.7575   440.6717     -0.230541       21.8064     -0.635492      -3.90779    -0.0530588      0.205211      0.302971      0.319025      0.340416      0.357682      0.363040
  68   2 1594.0545    0.2695  0.2791  9.9373  0.0000       22.3202  0.0092   0.0060   0.0199    0.0216   0.0000       5.17319   442.1451     -0.516740       21.7600    -0.0417545      -3.02280    -0.0847457      0.188320      0.247487      0.292605      0.323529      0.344984      0.344384
  68   3 1859.3149    0.5383  0.5942  9.9396  0.0000       14.6522  0.0130   0.0078   0.0264    0.0377   0.0000       1.40749   442.2626      0.272303       22.3759     -0.215672      -2.88669      0.663232      0.252093      0.339664      0.378618      0.433544      0.458180      0.470322
  68   4 2104.2698    0.8900  0.9653 10.3124  0.0000       7.77630  0.0178   0.0105   0.0356    0.0611   0.0000      0.851712   442.7235      0.161397       22.3741      0.844415      -3.60034      0.260123      0.319508      0.413233      0.476525      0.531055      0.545795      0.572933
  68   5 2334.2408    1.4447  1.5160 10.5849 -0.0002       4.05005  0.0242   0.0134   0.0438    0.0753   0.0000      0.480728   442.8423       1.64873       20.9770       1.37083      -3.61097     -0.742538      0.406702      0.545294      0.598506      0.680748      0.701342      0.718864
  68   6 2549.8096    2.2246  1.5218 11.3856  0.0000       2.64041  0.0235   0.0205   0.0426    0.0793   0.0000      0.424001   442.2689       2.36480       22.8846      0.948618      -2.96623     -0.491931      0.403677      0.535816      0.598099      0.662572      0.698517      0.718252
  68   7 2759.9579    3.1408  1.4662 12.0232 -0.0000       1.88014  0.0226   0.0293   0.0412    0.0907   0.0000      0.450629   442.6511       2.72671       22.3500       1.09105      -3.54056      -1.16661      0.374920      0.497878      0.549298      0.615897      0.650886      0.680021
  68   8 2965.5394    4.1219  1.3702 12.7191  0.0000      0.582158  0.0217   0.0397   0.0390    0.0854   0.0000      0.450268   441.6566       2.84794       22.0139       1.83363      -3.27789   4.25750e-05      0.368733      0.482797      0.541613      0.603927      0.631176      0.664943
  68   9 3165.6335    4.3121  1.6932 12.9494 -0.0003      0.672478  0.0251   0.0373   0.0437    0.0633   0.0000      0.329653   443.1905       3.97775       22.7404       2.26426      -3.95939     -0.769607      0.412946      0.544811      0.624484      0.694172      0.729016      0.751671
  68  10 3361.7140    3.7773  2.8075 12.3025  0.0000      0.244758  0.0322   0.0246   0.0585    0.0469   0.0000      0.163051   442.9527       4.89478       23.2590     0.0686093      -2.44189      -2.13380      0.532031      0.726556      0.801570      0.899323      0.954716      0.979227
  68  11 3555.3859    2.8935  4.6146 11.9532  0.0003      0.485658  0.0476   0.0151   0.0882    0.0353   0.0000      0.115314   443.0514       6.30657       21.8345       3.01772      -2.07074      0.722343      0.755908       1.02062       1.15843       1.26575       1.35429       1.42074
  68  12 3746.3835    2.2234  7.2141 11.8017 -0.0014      0.187894  0.0861   0.0097   0.1369    0.0299   0.0000      0.116651   441.4118       6.02440       22.5273       6.48586      -1.26632       2.96501       1.17730       1.58044       1.79828       1.96907       2.08663       2.16102
  69   1 1275.0170    0.1019  0.1480 10.1286  0.0000       37.6742  0.0137   0.0055   0.0265    0.0161   0.0000       58.8645   440.6808     -0.206385       22.0037    -0.0905323      -4.22473     -0.337344      0.276384      0.441861      0.452493      0.581551      0.598233      0.623295
  69   2 1603.1804    0.2721  0.3210  9.9222  0.0000       27.1816  0.0104   0.0059   0.0218    0.0226   0.0000       4.75153   442.1951      0.144060       22.0483     -0.627967      -3.54712     -0.906722      0.215475      0.289487      0.334164      0.375781      0.408657      0.423042
  69   3 1869.2533    0.5592  0.6646  9.8771  0.0000       10.6896  0.0142   0.0077   0.0278    0.0431   0.0000       1.19443   442.3796    -0.0609367       23.3588      0.321473      -3.33631     -0.151401      0.262998      0.359039      0.402942      0.439719      0.461278      0.472704
  69   4 2115.5719    0.9310  1.0256 10.2386  0.0000       7.35923  0.0183   0.0107   0.0364    0.0704   0.0000      0.760819   442.3941       1.16492       21.8372     -0.436901      -1.96025      0.363012      0.305244      0.421120      0.453557      0.525686      0.545667      0.582705
  69   5 2346.3027    1.5122  1.4603 10.7706  0.0000       4.17525  0.0234   0.0144   0.0431    0.0772   0.0000      0.500426   442.3895       1.19786       22.7715      0.365746      -1.53731      0.903220      0.384561      0.527232      0.592647      0.663171      0.685929      0.731179
  69   6 2562.7924    2.2598  1.5649 11.4182  0.0000       2.76533  0.0230   0.0201   0.0435    0.0718   0.0000      0.406248   442.3393       1.76032       21.7512       1.00083      -2.76668     -0.855962      0.375582      0.499118      0.561518      0.628638      0.673154      0.704281
  69   7 2774.0187    3.2120  1.4385 12.0994  0.0000       1.87219  0.0212   0.0297   0.0420    0.0851   0.0000      0.429454   442.4655       2.42364       21.8633       1.53697      -2.77530      -1.18152      0.352225      0.471686      0.531400      0.587737      0.619022      0.652997
  69   8 2980.5040    4.1604  1.3393 12.9523  0.0000       1.21193  0.0214   0.0411   0.0395    0.0831   0.0000      0.464901   442.1732       3.23138       22.7226       1.50244      -3.89089      -1.48349      0.351869      0.471108      0.526592      0.587167      0.612829      0.646205
  69   9 3181.3137    4.4231  1.7747 12.7492  0.0000       1.33034  0.0243   0.0368   0.0447    0.0691   0.0000      0.300707   442.0982       4.64248       23.1083       1.17348      -3.88533       1.72511      0.402777      0.544891      0.611351      0.683340      0.706963      0.730768
  69  10 3378.2425    3.6354  2.7744 12.4173  0.0000      0.538878  0.0320   0.0239   0.0597    0.0435   0.0000      0.189110   442.1297       5.90996       22.7718       2.57910      -2.90342     -0.382929      0.518261      0.709207      0.780050      0.881588      0.935564      0.987441
  69  11 3572.5803    2.8650  5.1212 11.8905  0.0002      0.326072  0.0531   0.0141   0.0939    0.0359   0.0000      0.116454   442.0978       6.89258       20.6762       4.19527      -5.23310     -0.951243      0.794449       1.08194       1.20506       1.34546       1.41185       1.46482
  69  12 3764.3569    2.2121  7.7353 11.7978  0.0013     0.0582501  0.0927   0.0093   0.1457    0.0293   0.0000      0.110983   443.9584       4.53191       21.7904       9.67924       1.59499      -6.19010       1.22889       1.69143       1.90689       2.10832       2.23156       2.30862
  70   1 1282.9288    0.1080  0.1292 10.1137 -0.0050     -0.308408  0.0122   0.0054   0.0218    0.0156   0.0000       54.3251   441.1730     -0.673542       22.4276      0.532842      -3.30853      0.274182      0.227905      0.281952      0.317860      0.372514      0.341687      0.351261
  70   2 1612.1950    0.2626  0.3497  9.9383  0.0000       25.3348  0.0118   0.0056   0.0229    0.0226   0.0000       4.82288   441.8387    -0.0369523       22.7333     0.0498839      -3.44986      0.480587      0.236651      0.313842      0.352680      0.395344      0.419105      0.439704
  70   3 1879.1780    0.5569  0.6589  9.9028  0.0000       13.3076  0.0137   0.0077   0.0285    0.0415   0.0000       1.26853   442.2277      0.206419       22.6371      0.117887      -3.14611      0.173129      0.242597      0.324246      0.364172      0.429656      0.437900      0.443943
  70   4 2126.7922    0.9449  1.0795 10.1862  0.0000       6.16697  0.0194   0.0106   0.0373    0.0778   0.0000      0.742794   443.1672      0.334400       22.6664      0.659497      -3.48067      0.229091      0.335062      0.453615      0.517341      0.551146      0.589004      0.618992
  70   5 2358.2829    1.5465  1.4885 10.6897  0.0000       3.67127  0.0225   0.0142   0.0434    0.0746   0.0000      0.467910   442.9738      0.551865       21.7709      0.170009      -2.65686      0.463314      0.367008      0.491279      0.541760      0.608987      0.646626      0.677379
  70   6 2575.7101    2.3471  1.5029 11.5349  0.0000       2.69717  0.0231   0.0214   0.0409    0.0784   0.0000      0.406663   442.5600       1.94460       21.8963      0.931957      -1.79880      0.541729      0.383012      0.508329      0.572944      0.651174      0.682516      0.713020
  70   7 2788.0172    3.2461  1.5198 12.1889  0.0000       2.26182  0.0226   0.0292   0.0420    0.0751   0.0000      0.404937   442.4380       3.94946       22.1406     0.0802008      -2.13061      0.191461      0.356725      0.489949      0.535896      0.608815      0.631601      0.649036
  70   8 2995.2589    4.2252  1.3964 12.8067  0.0000       1.50210  0.0219   0.0399   0.0393    0.0840   0.0000      0.491485   442.6536       2.81281       21.7919      0.585068      -3.18298      0.583209      0.351371      0.470328      0.512114      0.583478      0.591279      0.631872
  70   9 3196.8181    4.3736  1.7338 12.9345  0.0000      0.374649  0.0243   0.0369   0.0452    0.0635   0.0000      0.350064   442.5766       3.72759       22.9580       1.60968      -1.72849       1.23287      0.397166      0.525675      0.591204      0.665937      0.692074      0.711569
  70  10 3394.5899    3.5313  2.9157 12.5417  0.0000      0.285559  0.0346   0.0228   0.0615    0.0391   0.0000      0.173360   442.2842       5.37388       21.8042       1.43879      -3.09872      0.808252      0.539625      0.734649      0.812944      0.913803      0.964731      0.998314
  70  11 3589.7493    2.7365  4.9793 12.0064 -0.0001      0.396475  0.0540   0.0139   0.0941    0.0342   0.0000      0.117396   441.0842       4.78072       20.1175       2.23615      -1.41548       1.31626      0.792978       1.07625       1.20080       1.33525       1.42816       1.47736
  70  12 3782.4402    2.0949  7.7037 11.8013 -0.0019      0.501256  0.0966   0.0090   0.1497    0.0292   0.0000      0.123321   442.8739       4.23595       21.8624       9.13452      -5.13572     -0.600095       1.27759       1.69089       1.93545       2.14321       2.25764       2.34610
  71   1 1290.7347    0.1102  0.1120 10.0799  0.0000       57.8892  0.0100   0.0054   0.0197    0.0161   0.0000       55.5458   440.8118     -0.130240       22.7085      0.302614      -3.55490      0.395571      0.202560      0.280651      0.313381      0.325164      0.349556      0.380161
  71   2 1621.1280    0.2828  0.3381  9.9169  0.0000       30.4969  0.0106   0.0058   0.0216    0.0227   0.0000       4.43035   441.6583     -0.516890       22.0020      0.109220      -3.20757      0.257192      0.200063      0.274892      0.321355      0.337604      0.365499      0.379476
  71   3 1889.0188    0.5856  0.6398 10.0387  0.0000       13.1493  0.0135   0.0081   0.0268    0.0404   0.0000       1.27479   442.5581      0.979876       22.1638      0.983707      -3.85885     -0.679496      0.256685      0.336477      0.380859      0.421548      0.455079      0.447761
  71   4 2137.9513    0.9724  1.1166 10.1341  0.0000       6.87626  0.0197   0.0107   0.0374    0.0842   0.0000      0.736097   442.3909      0.555268       22.1659      0.930591      -3.49795     -0.479793      0.326179      0.434818      0.495249      0.553645      0.578190      0.598552
  71   5 2370.1468    1.6083  1.4042 10.8781  0.0000       3.40603  0.0227   0.0153   0.0415    0.0802   0.0000      0.540369   442.5795       1.31349       22.3593      0.592818      -2.56633      0.436099      0.359373      0.491349      0.547087      0.597923      0.639380      0.667127
  71   6 2588.4716    2.3775  1.6228 11.2757  0.0000       2.09084  0.0235   0.0202   0.0432    0.0839   0.0000      0.374348   442.3044       1.76609       22.3491      0.842747      -3.57744     0.0325581      0.371619      0.523652      0.575727      0.666796      0.694533      0.743278
  71   7 2801.8932    3.3357  1.4813 12.2172  0.0013       1.90625  0.0221   0.0305   0.0406    0.0841   0.0000      0.405625   443.0680       1.50131       22.1074       1.44235      -3.76716     0.0668429      0.359419      0.478843      0.537950      0.601777      0.639296      0.662942
  71   8 3009.9559    4.3052  1.4713 12.7389 -0.0028       1.42807  0.0217   0.0385   0.0398    0.0751   0.0000      0.386486   442.1099       3.29840       22.4651       1.51305      -2.86572    -0.0252798      0.357304      0.472900      0.531241      0.588146      0.639633      0.660156
  71   9 3212.2872    4.3292  1.9252 12.7371  0.0000      0.997886  0.0257   0.0337   0.0463    0.0605   0.0000      0.274616   442.3430       4.32236       21.6715       2.54094      -2.38004     -0.761911      0.399247      0.528144      0.594694      0.658981      0.690719      0.723464
  71  10 3410.9230    3.4645  3.1791 12.4183 -0.0003      0.874644  0.0355   0.0211   0.0652    0.0388   0.0000      0.166181   443.2316       5.04305       21.7965       2.57207      -2.59453      0.617361      0.547580      0.734763      0.830020      0.908906      0.979228       1.02452
  71  11 3606.7539    2.7628  5.4175 11.9510  0.0011      0.419223  0.0571   0.0134   0.1003    0.0354   0.0000      0.115474   443.2580       5.00176       21.1954       3.72722      -1.05897       2.01170      0.821390       1.11808       1.23322       1.39601       1.48669       1.53743
  71  12 3800.0157    2.1147  8.8313 11.7032  0.0069      0.582425  0.1063   0.0082   0.1620    0.0277   0.0000      0.111066   440.7790       6.53001       21.6268       1.68684      -4.62074       3.13286       1.32608       1.78872       2.02499       2.27096       2.38056       2.49493
  72   1 1298.4985    0.1120  0.1286 10.0846  0.0000       21.7708  0.0107   0.0053   0.0229    0.0155   0.0000       51.5253   441.2308      0.719327       22.2906     -0.397378      -3.66022     -0.446386      0.177629      0.259603      0.295141      0.297953      0.386249      0.369132
  72   2 1629.9277    0.2974  0.3150  9.9080  0.0000       23.9911  0.0094   0.0061   0.0206    0.0225   0.0000       4.24011   441.9326     -0.102657       22.4227      0.140185      -3.77535      0.121613      0.190057      0.254973      0.288125      0.310377      0.320646      0.324199
  72   3 1898.7543    0.5898  0.6595 10.0592  0.0000       12.7861  0.0136   0.0081   0.0278    0.0391   0.0000       1.24841   441.7392     -0.318189       22.5335    -0.0791408      -3.38318     0.0320663      0.243258      0.319252      0.376002      0.416783      0.446663      0.450751
  72   4 2148.9973    0.9988  1.0715 10.2446  0.0000       6.59355  0.0189   0.0109   0.0364    0.0757   0.0000      0.764186   442.3063      0.283645       21.7866      0.774412      -3.20243     -0.546439      0.302749      0.392481      0.458347      0.505477      0.539850      0.567029
  72   5 2381.9428    1.6130  1.5330 10.8695  0.0000       4.00712  0.0239   0.0147   0.0434    0.0721   0.0000      0.480686   441.4888       1.30732       22.2966      0.879095      -3.02136      0.346705      0.364322      0.494076      0.549852      0.614394      0.653904      0.697203
  72   6 2601.2526    2.4258  1.5782 11.6998  0.0000       3.01295  0.0242   0.0215   0.0425    0.0680   0.0000      0.426894   442.2388       2.13155       22.5388       1.06598      -3.49364     0.0571343      0.388579      0.510405      0.592009      0.643551      0.677765      0.689714
  72   7 2815.6400    3.4483  1.3805 12.4710  0.0000       1.78830  0.0216   0.0326   0.0388    0.0765   0.0000      0.465004   442.8055       3.26166       21.8491       1.25403      -2.68119      0.744455      0.343725      0.466164      0.523009      0.594692      0.626458      0.649823
  72   8 3024.5661    4.3353  1.4899 12.8369  0.0000       1.51278  0.0222   0.0388   0.0394    0.0716   0.0000      0.387778   442.4144       3.59224       22.2104      0.436909      -3.81230      0.765173      0.357501      0.490208      0.546285      0.612674      0.645142      0.667622
  72   9 3227.6685    4.2484  2.0274 12.7175 -0.0001      0.892200  0.0260   0.0319   0.0479    0.0530   0.0000      0.257543   442.9381       4.55073       22.3253       1.97255      -2.17397      0.257920      0.413046      0.545179      0.612885      0.689769      0.733504      0.765254
  72  10 3427.0705    3.4318  3.3279 12.3720  0.0000      0.869992  0.0366   0.0205   0.0666    0.0379   0.0000      0.156905   442.5944       4.34126       21.0423       2.22891      -3.84451     -0.729106      0.562636      0.753180      0.843841      0.936043       1.00010       1.03979
  72  11 3623.6574    2.6302  5.3367 12.0080 -0.0009      0.485930  0.0587   0.0131   0.1026    0.0338   0.0000      0.130382   442.0904       4.77023       20.5402       1.86014      0.216595      0.828621      0.822509       1.11015       1.24802       1.38547       1.46266       1.52814
  73   1 1306.1954    0.1105  0.1168 10.0985  0.0000       23.0840  0.0101   0.0053   0.0205    0.0154   0.0000       54.7643   441.0244     -0.108458       22.0548    -0.0317977      -3.56176     -0.155571      0.178553      0.219154      0.277910      0.286105      0.326016      0.310625
  73   2 1638.6607    0.3050  0.3384  9.9610  0.0000       26.4054  0.0099   0.0061   0.0213    0.0225   0.0000       4.07225   441.7149     -0.640125       22.3095     0.0556857      -3.56637     -0.341539      0.196850      0.261805      0.297024      0.337521      0.350387      0.370980
  73   3 1908.3849    0.6156  0.6742 10.0098  0.0000       8.93611  0.0131   0.0082   0.0281    0.0422   0.0000       1.13348   442.3097     -0.103177       22.2044      0.560897      -2.49946     -0.327376      0.238968      0.317662      0.362067      0.399172      0.423185      0.442468
  73   4 2159.9687    1.0048  1.1507 10.3250  0.0000       7.28297  0.0205   0.0109   0.0388    0.0800   0.0000      0.768408   442.7442      0.391751       22.2876      0.790786      -4.18240     -0.566663      0.319630      0.434924      0.482543      0.540334      0.590982      0.594426
  73   5 2393.5992    1.6757  1.4883 11.0043  0.0000       3.65591  0.0231   0.0153   0.0414    0.0715   0.0000      0.471539   442.0991       1.45440       22.3833      0.883687      -4.33643      0.372965      0.361382      0.480974      0.551788      0.613841      0.646419      0.661233
  73   6 2613.9047    2.5136  1.6171 11.4690 -0.0010       2.76512  0.0227   0.0211   0.0424    0.0752   0.0000      0.366019   443.0807       1.84439       22.0748      0.796349      -2.91640     -0.211752      0.366606      0.479647      0.547965      0.607787      0.637452      0.669155
  73   7 2829.3595    3.4621  1.4365 12.5648 -0.0000       2.17279  0.0218   0.0317   0.0402    0.0683   0.0000      0.456366   442.6870       2.30386       21.5776      0.546649      -2.53395       1.04551      0.343700      0.457066      0.518529      0.574823      0.617815      0.643284
  73   8 3039.0513    4.4069  1.5188 12.6910  0.0000       1.02592  0.0222   0.0386   0.0394    0.0878   0.0000      0.379602   442.8530       2.69411       22.1546       1.00914      -3.43385     -0.394426      0.350533      0.470089      0.520910      0.587943      0.623285      0.648137
  73   9 3242.8707    4.2102  2.0309 12.6789  0.0000      0.700144  0.0259   0.0314   0.0477    0.0570   0.0000      0.255769   442.5330       3.49098       21.7280       2.04642      -3.18529      0.203559      0.404032      0.543345      0.597543      0.672020      0.724986      0.745211
  73  10 3443.1140    3.3941  3.5790 12.2717  0.0001      0.560541  0.0382   0.0193   0.0689    0.0385   0.0000      0.135972   442.8770       5.32439       21.5420       1.86168      -2.45360      0.354469      0.572272      0.777013      0.883344      0.980605       1.05163       1.06914
  73  11 3640.6212    2.5916  5.7698 11.9563 -0.0039      0.814981  0.0629   0.0123   0.1079    0.0345   0.0000      0.119795   442.8032       7.26902       20.0394       4.73964      -3.24354       1.81931      0.869206       1.16960       1.33087       1.47636       1.56391       1.63635
  74   1 1313.8333    0.1205  0.0995 10.0549 -0.0128     -0.966746  0.0082   0.0054   0.0165    0.0152   0.0000       50.2904   440.5627     -0.338635       22.2078      0.398258      -2.99557     -0.687889      0.151757      0.203402      0.238112      0.250451      0.280212      0.295602
  74   2 1647.2594    0.3132  0.3364  9.9201  0.0000       19.4110  0.0098   0.0060   0.0200    0.0230   0.0000       3.44700   441.9395     -0.405258       22.1699     0.0622961      -3.47718     -0.194094      0.180823      0.248345      0.273981      0.299354      0.336246      0.337540
  74   3 1918.0358    0.6197  0.7773  9.9675  0.0000       11.1338  0.0152   0.0079   0.0304    0.0458   0.0000       1.08529   442.0411     0.0304938       22.0272     -0.855229      -3.79071     -0.463431      0.257016      0.348636      0.398301      0.442170      0.461798      0.480519
  74   4 2170.8566    1.0527  1.1594 10.3784  0.0000       8.03313  0.0203   0.0114   0.0387    0.0779   0.0000      0.772463   442.6523      0.106846       22.0304      0.619936      -3.35007      0.198796      0.309168      0.418787      0.457312      0.523701      0.550257      0.578872
  74   5 2405.1708    1.6827  1.6081 10.9270  0.0001       3.70277  0.0236   0.0145   0.0432    0.0641   0.0000      0.431169   442.1048       1.17402       21.6086       1.01671      -2.45389    -0.0271925      0.357166      0.484642      0.539374      0.600280      0.626918      0.645168
  74   6 2626.4528    2.5575  1.6028 11.6130 -0.0061       1.95328  0.0227   0.0213   0.0421    0.0701   0.0000      0.379548   442.7097       1.32277       21.9330      0.891362      -2.98173      0.843470      0.348671      0.461848      0.516559      0.586915      0.602206      0.645483
  74   7 2842.9700    3.5909  1.5343 12.2328 -0.0012       1.80714  0.0221   0.0310   0.0400    0.0757   0.0000      0.370126   441.7066       2.84665       21.8582      0.223516      -3.77779      0.256377      0.340341      0.463737      0.513451      0.582732      0.616752      0.642568
  74   8 3053.4049    4.3636  1.4783 12.9768  0.0000       1.51046  0.0220   0.0393   0.0404    0.0731   0.0000      0.414452   443.3662       2.91314       21.8546       1.47326      -3.10606      0.275908      0.340025      0.453146      0.505152      0.566058      0.597844      0.630077
  74   9 3258.0469    4.2086  2.0632 12.8740 -0.0000      0.991094  0.0260   0.0312   0.0490    0.0473   0.0000      0.275243   443.3446       3.90783       20.9581       1.15373      -3.31902      -1.15433      0.389824      0.523814      0.589226      0.666375      0.696762      0.722852
  74  10 3459.0162    3.3774  3.6939 12.1415  0.0000      0.436912  0.0389   0.0187   0.0696    0.0409   0.0000      0.142095   443.1782       4.02396       21.0850       1.45767      -3.15664      0.365312      0.587432      0.793640      0.885208      0.974988       1.04162       1.08977
  74  11 3657.1327    2.6214  6.3746 11.8695  0.0019      0.266928  0.0689   0.0112   0.1147    0.0335   0.0000      0.113307   441.9049       6.50522       21.1518       3.44930      -2.64134      -3.55605      0.897988       1.21285       1.37617       1.53360       1.62451       1.69033
  75   1 1321.4502    0.1248  0.1279 10.1183  0.0000       50.4364  0.0090   0.0051   0.0194    0.0159   0.0000       43.9375   440.7787     0.0550490       22.1916      0.569564      -3.73982     -0.175957      0.167027      0.232170      0.256593      0.290829      0.309705      0.297193
  75   2 1655.8116    0.3168  0.3760  9.9559  0.0000       25.5164  0.0109   0.0059   0.0212    0.0234   0.0000       3.44794   441.6812     0.0528856       22.8849      0.784522      -3.73056     0.0570189      0.194396      0.258992      0.297234      0.327312      0.348387      0.371614
  75   3 1927.5384    0.6505  0.7753 10.0049  0.0000       8.87275  0.0145   0.0080   0.0303    0.0463   0.0000       1.04133   441.5969      0.578554       22.4462      0.435324      -3.47518     -0.172032      0.243754      0.323744      0.361135      0.404739      0.432511      0.452800
  75   4 2181.5835    1.0755  1.3245 10.1378  0.0000       6.35775  0.0213   0.0106   0.0409    0.0851   0.0000      0.628723   442.9659      0.459129       21.7212      0.982695      -3.01374     0.0763628      0.320973      0.437255      0.485559      0.550670      0.579961      0.610709
  75   5 2416.5996    1.7631  1.6404 10.9379  0.0001       2.26173  0.0241   0.0147   0.0430    0.0694   0.0000      0.415006   442.5672       1.44472       22.2036       1.26415      -2.45463      0.198565      0.371813      0.504632      0.558882      0.624729      0.666975      0.693389
  75   6 2638.9891    2.6199  1.6281 11.6071  0.0000       2.77862  0.0230   0.0219   0.0417    0.0761   0.0000      0.380466   442.9079       1.24870       21.7377      0.479445      -3.35145      0.363852      0.347007      0.473965      0.525640      0.585703      0.603903      0.626028
  75   7 2856.4278    3.6749  1.4627 12.5342 -0.0006      0.891942  0.0219   0.0332   0.0390    0.0809   0.0000      0.410604   442.8156       2.48426       21.7756       1.24295      -2.82305    -0.0795498      0.333780      0.445915      0.491852      0.546604      0.584116      0.608328
  75   8 3067.7089    4.4018  1.5726 12.9600  0.0000       1.35735  0.0225   0.0377   0.0405    0.0662   0.0000      0.346435   442.6528       3.45208       22.4341       1.32102      -2.86674     -0.591963      0.338530      0.458173      0.511096      0.578547      0.615833      0.637558
  75   9 3273.1511    4.1348  2.1865 12.7521  0.0002      0.970718  0.0275   0.0293   0.0494    0.0499   0.0000      0.256384   441.7852       3.92574       21.4507      0.660463      -2.29634      -1.58181      0.407710      0.550328      0.609416      0.680944      0.717599      0.756618
  75  10 3474.9079    3.2088  3.7683 12.3625 -0.0002      0.556597  0.0406   0.0178   0.0736    0.0356   0.0000      0.158898   443.2316       3.39162       20.5979      0.638650      -3.71179       2.02166      0.586097      0.790586      0.882826      0.982188       1.05721       1.08736
  75  11 3673.6614    2.5124  6.4529 11.9543 -0.0007      0.176041  0.0735   0.0108   0.1192    0.0326   0.0000      0.124369   442.7005       3.11603       20.0746       1.87066      0.493791      0.133965      0.926782       1.26231       1.43296       1.57966       1.69337       1.74749
  76   1 1328.9679    0.1246  0.1355 10.0789  0.0000       56.4152  0.0100   0.0051   0.0175    0.0162   0.0000       42.5419   440.7520     -0.281456       22.4325      0.292063      -3.92990      0.521410      0.182921      0.233159      0.283672      0.288471      0.308209      0.312985
  76   2 1664.2336    0.3200  0.3866  9.9673  0.0000       20.5329  0.0103   0.0059   0.0228    0.0228   0.0000       3.45326   441.7503     -0.118182       22.3485    -0.0165557      -2.99987    -0.0901739      0.189588      0.253102      0.290154      0.325559      0.368218      0.379557
  76   3 1937.0044    0.6608  0.8000  9.9369  0.0000       9.95847  0.0149   0.0080   0.0307    0.0497   0.0000      0.999979   442.1028      0.347495       21.3636      0.285668      -3.53076      0.210211      0.248368      0.346617      0.383699      0.425668      0.468009      0.491381
  76   4 2192.2952    1.0996  1.2640 10.3709  0.0000       5.63959  0.0213   0.0111   0.0399    0.0775   0.0000      0.705059   442.5888    -0.0279489       22.9913       1.12869      -3.12581      0.787838      0.305641      0.413968      0.467142      0.529697      0.561820      0.583624
  76   5 2428.0134    1.7963  1.6727 10.8366 -0.0005       2.90002  0.0236   0.0146   0.0440    0.0741   0.0000      0.396698   442.6621      0.498931       22.1169      0.718547      -3.05678     -0.953339      0.349072      0.471911      0.528494      0.589740      0.634573      0.655893
  76   6 2651.3851    2.6117  1.6210 11.8872  0.0000       2.35873  0.0229   0.0221   0.0433    0.0612   0.0000      0.407149   442.9644       1.22383       21.8614      0.483928      -1.86278     -0.181582      0.340184      0.455291      0.509287      0.580961      0.611873      0.651357
  76   7 2869.8866    3.7614  1.4193 12.5069  0.0000       1.24311  0.0208   0.0331   0.0382    0.0752   0.0000      0.447347   442.2686       2.34614       22.4027       2.09924      -3.21408     -0.854684      0.317834      0.431828      0.481381      0.527467      0.559598      0.592981
  76   8 3081.8311    4.5558  1.5007 12.8541  0.0000      0.585128  0.0208   0.0391   0.0391    0.0729   0.0000      0.345642   442.3528       3.16878       21.9408       1.41497      -3.51118     -0.294255      0.325267      0.424559      0.477985      0.547057      0.581920      0.606823
  76   9 3288.1630    4.0175  2.3289 12.7306  0.0000       1.34307  0.0283   0.0277   0.0513    0.0463   0.0000      0.211513   442.4677       4.61290       21.4294       3.00907      -2.72457      -1.45304      0.417054      0.554982      0.613760      0.699792      0.738006      0.775490
  76  10 3490.7183    3.1827  3.9579 12.2841  0.0000      0.875779  0.0419   0.0171   0.0754    0.0352   0.0000      0.151320   442.6783       5.59107       21.4591       3.34305      -3.25111      -2.04027      0.577781      0.791432      0.883553      0.983875       1.04284       1.08013
  76  11 3690.2830    2.4026  6.4696 11.9623 -0.0011      0.438114  0.0761   0.0105   0.1228    0.0320   0.0000      0.136389   442.8584       4.30327       21.4798       1.70328      -4.91199      -2.86760      0.939565       1.27734       1.45630       1.62126       1.72835       1.79118
  77   2 1672.5622    0.3280  0.3919  9.9425  0.0000       15.5902  0.0107   0.0059   0.0220    0.0238   0.0000       3.22637   441.6566     -0.433796       22.6641      0.796537      -3.23062   -0.00978914      0.193630      0.266542      0.311149      0.343086      0.366533      0.378075
  77   3 1946.4234    0.6615  0.8208  9.9925  0.0000       10.2361  0.0153   0.0080   0.0314    0.0500   0.0000       1.03669   442.1565      0.231052       22.6064     0.0254939      -2.79085    -0.0629571      0.255323      0.332098      0.364372      0.409933      0.445228      0.474004
  77   4 2202.8829    1.1238  1.3328 10.2981 -0.0000       6.05580  0.0217   0.0110   0.0409    0.0809   0.0000      0.644004   442.9657     -0.396683       22.6964     0.0632793      -3.40076     -0.275672      0.319454      0.419359      0.471561      0.530449      0.568678      0.581324
  77   5 2439.3396    1.8166  1.6108 11.0085  0.0000       3.76702  0.0230   0.0150   0.0430    0.0670   0.0000      0.424676   442.4253      0.887956       23.1813      0.272599      -2.59175      0.842260      0.335430      0.456496      0.509063      0.576796      0.609527      0.639131
  77   6 2663.7121    2.6960  1.6132 12.0002 -0.0002       2.36676  0.0231   0.0227   0.0421    0.0586   0.0000      0.405356   442.2649       2.46148       21.4774      0.426026      -3.80668    -0.0272892      0.343510      0.458153      0.515419      0.582895      0.612969      0.641551
  77   7 2883.2191    3.8708  1.4585 12.4435  0.0000       1.60841  0.0210   0.0340   0.0381    0.0837   0.0000      0.455852   442.5110       2.06766       22.0176       1.33709      -2.44191     -0.732008      0.315856      0.425251      0.473376      0.531695      0.566738      0.595501
  77   8 3095.9057    4.5228  1.5920 12.8082  0.0000      0.254448  0.0221   0.0378   0.0405    0.0753   0.0000      0.353293   443.2885       3.35818       21.2077       1.00120      -2.74225      0.553692      0.330093      0.441713      0.489413      0.542191      0.570574      0.615351
  77   9 3303.0034    4.0374  2.4604 12.7580 -0.0000       1.00004  0.0287   0.0269   0.0527    0.0421   0.0000      0.195433   442.3419       4.32400       22.3465       2.46359      -3.30549     -0.515287      0.423570      0.556396      0.620619      0.698714      0.739134      0.788463
  77  10 3506.4052    3.1830  4.4209 12.0626  0.0006      0.517609  0.0447   0.0159   0.0804    0.0387   0.0000      0.126794   443.7031       4.21707       21.6675       2.46950     -0.463183      -1.49960      0.631551      0.838241      0.951950       1.05048       1.13090       1.18454
  77  11 3706.8069    2.4089  7.0690 11.8435  0.0002      0.615676  0.0823   0.0098   0.1290    0.0325   0.0000      0.124837   443.4020       5.14727       21.4448       3.97808      -4.08104      -5.77366      0.979711       1.32536       1.51858       1.67428       1.77993       1.85842
  78   1 1343.8315    0.1311  0.1229 10.1022  0.0000       39.0254  0.0097   0.0053   0.0176    0.0151   0.0000       39.3724   440.4283     -0.246047       21.7693     -0.501854      -3.78053      0.220011      0.170891      0.244780      0.272006      0.305309      0.370135      0.346743
  78   2 1680.8175    0.3529  0.3802  9.9720  0.0000       23.3162  0.0098   0.0062   0.0211    0.0238   0.0000       3.02845   441.7591    -0.0233945       22.4533      0.401483      -3.33707     -0.103391      0.173792      0.242201      0.269935      0.295608      0.324756      0.336196
  78   3 1955.7469    0.6796  0.8224 10.0644  0.0000       10.4496  0.0152   0.0082   0.0315    0.0496   0.0000       1.03815   441.8461      0.461783       22.5193      0.745443      -3.97186      0.298673      0.243321      0.335579      0.379404      0.422583      0.430864      0.456977
  78   4 2213.4060    1.1491  1.2959 10.5410  0.0000       6.54382  0.0211   0.0113   0.0406    0.0707   0.0000      0.660912   442.7536       1.40871       22.6958     0.0207560      -3.84673      0.570954      0.303623      0.408274      0.452005      0.500939      0.547431      0.557846
  78   5 2450.5313    1.8766  1.5787 11.2371  0.0003       4.02101  0.0232   0.0161   0.0423    0.0654   0.0000      0.447050   441.9168       1.27334       22.4557      0.444344      -2.80764       1.24534      0.332674      0.445182      0.495976      0.559409      0.587344      0.615593
  78   6 2676.0000    2.7829  1.5873 11.9175 -0.0000       2.66531  0.0223   0.0234   0.0412    0.0686   0.0000      0.453248   442.7138       1.67088       21.9952     -0.359085      -3.31914      -1.40392      0.323450      0.439620      0.491810      0.553284      0.571454      0.612669
  78   7 2896.3863    3.8763  1.4737 12.4085 -0.0000      0.410722  0.0216   0.0330   0.0378    0.0873   0.0000      0.413078   443.2498       2.29280       22.6387       1.05083      -2.71582      0.202206      0.310412      0.420048      0.468219      0.528599      0.562731      0.584969
  78   8 3109.9820    4.5163  1.6788 12.6557  0.0000       1.22087  0.0223   0.0354   0.0409    0.0718   0.0000      0.291839   442.4955       4.36080       21.9284       1.93671      -2.99966      -1.27123      0.329568      0.443760      0.489469      0.560242      0.587273      0.616831
  78   9 3317.7746    3.9587  2.4583 12.7830 -0.0001      0.894350  0.0289   0.0264   0.0525    0.0427   0.0000      0.217808   442.9382       3.79005       21.0677       1.28276      -1.74201      0.344543      0.412265      0.551563      0.617014      0.698279      0.724045      0.759598
  78  10 3522.0512    3.0758  4.3834 12.2221  0.0000      0.541853  0.0461   0.0156   0.0816    0.0363   0.0000      0.136465   442.4629       3.29655       22.3423       4.26546      -4.02542      -1.37657      0.618485      0.830876      0.953165       1.06121       1.13931       1.16972
  78  11 3723.2168    2.3879  7.5741 11.8477  0.0010      0.658357  0.0878   0.0093   0.1356    0.0313   0.0000      0.122783   445.0733       7.31869       22.0519       3.29250      -4.06602     -0.252411       1.01187       1.38842       1.56476       1.73724       1.84994       1.93786
  79   1 1351.1802    0.1336  0.1395 10.0657  0.0000       13.7806  0.0089   0.0050   0.0170    0.0150   0.0000       34.2330   440.3265     0.0347895       22.7283     -0.301703      -3.73229      0.242029      0.158635      0.189092      0.227920      0.273625      0.295630      0.340800
  79   2 1688.9999    0.3614  0.4471  9.9130  0.0000       17.9294  0.0110   0.0059   0.0231    0.0252   0.0000       2.56084   441.5153      0.235657       22.5771    -0.0163402      -3.24140     0.0956574      0.191836      0.248192      0.287633      0.314541      0.345890      0.355701
  79   3 1965.0545    0.6935  0.8570 10.0499  0.0000       11.3127  0.0157   0.0082   0.0315    0.0506   0.0000       1.01549   442.5340     0.0703354       21.9088      0.517586      -3.08319     -0.426337      0.249213      0.329685      0.374151      0.415040      0.453789      0.463273
  79   4 2223.7615    1.2073  1.3083 10.1363  0.0000       5.55925  0.0205   0.0112   0.0388    0.0956   0.0000      0.615694   442.3108       1.12634       22.0258    -0.0725632      -3.38745     -0.198133      0.295960      0.391703      0.446440      0.499307      0.531145      0.551265
  79   5 2461.6297    1.9554  1.7057 11.0277  0.0000       2.73197  0.0232   0.0156   0.0430    0.0702   0.0000      0.384021   442.4441      0.630084       21.5483       1.09379      -3.59297      -1.01496      0.339535      0.461090      0.504249      0.583689      0.622315      0.644670
  79   6 2688.2038    2.8837  1.6825 11.7879  0.0001       1.53970  0.0224   0.0228   0.0423    0.0683   0.0000      0.346542   442.9038       2.49231       22.7871       1.40054      -2.46536     -0.259402      0.332492      0.455616      0.507142      0.551904      0.599971      0.622644
  79   7 2909.5889    3.9425  1.4955 12.5132  0.0000       1.88927  0.0214   0.0330   0.0383    0.0774   0.0000      0.380005   442.1043       1.92975       23.1027       1.68565      -3.48847     -0.534692      0.315628      0.417796      0.476490      0.539072      0.572888      0.592317
  79   8 3123.8986    4.5246  1.6824 12.8153  0.0000       1.64105  0.0220   0.0359   0.0414    0.0658   0.0000      0.332529   443.2139       3.69260       21.3854       1.68632      -3.16262     -0.452906      0.323249      0.436089      0.498433      0.550998      0.584517      0.604270
  79   9 3332.4531    3.8941  2.6659 12.6317  0.0000      0.688700  0.0297   0.0244   0.0552    0.0414   0.0000      0.200110   442.9149       4.64824       21.8446       2.13233      -2.53610      -1.11981      0.416220      0.562363      0.633801      0.715515      0.746227      0.784402
  79  10 3537.5322    3.0423  4.6763 12.1669 -0.0013      0.604540  0.0491   0.0149   0.0852    0.0364   0.0000      0.142660   443.2896       4.43965       20.1604     -0.100637      -2.21761     -0.707120      0.642997      0.859156      0.983196       1.08365       1.16295       1.21323
  79  11 3739.1283    2.3244  7.4715 11.8109  0.0000     0.0928421  0.0885   0.0090   0.1365    0.0317   0.0000      0.129451   445.4694       6.61288       19.8075       2.41523      -2.56079       1.02089       1.01158       1.36860       1.56401       1.72013       1.85095       1.94477
  80   1 1358.4638    0.1335  0.1695 10.0965  0.0000       35.0326  0.0100   0.0050   0.0209    0.0154   0.0000       29.8457   440.4225     -0.105952       22.5314      0.327457      -3.52282      0.228585      0.170224      0.215644      0.248810      0.269333      0.295522      0.306313
  80   2 1697.1050    0.3702  0.4599  9.8988  0.0000       16.1002  0.0111   0.0060   0.0236    0.0269   0.0000       2.38263   441.5010     -0.252671       21.6007     0.0690789      -3.53411      0.144629      0.202197      0.270638      0.314035      0.350598      0.374774      0.381585
  80   3 1974.2135    0.7097  0.8671 10.0673  0.0000       9.81797  0.0158   0.0082   0.0311    0.0525   0.0000      0.949023   442.0425      0.524980       22.6223      0.675607      -3.69685     -0.433822      0.244371      0.326163      0.379640      0.417197      0.452558      0.465690
  80   4 2234.1673    1.1964  1.3337 10.5599  0.0000       7.70358  0.0215   0.0116   0.0404    0.0731   0.0000      0.678085   442.3751      0.933636       22.3153     -0.954284      -3.19491     -0.265046      0.298900      0.396856      0.451584      0.506989      0.539148      0.552448
  80   5 2472.6283    1.9246  1.6827 11.3305 -0.0001       2.53756  0.0236   0.0157   0.0442    0.0591   0.0000      0.426168   441.9430       1.35370       22.4153      0.610746      -3.29647     -0.562350      0.333105      0.447774      0.503540      0.555653      0.585070      0.608152
  80   6 2700.3674    2.8798  1.6153 11.8744  0.0000       1.79620  0.0222   0.0230   0.0407    0.0685   0.0000      0.367727   442.6356       1.69529       22.2350       1.69106      -2.84135     -0.252625      0.308887      0.414902      0.467035      0.533030      0.550550      0.586363
  80   7 2922.7346    4.0017  1.5485 12.4936 -0.0000       2.56880  0.0209   0.0329   0.0389    0.0747   0.0000      0.351954   442.7045       2.63135       22.1260       1.29301      -4.52717      0.732824      0.301419      0.397810      0.452566      0.500602      0.524275      0.552483
  80   8 3137.7216    4.4549  1.7624 12.9766  0.0000       1.36830  0.0229   0.0347   0.0428    0.0566   0.0000      0.329847   442.9674       3.20848       22.2782       1.23836      -2.61536     -0.221097      0.332342      0.441081      0.499515      0.561193      0.592160      0.612205
  80   9 3347.1752    3.8117  2.7266 12.7553 -0.0001      0.792766  0.0307   0.0240   0.0571    0.0390   0.0000      0.204615   443.0849       2.58417       22.5327      0.597827      -2.16383      0.116404      0.433970      0.569836      0.644829      0.718557      0.760722      0.794373
  80  10 3553.0424    2.9937  4.8583 12.1606  0.0006      0.598784  0.0507   0.0145   0.0886    0.0370   0.0000      0.131605   443.3226       5.52922       20.8872       3.00482      -1.73447      0.990102      0.646740      0.883090      0.990228       1.08930       1.15611       1.21275
  81   1 1365.7095    0.1422  0.1180 10.0228  0.0000       28.4242  0.0077   0.0053   0.0148    0.0150   0.0000       32.0366   440.6421     -0.294352       21.7005     -0.152312      -3.66905    -0.0297005      0.129890      0.184700      0.203688      0.236633      0.244126      0.266028
  81   2 1705.0656    0.3749  0.4522  9.8948  0.0000       17.4922  0.0108   0.0061   0.0232    0.0272   0.0000       2.51981   441.6667     -0.487061       22.7902      0.783200      -3.00271    -0.0795401      0.188352      0.257016      0.292475      0.322994      0.367507      0.395532
  81   3 1983.4219    0.7058  0.9076 10.0728  0.0000       9.43787  0.0165   0.0081   0.0330    0.0530   0.0000      0.991431   442.0210     -0.150605       22.8633     -0.434499      -3.23635      0.772118      0.255883      0.337364      0.381562      0.433031      0.471321      0.482884
  81   4 2244.3594    1.2570  1.4701 10.3817  0.0000       5.21467  0.0220   0.0111   0.0417    0.0715   0.0000      0.557770   442.6153      0.705177       23.1477      0.261113      -2.54171      0.346048      0.305032      0.402729      0.457302      0.507412      0.542519      0.581123
  81   5 2483.6560    2.0196  1.6406 11.2323  0.0000       2.95537  0.0232   0.0164   0.0416    0.0667   0.0000      0.404901   442.7542      0.942472       22.9342      0.652826      -3.47223     0.0162823      0.323839      0.431932      0.485083      0.547994      0.595918      0.615815
  81   6 2712.4492    2.9786  1.6560 11.8873 -0.0002       2.67231  0.0229   0.0237   0.0406    0.0711   0.0000      0.387526   442.5063       2.67060       22.7069       1.04218      -3.48685     -0.294016      0.315686      0.422211      0.467737      0.522803      0.558395      0.586906
  81   7 2935.6378    4.0522  1.5115 12.8164  0.0000       1.19705  0.0213   0.0347   0.0392    0.0665   0.0000      0.411078   442.6262       3.03434       22.8851      0.754014      -3.10277      -1.04695      0.311603      0.422943      0.475216      0.533036      0.559254      0.590872
  81   8 3151.4228    4.4879  1.7814 12.9834 -0.0001       1.08530  0.0235   0.0347   0.0424    0.0558   0.0000      0.309223   442.7820       3.76271       21.9334      0.898055      -3.40616    -0.0706856      0.330496      0.446381      0.494230      0.554722      0.598580      0.628910
  81   9 3361.7376    3.7832  2.8430 12.7229 -0.0000      0.963518  0.0316   0.0230   0.0582    0.0367   0.0000      0.208171   442.5516       3.82271       21.9220       2.64896      -2.29580      0.697590      0.426151      0.584850      0.660348      0.719680      0.767662      0.808628
  81  10 3568.2206    2.9616  5.1307 12.1162  0.0009     0.0639297  0.0536   0.0138   0.0932    0.0363   0.0000      0.131022   442.9747       7.29961       21.7129     -0.289338      -3.41845      0.891617      0.687026      0.927334       1.04381       1.14844       1.22615       1.27842
  82   1 1372.8904    0.1389  0.1477 10.1160  0.0000       19.2815  0.0088   0.0049   0.0191    0.0151   0.0000       30.5938   440.8716      0.101894       21.8939    -0.0333845      -3.29217      0.159184      0.127084      0.189975      0.195275      0.223740      0.243781      0.249119
  82   2 1713.0314    0.3777  0.4685  9.9621  0.0000       23.8852  0.0110   0.0060   0.0237    0.0260   0.0000       2.56713   441.4904      0.222877       22.1117     -0.207943      -3.71880     -0.403057      0.186094      0.238746      0.265318      0.301316      0.323287      0.337809
  82   3 1992.5274    0.7508  0.9253 10.0252  0.0000       9.96040  0.0165   0.0083   0.0313    0.0572   0.0000      0.933186   442.1515      0.118484       22.8272      0.320243      -2.76867      0.479896      0.242778      0.330643      0.363466      0.416630      0.450158      0.473895
  82   4 2254.4717    1.2663  1.3704 10.7102  0.0000       5.34223  0.0216   0.0118   0.0398    0.0675   0.0000      0.621704   442.6971      0.844006       22.8633    -0.0646252      -4.33517      0.498136      0.298312      0.392620      0.448087      0.488934      0.505652      0.534904
  82   5 2494.5081    2.0494  1.6887 11.4199  0.0000       2.46292  0.0234   0.0165   0.0428    0.0604   0.0000      0.401002   443.1829       1.32164       21.8358      0.718918      -3.44129      0.194817      0.328736      0.432060      0.483344      0.544556      0.577126      0.605072
  82   6 2724.4119    2.9953  1.6926 12.1221  0.0000       2.20109  0.0225   0.0235   0.0420    0.0580   0.0000      0.367822   442.5774       2.56655       21.9467       2.19986      -3.10486      0.386199      0.301543      0.412770      0.460069      0.531421      0.570851      0.588392
  82   7 2948.5329    4.1544  1.5970 12.3712 -0.0000       1.38336  0.0214   0.0329   0.0387    0.0863   0.0000      0.397245   442.4443       2.80450       21.9943       1.79826      -2.85169     -0.617508      0.291282      0.393875      0.439402      0.494362      0.522371      0.546397
  82   8 3165.0223    4.4153  1.8953 12.9302 -0.0000      0.284972  0.0240   0.0322   0.0431    0.0521   0.0000      0.288598   442.8719       4.49011       22.7879      0.504608      -3.29728      0.119812      0.329133      0.450239      0.499085      0.574866      0.619781      0.634055
  82   9 3376.1505    3.7532  3.0604 12.5800  0.0000      0.676091  0.0328   0.0220   0.0599    0.0409   0.0000      0.165984   442.6299       4.80612       21.6204       2.24331      -3.57380     -0.284201      0.441075      0.592013      0.670110      0.729528      0.796636      0.820820
  82  10 3583.4854    2.7796  5.1178 12.2907 -0.0028      0.221373  0.0577   0.0131   0.0983    0.0334   0.0000      0.147366   442.7704       5.85025       21.8174       1.43819      -1.98799    -0.0158200      0.707240      0.962349       1.07787       1.20882       1.31051       1.36521
  83   1 1380.0319    0.1441  0.1639 10.0637  0.0000       59.5964  0.0086   0.0049   0.0190    0.0160   0.0000       26.8286   440.4665      0.330470       22.1302     -0.520172      -3.60077      0.776194      0.137672      0.169783      0.213400      0.238020      0.248113      0.265025
  83   2 1720.8721    0.3925  0.4485  9.9287  0.0000       19.7850  0.0105   0.0061   0.0218    0.0266   0.0000       2.45206   441.6084     -0.220224       22.0350      0.384682      -3.32252     -0.329796      0.169072      0.225025      0.265101      0.288179      0.297284      0.321898
  83   3 2001.5759    0.7478  0.9476 10.0471  0.0000       10.2544  0.0164   0.0082   0.0331    0.0555   0.0000      0.942071   442.1705      0.936280       22.5225      0.656555      -3.51034     -0.502038      0.234866      0.318259      0.360533      0.397437      0.426804      0.451235
  83   4 2264.5223    1.2852  1.5182 10.6620  0.0003       4.84923  0.0227   0.0112   0.0424    0.0614   0.0000      0.555048   442.3983      0.579662       22.1000      0.672992      -2.95675       1.22557      0.304730      0.410288      0.459017      0.527190      0.568286      0.589820
  83   5 2505.3688    2.0674  1.7807 11.2450  0.0000       2.32675  0.0241   0.0159   0.0435    0.0641   0.0000      0.387483   442.2821       1.80529       23.1755       1.10559      -2.96322     -0.388302      0.329184      0.432333      0.485923      0.558984      0.606312      0.626028
  83   6 2736.3219    3.0396  1.7021 12.0851  0.0008       1.66117  0.0225   0.0237   0.0423    0.0610   0.0000      0.360005   442.6921       1.68393       21.5407      0.447643      -3.20644      0.476277      0.308333      0.422900      0.472721      0.531150      0.562950      0.594464
  83   7 2961.3712    4.1704  1.4981 12.7805  0.0000       1.57881  0.0207   0.0346   0.0380    0.0683   0.0000      0.396342   442.5226       2.91657       23.0890       1.08802      -4.40552     -0.881092      0.290004      0.392411      0.438678      0.485693      0.526933      0.544650
  83   8 3178.6642    4.4383  1.9523 12.7776  0.0000      0.879028  0.0243   0.0318   0.0436    0.0572   0.0000      0.282042   442.5589       3.12260       21.1981       2.02765      -3.32113     -0.537534      0.332223      0.450030      0.504606      0.566607      0.599477      0.618849
  83   9 3390.5574    3.6613  3.2339 12.4540 -0.0001      0.629409  0.0340   0.0204   0.0620    0.0398   0.0000      0.156230   443.0577       3.68028       21.4401       3.62859      -1.21948      0.411771      0.449319      0.609914      0.690324      0.777334      0.822580      0.866835
  83  10 3598.9240    2.8016  5.5295 12.1502 -0.0003       1.08594  0.0603   0.0124   0.1008    0.0344   0.0000      0.136708   442.0956       4.23319       23.0587       2.95390      -3.24490     -0.292994      0.698833      0.942196       1.06015       1.18756       1.27072       1.33656
  84   1 1387.1081    0.1579  0.1883 10.0305  0.0000       13.6185  0.0090   0.0048   0.0188    0.0154   0.0000       20.0837   440.5590    -0.0942243       22.3066      0.260692      -3.79672      0.722586      0.145136      0.200354      0.225014      0.246730      0.262338      0.275423
  84   2 1728.6384    0.3877  0.5291  9.9151  0.0000       19.0584  0.0121   0.0058   0.0254    0.0289   0.0000       2.30307   441.4246      0.561871       22.1342      0.451590      -3.68394     -0.489626      0.191014      0.250718      0.289534      0.331004      0.346623      0.351322
  84   3 2010.5379    0.7790  0.9215 10.1531  0.0000       9.20933  0.0162   0.0086   0.0316    0.0555   0.0000      0.929452   442.0860      0.464069       22.3962      0.197807      -3.50146      0.740656      0.235149      0.321984      0.347546      0.398324      0.416675      0.457777
  84   4 2274.4772    1.3211  1.4766 10.6606 -0.0052       5.23381  0.0223   0.0115   0.0410    0.0641   0.0000      0.572604   442.3186       1.07090       21.8628      0.267278      -4.50007       1.38474      0.297144      0.404158      0.449766      0.500321      0.547656      0.567506
  84   5 2516.0462    2.1742  1.7998 11.2774 -0.0032       1.95079  0.0234   0.0165   0.0440    0.0641   0.0000      0.358692   442.7624       2.01732       22.7040      0.688308      -2.83207     -0.764880      0.316152      0.426289      0.478542      0.527971      0.570737      0.596326
  84   6 2748.2059    3.1615  1.6772 12.0800  0.0000       2.02282  0.0224   0.0243   0.0398    0.0629   0.0000      0.352309   442.6872       2.29534       22.2049       1.11702      -2.81793      0.395798      0.308063      0.417021      0.463085      0.518838      0.548693      0.575987
  84   7 2974.0862    4.2589  1.5361 12.9587  0.0000       1.46067  0.0210   0.0353   0.0393    0.0627   0.0000      0.405605   443.3094       2.53297       22.0830       1.46154      -3.18694     -0.759414      0.278977      0.382080      0.424473      0.485109      0.509873      0.541604
  84   8 3192.1233    4.4579  2.0685 12.4956 -0.0000      0.916736  0.0237   0.0300   0.0444    0.0620   0.0000      0.239312   442.4378       3.31874       22.6462       1.04817      -4.26240     -0.336046      0.320626      0.431818      0.482932      0.541310      0.580085      0.607063
  84   9 3404.9046    3.6384  3.4271 12.4196  0.0000      0.773308  0.0354   0.0195   0.0634    0.0396   0.0000      0.169270   443.6325       4.34706       21.1661       2.13744      -1.05422      0.433901      0.468944      0.634133      0.715485      0.802404      0.864340      0.900698
  84  10 3613.7397    2.8355  6.1101 12.0457  0.0026     0.0734729  0.0668   0.0117   0.1063    0.0366   0.0000      0.128919   442.7521       6.18269       23.9608       2.55970      -5.10329     -0.818036      0.751027       1.00824       1.14924       1.28485       1.35489       1.42398
  85   1 1394.1380    0.1623  0.1790 10.0491  0.0000       38.7089  0.0082   0.0049   0.0183    0.0155   0.0000       20.2613   440.7593    -0.0444724       22.5708    -0.0570565      -3.47095     0.0521655      0.124733      0.160609      0.195419      0.210391      0.246926      0.265450
  85   2 1736.3488    0.4075  0.5218  9.9327  0.0000       22.3555  0.0115   0.0060   0.0246    0.0277   0.0000       2.21548   441.3357      0.723112       22.5026      0.527443      -3.69637     -0.173422      0.173851      0.238175      0.271996      0.306144      0.318872      0.336088
  85   3 2019.4883    0.7858  0.9681 10.1886  0.0000       8.24108  0.0169   0.0086   0.0331    0.0568   0.0000      0.925122   442.2285     -0.353800       22.2524      0.487187      -3.38933      0.962399      0.233667      0.317199      0.355591      0.407607      0.429293      0.458355
  85   4 2284.3863    1.3736  1.5267 10.5676  0.0000       4.64077  0.0222   0.0116   0.0411    0.0719   0.0000      0.526387   442.5623      0.588721       22.0588       1.71910      -3.24431     -0.142666      0.292261      0.394877      0.445877      0.507507      0.530331      0.563166
  85   5 2526.7643    2.1813  1.7526 11.4483 -0.0002       2.13311  0.0235   0.0165   0.0433    0.0593   0.0000      0.402240   442.9080       2.07077       22.1078      0.777059      -3.78599      0.425287      0.310129      0.424298      0.479232      0.538701      0.570494      0.595834
  85   6 2759.9630    3.2108  1.6743 12.0286  0.0000       1.64563  0.0219   0.0244   0.0397    0.0660   0.0000      0.396781   442.6085       1.99823       22.2189      0.470561      -2.86730      0.497385      0.293756      0.385483      0.436766      0.495964      0.520461      0.554524
  85   7 2986.6596    4.2442  1.6011 12.8569  0.0000      0.264563  0.0217   0.0342   0.0388    0.0642   0.0000      0.378068   442.4234       2.03979       21.8266       1.46170      -2.90343     -0.168200      0.289551      0.383123      0.431949      0.486330      0.515475      0.539074
  85   8 3205.5535    4.3874  2.0486 13.0239 -0.0001      0.792595  0.0254   0.0307   0.0450    0.0465   0.0000      0.250864   443.3401       4.62064       21.9923       2.08973      -3.50432      0.804916      0.329244      0.451910      0.500605      0.565651      0.604194      0.626704
  85   9 3419.1566    3.5759  3.5672 12.4295  0.0003      0.599871  0.0366   0.0188   0.0659    0.0383   0.0000      0.160437   443.1476       4.15057       21.9497       2.03144      -4.19912      0.737457      0.463961      0.631503      0.713055      0.791791      0.854186      0.889300
  85  10 3628.7595    2.6587  5.8440 12.1868 -0.0032      0.265546  0.0673   0.0114   0.1091    0.0335   0.0000      0.147196   444.0614       6.02363       22.3030       1.57640      -3.39369     -0.215897      0.751365       1.00702       1.14591       1.27563       1.35946       1.42095
  86   1 1401.1184    0.1553  0.1814 10.0490  0.0000       28.2171  0.0087   0.0048   0.0189    0.0153   0.0000       20.9806   440.7332     0.0173780       21.8782      0.161647      -3.18213     -0.395806      0.126655      0.173929      0.201529      0.225176      0.247060      0.249077
  86   2 1743.9432    0.4201  0.5245  9.9373  0.0000       17.4062  0.0115   0.0061   0.0242    0.0286   0.0000       2.03411   441.5550      0.467670       22.3595     0.0600939      -3.21916    -0.0785084      0.177966      0.230384      0.278377      0.298217      0.311957      0.327719
  86   3 2028.3480    0.7995  1.0791 10.1108  0.0000       8.49525  0.0184   0.0084   0.0365    0.0644   0.0000      0.889626   442.2374     0.0582636       22.1106      0.358591      -4.13513     -0.232801      0.245804      0.336912      0.381357      0.424322      0.443716      0.474309
  86   4 2294.2303    1.3630  1.6330 10.5449  0.0000       4.53966  0.0229   0.0111   0.0433    0.0668   0.0000      0.480249   442.5377       1.57073       21.9588    -0.0703793      -3.29767      0.634946      0.301441      0.409633      0.455978      0.509967      0.536577      0.564533
  86   5 2537.3925    2.2325  1.8707 11.3422  0.0000       2.87896  0.0242   0.0162   0.0445    0.0617   0.0000      0.357915   442.7212       2.41784       22.5324     -0.404523      -3.44740     -0.398457      0.319062      0.435538      0.491789      0.552194      0.583323      0.609346
  86   6 2771.7569    3.2783  1.6942 12.1728  0.0000       2.17774  0.0223   0.0250   0.0399    0.0627   0.0000      0.371911   442.4267       2.07691       23.0864      0.843675      -3.41331     -0.811247      0.294053      0.409289      0.446998      0.511454      0.539873      0.562958
  86   7 2999.2687    4.2993  1.6272 12.8201  0.0002      0.840944  0.0210   0.0336   0.0396    0.0622   0.0000      0.374731   442.5942       3.08064       21.5814       1.78938      -3.10485     -0.457544      0.275859      0.378368      0.418813      0.479130      0.494545      0.541830
  86   8 3218.8752    4.3866  2.1309 12.7137  0.0000      0.517039  0.0249   0.0290   0.0450    0.0517   0.0000      0.246125   442.7392       3.05737       23.0411      0.938179      -2.35588      -1.10286      0.324859      0.443344      0.499091      0.560474      0.590763      0.611880
  86   9 3433.2546    3.4862  3.6788 12.5244  0.0000      0.382456  0.0375   0.0183   0.0691    0.0356   0.0000      0.154742   443.6550       3.67745       22.1978       2.05705      -3.23888      -1.37199      0.468108      0.626263      0.711019      0.800416      0.853856      0.891704
  86  10 3643.7942    2.6753  6.6066 12.1433  0.0012      0.413036  0.0765   0.0108   0.1194    0.0329   0.0000      0.134686   443.6369       3.25183       21.8751       2.50676      -2.27054       1.15140      0.807359       1.09628       1.24753       1.38983       1.47645       1.53440
  87   1 1408.0511    0.1593  0.2137 10.0564  0.0000       32.4865  0.0101   0.0047   0.0203    0.0155   0.0000       18.1895   440.8143     -0.191561       22.3505      0.466622      -2.94873     -0.195567      0.145810      0.211405      0.233112      0.255466      0.262009      0.291304
  87   2 1751.5178    0.4248  0.5361  9.9855  0.0000       17.4931  0.0120   0.0061   0.0234    0.0282   0.0000       2.06533   441.4177      0.124312       21.9287     -0.487728      -3.24772      0.176237      0.174326      0.243109      0.265424      0.303840      0.331434      0.346251
  87   3 2037.2132    0.8214  1.0618 10.1767  0.0000       9.27594  0.0179   0.0085   0.0349    0.0600   0.0000      0.908669   442.1470      0.414185       21.9825    -0.0133277      -3.76931      0.487687      0.236796      0.309615      0.355066      0.395796      0.424839      0.464386
  87   4 2303.9502    1.4367  1.6456 10.6465  0.0000       4.00798  0.0229   0.0115   0.0421    0.0653   0.0000      0.472128   442.7212      0.651089       22.1707      0.668841      -3.16518     -0.706190      0.290195      0.397368      0.445432      0.510578      0.529136      0.558945
  87   5 2547.9585    2.2802  1.8772 11.2912 -0.0000       2.66874  0.0234   0.0162   0.0439    0.0643   0.0000      0.349143   442.8217       1.33112       23.1448       1.76745      -3.18554      0.585751      0.305813      0.414721      0.461755      0.536125      0.570115      0.599556
  87   6 2783.3422    3.3249  1.6019 12.4230  0.0000       1.34247  0.0217   0.0264   0.0395    0.0616   0.0000      0.426658   442.7307       2.04422       22.1817      0.678001      -3.11470     -0.222980      0.278183      0.375278      0.419863      0.477863      0.508964      0.534624
  87   7 3011.7540    4.2913  1.6028 13.1152 -0.0023      0.754095  0.0218   0.0342   0.0394    0.0526   0.0000      0.381653   442.7748       2.73969       22.7696      0.959758      -3.49500    -0.0581605      0.282946      0.380359      0.434175      0.476627      0.505443      0.527122
  87   8 3232.1698    4.2917  2.2483 12.8974  0.0000      0.922800  0.0264   0.0283   0.0473    0.0469   0.0000      0.249973   442.7810       3.76169       23.4200       2.55913      -2.56047     -0.445238      0.335530      0.456364      0.509773      0.573105      0.618946      0.642338
  87   9 3447.3143    3.4376  3.6808 12.5963  0.0000      0.293972  0.0385   0.0181   0.0696    0.0353   0.0000      0.170789   442.5131       5.00671       21.7635      0.243537      -2.57814      -1.39832      0.472014      0.636577      0.726239      0.808235      0.879538      0.918630
  87  10 3658.6057    2.5793  6.5766 12.1978 -0.0020      0.335365  0.0776   0.0105   0.1205    0.0320   0.0000      0.140764   442.4050       4.77482       22.4581       4.06092      -3.80207     -0.846303      0.819551       1.09674       1.23938       1.38409       1.46403       1.52256
  88   1 1414.9318    0.1596  0.1997 10.0708  0.0000       17.4199  0.0095   0.0047   0.0193    0.0154   0.0000       19.0747   440.4267     0.0467260       22.3403    -0.0104174      -3.57348     -0.336606      0.165418      0.195984      0.224361      0.240793      0.267713      0.288226
  88   2 1758.9929    0.4383  0.5464  9.9761  0.0000       15.7735  0.0122   0.0062   0.0232    0.0300   0.0000       1.92569   440.9872     -0.132919       22.0667    -0.0748524      -3.40782     -0.453463      0.180188      0.243188      0.279791      0.305853      0.327549      0.341093
  88   3 2045.9625    0.8235  1.0951 10.2401  0.0000       8.71000  0.0190   0.0085   0.0357    0.0605   0.0000      0.931290   442.3149      0.342437       22.2411      0.492686      -2.76959    -0.0737268      0.246353      0.337770      0.375592      0.411771      0.441062      0.459377
  88   4 2313.5886    1.4631  1.6428 10.7968  0.0000       3.92854  0.0233   0.0120   0.0416    0.0627   0.0000      0.473766   442.4179       1.99481       21.8240     -0.523386      -3.03084     -0.330323      0.295531      0.397996      0.447427      0.504033      0.529059      0.557375
  88   5 2558.4624    2.2697  1.8662 11.5126  0.0000       2.64733  0.0239   0.0164   0.0443    0.0579   0.0000      0.369848   442.5565       1.93790       22.7711       1.51727      -3.26637     -0.236471      0.306851      0.422478      0.474955      0.537583      0.565039      0.600379
  88   6 2794.9613    3.3530  1.7232 12.2538  0.0000       1.31596  0.0223   0.0250   0.0410    0.0619   0.0000      0.392113   443.1792       2.25701       21.6121       1.18167      -2.11352      0.858508      0.285573      0.389676      0.432439      0.486054      0.514567      0.541998
  88   7 3024.1309    4.3503  1.6420 12.9381 -0.0002      0.585360  0.0214   0.0336   0.0389    0.0603   0.0000      0.364523   443.0262       2.99694       22.8455       1.40814      -3.18110       1.24440      0.279723      0.373564      0.424772      0.474604      0.505361      0.529038
  88   8 3245.3479    4.3004  2.2168 12.9370  0.0000      0.479635  0.0256   0.0284   0.0472    0.0460   0.0000      0.233909   442.8860       3.60892       22.2376       1.78156      -3.21319     -0.126930      0.333135      0.447886      0.502891      0.557504      0.596314      0.637535
  88   9 3461.3209    3.3357  3.9978 12.5159 -0.0002      0.622949  0.0422   0.0169   0.0750    0.0364   0.0000      0.164596   443.2384       6.80682       22.9829       1.37876      -3.57442     -0.903661      0.493528      0.674079      0.760086      0.847235      0.903968      0.953065
  88  10 3673.2771    2.5819  6.7850 12.1366  0.0034      0.241869  0.0784   0.0102   0.1219    0.0320   0.0000      0.139869   440.9920       4.38682       22.5693       3.77235      -1.93335     -0.211271      0.817206       1.10208       1.26177       1.40123       1.50836       1.58605
  89   1 1421.7496    0.1626  0.1901 10.0342  0.0000       47.7539  0.0090   0.0048   0.0173    0.0156   0.0000       18.3159   440.6864     -0.245362       21.8946     -0.167089      -3.55429     -0.291454      0.146090      0.182165      0.188856      0.221050      0.260529      0.286701
  89   2 1766.4108    0.4413  0.5933  9.9361  0.0000       16.1902  0.0122   0.0060   0.0260    0.0316   0.0000       1.82266   440.9562      0.169721       21.8089      0.380418      -3.98791     -0.130255      0.181918      0.239730      0.277702      0.312646      0.330315      0.359940
  89   3 2054.6941    0.8447  1.0828 10.2203  0.0000       9.60035  0.0185   0.0086   0.0342    0.0611   0.0000      0.915885   441.9950      0.393889       22.2028      0.209023      -3.47518     -0.206898      0.236684      0.324637      0.365460      0.425735      0.449765      0.475530
  89   4 2323.1229    1.4756  1.6136 10.9421  0.0000       3.34402  0.0228   0.0119   0.0420    0.0563   0.0000      0.501414   442.3693      0.818697       21.9926      0.250453      -3.90740    -0.0522816      0.288387      0.392044      0.440887      0.494067      0.527034      0.551437
  89   5 2568.8400    2.3488  1.8577 11.5637  0.0001       2.20996  0.0244   0.0171   0.0434    0.0627   0.0000      0.371616   443.1532       2.25428       22.3491      0.535467      -2.60989     0.0303905      0.313198      0.417706      0.469658      0.538702      0.581578      0.610729
  89   6 2806.4731    3.4655  1.6116 12.4216  0.0000       1.47947  0.0214   0.0268   0.0390    0.0632   0.0000      0.392782   442.9296       2.14588       22.6563      0.790195      -3.54629     -0.617632      0.270130      0.375351      0.419428      0.472546      0.496944      0.512868
  89   7 3036.4897    4.4560  1.6367 13.0127 -0.0001      0.857152  0.0211   0.0347   0.0392    0.0611   0.0000      0.358171   443.4520       2.63880       22.4257       1.28992      -3.40531      0.843488      0.272147      0.367627      0.415394      0.468386      0.495133      0.529238
  89   8 3258.4557    4.3027  2.3463 12.8113 -0.0000      0.603510  0.0261   0.0269   0.0483    0.0459   0.0000      0.219614   442.6261       4.12672       21.5109      0.533500      -3.86187     -0.516255      0.328185      0.439225      0.499639      0.546101      0.609282      0.628900
  89   9 3475.4005    3.4060  4.4074 12.3546  0.0005      0.796825  0.0446   0.0162   0.0786    0.0395   0.0000      0.142126   443.7960       5.98785       20.6643      0.235845      -4.01469    -0.0379439      0.528288      0.715172      0.803063      0.904512      0.944943       1.01213
  89  10 3688.1524    2.4508  6.8129 12.1532 -0.0025      0.510022  0.0824   0.0096   0.1263    0.0308   0.0000      0.153422   443.2781       3.74757       22.5758       1.94129      -1.83326      -1.89982      0.828330       1.14548       1.27809       1.43294       1.52308       1.60890
  90   1 1428.5335    0.1682  0.2076 10.0472  0.0000       21.7398  0.0095   0.0047   0.0174    0.0153   0.0000       16.0746   440.3127      0.382308       22.3133      0.539167      -4.17745    -0.0320427      0.144164      0.196034      0.224699      0.257579      0.265874      0.302937
  90   2 1773.7659    0.4469  0.5868  9.9382  0.0003       18.1556  0.0121   0.0061   0.0255    0.0321   0.0000       1.86626   440.9547    -0.0280002       21.8613     -0.317724      -3.67468    -0.0211360      0.176450      0.239909      0.268053      0.303352      0.328946      0.331653
  90   3 2063.3103    0.8765  1.1749 10.0708  0.0000       7.29041  0.0194   0.0086   0.0356    0.0726   0.0000      0.830233   442.3092      0.137261       22.1602      0.422641      -4.28407     -0.148053      0.245770      0.333625      0.378595      0.427139      0.455817      0.477011
  90   4 2332.6345    1.4863  1.7003 10.8529  0.0000       3.57534  0.0238   0.0114   0.0429    0.0576   0.0000      0.477505   442.5054      0.594945       21.7247      0.757351      -2.53640      0.346209      0.295846      0.408517      0.452881      0.510175      0.539879      0.570416
  90   5 2579.2410    2.3955  1.8970 11.5485  0.0000       2.67727  0.0239   0.0168   0.0435    0.0585   0.0000      0.342215   442.7696      0.626843       21.5299       1.41163      -2.52618      0.291234      0.293954      0.401124      0.449627      0.509050      0.542150      0.560720
  90   6 2817.9644    3.4360  1.6958 12.5832 -0.0016       2.65922  0.0221   0.0260   0.0411    0.0515   0.0000      0.469782   442.6248       1.89551       23.2298       1.04914      -4.10524     -0.576656      0.278115      0.374305      0.416388      0.473039      0.496805      0.520654
  90   7 3048.7237    4.5157  1.7345 12.9406  0.0000    -0.0727132  0.0216   0.0332   0.0403    0.0580   0.0000      0.344878   442.7331       2.88584       23.1197      0.790023      -2.85039     -0.314950      0.269115      0.362355      0.412681      0.462107      0.491176      0.513341
  90   8 3271.5312    4.1590  2.4835 12.9006  0.0000      0.764518  0.0277   0.0257   0.0509    0.0422   0.0000      0.200321   443.0405       3.97582       22.5036       1.72238      -2.61452       1.12913      0.340446      0.467794      0.515785      0.580482      0.625893      0.664020
  90   9 3489.2474    3.2617  4.1511 12.5000 -0.0004      0.527580  0.0433   0.0162   0.0769    0.0372   0.0000      0.161508   443.1014       5.12488       22.3747      0.992089      -2.57183     0.0575555      0.500865      0.677470      0.753482      0.850987      0.901156      0.959333
  91   1 1435.2588    0.1680  0.2242 10.0693  0.0000       27.4574  0.0098   0.0046   0.0195    0.0156   0.0000       15.3966   440.6358    -0.0775223       22.2948     -0.136076      -3.92393      0.515115      0.145424      0.196084      0.238958      0.241959      0.280041      0.286827
  91   2 1781.0585    0.4625  0.5949 10.0093  0.0003       17.4644  0.0123   0.0062   0.0247    0.0318   0.0000       1.84644   440.9494      0.437274       22.0519      0.424510      -4.23255      0.470314      0.178804      0.249662      0.280440      0.314649      0.350035      0.369821
  91   3 2071.9118    0.8877  1.1815 10.1697 -0.0001       7.46026  0.0193   0.0086   0.0365    0.0693   0.0000      0.836543   442.1303      0.667313       22.4672     -0.222244      -3.27217      0.529903      0.237950      0.322186      0.369545      0.412346      0.432191      0.458339
  91   4 2342.1072    1.5124  1.6585 11.0642  0.0000       4.40017  0.0233   0.0121   0.0439    0.0577   0.0000      0.512744   442.9829      0.901011       23.0715      0.265598      -3.35819    -0.0125176      0.288999      0.399017      0.437813      0.499408      0.531545      0.561378
  91   5 2589.5528    2.4403  1.8949 11.7353 -0.0000       1.98998  0.0238   0.0173   0.0440    0.0539   0.0000      0.364742   442.9207       1.00544       21.6361       1.06812      -3.63019      0.421657      0.287969      0.393177      0.442353      0.485439      0.535655      0.571983
  91   6 2829.2925    3.5646  1.6715 12.5049 -0.0047       1.41310  0.0212   0.0268   0.0398    0.0589   0.0000      0.379449   443.3197       1.49695       22.8215       1.41392      -2.96431     -0.813792      0.268523      0.363901      0.416664      0.468772      0.495204      0.529942
  91   7 3060.9332    4.4829  1.6891 13.0355  0.0000      0.647148  0.0218   0.0336   0.0392    0.0577   0.0000      0.364464   443.3339       3.01786       21.7134       1.35088      -3.35726     -0.121314      0.268198      0.366631      0.409927      0.457989      0.479446      0.509999
  91   8 3284.4895    4.1813  2.6902 12.7280 -0.0001      0.505078  0.0289   0.0244   0.0515    0.0451   0.0000      0.215536   443.3965       2.88410       21.3887       1.70802      -3.58646     -0.204016      0.355300      0.481181      0.547113      0.608459      0.646010      0.687805
  91   9 3502.8787    3.3711  4.9536 12.3565  0.0009     -0.164342  0.0511   0.0148   0.0862    0.0397   0.0000      0.143623   443.2880       4.69008       23.5839       1.65927      -2.22808       2.73412      0.573497      0.761366      0.863355      0.968110       1.02160       1.08866
  92   1 1441.9339    0.1798  0.2181 10.0379  0.0000       25.1543  0.0087   0.0046   0.0179    0.0155   0.0000       14.0021   440.4233     -0.180994       21.9566      0.390315      -3.31043      0.113523      0.124261      0.167563      0.197720      0.214395      0.236179      0.256209
  92   2 1788.2659    0.4716  0.6560  9.9578 -0.0004       17.2221  0.0128   0.0060   0.0276    0.0330   0.0000       1.68520   440.9654     -0.195002       22.7710     0.0780655      -3.48534      0.258476      0.174825      0.238570      0.273762      0.302506      0.322555      0.340009
  92   3 2080.4584    0.9042  1.1809 10.3067 -0.0005       7.05626  0.0197   0.0089   0.0366    0.0656   0.0000      0.884081   442.1420      0.358218       22.6856      0.107824      -3.96015     -0.221380      0.240525      0.323324      0.364406      0.412467      0.439861      0.458483
  92   4 2351.3715    1.5893  1.7839 10.9295  0.0000       3.39314  0.0241   0.0119   0.0431    0.0583   0.0000      0.440839   442.4618       1.50187       22.8010      0.970805      -3.10362     -0.892797      0.286466      0.397873      0.440343      0.499406      0.535731      0.579143
  92   5 2599.8478    2.4679  1.8840 11.9695  0.0001       2.11028  0.0240   0.0177   0.0443    0.0477   0.0000      0.374221   442.5920       1.30637       22.1230    0.00887918      -3.79556     -0.571632      0.291648      0.390470      0.441886      0.491959      0.527877      0.553566
  92   6 2840.6642    3.6426  1.6214 12.6235  0.0003       1.66500  0.0210   0.0275   0.0390    0.0553   0.0000      0.401949   443.0268       3.19247       22.0847      0.669463      -2.38724     -0.395370      0.257119      0.347699      0.388242      0.436538      0.466656      0.485643
  92   7 3073.0677    4.5129  1.7371 13.0688  0.0000      0.886034  0.0216   0.0333   0.0399    0.0539   0.0000      0.342374   442.9083       2.91591       21.8906       1.66134      -3.52321     -0.704220      0.276367      0.368608      0.412836      0.465939      0.488572      0.517911
  92   8 3297.3863    4.0556  2.6660 12.9952  0.0000      0.609313  0.0295   0.0242   0.0535    0.0373   0.0000      0.229238   443.3257       3.12913       21.7835      0.561604      -2.39720      0.489084      0.350957      0.477669      0.546992      0.609856      0.648553      0.675595
  92   9 3516.7142    3.0414  4.3284 12.5843 -0.0020      0.334404  0.0484   0.0148   0.0842    0.0345   0.0000      0.180842   442.7436       3.94876       22.2723       1.62202      -3.44912     -0.863724      0.523865      0.715299      0.812855      0.910682      0.974690       1.02887
  93   1 1448.5829    0.1894  0.2265 10.0556  0.0000       30.3062  0.0081   0.0047   0.0194    0.0157   0.0000       12.9975   440.3696     -0.177384       22.1388     0.0427217      -3.37059    -0.0184749      0.120507      0.165510      0.188545      0.213769      0.235734      0.240885
  93   2 1795.4491    0.4951  0.6020  9.9977  0.0000       15.9351  0.0118   0.0064   0.0242    0.0324   0.0000       1.59930   441.0092    -0.0830687       22.4657     -0.133782      -3.36339     -0.108430      0.173744      0.231346      0.257789      0.297655      0.314233      0.340859
  93   3 2089.0009    0.9067  1.2476 10.3590  0.0000       8.72240  0.0201   0.0087   0.0383    0.0610   0.0000      0.843596   441.9390      0.848635       22.9550      0.426305      -3.74445     -0.282848      0.243143      0.332027      0.377447      0.418036      0.443281      0.471312
  93   4 2360.6113    1.6007  1.7624 11.0889 -0.0001       2.98559  0.0237   0.0123   0.0438    0.0565   0.0000      0.469367   442.5536       1.68831       21.9635      0.697840      -3.48739      0.268883      0.288600      0.383565      0.433598      0.480707      0.522189      0.548578
  93   5 2610.0005    2.5395  1.8924 11.8055  0.0000       1.34434  0.0235   0.0177   0.0437    0.0546   0.0000      0.356172   442.3370       1.27221       22.8554      0.684832      -3.19424      0.194017      0.283696      0.387328      0.431226      0.483218      0.511459      0.536915
  93   6 2851.8823    3.6914  1.7633 12.3763  0.0000       1.50413  0.0219   0.0263   0.0394    0.0638   0.0000      0.366950   443.1808       2.29175       22.3334       1.23343      -2.76881    -0.0499691      0.262804      0.356464      0.398124      0.453451      0.485424      0.503476
  93   7 3085.0707    4.5045  1.8395 12.9063  0.0000      0.150086  0.0224   0.0313   0.0401    0.0552   0.0000      0.318446   442.9371       3.34476       22.2225       1.40903      -3.24300      0.807361      0.268071      0.362367      0.407526      0.458564      0.484319      0.516754
  93   8 3310.2915    4.1342  2.7451 12.8249  0.0002      0.522223  0.0290   0.0240   0.0534    0.0420   0.0000      0.176615   443.0887       3.77960       22.9491       1.21736      -2.76448      -1.09516      0.346155      0.471985      0.530814      0.599787      0.640916      0.664076
  93   9 3530.5610    3.2387  5.0898 12.4212  0.0026      0.905676  0.0539   0.0141   0.0897    0.0366   0.0000      0.145891   443.5110       4.66152       22.5966       2.31707      -3.46173      -2.30743      0.577494      0.783463      0.889356      0.995432       1.07255       1.13861
  94   1 1455.1773    0.1767  0.2453 10.0521  0.0000       34.8582  0.0101   0.0045   0.0198    0.0159   0.0000       13.8565   440.1809     -0.106345       22.2183      0.117242      -3.24556     -0.192727      0.152549      0.216537      0.248548      0.278551      0.299410      0.316214
  94   2 1802.5234    0.4899  0.6393 10.0219  0.0000       12.4087  0.0124   0.0062   0.0260    0.0336   0.0000       1.62974   441.0573    -0.0127901       22.1051    -0.0629745      -3.34403     -0.384323      0.171733      0.227324      0.259083      0.296883      0.314706      0.339800
  94   3 2097.3782    0.9485  1.2664 10.2819  0.0000       6.72198  0.0199   0.0090   0.0374    0.0685   0.0000      0.766630   441.5285      0.300705       22.0187     -0.102530      -3.61445    -0.0691225      0.236816      0.324686      0.362484      0.393442      0.436387      0.457980
  94   4 2369.8622    1.6163  1.7681 11.1154 -0.0003       3.15730  0.0240   0.0123   0.0437    0.0568   0.0000      0.453356   442.3361       1.27353       22.1103       1.15181      -3.36585     -0.245137      0.284161      0.382829      0.429739      0.484379      0.518678      0.549529
  94   5 2620.2571    2.5290  1.9218 11.8061 -0.0001       2.45499  0.0243   0.0178   0.0445    0.0595   0.0000      0.368962   442.8923       1.08423       21.9693     -0.324606      -3.07984    -0.0635581      0.291371      0.398197      0.454372      0.501410      0.537053      0.561646
  94   6 2863.0922    3.8118  1.7242 12.4019  0.0001       1.38536  0.0215   0.0278   0.0390    0.0711   0.0000      0.379507   443.1514       1.84148       22.4733     0.0551099      -3.35772     -0.755227      0.262641      0.349478      0.388665      0.441591      0.476118      0.506137
  94   7 3097.0899    4.4957  1.8948 13.0354  0.0000      0.395180  0.0228   0.0307   0.0414    0.0491   0.0000      0.321009   442.8209       3.68074       22.3464      0.793939      -3.36415     -0.632533      0.271674      0.366283      0.409726      0.456993      0.499194      0.524099
  94   8 3323.0632    4.0330  2.8395 12.7853  0.0000      0.406428  0.0295   0.0227   0.0549    0.0412   0.0000      0.196148   443.3879       3.85341       22.2021       1.48922      -2.70555     -0.856887      0.349839      0.480173      0.535983      0.608024      0.658356      0.687247
  94   9 3543.9383    3.0464  5.1698 12.4281 -0.0024      0.144942  0.0575   0.0127   0.0937    0.0351   0.0000      0.159395   442.7023       4.86068       23.9380       2.63307      -2.45597     -0.215839      0.579731      0.791519      0.896770       1.01212       1.07894       1.11606
  95   1 1461.7082    0.1896  0.2169  9.9873  0.0000       30.0749  0.0084   0.0045   0.0161    0.0158   0.0000       12.8886   440.1135   -0.00473039       22.1727      0.168971      -3.52061     0.0293697      0.120001      0.156298      0.181658      0.196632      0.211523      0.228285
  95   2 1809.6123    0.4981  0.6556  9.9890  0.0000       17.3483  0.0127   0.0062   0.0259    0.0335   0.0000       1.66093   441.3669     -0.256021       22.1448     0.0203525      -3.08379      0.418170      0.164498      0.230368      0.249040      0.292244      0.301856      0.320243
  95   3 2105.7978    0.9424  1.2567 10.4357  0.0000       6.58897  0.0202   0.0090   0.0377    0.0598   0.0000      0.826530   441.9559     -0.149745       22.5865      0.200331      -2.72090     0.0947270      0.237222      0.325258      0.366675      0.409316      0.435708      0.462307
  95   4 2378.9287    1.6705  1.8304 11.1467  0.0000       2.41538  0.0237   0.0123   0.0447    0.0531   0.0000      0.426374   442.2330     0.0253637       22.0364      0.811446      -3.93920      -1.12728      0.278644      0.379194      0.434795      0.493836      0.516347      0.543859
  95   5 2630.3251    2.6043  1.9025 11.8964  0.0000       2.56769  0.0237   0.0179   0.0440    0.0515   0.0000      0.396884   442.3467      0.942128       23.3268      0.844039      -3.57695      -1.39446      0.269900      0.363577      0.406939      0.466640      0.492348      0.523586
  95   6 2874.2192    3.8136  1.6765 12.6103 -0.0000      0.743657  0.0209   0.0279   0.0387    0.0581   0.0000      0.383034   443.3186       2.36422       22.3728      0.798797      -3.76976    -0.0873075      0.251648      0.338350      0.377990      0.413715      0.444274      0.476277
  95   7 3108.9954    4.5014  1.8336 13.1799  0.0001      0.731334  0.0228   0.0318   0.0412    0.0478   0.0000      0.339891   442.9916       2.57928       21.6710       1.82850      -2.50443     -0.459627      0.269275      0.360469      0.406017      0.462444      0.501073      0.517261
  95   8 3335.7186    3.9999  3.0210 12.7505  0.0000      0.303306  0.0311   0.0217   0.0574    0.0399   0.0000      0.186308   443.3424       3.22314       21.8830     -0.112181      -2.91857     -0.519315      0.356757      0.482261      0.552805      0.607840      0.661275      0.675026
  95   9 3557.5669    3.0290  5.4910 12.2951  0.0000      0.661933  0.0614   0.0122   0.0977    0.0370   0.0000      0.153752   442.8514       3.98678       21.8536       1.37969      -3.15873       1.62582      0.607074      0.832358      0.936902       1.05100       1.11881       1.17303
  96   1 1468.2252    0.1915  0.2414 10.0160  0.0000       50.5861  0.0090   0.0046   0.0184    0.0161   0.0000       11.6853   440.2330     -0.244990       22.0726      0.323407      -3.69990    -0.0145700      0.127786      0.173525      0.190744      0.215386      0.233437      0.239778
  96   2 1816.6136    0.5122  0.6866  9.9719  0.0000       15.6027  0.0128   0.0062   0.0266    0.0357   0.0000       1.53373   441.2968      0.222886       22.6856    -0.0629176      -3.49613      0.378549      0.173342      0.235210      0.270014      0.294621      0.319576      0.328427
  96   3 2114.1241    0.9681  1.2967 10.3844  0.0000       4.99611  0.0204   0.0089   0.0378    0.0635   0.0000      0.779693   441.9364      0.345554       23.2750      0.390093      -3.63105     -0.539458      0.238827      0.322550      0.364925      0.414485      0.435703      0.466475
  96   4 2388.0321    1.6774  1.8722 11.1795  0.0001       2.38392  0.0245   0.0121   0.0453    0.0527   0.0000      0.431440   442.3174       1.04242       21.4060       1.43511      -2.68290      -1.15532      0.285399      0.387194      0.428555      0.479125      0.521588      0.549317
  96   5 2640.3611    2.6853  1.8615 11.9112  0.0000       2.64377  0.0233   0.0191   0.0422    0.0586   0.0000      0.362574   442.9169       1.44187       23.0013      0.347287      -3.56606  -0.000683936      0.275340      0.375014      0.424975      0.476319      0.502625      0.531050
  96   6 2885.3325    3.8067  1.7384 12.7007  0.0000       1.44369  0.0215   0.0273   0.0395    0.0531   0.0000      0.365906   443.3168       2.33098       22.6553      0.418978      -3.56345      0.431569      0.257079      0.348886      0.392709      0.436854      0.467128      0.479688
  96   7 3120.8145    4.5580  1.8863 13.0149  0.0000      0.825905  0.0226   0.0312   0.0409    0.0529   0.0000      0.324547   442.6836       3.00016       21.7763       1.31100      -3.31999     0.0865888      0.269851      0.364835      0.413454      0.463510      0.498474      0.511626
  96   8 3348.3736    3.9585  3.2259 12.7102  0.0001      0.351232  0.0327   0.0211   0.0594    0.0412   0.0000      0.180025   443.3200       5.73881       21.7378       1.46923      -1.80463     0.0878302      0.376997      0.500088      0.572146      0.641767      0.684848      0.726362
  96   9 3571.0616    3.0331  5.7373 12.3186  0.0010      0.472814  0.0629   0.0119   0.0997    0.0352   0.0000      0.150504   444.1781       6.14199       22.8194       1.54244      -4.81816     -0.728412      0.605676      0.826939      0.929013       1.04947       1.11408       1.17931
  97   1 1474.6656    0.2095  0.2584  9.9899  0.0000       20.9545  0.0089   0.0046   0.0178    0.0159   0.0000       9.56338   440.3778    -0.0326673       21.9461     -0.151432      -3.78296     0.0103263      0.125008      0.160227      0.186078      0.199301      0.216764      0.229211
  97   2 1823.5396    0.5366  0.6672  9.9531  0.0000       14.0875  0.0123   0.0064   0.0252    0.0367   0.0000       1.45500   440.8612     -0.111977       22.3306      0.336283      -3.44844     -0.636402      0.167510      0.220510      0.244015      0.278799      0.304883      0.321793
  97   3 2122.4985    0.9822  1.3430 10.3386  0.0000       7.88090  0.0210   0.0089   0.0381    0.0646   0.0000      0.764343   442.1726      0.499036       21.8315      0.297803      -2.67519      0.493216      0.241620      0.316964      0.365397      0.408776      0.444230      0.468794
[truncated: 181,876 more chars]
