# Supplementary material for: Global-Mode Analysis of Full-Disk Data from the Michelson Doppler Imager and the Helioseismic and Magnetic Imager
Source: Sol Phys. 2018 Jan 31;293(2):29. doi: 10.1007/s11207-017-1201-5 (PMC6566312; doi:10.1007/s11207-017-1201-5)
Supplement: Supplementary file 2 — (TAR 362.4 MB) [file 11207_2017_1201_MOESM2_ESM.tar › HMI/hmiv72dasym.7912]

   0  18 2629.8744    2.2878  1.1290  2.1362  0.0000       2.79140  0.2032   0.3312   0.5491 1000.0000   0.0000       2.84218    -0.0000       0.00000       0.00000       0.00000       0.00000       0.00000       0.00000       0.00000       0.00000       0.00000       0.00000       0.00000
   0  20 2899.1015    3.2771  0.6423  5.3997  0.0000      0.665266  0.1537   0.4546   0.2212 1000.0000   0.0000       3.26139    -0.0000       0.00000       0.00000       0.00000       0.00000       0.00000       0.00000       0.00000       0.00000       0.00000       0.00000       0.00000
   1  13 2020.8789    0.6192  0.4673 10.0507  0.0000       11.4852  0.1012   0.0838   0.1869    0.2602   0.0000       6.09363   354.5382      -5.42704       0.00000       0.00000       0.00000       0.00000       92.4801       56.9415       0.00000       0.00000       0.00000       0.00000
   1  14 2156.9057    0.8973  0.5897 10.0635  0.0000       6.42700  0.1138   0.0814   0.1475    0.4198   0.0000       3.82751   445.4887       8.50830       0.00000       0.00000       0.00000       0.00000       101.454       59.9048       0.00000       0.00000       0.00000       0.00000
   1  15 2292.1375    1.1758  0.8216  9.3555  0.0000       2.85110  0.0966   0.0990   0.2254    1.7402   0.0000       2.56495   391.5611       66.0940       0.00000       0.00000       0.00000       0.00000       83.4864       56.5139       0.00000       0.00000       0.00000       0.00000
   1  17 2559.1752    2.0043  1.0549  8.6254  0.0024       4.18464  0.1112   0.1531   0.2703    5.5717   0.0000       2.36119   526.8739       45.0866       0.00000       0.00000       0.00000       0.00000       110.683       53.0574       0.00000       0.00000       0.00000       0.00000
   1  22 3233.4457    3.6682  1.2068 12.5388  0.0000       3.82116  0.1391   0.3152   0.3709    1.8317   0.0000       2.84850   408.3400       203.871       0.00000       0.00000       0.00000       0.00000       123.187       64.4666       0.00000       0.00000       0.00000       0.00000
   1  26 3776.2910    2.1606  5.8784  2.1482  0.0000     -0.197597  0.3748   0.0859   0.8266 1000.0000   0.0000      0.415254   223.6157      -170.733       0.00000       0.00000       0.00000       0.00000       296.196       159.176       0.00000       0.00000       0.00000       0.00000
   2  11 1810.3715    0.3926  0.2310  9.9823  0.0000       10.1983  0.0444   0.0578   0.1203    0.1499   0.0000       9.38069   452.4867       13.7950       7.98503       8.32985       0.00000       0.00000       40.2993       29.4119       12.6264       3.95495       0.00000       0.00000
   2  14 2217.6912    1.0841  0.5701  9.1794  0.0000       5.39415  0.0560   0.0833   0.1376    0.7784   0.0000       2.13340   426.8328       21.4490      -15.2915      -9.74183       0.00000       0.00000       33.2802       25.8373       16.0981       5.56497       0.00000       0.00000
   2  17 2619.8128    1.9291  0.8889 11.6619  0.0014       2.30417  0.1008   0.1240   0.1696    0.5016   0.0000       2.10324   422.7298      -9.88903      -22.2822       8.84710       0.00000       0.00000       62.5945       46.2458       25.0717       7.94227       0.00000       0.00000
   2  18 2754.6070    2.5831  0.9981 11.4274  0.0000       2.73920  0.0837   0.1619   0.1921    1.1454   0.0000       1.91470   486.6014       22.2278       7.29625       16.5324       0.00000       0.00000       42.8577       38.2003       19.9365       8.34988       0.00000       0.00000
   2  22 3295.2972    3.4439  1.8996 10.8489  0.0449      0.534566  0.1329   0.1888   0.3095    0.9618   0.0000      0.964389   427.7585       46.8252      -59.9040       16.9051       0.00000       0.00000       59.7514       56.8983       30.0401       13.3425       0.00000       0.00000
   2  23 3430.7981    3.2630  2.5702 -2.8108  0.0000     0.0954479  0.1427   0.1224   0.3058 1000.0000   0.0000      0.549389   487.3253       182.307       7.03104       4.54197       0.00000       0.00000       66.4891       54.9511       37.7633       13.4889       0.00000       0.00000
   2  24 3566.9856    2.7770  3.1119 10.8169  0.0000     0.0689047  0.1806   0.1058   0.3477    0.9153   0.0000      0.423182   395.8520       79.6190      -62.8325       23.4691       0.00000       0.00000       100.107       75.9616       42.8698       13.8258       0.00000       0.00000
   3  10 1729.1108    0.3124  0.2074  9.7695  0.0000       22.5285  0.0375   0.0365   0.0829    0.1074   0.0000       12.1704   438.6550       10.9532       16.7181     -0.112609       1.36188       1.04264       17.7342       15.3379       12.1829       6.46361       3.49733      0.858355
   3  12 2001.2530    0.5736  0.4419 10.1096  0.0000       9.55611  0.0551   0.0414   0.1012    0.1918   0.0000       3.74779   433.6787       2.40613      -21.1404      -1.34309      -7.23206      -1.13974       22.2608       19.4395       16.4641       10.7893       4.77823       1.33538
   3  13 2137.7209    0.7738  0.4966  9.7895  0.0000       4.18901  0.0593   0.0518   0.0952    0.2968   0.0000       2.38233   448.4212      -27.5954       1.06033       1.52261       6.49082     -0.774458       30.7602       29.3659       17.8603       8.83561       3.59712       1.21325
   3  14 2273.5362    1.1156  0.6992  9.4753  0.0000       5.01722  0.0861   0.0631   0.0985    0.7387   0.0000       1.70831   370.0536      -5.50961       16.8475       5.05257      -5.64672       3.87825       25.7355       31.1496       17.2887       14.6178       4.44755       2.36261
   3  15 2407.7617    1.3587  1.1036  9.4666  0.0000       3.03297  0.0897   0.0681   0.1605    1.4978   0.0000       1.45175   478.1223       21.9981       20.8655      -6.25722       3.21605       1.33013       31.6401       31.0131       21.2822       14.0563       5.35775       1.94288
   3  17 2676.3646    2.3620  0.8845 12.0429  0.0000       3.67367  0.0691   0.1326   0.1395    0.4142   0.0000       1.95259   448.5290       2.34551      -5.74282      -2.41969       5.49142     -0.141559       26.3803       25.9004       19.5016       10.2582       5.34181       1.56854
   3  18 2811.4969    3.1855  0.8742 10.6691  0.0000    -0.0561515  0.0694   0.1630   0.1296    1.8291   0.0000       1.77977   432.6505       28.6903      -14.8628       11.8417     -0.512471      -2.54080       29.5600       27.3822       19.6110       10.4459       4.36781       1.19520
   3  19 2947.1277    3.5479  1.1429 10.5916  0.0000     -0.727241  0.0858   0.1652   0.1782    2.9681   0.0000       2.19777   453.6824       64.3366      0.404323       15.8026      -3.04144      0.312391       28.1866       29.2736       18.7266       11.2083       4.81704       1.73975
   3  20 3082.6095    4.0281  1.0475 12.0013  0.0000       2.80400  0.0781   0.1974   0.1539    1.1293   0.0000       1.88886   453.1453       63.0105       12.6632       14.3903       3.60023      0.758020       29.6958       30.0548       20.5051       11.3778       5.09999       1.65396
   3  21 3217.9373    3.6494  1.3389 12.2526  0.0000      0.283965  0.0872   0.1625   0.1980    0.6564   0.0000       1.37215   420.7789      -19.4741       2.36122      -18.3402       2.18825      0.624384       30.7907       29.3036       22.4459       13.0918       5.84446       1.70227
   3  22 3353.6244    3.2626  1.5672 12.8152  0.0162      0.280003  0.1152   0.1507   0.2174    0.3257   0.0000       1.27066   486.3481       43.9388       22.6553      -15.8463     -0.641378    -0.0269542       38.9752       39.2946       27.4784       16.4759       7.05867       2.32020
   3  23 3489.7445    2.8048  2.8821 11.2566  0.0009      0.343576  0.1374   0.0897   0.2656    0.3755   0.0000      0.385608   363.0233       19.1891       2.54210       2.34524       20.6494      -1.08519       49.9923       45.0029       35.0105       21.2333       9.16932       2.53306
   3  24 3626.5398    2.4651  3.4531 11.1149  0.0031      0.576920  0.1548   0.0732   0.3052    0.3062   0.0000      0.349736   570.5365       140.334      -20.2331       55.4218       4.37276      -1.58271       53.2922       53.2433       37.6449       21.2089       9.85143       3.08128
   3  25 3763.1945    2.0986  5.5619 10.5992  0.0007      0.276046  0.2076   0.0483   0.3993    0.2197   0.0000      0.212546   354.8470       96.6747       53.0141       39.8471     -0.241281      -2.77979       69.0233       67.1333       50.6723       30.0419       13.8343       4.15189
   4  11 1914.7572    0.4474  0.3528  9.8894  0.0000       17.4335  0.0444   0.0323   0.0673    0.1119   0.0000       4.89830   423.0900       26.6904       6.32767       7.12096      -4.53489       2.80827       13.9711       14.7866       13.6080       7.23312       5.18053       2.35066
   4  12 2051.6431    0.6206  0.5194  9.8653  0.0000       7.51183  0.0457   0.0367   0.0883    0.1760   0.0000       2.60085   444.4876       23.4768       24.1466      0.146444      -14.8115      -1.69851       13.9596       15.4047       11.8700       9.82617       5.45040       2.76541
   4  13 2188.5202    0.8428  0.6648 10.0258  0.0000       7.35699  0.0761   0.0441   0.0961    0.2690   0.0000       2.50348   453.3835      -10.7806       18.6491       6.09556      -1.53242      -4.14296       20.0944       17.6151       15.1116       13.4197       9.21003       3.59937
   4  14 2324.3040    1.0653  1.0068 10.4874  0.0000       5.91075  0.0782   0.0515   0.1633    0.3452   0.0000       2.17972   420.4465       34.8867       11.2947       18.9884       4.83275      -1.41117       23.8818       25.5751       20.9734       12.6525       7.32926       3.39801
   4  15 2458.7487    1.4878  0.9780 10.6021  0.0000       2.77864  0.0731   0.0761   0.1417    0.8338   0.0000       1.68655   435.9551      -4.84858      -3.65212       16.9434      -5.89712      -1.60591       18.2484       20.9551       16.6802       12.3157       7.32624       3.49892
   4  17 2728.5939    2.6208  0.7985 11.5017  0.0000       2.56631  0.0651   0.1243   0.1131    0.6691   0.0000       1.43179   435.2478       6.46236       22.4987       17.2351      -10.8038      -4.03929       21.6974       18.3089       15.1729       12.6673       7.15356       3.41344
   4  18 2864.2936    3.2561  0.8326 12.2498  0.0000      0.468708  0.0576   0.1512   0.1065    0.4516   0.0000       1.41608   400.8430       31.4465     0.0749959       6.16613       2.50167     -0.259154       18.0639       17.9548       14.6780       10.8887       6.55629       2.98216
   4  19 3000.3052    3.8702  1.0249 11.1496  0.0018       1.63734  0.0631   0.1704   0.1346    1.7941   0.0000      0.946516   427.5299       47.2770       25.0325       10.2371       11.3373    -0.0763784       17.0117       16.5506       15.4906       11.5013       7.33110       3.27413
   4  20 3136.2338    4.0135  1.1499 13.1475  0.0000       3.15752  0.0881   0.1872   0.1463    0.4190   0.0000       1.19841   440.4403       73.2231       17.0253      -4.98730       7.35774      -1.28426       21.3374       25.5831       20.2188       14.1779       7.50048       4.10085
   4  22 3408.0888    3.2843  2.1879 11.7736  0.0099     -0.161747  0.1298   0.1031   0.1900    0.3782   0.0000      0.547980   388.9254       57.1369      -1.45526       27.9785     -0.727696      0.112228       28.2483       31.2080       28.7997       16.7306       11.9078       5.24952
   4  23 3544.8164    2.6275  2.7388 12.0716  0.0000      0.261186  0.1277   0.0847   0.2583    0.2154   0.0000      0.468091   472.9500       21.0364      -18.4746       10.1586       1.50514      -6.89290       34.1669       34.7791       29.1508       21.0152       12.4172       5.86401
   4  24 3681.9549    2.3155  3.9258 11.1790  0.0000      0.134193  0.1523   0.0611   0.2837    0.2420   0.0000      0.258481   400.4159       30.1151       5.97105       30.3266      -25.8861       4.08667       39.3715       43.0397       35.6075       24.7250       14.6227       7.19478
   5  10 1823.3715    0.4002  0.2528 10.0692  0.0000       11.8804  0.0479   0.0321   0.0572    0.0862   0.0000       6.24744   418.1675      -1.35397      -8.93979      -3.61374      -1.29650      0.325702       11.1249       10.6366       14.3438       7.07112       4.53374       3.12444
   5  11 1960.6309    0.4806  0.4629  9.9699  0.0000       6.01259  0.0463   0.0288   0.0918    0.1261   0.0000       3.42075   427.4028      -8.12771       4.64376      -9.22725       9.67857     -0.291362       13.6157       15.1219       12.2778       9.61447       5.38894       3.11952
   5  12 2098.5271    0.7335  0.6451  9.7054  0.0000       7.68800  0.0497   0.0344   0.0932    0.1932   0.0000       1.91715   444.0018       24.2474       24.9684       17.5290       6.45527      -1.69142       11.2565       13.1232       9.75072       8.62378       6.36328       4.00433
   5  13 2235.4807    1.0008  0.7255 10.0950  0.0000       4.75644  0.0511   0.0450   0.0907    0.2550   0.0000       1.41415   446.7122      -5.47530       27.4501      -1.69191      -9.95171       1.29649       14.3226       15.6562       13.1082       9.74018       6.93834       3.82651
   5  14 2371.1609    1.3059  0.8750 10.5339  0.0000       4.69119  0.0632   0.0563   0.1158    0.3204   0.0000       1.43345   448.8394       5.60916      -9.81175      -11.0337       8.32826      -4.15530       15.6730       15.8224       13.7010       10.7716       7.32280       4.25489
   5  15 2506.2442    1.6528  0.8034 11.4059  0.0000       5.69582  0.0545   0.0755   0.1061    0.2220   0.0000       1.73975   456.2468       9.57849      -1.46010       12.2660       6.69336      -5.29649       12.2682       12.4978       11.4552       9.51677       6.48393       3.85102
   5  16 2641.3256    2.2007  0.9148 11.1246  0.0000       2.12736  0.0635   0.0934   0.1025    0.5672   0.0000       1.30927   427.8043       32.3839       13.2824       13.2397      -7.37760      -2.14916       17.7852       20.5002       17.0341       11.7735       7.69076       3.98601
   5  17 2777.4262    2.8576  1.1359 -0.8834  0.0000       1.29741  0.0661   0.1051   0.1129 1000.0000   0.0000       1.05025   447.5936       34.7029      -2.93804       6.40366      -11.3014       6.02440       15.0219       17.4895       13.8818       11.5701       7.69616       4.88008
   5  18 2913.7650    3.3375  1.0508 11.8868  0.0000       1.17410  0.0727   0.1391   0.1193    0.8821   0.0000       1.55937   434.2426       46.6247      -4.52446       3.46805      -1.07655      -6.00478       14.6821       16.1813       13.4568       11.6557       8.19171       4.63157
   5  20 3186.4499    3.9841  1.0202 13.3623  0.0000       1.76982  0.0715   0.1785   0.1407    0.4139   0.0000       1.23217   452.0435       39.7071       9.02033       7.14758      -1.97862      -6.98050       17.1498       17.1249       14.7409       12.7200       8.43371       4.61333
   5  21 3322.8827    3.7090  1.6600  1.5239  0.0000      0.979767  0.0869   0.1245   0.1495 1000.0000   0.0000      0.685974   427.0647       63.6343      -2.61403      -2.28061      -14.5027       13.7779       18.2462       19.8883       18.6933       14.5175       9.49821       5.60957
   5  22 3459.6180    3.0963  2.0964 11.8643 -0.0027      0.406081  0.0991   0.0971   0.1896    0.4796   0.0000      0.563480   465.1565       40.1465       20.3052       6.86337      -6.16587      -7.70522       20.1962       23.6218       20.2728       15.9675       10.8245       6.56312
   5  23 3596.9371    2.5833  3.5469 11.0483  0.0000      0.356799  0.1219   0.0615   0.2600    0.3381   0.0000      0.251767   395.3969       25.3024      -6.35002       10.1169      -2.28830      -6.12000       26.5613       28.2929       26.8274       20.3083       14.3249       8.57268
   5  25 3871.5849    1.7177  6.3820 10.7676  0.0028    -0.0120753  0.1899   0.0349   0.3944    0.1317   0.0000      0.149589   518.4515      -15.8532       31.5592      -69.4739       9.16817       2.43263       39.6275       44.9097       39.2728       31.3431       20.7477       12.4735
   5  26 4010.1106    1.5862  9.1707 10.2170  0.0000      0.215049  0.2445   0.0261   0.4685    0.1146   0.0000     0.0948766   431.0623       93.2755       7.73821       41.4062       25.7607      -7.22543       49.0290       56.6458       48.7695       38.1243       25.5678       15.4007
   6  10 1866.1441    0.3986  0.3505 10.0330  0.0000       12.8606  0.0375   0.0247   0.0680    0.0818   0.0000       4.93258   424.6104       5.82770       5.82426      -3.16810       2.47450      -5.66701       7.25859       7.45050       9.00043       5.87238       5.27003       3.27971
   6  11 2004.2219    0.5840  0.4311  9.9434  0.0000       12.9594  0.0368   0.0309   0.0627    0.1001   0.0000       3.00952   423.7685       6.00827      0.748174      -13.0238       9.73155      0.848449       6.38546       8.99507       6.88524       6.93290       4.18348       3.09453
   6  12 2142.5734    0.7385  0.6812 10.1331  0.0000       5.88917  0.0565   0.0334   0.0953    0.1565   0.0000       1.98192   438.5625      -22.3677       17.2437      -7.52992       2.97823      0.994081       14.8587       18.9191       15.8321       12.9707       7.37791       3.99557
   6  13 2279.9623    1.1918  0.6207 10.4134  0.0000       4.60981  0.0388   0.0528   0.0754    0.2014   0.0000       1.32615   434.5236       8.18037       17.0172       6.35202       2.19940       3.62159       8.32789       9.01194       8.64941       7.14303       5.73373       3.16338
   6  14 2415.7881    1.3508  1.0311 10.8876  0.0000       4.51122  0.0648   0.0515   0.1138    0.2358   0.0000       1.43984   425.1526       15.4927       10.0255      -4.29036      -5.29687       6.47972       12.1069       13.2261       11.8080       9.75640       8.00436       5.24928
   6  15 2551.2239    1.7969  1.1544 11.2755  0.0000       3.59458  0.0712   0.0658   0.1105    0.2926   0.0000       1.19564   424.5991      -4.22335       22.3615      -7.46385      -14.2520       6.47137       13.0347       13.7147       13.1129       10.9251       8.07857       5.12830
   6  16 2687.3384    2.3899  0.9859 11.5479  0.0000       4.16477  0.0542   0.0892   0.1004    0.3549   0.0000       1.16280   422.4399       16.1849       12.1926      -9.66807     -0.863315       2.51334       11.0676       12.2332       11.4330       9.23918       6.89079       4.52093
   6  17 2823.8929    2.9237  1.1065 11.7441  0.0000      0.945775  0.0594   0.1025   0.1119    0.4237   0.0000       1.14742   428.1045       13.7869       27.1521      -6.74519      -2.01958       7.19471       10.5021       11.9559       10.9240       9.40596       6.81454       4.30780
   6  18 2960.8905    3.3101  0.9818 12.1512  0.0000       2.62190  0.0536   0.1223   0.1021    0.3326   0.0000       1.11917   450.0135       34.4135       1.96094       9.82152       4.64382      -2.91695       10.1648       11.8910       11.1115       8.77646       6.40101       3.96944
   6  19 3097.4808    3.5701  0.9930 13.2147  0.0004       1.72015  0.0605   0.1436   0.1177    0.2622   0.0000       1.31637   430.6241       19.2013       33.2465      -20.2754      -9.63463      -3.50963       12.7750       15.6707       13.1662       10.1086       7.62896       4.83278
   6  20 3234.1996    3.4045  1.6224 12.4742  0.0000       1.43117  0.0818   0.1040   0.1475    0.2906   0.0000      0.822115   442.2038       83.0896       16.7369      -7.97351       1.62713       5.14025       14.2277       15.9544       14.8785       12.1127       9.37512       6.19096
   6  21 3371.2671    3.2770  1.9101 12.0038  0.0000       1.68937  0.0939   0.0975   0.1648    0.3867   0.0000      0.781121   412.8966       28.6921      -8.47372       3.10369     0.0290385      -6.08008       16.4300       18.7215       16.0271       13.8163       10.8964       7.24958
   6  22 3508.4867    2.8100  2.8897 11.4218  0.0000     0.0637900  0.1144   0.0663   0.1983    0.3071   0.0000      0.374509   448.0046       47.2730      -5.82619      -4.24731       3.55441       1.06329       18.9473       22.5108       20.8181       17.0548       12.9220       8.37693
   6  23 3646.5228    2.3166  3.9686 11.0122  0.0037      0.525325  0.1309   0.0484   0.2540    0.2177   0.0000      0.215394   392.8302       9.43091       13.3361      -3.48165      -5.74615      -6.89177       23.0763       25.6339       24.3390       20.9178       14.9802       10.2670
   6  24 3784.2943    1.9806  5.7842 10.6610  0.0000      0.266728  0.1742   0.0352   0.3031    0.1511   0.0000      0.148143   432.6947       4.10952       21.8613       25.6699      -12.9880       10.5458       28.4294       32.7250       30.3738       25.7026       20.0256       13.0590
   7   8 1627.4571    0.1990  0.2020  9.9018  0.0000       19.7410  0.0351   0.0172   0.0563    0.0603   0.0000       16.4641   439.5691       4.59619       9.66855      -1.47930      -3.21739       5.25149       5.46704       7.67603       6.29341       5.57379       4.20913       3.01894
   7   9 1767.6940    0.3274  0.3138  9.8989  0.0000       6.56822  0.0351   0.0221   0.0620    0.0735   0.0000       5.13602   436.9927       2.01911       15.7722      0.681691      -1.18897      -1.21056       7.98386       8.62523       7.75184       6.20941       5.13666       3.92470
   7  11 2045.9270    0.5630  0.5631 10.1908  0.0000       6.55955  0.0379   0.0254   0.0825    0.1043   0.0000       2.45886   439.7821      -6.11227       15.1794       6.47527       4.95875       1.16321       7.24075       8.71769       7.71385       6.88224       5.46701       3.63883
   7  12 2184.6123    0.8489  0.5750 10.2331  0.0000       3.85686  0.0342   0.0365   0.0719    0.1600   0.0000       1.57578   426.2145       6.66157       9.79737       1.69294      -6.81966      -4.22121       6.57474       7.65346       7.54237       6.27160       4.74478       3.41339
   7  13 2322.1350    1.1270  0.8439 10.4519  0.0000       1.54302  0.0484   0.0410   0.0905    0.2200   0.0000       1.32629   420.3318      -3.84237       4.04103       5.31158     -0.730877     -0.353652       8.33365       8.68906       8.62663       8.33817       5.90492       4.28981
   7  14 2458.2776    1.5330  0.8845 11.0285  0.0000       2.52221  0.0485   0.0538   0.0928    0.2228   0.0000       1.16345   427.2661      -5.57922     -0.162623      0.127117       3.91640       4.19915       8.93449       10.7648       9.55302       8.14135       6.44057       4.56164
   7  15 2594.3439    2.0716  0.8241 11.8291  0.0000       1.67154  0.0448   0.0790   0.0938    0.2022   0.0000       1.18295   464.3876       12.7592       6.87519       6.90734       11.1693      -6.41432       10.3358       10.8335       10.2276       8.88038       6.58971       4.68014
   7  16 2731.3063    2.4794  1.1476 11.7840  0.0000       1.81275  0.0626   0.0797   0.1083    0.2858   0.0000       1.09766   434.2207      -14.8680       14.2633      -4.24438      -7.12935      -2.39622       9.70522       11.0628       10.6662       9.03752       7.03440       4.85303
   7  17 2868.4740    3.0878  0.8506 12.6222  0.0000       2.00477  0.0486   0.1097   0.0836    0.2028   0.0000       1.16285   430.3878       22.1598       9.32603       7.87532       3.41341       5.74486       9.29161       9.93641       9.18300       8.04574       6.27988       4.55824
   7  18 3005.8075    3.4195  1.0247 12.7947  0.0000       1.23174  0.0542   0.1196   0.1056    0.2392   0.0000       1.19826   443.2347       29.0191       8.33712       13.0397      -4.39212       1.05254       9.49232       11.1826       10.6590       8.59453       6.48963       5.21345
   7  19 3142.9134    3.8152  1.2052 12.9154  0.0000      0.570524  0.0632   0.1233   0.1162    0.2725   0.0000      0.978979   440.4683       26.2297       19.1346       4.05345       7.24224     -0.392791       9.12775       11.0900       10.2789       8.66585       7.00949       5.07369
   7  20 3279.8670    3.4091  1.2250 13.0678  0.0000      -1.78606  0.0702   0.1123   0.1126    0.2145   0.0000       1.02795   433.5964       27.4355       13.2381      -3.79657      -17.0903       3.94877       12.0840       14.7988       14.2948       11.9742       8.62689       5.81955
   7  21 3417.8539    3.0695  1.9908 12.2260  0.0000       1.40272  0.0835   0.0836   0.1470    0.2280   0.0000      0.701286   431.1975       48.0426       14.4266       10.7475      -5.47399      0.318508       12.7210       14.4410       13.5746       11.8612       9.97664       7.08222
   7  23 3694.0888    2.2131  4.5877 11.0137  0.0000      0.823012  0.1347   0.0409   0.2533    0.1602   0.0000      0.185823   399.2239       27.2380      -16.6571       45.6604       11.2251      -5.26503       19.6874       24.2562       22.0817       19.9455       15.3083       11.4175
   7  26 4109.6544    1.3444 10.6610 10.3441  0.0000     0.0918562  0.2565   0.0198   0.4941    0.0700   0.0000     0.0947790   463.3589       57.1200       4.57146       8.99979       52.6448     -0.360663       35.4173       41.8447       41.2330       34.7612       27.8518       19.8566
   8   9 1806.2574    0.4257  0.2223  9.8983  0.0000       8.09667  0.0215   0.0254   0.0353    0.0705   0.0000       3.96212   439.6761      0.832008       11.0396      -1.61477       2.62305       3.02262       4.36447       5.58983       5.73385       3.91290       3.59202       3.18559
   8  10 1946.1440    0.4639  0.4318  9.9855  0.0000       10.6805  0.0307   0.0217   0.0610    0.0862   0.0000       3.00785   429.7250      -4.75740       13.3516      -2.98017      -2.57487       7.53690       4.97121       6.39021       6.02043       5.79078       4.02757       3.36403
   8  11 2086.2460    0.6815  0.4971 10.1167  0.0000       6.72786  0.0313   0.0297   0.0637    0.1090   0.0000       1.79841   431.6881     -0.281568       2.13371       4.09061     -0.509497      -1.30576       4.68958       6.57121       5.90215       5.27360       4.19134       3.12525
   8  12 2225.3428    1.0042  0.6519 10.2879  0.0000       5.92213  0.0353   0.0375   0.0693    0.1474   0.0000       1.34383   422.1099       6.63184       6.24886       10.6304      -5.33970      -2.74908       5.34806       6.65350       5.94392       5.69161       4.73365       3.39160
   8  13 2363.0295    1.3077  0.7206 10.8987  0.0000       6.30574  0.0406   0.0481   0.0802    0.1449   0.0000       1.28444   437.6811       9.65547       12.9821       8.70899       1.47997       3.71032       6.61025       7.01459       6.23747       6.03628       5.42561       4.32347
   8  14 2499.5539    1.7535  0.8593 11.3999  0.0000       2.67625  0.0445   0.0592   0.0855    0.1764   0.0000       1.20201   436.6903       21.4028     -0.213387       8.16116       8.60770      -3.56101       6.45614       7.76082       7.35412       7.02007       5.20435       4.43759
   8  15 2636.2145    2.0543  0.9319 11.8007  0.0000       1.54561  0.0478   0.0687   0.0895    0.1841   0.0000       1.16878   431.9427       32.6249       5.91250       10.2849      -5.25007      0.860793       6.89523       8.06052       8.33421       7.39686       5.90562       4.16432
   8  16 2773.8356    2.6772  0.8857 11.8854  0.0000       1.18754  0.0418   0.0882   0.0877    0.2363   0.0000       1.00834   441.7996       31.7865      0.481041      -7.90610      -1.12543      -2.15349       7.41487       8.73936       8.48099       7.15962       5.90940       4.24457
   8  17 2911.6539    3.3299  0.9952 12.5256  0.0000      0.748778  0.0514   0.1076   0.0938    0.2457   0.0000       1.10562   433.2932       28.6641       3.86083       11.7404     -0.554541       3.38062       8.63179       10.1870       9.09739       8.50201       6.50032       4.75844
   8  18 3049.2938    3.6164  0.9484 12.8103  0.0000      0.469494  0.0448   0.1176   0.0911    0.2029   0.0000       1.14518   442.2023       7.09007       18.3750       17.4153       8.04555      -6.65501       6.56923       7.64504       7.34657       6.65995       5.45095       4.43609
   8  20 3324.7608    3.4096  1.6195 12.5035  0.0000       1.32775  0.0686   0.0911   0.1259    0.1932   0.0000      0.606557   443.6967       33.6052       20.7064       1.03396      0.370525      -2.89773       9.33318       10.6757       10.1197       9.48148       7.61031       6.19796
   8  21 3462.8616    2.9665  2.4610 11.8835  0.0000       1.00539  0.0870   0.0648   0.1543    0.1572   0.0000      0.385653   415.5063       27.1059       12.1903       18.8514      -9.61057      -18.8902       12.1033       15.1312       13.9967       11.9597       9.84223       7.52206
   8  22 3601.4061    2.4554  3.1694 11.7813  0.0000      0.901899  0.1045   0.0498   0.1835    0.1215   0.0000      0.313291   448.5676       34.5129      0.474414       8.13471       17.0360      -7.18956       13.9153       16.0691       16.0344       14.1797       11.9791       9.03683
   8  23 3739.7817    2.0442  4.9182 11.1386  0.0000      0.431610  0.1315   0.0345   0.2471    0.1069   0.0000      0.173904   416.0750       10.3341      -3.99036       24.7561      -20.9377      -16.9361       17.8164       21.5173       19.6189       18.7559       15.4599       11.3757
   8  25 4017.5287    1.5278 10.2327 10.2193  0.0000     0.0966354  0.2145   0.0195   0.4115    0.0740   0.0000     0.0747601   435.1061       45.4038      -12.9692      -16.9642       30.4878       17.1150       26.8014       32.9429       32.0611       28.1281       23.3986       17.7218
   8  26 4157.2970    1.2442 11.8266 10.2758  0.0000      0.120109  0.2763   0.0172   0.4951    0.0598   0.0000     0.0877881   415.8728       11.2763       73.1318      -10.0331      -4.56688      -8.93176       31.9729       38.2368       38.1579       33.9342       27.8812       21.5057
   9   8 1702.4625    0.2661  0.2033  9.8574  0.0000       23.4883  0.0200   0.0184   0.0419    0.0598   0.0000       8.25768   431.8426       2.41534       8.10700       3.78247       2.39010      -1.38413       3.41670       3.49220       3.61538       3.53076       2.90076       2.22748
   9   9 1843.6556    0.3846  0.3511  9.9703  0.0000       11.4628  0.0315   0.0192   0.0523    0.0727   0.0000       3.65928   435.1087     -0.667683       12.4272      -3.62398       1.16641      -2.74616       5.22672       5.00009       4.88292       5.03599       4.15192       3.54942
   9  10 1984.2795    0.4984  0.4593 10.0573  0.0000       10.3418  0.0377   0.0217   0.0616    0.0850   0.0000       2.73227   437.1060      -3.43543       20.5156      -4.43701      -9.98973       1.72619       6.26000       8.00922       7.70994       7.22035       5.91011       4.06231
   9  11 2125.2219    0.7233  0.7646 10.0607  0.0000       5.26880  0.0416   0.0253   0.0847    0.1395   0.0000       1.49435   443.4282       2.63497       8.84876      -9.15786       9.79110      -1.84394       5.07042       6.94168       5.93125       5.70342       5.13151       3.95550
   9  12 2264.6538    1.0380  0.7424 10.2187  0.0000       5.32013  0.0355   0.0353   0.0733    0.1652   0.0000       1.10957   430.4325       7.34776       14.8430      -13.4046      -7.15083       1.40003       4.89941       6.02471       6.00052       5.46081       4.67061       3.40227
   9  13 2402.4838    1.3756  0.8455 10.9614  0.0000       4.79336  0.0410   0.0449   0.0793    0.1612   0.0000       1.18758   426.1208       8.34347       10.5702      0.162113      -2.52119       1.81426       5.70519       6.28477       6.55888       6.06698       5.01061       3.92615
   9  14 2539.6255    1.8522  0.9762 11.4429  0.0000       1.35664  0.0462   0.0566   0.0839    0.1908   0.0000      0.980743   430.9726       2.52615       14.9684       13.5180      -11.0768       5.72501       5.52969       7.01737       7.11896       6.24412       5.39660       4.20805
   9  15 2677.1382    2.2546  0.9756 11.9853  0.0000       2.69366  0.0450   0.0702   0.0937    0.1820   0.0000       1.04507   445.1302       17.1952      -1.87163       2.13207      -2.12946      0.722110       6.02654       6.82059       6.41218       6.28498       5.15641       4.46060
   9  16 2815.3647    2.9489  0.8979 12.1521  0.0000       1.12879  0.0413   0.0936   0.0757    0.2079   0.0000       1.04054   448.5333       9.79950       15.5037      0.304043       1.74352      -1.57217       5.17615       6.11026       6.27420       5.49382       4.74384       3.98960
   9  17 2953.7484    3.3027  0.9606 12.8386  0.0000       1.04642  0.0437   0.1036   0.0872    0.1706   0.0000      0.827015   440.2270       18.6748       3.17555       7.25571      -6.43481      -4.85283       5.57152       6.45885       6.45051       5.82249       5.16972       4.15917
   9  18 3091.5478    3.5553  1.0429 13.1557  0.0000      -1.01257  0.0498   0.1102   0.0923    0.1688   0.0000       1.03265   446.0705       15.9194       12.4555      -8.59005       5.42048      -7.66548       6.12671       7.09406       7.55482       6.84295       5.87274       4.47730
   9  19 3229.7284    3.6328  1.2544 13.2852  0.0000       2.27498  0.0620   0.1073   0.1053    0.1778   0.0000       1.36810   430.5987       37.8128       3.97619       4.99093       8.33760       2.97852       7.69011       10.0564       9.58171       9.49034       7.45197       5.36850
   9  20 3367.9469    3.2723  1.8430 12.7154  0.0000      0.605823  0.0723   0.0790   0.1302    0.1442   0.0000      0.625763   449.1540       22.8378       11.7576       2.76142       5.71714      -8.54886       9.13261       11.0679       10.7152       9.87289       8.12118       6.42206
   9  21 3506.5655    2.7110  2.9326 11.8691  0.0000      0.618629  0.0910   0.0515   0.1619    0.1130   0.0000      0.293879   455.9740       47.3646      -19.6838       18.2260      0.913970      -5.06136       11.2020       12.7711       13.2712       12.8859       10.3577       7.62531
   9  22 3645.7445    2.3453  3.8235 11.5953  0.0000      0.649155  0.1054   0.0424   0.1955    0.0973   0.0000      0.212099   419.2593       9.32735      -17.4652       30.1084       14.2887      -21.8708       12.8744       15.3885       14.6776       13.9714       11.9201       9.26327
   9  23 3784.6877    1.9607  5.4769 11.0532  0.0000      0.549700  0.1343   0.0300   0.2401    0.0868   0.0000      0.140745   423.6116       31.2499       18.3049       6.49312      -16.9686       10.1631       15.8015       19.0472       19.0931       16.9825       14.9839       11.6052
   9  24 3923.7964    1.6414  7.8344 10.6169  0.0000      0.263230  0.1683   0.0216   0.3188    0.0714   0.0000     0.0977692   480.8506       31.3311       11.3174       31.3068      -30.2900      -13.6911       19.4261       23.0311       23.3104       21.2000       18.2398       14.5507
  10   7 1592.9344    0.1838  0.1853  9.9037  0.0000       9.58084  0.0223   0.0140   0.0570    0.0505   0.0000       14.8589   439.7121       4.47584       5.46863     0.0330439      -1.23372       4.56879       3.05664       4.60569       3.96835       3.33473       2.86557       2.68511
  10   8 1737.8703    0.2518  0.2920  9.8531  0.0000       20.7443  0.0318   0.0148   0.0508    0.0606   0.0000       7.77465   434.7589      0.108981       10.8702      0.401782       4.15894       4.36618       4.47375       4.34683       4.64844       4.40768       3.88375       3.06071
  10   9 1880.0645    0.4568  0.3375  9.9024  0.0000       12.2407  0.0221   0.0217   0.0477    0.0716   0.0000       2.92826   438.8455       2.26631       17.9781       3.32924      -1.13320      -3.96933       2.98704       3.65107       3.71041       3.34664       3.22381       2.23074
  10  10 2021.5670    0.5910  0.5033 10.0415  0.0000       7.92932  0.0275   0.0237   0.0631    0.0925   0.0000       1.87205   442.0271       4.95193       9.30501      0.121555       3.08794     -0.188320       4.03659       4.73620       4.95542       4.15817       4.11808       3.20791
  10  11 2163.0732    0.8119  0.6382 10.1678  0.0000       6.53048  0.0559   0.0277   0.0654    0.1379   0.0000       1.51920   440.4649       2.28381       19.0129       1.32284     -0.276432      -1.16751       9.27914       13.1337       12.5271       11.8823       8.32519       6.30394
  10  12 2302.9839    1.0747  0.9775 10.2052  0.0000       3.74758  0.0471   0.0320   0.0828    0.2209   0.0000       1.19797   438.7946      -2.10709       15.8989      -2.94585       8.06874      -4.97797       5.37316       6.82696       6.58601       6.15406       5.89612       4.26149
  10  13 2440.8677    1.5243  0.9898 11.0352  0.0000       1.41427  0.0463   0.0440   0.0824    0.1882   0.0000       1.03587   435.9731       3.54776       9.10032       2.88865       1.45738       4.77680       5.13269       6.32144       5.97695       5.89729       5.08791       4.53839
  10  14 2578.7697    1.9995  0.8997 11.6991  0.0000       1.78184  0.0421   0.0604   0.0789    0.1608   0.0000      0.957708   439.8930       8.28149       11.1043       5.07131      -3.52791      -4.31729       6.06791       7.17766       7.18379       6.25196       5.29905       4.39029
  10  15 2717.1144    2.4273  0.8353 11.8539  0.0000       1.19015  0.0375   0.0743   0.0754    0.1784   0.0000      0.905253   433.5486       6.99649       15.2175       1.59929     -0.374581       2.13422       4.80053       5.63359       5.94912       5.55176       4.79110       3.59585
  10  16 2855.8598    3.0818  0.8635 12.3788  0.0000       2.10100  0.0386   0.0926   0.0707    0.1845   0.0000      0.937220   439.8030       2.59768       22.5529      -4.07822      -7.25975       10.6470       4.78543       5.65836       5.83115       5.15715       4.94091       3.87934
  10  17 2994.6743    3.5949  0.8803 12.6094  0.0000      0.351832  0.0377   0.1060   0.0735    0.1894   0.0000      0.851743   438.6668       9.52807       14.5928      -1.97918      0.131596       4.13618       4.55591       5.39946       5.65543       5.07794       4.64580       3.57861
  10  18 3133.1239    3.7062  1.1307 13.2272  0.0000       1.96074  0.0516   0.1076   0.0997    0.1743   0.0000      0.968812   434.0482       14.8610       6.19661       8.97119      -1.25969       1.61033       6.17986       7.34231       7.25632       6.41942       6.10101       5.02141
  10  19 3271.4951    3.6399  1.2860 12.8933  0.0000       1.05607  0.0549   0.0971   0.0984    0.1917   0.0000      0.950447   427.4028       39.3395       20.0289       10.9100       1.83459       4.40757       5.81823       7.21065       7.47628       6.77555       5.77734       4.77209
  10  20 3410.3868    3.1007  2.0356 12.4924  0.0000      0.688295  0.0716   0.0680   0.1238    0.1208   0.0000      0.440763   444.1460       39.6396       3.30581       14.5976     -0.577505      -8.16501       7.86395       9.21026       9.99378       8.62250       7.90955       6.47019
  10  21 3549.5287    2.6452  2.9264 11.9861  0.0000       1.30473  0.0848   0.0500   0.1604    0.0971   0.0000      0.285707   427.8109       13.6061       6.85260       21.3056       16.5520      0.642836       9.22600       11.0277       11.4991       10.2520       9.48192       7.55147
  10  22 3688.7611    2.1607  4.0344 11.4295  0.0000      0.491569  0.1057   0.0350   0.1905    0.0843   0.0000      0.211879   449.5239       37.8748       16.7127       6.83897      -2.33984      -5.52210       11.3258       14.2348       14.4345       13.3806       11.5802       9.13628
  10  23 3828.3834    1.8784  6.2332 10.9165  0.0000      0.321408  0.1393   0.0257   0.2465    0.0737   0.0000      0.112818   426.9731       34.5388      -2.41111     -0.278330       2.15263       8.98994       14.2589       18.0441       17.4473       16.7587       14.3283       12.0597
  10  24 3968.0748    1.6246  7.8677 10.6239  0.0000      0.369867  0.1645   0.0208   0.2965    0.0654   0.0000     0.0931503   414.9319       45.4330       60.2320       15.8779      -18.6008      -5.48762       16.7697       20.6658       20.7417       19.3523       17.1327       14.0566
  10  25 4107.8211    1.3280 10.8210 10.3826  0.0000     0.0292447  0.2220   0.0162   0.4046    0.0531   0.0000     0.0819428   428.7889       76.1440      -14.4507      -25.0267       24.1124       2.13009       20.8469       25.5967       26.8507       24.5123       21.4046       17.5252
  10  27 4388.4752    0.9317 16.2546 10.2477  0.0000    -0.0662062  0.4022   0.0122   0.7005    0.0440   0.0000     0.0916227   432.0405       125.381       64.6321       5.67428       14.8830       11.8131       31.4476       40.1079       40.0397       39.4683       32.0472       27.1284
  11   7 1627.1450    0.2249  0.1769  9.8653  0.0000       24.9211  0.0176   0.0160   0.0440    0.0512   0.0000       10.4047   438.4877      -2.46475       6.86208       3.34937       3.34329      -1.38070       2.11904       3.23270       2.91995       3.25976       2.70478       2.23354
  11   9 1915.5323    0.4835  0.4094 10.0137  0.0000       11.3277  0.0257   0.0203   0.0535    0.0691   0.0000       2.73700   435.3339      -5.68047       7.81588     -0.746510     0.0642014      -3.51915       2.82156       3.49805       4.11079       3.42284       3.04217       2.64192
  11  10 2058.0436    0.6755  0.5412  9.9591  0.0000       6.31836  0.0293   0.0250   0.0599    0.1028   0.0000       1.49625   440.4760       1.83797       8.73109      -1.09059       1.77460      -4.18961       4.04628       5.32138       5.78161       5.09696       4.12699       3.17317
  11  11 2199.9471    0.9414  0.7225 10.3382  0.0000       5.48194  0.0320   0.0307   0.0711    0.1306   0.0000       1.23261   434.3130       5.05387       3.85971     -0.913933      0.217782      -4.62109       3.72415       4.51814       4.46473       4.44962       4.08885       3.33273
  11  12 2340.1819    1.2239  0.8968 10.4637  0.0000       4.84287  0.0392   0.0362   0.0746    0.1956   0.0000      0.936113   440.4808       1.54551       1.28374       6.13884       4.67461      -1.90658       4.00398       5.18407       4.99542       5.06775       4.12238       3.91084
  11  13 2478.6950    1.6561  0.9875 11.0619  0.0000       3.38314  0.0423   0.0479   0.0783    0.2255   0.0000      0.974106   432.6388       7.64180       6.43678       4.02160       2.29748     -0.406667       4.76774       5.43884       5.30831       5.40008       4.91167       3.97650
  11  14 2617.0324    1.9592  1.0406 11.9351  0.0000       1.76271  0.0456   0.0560   0.0897    0.1589   0.0000       1.07321   447.7539       7.25338    -0.0276194      -11.6725       3.18879       6.46830       4.86295       5.97662       5.89282       5.57019       5.08056       4.21854
  11  15 2756.2370    2.6294  0.9465 12.4458 -0.0034       2.23563  0.0408   0.0751   0.0781    0.1389   0.0000       1.17679   437.6574       22.3809       9.60930       1.87940      -4.41126      0.739417       4.38961       5.76919       5.81457       5.30657       4.64458       4.32068
  11  16 2895.4796    3.2689  0.8062 12.9085  0.0000     -0.109338  0.0352   0.0984   0.0682    0.1351   0.0000       1.10529   439.5689       19.1966       21.4630      -5.61371      -3.01270       2.83318       4.21395       5.63837       5.55856       5.42076       4.53447       3.87087
  11  17 3034.6627    3.8408  0.8620 12.9325  0.0000      0.212062  0.0367   0.1098   0.0682    0.1665   0.0000      0.731450   432.8781       10.8676       4.67036       7.12384       1.70336      -2.44772       3.98560       4.94697       5.10951       4.89369       4.33771       3.61843
  11  18 3173.6489    3.7880  0.9992 12.9991  0.0000       1.63124  0.0421   0.1070   0.0873    0.1709   0.0000      0.846502   437.1236       20.5326       8.17850       3.17116       7.70061     -0.430780       4.95116       5.61849       5.15788       5.07535       4.75861       4.04531
  11  19 3312.6272    3.3957  1.4628 12.8012  0.0000      0.999961  0.0584   0.0816   0.0992    0.1509   0.0000      0.795509   440.0775       31.8766       8.94218       13.7319     -0.537915       1.34965       5.93571       7.43954       7.48379       7.23774       6.73328       5.21497
  11  20 3451.8859    2.9346  2.3309 12.0179 -0.0002      0.424520  0.0714   0.0558   0.1245    0.1142   0.0000      0.371725   442.0446       20.7030       15.9740       6.55551       7.97393      -1.79218       7.01592       8.72487       8.44247       8.48501       7.36856       6.28547
  11  21 3591.5520    2.4228  2.9428 11.8811 -0.0003      0.363642  0.0871   0.0431   0.1507    0.0931   0.0000      0.267319   453.3792       23.0924      -12.9535       17.0917       3.56127       3.73912       9.30752       11.4506       11.8850       11.1408       9.58009       7.80012
  11  22 3731.4703    2.0303  4.6860 11.2324  0.0000      0.694535  0.1107   0.0296   0.2001    0.0715   0.0000      0.155383   445.6257       40.4244       10.2263       21.4629      -3.36766      -1.28059       10.9427       13.2844       13.9838       13.2451       11.2363       9.62277
  11  23 3871.3473    1.7088  6.3112 11.0461  0.0000      0.429306  0.1365   0.0231   0.2619    0.0591   0.0000      0.125245   443.3556       22.2018       11.0862      -10.3923       4.69509      -6.68891       13.3356       15.9766       16.5994       16.0389       14.0272       11.8028
  11  25 4151.3793    1.2160 11.0575 10.4198  0.0000   -0.00763672  0.2190   0.0153   0.4220    0.0502   0.0000     0.0810764   437.7261      -11.6704      -62.6774       27.1776       33.6301       2.03899       19.2696       24.3726       24.0100       23.7822       21.1110       17.3760
  11  26 4292.2833    1.0375 13.9137 10.3553 -0.0005    -0.0229283  0.3078   0.0135   0.5467    0.0446   0.0000     0.0859469   414.9825       42.4954      -40.8362      -19.3891       18.2600       22.6098       24.2295       31.1566       31.0684       30.1588       26.6726       22.1492
  11  27 4432.1261    0.8965 17.6956 10.2256 -0.0011     -0.182851  0.4371   0.0106   0.7162    0.0403   0.0000     0.0943078   456.6238      -12.3071       7.42974       44.6228       32.0757      -8.85806       30.4867       37.8890       39.9691       38.1448       33.7052       27.6571
  12   6 1509.6779    0.1460  0.1567 10.0346  0.0000       19.3052  0.0283   0.0124   0.0494    0.0412   0.0000       26.3923   433.1813       3.66596       13.6649      -6.80650      -1.94450       3.29011       2.56829       3.20341       3.57977       3.87958       2.64999       2.51220
  12   7 1660.2470    0.2233  0.1677  9.9672  0.0000       31.2764  0.0161   0.0153   0.0401    0.0487   0.0000       12.1116   438.4707       3.09164       6.03164       1.00805      -3.62542      -2.44883       1.62791       2.14010       2.56677       2.23244       1.83005       1.70116
  12   8 1805.8592    0.3329  0.2658  9.9125  0.0000       21.6447  0.0192   0.0159   0.0392    0.0590   0.0000       5.16632   438.5409     -0.555105       11.0098      0.836890       4.54926      -2.67092       2.21396       2.72558       3.52518       3.18339       2.78473       2.43457
  12   9 1950.0262    0.4854  0.4497  9.9281  0.0000       6.79557  0.0253   0.0183   0.0501    0.0752   0.0000       2.06504   438.1304       1.83384       11.7762     -0.394650      -2.69504      -3.13450       2.90871       3.49446       3.67457       4.00370       3.20171       2.70891
  12  10 2093.7487    0.7309  0.5013 10.1776  0.0000       7.74703  0.0256   0.0262   0.0518    0.0892   0.0000       1.59915   435.1225      -4.85483       8.43797      -3.02317       1.79806      -3.88641       3.08711       3.95600       4.05927       3.93586       3.47348       2.80603
  12  11 2235.9670    0.9483  0.6850 10.5635 -0.0003       7.01151  0.0353   0.0295   0.0621    0.1137   0.0000       1.29533   440.4747       3.26448       9.75625     -0.680383      -3.36272       4.07067       4.49362       5.53144       5.42965       5.05956       4.42926       3.45282
  12  12 2376.3515    1.2150  0.7671 11.1669  0.0000       1.48704  0.0368   0.0369   0.0688    0.1195   0.0000       1.20167   439.5593       6.13827       15.2402       6.25218      -3.29580      0.459121       3.67102       4.30771       4.92827       4.79339       4.01025       3.25002
  12  13 2515.6125    1.7546  0.9970 10.9518  0.0000       2.26426  0.0421   0.0463   0.0708    0.2470   0.0000      0.809345   443.5094       1.61377       10.0611      -7.85085       4.78416       4.53641       3.99755       4.78688       5.24273       5.12971       4.32315       3.64232
  12  14 2654.7850    2.1612  0.9186 11.8064  0.0000       2.38976  0.0374   0.0616   0.0775    0.1877   0.0000      0.921478   442.0299       11.1920       17.1317       1.86021       1.94139      -11.8598       3.54446       4.45028       4.66703       4.40521       4.13833       3.49049
  12  15 2794.5873    2.8384  0.8242 12.5899  0.0000       1.36745  0.0348   0.0812   0.0668    0.1490   0.0000      0.935359   441.2137       18.3763       7.02096       5.21509      -4.72614       9.62878       3.62092       4.77246       4.77747       4.64945       3.87638       3.36710
  12  16 2934.5361    3.3408  0.8743 12.9590  0.0000       1.71888  0.0386   0.0932   0.0671    0.1370   0.0000      0.914010   438.6285       13.0265       14.5771       13.1707      -3.10331      -4.19506       3.88964       4.78435       5.34557       4.78617       4.31311       3.85620
  12  17 3074.0404    3.7999  0.9032 13.2347  0.0000       1.76621  0.0378   0.1035   0.0687    0.1349   0.0000      0.861515   443.4033       23.8341       7.91859       5.99243      -3.36674       2.31988       3.86973       4.55652       4.67303       4.72077       4.29676       3.51512
  12  18 3213.5870    3.6364  1.3062 13.0257  0.0009       2.87240  0.0506   0.0915   0.0908    0.1501   0.0000      0.908959   432.1224       30.7391       18.6535       12.4505      -7.71053      -3.51666       4.67614       5.46071       5.71284       5.85205       4.89448       4.56956
  12  19 3352.8530    3.2241  1.7529 12.7697 -0.0013      0.106055  0.0611   0.0681   0.1127    0.1079   0.0000      0.656047   446.8178       28.9759       15.3129       8.77852     -0.930420      0.118098       5.76787       6.92799       7.46188       6.92098       6.04618       5.25093
  12  20 3492.6445    2.7915  2.4257 12.3096  0.0000      0.289202  0.0754   0.0521   0.1289    0.0930   0.0000      0.322538   457.4110       26.3911      -1.58709       26.0074      -3.91997      -9.08951       7.12787       9.00624       9.01620       8.62124       7.74540       6.43677
  12  21 3633.2386    2.3160  3.8477 11.5095  0.0019      0.935073  0.0929   0.0349   0.1674    0.0734   0.0000      0.174804   436.6064       24.6385       10.0864       7.47924       9.39259      -7.03513       8.37291       10.6687       10.4940       10.7319       9.33682       8.01185
  12  22 3773.2647    1.8701  5.7089 11.1599  0.0000      0.642095  0.1220   0.0247   0.2272    0.0590   0.0000      0.131458   429.6263       32.8915       3.28241       9.98735      0.352045       3.34117       10.4974       13.0256       13.3790       13.2833       12.0784       10.0919
  12  27 4477.2868    0.8275 17.7605 10.1953 -0.0015      0.118918  0.4462   0.0095   0.7084    0.0374   0.0000      0.103116   437.2279       89.2175      -24.2675      0.431926      -7.42988      -19.1781       27.5743       34.7701       37.2580       34.9871       32.1239       27.0600
  13   5 1382.3826    0.1295  0.0329 10.0051  0.0000       60.5574  0.0207   0.0240   0.0157    0.0399   0.0000       91.5751   432.2776      0.820369       10.9126       2.63494      0.712406      -3.83026       2.28420       2.22874       2.66059       2.44593       2.54924       1.87744
  13   6 1541.1335    0.1589  0.1704  9.9655  0.0000       14.4407  0.0199   0.0118   0.0436    0.0404   0.0000       18.4630   437.8732       1.95221       8.85990      -2.31661     -0.955643      -2.85459       2.11744       2.87289       2.72157       2.68698       2.54657       1.99856
  13   7 1692.3864    0.2467  0.2451  9.9330  0.0000       21.8938  0.0198   0.0132   0.0434    0.0505   0.0000       7.46340   435.9289     0.0475248       13.3423       4.42688      -2.20540       6.86953       2.01787       2.40323       2.55691       2.58092       2.36917       2.22019
  13   8 1838.7023    0.3833  0.3040  9.9904  0.0000       16.5966  0.0210   0.0168   0.0386    0.0567   0.0000       4.19905   436.2941       1.65247       14.5646      -4.46226       3.13919     0.0783076       2.37385       3.14304       3.35750       3.50174       3.11042       2.84592
  13   9 1983.9325    0.5660  0.3964 10.1340  0.0000       8.30282  0.0231   0.0215   0.0429    0.0712   0.0000       1.91752   437.9161       4.12371       14.7344      -4.32613     -0.236435      -2.99498       2.51105       3.53212       3.59999       3.60591       3.10161       2.79780
  13  10 2128.6023    0.7498  0.6697 10.2291  0.0000       8.16499  0.0300   0.0230   0.0623    0.0968   0.0000       1.43526   433.2202       6.55296       22.0378      -2.99046       3.00567      -1.59828       3.01322       3.55617       3.71910       3.73139       3.31785       3.11406
  13  11 2271.2819    1.0539  0.7332 10.7493  0.0000       5.07529  0.0321   0.0309   0.0608    0.1140   0.0000       1.14731   435.3125       2.11650       12.4874       1.47867     -0.635335      -1.68510       3.16686       3.83872       3.91883       3.88566       3.50582       3.17041
  13  12 2411.9009    1.3877  1.0027 10.9793  0.0000       3.12796  0.0394   0.0355   0.0777    0.1483   0.0000      0.894349   434.8028       5.57884       19.9800      -8.65020      -1.76292      -1.45776       3.59185       4.32895       4.71278       4.91093       4.36276       3.51617
  13  13 2551.8959    1.8482  0.9691 11.3429  0.0000       3.07614  0.0409   0.0479   0.0691    0.1937   0.0000      0.876730   442.1872       8.99616       12.7093       14.0554       1.27786       1.79407       3.97372       4.78531       4.76723       4.78567       4.34731       3.90651
  13  14 2691.8482    2.3335  0.9280 12.1721  0.0000       3.36729  0.0380   0.0637   0.0732    0.1600   0.0000      0.995695   444.1379       7.53987       6.93435       5.82203       4.88417      -1.29995       3.53699       4.25005       4.59497       4.55233       4.13836       3.67415
  13  15 2832.2959    2.9012  0.9658 12.3630  0.0000       1.55699  0.0375   0.0759   0.0723    0.1860   0.0000      0.840528   439.1408       7.50606       15.7665       1.98791     -0.309039       3.89455       3.46243       4.37770       4.52697       4.35173       4.14685       3.63914
  13  16 2972.7977    3.6002  0.8998 12.9905  0.0000       2.24374  0.0347   0.0977   0.0704    0.1584   0.0000      0.865836   439.7715       9.95500       14.2315       6.80876       3.54490       5.75239       3.46221       4.22506       4.40075       4.27165       3.87153       3.51521
  13  17 3112.7076    3.7765  1.0983 13.1856  0.0000       1.13817  0.0453   0.0938   0.0814    0.1415   0.0000       1.06173   440.6051       20.7317       12.4294       6.22550     -0.656371      -3.97900       3.85639       4.37815       4.62854       4.88578       4.08284       3.65802
  13  18 3252.5396    3.5836  1.3089 13.0993  0.0000      0.619864  0.0496   0.0847   0.0868    0.1398   0.0000      0.700815   435.4598       29.6871       15.3568       3.20550      -6.14199       3.90392       4.18425       5.56047       5.42311       5.28340       4.94603       4.22728
  13  19 3392.7538    3.0336  1.9741 12.8076  0.0000       1.72240  0.0644   0.0611   0.1164    0.0878   0.0000      0.476150   434.8793       20.7783       22.8881       23.4290      -3.46440      -4.21727       5.19269       6.39823       6.85460       6.89602       6.16477       5.29650
  13  20 3533.0339    2.6748  2.8950 11.9243  0.0000       1.13962  0.0752   0.0425   0.1326    0.0809   0.0000      0.272049   439.0265       49.2357       3.77594       15.0200      -8.50364      -6.63375       6.29263       7.69447       8.09545       8.09387       7.39985       6.31292
  13  21 3673.4502    2.2325  4.1270 11.4932  0.0000      0.449232  0.0934   0.0310   0.1683    0.0668   0.0000      0.172583   442.6171       22.1835       2.37144       30.3361      -12.7101      -12.6617       7.75113       9.85066       9.85863       9.97455       9.10806       7.83514
  13  22 3814.3177    1.8851  5.8400 11.0132  0.0000      0.441545  0.1179   0.0230   0.2076    0.0609   0.0000      0.106912   423.0750       27.9238       4.19582       17.3459       3.09770      -2.36512       9.60305       11.9543       12.4289       12.5270       11.5140       9.68404
  13  23 3955.2599    1.5261  7.8874 10.9139  0.0000      0.498487  0.1543   0.0185   0.2854    0.0481   0.0000     0.0989116   456.9538       63.3456       23.3910       3.91026       11.7856      -9.41910       11.8555       15.0774       16.1576       15.5727       14.2708       12.4424
  14   5 1411.7201    0.1118  0.0476 10.0547  0.0000       28.3609  0.0171   0.0249   0.0561    0.0350   0.0000       94.3514   437.4113      -2.58234       19.6574      0.549819     -0.152488      -2.65854       1.69323       2.56548       2.58327       2.70207       3.10731       2.97858
  14   7 1723.5325    0.2953  0.2664  9.9324  0.0000       13.8582  0.0193   0.0140   0.0388    0.0487   0.0000       5.38957   438.8521      0.462500       9.87425     -0.782885     -0.391620      -3.50752       1.91851       2.41747       2.76462       2.64733       2.49715       2.10842
  14   8 1870.8866    0.4303  0.2993 10.0286  0.0000       11.8015  0.0200   0.0183   0.0365    0.0586   0.0000       3.19409   439.6313      -5.18142       13.8795       1.84536      -3.48617      0.202499       2.38947       2.90926       3.00745       2.97467       2.43998       2.26279
  14   9 2017.1014    0.5796  0.5229 10.0563  0.0000       8.61945  0.0244   0.0198   0.0545    0.0836   0.0000       1.74003   440.3653       4.58229       8.91538       6.05633      -2.84001      -1.22381       2.44705       3.06501       3.05780       3.31588       2.80179       2.49220
  14  11 2305.8340    1.1450  0.8893 10.6225  0.0000       4.97607  0.0346   0.0299   0.0695    0.1265   0.0000       1.04824   435.7180       1.76856       18.6908       2.82626      -1.26888      -1.75504       3.07328       3.76769       3.98950       4.00829       3.59317       3.08833
  14  12 2446.8030    1.4995  0.9861 10.9513  0.0000       1.77800  0.0371   0.0367   0.0713    0.1568   0.0000      0.861468   435.8768     -0.844621       7.64991       1.07896       1.48537    -0.0570608       3.08333       3.99672       4.16963       4.05347       3.87159       3.58421
  14  13 2587.4528    1.9691  0.9073 12.0113  0.0000       3.34502  0.0375   0.0519   0.0663    0.1168   0.0000      0.934792   440.6220       8.03542       14.2773      0.605894       5.98797       2.00122       3.13412       3.55792       3.97698       4.11403       3.89506       3.16965
  14  14 2728.4089    2.5434  0.9506 12.0321  0.0027       3.99292  0.0351   0.0654   0.0722    0.1711   0.0000       1.10976   438.3443       7.74268       11.4530       3.84666      0.343394      -7.56515       2.91938       3.74659       4.00692       3.98173       3.58155       3.35981
  14  15 2869.3246    2.9162  0.9154 12.7499  0.0000    -0.0738427  0.0348   0.0755   0.0716    0.1426   0.0000       1.04783   445.5857       10.1381       19.4289       4.63841      -2.80163      -2.95963       2.85221       3.76875       3.77463       3.95601       3.52197       3.18039
  14  16 3010.2831    3.5883  0.9327 12.8452  0.0000      0.373974  0.0356   0.0889   0.0686    0.1707   0.0000      0.848322   434.5289       10.7808       11.1700     -0.930715       4.04184       2.65029       3.09092       4.10487       4.35297       3.96002       3.78751       3.34694
  14  17 3150.7211    3.6935  1.1227 13.1413  0.0000     -0.455306  0.0407   0.0894   0.0814    0.1667   0.0000      0.876016   437.4200       15.4550       11.4752       4.38940      0.504784     -0.912304       3.38606       4.14474       4.39966       4.47404       3.97479       3.50660
  14  18 3291.0580    3.4432  1.4502 12.9380  0.0000      0.124498  0.0494   0.0725   0.0947    0.1251   0.0000      0.557733   436.4444       22.4335       6.81101       11.3606      -15.9356      -6.19666       3.74279       4.74924       5.02295       4.91672       4.67547       4.14686
  14  19 3431.7108    3.0271  2.1795 12.3619  0.0000      0.677485  0.0624   0.0534   0.1145    0.1011   0.0000      0.344700   432.3399       15.5946       21.7446       5.01821     -0.263295       9.87536       4.71718       6.27395       6.28471       6.41766       5.78672       5.14498
  14  20 3572.3777    2.5019  3.3290 11.9709  0.0000      0.431691  0.0816   0.0376   0.1483    0.0714   0.0000      0.221030   437.3669       27.1762       4.17100      -2.51322      -3.82394      -7.76805       6.37877       7.94064       8.13691       8.17100       7.58972       6.57853
  14  21 3713.8207    2.0749  4.7451 11.3913  0.0000      0.634663  0.0996   0.0272   0.1830    0.0623   0.0000      0.135428   422.3877       38.0370      0.906983       3.94414      -8.95322      -15.2757       7.61516       9.76169       10.1041       10.0107       9.37832       8.28545
  14  22 3854.6923    1.7251  6.1961 11.0986  0.0000      0.566627  0.1223   0.0209   0.2248    0.0507   0.0000      0.113520   434.7887       32.6331       16.6208       10.6210      -12.9951       5.27679       8.88882       11.4890       11.8065       11.8496       10.9086       9.69058
  14  23 3995.9607    1.4807  8.2444 10.8060  0.0000      0.438035  0.1539   0.0170   0.2842    0.0479   0.0000     0.0924832   421.2935       57.0923       26.3002      0.806729      -1.50757      -5.91622       10.9969       14.0366       14.7947       14.5272       13.5473       11.8693
  14  25 4278.8035    1.0243 14.5442 10.4277  0.0009      0.190024  0.2958   0.0117   0.5161    0.0400   0.0000     0.0833855   429.8711       15.1631       51.9824      -34.3466      -38.1350       19.2365       18.0852       22.6219       24.4329       24.4320       22.4113       19.8790
  15   6 1601.0095    0.2065  0.1995  9.9167  0.0000       17.1081  0.0288   0.0124   0.0429    0.0405   0.0000       10.6682   433.6632       4.35496       8.61671       4.10751      -4.41693      0.442350       3.12087       5.30786       4.79094       5.74596       3.77839       4.55774
  15   7 1753.8471    0.3264  0.2490  9.9837  0.0000       18.2930  0.0200   0.0152   0.0351    0.0490   0.0000       5.11292   436.1279       4.92826       15.4496       1.57637     -0.462558     -0.663736       1.99233       2.68382       2.73311       2.80731       2.58637       2.21227
  15   8 1902.3911    0.4592  0.4003  9.9787  0.0000       11.3842  0.0214   0.0168   0.0469    0.0602   0.0000       2.50390   438.0931      -2.06310       12.7838       1.26841      -3.54772      0.507267       1.88713       2.70763       2.46611       2.61601       2.51702       2.12978
  15   9 2049.6750    0.6195  0.5542  9.9389  0.0000       6.57689  0.0268   0.0184   0.0477    0.0922   0.0000       1.44110   437.5253       7.97804       12.4763     -0.853163       2.42374       5.43864       2.39085       3.17455       3.24564       3.21287       2.78840       2.76769
  15  10 2195.9285    0.8176  0.7900 10.3940  0.0000       7.67429  0.0314   0.0224   0.0671    0.0986   0.0000       1.30769   438.3170     -0.527366       12.7308       3.61539      -2.84544       1.63999       2.69579       3.22894       3.22580       3.25615       3.38734       2.88235
  15  11 2339.6386    1.1995  0.8828 10.7001  0.0000       2.51918  0.0338   0.0296   0.0641    0.1322   0.0000      0.899700   439.4701       2.20392       14.9658     0.0888185      -3.95552      -3.00674       2.87274       3.68109       3.93581       4.09174       3.69181       3.11907
  15  12 2481.2221    1.6919  0.8834 11.2564  0.0000       4.32772  0.0320   0.0416   0.0635    0.1322   0.0000      0.813043   442.1494       7.00651       14.0243       3.33084      -6.54676     -0.613749       2.61604       3.25445       3.37021       3.30014       3.18500       2.91007
  15  13 2622.5207    2.0539  0.9646 11.7140  0.0000       2.52763  0.0337   0.0490   0.0694    0.1344   0.0000      0.840408   436.9774       9.53004       4.56485     -0.267826      -6.33172       1.64649       2.74085       3.42772       3.70984       3.74683       3.30644       3.04235
  15  14 2764.2220    2.7710  0.9548 12.4060  0.0000       2.12180  0.0363   0.0675   0.0651    0.1407   0.0000      0.838257   433.5792       14.7375       8.30659      0.627524      0.193320      -1.88799       2.97029       3.73089       3.71951       3.83069       3.52702       3.10520
  15  15 2905.9683    3.2850  0.8873 12.8348  0.0000       2.76752  0.0330   0.0832   0.0644    0.1435   0.0000      0.857429   441.6741       11.5185       18.4765      -2.83478       3.30972       1.76207       2.72120       3.42479       3.53460       3.76045       3.38429       3.02331
  15  16 3047.2552    3.6720  0.9644 13.2176  0.0000       1.35608  0.0383   0.0922   0.0672    0.1512   0.0000      0.738431   438.7975       16.4005       13.0951       3.79877       4.33046      -1.47101       3.33905       4.41833       4.45124       4.36427       3.80808       3.58333
  15  17 3188.0587    3.8767  1.1922 13.2785  0.0000      -2.51751  0.0457   0.0922   0.0801    0.1735   0.0000      0.843614   439.9136       17.2555       8.26773      -3.07196      -9.16045     -0.278623       3.31716       3.98958       4.38559       4.32282       4.32394       3.71759
  15  18 3329.0970    3.3435  1.5920 13.0257  0.0000       1.47415  0.0538   0.0699   0.0963    0.1155   0.0000      0.774900   437.5671       29.8569       13.9683       5.35002       12.2540       3.53227       3.90221       4.74358       4.75074       5.04273       4.78371       4.23909
  15  19 3470.2650    2.8157  2.4285 12.3757  0.0000      0.737050  0.0651   0.0487   0.1261    0.0915   0.0000      0.356622   445.2616       26.2678     -0.684322       2.49300      -4.62136      0.918434       4.77842       5.88863       6.11531       6.38767       5.74121       5.00481
  15  20 3611.6477    2.3528  3.6326 11.7616  0.0000      0.653527  0.0834   0.0334   0.1503    0.0721   0.0000      0.195714   439.2071       31.8398       15.1047       11.6966      -7.74737      -2.56972       6.05545       7.81008       8.09543       8.24933       7.75152       6.95668
  15  21 3753.1168    1.9901  5.2975 11.2239  0.0000      0.509826  0.1042   0.0238   0.1874    0.0572   0.0000      0.120602   440.6559       33.2399       3.14873      -1.60449      -5.13888       10.9614       7.26607       9.38916       9.94136       10.0919       9.31442       8.15491
  15  22 3894.7331    1.6939  6.7477 11.0089  0.0000      0.491486  0.1240   0.0191   0.2286    0.0486   0.0000     0.0948659   447.9384       29.0365      -4.13131       5.12899      0.741898       3.63909       8.62720       10.8882       11.3772       11.6281       10.7027       9.61976
  15  23 4036.4913    1.4361  9.1726 10.7572  0.0000      0.477713  0.1605   0.0156   0.3008    0.0435   0.0000     0.0798479   440.5503       47.4774      -19.9496      -19.1296       31.2581      -6.16030       11.0158       13.7415       14.6969       14.5907       13.6009       12.3434
  15  24 4178.2656    1.1786 11.6558 10.5363  0.0000      0.299970  0.2138   0.0129   0.3961    0.0417   0.0000     0.0841597   447.9669       2.64329       20.0547       6.30689       1.29411       12.5840       13.2615       16.7748       17.7853       18.0939       16.5968       14.9492
  15  25 4319.7788    1.0204 15.2185 10.4478 -0.0023    0.00362875  0.3091   0.0106   0.5217    0.0359   0.0000     0.0820438   383.9222       29.0296       28.1090       24.2924      -8.38361      -5.71652       17.0420       22.2715       23.6027       23.5957       21.5649       19.7896
  15  26 4461.5591    0.8061 15.9233 10.3106 -0.0026     0.0375481  0.3661   0.0091   0.5998    0.0338   0.0000     0.0986715   391.1726       103.347       78.5811       19.1391      -22.0138       6.04639       19.2784       25.1405       26.3811       26.7256       24.6432       22.4336
  16   7 1783.3087    0.3560  0.2700  9.8759  0.0000       15.6171  0.0194   0.0148   0.0327    0.0526   0.0000       3.80056   436.9615     -0.949352       15.1883      0.265311      -1.85636      0.305948       2.07802       2.30526       2.03430       2.37349       2.38236       2.25176
  16   8 1933.2090    0.4801  0.4264 10.1027  0.0000       12.6293  0.0228   0.0167   0.0421    0.0592   0.0000       2.36634   438.2765       2.32655       13.0859      -1.55052      -3.15963      -4.13375       1.90674       2.52768       2.48000       2.50397       2.30453       2.22848
  16   9 2081.7392    0.7284  0.5361 10.0610  0.0000       8.77877  0.0233   0.0212   0.0434    0.0841   0.0000       1.30750   436.6074       4.09932       14.6600      -1.48440      -3.46254       3.75222       1.90827       2.29042       2.68413       2.68118       2.41639       2.16047
  16  10 2228.4670    0.9522  0.6993 10.4923  0.0000       5.78095  0.0264   0.0260   0.0577    0.1051   0.0000       1.10810   437.9982       2.29663       12.1102       2.07024      -5.02218      -5.07189       2.17668       2.63152       2.89582       2.98071       2.84395       2.54191
  16  11 2372.7905    1.3035  0.8099 11.3170  0.0000       5.13895  0.0316   0.0338   0.0605    0.1010   0.0000       1.03660   437.3179       3.09517       12.2006      -2.00279       1.58834      -2.71694       2.57591       3.23673       3.39680       3.34420       3.11007       2.92765
  16  12 2514.9295    1.6670  1.0991 11.6119  0.0000       2.80442  0.0392   0.0378   0.0767    0.1154   0.0000      0.922087   434.6176       4.61573       13.5011     -0.196570      -6.31576      -2.29334       2.88461       3.59171       3.87328       3.69038       3.67741       3.32073
  16  13 2657.0337    2.1927  0.9141 12.1024  0.0000       2.00602  0.0332   0.0517   0.0631    0.1161   0.0000      0.905264   440.9144       8.45786       14.9705       2.65129     -0.326415      0.348215       2.50034       3.07947       3.56601       3.50475       3.22481       3.06224
  16  14 2799.6167    2.9266  0.8807 12.3133  0.0000      0.680414  0.0310   0.0708   0.0605    0.1452   0.0000      0.794300   439.2998       7.89900       8.37511       6.58166       1.31087       1.72677       2.65824       3.25031       3.38022       3.54457       3.24321       2.97068
  16  15 2941.9190    3.4347  0.8678 12.9890  0.0000      0.672679  0.0316   0.0833   0.0594    0.1221   0.0000      0.850181   438.7968       8.72063       2.70252       4.80901      0.758596      -5.36060       2.50862       3.08978       3.15791       3.28559       3.12113       2.87122
  16  16 3083.6669    3.8042  1.0079 13.1900  0.0000      0.378654  0.0375   0.0889   0.0669    0.1496   0.0000      0.871328   436.8961       14.2003       20.4544       3.12233      -1.83809       1.39950       2.68103       3.49130       3.70540       3.68798       3.60435       3.15274
  16  17 3225.0873    3.7232  1.3887 13.1480  0.0000    -0.0232182  0.0480   0.0797   0.0883    0.1476   0.0000      0.665304   442.6192       16.5344       7.61252      -5.31489      -9.09296      -5.53429       3.28116       4.24868       4.38763       4.70035       4.43401       4.13690
  16  18 3366.6443    3.2741  1.7614 12.7619  0.0000      0.874151  0.0548   0.0627   0.0959    0.1225   0.0000      0.432585   435.3053       18.8311       13.7869       4.95623     -0.861947       1.19590       3.80694       4.83191       5.27096       5.07993       4.87121       4.35397
  16  19 3508.2465    2.8583  2.7109 12.0612  0.0000      0.826465  0.0670   0.0439   0.1205    0.0979   0.0000      0.252361   438.2776       29.1010       17.6116       10.3092       5.41556       2.48921       4.65201       6.01379       6.22580       6.30151       5.89019       5.46315
  16  20 3650.3312    2.3450  4.0353 11.5962  0.0000      0.778384  0.0868   0.0305   0.1552    0.0694   0.0000      0.164573   445.7717       15.2495       18.1916       8.39906      -12.8191       1.64099       5.56364       7.42596       7.36894       7.75738       7.37636       6.74451
  16  21 3792.2531    1.8964  5.5665 11.1736  0.0000      0.594056  0.1046   0.0221   0.1945    0.0554   0.0000      0.115177   440.8909       36.3699       16.3502       19.6814       1.64289      -4.58513       6.90450       9.00869       9.30166       9.71234       9.05663       8.17903
  16  22 3934.1249    1.5991  7.3092 10.9113  0.0000      0.411407  0.1288   0.0175   0.2388    0.0468   0.0000     0.0888059   456.3598       14.2569       15.1698       27.3021      -11.5463     -0.955863       8.39578       10.8784       11.3569       11.7470       11.1236       9.95018
  16  23 4076.3089    1.3654 10.2746 10.6270  0.0000      0.368812  0.1740   0.0140   0.3188    0.0423   0.0000     0.0712987   427.3837       32.6062       7.22905      -31.4573       36.5912       8.91056       10.5647       13.6999       14.2445       14.8221       13.9299       12.6030
  16  24 4218.4907    1.1521 13.2710 10.5489  0.0000      0.338024  0.2422   0.0119   0.4266    0.0374   0.0000     0.0760641   442.2991       64.6344      -23.4431      -4.72118       5.96037      -8.70942       13.2454       17.2203       17.7169       18.2777       17.1895       15.8637
  16  25 4360.7252    0.9321 16.2551 10.4363  0.0000      0.158262  0.3459   0.0093   0.5605    0.0331   0.0000     0.0892276   447.4383       40.2224       5.87266      -7.52968      -18.2994      -19.7926       17.0514       22.6840       23.7026       24.1224       22.7065       20.5055
  17   5 1493.5406    0.1547  0.1505  9.9837  0.0000       15.2915  0.0238   0.0106   0.0304    0.0340   0.0000       22.3380   437.7873      -1.28877       12.2644       1.67591      -4.80948       4.22858       1.66342       2.30237       2.77880       2.02122       2.21787       1.98865
  17   6 1657.1042    0.2480  0.1603  9.9639  0.0001       25.7901  0.0167   0.0133   0.0241    0.0413   0.0000       9.02871   439.0507      0.741760       15.2425      -1.06014      -1.41831     0.0993466       1.61340       2.16947       2.31414       2.28084       2.05284       1.53677
  17   7 1812.0464    0.3755  0.3305  9.9741  0.0000       17.8044  0.0190   0.0141   0.0376    0.0504   0.0000       3.32903   438.3882       2.12970       13.7325       1.52441      -1.11018      0.251975       1.58718       2.39081       2.40224       2.54706       2.19150       2.00551
  17   8 1963.4082    0.5185  0.4572 10.0555  0.0000       10.8241  0.0206   0.0165   0.0440    0.0635   0.0000       1.97288   441.3171       1.14016       14.5930       2.80546       1.10948      0.553624       1.69945       2.11877       2.14941       2.31127       2.10020       2.15720
  17   9 2113.1216    0.7442  0.6615 10.0456  0.0000       7.49800  0.0261   0.0197   0.0511    0.0926   0.0000       1.16112   438.5716      0.313304       11.8905       1.45769     -0.372036       3.12355       1.99356       2.53977       2.58947       2.80659       2.71429       2.43366
  17  10 2260.4855    1.0520  0.7823 10.4798  0.0000       5.19571  0.0273   0.0263   0.0594    0.1087   0.0000      0.988451   436.3730      0.380397       15.5872       4.25356      -2.80579      0.826662       2.06064       2.64832       2.74043       2.80121       2.74396       2.54103
  17  11 2405.1089    1.4749  0.9043 10.9835  0.0000       3.50093  0.0312   0.0336   0.0593    0.1292   0.0000      0.811110   437.2591       4.25505       12.2263       3.13822      -3.16850       2.61029       2.14463       2.63411       2.99377       2.95044       2.84972       2.68600
  17  12 2548.2004    1.9114  0.9120 11.7429  0.0000       1.64144  0.0325   0.0446   0.0616    0.1174   0.0000      0.903776   438.9023       1.77703       11.5346       7.86674      -3.47209      -4.67852       2.46881       3.28796       3.59701       3.75993       3.53118       3.25089
  17  13 2691.1195    2.4509  0.9782 12.0706  0.0000      0.762323  0.0319   0.0551   0.0664    0.1250   0.0000      0.764752   436.9668       7.14524       9.39321       5.80533      0.432560     -0.572294       2.32325       2.86258       3.12420       3.04221       2.85302       2.80883
  17  14 2834.4934    3.0479  0.9178 12.6742  0.0000       1.92600  0.0316   0.0718   0.0618    0.1210   0.0000      0.770532   441.2205       9.34491       10.3692       4.90789      -2.26299     -0.611187       2.39115       2.99006       3.20938       3.23533       3.02454       2.81688
  17  15 2977.3772    3.6111  0.8996 13.2294  0.0000       1.09614  0.0301   0.0864   0.0638    0.1063   0.0000      0.803897   442.9728       7.44413       13.0897      0.924598      -4.90249      0.558789       2.21469       2.75075       2.90690       3.04656       2.79512       2.70643
  17  16 3119.6610    3.8084  1.1253 12.9531  0.0000       2.13978  0.0397   0.0813   0.0677    0.1647   0.0000      0.751054   441.4947       10.5513       13.0981       2.39305       2.24128      -8.67043       2.49222       3.25252       3.29490       3.57596       3.24292       3.17387
  17  17 3261.6312    3.6026  1.4083 13.1962  0.0000       1.46734  0.0473   0.0750   0.0862    0.1287   0.0000      0.825916   437.5891       13.0663       6.61113      0.712398      -2.93692     -0.619002       2.89764       3.74322       3.78850       4.12092       3.61003       3.57543
  17  18 3403.5696    3.0696  2.2495 12.3810  0.0000      0.185206  0.0574   0.0521   0.1110    0.1189   0.0000      0.335657   438.5396       12.4180       19.7867       4.39282      0.460506      -3.92773       3.79206       4.97304       5.00628       5.23097       5.03940       4.45605
  17  19 3545.8773    2.6790  2.9172 12.0250  0.0000      0.811132  0.0714   0.0402   0.1200    0.0932   0.0000      0.220082   436.4119       21.6377       24.0889       11.2553     -0.753633      -6.42480       4.51340       5.83784       6.20822       6.41973       6.03761       5.32640
  17  20 3688.1847    2.2974  4.4395 11.3982  0.0000      0.355406  0.0847   0.0272   0.1585    0.0676   0.0000      0.133545   442.1993       21.7491       24.0884       18.6961       4.40609       3.46999       5.31254       6.82318       7.48413       7.52392       7.36896       6.53875
  17  21 3830.5397    1.8845  6.3271 10.9355  0.0000      0.467915  0.1070   0.0196   0.2006    0.0532   0.0000     0.0885276   434.1624       34.0241       11.3272      -1.43056       6.58705       22.7818       6.75547       8.48321       9.07913       9.36190       8.92497       8.10932
  17  22 3972.9633    1.5361  8.5321 10.7821  0.0000      0.324389  0.1418   0.0150   0.2621    0.0410   0.0000     0.0766879   429.8166       20.1608       16.3020      -9.21236       4.22769       6.87291       8.21640       10.7599       11.4475       11.7570       11.0933       10.0316
  17  23 4115.7121    1.2854 10.6218 10.6384 -0.0006      0.424048  0.1811   0.0131   0.3271    0.0388   0.0000     0.0773753   448.2176       35.0323       38.8648      -4.93936      -13.5663      -3.98485       10.2794       13.0008       14.2577       14.3195       13.5405       12.3976
  18   5 1518.7220    0.1655  0.1243  9.9794  0.0000       2.67156  0.0147   0.0108   0.0257    0.0323   0.0000       21.9677   438.8399       1.04774       15.7937      0.569214      -1.37527      0.717185       1.07872       1.40360       1.60958       1.59217       1.53786       1.42922
  18   6 1683.6967    0.2468  0.2171  9.9961  0.0000       24.9488  0.0170   0.0121   0.0314    0.0407   0.0000       6.94881   438.5173      -1.43545       17.4694       1.22733      -2.08285      -2.03073       1.31334       1.66292       1.53823       2.12205       1.56588       1.58073
  18   7 1840.0546    0.4385  0.2650  9.9931  0.0000       14.4126  0.0145   0.0173   0.0312    0.0491   0.0000       2.99355   438.8557       1.37489       14.3108       1.44399      -4.73017     -0.785938       1.34424       1.66488       1.78145       1.62995       1.70283       1.43225
  18   8 1992.9511    0.5483  0.4849 10.1490  0.0000       11.5744  0.0228   0.0167   0.0423    0.0650   0.0000       1.87092   442.6412       4.63975       18.4962      -3.06302      -1.89273      -4.05415       1.68227       2.13814       2.15387       2.26657       2.22049       2.08691
  18   9 2143.7979    0.8136  0.5683 10.2677  0.0000       6.84777  0.0226   0.0219   0.0437    0.0815   0.0000       1.12298   440.2204       1.43102       13.1286      -1.41851       2.32273      -1.24191       1.83523       2.44491       2.69580       2.69719       2.34125       2.23824
  18  10 2291.7959    1.0591  0.8689 10.8161  0.0000       5.22712  0.0303   0.0254   0.0654    0.0978   0.0000       1.05721   436.8308       4.54409       11.2044       2.77253      -1.73172      -3.99204       2.06179       2.60183       2.67565       2.74385       2.71342       2.58614
  18  11 2436.9321    1.5137  0.9955 11.0782  0.0000       1.74026  0.0322   0.0332   0.0663    0.1370   0.0000      0.780811   436.5019       9.61020       8.30851       1.59655      -3.73781      -2.45535       2.21209       2.69591       3.02997       3.17905       2.99005       2.95206
  18  12 2581.0146    1.9983  0.9323 11.7189  0.0000       2.31258  0.0304   0.0446   0.0610    0.1213   0.0000      0.707064   439.0061       7.57944       12.6452      0.684205     -0.550381      -1.69569       2.10325       2.68554       2.94115       2.97456       2.88816       2.89577
  18  13 2724.9413    2.4651  1.0119 12.2696  0.0000       2.93658  0.0332   0.0535   0.0655    0.1123   0.0000      0.841918   438.5632       7.37902       17.7826       4.74843      -3.79269      -1.65245       2.19587       2.78602       2.97129       3.08165       2.88552       2.65926
  18  14 2868.7827    3.0898  1.0344 12.0989  0.0000       1.31265  0.0333   0.0642   0.0625    0.1726   0.0000      0.741669   439.4040       7.67752       10.9620       3.21212      -5.98915     -0.349087       2.36208       2.98233       3.23362       3.14284       3.03481       2.93718
  18  15 3012.2762    3.5691  1.1063 13.2401  0.0000      0.604314  0.0391   0.0758   0.0712    0.1123   0.0000      0.843285   442.7585       9.88614       11.4539       5.70849      -7.13575      -1.76507       2.26496       3.07106       2.90984       3.34029       2.97280       2.89894
  18  16 3155.0410    3.8732  1.0899 13.0951  0.0000       1.12422  0.0359   0.0813   0.0697    0.1371   0.0000      0.711172   438.2053       10.9364       7.63266      0.634716      -1.81581       2.30453       2.41916       3.20430       3.31167       3.49308       3.14080       2.88219
  18  17 3297.6425    3.3835  1.4450 13.2722  0.0000       1.11842  0.0480   0.0682   0.0871    0.1001   0.0000      0.679659   437.3269       18.2690       8.65759       4.90707      0.114057      -2.09481       2.98403       4.03649       4.23057       4.38584       4.08515       3.58755
  18  18 3440.3596    2.9365  2.3616 12.3261  0.0000       1.34917  0.0604   0.0479   0.1066    0.1024   0.0000      0.325967   438.0451       26.2156       20.7451       6.53048      -10.1836      -1.41554       3.67211       4.61108       4.84062       5.19497       5.02096       4.57878
  18  19 3582.9222    2.5322  3.3250 11.8700  0.0000      0.388172  0.0715   0.0349   0.1348    0.0804   0.0000      0.203696   440.6572       15.4484       16.1632      -6.70226       5.70947      -2.34773       4.40919       5.48861       5.83798       5.96590       5.72727       5.34224
  18  20 3725.8378    2.1059  5.0120 11.2109  0.0000      0.566420  0.0943   0.0236   0.1655    0.0639   0.0000      0.114456   433.9331       19.4336       10.6060      -1.20243      0.988428      -16.4898       5.53332       7.04746       7.45564       7.80682       7.54143       7.01308
  18  21 3868.7209    1.7728  6.8888 10.8930  0.0000      0.459828  0.1158   0.0179   0.2086    0.0487   0.0000     0.0837117   435.2835       24.3748       7.00656       10.6421      -5.71821       9.94091       6.62556       8.50293       9.12972       9.34944       8.96330       8.33782
  18  22 4011.6986    1.4744  9.1390 10.6866  0.0000      0.428854  0.1447   0.0139   0.2717    0.0398   0.0000     0.0713830   436.3460       21.2654       15.7532       6.84694      -11.4295     -0.192176       8.15699       10.5630       11.2338       11.3340       11.0253       10.4035
  18  23 4154.7171    1.2133 12.2639 10.5881  0.0000      0.354894  0.2127   0.0117   0.3712    0.0363   0.0000     0.0741368   427.7304       39.8434       41.3443      -19.0739      -15.6295       3.66094       10.7136       13.9158       14.9693       15.3412       14.5637       13.7316
  18  24 4298.0204    0.9993 13.6237 10.5070  0.0000      0.215107  0.2693   0.0099   0.4446    0.0339   0.0000     0.0860669   421.5023       34.7045       14.2579      -5.40025       19.8350       26.0005       12.4942       16.6628       18.0633       18.3252       17.1946       15.9109
  19   3 1173.2659    0.0595  0.0197 10.1939  0.0000       116.221  0.0184   0.0135   0.0290    0.0325   0.0000       837.470   442.3192      -3.30805       20.6105      -3.44099      -4.04080       4.25132       1.25445       1.59776       1.68991       3.95094       1.37653       2.21516
  19   6 1709.3599    0.2883  0.2525  9.9258  0.0000       15.8389  0.0168   0.0121   0.0319    0.0422   0.0000       5.00659   437.9910     -0.497024       17.9419       1.38862     -0.220940      -3.79944       1.35654       1.58756       1.53897       1.67088       1.55222       1.63728
  19   7 1867.3268    0.4273  0.3691  9.9411  0.0000       10.6531  0.0208   0.0142   0.0342    0.0537   0.0000       2.41752   437.5557       6.51386       16.8550      -1.42551      -1.92944      -1.89300       1.52399       1.95281       2.22204       1.98814       2.04738       1.93946
  19   8 2021.8517    0.6009  0.5411 10.0480  0.0000       9.17033  0.0222   0.0168   0.0443    0.0737   0.0000       1.44183   438.5641    -0.0182351       17.3718     -0.774158     -0.343953      0.502175       1.63695       2.10339       2.25385       2.30635       2.08303       2.00049
  19   9 2173.8880    0.8110  0.7155 10.3994  0.0003       6.12796  0.0255   0.0200   0.0548    0.0837   0.0000       1.14133   436.8686     -0.226225       19.8346     -0.227628      -1.42602       1.55508       1.70314       2.11620       2.20065       2.36445       2.44147       2.19826
  19  10 2322.4275    1.1715  0.8783 10.7699 -0.0006       4.17193  0.0301   0.0263   0.0571    0.1062   0.0000      0.851882   436.3675       8.80859       11.7314      -7.21569      -2.08658       2.82681       1.97846       2.58119       2.68287       2.78965       2.59432       2.68471
  19  11 2468.2737    1.5821  0.9979 11.4846  0.0000       3.53028  0.0347   0.0345   0.0639    0.1059   0.0000      0.923417   436.3766       4.01069       11.7566       4.77304       1.07668       4.39310       2.21128       2.95748       3.04229       3.21092       2.85923       2.78043
  19  12 2613.2519    2.0701  0.9877 11.8883  0.0000       1.29561  0.0329   0.0448   0.0619    0.1269   0.0000      0.822904   435.2497       4.51094       12.4339       3.12184      -1.72402   -0.00861303       2.00090       2.60360       2.69128       2.90413       2.78395       2.58919
  19  13 2758.0880    2.7691  0.9955 12.2196  0.0000       1.28648  0.0318   0.0578   0.0616    0.1254   0.0000      0.735985   437.5407       6.82360       8.58504      -1.28753      0.560651       3.56821       2.07455       2.65784       2.89521       2.90035       2.75923       2.56234
  19  14 2902.6584    3.3470  0.9182 12.7927  0.0000      0.970631  0.0305   0.0725   0.0565    0.1142   0.0000      0.817238   441.0054       9.13651       14.4450     -0.141841      -2.66325       1.43330       1.96457       2.63820       2.55399       2.77080       2.63469       2.48715
  19  15 3046.7284    3.7541  0.9713 12.9384  0.0000      0.446184  0.0309   0.0793   0.0598    0.1285   0.0000      0.670190   439.9480       17.6152       17.8689       7.53693      -1.17084      -3.72396       1.97926       2.52848       2.73576       2.75286       2.67378       2.43736
  19  16 3190.0670    3.8763  1.2835 12.9776 -0.0048       1.84338  0.0399   0.0717   0.0726    0.1224   0.0000      0.549331   435.9432       11.5831       13.8381       4.83794     -0.404722      -1.86502       2.26818       3.01384       3.12109       3.28362       3.24785       2.98427
  19  17 3333.2442    3.2723  1.6800 13.0362  0.0000       2.05890  0.0476   0.0580   0.0897    0.0866   0.0000      0.494420   443.4467       17.6388       14.4082       9.89944       2.72765       7.76169       2.76464       3.63705       3.90685       4.08181       3.77823       3.59937
  19  18 3476.4916    2.7758  2.4326 12.5781  0.0000       1.26513  0.0622   0.0432   0.1118    0.0744   0.0000      0.353067   438.2861       27.9468       12.1803       7.59312      -6.48811     -0.713432       3.41472       4.49116       4.76222       4.93733       4.85827       4.44643
  19  19 3619.7302    2.4677  3.6398 11.5114  0.0000      0.578025  0.0735   0.0307   0.1294    0.0832   0.0000      0.160874   443.7372       29.3825       19.3480       5.87472      -1.05705       16.8697       4.20049       5.47693       5.85153       6.02768       5.73923       5.48486
  19  20 3763.2570    2.0324  5.8098 10.9808  0.0000      0.720520  0.1000   0.0211   0.1753    0.0600   0.0000     0.0941377   435.5641       25.3800       14.8759       7.47743      -3.91500      -9.23713       5.47175       7.07393       7.63443       7.87341       7.53112       7.05120
  19  21 3906.3458    1.6979  7.3657 10.8170  0.0000      0.308030  0.1171   0.0159   0.2202    0.0435   0.0000     0.0817180   443.2045       18.9671       31.2627       5.62649      -5.92059      -1.33718       6.27773       8.24261       8.77691       9.08437       8.81367       8.19526
  19  22 4049.6671    1.4107 10.2314 10.5999  0.0010      0.322948  0.1599   0.0127   0.2866    0.0376   0.0000     0.0649653   438.3038       33.0348       19.7805      -14.8465       30.8648      -5.13853       8.30766       10.6897       11.6763       12.1479       11.8281       10.7358
  19  23 4193.2022    1.1928 12.3942 10.5458  0.0001      0.310632  0.2059   0.0112   0.3624    0.0348   0.0000     0.0676550   458.0369       49.1028       29.1840       2.76472     -0.948719      -10.0809       9.93650       12.9114       13.9738       14.5093       13.9373       13.0412
  19  24 4336.9896    0.9900 15.3659 10.4563  0.0000      0.378890  0.2888   0.0088   0.4685    0.0304   0.0000     0.0820391   399.5019       33.9119       7.04536       9.59440       16.7233      -25.0473       12.3553       16.1147       17.5254       18.0323       17.4287       16.0975
  20   3 1193.6581    0.0712  0.0710 10.1187  0.0000       106.848  0.0234   0.0126   0.0432    0.0365   0.0000       199.166   438.3620      0.863557       20.2032       1.59525     -0.617475     -0.265482       1.86822       1.84924       2.22737       2.16708       2.29443       2.14380
  20   5 1566.5532    0.2152  0.1100  9.9358  0.0000       37.8083  0.0107   0.0146   0.0242    0.0349   0.0000       14.6447   439.5794       2.36304       19.2645     -0.269342      -2.15362   -0.00870935       1.14093       1.21125       1.46861       1.32641       1.39059       1.57123
  20   6 1734.2534    0.3006  0.3115  9.9678  0.0000       16.2075  0.0206   0.0115   0.0357    0.0415   0.0000       4.44509   440.6405      0.133879       12.7316      -2.13720      -3.26670     -0.527187       1.42371       2.01161       2.51953       2.57015       2.61480       2.36931
  20   7 1893.9831    0.4630  0.3999  9.9121  0.0000       13.6146  0.0183   0.0145   0.0360    0.0530   0.0000       2.10719   440.9999      0.460998       15.4425      0.443275      -3.32888       2.81790       1.26574       1.61937       1.76001       2.01026       2.01825       1.93254
  20   8 2050.1770    0.6682  0.5234 10.0961  0.0000       9.12344  0.0194   0.0181   0.0434    0.0705   0.0000       1.36895   437.0832     -0.225502       12.2777     -0.317002      -4.72981       3.42730       1.34226       1.67104       1.84104       1.91709       1.85406       1.79764
  20   9 2203.2654    0.9002  0.7708 10.3006  0.0000       6.92875  0.0273   0.0210   0.0513    0.0988   0.0000      0.999868   440.4328       5.30356       16.0038      -2.29706      -3.04092       1.23863       1.66740       2.09516       2.38526       2.32226       2.29216       2.16327
  20  10 2352.5496    1.2967  0.8765 10.9521  0.0000       5.16688  0.0280   0.0286   0.0581    0.1015   0.0000      0.872046   437.1978       3.48992       11.9789       1.87777      0.487282     -0.480209       1.80335       2.27996       2.37108       2.49888       2.44435       2.33393
  20  11 2499.0537    1.7009  0.9511 11.5165  0.0000       1.78469  0.0300   0.0365   0.0596    0.1142   0.0000      0.776396   436.2955       7.79280       12.1101      0.624288      -7.44502       4.88932       1.83663       2.26212       2.44693       2.62068       2.43790       2.40961
  20  12 2645.0533    2.1884  0.9227 12.1325  0.0000       2.77792  0.0306   0.0470   0.0573    0.1076   0.0000      0.795292   439.7200       2.75914       14.1855       7.61625     0.0684844      -5.01468       1.83696       2.36198       2.37761       2.62402       2.55614       2.49141
  20  13 2790.8187    2.8058  0.9673 12.4075  0.0000       1.06628  0.0306   0.0586   0.0577    0.1194   0.0000      0.763833   437.8220       4.50681       11.0876       10.2594      -2.60593      -2.12252       1.78701       2.31941       2.44795       2.59142       2.55247       2.54948
  20  14 2936.1251    3.4657  0.9164 13.0061  0.0000       1.10824  0.0293   0.0737   0.0558    0.1079   0.0000      0.684158   441.6862       10.6852       14.6056       3.77674      -1.36099       3.72307       1.88551       2.42947       2.52100       2.55166       2.47336       2.38308
  20  15 3080.6541    3.7753  1.0669 13.2180  0.0000       1.76664  0.0345   0.0770   0.0645    0.1125   0.0000      0.787381   437.8206       11.9088       12.4308       3.23647      -7.15530       1.05208       2.11765       2.70385       2.94801       3.26289       3.01151       2.89721
  20  16 3224.5529    3.6931  1.2503 13.2367 -0.0001      0.747373  0.0382   0.0724   0.0736    0.1157   0.0000      0.696506   438.6806       11.2495       15.8368       3.46609      -4.23738      0.568121       2.20346       2.78565       2.96194       3.03840       3.00656       2.79624
  20  17 3368.3887    3.2258  1.9814 12.6353  0.0000       1.23735  0.0515   0.0496   0.0888    0.0773   0.0000      0.371000   434.7195       17.0543       14.2022       1.74365     -0.356956     -0.396897       2.76819       3.59135       3.88072       3.95923       3.76876       3.61963
  20  18 3512.1390    2.7376  2.7306 12.3485  0.0000      0.733329  0.0626   0.0381   0.1123    0.0643   0.0000      0.265173   438.8061       16.8040       14.5577       16.1828      0.707980      -5.32890       3.38412       4.25107       4.55103       4.82921       4.51552       4.32195
  20  19 3656.1450    2.2790  4.1397 11.6246  0.0000      0.746005  0.0809   0.0268   0.1428    0.0582   0.0000      0.144823   442.9294       19.2604       18.4056       16.9238       6.52612     -0.772092       4.43269       5.90874       6.40113       6.59001       6.26793       5.88220
  20  20 3799.9700    1.9130  5.9390 11.0774  0.0000      0.735623  0.0971   0.0192   0.1832    0.0495   0.0000     0.0947452   442.0464       28.1264       16.7863       16.9837       3.83823     -0.662379       5.22343       6.80383       7.23993       7.54407       7.30673       6.91846
  20  21 3943.8538    1.6025  7.8285 10.8122  0.0000      0.476463  0.1230   0.0147   0.2275    0.0397   0.0000     0.0820904   434.6173       12.4935       16.8835       7.41542       1.63593      -3.60931       6.46388       8.23734       8.81358       9.15954       8.94535       8.43825
  20  22 4087.0186    1.3450 10.5530 10.5446  0.0000      0.127902  0.1622   0.0117   0.2955    0.0366   0.0000     0.0692727   434.1781       14.2926       4.44768      -9.18365      -4.00378      -9.61907       7.94385       10.4051       11.0167       11.5565       11.2191       10.6774
  20  24 4375.3060    0.9349 16.0740 10.4486  0.0006      0.209436  0.3125   0.0081   0.4940    0.0282   0.0000     0.0831255   413.0145       24.3703       20.9227      -13.4096      0.521662       20.4705       12.3900       16.3825       17.9054       18.5330       17.6863       16.9132
  21   5 1589.3148    0.2040  0.1425 10.0089  0.0000       18.4775  0.0129   0.0111   0.0231    0.0329   0.0000       13.1978   439.7348     0.0860991       16.7722      0.491238      -1.93477     -0.636266       1.03874       1.22085       1.71826       1.91797       1.96599       1.92207
  21   6 1758.2631    0.3310  0.3144  9.9182  0.0000       14.5503  0.0163   0.0120   0.0353    0.0426   0.0000       3.64478   441.2957     -0.321426       22.1982      -2.14238      -1.37716      0.126905       1.15045       1.49245       1.70551       2.10068       2.03392       1.70813
  21   7 1919.8604    0.4798  0.4306 10.0505  0.0000       9.32764  0.0201   0.0141   0.0370    0.0546   0.0000       1.85762   439.7948      0.537599       15.9241      -2.05170      -2.50754      -1.59104       1.26149       1.73336       1.70382       1.73306       1.68932       1.60180
  21   8 2077.8620    0.6995  0.5825 10.1929  0.0000       9.31241  0.0217   0.0176   0.0433    0.0705   0.0000       1.33936   439.0011       4.11343       13.4882      -1.33448     -0.724803      0.136252       1.37977       1.84015       1.92799       1.95982       1.97200       1.87253
  21   9 2232.0139    1.0087  0.7952 10.1519  0.0000       5.04800  0.0253   0.0221   0.0524    0.1225   0.0000      0.827542   436.8116       1.80451       15.6472     -0.430420      -3.94929       4.70978       1.64325       2.08854       2.30621       2.36284       2.34219       2.22304
  21  10 2382.0373    1.3481  0.8943 11.0691  0.0000       4.12904  0.0285   0.0287   0.0560    0.1028   0.0000      0.820286   438.4062       3.84839       13.8752     -0.200596      0.344354       3.13010       1.65654       2.21592       2.30257       2.35397       2.24403       2.13719
  21  11 2529.4509    1.7769  0.9772 11.6665  0.0000       2.73942  0.0298   0.0371   0.0606    0.0978   0.0000      0.834306   437.8238       7.22973       11.7076      0.150614      -3.24653       1.92817       1.68738       2.13114       2.28005       2.39046       2.39421       2.29184
  21  12 2676.2802    2.3786  0.9876 12.0703  0.0000       1.41732  0.0296   0.0490   0.0609    0.1208   0.0000      0.731240   435.3236       1.78477       14.9543       8.93301       1.01907     -0.120752       1.70984       2.23185       2.37084       2.58224       2.52455       2.29866
  21  13 2823.1309    2.9465  0.8760 12.6793  0.0000       2.05553  0.0280   0.0624   0.0527    0.1060   0.0000      0.750909   438.4424       10.5021       10.5862       2.73292      -1.72255      -8.12295       1.61881       2.10001       2.36383       2.33470       2.29353       2.33045
  21  14 2969.1127    3.5738  0.9359 13.1329  0.0000       1.32593  0.0288   0.0745   0.0559    0.1030   0.0000      0.736078   440.7516       7.01769       16.8205      0.974911      -1.41769       1.88599       1.68696       2.11550       2.40282       2.49669       2.38053       2.36018
  21  15 3114.1474    3.7144  1.0138 13.5397  0.0000       1.09056  0.0329   0.0769   0.0622    0.0950   0.0000      0.818049   441.4761       11.1465       14.1730       10.2577    -0.0249552      -3.36149       1.78827       2.37427       2.56597       2.80768       2.68692       2.65512
  21  16 3258.7442    3.6459  1.3860 13.2529  0.0000      0.852766  0.0413   0.0657   0.0765    0.0969   0.0000      0.682132   439.7739       13.3494       6.53681       4.01591      -2.95545       4.39924       2.11948       2.77977       2.95822       3.01348       2.95329       2.81162
  21  17 3403.0943    3.1503  2.1125 12.5607  0.0000      0.292958  0.0519   0.0452   0.0919    0.0720   0.0000      0.349888   439.8092       20.2115       10.1492       7.24067     -0.929382      0.197633       2.70979       3.47180       3.78976       3.91636       3.90194       3.65940
  21  18 3547.4264    2.6143  2.8765 12.1857  0.0000      0.465466  0.0626   0.0338   0.1130    0.0604   0.0000      0.219620   441.4254       24.2715       2.41065       10.1346       4.92692      -3.86291       3.25820       4.23739       4.50243       4.76643       4.70562       4.45962
  21  19 3691.9482    2.2310  4.5026 11.3697  0.0000      0.639629  0.0787   0.0239   0.1423    0.0579   0.0000      0.115906   443.9953       25.3178       11.6066       11.3188      -9.88580      -9.47077       4.07731       5.23666       5.64472       5.88219       5.67996       5.50047
  21  20 3836.4024    1.8271  6.4619 10.9657  0.0000      0.607225  0.1010   0.0172   0.1871    0.0460   0.0000     0.0828397   435.9141       11.5206       17.7531       11.2799      -9.02025      -8.33937       5.02024       6.74531       7.11315       7.53746       7.23600       6.86863
  21  21 3980.6055    1.5087  8.5554 10.7895  0.0000      0.451979  0.1326   0.0135   0.2395    0.0372   0.0000     0.0750896   449.9308       17.7694       19.2341       12.2048     -0.276128       14.1899       6.36823       8.51377       9.09401       9.36329       9.08568       8.71293
  21  22 4124.5019    1.3024 11.0919 10.6046  0.0000      0.166276  0.1710   0.0110   0.3057    0.0332   0.0000     0.0683751   441.6391       31.5222      -9.55634       11.2915      -6.29817      0.134679       7.80997       10.2800       11.1392       11.5576       11.2459       10.7406
  21  23 4268.7418    1.0629 12.9830 10.4975 -0.0002      0.123695  0.2265   0.0090   0.3782    0.0312   0.0000     0.0735075   438.4998       6.62627       27.6820       19.7318       8.09878       10.7433       9.43279       12.4877       13.5450       14.1464       13.6106       12.7982
  21  24 4413.8865    0.8797 16.9641 10.4792 -0.0001      0.266115  0.3373   0.0075   0.5257    0.0264   0.0000     0.0824357   454.0109       7.48304       34.8670       7.57082      -4.84525      -16.3780       12.4742       16.3311       17.7105       18.3633       18.3787       17.2212
  21  25 4557.2800    0.7092 18.6487 10.2951 -0.0008      0.130222  0.4401   0.0065   0.6179    0.0252   0.0000      0.107274   469.8001       22.6754       8.49930      -29.2403       6.73547       39.4441       15.5040       20.7119       22.5082       23.4521       22.6712       21.5227
  22   4 1429.1346    0.1297  0.0935 10.0082  0.0000       24.9099  0.0142   0.0102   0.0240    0.0285   0.0000       39.5126   439.4708     -0.362820       19.0484       1.19057     -0.410368     0.0135844      0.990994       1.27797       1.37055       1.31126       1.34038       1.19293
  22   5 1611.3649    0.2203  0.1714  9.9600  0.0000       20.6003  0.0148   0.0112   0.0263    0.0333   0.0000       9.81628   438.5626     0.0402497       17.9205      -1.51128      -3.13381     -0.411866       1.34081       1.73393       1.89716       1.95829       1.80701       1.60387
  22   6 1781.5905    0.3624  0.2888  9.9397  0.0000       16.2291  0.0163   0.0127   0.0283    0.0420   0.0000       3.37858   439.2423      0.322284       18.6518       1.47178      -1.39401     -0.604538      0.917792       1.34231       1.36348       1.40818       1.32140       1.23526
  22   7 1945.1148    0.5309  0.4854 10.0042  0.0000       8.69912  0.0187   0.0146   0.0427    0.0566   0.0000       1.61060   439.0566      -1.25729       17.9525     -0.322993     0.0145496       1.03392       1.19231       1.54265       1.69616       1.74247       1.63266       1.70784
  22   8 2104.8950    0.7564  0.6239 10.2078  0.0000       8.26215  0.0222   0.0181   0.0433    0.0776   0.0000       1.16439   442.0215     -0.589474       16.6487       5.08323      -2.38298       2.07970       1.30505       1.72893       1.84283       1.93163       1.89132       1.82782
  22   9 2260.1584    1.0507  0.7426 10.5900  0.0000       5.65646  0.0241   0.0230   0.0486    0.0897   0.0000      0.950075   436.3198       1.53525       14.7832      0.912613      -4.01793       2.20363       1.33537       1.78637       1.80999       1.95801       1.90462       1.85732
  22  10 2410.9504    1.4620  1.0287 10.9051  0.0000       3.49546  0.0315   0.0287   0.0610    0.1350   0.0000      0.770963   440.4633       6.65244       15.4533      -1.21919    -0.0630506       3.08120       1.68917       2.21370       2.25825       2.41904       2.38460       2.20471
  22  11 2559.3145    1.8849  0.9614 11.7265  0.0000       2.20551  0.0298   0.0384   0.0582    0.1047   0.0000      0.761665   438.0984       4.35977       10.9403       3.26183     -0.978511       1.07232       1.69125       2.09190       2.22980       2.37894       2.38483       2.22977
  22  12 2707.2784    2.4470  0.9862 12.1370  0.0000       2.96914  0.0292   0.0493   0.0585    0.1157   0.0000      0.716695   438.0693       8.05355       11.9431      -1.34429      0.244563     -0.642295       1.53361       1.95486       2.08355       2.21331       2.18157       2.08779
  22  13 2854.8683    3.1187  0.9029 12.8456  0.0000       1.79354  0.0277   0.0654   0.0570    0.0997   0.0000      0.817941   439.1177       5.58969       13.9180       5.61757       1.44367      -3.66768       1.53967       2.07866       2.14706       2.11615       2.15918       2.04412
  22  14 3001.5435    3.7641  0.8818 13.1818  0.0000       1.08870  0.0264   0.0784   0.0543    0.0980   0.0000      0.745247   440.8697       6.72422       14.2327       3.15441      -2.34284       1.26233       1.51041       1.90055       2.15476       2.20520       2.09953       2.03026
  22  15 3147.1871    3.8624  1.1215 13.2170  0.0000       1.33368  0.0332   0.0738   0.0628    0.1173   0.0000      0.681896   438.8594       10.8026       11.9356      -3.71497       1.12811       1.32287       1.73479       2.31463       2.38527       2.52783       2.41362       2.32684
  22  16 3292.4809    3.5114  1.6023 12.8663  0.0000      0.834256  0.0416   0.0566   0.0791    0.0892   0.0000      0.478619   439.0487       15.5589       17.3516       4.60886      0.915489      -3.04830       2.14946       2.77203       2.98818       3.00954       3.05729       2.93560
  22  17 3437.5359    2.9473  2.1799 12.5735 -0.0001       1.04155  0.0516   0.0418   0.0930    0.0659   0.0000      0.315184   439.9259       24.7073       12.1980       4.48526       1.35504      -3.33639       2.57599       3.32427       3.61920       3.83835       3.63567       3.48077
  22  18 3582.5072    2.4566  3.4006 11.9460  0.0000      0.940309  0.0680   0.0285   0.1222    0.0514   0.0000      0.203375   441.9053       18.7052       20.4624       4.24097       7.61472     -0.406291       3.19563       4.22262       4.50534       4.75925       4.61631       4.44059
  22  19 3727.2440    2.1253  5.0111 11.3388  0.0000      0.326571  0.0849   0.0213   0.1520    0.0494   0.0000      0.113335   442.8990       21.7337       16.7899       4.07115      0.603382       4.14860       4.00847       5.33559       5.68643       5.91978       5.85174       5.56845
  22  20 3872.4911    1.7452  6.8268 10.9781  0.0000      0.538375  0.1033   0.0159   0.1930    0.0399   0.0000     0.0761679   445.8777       13.6005       11.5324       8.72511      -2.38336       7.00563       4.96923       6.42437       7.07724       7.29456       7.25841       6.75278
  22  21 4017.0125    1.4730  9.4448 10.6794  0.0000      0.462900  0.1368   0.0122   0.2513    0.0343   0.0000     0.0697994   429.1411       29.8913       23.0835      0.907302      -20.7659      -1.30006       6.26015       8.06746       8.81192       9.29247       9.12798       8.66512
  22  23 4306.6505    1.0282 15.7463 10.4873  0.0007      0.285507  0.2777   0.0079   0.4449    0.0276   0.0000     0.0713773   447.8812       32.4341       28.0172      -3.23865      -7.76617      -1.68763       10.1351       13.4681       14.6454       14.9986       14.9586       14.3050
  23   3 1252.2488    0.0636  0.0186 10.1284 -0.1472      -7.11142  0.0303   0.0108   0.0119    0.0254   0.0000       331.362   438.1276      -2.03836       20.9540      -2.29667      -3.88969       1.33958       1.69805       2.10624       2.43092       1.93296       2.45811       2.00249
  23   5 1632.8019    0.2457  0.2239  9.8885  0.0000       18.6223  0.0137   0.0105   0.0320    0.0338   0.0000       6.91132   439.9605      -1.06836       19.8514      0.396593     -0.545094      0.955524      0.693817       1.04121       1.08856       1.10066       1.14070       1.13613
  23   6 1804.2598    0.3858  0.3189  9.9226  0.0000       14.5083  0.0146   0.0126   0.0309    0.0424   0.0000       2.80657   441.6693     -0.568847       19.2312      0.800426      -4.93165     -0.900987      0.877112       1.12609       1.18602       1.25538       1.25607       1.23893
  23   7 1969.7108    0.5580  0.5668 10.0495  0.0000       7.97665  0.0206   0.0142   0.0460    0.0598   0.0000       1.45065   440.2013       3.23946       16.4609      -2.15946      -2.39087       1.04582       1.25159       1.59074       1.72862       1.74322       1.83370       1.78179
  23   8 2131.2023    0.8102  0.6594 10.3016  0.0000       7.37233  0.0220   0.0187   0.0450    0.0772   0.0000       1.04770   439.6700       2.88321       17.9038      0.517575      -4.44913      -1.88247       1.23629       1.50404       1.71509       1.91262       1.77573       1.68984
  23   9 2287.6211    1.1583  0.7912 10.7735  0.0000       6.43359  0.0239   0.0247   0.0495    0.0860   0.0000      0.879438   440.3056       1.71267       13.2781      -1.55039      -1.22516       3.19213       1.35999       1.71446       1.79747       1.89030       1.84505       1.79736
  23  10 2439.3515    1.5805  0.9663 11.2264  0.0000       4.38227  0.0284   0.0309   0.0559    0.1037   0.0000      0.767236   437.2485       6.99555       18.6303       5.70304      -4.41959      -1.58460       1.47490       1.82182       2.00060       2.10861       2.12073       1.98342
  23  11 2588.8306    2.0597  0.9273 12.0300  0.0004       3.44620  0.0293   0.0418   0.0523    0.0963   0.0000      0.806056   436.5048      0.509086       15.3429       6.30349      -2.30930       1.68433       1.57966       2.09089       2.26249       2.39185       2.33900       2.23561
  23  12 2737.7188    2.6864  0.9395 12.3564  0.0005       1.57469  0.0273   0.0533   0.0560    0.1012   0.0000      0.724895   436.9567       8.89706       15.6655       1.18664      -7.79069       1.41659       1.50421       1.90374       2.01423       2.12089       2.00283       1.98714
  23  13 2886.2245    3.2598  0.9325 12.6625  0.0000       1.71214  0.0282   0.0642   0.0515    0.1151   0.0000      0.857960   439.1813       8.28106       14.5058       5.39518      -2.72635       2.57164       1.55248       2.01150       2.24635       2.34895       2.22545       2.14472
  23  14 3033.5707    3.8330  0.9512 13.1760  0.0000     -0.290032  0.0273   0.0759   0.0554    0.1049   0.0000      0.699050   440.5027       9.38432       11.8528       10.4535       2.20532      0.849957       1.36997       1.86528       2.02372       2.17189       1.98646       1.97816
  23  15 3179.9762    3.6707  1.1974 13.4589  0.0000       1.81872  0.0369   0.0707   0.0712    0.0994   0.0000      0.697522   438.6097       14.5531       13.5684       6.55792       2.44680      -3.00197       1.85025       2.47060       2.55082       2.80207       2.73704       2.52822
  23  16 3325.6873    3.4601  1.6624 13.1533  0.0000      0.366274  0.0448   0.0559   0.0789    0.0753   0.0000      0.524162   437.8672       9.55305       17.5106       13.0789      -1.68684    -0.0967112       2.13413       2.82928       2.99727       3.21746       2.99176       2.92578
  23  17 3471.5700    2.8232  2.5097 12.3227  0.0001      0.550912  0.0538   0.0358   0.0982    0.0574   0.0000      0.233085   444.1034       10.5169       12.7786       3.61690      -3.53848       2.42860       2.52689       3.40777       3.53639       3.87512       3.87353       3.65703
  23  18 3617.2931    2.4296  3.6457 11.7344  0.0000       1.07626  0.0670   0.0263   0.1192    0.0498   0.0000      0.151825   439.3837       17.9858       14.6845       9.76041      -6.52391      -4.88218       3.08795       4.07391       4.29379       4.69486       4.66848       4.48063
  23  19 3762.6968    1.9580  5.3472 11.3310  0.0000      0.603078  0.0878   0.0186   0.1593    0.0413   0.0000      0.114438   436.6616       15.6214       13.5352       5.72424     -0.101538       1.14621       4.02674       5.15269       5.54943       5.83251       5.76178       5.54167
  23  20 3907.8993    1.6566  7.7726 10.9675  0.0000      0.370904  0.1140   0.0142   0.2117    0.0348   0.0000     0.0755272   439.7065       19.8105       19.6619       16.6433      0.212898      -2.21419       5.19358       6.89956       7.42453       7.83721       7.74826       7.32815
  23  21 4053.0845    1.4094 10.3641 10.6638  0.0000      0.223805  0.1504   0.0110   0.2742    0.0325   0.0000     0.0654895   440.6808       11.4655       14.8103       1.99346      -12.7480       9.51725       6.32582       8.10576       9.06117       9.33879       9.18821       8.75733
  23  22 4198.0808    1.1656 12.3398 10.5872 -0.0013      0.144569  0.1989   0.0091   0.3404    0.0293   0.0000     0.0711517   426.9991       18.0805       13.1813       5.73642       12.1265      -11.7559       7.72283       10.0668       11.1501       11.6017       11.4576       11.1022
  23  23 4343.3277    0.9522 15.0535 10.4996 -0.0006      0.160949  0.2782   0.0076   0.4367    0.0269   0.0000     0.0802906   451.5024       50.4217       13.2795       8.81928       14.3741     -0.945951       9.90000       13.1757       14.3127       14.9484       14.7431       14.1107
  24   5 1653.7102    0.2572  0.2112  9.9464  0.0000       22.6632  0.0129   0.0107   0.0269    0.0333   0.0000       6.85159   438.7682      0.935663       20.2381     -0.662371      -3.08010     0.0105778      0.818959       1.06312       1.18231       1.15921       1.15663       1.13892
  24   6 1826.3783    0.4066  0.3682  9.9490  0.0000       12.5389  0.0174   0.0126   0.0327    0.0432   0.0000       2.54426   440.9318      0.766365       19.9850       1.65002      -3.08499      0.924753      0.993415       1.28449       1.33291       1.46952       1.50619       1.38348
  24   7 1993.6556    0.6029  0.5405  9.9349  0.0000       8.86101  0.0187   0.0148   0.0403    0.0632   0.0000       1.32746   440.7731       3.62288       16.7484     -0.916717      -1.02769       1.79978       1.10278       1.43396       1.59549       1.69483       1.64051       1.56619
  24   8 2156.8953    0.8375  0.6997 10.4312  0.0000       7.22746  0.0232   0.0184   0.0456    0.0733   0.0000       1.11787   435.5779      0.931504       14.3931      -4.44667       1.40965     -0.318570       1.27250       1.63341       1.84093       1.93619       1.99405       1.84411
  24   9 2314.4511    1.1666  0.8847 11.0816  0.0001       3.94575  0.0285   0.0241   0.0543    0.0821   0.0000      0.921592   439.1466      0.978023       15.7558       2.21992      -3.00062      -2.78900       1.39805       1.84587       1.92972       2.12308       2.05938       1.99834
  24  10 2467.1772    1.5921  0.9104 11.6359 -0.0001       4.14053  0.0289   0.0320   0.0525    0.0895   0.0000      0.805079   438.8161       3.94359       17.5201       1.49051      -2.23979      -1.35905       1.46782       1.91496       2.11068       2.21628       2.10050       2.08928
  24  11 2617.8112    2.1713  0.9770 11.8754  0.0000       3.15550  0.0275   0.0416   0.0554    0.1065   0.0000      0.702419   438.5933       5.79029       15.1193       1.79473     -0.661765      -1.77591       1.39000       1.77324       1.95603       2.06846       1.97779       1.90345
  24  12 2767.8178    2.7001  0.9504 12.5992  0.0000       3.09219  0.0299   0.0526   0.0519    0.0881   0.0000      0.830598   438.7550       8.11605       12.3338      0.785246      0.286041      -1.53000       1.52194       2.03925       2.15389       2.31998       2.14521       2.18563
  24  13 2917.1000    3.4349  0.8837 12.9170  0.0000       1.01992  0.0252   0.0681   0.0502    0.0952   0.0000      0.703021   437.6317       6.12059       13.2431    -0.0385305      -1.64383      -1.61086       1.30268       1.66224       1.80970       1.99267       1.97531       1.95822
  24  14 3065.2418    3.8777  1.0053 13.2536  0.0001       2.22035  0.0299   0.0727   0.0547    0.1038   0.0000      0.798614   435.8650       4.85898       15.4799      0.989314      -1.16952      0.236977       1.45070       1.87047       2.00579       2.13295       2.01269       1.98070
  24  15 3212.1085    3.7674  1.2335 13.2786  0.0065     -0.129798  0.0357   0.0682   0.0671    0.1153   0.0000      0.749115   435.4453       7.67127       9.26163       5.84060      -2.76471     -0.604428       1.62613       2.19604       2.31640       2.52580       2.48129       2.34851
  24  16 3358.6717    3.3297  1.8638 13.0250  0.0000      0.723493  0.0461   0.0497   0.0844    0.0669   0.0000      0.369966   440.2323       12.9385       13.9568     -0.178310      -6.01791     -0.800656       2.10071       2.72342       2.91968       3.11235       3.00486       2.95442
  24  17 3505.1803    2.7283  2.7334 12.2627  0.0000      0.722286  0.0561   0.0330   0.1022    0.0527   0.0000      0.231687   440.2762       14.1909       16.1084       3.34004      -6.72379     -0.497519       2.44516       3.24055       3.39411       3.68985       3.64874       3.38587
  24  18 3651.4493    2.2394  4.1743 11.6910  0.0000      0.808679  0.0727   0.0227   0.1317    0.0419   0.0000      0.138626   437.0199       17.0766       16.5488       8.48266      -8.52721      -5.62296       3.27918       4.21993       4.57659       4.87527       4.92638       4.68285
  24  19 3797.4332    1.9179  5.9295 11.1208  0.0000      0.595253  0.0885   0.0168   0.1656    0.0398   0.0000     0.0932723   425.0185       13.5705       11.8566      -3.72289      -10.9617       12.9194       3.97470       5.18130       5.67873       5.89170       5.90888       5.72873
  24  20 3943.0573    1.5598  7.4516 10.9761  0.0000      0.336920  0.1134   0.0133   0.2082    0.0339   0.0000     0.0824499   439.5736       17.1752       5.84298     -0.489365      -10.9785       10.1630       4.82630       6.39947       6.76031       7.25354       7.17692       6.96126
  24  21 4089.0678    1.3617 10.7614 10.6564  0.0000      0.356550  0.1570   0.0106   0.2775    0.0310   0.0000     0.0660582   451.9366       14.8059       5.81991       3.17316      -2.95705       5.48688       6.38646       8.46302       9.16209       9.70278       9.72910       9.24613
  24  22 4234.1540    1.1223 13.5120 10.5815  0.0022     0.0850595  0.2243   0.0084   0.3629    0.0272   0.0000     0.0700363   432.6753       16.1979       30.0197       2.26942      -6.37452       21.4435       8.12812       10.7930       11.6182       12.3187       12.3627       11.8266
  24  23 4380.5427    0.9240 16.2700 10.4866  0.0000      0.367200  0.2965   0.0072   0.4613    0.0249   0.0000     0.0837201   455.9785       8.30358      -8.89714       43.1103       6.55087      -8.92657       9.51864       12.7461       14.0333       14.5264       14.4211       13.6037
  25   3 1289.3741    0.1045  0.0888 10.1058  0.0000       32.5720  0.0172   0.0093   0.0286    0.0264   0.0000       75.7757   434.1154      -8.02734       9.68448      -8.28897      -7.94149      -5.44154      0.921330       1.18418       1.34511       1.35749       1.30016       1.08805
  25   4 1489.4556    0.1478  0.1246 10.0109  0.0000       10.4488  0.0154   0.0090   0.0247    0.0272   0.0000       25.3745   439.9520     -0.386856       20.9609      -1.65048      -2.16341     -0.583550      0.941145       1.22340       1.34758       1.35029       1.18164       1.03873
  25   5 1674.0989    0.2816  0.2412  9.9904  0.0000       13.3707  0.0139   0.0107   0.0282    0.0345   0.0000       5.32734   440.3969      0.597913       20.1873      -1.11216     -0.304756      0.652928      0.817717       1.05295       1.16514       1.17085       1.14349       1.15817
  25   6 1847.9281    0.4327  0.4077 10.0276  0.0000       10.6136  0.0165   0.0124   0.0370    0.0439   0.0000       2.21721   441.1327       1.27762       16.4500    -0.0362255      -3.95463       1.46659      0.932963       1.24777       1.37466       1.38886       1.48030       1.32521
  25   7 2017.0590    0.6523  0.5779 10.0744  0.0000       8.68608  0.0205   0.0151   0.0379    0.0637   0.0000       1.25687   441.8545       1.20987       16.7826      0.619444      -3.39406       1.32116       1.09223       1.40174       1.50022       1.66349       1.63541       1.53143
  25   8 2181.8984    0.9022  0.6804 10.5178  0.0000       7.97625  0.0212   0.0196   0.0441    0.0717   0.0000       1.03932   438.2679       2.36994       18.1413      0.244091      -4.99424       1.97678       1.07911       1.42300       1.51901       1.58340       1.54494       1.57997
  25   9 2340.6892    1.2582  0.8714 11.1043  0.0000       5.00448  0.0258   0.0252   0.0524    0.0826   0.0000      0.884170   438.7320     -0.155889       18.0272       1.06737      -4.13533      -4.06490       1.30785       1.65721       1.70440       1.86672       1.84145       1.78060
  25  10 2494.4414    1.7496  1.0581 11.2828  0.0000       1.64910  0.0304   0.0312   0.0553    0.1155   0.0000      0.706343   439.0323       5.35854       13.5113       3.43771      -1.36948      -1.07735       1.37877       1.88220       2.04361       2.21943       2.12624       1.99514
  25  11 2646.3629    2.2489  0.9753 12.1760  0.0000       3.05040  0.0299   0.0425   0.0527    0.0979   0.0000      0.716953   436.5526       6.83873       14.8023       4.49252     -0.324786       4.63206       1.42095       1.80582       1.99114       2.09418       2.12225       2.05000
  25  12 2797.5492    2.7929  0.8830 12.9252  0.0000       3.63591  0.0265   0.0557   0.0510    0.0784   0.0000      0.878335   440.0181       8.53002       14.4273       2.57632      -1.42621       2.06771       1.27732       1.65968       1.78375       1.96838       1.90112       1.87335
  25  13 2947.5406    3.4999  0.9330 13.0585  0.0000      0.614360  0.0272   0.0661   0.0506    0.0953   0.0000      0.707363   442.1503       4.27914       16.8820       4.56359       1.43072     -0.202361       1.27459       1.69335       1.72565       1.93923       1.82861       1.78922
  25  14 3096.3710    3.9580  1.0013 13.3038  0.0000       1.65465  0.0290   0.0729   0.0528    0.1030   0.0000      0.663656   435.3648       5.72574       15.0906       3.44749      -3.75509       2.15356       1.39125       1.83232       1.95815       2.05850       1.92599       1.92610
  25  15 3244.1090    3.7091  1.2386 13.4365  0.0000      0.683546  0.0361   0.0655   0.0657    0.0968   0.0000      0.681492   440.2174       10.3619       14.0515       7.02151     0.0339909      -2.74533       1.60889       2.10526       2.27073       2.41464       2.36860       2.33340
  25  16 3391.4273    3.1541  2.1004 12.7557  0.0000       1.44470  0.0482   0.0429   0.0851    0.0638   0.0000      0.330262   435.3621       15.7307       15.5482       5.60339     -0.302066       3.16652       2.08877       2.77499       2.95746       3.31009       3.19577       3.09547
  25  17 3538.4256    2.6911  2.8653 12.2607  0.0000      0.662305  0.0564   0.0315   0.1019    0.0509   0.0000      0.219198   442.8797       14.2662       13.3908       7.47677      -2.79728      -7.60053       2.48016       3.27457       3.44325       3.58135       3.56745       3.65982
  25  18 3685.4097    2.1983  4.2998 11.6766 -0.0006      0.753217  0.0720   0.0213   0.1324    0.0399   0.0000      0.129187   442.0732       21.0776       14.2654       17.9754      -13.7263      -4.43689       3.02522       4.04042       4.33761       4.62239       4.52294       4.38830
  25  19 3831.8954    1.8364  6.1002 11.1782 -0.0001      0.620675  0.0909   0.0158   0.1680    0.0370   0.0000     0.0892530   430.3212       25.0324       11.6204     -0.215081       8.54399      -1.92317       3.78765       5.04333       5.46839       5.95622       5.76291       5.67790
  25  20 3978.2334    1.5479  8.7230 10.8320  0.0000      0.526659  0.1222   0.0123   0.2219    0.0328   0.0000     0.0721410   440.4931       23.8706      -2.13025      -3.28690      -5.84350      -12.6641       4.95634       6.41841       7.06756       7.42962       7.35351       7.16549
  25  21 4124.0586    1.2838 11.2818 10.6980 -0.0000     0.0891475  0.1693   0.0097   0.2941    0.0287   0.0000     0.0690859   438.7949       18.9383       25.9138      -4.29053      -10.7891       9.84600       6.27967       8.43549       9.06701       9.64828       9.63831       9.37165
  25  22 4270.4476    1.0498 14.2153 10.6172 -0.0010      0.249033  0.2433   0.0077   0.3897    0.0255   0.0000     0.0762356   437.1719       30.9588       31.0348       2.78819      -10.4113      -22.7669       8.11611       10.7962       11.8904       12.3360       12.1580       12.0501
  26   5 1694.0915    0.3072  0.2139  9.9830  0.0000       19.1768  0.0121   0.0115   0.0238    0.0344   0.0000       5.03323   438.9227       2.48936       19.9937      0.195168      -1.91971     -0.261411      0.630080      0.965765      0.937145       1.06475       1.06185       1.06206
  26   6 1869.0728    0.4603  0.4154 10.0095  0.0000       8.94846  0.0179   0.0124   0.0327    0.0469   0.0000       2.02721   440.1857       1.65465       19.7656       1.24593      -4.83308     -0.847063      0.945681       1.26777       1.31526       1.33223       1.43537       1.26058
  26   7 2039.8069    0.6846  0.6038 10.0791  0.0000       8.19733  0.0195   0.0155   0.0417    0.0678   0.0000       1.17746   439.1587       3.78953       21.1900  -0.000748099      -5.07836      -1.41735       1.02294       1.30411       1.43027       1.52534       1.45612       1.39971
  26   8 2206.2060    1.0005  0.7289 10.5772  0.0000       6.72131  0.0219   0.0208   0.0454    0.0774   0.0000      0.987156   440.7160       2.87887       15.6137       1.06238      -1.06124      0.738238       1.09956       1.43234       1.50384       1.58486       1.62020       1.55936
  26   9 2366.1699    1.3545  0.8984 11.1521  0.0000       3.13223  0.0267   0.0257   0.0503    0.0858   0.0000      0.841322   440.7056       2.52080       15.3772      0.171862     -0.881105      0.523012       1.22142       1.58991       1.69849       1.81331       1.82105       1.79780
  26  10 2521.3013    1.8316  1.0072 11.7170  0.0000       1.99748  0.0288   0.0338   0.0545    0.0958   0.0000      0.739693   438.4274       3.10752       15.8348       1.79151     -0.644719      0.934301       1.33250       1.73240       1.84419       2.02526       2.03646       2.00610
  26  11 2674.5069    2.3816  0.9985 12.2032  0.0000       2.78281  0.0294   0.0434   0.0511    0.1045   0.0000      0.669443   437.2028       5.35485       14.9456       3.90257       1.00862      0.476210       1.29509       1.67650       1.84257       1.97529       1.93578       1.91055
  26  12 2826.7767    3.0777  0.9532 12.5385  0.0000       2.91370  0.0253   0.0568   0.0517    0.1025   0.0000      0.680317   437.6089       5.16659       14.8164       3.85231       1.38994      0.130054       1.23565       1.54603       1.72811       1.83656       1.83539       1.79806
  26  13 2977.5653    3.6031  0.9548 13.3029  0.0000       1.47562  0.0272   0.0680   0.0521    0.0863   0.0000      0.736342   438.4805       6.79647       15.4842      -1.76523     -0.835565     -0.511221       1.21487       1.64052       1.74745       1.87680       1.80771       1.86134
  26  14 3127.1501    3.9838  1.1567 13.2773  0.0000       1.56133  0.0330   0.0697   0.0581    0.1088   0.0000      0.652595   439.6117       8.66826       14.9419       2.00035      -3.32741      0.318903       1.43532       1.95864       2.10717       2.19308       2.11254       2.06881
  26  15 3275.6320    3.6268  1.4237 13.2457 -0.0042       1.80740  0.0372   0.0583   0.0690    0.0918   0.0000      0.561780   439.7144       11.8972       13.1172       5.31907       1.52042      -2.96813       1.60181       2.12616       2.18015       2.44316       2.39873       2.35842
  26  16 3423.7103    3.0153  2.2253 12.6466  0.0000      0.743751  0.0492   0.0393   0.0899    0.0607   0.0000      0.336501   439.2702       9.38141       14.2702       4.72518       7.64670       4.85829       2.00940       2.73717       2.94536       3.14048       3.11814       3.01915
  26  17 3571.2628    2.5386  3.2470 12.1108  0.0000      0.630364  0.0594   0.0276   0.1108    0.0460   0.0000      0.185816   447.8619       17.9101       17.4695       8.27476       6.89065      0.273477       2.43059       3.22511       3.52258       3.73253       3.69362       3.59860
  26  18 3718.9195    2.0888  4.8808 11.5615  0.0000      0.660082  0.0759   0.0190   0.1434    0.0369   0.0000      0.112143   441.2925       13.3803       16.0948       7.90480      0.589736      -4.86746       3.11992       4.10993       4.47168       4.73239       4.62714       4.54769
  26  19 3866.1927    1.7541  6.8225 11.1156 -0.0004      0.595521  0.0990   0.0144   0.1781    0.0340   0.0000     0.0844350   436.5015       21.0808       18.8518      -4.77493       5.49022     -0.863421       3.92701       5.28559       5.79494       6.21469       6.20627       5.92159
  26  20 4012.6908    1.4637  9.4346 10.8122  0.0000      0.183967  0.1324   0.0111   0.2389    0.0310   0.0000     0.0696597   444.8880       18.1534       25.9505       5.91703       7.49838      0.894353       5.11519       6.72217       7.40800       7.72779       7.91856       7.44989
  26  21 4159.5415    1.2242 12.2298 10.6891  0.0000      0.247968  0.1881   0.0089   0.3190    0.0277   0.0000     0.0681466   438.9579       37.4228       14.2365       10.3995      -8.96757       9.31960       6.54914       8.53069       9.41926       9.82497       9.91213       9.65072
  26  22 4306.1507    1.0249 14.7720 10.5980  0.0009      0.252436  0.2512   0.0074   0.4002    0.0247   0.0000     0.0763056   433.1043       23.9830       11.1976       18.9833       12.4613      -8.83998       7.91468       10.8377       11.7730       12.5623       12.5211       12.0411
  27   3 1325.2012    0.0876  0.0504 10.0927 -0.2001      -35.2769  0.0341   0.0093   0.0167    0.0247   0.0000       71.6892   441.5362       2.66120       22.0193      -1.47131      -6.67819      -4.16691       1.21187       2.67551       1.81388       2.63418       3.36357       2.08322
  27   4 1527.5633    0.1687  0.0996 10.0176  0.0000       43.9023  0.0147   0.0102   0.0172    0.0288   0.0000       23.8357   440.0994     -0.340090       19.8795     -0.181521      -3.10718      -1.45986      0.843712      0.816094       1.00949       1.17301       1.12276       1.05838
  27   5 1713.6264    0.3291  0.3024  9.9239  0.0000       17.5394  0.0143   0.0106   0.0295    0.0361   0.0000       3.64268   440.9440     -0.145588       19.0136      0.950777      -2.62362     -0.421030      0.743681      0.988905       1.02331       1.14922       1.22275       1.12010
  27   6 1889.8378    0.5041  0.4033 10.0102  0.0000       14.5855  0.0162   0.0135   0.0312    0.0455   0.0000       1.88481   439.5207     -0.491204       19.7004       1.73174      -3.87123     -0.420668      0.943837       1.17461       1.32154       1.37021       1.35810       1.23103
  27   7 2062.1853    0.6939  0.7233 10.0732  0.0000       8.76752  0.0237   0.0144   0.0439    0.0690   0.0000       1.12466   440.7244       3.15770       19.3747      -2.06067      -3.68899      -1.00332       1.13332       1.55903       1.73529       1.82995       1.80795       1.82835
  27   8 2229.8794    0.9420  0.9136 10.5250  0.0000       6.98606  0.0266   0.0177   0.0538    0.0860   0.0000      0.927458   441.6183       2.57288       17.2617    -0.0473282      -1.64254      -1.46643       1.16024       1.57804       1.64470       1.81413       1.88035       1.80712
  27   9 2391.1257    1.4677  1.0085 10.8877  0.0000       3.62636  0.0271   0.0255   0.0527    0.1102   0.0000      0.691837   440.2642       2.42388       14.6035       3.14973      -3.42288      0.149370       1.17945       1.56116       1.75026       1.76627       1.87711       1.75616
  27  10 2547.7473    1.9279  1.0316 11.7157  0.0000       3.95804  0.0281   0.0340   0.0559    0.0968   0.0000      0.756788   439.5342       5.17165       15.9093       3.36274      -2.41761      -3.08081       1.21461       1.57590       1.73649       1.79926       1.81714       1.68317
  27  11 2702.1765    2.4974  0.9742 12.4993  0.0000       1.60303  0.0278   0.0457   0.0522    0.0895   0.0000      0.744571   440.3707       4.45262       14.7335       1.33055      -1.75553     -0.319296       1.30583       1.72688       1.84817       2.06555       1.95989       1.95814
  27  12 2855.5235    3.1701  0.8989 12.8632  0.0000       1.72153  0.0243   0.0601   0.0497    0.0909   0.0000      0.716863   439.8747       6.47206       12.2333       1.87733       3.07164     -0.371930       1.16601       1.45809       1.56915       1.73300       1.70156       1.69074
  27  13 3007.2091    3.7617  0.9822 13.1490  0.0000      0.972951  0.0269   0.0664   0.0500    0.1007   0.0000      0.640539   438.9037       5.21795       17.9827      -2.15062     -0.353599       1.07271       1.19957       1.55949       1.69285       1.84311       1.76957       1.73173
  27  14 3157.4496    3.8236  1.2708 13.3006 -0.0003       1.16546  0.0339   0.0630   0.0647    0.0965   0.0000      0.609362   438.3104       9.62261       16.1426       3.82673      -1.02434     -0.498029       1.42061       1.72776       1.87387       2.04363       2.00975       2.01917
  27  15 3306.7981    3.4302  1.6825 13.1974  0.0000       1.44558  0.0410   0.0509   0.0758    0.0691   0.0000      0.447271   439.6888       9.91060       14.9209       6.07745      -2.23487      0.643871       1.70742       2.23854       2.37023       2.57623       2.54274       2.56868
  27  16 3455.5101    2.8405  2.3400 12.6047  0.0000      0.929927  0.0506   0.0362   0.0894    0.0570   0.0000      0.305552   438.3313       14.5294       19.1427       3.41927      -1.51317       1.44752       2.04252       2.70611       2.90022       3.07495       3.02426       2.94172
  27  17 3603.9191    2.4198  3.6030 11.8418  0.0000      0.662123  0.0616   0.0242   0.1130    0.0463   0.0000      0.159903   445.7601       14.5247       12.5266       8.93529      -3.17450      -1.43604       2.52101       3.20956       3.57152       3.73049       3.76189       3.68726
  27  18 3752.0188    2.0134  5.4304 11.4103  0.0000      0.489603  0.0806   0.0172   0.1468    0.0353   0.0000     0.0974174   442.5222       19.4864       10.0315       4.47422      -4.19330     -0.873808       3.21101       4.20537       4.59477       4.83464       4.89658       4.75568
  27  19 3899.8523    1.6469  7.3236 11.1336  0.0000      0.508149  0.1046   0.0132   0.1921    0.0310   0.0000     0.0796358   436.8995       8.80175       13.8279       4.84117     -0.660419      -6.11051       3.92125       5.27621       5.77072       6.15547       6.17790       6.05125
  27  20 4047.2059    1.3969  9.9455 10.8452 -0.0002      0.340020  0.1417   0.0104   0.2528    0.0290   0.0000     0.0704029   439.7446       21.7031       12.6628       14.8310       6.43269      -8.43789       5.11773       6.84692       7.48014       7.93128       7.95694       7.81257
  27  22 4342.1651    0.9413 14.7050 10.6272  0.0000      0.422990  0.2567   0.0072   0.4056    0.0237   0.0000     0.0778431   456.5540       31.9684       29.1972       1.67605      0.341745       1.32994       7.78855       10.2526       11.4996       11.9893       12.0893       11.6750
  28   4 1546.0328    0.1991  0.1574  9.9698  0.0000       14.1457  0.0109   0.0092   0.0221    0.0273   0.0000       11.9705   441.5055     -0.251212       18.9853     -0.157096      -2.28426     -0.975325      0.550902      0.741835      0.840461      0.892004      0.853624      0.796703
  28   5 1732.7889    0.3307  0.2986  9.9556  0.0000       14.5186  0.0146   0.0105   0.0281    0.0355   0.0000       3.68611   440.8634       2.11251       21.8576       2.12483      -2.98349     -0.157380      0.796005      0.985149       1.09887       1.16781       1.17144       1.10578
  28   6 1910.2348    0.5273  0.4531  9.9203  0.0000       9.49428  0.0162   0.0129   0.0331    0.0513   0.0000       1.55381   441.1639     -0.527176       18.8946      0.994940      -1.51007     -0.755376      0.753826       1.05921       1.12828       1.24347       1.16790       1.20124
  28   7 2084.0437    0.7250  0.6377 10.2840  0.0000       7.28220  0.0193   0.0157   0.0421    0.0602   0.0000       1.20364   440.2142       1.80956       19.8878       1.92958      -4.96691     -0.615663      0.888090       1.14269       1.29130       1.41755       1.49233       1.38990
  28   8 2252.9419    1.0492  0.8474 10.5775  0.0000       6.53824  0.0240   0.0197   0.0488    0.0853   0.0000      0.888252   439.8198       3.43469       17.1452       1.89382      -2.28916      -1.30987       1.08230       1.40484       1.55336       1.72641       1.60925       1.64319
  28   9 2415.5302    1.4785  0.8766 11.5104  0.0000       5.43300  0.0248   0.0281   0.0500    0.0762   0.0000      0.825491   438.8910       1.78276       18.7991       1.45869       1.88015      0.459089       1.11162       1.42386       1.50213       1.64974       1.62180       1.65330
  28  10 2573.5201    2.0213  1.0226 11.8868  0.0000       4.19070  0.0290   0.0352   0.0510    0.0936   0.0000      0.750592   440.0825       2.58529       17.6504       2.00115      -2.92867      -1.35289       1.22869       1.56962       1.67637       1.84496       1.86732       1.82031
  28  11 2729.4925    2.6092  0.9583 12.5785  0.0000       1.89942  0.0271   0.0467   0.0501    0.0797   0.0000      0.767270   439.4098       2.47090       19.1614       1.51319     -0.706541      0.969046       1.18143       1.59401       1.68258       1.87275       1.83203       1.81950
  28  12 2883.8163    3.4149  1.0483 12.6123  0.0000       1.47255  0.0282   0.0579   0.0514    0.1209   0.0000      0.627650   437.2568       6.85647       17.5117       2.56421      -1.10182     -0.548521       1.20792       1.68602       1.76227       1.94356       1.94654       1.88112
  28  13 3036.3898    3.8337  0.9646 13.2470  0.0000       1.56890  0.0274   0.0671   0.0470    0.0913   0.0000      0.667570   436.3222       5.88093       15.2577       2.81051      -5.13045      -4.42418       1.18565       1.55410       1.64295       1.75335       1.71502       1.70519
  28  14 3187.3931    3.8493  1.2620 13.1575  0.0000       1.01094  0.0332   0.0611   0.0593    0.1005   0.0000      0.579922   439.4746       8.80381       16.8268     -0.348957      -5.87569     0.0881098       1.36138       1.77148       1.87436       2.03071       2.13295       2.00951
  28  15 3337.5663    3.3827  1.6869 13.1624  0.0000       1.55327  0.0397   0.0498   0.0762    0.0664   0.0000      0.455668   442.3665       15.0495       16.8572       5.86268       1.91389      -1.93439       1.59352       2.05316       2.22263       2.40268       2.39111       2.36652
  28  16 3487.1765    2.7977  2.7118 12.2929  0.0000      0.764300  0.0519   0.0315   0.0942    0.0524   0.0000      0.225429   441.7003       10.7972       17.3786       10.2202      -3.46440      -4.84040       1.98272       2.59266       2.88756       3.07195       3.10980       3.04038
  28  17 3636.3010    2.3424  3.8236 11.7916  0.0000       1.09689  0.0646   0.0232   0.1155    0.0440   0.0000      0.156741   441.6497       17.0240       17.8220       13.6170      -5.40209       5.30271       2.46528       3.27940       3.57200       3.79563       3.77014       3.73444
  28  18 3784.7088    1.9176  5.6188 11.4033 -0.0001      0.167959  0.0848   0.0159   0.1504    0.0327   0.0000      0.104745   437.7235       15.1855       16.7272       10.3895      -5.52047      0.723186       3.16570       4.14387       4.63454       4.82628       4.90723       4.77730
  28  19 3933.2662    1.5883  7.6467 11.0829  0.0000      0.493356  0.1092   0.0124   0.1932    0.0292   0.0000     0.0741731   448.7870       19.0914       15.0406       8.94993      -7.30729       5.89540       3.94547       5.21513       5.66667       6.09839       6.16752       5.96697
  28  20 4081.2587    1.3550 10.5618 10.7954 -0.0001      0.365730  0.1483   0.0098   0.2623    0.0276   0.0000     0.0676223   444.0320       14.0989       13.4891       7.92276      -5.04694      -3.97158       5.06007       6.67224       7.39009       7.85388       7.82251       7.69800
  28  21 4228.8462    1.1096 13.1208 10.6616  0.0008      0.348654  0.2067   0.0077   0.3391    0.0251   0.0000     0.0782275   436.3365       21.7609       20.0746      -1.95528     -0.535231       14.9792       6.35001       8.41337       9.31278       10.0258       9.99886       9.60056
  29   3 1359.8055    0.1004  0.0892 10.0496  0.0000       31.3141  0.0157   0.0089   0.0284    0.0241   0.0000       68.5719   440.6789      -1.47158       21.6401    -0.0589986      -3.20385       2.19333      0.660651      0.993642      0.851498       1.24773       1.11418       1.02521
  29   4 1564.1523    0.2009  0.1925  9.9612  0.0000       9.48955  0.0151   0.0085   0.0244    0.0277   0.0000       10.8693   441.1571      -1.31112       21.1250      0.664110      -2.31713      -1.42558      0.936703       1.48037       1.43772       1.86441       2.09869       2.16791
  29   5 1751.5876    0.3465  0.3341  9.9995  0.0000       14.1769  0.0148   0.0105   0.0318    0.0356   0.0000       3.36289   439.7049     -0.980812       19.6941    -0.0274256      -1.90039      -2.10456      0.773177       1.08362       1.48006       1.63993       1.64596       1.48783
  29   6 1930.2726    0.5363  0.5018 10.0249  0.0000       11.0738  0.0171   0.0127   0.0361    0.0494   0.0000       1.57792   440.1716     -0.603933       20.6775     -0.411415      -1.51814      0.138615      0.861853       1.07080       1.20776       1.23987       1.31728       1.29684
  29   7 2105.4694    0.8053  0.6865 10.1882  0.0000       7.54045  0.0199   0.0160   0.0399    0.0692   0.0000      0.933281   442.2202       1.94881       18.6083       1.03874     -0.864903      0.327744      0.851860       1.14322       1.28173       1.26059       1.36626       1.33628
  29   8 2275.5467    1.0819  0.9147 10.8167  0.0000       6.96868  0.0256   0.0198   0.0521    0.0772   0.0000      0.931005   442.4603       1.47933       19.5728       3.29679      -4.71812      -1.42212       1.01286       1.31941       1.46348       1.58026       1.53168       1.51177
  29   9 2439.1663    1.5732  1.1009 11.2969  0.0000       2.70357  0.0290   0.0265   0.0568    0.0980   0.0000      0.723680   441.0161       2.24712       16.6850       4.05324      -5.24617      -2.53976       1.15147       1.52850       1.72950       1.80120       1.80232       1.81987
  29  10 2598.8300    2.0873  1.0938 12.0490  0.0000       3.72503  0.0296   0.0356   0.0563    0.0891   0.0000      0.758591   443.0816       5.28685       15.8505       3.81306      0.144251     -0.110129       1.13817       1.44671       1.61312       1.77688       1.77320       1.81426
  29  11 2756.2538    2.7798  0.9786 12.4993  0.0000       1.31871  0.0252   0.0482   0.0504    0.0897   0.0000      0.672315   439.5724       7.93996       14.0964      0.440038      -1.69336       1.86239       1.03939       1.32727       1.55062       1.64067       1.70489       1.64620
  29  12 2911.7989    3.5400  0.9858 12.9718  0.0000       2.52720  0.0257   0.0616   0.0502    0.0945   0.0000      0.725750   439.1998       6.55663       17.5212       1.51291     -0.845244       1.90089       1.08607       1.42209       1.53630       1.66664       1.61679       1.64316
  29  13 3065.1454    3.9868  1.0991 13.2639  0.0000      0.297068  0.0293   0.0668   0.0536    0.1018   0.0000      0.667028   439.3575       6.07132       16.8970       3.53316      -2.12156       1.08105       1.22298       1.60635       1.73278       1.87051       1.83692       1.77668
  29  14 3217.0429    3.6514  1.3731 13.2303  0.0000       1.40962  0.0341   0.0562   0.0649    0.0816   0.0000      0.495978   440.9824       9.05904       14.1167       6.23090     -0.577841    -0.0297342       1.27380       1.72305       1.83157       2.00020       2.01001       1.98179
  29  15 3367.9495    3.2499  1.9415 12.8215  0.0000       1.08261  0.0425   0.0421   0.0747    0.0596   0.0000      0.337692   442.1216       12.1278       15.6794       4.51834      -2.33830     0.0960970       1.55635       2.11637       2.24249       2.44721       2.43394       2.37823
  29  16 3518.3649    2.6976  2.7597 12.4983 -0.0001       1.24063  0.0540   0.0313   0.0975    0.0482   0.0000      0.233598   439.9726       18.5777       21.1557       10.2941       3.24284      -2.68642       1.94170       2.68641       2.85288       3.06662       3.12410       3.07576
  29  17 3668.2066    2.1997  4.3136 11.6513  0.0000      0.940147  0.0676   0.0204   0.1238    0.0401   0.0000      0.129945   440.1507       6.36977       12.0767       8.18863      -4.40720      -4.55167       2.49905       3.24652       3.59953       3.82451       3.88476       3.78056
  29  18 3817.4544    1.8568  6.1087 11.2335  0.0004      0.492891  0.0855   0.0146   0.1592    0.0328   0.0000     0.0914041   432.3142       14.4351       15.1566     -0.491739     -0.677839     -0.182539       3.12793       4.05936       4.51016       4.82760       4.89317       4.79122
  29  19 3966.2737    1.5718  8.3097 10.9464  0.0002      0.413776  0.1116   0.0115   0.2018    0.0294   0.0000     0.0705430   438.8492       20.0801       8.63826       1.08923       2.56657      -1.30659       3.88289       5.25589       5.61059       6.05775       6.15646       6.07203
  29  20 4114.7645    1.2753 10.7878 10.7977  0.0000      0.292432  0.1572   0.0092   0.2738    0.0270   0.0000     0.0718470   441.2081       21.5941       23.7824       13.7285      -4.70676      -10.2174       5.08595       6.74174       7.46632       7.89284       8.10422       7.93027
  29  21 4263.3161    1.0737 14.0223 10.6464  0.0009      0.311584  0.2246   0.0071   0.3579    0.0240   0.0000     0.0743961   437.5314       32.2414       22.1688      -6.35277      0.709645      -5.73888       6.56038       8.67929       9.70859       10.2999       10.2964       10.2567
  30   3 1376.5933    0.1183  0.0932 10.0700  0.0000       4.51132  0.0146   0.0089   0.0251    0.0234   0.0000       49.0745   441.7587     -0.902698       21.7230      0.580489      -4.18423      0.359763      0.611767      0.766022      0.903165      0.820930       1.13755       1.06312
  30   4 1581.9377    0.2118  0.2211  9.9639  0.0000       24.4678  0.0145   0.0085   0.0266    0.0286   0.0000       8.71377   440.7823      -1.09790       21.9510     -0.423932      -2.74807       1.26410      0.676900      0.865430      0.883886      0.961223       1.05254       1.08649
  30   5 1770.0867    0.3606  0.3611  9.9265  0.0000       12.9591  0.0156   0.0102   0.0301    0.0386   0.0000       2.78946   441.6498      0.489827       19.6742      0.779819      -4.86180    -0.0925709      0.765298       1.00973       1.17164       1.35067       1.37149       1.23236
  30   6 1950.0382    0.5734  0.4883 10.0733  0.0000       10.5667  0.0157   0.0134   0.0343    0.0505   0.0000       1.47529   439.8631      0.955239       20.9072      -1.23372     -0.356543      -1.34247      0.730935      0.937951       1.07818       1.12060       1.11879       1.06971
  30   7 2126.4917    0.8023  0.7182 10.3522  0.0000       6.18262  0.0215   0.0155   0.0411    0.0667   0.0000       1.03021   438.9489       1.00329       20.5937     -0.190764     -0.489438      0.356273      0.898120       1.17330       1.32768       1.36912       1.38603       1.38546
  30   8 2297.5110    1.1970  0.8804 10.9132  0.0000       6.02393  0.0236   0.0216   0.0480    0.0778   0.0000      0.863209   439.3250       3.54642       19.1527      -1.20550      -6.30591       3.94708      0.967357       1.21024       1.34354       1.43489       1.35878       1.48439
  30   9 2462.3918    1.6158  1.1247 11.6589  0.0000       2.82844  0.0308   0.0274   0.0582    0.0847   0.0000      0.811222   441.0063       2.67574       18.1213       4.52043      -4.71399      0.598039       1.15564       1.52488       1.61824       1.81291       1.91008       1.83388
  30  10 2623.6504    2.2124  1.0931 11.8899  0.0000       1.99109  0.0277   0.0362   0.0533    0.1000   0.0000      0.671621   440.8448       5.45802       17.6261       4.10465      -3.71449     -0.516693       1.09646       1.44224       1.56088       1.67250       1.66596       1.60399
  30  11 2782.6185    2.9622  0.9614 12.4176  0.0000       1.59821  0.0247   0.0500   0.0461    0.0954   0.0000      0.631697   439.8893       4.48127       15.2821       4.21068      0.291065       1.86086       1.01292       1.34379       1.50931       1.64290       1.62848       1.65590
  30  12 2939.3263    3.5118  0.9936 13.1722  0.0000       1.83789  0.0256   0.0605   0.0498    0.0812   0.0000      0.528236   440.4018       6.97003       16.1045      0.954507      0.785921      0.180798      0.987663       1.30715       1.41168       1.48816       1.53132       1.55200
  30  13 3093.4533    3.9314  0.9261 13.6023  0.0000     -0.558479  0.0255   0.0700   0.0484    0.0817   0.0000      0.489707   438.2477       8.80615       17.1758       1.13173     -0.574837      -1.66438       1.08587       1.44141       1.54853       1.68252       1.59113       1.59606
  30  14 3246.1278    3.6756  1.4735 13.2083  0.0000      0.498804  0.0369   0.0533   0.0638    0.0724   0.0000      0.452574   439.6483       9.76558       14.1755       3.76567      0.773320      -2.13056       1.31428       1.74615       1.91983       2.03738       2.02457       2.00881
  30  15 3397.9402    3.1521  2.1383 12.7386  0.0000      0.653869  0.0452   0.0381   0.0774    0.0537   0.0000      0.285359   442.1973       12.4613       15.6318       4.36992     -0.656783       1.20870       1.61653       2.13387       2.37032       2.50637       2.51098       2.51805
  30  16 3549.2493    2.6388  3.2498 12.0762  0.0000       1.10744  0.0547   0.0263   0.1016    0.0448   0.0000      0.167319   439.0990       13.2172       16.8525       4.72918       1.05212       3.07266       1.92924       2.60447       2.86746       3.05949       2.95746       3.05289
  30  17 3699.7275    2.2048  4.7245 11.4105  0.0000      0.824832  0.0687   0.0185   0.1252    0.0396   0.0000      0.109986   440.5845       17.3429       9.39135       12.2860      -1.15653      -2.31514       2.44150       3.18322       3.51799       3.80741       3.81279       3.77018
  30  18 3849.6438    1.7997  6.8252 11.1136  0.0001      0.497088  0.0912   0.0135   0.1672    0.0318   0.0000     0.0802952   437.5944       17.5755       7.22545       13.0446      -9.11457      -4.47231       3.18061       4.16246       4.61852       4.79842       4.99128       4.81154
  30  19 3998.9550    1.5128  9.4728 10.8562  0.0000      0.237288  0.1253   0.0103   0.2259    0.0285   0.0000     0.0661801   442.0268       15.1797       14.7319      -1.09106       3.81037       5.17564       4.15174       5.43678       6.05741       6.38563       6.41191       6.38395
  30  20 4148.4022    1.2499 12.5640 10.7489 -0.0000      0.340776  0.1880   0.0081   0.3014    0.0255   0.0000     0.0675464   436.2189       20.6908       17.4759      -6.11025      0.183097       9.13436       5.43337       7.33821       7.93189       8.61149       8.70776       8.61033
  30  21 4297.4060    1.0263 15.3588 10.5965  0.0004      0.320942  0.2557   0.0064   0.3873    0.0229   0.0000     0.0759107   452.6692       15.4826       10.8681       3.47977       29.6278       1.22626       6.93580       9.07499       10.3173       11.0102       11.0672       10.8600
  31   3 1393.1796    0.1244  0.1060 10.0827  0.0000       50.4452  0.0151   0.0081   0.0226    0.0258   0.0000       44.7735   441.6182     -0.795398       19.4749     -0.712743      -2.75150     -0.995480      0.643922      0.687223      0.971634      0.974373      0.963710      0.863367
  31   4 1599.3211    0.2385  0.1641  9.9018  0.0000       13.0201  0.0152   0.0096   0.0195    0.0284   0.0000       8.30477   441.6772     -0.181036       21.7451     -0.482000      -2.50883      -1.03831      0.987335       1.35095       1.39991       1.61739       1.58168       1.31163
  31   5 1788.3152    0.3835  0.3282  9.9582  0.0000       17.4761  0.0147   0.0109   0.0262    0.0373   0.0000       2.79640   439.9158      0.832814       20.2642      -2.25314      -2.87029     0.0423577      0.624110      0.884919      0.962685       1.02345       1.06780       1.08426
  31   6 1969.5215    0.5981  0.5233 10.0104  0.0000       10.3652  0.0162   0.0132   0.0346    0.0516   0.0000       1.34276   439.9928      0.105701       19.8612      -1.00607      -2.95797     -0.430829      0.699204      0.926007       1.00744       1.05732       1.15118       1.09284
  31   7 2147.1372    0.8633  0.7640 10.4099  0.0000       8.12969  0.0221   0.0162   0.0426    0.0675   0.0000       1.01122   440.2066       1.93708       21.4645       2.96554      -4.16417     -0.246075      0.845104       1.16346       1.25440       1.37675       1.42740       1.35086
  31   8 2319.0647    1.2788  0.9517 10.8659  0.0000       4.16711  0.0244   0.0215   0.0494    0.0896   0.0000      0.749367   439.0410       2.01285       16.3781       1.57273      -1.11080      -3.90638      0.940860       1.23624       1.35859       1.39751       1.46350       1.45219
  31   9 2485.1728    1.7337  1.0573 11.8849  0.0000       3.84861  0.0281   0.0298   0.0558    0.0756   0.0000      0.822933   438.8241       2.52111       21.0266       2.40045      -3.27821      0.399065       1.05732       1.41851       1.52969       1.71176       1.63901       1.63048
  31  10 2647.9180    2.3180  1.1315 11.9823  0.0000       2.26517  0.0293   0.0366   0.0522    0.1007   0.0000      0.669481   440.5707       3.15207       18.8763       3.95705     -0.906444      -2.19224       1.14246       1.49424       1.68987       1.76251       1.83149       1.77671
  31  11 2808.4891    3.0971  0.9990 12.7256  0.0000       1.87286  0.0265   0.0512   0.0473    0.0864   0.0000      0.686562   440.3881       4.94514       15.3590       2.79436       3.59032       2.25100       1.06077       1.37155       1.53612       1.58281       1.65395       1.62836
  31  12 2966.2794    3.7318  0.9106 13.2716  0.0000       1.63803  0.0238   0.0651   0.0456    0.0818   0.0000      0.635511   441.4994       7.63477       13.5777       3.04687      -5.40924     -0.196536      0.979451       1.30969       1.42576       1.53021       1.55509       1.56862
  31  13 3121.4949    3.8184  1.2794 13.3423  0.0000       1.92708  0.0327   0.0594   0.0593    0.0880   0.0000      0.789208   440.1960       5.35113       17.2541       2.79440      -1.91260       1.45280       1.14389       1.53932       1.65264       1.75324       1.75141       1.79378
  31  14 3274.9635    3.4916  1.6010 13.2029  0.0000     -0.269474  0.0390   0.0494   0.0672    0.0676   0.0000      0.502344   440.5903       11.1082       15.6807       1.45426      -1.03127      0.855053       1.34803       1.81532       1.97975       2.18624       2.18025       2.21281
  31  15 3427.6771    3.0709  2.3111 12.6024 -0.0013      0.973448  0.0458   0.0350   0.0813    0.0492   0.0000      0.233546   441.2322       13.3427       13.1650       6.82769       1.04186      -1.96214       1.54882       2.06510       2.29357       2.44248       2.47060       2.46060
  31  16 3579.6953    2.6041  3.6817 11.8115 -0.0001      0.849172  0.0566   0.0237   0.1046    0.0442   0.0000      0.138355   441.5712       16.1643       13.4574       5.47478     -0.191686      -3.39966       1.98736       2.62358       2.89216       3.11115       3.13511       3.07493
  31  17 3730.9915    2.0950  5.1775 11.5101  0.0000      0.744025  0.0738   0.0171   0.1365    0.0335   0.0000      0.105970   438.3536       10.3909       12.5539       11.8166      -3.75699       5.75426       2.47632       3.25483       3.53359       3.81682       3.96956       3.89682
  31  18 3881.4372    1.7201  7.4324 11.1123  0.0000      0.395546  0.0996   0.0124   0.1789    0.0292   0.0000     0.0760627   435.8064       17.9780       10.7682       6.63369      -2.55356       5.86488       3.27777       4.45619       4.88429       5.20054       5.31910       5.29885
  31  19 4031.8213    1.4293  9.8966 10.8433 -0.0002      0.457612  0.1338   0.0094   0.2359    0.0270   0.0000     0.0710891   438.7854       13.1807       18.3108       7.55001      -3.58455      -4.61520       4.17755       5.42588       6.14189       6.46365       6.51792       6.50098
  31  20 4181.0928    1.1902 12.8811 10.7469  0.0001      0.140444  0.1938   0.0075   0.3151    0.0247   0.0000     0.0720856   446.7239       8.81860       22.5965       21.2641      -10.0551      -6.76160       5.47440       7.19751       8.14357       8.56020       8.79391       8.50051
  31  21 4331.1468    0.9805 15.3103 10.5777 -0.0006      0.380770  0.2553   0.0063   0.3809    0.0227   0.0000     0.0778939   434.4938       5.04694       29.9942       10.9748       4.60431       17.0224       6.58103       8.73882       9.73430       10.3465       10.4955       10.3613
  32   3 1409.4255    0.1289  0.0929 10.0388  0.0000       25.9335  0.0132   0.0084   0.0194    0.0234   0.0000       38.9881   441.1001      0.516953       20.3885       1.27292      -1.73949      -1.58442      0.654557      0.860520       1.17543       1.04194       1.11816       1.16612
  32   4 1616.4510    0.2427  0.2130  9.9789  0.0000       29.0224  0.0117   0.0090   0.0246    0.0290   0.0000       7.24450   440.9125       1.06261       21.1720      -1.17711      -1.66871    -0.0995685      0.501256      0.643366      0.737406      0.815560      0.815407      0.867676
  32   5 1806.2403    0.4135  0.4181  9.8337  0.0000       13.9970  0.0160   0.0103   0.0316    0.0427   0.0000       2.07730   441.4418     0.0240722       21.1896      0.598729      -4.84562      -1.27590      0.721079      0.856878      0.972292       1.07111       1.03430       1.01858
  32   6 1988.7596    0.6307  0.5425  9.9762  0.0000       9.34174  0.0168   0.0134   0.0339    0.0569   0.0000       1.22389   442.0614     -0.732986       21.5072     -0.453521      -2.97772      -1.86177      0.715018      0.972123       1.00197       1.04926       1.14942       1.13687
  32   7 2167.4623    0.8894  0.7825 10.4310  0.0000       7.14472  0.0221   0.0162   0.0420    0.0720   0.0000      0.930379   441.3094      0.803496       20.3846      -1.29897      -1.03958      0.690865      0.878821       1.14341       1.24303       1.41634       1.47469       1.42642
  32   8 2340.1694    1.3078  1.0679 10.6821  0.0000       3.82393  0.0273   0.0206   0.0506    0.1036   0.0000      0.719037   440.3297       3.21331       21.9386      0.867625      -2.34277      -1.94392      0.993691       1.28705       1.45510       1.55093       1.58464       1.60809
  32   9 2507.3933    1.8199  1.0802 11.6684  0.0000       3.09162  0.0273   0.0296   0.0531    0.0926   0.0000      0.729653   442.0260       2.07203       21.7253      -1.86926     -0.976457      0.269764       1.01401       1.34991       1.47808       1.56882       1.55335       1.54452
  32  10 2671.7757    2.4173  1.0637 12.1625  0.0000       1.57569  0.0261   0.0389   0.0531    0.0944   0.0000      0.655152   441.8609       4.09386       15.4823       1.47784      -1.31271      0.661703       1.04570       1.29865       1.40103       1.50630       1.48383       1.53244
  32  11 2833.8576    3.1824  0.9163 12.9915  0.0000       2.11367  0.0238   0.0544   0.0445    0.0736   0.0000      0.755228   439.6023       4.86720       16.8155       2.62410      -1.17976     -0.952668      0.913091       1.22173       1.36033       1.45461       1.40682       1.44923
  32  12 2992.8250    3.6771  1.0130 13.1668  0.0000      0.682880  0.0255   0.0600   0.0491    0.0852   0.0000      0.685918   442.1486       7.58035       14.5828       2.77471      -1.46671      0.533037      0.973609       1.22557       1.39110       1.50658       1.48642       1.46509
  32  13 3149.0511    4.0120  1.3098 13.0829  0.0000      0.862641  0.0299   0.0590   0.0575    0.0920   0.0000      0.529729   441.3274       9.43203       17.9552       4.85316      -3.58105      0.521352       1.04189       1.33181       1.47912       1.62045       1.59378       1.66722
  32  14 3303.5266    3.5819  1.7167 13.0145  0.0000      0.473550  0.0364   0.0472   0.0698    0.0695   0.0000      0.383118   440.5802       10.5452       15.6364      -1.21521      -3.46366       1.70082       1.29786       1.66972       1.80448       1.96790       2.00190       1.97800
  32  15 3457.0464    3.0005  2.4279 12.4733  0.0002      0.799929  0.0441   0.0331   0.0837    0.0521   0.0000      0.232985   441.2248       13.9180       16.2528       3.06443      -1.85408      -3.48040       1.54357       2.01975       2.20662       2.41421       2.44769       2.38576
  32  16 3609.7981    2.4491  3.6152 11.9721  0.0000      0.656373  0.0576   0.0226   0.1050    0.0384   0.0000      0.152179   438.3602       14.2584       16.1396       4.79448     -0.858087       2.33070       1.96536       2.56604       2.84190       3.06300       3.11338       3.07157
  32  17 3761.8278    2.0143  5.4051 11.3911  0.0000      0.614679  0.0752   0.0159   0.1352    0.0338   0.0000     0.0949708   437.6595       4.41498       7.82367       11.7246      -4.24945      -3.83865       2.55573       3.36573       3.71279       3.96504       4.02485       3.92895
  32  18 3913.0289    1.6954  7.8971 10.9807  0.0000      0.381677  0.1010   0.0115   0.1825    0.0289   0.0000     0.0697590   436.6940       11.6068       12.7881       7.23397       2.69985      -5.16399       3.24603       4.28113       4.71688       5.06866       5.11211       5.07848
  32  19 4063.8479    1.3939 11.0300 10.8082  0.0000      0.406023  0.1508   0.0087   0.2571    0.0261   0.0000     0.0669130   426.8228       14.7829       16.0216       6.32491      -5.68297       7.14481       4.48752       5.90106       6.59275       7.07361       7.32643       7.21688
  32  20 4214.1548    1.1280 13.5196 10.7217  0.0000      0.280413  0.2142   0.0070   0.3328    0.0238   0.0000     0.0780382   436.0155       17.5923       18.2482      -2.83398      -6.87268       2.47742       5.69586       7.63489       8.47364       9.01047       9.12579       9.07154
  33   2 1193.8849    0.0650  0.0447 10.1399  0.0000       64.0189  0.0194   0.0098   0.0233    0.0227   0.0000       294.479   442.6245       1.80426       21.9882       1.79513      -2.02347      0.597858      0.794462      0.957490       1.16925       1.20014       1.40420       1.38259
  33   4 1633.2477    0.2593  0.2299  9.9679  0.0000       20.7346  0.0120   0.0090   0.0251    0.0290   0.0000       5.99028   440.8958     -0.848245       20.6786      0.954781      -2.86990     -0.351471      0.453452      0.666723      0.693076      0.844052      0.744468      0.751269
  33   5 1823.9076    0.4281  0.4098  9.9952  0.0000       13.5045  0.0151   0.0105   0.0304    0.0392   0.0000       2.29085   441.0763      -1.59382       22.8915      0.490590      -2.86746       1.77282      0.653404      0.814248      0.976986       1.06599      0.998277       1.03921
  33   6 2007.7256    0.6697  0.5613 10.0681  0.0000       10.4063  0.0165   0.0137   0.0336    0.0542   0.0000       1.18856   440.4384       2.06350       21.2654      0.975697      -2.66081      0.222148      0.675822      0.842724      0.953991       1.03855       1.09802       1.06956
  33   7 2187.4746    0.9592  0.8451 10.4245  0.0000       7.05590  0.0225   0.0167   0.0427    0.0760   0.0000      0.855988   439.5578       2.36163       18.8213      0.923300      -1.94205     -0.365310      0.844942       1.11307       1.20064       1.36496       1.42280       1.47874
  33   8 2361.0061    1.3671  1.0575 11.1197  0.0000       5.73164  0.0273   0.0221   0.0532    0.0844   0.0000      0.818403   442.7333       4.63985       20.7309       1.64538      -1.37126       1.98534      0.931575       1.31297       1.37684       1.53787       1.56080       1.54266
  33   9 2529.3080    1.8959  1.1333 11.7410  0.0001       3.33673  0.0284   0.0297   0.0538    0.0889   0.0000      0.748762   440.5601       3.77575       19.4260       1.86935      -2.68185     -0.352971      0.948595       1.26935       1.35862       1.50699       1.48610       1.46456
  33  10 2695.1750    2.5506  1.1589 12.1471  0.0000       2.02917  0.0298   0.0388   0.0511    0.1031   0.0000      0.667888   439.4964       3.53140       20.1741       2.22978      -1.12529      0.337735       1.03751       1.34191       1.46374       1.65657       1.61664       1.56298
  33  11 2858.7191    3.1624  1.0687 13.0363  0.0000       2.27258  0.0278   0.0512   0.0502    0.0807   0.0000      0.896348   440.8085       5.62479       14.4835       1.80446      -2.80680      -4.82378      0.983799       1.31968       1.44802       1.53357       1.55803       1.55196
  33  12 3018.9326    3.8991  1.0118 13.4329  0.0000     -0.320438  0.0247   0.0639   0.0495    0.0771   0.0000      0.702719   441.8120       7.52848       16.6702      0.934577      -3.37686       1.24494      0.882054       1.11744       1.28321       1.34389       1.37577       1.39588
  33  13 3176.2388    3.8406  1.2290 13.5695  0.0000      0.883040  0.0306   0.0598   0.0571    0.0767   0.0000      0.550492   439.7797       10.0788       15.8488       6.71682      -2.04417       1.36618       1.03401       1.30849       1.49314       1.59627       1.63317       1.64803
  33  14 3331.6202    3.5139  1.8542 12.9679 -0.0000      0.561967  0.0395   0.0432   0.0687    0.0598   0.0000      0.364149   439.5061       7.97980       14.9878       6.56612      -1.97520      -6.06131       1.29455       1.73951       1.87904       2.07963       2.08696       2.03617
  33  15 3486.1112    2.8986  2.7883 12.2266  0.0000      0.859706  0.0476   0.0289   0.0843    0.0474   0.0000      0.184625   437.5852       10.9312       15.7515       2.20944      -1.04099      -1.80848       1.53921       2.09203       2.31918       2.47451       2.53166       2.52906
  33  16 3639.7612    2.3365  4.0403 11.8227  0.0000      0.794084  0.0614   0.0201   0.1099    0.0361   0.0000      0.133702   436.9821       10.9211       19.2938       8.97756      -3.58342      -1.77131       1.97338       2.55100       2.77776       3.00724       3.09454       3.13499
  33  17 3792.3626    1.9516  5.8712 11.2881  0.0000      0.582623  0.0770   0.0144   0.1414    0.0318   0.0000     0.0873721   437.3062       14.1502       9.14366       8.64633       1.61588       5.28858       2.53912       3.28717       3.68766       3.97808       4.04306       4.01974
  33  18 3944.2881    1.6210  8.5693 10.9379  0.0000      0.373851  0.1071   0.0106   0.1945    0.0282   0.0000     0.0687271   440.0774       7.45358       23.3068       8.69920     -0.315059      -1.37806       3.30727       4.35027       4.85581       5.18739       5.36358       5.32236
  33  19 4095.5911    1.3531 11.5164 10.8138  0.0002      0.226155  0.1602   0.0081   0.2665    0.0253   0.0000     0.0661211   435.3342       15.1972       21.1289       18.7388      -8.28767       3.65324       4.45443       5.96815       6.66402       7.09830       7.30902       7.23400
  33  20 4246.9457    1.0852 14.3392 10.7167 -0.0001      0.519158  0.2211   0.0067   0.3446    0.0227   0.0000     0.0772020   437.2729       22.9465       27.4817      -3.38760      -6.17312       2.97006       5.54511       7.34915       8.22165       8.83950       9.06665       8.78192
  34   3 1441.1620    0.1463  0.1225 10.0067  0.0000       18.8816  0.0136   0.0080   0.0239    0.0233   0.0000       25.6433   440.4047      -2.26002       21.7129     0.0369081      -4.71737     -0.935980      0.410777      0.754440      0.732908      0.774092      0.819042      0.726825
  34   4 1649.7512    0.2696  0.2311  9.9598  0.0000       18.0590  0.0122   0.0091   0.0228    0.0291   0.0000       5.54171   440.6056      0.254836       22.2183      0.322001      -3.45185     -0.829904      0.518253      0.628745      0.721270      0.729573      0.801796      0.832882
  34   5 1841.3326    0.4428  0.4169  9.9903  0.0000       15.2278  0.0145   0.0107   0.0310    0.0395   0.0000       2.12345   440.4852       1.77546       21.8732      0.850881      -1.17865     -0.816070      0.634859      0.816713      0.878190      0.852716      0.933802      0.930239
  34   6 2026.4606    0.6661  0.6504 10.1004  0.0000       9.09024  0.0186   0.0127   0.0381    0.0564   0.0000       1.15817   440.4312       1.26119       20.1455       1.16143      -3.88948     -0.174279      0.710118      0.945527      0.998408       1.13231       1.14468       1.13749
  34   7 2207.1316    1.0066  0.8707 10.4565  0.0000       5.02245  0.0229   0.0168   0.0439    0.0791   0.0000      0.826156   440.3399       2.35370       21.1433       1.89178      -2.59176     0.0575057      0.785652       1.10053       1.16116       1.23760       1.24169       1.24441
  34   8 2381.4111    1.4689  1.0457 11.0390  0.0000       4.97550  0.0250   0.0230   0.0509    0.0875   0.0000      0.710579   439.8989     -0.724411       19.4265      0.739731      -4.84435      -2.02633      0.834879       1.11430       1.17795       1.35499       1.28523       1.26000
  34   9 2550.8232    2.0233  1.1127 11.9530  0.0000       4.06152  0.0275   0.0322   0.0530    0.0862   0.0000      0.717823   442.2174       4.58227       18.7125      0.594012      0.317715      -2.04452      0.908456       1.20397       1.29794       1.44833       1.46659       1.47317
  34  10 2718.1495    2.5709  1.1386 12.4204  0.0000       2.40951  0.0291   0.0392   0.0518    0.0847   0.0000      0.735548   440.1749       5.55261       18.5018      0.308237      -2.04166      0.633011      0.932513       1.26044       1.43309       1.51349       1.55821       1.58399
  34  11 2883.0731    3.3304  1.0005 13.2512 -0.0001       1.13803  0.0252   0.0551   0.0497    0.0720   0.0000      0.728878   439.3966       3.42341       17.8369      0.926335      -2.41410      0.608953      0.898826       1.18212       1.26109       1.39283       1.33898       1.37746
  34  12 3044.6459    3.8597  1.0780 13.3792  0.0000       1.73059  0.0272   0.0608   0.0489    0.0849   0.0000      0.645280   441.6850       10.7772       17.8233       4.87522     -0.288676      -1.24433      0.931080       1.18951       1.33863       1.40188       1.46488       1.47897
  34  13 3203.0258    3.8323  1.4345 13.1721  0.0000       1.05403  0.0326   0.0521   0.0582    0.0723   0.0000      0.569351   439.9454       9.37845       16.2472       6.24763       1.01137       3.03845       1.03339       1.36019       1.51129       1.58299       1.66177       1.65392
  34  14 3359.3618    3.4114  1.9767 12.7287  0.0000    0.00545891  0.0381   0.0397   0.0714    0.0607   0.0000      0.335224   437.6121       8.38327       15.6278       2.74369       1.15214       3.59743       1.22573       1.62794       1.81181       1.99017       1.91048       1.93707
  34  15 3514.6420    2.7878  2.8832 12.3398  0.0000      0.344086  0.0489   0.0280   0.0901    0.0446   0.0000      0.177980   440.8544       15.6253       14.1420       3.77903       1.86905      -1.25820       1.57888       2.09915       2.30088       2.45213       2.48544       2.52866
  34  16 3669.2765    2.2201  4.7519 11.6223 -0.0000      0.660604  0.0656   0.0177   0.1212    0.0335   0.0000      0.101147   439.1056       11.5330       17.0904       7.33862       1.59343     -0.468039       2.06798       2.72513       2.99072       3.22105       3.34633       3.33696
  34  17 3822.6585    1.8612  6.3593 11.2845 -0.0004      0.561873  0.0831   0.0133   0.1505    0.0289   0.0000     0.0849639   440.5090       14.8811       20.1699       6.37106      -1.59106      0.988418       2.52328       3.34103       3.73618       4.03060       4.08026       4.06158
  34  18 3975.2128    1.5438  8.7333 10.9383  0.0000      0.379347  0.1117   0.0099   0.1997    0.0267   0.0000     0.0695922   443.2490       19.5116       11.0303       18.2941      -2.34209      -12.8995       3.25111       4.33063       4.82108       5.09348       5.29431       5.32818
  34  19 4127.3614    1.2710 12.1537 10.7950 -0.0010      0.424741  0.1700   0.0075   0.2830    0.0240   0.0000     0.0752560   431.8485       24.8988       7.54332       19.3014      -14.3074      -7.13826       4.41394       5.74125       6.37461       6.96164       7.04535       7.06899
  35   3 1456.6522    0.1469  0.1433 10.0074  0.0000       31.2385  0.0131   0.0075   0.0241    0.0242   0.0000       21.8829   442.0932     -0.402681       21.7082     -0.105140      -3.05405      0.228805      0.594828      0.745177      0.832521      0.823452      0.829246      0.853384
  35   4 1665.9672    0.2877  0.2287  9.9469  0.0000       20.9634  0.0109   0.0095   0.0230    0.0287   0.0000       4.93594   442.0577     -0.318130       20.9703     -0.810808      -2.11872      0.881267      0.411758      0.536358      0.655130      0.621520      0.654359      0.644388
  35   5 1858.5130    0.4602  0.4387 10.0122  0.0000       13.7507  0.0141   0.0106   0.0322    0.0401   0.0000       1.99104   441.8336      -1.44420       20.3625     -0.549283      -4.14136    -0.0868923      0.576363      0.762576      0.870604      0.984705       1.03962      0.954299
  35   6 2044.9387    0.6619  0.6855 10.1946  0.0000       8.66000  0.0190   0.0124   0.0407    0.0579   0.0000       1.19099   441.0203      0.895515       21.3926       1.07697      -3.86534      -1.34867      0.701159      0.958061       1.01209       1.16836       1.19511       1.15486
  35   7 2226.5586    1.0413  0.9311 10.5726  0.0000       6.60047  0.0236   0.0169   0.0462    0.0756   0.0000      0.837619   439.9684       2.34962       20.0971      0.747423      -3.64435      -1.19907      0.784753       1.05846       1.20623       1.31217       1.32517       1.31221
  35   8 2401.4827    1.5389  1.1082 11.2261  0.0000       3.92496  0.0262   0.0236   0.0521    0.0921   0.0000      0.702021   441.4841       4.81609       19.1347       2.27647      -1.16210      -1.49216      0.877794       1.15569       1.30029       1.35375       1.39916       1.36968
  35   9 2571.9727    2.0779  1.0808 12.0478  0.0000       2.42574  0.0278   0.0321   0.0486    0.0833   0.0000      0.733877   441.5616       1.89884       19.2958       2.77510      -2.71622      0.956102      0.915128       1.17557       1.29335       1.48366       1.47567       1.49183
  35  10 2740.6952    2.6564  1.0819 12.6515  0.0000       1.79447  0.0269   0.0413   0.0502    0.0802   0.0000      0.710768   440.9160       5.99508       21.3279       2.08214      -3.94890      -1.83181      0.893231       1.23473       1.31141       1.47296       1.47604       1.48268
  35  11 2906.9852    3.4931  0.9718 13.1987  0.0000       1.06238  0.0234   0.0568   0.0467    0.0751   0.0000      0.685211   442.2862       5.53890       19.1196       4.83638      -1.30454       1.99946      0.792142       1.04625       1.15393       1.28125       1.28904       1.29367
  35  12 3069.7711    3.8759  1.2451 13.3701  0.0000       1.81685  0.0295   0.0572   0.0567    0.0766   0.0000      0.603140   441.9424       6.31590       18.8747       2.23257     -0.674316      -4.54854      0.959806       1.28906       1.39271       1.56282       1.51103       1.50291
  35  13 3229.4197    3.8605  1.4070 13.3846  0.0000       1.82825  0.0319   0.0544   0.0600    0.0736   0.0000      0.523133   439.0285       6.54404       15.2389       4.01889      -4.71608       1.72239       1.03545       1.36012       1.50604       1.60293       1.59587       1.61118
  35  14 3386.9926    3.2768  1.9893 12.9024 -0.0001       1.53729  0.0395   0.0386   0.0720    0.0536   0.0000      0.349434   439.3369       11.7022       14.0705       5.40543      0.670250      -4.02340       1.25249       1.68312       1.79223       2.00468       1.97687       2.01909
  35  15 3543.1722    2.6348  3.2935 12.2477  0.0000      0.828419  0.0528   0.0243   0.0955    0.0377   0.0000      0.179114   440.5791       13.1037       17.3718     -0.725392       2.73296       3.18801       1.64066       2.19123       2.38332       2.59557       2.65866       2.66226
  35  16 3698.3484    2.1765  5.0597 11.5956  0.0000      0.597471  0.0681   0.0166   0.1252    0.0315   0.0000      0.101269   440.0520       7.13143       16.0374       7.37131      0.322871      -3.53940       2.06609       2.73123       2.91983       3.16971       3.36127       3.25217
  35  17 3852.4758    1.7983  7.1367 11.2169  0.0004      0.454524  0.0899   0.0122   0.1625    0.0280   0.0000     0.0765177   440.0147       17.2894       18.5728       5.49506      -2.46654      -6.34895       2.61101       3.51229       3.87631       4.22639       4.27919       4.27447
  35  18 4005.7296    1.5152 10.0097 10.9089  0.0001      0.296672  0.1265   0.0090   0.2220    0.0257   0.0000     0.0675224   437.3907       13.0914       18.7321      -1.80884      -7.98095      -17.1127       3.49897       4.62995       5.17803       5.56412       5.68887       5.66047
  35  19 4158.1613    1.2316 12.4591 10.8206  0.0008      0.120670  0.1805   0.0071   0.2900    0.0234   0.0000     0.0739833   439.1701       13.1476       19.8823       8.53897       7.42579      -3.15954       4.47842       6.03177       6.68025       7.11309       7.29091       7.24569
  36   4 1681.9181    0.2884  0.2914  9.9877  0.0000       15.1743  0.0130   0.0086   0.0278    0.0297   0.0000       4.40142   440.9115      0.987840       22.5894     -0.660192      -3.45326      -1.87229      0.532598      0.611350      0.737524      0.840285      0.839867      0.806559
  36   5 1875.5099    0.4817  0.4785  9.9545  0.0000       13.3783  0.0161   0.0104   0.0308    0.0434   0.0000       1.76130   441.3222     -0.149523       21.2245      0.533774      -1.78437      0.712253      0.601808      0.838802      0.900732       1.01242       1.09421       1.04116
  36   6 2063.2448    0.7267  0.7416 10.2093  0.0000       9.95198  0.0196   0.0131   0.0412    0.0591   0.0000       1.05578   440.8088      0.498537       22.0516      -1.31251      -2.49178     -0.505203      0.683767      0.884493      0.984476       1.09017       1.09044       1.05387
  36   7 2245.6663    1.0785  0.9237 10.5980  0.0000       5.75985  0.0230   0.0171   0.0450    0.0776   0.0000      0.813444   440.6858     -0.129980       21.7944       1.21609      -2.76072       1.08077      0.748282      0.981847       1.06385       1.16088       1.23974       1.20893
  36   8 2421.2521    1.5920  1.0486 11.3702  0.0000       2.73718  0.0260   0.0242   0.0474    0.0826   0.0000      0.724317   440.5317       3.15569       21.1155       1.85370      -4.73492      0.543794      0.833733       1.08126       1.19554       1.28384       1.30840       1.30144
  36   9 2592.9143    2.1601  1.1520 11.9842  0.0000       3.87157  0.0277   0.0321   0.0511    0.0877   0.0000      0.668338   440.5614       4.36068       20.8225       1.57212      -2.83651     -0.226569      0.879594       1.22660       1.33252       1.45386       1.47808       1.54516
  36  10 2762.8521    2.8459  1.1380 12.7652  0.0000       1.94258  0.0280   0.0435   0.0520    0.0774   0.0000      0.744800   441.3703       3.16382       19.4317       3.04381      -1.47000     -0.583388      0.889313       1.20388       1.30022       1.41114       1.46320       1.41290
  36  11 2930.3874    3.5471  1.0873 12.9735  0.0000       1.32992  0.0260   0.0530   0.0486    0.0858   0.0000      0.759606   440.5271       6.05706       17.3710      0.892006      -1.85168      -2.15403      0.849231       1.15742       1.24160       1.39807       1.41753       1.37813
  36  12 3094.4319    4.0949  1.2554 13.2458  0.0000      0.222985  0.0290   0.0585   0.0544    0.0873   0.0000      0.703347   439.5012       9.59643       17.4023      0.330420      -1.86559     -0.694041      0.883121       1.20389       1.25807       1.39127       1.41168       1.46189
  36  13 3255.2423    3.8105  1.5886 13.2312  0.0000     -0.139679  0.0335   0.0496   0.0625    0.0637   0.0000      0.404337   437.6621       10.9389       17.7346       4.03954      -3.32261     -0.613954       1.04783       1.37377       1.52512       1.63006       1.65309       1.64667
  36  14 3413.9850    3.1746  2.2152 12.7192  0.0000      0.574373  0.0403   0.0346   0.0739    0.0493   0.0000      0.242276   440.4567       11.0475       12.4404       5.42037      -1.10397     -0.817074       1.24576       1.66981       1.85981       2.00370       2.02389       2.04825
  36  15 3571.0882    2.6226  3.6111 11.9657  0.0000      0.377707  0.0526   0.0224   0.0968    0.0387   0.0000      0.135190   440.7273       10.8265       11.0476       7.76522      0.394586      -1.60011       1.61894       2.11253       2.30081       2.50803       2.59721       2.64903
  36  16 3727.1690    2.0818  5.2654 11.5183  0.0000      0.538305  0.0702   0.0156   0.1274    0.0311   0.0000     0.0954826   439.5988       12.4099       12.6653       5.42256      -5.74836      -8.42145       2.03743       2.74239       2.98950       3.30292       3.31691       3.32279
  36  17 3881.9199    1.7313  7.6830 11.1705  0.0005      0.285651  0.0959   0.0114   0.1727    0.0272   0.0000     0.0726875   439.2968       7.76532       16.3261       9.08063      -11.0010      -1.64010       2.70609       3.65495       3.98172       4.38013       4.46077       4.54474
  36  18 4036.4001    1.4415 10.4344 10.9244  0.0000      0.328901  0.1389   0.0084   0.2349    0.0250   0.0000     0.0689615   439.4569       14.6907       14.5654       25.1957       10.8812     0.0478500       3.62975       4.80609       5.29530       5.78084       6.00242       6.04881
  36  19 4189.3484    1.1635 12.8986 10.8127 -0.0004      0.339434  0.1929   0.0068   0.3056    0.0227   0.0000     0.0788311   443.7968       25.2684       10.8899       13.3556       16.5698      -3.29433       4.67054       6.22321       6.93754       7.49617       7.73677       7.74018
  37   3 1486.8406    0.1479  0.1398 10.0152  0.0000       29.6935  0.0113   0.0072   0.0252    0.0233   0.0000       22.5041   441.3481     -0.425731       20.9333      -1.02783      -3.22236      0.146452      0.447165      0.552301      0.552762      0.615122      0.629669      0.649426
  37   4 1697.6306    0.3123  0.2902 10.0192  0.0000       16.2727  0.0117   0.0090   0.0271    0.0299   0.0000       3.94531   440.9928     0.0474748       21.8521     -0.664584      -1.70629      0.228908      0.477000      0.646250      0.670711      0.760861      0.780771      0.766083
  37   5 1892.2917    0.5113  0.5474  9.9918  0.0000       12.1216  0.0169   0.0104   0.0343    0.0442   0.0000       1.51191   441.2851      0.401179       20.6788      0.114360      -2.43472     -0.103723      0.578635      0.759061      0.865780      0.949758      0.990446      0.947656
  37   6 2081.2598    0.7728  0.6405 10.2742  0.0000       8.15340  0.0174   0.0140   0.0343    0.0578   0.0000       1.05415   440.7766      0.372111       21.7233      0.627024      -1.89244      0.403207      0.633807      0.814143      0.859819      0.974697       1.02160       1.03874
  37   7 2264.5051    1.1488  0.9426 10.7714  0.0000       6.04020  0.0228   0.0182   0.0443    0.0760   0.0000      0.768886   443.1164       2.09127       20.6582       2.63967      -3.82530      -1.27278      0.740790      0.993961       1.06343       1.14280       1.16157       1.20051
  37   8 2440.8706    1.6332  1.1725 11.4210  0.0000       4.43338  0.0284   0.0240   0.0515    0.0886   0.0000      0.709771   440.2846       1.87796       20.0327      -1.80672     -0.795245     -0.879917      0.853266       1.13418       1.22078       1.34796       1.37396       1.37622
  37   9 2613.5227    2.2541  1.0178 12.4159  0.0000       2.64768  0.0248   0.0349   0.0480    0.0696   0.0000      0.790052   439.7960       3.39852       20.3109       1.42667      -3.70491      -2.99072      0.757859       1.00461       1.10221       1.24663       1.25209       1.21660
  37  10 2784.6907    3.0077  1.0739 12.7476  0.0000       1.42794  0.0262   0.0446   0.0463    0.0812   0.0000      0.662021   442.2329       4.33818       16.7859       4.41697     -0.745184      0.612627      0.776290       1.05786       1.16304       1.27439       1.29859       1.33273
  37  11 2953.4903    3.6624  1.1099 13.1523  0.0000       2.03861  0.0266   0.0540   0.0480    0.0810   0.0000      0.641384   441.8426       6.21253       19.4562       3.83888      -2.59577      -2.69199      0.853830       1.08389       1.19552       1.29360       1.28888       1.31762
  37  12 3118.7562    3.9696  1.1304 13.7254  0.0000       1.59000  0.0280   0.0605   0.0514    0.0731   0.0000      0.764227   440.5858       7.06858       18.9026       3.74968      -3.87251      -2.03425      0.881691       1.19010       1.29187       1.35853       1.37099       1.46877
  37  13 3280.8014    3.5764  1.6004 13.3489  0.0000      0.398135  0.0367   0.0463   0.0598    0.0610   0.0000      0.484350   442.1006       8.36050       16.1349       3.54955      -2.44945      -2.97870       1.06945       1.35799       1.53527       1.68443       1.67361       1.69551
  37  14 3440.6984    3.0894  2.4387 12.6707  0.0000      0.761026  0.0432   0.0315   0.0768    0.0445   0.0000      0.241498   439.5022       9.73224       18.1364       5.44677      -2.05090       2.52856       1.25741       1.68369       1.87728       1.97337       2.05425       2.06875
  37  15 3598.8139    2.4733  3.8752 11.9665  0.0005      0.407931  0.0563   0.0203   0.1007    0.0350   0.0000      0.133390   439.9841       12.5796       17.4873       7.73537       4.16037      -3.09856       1.60967       2.17454       2.36250       2.62678       2.61284       2.65879
  37  16 3755.6825    2.0447  5.5878 11.5045  0.0000      0.549615  0.0725   0.0146   0.1312    0.0296   0.0000     0.0889306   437.4317       13.7743       13.1334       3.00273      -3.96794       5.71933       2.07257       2.74059       3.01675       3.34210       3.38626       3.38449
  37  17 3911.4126    1.6233  8.0493 11.2169  0.0000      0.464689  0.1019   0.0107   0.1883    0.0259   0.0000     0.0761867   438.6481       8.91739       13.7385       4.08051      -6.40842       3.45831       2.77480       3.68045       4.11636       4.37580       4.54456       4.57901
  37  18 4066.2865    1.3873 11.2147 10.9423  0.0000      0.411631  0.1504   0.0078   0.2520    0.0242   0.0000     0.0705945   439.0172       14.2656       21.8776       19.0678       1.99247      -1.68909       3.66796       4.97396       5.47734       5.87540       6.08195       6.08465
  37  19 4220.6417    1.1288 13.5795 10.8341  0.0000      0.445895  0.2024   0.0065   0.3157    0.0214   0.0000     0.0774052   445.4034       17.5828       15.1129       20.7428       2.77990      -11.1949       4.59725       6.24207       6.88107       7.50901       7.66756       7.82253
  38   4 1713.0534    0.3301  0.2770  9.9000  0.0000       16.9146  0.0115   0.0091   0.0221    0.0308   0.0000       3.44341   441.4161      0.132355       20.7361     -0.419900      -2.19726      -1.00651      0.433560      0.524984      0.615994      0.665311      0.691080      0.698074
  38   5 1908.8549    0.5311  0.5165  9.9848  0.0000       9.61469  0.0149   0.0109   0.0326    0.0461   0.0000       1.39943   440.2699     -0.202885       20.9778      0.790842      -1.22037      -1.60580      0.573431      0.720483      0.795479      0.871430      0.874234      0.901408
  38   6 2099.1271    0.7824  0.7295 10.3436  0.0000       9.00263  0.0191   0.0136   0.0377    0.0565   0.0000       1.05694   440.9118      0.584218       21.6926       2.30946      -4.86080       1.18959      0.629626      0.842418      0.922056       1.01993       1.04067       1.10123
  38   7 2283.0456    1.1481  1.0810 10.8530  0.0000       4.16918  0.0262   0.0173   0.0495    0.0755   0.0000      0.782703   441.1750       3.10827       21.2791      -2.16294      -4.33676       4.37823      0.784754       1.02149       1.15585       1.28670       1.25268       1.27163
  38   8 2460.1130    1.7174  1.1361 11.5481 -0.0002       3.14130  0.0266   0.0250   0.0511    0.0804   0.0000      0.701237   440.8668       1.32781       18.7228     0.0734233     0.0435968       1.87088      0.768696       1.08051       1.10078       1.30324       1.32115       1.35438
  38   9 2633.8968    2.2937  1.1695 12.3585  0.0000       3.89570  0.0281   0.0340   0.0521    0.0761   0.0000      0.811141   441.8524       3.84418       20.6283     0.0769245      -1.49703      -2.03750      0.833719       1.09890       1.21490       1.35653       1.37166       1.41821
  38  10 2806.1861    3.1318  1.0083 12.8914  0.0000      0.557704  0.0242   0.0477   0.0442    0.0739   0.0000      0.740508   442.1429       3.86659       21.2905       3.65625     -0.830610      -1.29967      0.721242      0.957283       1.06377       1.17993       1.21459       1.20540
  38  11 2976.0472    3.8230  1.0432 13.4220  0.0000       1.12142  0.0243   0.0575   0.0471    0.0717   0.0000      0.652016   439.7467       6.63724       18.7218       2.28242      -1.74571      0.680639      0.742194      0.948768       1.04930       1.15405       1.15992       1.17536
  38  12 3142.5291    3.9867  1.2272 13.4696  0.0000      0.650388  0.0287   0.0566   0.0517    0.0753   0.0000      0.592873   441.9083       8.90754       18.5793       2.90850      -3.11262      0.281621      0.834586       1.11040       1.25335       1.38026       1.36634       1.39889
  38  13 3306.0518    3.6137  1.8689 12.9075  0.0000       1.54921  0.0349   0.0407   0.0640    0.0562   0.0000      0.307447   439.5840       9.59589       16.4972       4.71230      -5.34406      -1.36203       1.02445       1.35427       1.54111       1.62246       1.66749       1.67839
  38  14 3467.0218    3.0002  2.7016 12.5163  0.0001      0.971936  0.0444   0.0291   0.0802    0.0424   0.0000      0.217949   440.4235       11.6983       18.1607       4.29546      -1.91370      -2.57700       1.29525       1.72347       1.90677       2.10269       2.14951       2.11717
  38  15 3626.1244    2.4129  4.2457 11.7704  0.0000      0.501572  0.0573   0.0186   0.1051    0.0342   0.0000      0.117155   438.5493       14.7243       17.1443       7.61102      -3.03554      -2.58056       1.61176       2.15940       2.40165       2.56516       2.68850       2.67254
  38  16 3783.9986    1.9858  6.3292 11.3897  0.0000      0.568170  0.0779   0.0133   0.1405    0.0276   0.0000     0.0778596   435.1539       9.88467       16.1448       4.92836      -1.51868      -7.88636       2.18562       2.86665       3.20597       3.49771       3.57491       3.59812
  38  17 3940.3694    1.5902  8.3732 11.1432  0.0000      0.531784  0.1066   0.0100   0.1870    0.0253   0.0000     0.0769694   436.4359       17.5116       19.5753       2.01152      -1.73726      -1.01604       2.78787       3.73276       4.17503       4.54204       4.65690       4.62792
  38  18 4095.7998    1.3517 11.6843 10.8960  0.0000      0.228088  0.1623   0.0073   0.2528    0.0233   0.0000     0.0746578   439.5514       21.6191       12.2031       5.45671     -0.523841       8.69676       3.73249       5.01718       5.64581       6.14790       6.27645       6.33260
  39   3 1516.0445    0.1823  0.1566 10.0236  0.0000       19.3499  0.0105   0.0076   0.0197    0.0232   0.0000       13.9001   440.8033      0.214621       23.0950      0.385558      -2.21518     -0.479316      0.362186      0.453330      0.599999      0.570834      0.563162      0.631214
  39   4 1728.3021    0.3488  0.2949  9.9396  0.0000       18.6571  0.0119   0.0093   0.0224    0.0307   0.0000       3.29221   441.4857      0.294210       21.1793     0.0987184      -2.32651      0.626499      0.440984      0.551704      0.633598      0.650622      0.655412      0.680229
  39   5 1925.2832    0.5431  0.5366  9.9482  0.0000       12.4026  0.0156   0.0108   0.0318    0.0469   0.0000       1.38418   441.2396       1.40346       21.7738     -0.300091      -4.41381       2.04005      0.557113      0.753541      0.852740      0.856875      0.911039      0.874518
  39   6 2116.6877    0.8232  0.7393 10.3036 -0.0002       6.96689  0.0193   0.0138   0.0366    0.0634   0.0000      0.959485   441.6413      0.545966       22.3159      0.787553      -2.63121     -0.764626      0.646592      0.865686      0.955996       1.01311       1.05437       1.08900
  39   7 2301.3750    1.2503  0.9518 11.0554  0.0000       4.02924  0.0232   0.0194   0.0436    0.0722   0.0000      0.780718   441.6190       1.73102       20.7476      -1.04423      -3.55959     -0.830505      0.703201      0.941693      0.999697       1.11394       1.13833       1.18177
  39   8 2479.2068    1.8023  1.1555 11.6607  0.0001       3.56182  0.0273   0.0256   0.0510    0.0778   0.0000      0.728235   441.9554       3.80341       21.3494       1.61395      -1.94274      -3.58780      0.788973       1.11466       1.20469       1.34607       1.37406       1.33095
  39   9 2654.0460    2.4324  1.1879 12.1906  0.0000       2.49762  0.0278   0.0344   0.0489    0.0894   0.0000      0.665076   440.5096       4.01060       19.2760       3.13347      -4.49006      0.384581      0.813955       1.06032       1.16792       1.29416       1.31385       1.39924
  39  10 2827.4458    3.1676  1.1160 12.9324  0.0000       1.33324  0.0263   0.0459   0.0485    0.0783   0.0000      0.685760   441.0758       6.87646       20.2610       2.13875      -3.73508       1.37435      0.809730       1.05158       1.17584       1.27406       1.28238       1.33614
  39  11 2998.3370    3.9354  1.1069 13.1738  0.0000       1.71539  0.0247   0.0563   0.0472    0.0864   0.0000      0.724056   441.5376       6.78614       18.4527       2.65700      -1.50538      -1.40637      0.746049      0.958248       1.05579       1.16066       1.20373       1.20954
  39  12 3165.8214    4.0310  1.3431 13.2890  0.0000    -0.0636669  0.0289   0.0533   0.0544    0.0762   0.0000      0.545658   442.2472       7.40178       17.6557       3.38968      -4.49241       1.11681      0.819099       1.09304       1.18627       1.28204       1.33672       1.32315
  39  13 3330.6976    3.4998  1.9032 13.0534  0.0000       1.28134  0.0366   0.0395   0.0661    0.0510   0.0000      0.305391   439.7369       10.5363       16.0585       4.92601      -3.70219     -0.847275       1.01999       1.35489       1.52452       1.66223       1.70372       1.74216
  39  14 3492.9324    2.8526  3.1126 12.2165  0.0000      0.895303  0.0475   0.0245   0.0849    0.0385   0.0000      0.178238   437.6174       9.44889       13.7949       2.14040      -1.96510      0.136205       1.32004       1.72140       1.89947       2.06863       2.10523       2.15298
  39  15 3653.2531    2.3420  4.5511 11.8118  0.0000      0.664998  0.0610   0.0177   0.1091    0.0313   0.0000      0.113965   437.0244       13.5503       9.37958       8.12356      -4.06051       2.61250       1.67118       2.26876       2.52728       2.69493       2.84669       2.90460
  39  16 3811.6723    1.9213  6.6844 11.3432  0.0000      0.354049  0.0801   0.0123   0.1494    0.0268   0.0000     0.0787445   440.9938       6.71802       12.6710       8.61430       3.94699      -4.30308       2.13102       2.82615       3.16304       3.40486       3.53768       3.55442
  39  17 3969.2828    1.5849  9.8361 11.0424  0.0000      0.490801  0.1217   0.0089   0.2119    0.0247   0.0000     0.0685068   437.0210       10.3627       21.0450       10.8073      -1.93776      -3.52927       2.97967       3.96148       4.48625       4.84272       5.02496       5.12413
  39  18 4125.3544    1.2948 12.1917 10.8845  0.0004      0.286636  0.1725   0.0067   0.2690    0.0225   0.0000     0.0763635   440.6702       9.78743       25.5289       9.57792      -2.45324       1.94738       3.86906       5.04689       5.73771       6.21963       6.46279       6.41352
  40   2 1288.7500    0.0877  0.0614 10.0959  0.0000       13.4471  0.0264   0.0087   0.0193    0.0194   0.0000       131.042   441.2071     -0.694560       22.0205       1.37888      -2.95018     -0.186897      0.710008      0.614346       1.48345       1.11427      0.824765       1.17856
  40   3 1530.3387    0.1970  0.1669  9.9792  0.0000       28.3592  0.0164   0.0077   0.0206    0.0238   0.0000       12.4183   440.8294      0.772388       20.1463      0.440784      -3.83044     -0.156520      0.884456       1.24738       1.46876       1.38162       1.11970       1.12111
  40   4 1743.3028    0.3496  0.3675  9.9099  0.0000       17.0974  0.0139   0.0085   0.0265    0.0333   0.0000       2.75433   441.7270      0.564741       20.9438       1.33193      -3.54568      0.122939      0.489066      0.618673      0.734295      0.787067      0.769794      0.834135
  40   5 1941.4976    0.5617  0.5700 10.0587  0.0000       10.5664  0.0158   0.0107   0.0333    0.0451   0.0000       1.34566   442.2094       1.60135       19.8733      -1.01343      -3.59734       1.89292      0.508179      0.684872      0.762819      0.811099      0.844794      0.903524
  40   6 2134.0781    0.8703  0.7493 10.4727  0.0000       8.67090  0.0191   0.0144   0.0369    0.0585   0.0000      0.970848   441.1102       1.18234       19.6238       1.47197      -1.45264     -0.162042      0.606118      0.789664      0.865485      0.968884       1.04653       1.06039
  40   7 2319.4997    1.3115  1.0272 11.0999  0.0000       4.79181  0.0239   0.0196   0.0464    0.0730   0.0000      0.766783   440.4326       1.36411       23.6672     -0.142439      -5.57027    -0.0711303      0.700877      0.912487      0.990135       1.08453       1.15198       1.15783
  40   8 2498.0850    1.8473  1.1647 11.7159  0.0000       3.98078  0.0268   0.0264   0.0498    0.0817   0.0000      0.793844   440.3675       1.85519       23.1314      0.341102      -1.58822      -2.27806      0.745623      0.992423       1.13535       1.24422       1.24958       1.25526
  40   9 2673.8654    2.5389  1.2701 12.3661  0.0000      0.485369  0.0294   0.0346   0.0523    0.0759   0.0000      0.652884   440.3540       2.34491       19.3542       3.68068      -1.38532      0.120465      0.784765       1.05234       1.17969       1.25455       1.24868       1.29616
  40  10 2848.4621    3.3275  1.1227 12.8297  0.0000       2.51944  0.0252   0.0468   0.0479    0.0824   0.0000      0.595816   439.5906       5.52251       21.0639       3.44652      -2.81766      -1.32650      0.761199       1.03006       1.11358       1.23087       1.21847       1.23814
  40  11 3020.2340    3.9353  1.1980 13.4109  0.0000       1.16066  0.0272   0.0552   0.0509    0.0770   0.0000      0.662416   442.2187       7.06760       19.2904      0.602385      -2.75345      0.638555      0.751671      0.974410       1.06106       1.19832       1.24457       1.30064
  40  12 3188.9623    4.1089  1.4081 13.4599  0.0000       1.69287  0.0307   0.0532   0.0549    0.0664   0.0000      0.520047   442.6155       8.52537       18.5953       4.26992      -3.97487      -2.60948      0.833564       1.10930       1.19303       1.34443       1.38919       1.37433
  40  13 3354.9832    3.4515  1.9059 12.9872 -0.0000       1.53106  0.0362   0.0388   0.0646    0.0523   0.0000      0.328297   439.6186       9.94802       18.1288       3.50620      -2.42219      0.919971      0.997023       1.35994       1.52060       1.60921       1.64616       1.60104
  40  14 3518.6397    2.7721  3.1869 12.4005  0.0000       1.56488  0.0488   0.0244   0.0889    0.0342   0.0000      0.193166   442.2753       8.12576       16.7738       9.11168      -2.63192       6.89813       1.26116       1.75216       1.91044       2.06853       2.14555       2.16645
  40  15 3679.9036    2.2606  4.6943 11.7137 -0.0001      0.466092  0.0614   0.0163   0.1109    0.0300   0.0000      0.115360   440.4659       13.0195       15.1851       1.94624     0.0277996      -1.51565       1.64216       2.21094       2.44101       2.67034       2.78328       2.79160
  40  16 3839.2658    1.8594  7.3152 11.2135  0.0000      0.362256  0.0865   0.0112   0.1557    0.0267   0.0000     0.0743206   439.2018       16.3530       19.5229       2.99209      -9.06891      -1.11348       2.21205       2.93021       3.29839       3.57919       3.71697       3.79337
  40  17 3997.3684    1.5343  9.9795 11.0158 -0.0002      0.251963  0.1264   0.0083   0.2149    0.0243   0.0000     0.0696146   440.7858       11.3740       16.1175       10.7510      -12.5429       1.44366       2.98896       4.01365       4.48171       4.87927       5.01154       5.11912
  40  18 4154.8716    1.2422 12.6584 10.8941  0.0000      0.497271  0.1776   0.0065   0.2808    0.0214   0.0000     0.0752071   436.2219       12.6463       19.8309       4.18602      -6.75275       6.36640       3.79033       5.05128       5.63963       6.14545       6.30308       6.35527
  41   2 1301.5547    0.0910  0.0663 10.1178  0.0000       24.2445  0.0135   0.0087   0.0194    0.0197   0.0000       99.4855   441.7771      0.943482       22.5448      -1.32446      -3.01649       1.33222      0.455004      0.573781      0.693450       1.03612      0.947819      0.952373
  41   3 1544.3741    0.2070  0.1922  9.9907  0.0000       22.6763  0.0101   0.0075   0.0226    0.0238   0.0000       9.71239   441.4257      0.549538       21.6443     -0.856973      -2.86146     -0.547069      0.346659      0.441878      0.537922      0.544941      0.590197      0.596253
  41   4 1758.0880    0.3831  0.3715  9.9004  0.0000       15.2812  0.0127   0.0090   0.0260    0.0335   0.0000       2.42084   442.9169     -0.328782       21.9788     -0.939192      -1.93082      -1.15200      0.426653      0.583815      0.615024      0.684977      0.713108      0.729691
  41   5 1957.5491    0.6142  0.5762 10.0500  0.0000       10.2234  0.0154   0.0114   0.0322    0.0460   0.0000       1.24388   442.4806      0.718659       20.5276    0.00682497      -2.17253     -0.686616      0.479224      0.661072      0.706780      0.773252      0.808499      0.813991
  41   6 2151.2783    0.8877  0.8344 10.3865  0.0000       7.34430  0.0200   0.0140   0.0402    0.0642   0.0000      0.901270   441.3669      -1.36122       20.8203       1.66201      -2.78523    -0.0963050      0.604593      0.774779      0.866593      0.960276      0.998841       1.00819
  41   7 2337.3591    1.2927  0.9818 11.2248  0.0000       5.35566  0.0237   0.0194   0.0439    0.0660   0.0000      0.807682   440.5799      0.571599       20.5379       1.22992      -1.78601     -0.999645      0.669357      0.898165      0.982823       1.06790       1.08741       1.11966
  41   8 2516.7239    1.9010  1.1632 11.7683  0.0000       3.46197  0.0260   0.0268   0.0526    0.0823   0.0000      0.728756   441.3420       3.02344       20.5193       2.99179      -1.24594      -1.03981      0.731835      0.993688       1.12092       1.20376       1.25736       1.24915
  41   9 2693.6223    2.5824  1.2420 12.2421 -0.0003       1.77015  0.0277   0.0344   0.0498    0.0845   0.0000      0.617509   442.2298       3.12850       21.1272       3.97735      -1.89009      0.709617      0.742377      0.988014       1.04757       1.21874       1.20932       1.26886
  41  10 2869.0907    3.4697  1.0676 12.9337  0.0000       2.03653  0.0242   0.0490   0.0445    0.0798   0.0000      0.806094   441.6604       4.45488       19.6414      0.554675      -3.20111      -2.46053      0.718200      0.965926       1.05359       1.13280       1.16131       1.15158
  41  11 3041.7806    3.9249  1.1589 13.5403  0.0000     -0.279535  0.0269   0.0556   0.0488    0.0733   0.0000      0.668550   441.2394       7.29586       20.1776       2.21969      -1.00864     -0.594800      0.757383       1.02388       1.11520       1.23005       1.18267       1.24093
  41  12 3211.6307    3.9586  1.4827 13.2108  0.0000       1.05766  0.0293   0.0482   0.0550    0.0650   0.0000      0.370320   441.1452       8.54763       20.6090       3.88333      -1.73320      -2.72530      0.827494       1.08418       1.20855       1.35397       1.34408       1.38709
  41  13 3378.8045    3.4390  2.1768 12.8806  0.0000      0.763604  0.0391   0.0353   0.0671    0.0469   0.0000      0.282097   441.8238       7.15092       18.4019       2.07756     -0.911751      -1.56001       1.04650       1.36055       1.49804       1.62655       1.67681       1.70617
  41  14 3543.6315    2.6993  3.4326 12.2979  0.0000      0.871209  0.0506   0.0225   0.0894    0.0336   0.0000      0.157775   438.9799       8.78039       19.8490       3.48096       2.14974     -0.612211       1.32609       1.78820       1.97807       2.12931       2.27221       2.28794
  41  15 3706.1147    2.1785  5.3629 11.6140  0.0000      0.505843  0.0663   0.0147   0.1229    0.0280   0.0000     0.0993808   439.7147       8.32342       16.4601       7.40516       2.22315     -0.659597       1.72173       2.32143       2.59450       2.87385       2.94487       2.96778
  41  16 3866.4601    1.7823  7.7648 11.2204  0.0000      0.303121  0.0937   0.0105   0.1666    0.0260   0.0000     0.0771246   440.8396       17.9704       14.4267      -1.07247      -8.37146      0.231099       2.30110       3.06992       3.39993       3.69118       3.80674       3.83591
  41  17 4025.4496    1.4910 10.3100 11.0181  0.0000      0.274275  0.1334   0.0078   0.2205    0.0237   0.0000     0.0754310   442.3227       18.2995       5.42530       7.12194      -9.56161       2.74130       3.05010       4.04052       4.60062       4.93908       5.10601       5.14693
  42   2 1314.2056    0.0939  0.0702 10.1233 -0.0014      -1.09322  0.0154   0.0075   0.0159    0.0195   0.0000       92.5302   441.6637      0.908420       21.7203       2.20118      -4.21527      -1.18706      0.444124      0.503763      0.739918      0.715282      0.728763      0.852537
  42   3 1558.2013    0.2196  0.2085  9.9937  0.0000       19.7997  0.0111   0.0074   0.0218    0.0239   0.0000       8.02750   442.1184     -0.835219       22.1498      0.515129      -2.84247     0.0945578      0.395941      0.500717      0.598357      0.567107      0.616337      0.631692
  42   4 1772.6873    0.3867  0.3681  9.9575  0.0000       16.9036  0.0126   0.0091   0.0267    0.0329   0.0000       2.51295   441.9414      0.668757       20.9224      0.420194      -2.68406      0.920064      0.415806      0.544109      0.622801      0.667467      0.731502      0.710603
  42   5 1973.4015    0.6279  0.6433 10.0145  0.0000       7.87941  0.0174   0.0110   0.0328    0.0529   0.0000       1.07168   441.7902      0.669544       20.8718      0.328773      -3.52250      0.731235      0.520285      0.734672      0.784133      0.895322      0.892423      0.943482
  42   6 2168.2612    0.9176  0.8942 10.4663  0.0000       7.97245  0.0215   0.0140   0.0412    0.0638   0.0000      0.894167   441.4417     -0.386175       21.8064     -0.246537      -2.75137      0.525270      0.616907      0.794219      0.860424      0.984159      0.988666       1.02016
  42   7 2354.9461    1.4116  1.0142 11.2736  0.0000       4.22137  0.0234   0.0204   0.0441    0.0732   0.0000      0.728986   442.4208      0.810915       20.7291      0.141023      -4.41949       1.81276      0.653465      0.851438      0.933948       1.05590       1.03624       1.08536
  42   8 2535.1601    1.9849  1.1916 11.9099  0.0000       3.72655  0.0268   0.0276   0.0503    0.0780   0.0000      0.705473   440.4585       3.29907       21.0885       1.37582      -2.38957     -0.596419      0.715618      0.932184       1.03461       1.14692       1.14956       1.17817
  42   9 2713.2174    2.6473  1.1957 12.5155  0.0000       2.84788  0.0267   0.0366   0.0498    0.0811   0.0000      0.678462   441.0883       4.34054       21.0876       2.87052      -1.99790      -2.41322      0.714005      0.954344       1.04832       1.15528       1.17484       1.19971
  42  10 2889.5729    3.5220  1.1061 13.0929  0.0000       2.05075  0.0246   0.0489   0.0452    0.0765   0.0000      0.756035   443.3093       3.62744       21.0327       1.92916      -2.44443     -0.462580      0.679837      0.921716       1.01756       1.09738       1.12323       1.11965
  42  11 3063.0481    4.0333  1.2467 13.3065  0.0000      0.156743  0.0267   0.0531   0.0497    0.0772   0.0000      0.571732   441.0661       5.02672       20.2469       1.85773      -4.75143      -2.61302      0.714319      0.949171       1.05502       1.15302       1.19748       1.21913
  42  12 3233.9892    3.8917  1.5342 13.3123  0.0000       1.69910  0.0308   0.0478   0.0557    0.0649   0.0000      0.407289   441.2439       7.85377       16.4572       2.35607      -4.78285     -0.505224      0.841146       1.13778       1.21952       1.33923       1.34184       1.39958
  42  13 3402.2836    3.3236  2.3643 12.7515  0.0000      0.638651  0.0377   0.0320   0.0726    0.0428   0.0000      0.247973   440.5689       9.81967       21.5227      0.668141      0.761333       2.20494       1.01671       1.35987       1.49791       1.62655       1.69403       1.70521
  42  14 3568.5802    2.6878  3.5990 12.1214  0.0000       1.00287  0.0498   0.0215   0.0903    0.0356   0.0000      0.138785   441.1409       8.20562       18.6229       1.69567      -3.73955      0.897889       1.32334       1.73457       1.92828       2.08747       2.22977       2.25325
  42  15 3732.1122    2.1476  5.6623 11.5297  0.0001      0.570299  0.0683   0.0138   0.1227    0.0276   0.0000     0.0917721   442.7473       10.3440       16.3039       9.46119      -3.69400       1.13634       1.71269       2.30075       2.54599       2.73251       2.84014       2.90037
  42  16 3893.5552    1.7665  8.6729 11.1517 -0.0001      0.397715  0.1026   0.0097   0.1786    0.0259   0.0000     0.0719904   439.0887       10.0921       14.1964       12.1021      -4.64177      -4.63356       2.42770       3.23011       3.60783       3.90007       4.07231       4.10856
  42  17 4053.1533    1.4074 10.9938 11.0492 -0.0008      0.313082  0.1476   0.0073   0.2393    0.0229   0.0000     0.0775603   440.4545       21.5685       14.5223       7.86949      0.816350      -2.86959       3.14172       4.20754       4.77557       5.05963       5.31270       5.38996
  42  18 4211.9328    1.1372 13.5604 10.8247 -0.0023      0.312554  0.2032   0.0057   0.3017    0.0205   0.0000     0.0880469   445.1433       18.4775       20.8976       6.34419      -16.2917      -8.85697       4.00552       5.36250       5.96220       6.53805       6.76771       6.83034
  43   3 1571.8003    0.2274  0.2251  9.9507  0.0003       20.1772  0.0106   0.0073   0.0240    0.0240   0.0000       7.58587   441.9011      0.528402       22.0412     -0.189907      -4.09488      0.199946      0.336092      0.451475      0.534506      0.544291      0.590575      0.601823
  43   4 1787.0783    0.4214  0.3944  9.9268  0.0000       12.0180  0.0125   0.0093   0.0264    0.0355   0.0000       2.07502   441.9564      0.237583       21.4068     -0.394753      -2.81164     -0.540798      0.430259      0.564887      0.632382      0.636552      0.713372      0.740925
  43   5 1989.1640    0.6385  0.6172 10.0921 -0.0001       9.62340  0.0160   0.0113   0.0326    0.0493   0.0000       1.13634   442.1338      -1.50140       21.4145       1.19939      -2.94419     -0.367356      0.483247      0.655404      0.715841      0.754685      0.809801      0.809130
  43   6 2184.9901    0.9661  0.8697 10.5768 -0.0001       6.41456  0.0214   0.0146   0.0390    0.0658   0.0000      0.857187   441.2417       1.55325       21.5356      0.911667      -2.46400     -0.286982      0.618179      0.822599      0.885968      0.950278      0.999940      0.986635
  43   7 2372.3816    1.4529  1.1239 11.3230  0.0000       4.71712  0.0258   0.0203   0.0480    0.0723   0.0000      0.749507   441.0610      0.509693       20.8646     0.0412986      -4.55330    -0.0502902      0.664270      0.897097      0.967098       1.09479       1.10710       1.15932
  43   8 2553.5307    2.0544  1.2311 11.8528  0.0005       3.29089  0.0271   0.0272   0.0491    0.0757   0.0000      0.644115   441.2160       2.11912       21.2753       2.09930      -1.61279       1.31940      0.673087      0.941069       1.00995       1.12676       1.14650       1.20158
  43   9 2732.5653    2.8151  1.1233 12.5954  0.0000       2.44718  0.0249   0.0386   0.0470    0.0747   0.0000      0.716806   440.9927       3.10655       19.0049       3.32493      -3.32338       2.73256      0.690307      0.897877      0.974356       1.07992       1.14431       1.15678
  43  10 2909.8118    3.5953  1.1154 13.2189  0.0000       1.03963  0.0255   0.0493   0.0450    0.0729   0.0000      0.663237   441.1438       4.97040       21.2471       2.12844      -3.04990       1.56358      0.650411      0.878175      0.989592       1.05095       1.08504       1.11026
  43  11 3084.1369    4.1022  1.1146 13.7587  0.0000       1.48343  0.0249   0.0578   0.0480    0.0652   0.0000      0.740099   440.9928       5.96051       19.9226      0.137631      -3.88273      0.358053      0.666625      0.895456       1.01835       1.09168       1.07867       1.12824
  43  12 3255.8664    3.8663  1.6336 13.2984  0.0000      0.267387  0.0312   0.0448   0.0582    0.0557   0.0000      0.440593   442.1480       9.07184       21.0545       1.50953      -3.05275      -2.85962      0.795496       1.06787       1.15916       1.29494       1.31732       1.36016
  43  13 3425.3969    3.1867  2.6030 12.4999  0.0000      0.319352  0.0405   0.0286   0.0731    0.0429   0.0000      0.197345   440.5541       7.87241       18.4489       4.90040      -6.23483     -0.664409       1.04651       1.41778       1.53083       1.70030       1.74917       1.80798
  43  14 3592.7987    2.5743  3.9718 12.0502  0.0000      0.616596  0.0531   0.0195   0.0973    0.0320   0.0000      0.127198   441.7913       13.3640       18.9410      -2.77002      -2.08348       3.12272       1.33750       1.77624       1.96989       2.12798       2.21052       2.20366
  43  15 3757.5214    2.0821  6.2297 11.5076 -0.0003      0.393866  0.0733   0.0129   0.1345    0.0262   0.0000     0.0881590   442.0189       8.40513       15.5221       1.92234      -8.64156     0.0370215       1.76931       2.36456       2.66613       2.91519       3.03278       3.03593
  43  16 3920.0186    1.7218  8.7154 11.1565  0.0010      0.190045  0.1043   0.0094   0.1795    0.0254   0.0000     0.0724094   441.7389       11.6447       13.4870       5.98076       2.40253      -1.64576       2.42322       3.19380       3.62327       3.88709       4.08482       4.05742
  43  17 4080.8237    1.3891 11.9088 10.9996  0.0003      0.326059  0.1603   0.0068   0.2520    0.0220   0.0000     0.0750433   434.1730       22.6788       19.0055       16.2491     -0.883629      -1.33862       3.22911       4.31480       4.82924       5.29029       5.53214       5.61091
  44   2 1339.0672    0.1100  0.0884 10.1035  0.0000       16.4155  0.0135   0.0077   0.0235    0.0191   0.0000       64.1718   442.9846     -0.470327       21.8301       1.34855      -3.86993     -0.728236      0.445652      0.460411      0.475958      0.584463      0.638434      0.622487
  44   3 1585.2441    0.2103  0.2285  9.9910  0.0000       24.8974  0.0111   0.0069   0.0248    0.0238   0.0000       8.62673   441.6749    -0.0133238       21.7863      0.709249      -2.82410     -0.757469      0.338295      0.448527      0.565780      0.548860      0.604741      0.613671
  44   4 1801.3203    0.4325  0.3858  9.9246  0.0000       16.1176  0.0125   0.0093   0.0242    0.0346   0.0000       2.15981   441.7157       1.10765       20.8868      0.264342      -3.57031     -0.347721      0.398320      0.506593      0.576590      0.613105      0.704729      0.745746
  44   5 2004.6928    0.6468  0.6717 10.1447  0.0000       7.94055  0.0174   0.0109   0.0344    0.0514   0.0000       1.13045   441.6548       1.02040       22.4487      0.224737      -1.57287     -0.833759      0.518391      0.665903      0.734391      0.813405      0.874380      0.870554
  44   6 2201.5816    0.9902  0.9227 10.6203  0.0000       7.29402  0.0220   0.0146   0.0407    0.0679   0.0000      0.829643   441.2462       1.89530       21.9264       2.76867      -1.22188      0.719927      0.577035      0.775495      0.836914      0.937209      0.972880       1.04637
  44   7 2389.5738    1.5513  1.2013 11.0835  0.0000       4.10685  0.0263   0.0205   0.0472    0.0920   0.0000      0.665516   440.6644       2.09942       19.9256    -0.0960971      -1.39074      0.100346      0.664413      0.901262      0.990225       1.09749       1.13147       1.13994
  44   8 2571.6298    2.1272  1.2528 11.8552  0.0000       3.10038  0.0265   0.0274   0.0490    0.0779   0.0000      0.611121   441.8543       5.40395       21.6556       2.35653      -2.22232     -0.452454      0.662648      0.924627       1.00912       1.12437       1.13112       1.14462
  44   9 2751.7217    2.8693  1.0881 12.8463  0.0000       2.04567  0.0236   0.0400   0.0465    0.0668   0.0000      0.709563   441.5699       4.27054       21.2927       1.47040      -4.38493     -0.395534      0.624393      0.815218      0.901305      0.990541       1.03314       1.07421
  44  10 2929.8153    3.6878  1.0998 13.1580  0.0000       1.50747  0.0237   0.0503   0.0440    0.0762   0.0000      0.672395   442.7663       5.30528       21.1905       1.25247      -3.55616     -0.825294      0.616072      0.852671      0.921193       1.05601       1.03568       1.07182
  44  11 3104.9743    4.2098  1.2441 13.5214  0.0000      0.680096  0.0268   0.0554   0.0475    0.0730   0.0000      0.604380   440.5014       5.98077       21.2442       2.33373      -5.95796      0.448355      0.705039      0.949900       1.04726       1.16923       1.18787       1.24700
  44  12 3277.6397    3.8240  1.8290 13.1254  0.0000      0.528378  0.0328   0.0406   0.0591    0.0511   0.0000      0.321775   441.9278       7.56246       18.5216       2.33798      -1.63801      -1.37157      0.834709       1.08446       1.20681       1.34586       1.40588       1.38492
  44  13 3448.3417    3.1359  2.6709 12.6484 -0.0001      0.997992  0.0422   0.0281   0.0745    0.0390   0.0000      0.210125   440.3632       9.62274       20.6255       3.93052      -7.25155       1.09954       1.05333       1.36866       1.55138       1.65956       1.77734       1.79934
  44  14 3616.9145    2.5049  4.2676 11.9056  0.0000      0.775408  0.0539   0.0178   0.0999    0.0314   0.0000      0.122461   439.3865       9.27793       19.7298       1.81908      -3.23894      -2.45242       1.34981       1.78419       2.02137       2.21713       2.27086       2.28781
  44  15 3782.7898    2.0636  6.8295 11.3683  0.0006      0.360890  0.0778   0.0117   0.1412    0.0267   0.0000     0.0823487   438.5550       12.7440       13.0412       2.89811      -2.88477      -1.84415       1.84089       2.44575       2.70437       2.94124       3.11480       3.15087
  44  16 3946.1730    1.6177  9.2347 11.2399 -0.0008      0.166411  0.1171   0.0085   0.1985    0.0235   0.0000     0.0801882   442.5004       11.2489       11.4883       9.73327      -5.01548       3.17423       2.47467       3.33405       3.77534       4.08505       4.19235       4.27464
  44  17 4108.3291    1.3307 12.3287 10.9979  0.0000      0.321851  0.1707   0.0064   0.2602    0.0214   0.0000     0.0801036   446.2770       10.3472       6.08814       8.56102       1.21122      -9.03946       3.27534       4.45251       5.00918       5.44884       5.66417       5.73875
  45   2 1351.2818    0.1029  0.1045 10.0852  0.0000       36.1538  0.0129   0.0066   0.0237    0.0199   0.0000       56.2398   441.5834     0.0467187       22.4642     -0.784275      -3.19547      0.868553      0.406032      0.514044      0.622778      0.665739      0.710339      0.658784
  45   3 1598.4428    0.2341  0.2768  9.9625  0.0000       23.4760  0.0161   0.0069   0.0262    0.0247   0.0000       6.39256   441.9053     0.0873023       21.6542      -1.91078      -1.12170     -0.522038      0.631759      0.978373       1.20477       1.32488       1.41191       1.28144
  45   4 1815.3827    0.4502  0.4021  9.9813  0.0000       15.0869  0.0123   0.0095   0.0258    0.0355   0.0000       1.95985   442.0641       1.19993       20.5759     -0.803393      -4.09090       1.16756      0.361834      0.518340      0.557190      0.641040      0.634499      0.657853
  45   5 2020.1265    0.7002  0.6697 10.1479  0.0000       10.0790  0.0172   0.0114   0.0322    0.0537   0.0000       1.07875   441.8294       1.33122       21.7859     -0.103327      -2.53517      0.455533      0.492289      0.661718      0.703533      0.777027      0.809945      0.826884
  45   6 2217.9399    1.0622  0.9412 10.6732  0.0000       6.33782  0.0210   0.0152   0.0410    0.0664   0.0000      0.805633   442.4963      0.866947       23.4562      0.744087      -4.70840     -0.394498      0.574516      0.740837      0.818601      0.875139      0.937593      0.921308
  45   7 2406.6023    1.5295  1.1783 11.5448  0.0000       3.82324  0.0269   0.0208   0.0487    0.0691   0.0000      0.762081   440.3809       2.30555       21.4871      0.152716      -2.27116    0.00832078      0.657518      0.874052      0.948435       1.06497       1.14005       1.16507
  45   8 2589.5930    2.1981  1.2454 12.1484  0.0000       2.42108  0.0268   0.0287   0.0500    0.0711   0.0000      0.638849   440.5371       4.48358       23.0545       2.28729      -1.48204       2.12597      0.674095      0.877850       1.02053       1.07764       1.11537       1.14803
  45   9 2770.6872    3.0248  1.1352 12.8694  0.0000       2.18904  0.0249   0.0407   0.0452    0.0708   0.0000      0.733786   441.6280       4.83268       18.3902       1.18789      -2.32451      0.927071      0.617678      0.831132      0.893657      0.992380       1.03264       1.06309
  45  10 2949.5867    3.8464  1.0925 13.2418  0.0000      0.429418  0.0238   0.0521   0.0432    0.0771   0.0000      0.760077   441.1673       4.72070       21.0821       1.46092      0.215415      -1.46314      0.631884      0.851605      0.907609       1.02672       1.06663       1.05375
  45  11 3125.5548    4.1340  1.3185 13.5316  0.0000    -0.0494171  0.0285   0.0518   0.0489    0.0658   0.0000      0.570707   440.7599       8.57051       21.3591       2.76806      -3.37997      0.488389      0.712739      0.922514       1.03792       1.11557       1.19775       1.18810
  45  12 3299.0789    3.7169  1.9283 13.1468  0.0000      0.165589  0.0351   0.0386   0.0605    0.0484   0.0000      0.291044   442.0860       5.78534       22.0286       6.12328      -4.33697    -0.0415181      0.822888       1.13527       1.20726       1.34426       1.37818       1.43430
  45  13 3470.8930    3.0847  2.9302 12.5079  0.0000      0.985232  0.0427   0.0258   0.0778    0.0364   0.0000      0.175706   440.4947       11.2794       20.8477       5.88197      -2.90905       1.01579       1.02509       1.38484       1.53696       1.72377       1.78299       1.82655
  45  14 3640.3863    2.4711  4.7057 11.8840  0.0000      0.517231  0.0570   0.0166   0.1071    0.0286   0.0000      0.111509   440.3839       8.95594       25.5774       5.59820      -4.18141      -1.83623       1.37031       1.82436       2.01768       2.22857       2.27830       2.36878
  45  15 3807.7764    1.9357  7.2566 11.4562  0.0002      0.456282  0.0874   0.0111   0.1536    0.0256   0.0000     0.0856201   440.0539       10.0984       19.1837       12.0593     -0.864059       3.44848       1.95158       2.66312       2.93490       3.21951       3.32129       3.42823
  45  16 3972.1868    1.5923  9.5225 11.2369  0.0000      0.273340  0.1218   0.0082   0.2036    0.0235   0.0000     0.0819241   442.3351       13.0357       15.3817       1.75999       1.71045       2.53838       2.52248       3.40016       3.76830       4.10996       4.28967       4.32789
  45  17 4135.0323    1.2830 12.8655 11.0342  0.0000      0.275730  0.1825   0.0062   0.2765    0.0204   0.0000     0.0811214   436.7493       12.9192       22.0619       5.66491      -3.78509      -8.31822       3.42337       4.62946       5.20114       5.63855       5.85353       5.91591
  46   2 1363.3077    0.1286  0.1103 10.0313  0.0000       35.2469  0.0098   0.0070   0.0238    0.0200   0.0000       37.8066   442.1752    -0.0121401       21.3922     0.0348211      -3.98781     0.0506948      0.280809      0.357683      0.412563      0.442484      0.441379      0.448053
  46   3 1611.4283    0.2454  0.2185 10.0119  0.0000       11.3024  0.0101   0.0075   0.0203    0.0231   0.0000       6.79175   442.7087      0.388014       21.5970      0.473667      -3.61133       1.00138      0.327767      0.453444      0.484014      0.522770      0.557028      0.563558
  46   4 1829.2541    0.4539  0.4152  9.9888  0.0000       15.7006  0.0121   0.0095   0.0272    0.0342   0.0000       1.95967   441.8961      0.266311       21.9117     -0.326769      -3.33158      0.446557      0.371695      0.507846      0.572610      0.646558      0.673040      0.666703
  46   5 2035.3864    0.7082  0.7287 10.1153  0.0000       11.0553  0.0174   0.0113   0.0355    0.0566   0.0000       1.04632   441.8639      0.411332       22.0183     -0.338435      -2.75800     -0.602788      0.486120      0.643447      0.699830      0.788389      0.786658      0.839979
  46   6 2234.1291    1.0582  0.9985 10.6693  0.0000       6.28502  0.0226   0.0147   0.0421    0.0674   0.0000      0.800736   442.2755       1.85183       20.8955     -0.836247      -2.87777     -0.251132      0.575257      0.785716      0.847506      0.925941      0.950687      0.965816
  46   7 2423.5151    1.6193  1.2621 11.3456  0.0002       4.12086  0.0269   0.0205   0.0488    0.0764   0.0000      0.636283   441.8725       1.26984       20.4214       1.81823      -1.67232      -1.08016      0.670664      0.902216      0.970757       1.07359       1.12599       1.14981
  46   8 2607.4545    2.2871  1.2838 12.1145  0.0000       2.79682  0.0270   0.0291   0.0490    0.0738   0.0000      0.641276   441.1365       3.11449       22.0633       2.52716      -2.06607      0.591618      0.660878      0.893128      0.947007       1.07662       1.06891       1.12862
  46   9 2789.5148    3.0501  1.1410 13.0170  0.0000       1.16968  0.0252   0.0412   0.0460    0.0671   0.0000      0.700505   440.9940       3.11694       20.3667       2.39499      -1.82165      -1.01086      0.614289      0.833626      0.883357       1.01440       1.02225       1.02338
  46  10 2969.2412    3.8834  1.1635 13.2406  0.0001       1.22913  0.0237   0.0503   0.0469    0.0748   0.0000      0.614403   440.9528       6.29008       21.3014       2.95016      -1.29823     -0.138654      0.576348      0.751393      0.844497      0.924911      0.984004      0.998803
  46  11 3145.9247    4.0825  1.3341 13.5598  0.0000       1.03521  0.0281   0.0516   0.0499    0.0663   0.0000      0.616985   441.5309       7.45544       20.4324       2.83948      -2.16821      0.242042      0.711649      0.944196       1.02683       1.14201       1.14834       1.19090
  46  12 3320.2770    3.6638  1.9571 13.0453  0.0000      0.136077  0.0335   0.0370   0.0623    0.0468   0.0000      0.326938   439.9864       8.00098       20.7394       2.35866      -2.85776       1.32961      0.791857       1.06633       1.16571       1.28639       1.31110       1.35066
  46  13 3492.9789    2.9831  3.2353 12.3930  0.0000      0.719109  0.0441   0.0237   0.0825    0.0348   0.0000      0.148164   441.6799       8.71019       19.3687       6.55892     -0.789331    -0.0776442       1.05326       1.43384       1.57566       1.76572       1.82478       1.84688
  46  14 3663.7693    2.3717  4.9802 11.8056  0.0000      0.601429  0.0608   0.0154   0.1097    0.0285   0.0000      0.105001   440.3116       7.66826       19.5607       6.80734       1.68612       2.76850       1.39727       1.86720       2.07110       2.27737       2.33376       2.43113
  46  15 3832.0419    1.8789  7.2086 11.4656 -0.0011      0.519362  0.0880   0.0106   0.1536    0.0253   0.0000     0.0891000   444.4644       4.06378       22.1068      -3.70043      -6.49641      -3.20421       1.94886       2.61965       2.94644       3.20999       3.32361       3.34764
  46  16 3997.7346    1.5357 10.1499 11.1995  0.0000      0.401423  0.1327   0.0076   0.2141    0.0231   0.0000     0.0854214   442.2915       14.6747       18.9230       5.87433  -0.000720212     -0.157355       2.60378       3.48836       3.94461       4.27963       4.51223       4.56571
  47   2 1375.1842    0.1187  0.0951 10.0656  0.0000       50.1250  0.0119   0.0071   0.0188    0.0198   0.0000       49.0766   441.7974     -0.142814       21.2300      0.198408      -3.39379     -0.810893      0.275953      0.486639      0.458745      0.575298      0.492386      0.626760
  47   3 1624.2552    0.2665  0.2281  9.9925  0.0000       17.4658  0.0095   0.0077   0.0206    0.0240   0.0000       5.63148   442.0149      0.148371       21.3481      0.186052      -3.10454     -0.286116      0.291822      0.383177      0.386860      0.500775      0.466874      0.480244
  47   4 1842.9974    0.4575  0.4896 10.0576  0.0000       12.8671  0.0142   0.0089   0.0291    0.0366   0.0000       1.77529   442.4671      0.714099       21.4764     -0.799444      -3.16594      0.624066      0.417781      0.545289      0.627064      0.703264      0.727761      0.761512
  47   5 2050.4897    0.7532  0.6688 10.1916  0.0000       10.0049  0.0161   0.0120   0.0311    0.0523   0.0000       1.02382   442.4087      0.374767       21.5997       1.39319      -3.31613      0.296016      0.440409      0.588046      0.646933      0.709393      0.742366      0.755098
  47   6 2250.0990    1.1554  1.0035 10.7850  0.0000       5.59056  0.0222   0.0157   0.0413    0.0690   0.0000      0.771322   442.4796      0.855390       22.3715     -0.430463      -5.95143       2.35438      0.547834      0.705886      0.818030      0.867189      0.940796      0.926105
  47   7 2440.0796    1.6692  1.2828 11.3978  0.0000       3.13785  0.0267   0.0208   0.0506    0.0771   0.0000      0.658135   442.4067       2.90826       21.4803      0.727369      -2.30212      0.485926      0.607130      0.862499      0.921526       1.04749       1.05472       1.10496
  47   8 2625.0585    2.3284  1.3129 12.1185  0.0000       1.87798  0.0265   0.0286   0.0485    0.0678   0.0000      0.613494   440.9332       2.62709       22.2629       1.39621      -3.63959      -2.32667      0.636559      0.848694      0.960823       1.04159       1.06870       1.09705
  47   9 2808.1258    3.1825  1.1408 12.9990  0.0000      0.844097  0.0239   0.0419   0.0466    0.0702   0.0000      0.649532   442.3663       3.75868       22.1878       1.06601     -0.816737       1.57418      0.583047      0.785765      0.878931      0.973215      0.975495       1.00415
  47  10 2988.6775    3.9528  1.1696 13.3529  0.0000       1.41922  0.0246   0.0510   0.0445    0.0745   0.0000      0.672507   440.3732       5.52365       20.3862       3.99972      -4.25514      0.259073      0.585348      0.789347      0.845876      0.967966      0.970372       1.01388
  47  11 3166.0358    4.0672  1.4278 13.3614  0.0000    -0.0484936  0.0281   0.0473   0.0496    0.0591   0.0000      0.489265   440.8451       6.26382       19.1400       3.87645      -1.74652      0.515239      0.647857      0.883056      0.988193       1.07894       1.13459       1.12915
  47  12 3341.3690    3.6191  2.1643 12.8672  0.0000      0.940180  0.0351   0.0341   0.0631    0.0468   0.0000      0.241988   441.8598       7.52621       19.2415       3.69155      -1.45152     -0.424980      0.805224       1.08984       1.21100       1.33915       1.36426       1.40264
  47  13 3514.9988    2.9119  3.4321 12.2688 -0.0004      0.660465  0.0459   0.0218   0.0824    0.0339   0.0000      0.149599   442.1999       11.3491       21.9506       2.95944      -4.12998      -2.03989       1.06691       1.41227       1.59981       1.74987       1.85979       1.87184
  47  14 3686.7863    2.2770  5.3545 11.7985  0.0000      0.707949  0.0642   0.0143   0.1167    0.0270   0.0000     0.0999087   442.4100       6.52553       24.9393      0.360525      -2.73245       2.13261       1.45913       1.96991       2.16983       2.42383       2.50155       2.56498
  47  15 3856.2376    1.9022  8.0383 11.3614  0.0009      0.665774  0.0947   0.0100   0.1624    0.0259   0.0000     0.0819353   440.4820       8.93751       19.7047       3.80093      -2.54082      0.932268       2.02378       2.70265       3.03615       3.32298       3.43786       3.51076
  47  16 4023.1476    1.5046 11.1095 11.1917  0.0004      0.373516  0.1482   0.0071   0.2298    0.0222   0.0000     0.0833380   442.9725       13.1435       24.3486       5.38045      -9.44450     -0.376322       2.73872       3.68781       4.14330       4.47248       4.67381       4.75276
  48   1 1091.5927    0.0585  0.0264 10.2468  0.0000       61.9944  0.0137   0.0095   0.0199    0.0176   0.0000       581.825   440.4599      0.872529       20.3521      -1.24428      -2.81403     -0.272450      0.461598      0.577206      0.731838      0.629644      0.863996      0.660738
  48   3 1636.8949    0.2784  0.2604  9.9524  0.0000       22.9889  0.0107   0.0075   0.0215    0.0248   0.0000       4.89898   442.0650      0.190866       22.0545     -0.440381      -2.38556     -0.293612      0.372674      0.538298      0.560543      0.706797      0.682369      0.759839
  48   4 1856.5854    0.4843  0.4504 10.0670  0.0000       12.3556  0.0127   0.0093   0.0262    0.0362   0.0000       1.78182   441.8524     -0.111291       21.4098     -0.458423      -2.90901      0.429258      0.378645      0.478278      0.527649      0.568829      0.586994      0.624282
  48   5 2065.3606    0.7648  0.7430 10.2269 -0.0001       8.70562  0.0168   0.0117   0.0357    0.0546   0.0000      0.985284   442.5505     -0.215018       21.7769      0.360509      -3.30760     -0.260867      0.456049      0.633526      0.691741      0.769937      0.798197      0.826877
  48   6 2265.8530    1.1628  1.0453 10.9082  0.0000       5.35696  0.0230   0.0157   0.0435    0.0677   0.0000      0.773697   441.9225       1.21322       20.7696      0.123031      -4.07107       1.07688      0.550733      0.761919      0.828896      0.911387      0.962546      0.976098
  48   7 2456.7227    1.6790  1.2029 11.8765  0.0000       5.79643  0.0263   0.0228   0.0504    0.0656   0.0000      0.828456   440.6204       1.88728       23.6566       1.33947      -2.87974      -1.20430      0.625117      0.819370      0.950195       1.01129       1.03478       1.05068
  48   8 2642.5504    2.4617  1.2533 12.1454  0.0000      0.793883  0.0256   0.0303   0.0457    0.0766   0.0000      0.605677   441.4619       3.24218       19.9900   5.70212e-05      -2.77781       1.84261      0.591301      0.807130      0.904713      0.998547       1.00601       1.03629
  48   9 2826.6266    3.2590  1.2728 12.7728  0.0000       1.49876  0.0255   0.0398   0.0479    0.0766   0.0000      0.679063   441.9496       3.94347       21.1262       1.29420     -0.757187      -1.73783      0.643068      0.853696      0.937809       1.03111       1.06151       1.05489
  48  10 3007.8329    3.9609  1.1850 13.2388  0.0000     -0.462659  0.0242   0.0502   0.0453    0.0851   0.0000      0.604312   441.8021       6.08242       20.6179       3.40328      -1.26544      0.507233      0.579716      0.785755      0.846425      0.923684      0.978719      0.948219
  48  11 3186.0948    4.0593  1.5077 13.3062  0.0000      0.624111  0.0280   0.0455   0.0517    0.0590   0.0000      0.366545   441.8577       6.63388       23.7568       4.38475      -4.26838       1.25833      0.645122      0.850445      0.964233       1.04989       1.09757       1.12068
  48  12 3362.1847    3.5271  2.3126 12.7914  0.0000      0.753251  0.0357   0.0317   0.0655    0.0429   0.0000      0.243540   441.9898       7.00225       21.2903       3.22655      -4.30514      -1.39706      0.814706       1.07582       1.23455       1.31459       1.38000       1.39572
  48  13 3536.7719    2.8195  3.5106 12.3609 -0.0002      0.801391  0.0473   0.0214   0.0854    0.0319   0.0000      0.152763   442.1961       11.1884       21.5246       3.67057     -0.384262      0.603527       1.06851       1.44534       1.57958       1.73761       1.82646       1.85287
  48  14 3709.3978    2.2989  5.9059 11.6479  0.0000      0.567421  0.0680   0.0136   0.1203    0.0278   0.0000     0.0921758   439.4831       12.5148       21.5730       5.09338      -3.14160      -6.96496       1.50460       2.02204       2.24246       2.45958       2.57432       2.62649
  48  15 3879.9178    1.8193  8.7580 11.4018  0.0006      0.352861  0.1079   0.0090   0.1778    0.0243   0.0000     0.0882907   440.2790       10.4987       15.8339       3.87695      0.520854      -4.87833       2.12249       2.85906       3.18402       3.50270       3.64023       3.67396
  48  16 4047.8454    1.4598 11.5198 11.1744  0.0007      0.175041  0.1585   0.0067   0.2419    0.0216   0.0000     0.0820148   440.1912       14.0768       20.6501       7.80020      -13.6666     -0.726470       2.87622       3.86606       4.34948       4.71787       4.98477       5.04390
  49   1 1101.2511    0.0450  0.0203 10.2232  0.0000       60.9761  0.0149   0.0085   0.0099    0.0172   0.0000       1066.26   440.8536      0.640060       21.4351      -1.06164      -3.86946      -1.23620      0.392405      0.578851      0.634517      0.756411      0.954738      0.699379
  49   2 1398.5256    0.1323  0.1160 10.0399  0.0000       25.2223  0.0099   0.0067   0.0219    0.0191   0.0000       32.8090   441.8905     -0.180421       22.3064     -0.239865      -2.75101     -0.177613      0.295546      0.406891      0.496061      0.562158      0.541016      0.633119
  49   3 1649.3660    0.2957  0.2755  9.9723  0.0000       17.1002  0.0105   0.0075   0.0213    0.0251   0.0000       4.33846   441.7047      0.107956       21.7187      0.786260      -2.21119      0.200557      0.286294      0.393360      0.421958      0.469641      0.483358      0.542443
  49   4 1870.0770    0.5112  0.4823 10.0154  0.0000       15.8091  0.0137   0.0096   0.0262    0.0371   0.0000       1.57499   442.2149     -0.213920       21.9118     -0.794126      -2.98723     -0.194299      0.363139      0.525812      0.527340      0.633981      0.638208      0.643195
  49   5 2080.1985    0.7809  0.8568 10.1488  0.0000       8.39050  0.0196   0.0112   0.0372    0.0633   0.0000      0.891786   441.7580      -1.22472       22.0869     -0.413458      -3.40233     -0.260702      0.481521      0.646263      0.711066      0.760805      0.799289      0.840828
  49   6 2281.5215    1.2000  1.0278 11.0176  0.0000       6.50936  0.0221   0.0164   0.0432    0.0657   0.0000      0.784568   441.5770       1.71346       20.7407      0.946641      -3.59265     -0.457049      0.525502      0.711963      0.790133      0.874463      0.898703      0.920120
  49   7 2472.9851    1.7947  1.2664 11.7387  0.0000       3.12966  0.0265   0.0226   0.0481    0.0691   0.0000      0.645097   441.7284       1.82895       23.4592       1.87806      -2.70597      0.342629      0.597919      0.833864      0.911597      0.995127       1.04118       1.07962
  49   8 2659.9442    2.4418  1.1949 12.5623  0.0000       2.56097  0.0253   0.0317   0.0481    0.0677   0.0000      0.761139   441.8546       3.71056       20.6531       3.31388      -3.49014      0.822188      0.582752      0.775034      0.861317      0.944260      0.999094       1.03564
  49   9 2844.9378    3.3414  1.1564 12.9345  0.0000      0.680506  0.0241   0.0422   0.0439    0.0731   0.0000      0.655957   441.8754       4.98853       23.1593       2.72024      -2.55263      0.652475      0.545477      0.704747      0.787960      0.878531      0.896874      0.962739
  49  10 3026.9460    3.9746  1.2759 13.4930  0.0000       1.54385  0.0257   0.0505   0.0492    0.0692   0.0000      0.587541   441.6863       4.56604       21.9627       3.59070      -3.78013      -2.08684      0.593610      0.794924      0.863277      0.957169      0.977291      0.989340
  49  11 3205.8518    4.1730  1.5477 13.2759  0.0000      0.624958  0.0278   0.0454   0.0507    0.0591   0.0000      0.401297   442.3036       7.23661       22.3383       3.14972      -3.40474     -0.437415      0.647027      0.850975      0.933530       1.04121       1.06560       1.09825
  49  12 3382.8120    3.3795  2.4758 12.8236  0.0000       1.10130  0.0374   0.0295   0.0693    0.0384   0.0000      0.239866   442.1474       8.67359       23.7792       3.35843     -0.594768    -0.0432960      0.815741       1.10145       1.22644       1.33701       1.37410       1.42521
  49  13 3558.1826    2.7449  3.9698 12.1801  0.0000      0.395332  0.0498   0.0191   0.0910    0.0307   0.0000      0.137881   442.6172       7.75534       21.6864       2.54311     -0.842960      -2.32810       1.08601       1.46650       1.62782       1.79395       1.86565       1.89652
  49  14 3731.6204    2.1852  6.2036 11.6875  0.0000      0.301981  0.0724   0.0127   0.1295    0.0268   0.0000     0.0920754   441.1163       6.81866       21.5630       5.71189      -3.30509      -6.17877       1.53305       2.04362       2.30789       2.52134       2.63466       2.68513
  49  15 3903.2505    1.7320  8.8244 11.4275 -0.0016      0.319656  0.1141   0.0085   0.1871    0.0241   0.0000     0.0884029   438.3305       13.5509       23.8059       9.80391      -6.75705      -3.12360       2.15136       2.90849       3.22350       3.57677       3.66043       3.77705
  50   3 1661.6484    0.2941  0.2558  9.9554  0.0000       24.6155  0.0095   0.0077   0.0207    0.0249   0.0000       4.57503   442.6132     0.0424506       21.3448    -0.0285597      -2.62695      0.216445      0.267683      0.328945      0.383232      0.431586      0.447269      0.459711
  50   4 1883.3507    0.5170  0.5400  9.9998  0.0000       11.1303  0.0142   0.0091   0.0287    0.0392   0.0000       1.44075   441.1057      0.478779       21.8217     0.0422129      -3.18252      -1.08021      0.361532      0.492340      0.549298      0.644212      0.631676      0.642843
  50   5 2094.8244    0.8416  0.7821 10.3195  0.0000       8.43860  0.0173   0.0124   0.0344    0.0580   0.0000      0.912428   442.6113      0.838699       21.5908      0.941872      -2.25792      0.798025      0.442444      0.583462      0.662739      0.742681      0.769090      0.793972
  50   6 2296.8845    1.2453  1.1607 10.9600  0.0000       4.52825  0.0252   0.0162   0.0456    0.0757   0.0000      0.744013   442.2178       2.34432       21.5851      0.673497      -4.18768     -0.301638      0.594750      0.794304      0.901537      0.976399       1.01387       1.03904
  50   7 2489.1531    1.8153  1.2680 11.6790  0.0000       2.68619  0.0260   0.0222   0.0481    0.0703   0.0000      0.665548   442.1429       3.18835       21.8589     -0.121895      -4.52986      0.845337      0.571215      0.744853      0.844803      0.949501      0.949573      0.983958
  50   8 2677.1841    2.5379  1.3314 12.2337  0.0000       1.71019  0.0263   0.0298   0.0477    0.0701   0.0000      0.563770   441.6903       3.41649       22.8632       2.05192      -3.59060     -0.949994      0.585411      0.784505      0.886748      0.935317      0.991231       1.02165
  50   9 2863.1774    3.4121  1.2172 12.9819  0.0000       1.86048  0.0247   0.0423   0.0451    0.0769   0.0000      0.614335   441.5730       5.32735       21.8036       1.76169      -1.06081      0.396640      0.550246      0.708299      0.815539      0.871314      0.904699      0.924081
  50  10 3045.8744    4.0926  1.2662 13.3767  0.0000       1.23028  0.0256   0.0492   0.0459    0.0709   0.0000      0.582689   441.5564       5.85631       22.4479      0.213465      -3.35266       1.31434      0.567522      0.762040      0.860266      0.925274      0.950430      0.946921
  50  11 3225.4647    3.9914  1.6617 13.4261  0.0000      0.887425  0.0307   0.0431   0.0540    0.0513   0.0000      0.399775   442.8685       6.21286       22.0461       2.52082      -3.84592      0.580696      0.661720      0.908013      0.977990       1.09539       1.11257       1.18916
  50  12 3403.3109    3.3890  2.5631 12.6693  0.0000       1.27220  0.0378   0.0286   0.0673    0.0404   0.0000      0.221426   441.8469       9.80036       22.0119       3.24335      -1.62387    -0.0879336      0.813631       1.09150       1.20398       1.33886       1.41293       1.45208
  50  13 3579.3531    2.6927  4.1630 12.0622 -0.0000      0.497436  0.0504   0.0180   0.0938    0.0309   0.0000      0.129526   444.0569       8.25649       18.9829       3.50661      -2.22825     -0.127880       1.09736       1.47976       1.65067       1.79349       1.88840       1.92516
  50  14 3754.0284    2.0973  6.2434 11.7205 -0.0009      0.457706  0.0754   0.0121   0.1329    0.0260   0.0000     0.0974540   441.4560       7.24994       20.5284       6.04722       3.74626     -0.299129       1.54161       2.06108       2.30107       2.54214       2.64314       2.69164
  50  15 3926.6452    1.7198  9.3589 11.3716 -0.0013      0.624782  0.1216   0.0082   0.1918    0.0241   0.0000     0.0907765   443.6311       4.42760       18.6962      0.176056      -5.55767      -3.48228       2.21676       2.95834       3.36588       3.68073       3.92125       4.01812
  51   2 1421.2906    0.1338  0.1301 10.0319  0.0000       30.5270  0.0107   0.0063   0.0192    0.0192   0.0000       29.1883   442.1519      0.194126       22.2950      0.433602      -2.87171      0.359970      0.277283      0.368228      0.417278      0.502938      0.585046      0.555757
  51   3 1673.7611    0.3019  0.3243  9.9282  0.0000       19.3865  0.0119   0.0072   0.0243    0.0258   0.0000       3.76084   442.4607      0.270656       21.3820     -0.179069      -2.96561     -0.271671      0.335891      0.495460      0.523495      0.593574      0.620063      0.649015
  51   4 1896.5645    0.5322  0.5870  9.9717  0.0000       10.0349  0.0149   0.0090   0.0305    0.0430   0.0000       1.30275   442.0861    -0.0782365       21.6762     -0.561510      -3.97593     -0.242885      0.383794      0.515712      0.572121      0.612660      0.663280      0.673001
  51   5 2109.3020    0.8450  0.7916 10.3784  0.0000       8.26956  0.0173   0.0123   0.0350    0.0551   0.0000      0.932716   443.0230      0.774435       23.0176       1.04238      -2.50972      0.761642      0.418048      0.558943      0.636901      0.712909      0.734409      0.742339
  51   6 2312.1513    1.3199  1.1221 10.9729  0.0000       4.43818  0.0236   0.0167   0.0427    0.0742   0.0000      0.699255   441.6074       2.69449       21.8734       1.81282      -3.75240      -1.44706      0.534671      0.732917      0.813525      0.887950      0.917966      0.918313
  51   7 2505.2420    1.8953  1.2325 11.8273  0.0000       3.68136  0.0251   0.0234   0.0465    0.0686   0.0000      0.636348   442.3002       2.80178       20.7036       2.15534      -3.00906      -1.47821      0.553655      0.734276      0.832545      0.908049      0.958356      0.997261
  51   8 2694.3276    2.6561  1.2491 12.3388  0.0000       3.36316  0.0247   0.0318   0.0450    0.0711   0.0000      0.595217   441.8254       3.75924       22.9489      0.284325      -2.98652      -1.43006      0.535567      0.727581      0.799847      0.895302      0.926990      0.952411
  51   9 2881.1605    3.4769  1.1275 13.1644  0.0000       2.07543  0.0232   0.0441   0.0427    0.0688   0.0000      0.669563   442.2454       4.16396       22.4651       1.38930      -3.51235       1.22140      0.512241      0.708230      0.775727      0.880350      0.878172      0.918321
  51  10 3064.5674    4.1621  1.2189 13.6375  0.0000       1.28731  0.0256   0.0520   0.0450    0.0675   0.0000      0.684695   441.8204       5.53055       19.9303       2.14067      -2.94116      0.248443      0.542326      0.719776      0.807845      0.907158      0.928562      0.975219
  51  11 3244.9453    3.9726  1.7458 13.1106 -0.0000      0.694529  0.0298   0.0399   0.0536    0.0526   0.0000      0.377198   441.9009       7.61224       20.5884       1.92498      -2.36317     -0.550321      0.649961      0.875997      0.954002       1.07678       1.10860       1.14040
  51  12 3423.4579    3.2740  2.7108 12.6510  0.0000      0.428075  0.0383   0.0267   0.0701    0.0368   0.0000      0.203517   442.9402       7.35788       22.0248       3.59847      -2.27357       1.94324      0.824311       1.12289       1.22807       1.41084       1.46260       1.48602
  51  13 3600.4699    2.6484  4.4191 11.9982  0.0000      0.389051  0.0524   0.0170   0.0959    0.0302   0.0000      0.108981   443.5335       9.42975       19.2096       4.87898      -3.71482     -0.374178       1.12710       1.49436       1.68497       1.87657       1.95557       1.97262
  51  14 3775.9290    2.1057  6.9994 11.6369  0.0000      0.613843  0.0823   0.0113   0.1425    0.0259   0.0000     0.0906193   441.4717       11.3899       17.9520       6.28816      -2.04815       1.89023       1.60018       2.14813       2.39408       2.67829       2.77785       2.85325
  51  15 3949.2042    1.6985 10.6154 11.3009  0.0019      0.406915  0.1387   0.0074   0.2100    0.0229   0.0000     0.0932784   440.9755       12.7857       17.5059       10.3973      -5.07018      -1.00671       2.33692       3.13306       3.56433       3.78151       4.10923       4.09538
  52   3 1685.7204    0.3293  0.3044  9.9469  0.0000       17.1975  0.0103   0.0077   0.0214    0.0256   0.0000       3.36917   441.5696     -0.147496       22.3925     0.0295410      -3.74736    -0.0801380      0.290745      0.382120      0.437280      0.469030      0.508282      0.501601
  52   4 1909.6230    0.5585  0.5666 10.0381  0.0000       11.7638  0.0144   0.0093   0.0285    0.0404   0.0000       1.35021   442.3171     -0.225903       22.6889      0.953959      -2.75488      0.924984      0.365629      0.470102      0.506405      0.605448      0.606139      0.629063
  52   5 2123.6651    0.8632  0.8765 10.4217  0.0000       7.91619  0.0193   0.0120   0.0378    0.0583   0.0000      0.914027   442.2779       1.06670       22.6454       1.29965      -5.12728    -0.0104151      0.460581      0.622621      0.693119      0.762083      0.825614      0.819152
  52   6 2327.2285    1.3384  1.1162 11.3668  0.0000       4.73498  0.0238   0.0174   0.0449    0.0591   0.0000      0.783377   442.4366       1.84476       22.6231      0.606238      -5.30105       1.38635      0.517581      0.684501      0.785891      0.864938      0.875562      0.910993
  52   7 2521.1688    1.9956  1.2327 11.9306  0.0000       3.93084  0.0243   0.0245   0.0466    0.0649   0.0000      0.638828   441.8734       3.30814       21.3195      0.663749     -0.696280      0.857164      0.519184      0.695167      0.768100      0.873055      0.894074      0.914325
  52   8 2711.2893    2.6974  1.2739 12.6140  0.0000       2.90921  0.0259   0.0326   0.0461    0.0646   0.0000      0.606840   441.3028       3.33414       22.8738       2.88783      -3.87549       2.24653      0.539828      0.724325      0.812493      0.874835      0.933893      0.958018
  52   9 2899.0640    3.5173  1.0871 13.4906 -0.0000       3.79419  0.0225   0.0464   0.0441    0.0576   0.0000      0.823776   441.2608       5.24862       20.6625       3.66360      -2.64759     -0.918773      0.492880      0.667034      0.736283      0.831707      0.847603      0.900438
  52  10 3083.0986    4.1682  1.3088 13.5016  0.0000      0.255462  0.0246   0.0492   0.0469    0.0622   0.0000      0.534221   441.2705       4.21580       19.6559    0.00128409      -1.75427      -1.21650      0.543907      0.723770      0.821104      0.879722      0.906604      0.934547
  52  11 3264.4046    3.9217  1.8685 13.1412 -0.0000       1.86971  0.0302   0.0379   0.0567    0.0464   0.0000      0.301069   441.9996       5.82984       21.6155       2.22273      -3.58562      -1.25460      0.651433      0.857718      0.965775       1.04460       1.08257       1.10994
  52  12 3443.5809    3.2017  2.9270 12.5938  0.0000      0.718360  0.0401   0.0249   0.0734    0.0351   0.0000      0.203697   439.9038       7.34048       21.9970       3.30263      -2.38630     -0.816064      0.848138       1.11818       1.24751       1.38711       1.46076       1.47733
  52  13 3621.4114    2.5337  4.7509 12.0642  0.0000      0.524258  0.0569   0.0160   0.1031    0.0274   0.0000      0.119722   440.9837       11.7889       21.7328       5.65010      -2.07937       4.09396       1.15600       1.56089       1.72033       1.92126       1.98940       2.05075
  52  14 3797.5063    2.0381  7.7694 11.5970  0.0008      0.317976  0.0940   0.0103   0.1557    0.0260   0.0000     0.0944488   440.8700       7.52859       20.2167       5.72993       1.28085     -0.887605       1.74489       2.36741       2.65911       2.93361       3.03940       3.14348
  52  15 3971.7490    1.6165 10.3482 11.3354 -0.0003      0.235541  0.1384   0.0072   0.2114    0.0226   0.0000     0.0947380   442.7524       6.79788       20.0666       12.6376      -7.00939       1.39622       2.32291       3.11282       3.52056       3.89354       4.06400       4.10945
  53   2 1443.4899    0.1635  0.1526  9.9995  0.0000       22.9448  0.0091   0.0064   0.0215    0.0191   0.0000       18.3862   441.6450    -0.0323192       22.2348     -0.391816      -3.85208     -0.754023      0.218949      0.296573      0.349527      0.395021      0.373060      0.406726
  53   3 1697.4978    0.3237  0.3591  9.9855  0.0000       10.6618  0.0125   0.0072   0.0249    0.0273   0.0000       3.15307   442.2602     -0.286894       21.5226     -0.802628      -3.12854     -0.323939      0.363495      0.487582      0.572601      0.652499      0.685136      0.638052
  53   4 1922.6086    0.5814  0.6367 10.0197 -0.0000       11.2339  0.0151   0.0092   0.0313    0.0431   0.0000       1.24783   441.8009      0.254631       22.7143     -0.340844      -4.64009      0.943633      0.371346      0.488302      0.547729      0.601373      0.646172      0.642397
  53   5 2137.8509    0.8737  0.8989 10.5846  0.0000       8.85045  0.0200   0.0120   0.0384    0.0534   0.0000      0.959302   442.1671       1.46388       21.4260       1.46865      -2.60224     0.0409600      0.433325      0.596185      0.626686      0.730843      0.759989      0.786307
  53   6 2342.1667    1.3985  1.2178 11.2305  0.0000       4.00635  0.0251   0.0174   0.0467    0.0703   0.0000      0.734548   442.4761       2.65192       22.4363       1.29279      -3.15019      0.260059      0.524726      0.707478      0.769999      0.874427      0.898916      0.942859
  53   7 2536.9290    2.0391  1.3156 11.8618  0.0000       3.16225  0.0252   0.0237   0.0467    0.0652   0.0000      0.583273   441.6510       3.07228       21.7558      0.813580      -3.41309      0.314235      0.528810      0.720509      0.794232      0.881168      0.908383      0.940195
  53   8 2728.1170    2.8287  1.3290 12.5160  0.0000       1.93282  0.0249   0.0327   0.0471    0.0650   0.0000      0.561679   441.6735       3.36402       20.7633       2.58657      -2.62019      0.281073      0.525645      0.694330      0.794404      0.875993      0.911812      0.951250
  53   9 2916.6764    3.7354  1.1410 13.2554  0.0000       1.76205  0.0223   0.0459   0.0426    0.0675   0.0000      0.692964   442.8490       4.93445       21.4124       1.34014      -3.67071       1.54135      0.469616      0.637086      0.706273      0.766022      0.805653      0.838555
  53  10 3101.5250    4.2345  1.2518 13.6066  0.0000      0.300338  0.0251   0.0502   0.0449    0.0636   0.0000      0.598800   441.2217       5.55357       21.1194       2.37046      -2.88839      -1.46722      0.528928      0.701394      0.754197      0.849558      0.869656      0.889921
  53  11 3283.5012    3.8153  1.8180 13.3257  0.0000       1.07914  0.0314   0.0383   0.0557    0.0452   0.0000      0.331157   441.3055       7.58559       19.8010       5.04988     -0.572020       2.31201      0.668269      0.912263      0.985137       1.11101       1.13722       1.19866
  53  12 3463.6152    3.0965  3.1793 12.5465  0.0003      0.827695  0.0415   0.0230   0.0777    0.0322   0.0000      0.178916   443.0906       9.22150       17.6522       4.59827     -0.370422     -0.277380      0.846444       1.13531       1.26359       1.42112       1.46727       1.48870
  53  13 3642.1066    2.4786  4.9071 11.9794  0.0000      0.479740  0.0577   0.0151   0.1050    0.0277   0.0000      0.122691   439.7473       9.92539       20.2458       3.99722      -1.17312      -2.01336       1.15011       1.55784       1.75293       1.89507       1.96689       2.02730
  53  14 3818.7704    1.9820  8.0015 11.6075  0.0002     0.0839120  0.0982   0.0097   0.1626    0.0255   0.0000     0.0963402   441.3100       9.50447       21.9235       6.48026      -4.69378      -2.80041       1.77977       2.37526       2.68822       2.95014       3.11108       3.20357
  53  15 3994.0967    1.5600 10.9004 11.3743  0.0000      0.336765  0.1503   0.0070   0.2241    0.0216   0.0000     0.0935078   443.1173       12.6241       23.2607       9.13943      0.100422      -1.66842       2.42510       3.28487       3.72822       4.05989       4.23749       4.32285
  54   1 1147.8846    0.0615  0.0496 10.2132  0.0000       29.3559  0.0166   0.0074   0.0192    0.0166   0.0000       350.022   440.8659      0.141704       21.9893     -0.478911      -3.16650       1.61143      0.425253      0.433804      0.550628      0.757689      0.606292      0.691504
  54   2 1454.4009    0.1782  0.1443 10.0389  0.0000       17.8098  0.0091   0.0066   0.0168    0.0191   0.0000       16.4508   442.4229    -0.0967492       22.1895      0.214696      -3.31348     -0.153351      0.222992      0.294817      0.357203      0.342468      0.423228      0.413779
  54   3 1709.1646    0.3540  0.4001  9.9365  0.0000       16.4608  0.0122   0.0073   0.0257    0.0283   0.0000       2.68071   441.6881     0.0477217       21.7094     -0.407749      -2.42166     0.0458909      0.328279      0.425713      0.467595      0.521804      0.532142      0.555130
  54   4 1935.4217    0.5948  0.6049 10.0852  0.0000       12.6151  0.0142   0.0096   0.0297    0.0422   0.0000       1.25135   441.9707       1.22790       21.7593     -0.153482      -3.20789      0.580307      0.354444      0.460045      0.546966      0.583995      0.611477      0.605008
  54   5 2151.9133    0.9313  0.9271 10.4983  0.0000       8.10114  0.0199   0.0124   0.0368    0.0600   0.0000      0.851751   441.6677      0.994768       20.9488    -0.0775626      -2.06886     -0.431453      0.433954      0.573088      0.634153      0.719963      0.748363      0.767092
  54   6 2356.9677    1.4117  1.2423 11.3318  0.0000       4.76326  0.0249   0.0173   0.0456    0.0622   0.0000      0.674496   442.7664       1.71612       22.4990      0.746427      -2.73852      0.208591      0.513187      0.690205      0.783170      0.862196      0.900069      0.930627
  54   7 2552.5634    2.0603  1.3268 11.9707  0.0000       3.46870  0.0260   0.0237   0.0470    0.0625   0.0000      0.622245   442.0237       2.12396       22.1603       2.19077      -2.75274       1.45112      0.555133      0.766011      0.843893      0.934175      0.962336      0.971078
  54   8 2744.7716    2.8887  1.2492 12.6512  0.0007       1.29291  0.0240   0.0339   0.0446    0.0672   0.0000      0.615829   441.3262       3.58825       20.5118       2.52727      -2.94261      0.105539      0.494477      0.671494      0.764298      0.838280      0.845652      0.891922
  54   9 2934.2316    3.7751  1.2437 13.1948  0.0000       1.22968  0.0238   0.0440   0.0439    0.0669   0.0000      0.564603   441.8937       3.96558       20.9125       2.04080      -1.78248      0.179770      0.504840      0.698329      0.765660      0.837143      0.871099      0.894812
  54  10 3119.8058    4.1424  1.3465 13.7041  0.0000       1.00193  0.0268   0.0481   0.0470    0.0573   0.0000      0.540628   442.3940       4.44206       22.6678       1.76080      -2.34993      0.389642      0.530284      0.716934      0.785370      0.870995      0.890120      0.936403
  54  11 3302.5728    3.8493  1.9115 13.2218  0.0000       1.82122  0.0314   0.0371   0.0558    0.0450   0.0000      0.338545   442.0462       7.77282       21.3469       4.26654      0.855040     -0.968208      0.622550      0.838592      0.925843       1.04976       1.09269       1.12655
  54  12 3483.3434    3.0562  3.2618 12.4484  0.0000      0.611822  0.0419   0.0221   0.0767    0.0335   0.0000      0.171929   442.5513       9.09113       20.6493       2.12727      -1.98280      0.793330      0.850705       1.13332       1.25601       1.41851       1.49221       1.52537
  54  13 3662.7596    2.4420  5.4596 11.8516  0.0001      0.622181  0.0623   0.0140   0.1121    0.0285   0.0000      0.103319   442.9477       6.96148       25.2378       4.06899      -7.26654      -1.87632       1.23171       1.64814       1.86785       2.02545       2.12166       2.17971
  54  14 3840.2210    1.8521  7.4954 11.6866 -0.0006      0.461074  0.0983   0.0097   0.1616    0.0251   0.0000      0.115374   446.2888       10.6774       27.5680       5.47176      -1.37746      -1.99055       1.73704       2.35865       2.65958       2.93368       3.05157       3.17458
  55   1 1156.9089    0.0639  0.0450 10.2103 -0.0215     -0.375919  0.0196   0.0073   0.0160    0.0164   0.0000       295.647   440.2867       1.93159       19.5706      0.972280      -6.66074      0.342837      0.592183      0.688149      0.696735      0.692094      0.705504      0.692848
  55   2 1465.1626    0.1731  0.1465 10.0253  0.0000       27.6275  0.0106   0.0068   0.0172    0.0192   0.0000       15.9956   441.9307    -0.0991329       21.4181     -0.327663      -3.08358     -0.518470      0.356899      0.488927      0.526684      0.569014      0.667710      0.614340
  55   3 1720.6897    0.3552  0.3739  9.9595  0.0000       18.7243  0.0116   0.0074   0.0235    0.0284   0.0000       2.72968   442.1154    -0.0402633       22.7128      0.466124      -2.76042     -0.943533      0.300432      0.408483      0.444298      0.498318      0.569378      0.542525
  55   4 1948.1419    0.6126  0.6345 10.1167  0.0000       10.2235  0.0147   0.0095   0.0303    0.0427   0.0000       1.22319   441.7759      0.237288       22.9385     -0.174394      -2.05353     0.0577008      0.354944      0.452864      0.512158      0.555088      0.581782      0.606106
  55   5 2165.7636    0.9699  0.9551 10.5068  0.0000       6.72226  0.0205   0.0125   0.0372    0.0649   0.0000      0.839844   442.5587       1.20244       20.2735      -1.33899      -3.83459    -0.0421415      0.457203      0.612015      0.685185      0.745000      0.799070      0.837516
  55   6 2371.4968    1.5045  1.2116 11.3510  0.0000       2.80790  0.0244   0.0179   0.0455    0.0667   0.0000      0.723956   442.0324       2.95710       23.0445     -0.978765      -2.56194     -0.228519      0.495298      0.678744      0.747179      0.835946      0.894692      0.907152
  55   7 2568.0439    2.1533  1.2753 12.2096 -0.0000       2.48732  0.0246   0.0258   0.0473    0.0658   0.0000      0.610216   441.1438       2.89986       20.8342    -0.0772560      -2.82643     -0.355805      0.518912      0.694139      0.779859      0.878216      0.896821      0.960940
  55   8 2761.3906    2.9679  1.2222 12.8838 -0.0050       2.73300  0.0238   0.0356   0.0437    0.0659   0.0000      0.630176   441.7288       2.62869       21.8662      0.352715      -2.43075     -0.289660      0.486747      0.662087      0.736615      0.811810      0.819428      0.831820
  55   9 2951.6159    3.8909  1.2253 13.3224  0.0000       1.47009  0.0228   0.0454   0.0439    0.0640   0.0000      0.583984   442.0438       4.61507       21.9228       2.55056      -1.26271     0.0586715      0.472136      0.633560      0.694146      0.803285      0.836819      0.857369
  55  10 3137.9389    4.2169  1.4690 13.4287  0.0000       1.29960  0.0262   0.0454   0.0478    0.0572   0.0000      0.477825   442.5136       6.06311       21.1518       2.12499      -4.55821      0.575358      0.517738      0.710403      0.779016      0.846572      0.890225      0.912977
  55  11 3321.2908    3.7368  2.1358 13.0840  0.0000      0.642252  0.0328   0.0332   0.0583    0.0404   0.0000      0.286739   440.8705       7.05650       22.2078       3.33439      -4.26526      -1.00801      0.647097      0.881354      0.971183       1.10501       1.12769       1.17794
  55  12 3503.0172    3.0067  3.4592 12.3081 -0.0003      0.602522  0.0428   0.0206   0.0787    0.0333   0.0000      0.148355   442.1840       9.48021       19.9059       5.02619       2.44113      0.927787      0.855325       1.13287       1.27491       1.40381       1.47771       1.52965
  55  13 3683.1106    2.3677  5.8521 11.8240 -0.0005      0.630673  0.0660   0.0129   0.1196    0.0276   0.0000     0.0989478   443.5240       7.00485       23.6205       3.31186     -0.788299       3.21439       1.25919       1.65745       1.87230       2.07344       2.17011       2.25815
  55  14 3861.6981    1.8907  8.8024 11.6203  0.0000      0.698825  0.1093   0.0088   0.1784    0.0240   0.0000     0.0972115   441.4949       13.4462       20.8183       9.69562      -3.34212      -5.23373       1.84401       2.44810       2.78803       3.03046       3.19064       3.23695
  56   2 1475.7946    0.1727  0.1617 10.0362  0.0000       26.2255  0.0086   0.0061   0.0188    0.0195   0.0000       16.1291   442.6556      0.234898       21.7568     0.0520082      -3.15550      0.330526      0.210906      0.282762      0.330441      0.352403      0.363375      0.353113
  56   3 1732.0291    0.3763  0.3773  9.9055  0.0000       17.5837  0.0109   0.0076   0.0231    0.0288   0.0000       2.53953   441.8299     -0.719083       21.2947      0.203959      -3.77268     -0.304483      0.272545      0.351738      0.402045      0.427873      0.462561      0.461223
  56   4 1960.7723    0.6330  0.6425 10.1309 -0.0001       11.5406  0.0149   0.0095   0.0295    0.0427   0.0000       1.21202   441.9868      0.276073       21.7726     -0.182099      -2.65266      0.236279      0.340609      0.452461      0.510712      0.578839      0.608183      0.634635
  56   5 2179.5786    0.9959  0.9525 10.6824  0.0000       7.89105  0.0199   0.0130   0.0376    0.0584   0.0000      0.852133   441.1661      0.462451       22.3259      0.907375      -1.27647     -0.772398      0.425553      0.564070      0.629680      0.711029      0.742371      0.777037
  56   6 2385.9291    1.5299  1.2983 11.4178  0.0000       3.42498  0.0247   0.0175   0.0466    0.0578   0.0000      0.619015   441.7723       2.91748       21.8474      0.742466      -2.87054     -0.387456      0.506083      0.680145      0.752916      0.840003      0.874411      0.895670
  56   7 2583.5034    2.2660  1.3491 11.9312  0.0000       3.86064  0.0248   0.0252   0.0458    0.0687   0.0000      0.698012   441.4981       2.80514       20.9532       1.36352      -2.37102     -0.270911      0.486729      0.635691      0.707146      0.796928      0.825180      0.864117
  56   8 2777.7643    3.0321  1.1856 13.0427  0.0000    -0.0973260  0.0240   0.0373   0.0434    0.0635   0.0000      0.726284   442.7519       3.38658       21.9461       1.44787      -2.49709      0.322017      0.490178      0.649466      0.722745      0.817252      0.849761      0.872904
  56   9 2968.8489    3.8179  1.2497 13.5078  0.0000      0.640896  0.0247   0.0451   0.0440    0.0586   0.0000      0.545642   441.3002       4.69434       20.7124      0.997676      -2.58224     -0.688965      0.510889      0.693062      0.798736      0.872206      0.878040      0.910984
  56  10 3155.8674    4.1421  1.4597 13.5661  0.0000      0.415362  0.0269   0.0449   0.0479    0.0531   0.0000      0.454888   441.5637       6.15235       20.7774       1.46987      -1.71528      -1.18160      0.520355      0.699187      0.753090      0.851844      0.869233      0.911681
  56  11 3340.1949    3.6258  2.1918 13.0194 -0.0001       1.16397  0.0327   0.0316   0.0595    0.0392   0.0000      0.245560   441.6836       7.67568       21.8726       3.46168      -1.16913      0.217688      0.660096      0.860619      0.979541       1.07075       1.12692       1.18064
  56  12 3522.6179    2.9064  3.7016 12.3016 -0.0001       1.05336  0.0448   0.0195   0.0831    0.0310   0.0000      0.153384   441.3026       9.10008       21.5646       6.31794     -0.273573      0.271420      0.861502       1.13249       1.31546       1.44166       1.52860       1.58818
  56  13 3703.2064    2.3532  6.5611 11.7095  0.0000      0.372671  0.0729   0.0118   0.1271    0.0277   0.0000      0.102837   443.1361       10.3937       20.0908       4.79167      -2.81831     -0.264532       1.32400       1.77110       1.99566       2.18766       2.29470       2.34950
  56  14 3882.0968    1.8434  9.2060 11.5621 -0.0001      0.163336  0.1175   0.0081   0.1841    0.0237   0.0000     0.0989773   439.5811       9.27202       23.3488       2.51849      -3.81928      0.307671       1.86682       2.49768       2.86013       3.09547       3.28557       3.41097
  57   1 1174.7548    0.0774  0.0841 10.1792  0.0000       38.9302  0.0169   0.0066   0.0233    0.0166   0.0000       154.511   440.7639      0.347610       22.0515     -0.574000      -3.16325     -0.659794      0.336890      0.455055      0.626272      0.529607      0.647716      0.604667
  57   2 1486.3382    0.1881  0.2016  9.9923  0.0000       34.1445  0.0093   0.0060   0.0223    0.0202   0.0000       12.2002   442.2832     -0.411606       22.5858     -0.197590      -3.09222      0.174582      0.241271      0.319068      0.377150      0.426881      0.431693      0.398256
  57   3 1743.2722    0.3711  0.4222  9.9550  0.0000       18.3839  0.0123   0.0072   0.0255    0.0290   0.0000       2.44735   441.9348      0.198994       21.9480     -0.389441      -3.09578      0.451322      0.289472      0.401265      0.433892      0.481676      0.500818      0.533667
  57   4 1973.2760    0.6500  0.6712 10.0810  0.0000       11.2661  0.0147   0.0096   0.0306    0.0442   0.0000       1.14803   441.8717    -0.0160849       21.6716     -0.855809      -4.10927    -0.0744296      0.340537      0.447802      0.499024      0.565452      0.576975      0.610828
  57   5 2193.1907    1.0325  0.9660 10.7160  0.0000       7.28505  0.0197   0.0132   0.0376    0.0604   0.0000      0.819396   442.5187       1.22725       21.4129     -0.416119      -2.70447      0.153154      0.416915      0.547805      0.620472      0.677470      0.731695      0.746427
  57   6 2400.2915    1.5748  1.2742 11.3819  0.0000       3.80538  0.0244   0.0181   0.0450    0.0668   0.0000      0.639193   443.4266      0.934882       22.1804       1.99840      -3.69458      0.890355      0.479099      0.639812      0.706099      0.803338      0.841506      0.851993
  57   7 2598.7773    2.3216  1.3052 12.1563  0.0000       3.19444  0.0242   0.0261   0.0453    0.0616   0.0000      0.591575   442.6611       3.21217       22.0643      0.433512      -2.48488     -0.546040      0.468152      0.634475      0.698420      0.784611      0.825395      0.872246
  57   8 2794.1954    3.1065  1.2242 12.8546  0.0000       1.98939  0.0231   0.0360   0.0433    0.0640   0.0000      0.631118   442.3568       4.24481       21.1198       1.04451      -1.31654     -0.992183      0.460189      0.628497      0.675833      0.739869      0.766236      0.803043
  57   9 2985.9818    4.0291  1.2528 13.3676  0.0003      0.970972  0.0237   0.0463   0.0426    0.0675   0.0000      0.580612   442.0049       5.24069       22.3150       1.55886      -1.74505     -0.871243      0.459395      0.617360      0.677965      0.768961      0.801083      0.826707
  57  10 3173.7267    4.1756  1.5324 13.3936  0.0000      0.875521  0.0265   0.0432   0.0483    0.0551   0.0000      0.449150   441.4380       6.32785       22.2307       2.07113      -3.51980      -2.86971      0.513278      0.694056      0.780144      0.843443      0.889166      0.910334
  57  11 3358.6189    3.6055  2.2115 13.0668  0.0000      0.488865  0.0324   0.0314   0.0600    0.0392   0.0000      0.261964   442.5026       5.20919       22.5259       1.94626      -3.20007     -0.557154      0.627521      0.851615      0.951214       1.04646       1.10770       1.13777
  57  12 3541.8626    2.9207  4.2112 12.1099  0.0001      0.518667  0.0474   0.0179   0.0862    0.0309   0.0000      0.117509   441.1832       8.35300       20.8388      0.674477      -2.28882      -1.06968      0.918572       1.24160       1.39530       1.53362       1.62140       1.66668
  57  13 3723.3401    2.2642  6.3797 11.7974  0.0002      0.237445  0.0738   0.0117   0.1280    0.0269   0.0000      0.104553   444.3836       11.6684       20.5697       4.93483      -4.75970      -1.60047       1.32236       1.76050       1.99475       2.16092       2.26895       2.35939
  57  14 3902.9546    1.8010  9.5857 11.5953  0.0027      0.225885  0.1250   0.0079   0.1916    0.0227   0.0000     0.0983109   438.9973       15.0939       24.4797      -1.44951      -8.45182      -10.3972       1.93371       2.61008       2.97221       3.25751       3.42731       3.54793
  58   2 1496.7050    0.1784  0.1749 10.0244  0.0000       41.8093  0.0094   0.0060   0.0179    0.0200   0.0000       14.9660   442.1371      0.285774       21.4213     0.0956622      -3.60926    -0.0403729      0.229453      0.317416      0.371807      0.392798      0.397248      0.430524
  58   3 1754.3691    0.3876  0.4528  9.9436  0.0000       14.3971  0.0127   0.0072   0.0260    0.0313   0.0000       2.22711   442.1609      0.334675       22.3533      0.224784      -2.77754     -0.645879      0.309407      0.375373      0.439265      0.478146      0.519552      0.528019
  58   4 1985.6859    0.6685  0.7019 10.1420  0.0000       11.3181  0.0158   0.0097   0.0308    0.0457   0.0000       1.10441   442.2012       1.14160       21.4201      0.737478      -4.15263     -0.528839      0.366251      0.486499      0.548348      0.587578      0.627773      0.646497
  58   5 2206.7016    1.0635  1.0319 10.7403  0.0000       7.31076  0.0209   0.0133   0.0394    0.0621   0.0000      0.826088   442.4366       1.93867       22.1542      -1.40469      -2.37565      0.886500      0.422770      0.570436      0.630048      0.709212      0.733702      0.742439
  58   6 2414.4326    1.6393  1.3462 11.4451  0.0000       2.76044  0.0260   0.0182   0.0457    0.0652   0.0000      0.612219   441.2957       1.95702       22.1658       1.67929      -5.04806     -0.440153      0.505091      0.679853      0.764271      0.834190      0.884175      0.924497
  58   7 2613.9436    2.3676  1.3781 12.1467  0.0000       2.74303  0.0245   0.0255   0.0457    0.0599   0.0000      0.517767   441.6929       2.68558       21.6485       2.58872      -4.20247      0.852046      0.465552      0.616789      0.698064      0.768816      0.786901      0.839216
  58   8 2810.3355    3.1950  1.2121 12.9455  0.0000       1.93393  0.0238   0.0373   0.0420    0.0703   0.0000      0.657301   441.6405       4.78161       20.0263       1.78819      -2.07276      0.185714      0.463101      0.624235      0.684140      0.779722      0.827196      0.847823
  58   9 3002.9488    4.0580  1.2181 13.5419 -0.0008      0.828684  0.0232   0.0471   0.0428    0.0613   0.0000      0.653019   440.8967       4.88864       20.8814       2.88799      -3.63119      0.820999      0.437285      0.598981      0.668069      0.729593      0.769882      0.794864
  58  10 3191.3607    4.1583  1.6152 13.3793  0.0000      0.294217  0.0269   0.0412   0.0491    0.0485   0.0000      0.414153   441.7931       5.63672       21.6667       1.59558      -3.84893      -1.05280      0.512047      0.686062      0.774859      0.843839      0.885431      0.934372
  58  11 3377.1939    3.5122  2.4395 12.9157 -0.0001      0.345456  0.0347   0.0286   0.0633    0.0381   0.0000      0.229430   440.8663       7.35796       21.3448       4.22493      -3.42859     -0.143432      0.662935      0.891040      0.984408       1.10619       1.14791       1.18336
  58  12 3561.1665    2.7592  4.1647 12.2511  0.0000      0.476851  0.0491   0.0173   0.0902    0.0289   0.0000      0.128085   442.0821       8.24658       19.4529       2.61422      -2.45249     -0.858939      0.921553       1.23273       1.37798       1.50805       1.61921       1.66240
  58  13 3743.3457    2.1432  6.5152 11.8870 -0.0009      0.475079  0.0797   0.0112   0.1343    0.0259   0.0000      0.116966   442.0938       10.9316       16.8779       2.69307      0.398469      -1.75330       1.35248       1.80055       2.07895       2.27321       2.38268       2.45376
  58  14 3923.4449    1.6926  9.4222 11.6433 -0.0016      0.122019  0.1301   0.0078   0.1964    0.0227   0.0000      0.110918   437.7338       14.9198       21.8695       4.16430      0.402629      -7.15815       1.96028       2.61709       2.99519       3.25165       3.43672       3.59032
  59   2 1506.9924    0.1989  0.2019  9.9716  0.0000       34.3365  0.0091   0.0060   0.0194    0.0201   0.0000       10.8470   441.9995     -0.465972       22.0951      0.823137      -3.36554     -0.995416      0.216952      0.279608      0.334310      0.350979      0.381879      0.410363
  59   3 1765.3521    0.4154  0.4409  9.9022  0.0000       18.4205  0.0121   0.0076   0.0247    0.0314   0.0000       2.12893   442.1437     -0.537281       21.6796      0.611797      -3.38270     -0.491395      0.299465      0.394103      0.420543      0.457165      0.480367      0.526245
  59   4 1997.9745    0.6963  0.7344 10.0777  0.0000       9.67686  0.0154   0.0097   0.0314    0.0475   0.0000       1.02670   442.9375      0.439533       21.7903     -0.382355      -3.18380      0.379166      0.341017      0.445940      0.495589      0.527637      0.575285      0.586924
  59   5 2220.0318    1.0917  1.0456 10.8435 -0.0000       6.30480  0.0212   0.0135   0.0397    0.0601   0.0000      0.808276   442.6425       1.25310       21.8375       1.47745      -2.63200    -0.0732097      0.420839      0.572163      0.637740      0.720568      0.763441      0.791971
  59   6 2428.5550    1.6718  1.3745 11.4132  0.0000       3.99650  0.0249   0.0180   0.0464    0.0598   0.0000      0.580925   443.0447       2.49532       22.4090       1.29274      -1.41093     -0.380374      0.460091      0.639365      0.688871      0.785601      0.794667      0.835131
  59   7 2628.9741    2.4104  1.3624 12.2128  0.0000       2.34771  0.0253   0.0258   0.0435    0.0580   0.0000      0.542929   442.5576       2.33604       20.1918       2.51978      -3.17566     -0.738594      0.480170      0.633233      0.724850      0.808096      0.846403      0.887528
  59   8 2826.3761    3.2760  1.2391 12.9962  0.0000       1.82396  0.0227   0.0371   0.0439    0.0611   0.0000      0.631912   442.0376       2.44331       20.9253      0.567357      -2.91284     -0.977214      0.425195      0.578282      0.631625      0.725987      0.736895      0.760395
  59   9 3019.7687    4.1779  1.2290 13.3677  0.0000      0.712294  0.0227   0.0464   0.0406    0.0646   0.0000      0.551388   442.1752       4.48340       23.2597       3.56246      -2.53441      0.569399      0.440169      0.572910      0.654144      0.725695      0.752152      0.780952
  59  10 3209.0341    4.1398  1.6593 13.4531  0.0005       1.19908  0.0281   0.0406   0.0500    0.0469   0.0000      0.394709   442.3335       6.25860       21.4700       2.58611      -2.42222     -0.385280      0.524573      0.706630      0.778323      0.867458      0.905818      0.959998
  59  11 3395.5898    3.4718  2.6170 12.7037 -0.0001      0.802280  0.0350   0.0264   0.0642    0.0381   0.0000      0.213423   442.3330       6.95160       21.4315       1.31848      -3.17260      0.197942      0.653806      0.873962      0.952277       1.08389       1.12967       1.14308
  59  12 3580.3082    2.7604  4.4652 12.0883  0.0000      0.640145  0.0504   0.0165   0.0906    0.0299   0.0000      0.116703   441.9993       8.76966       19.4912       5.33812      -3.32926      -2.17689      0.930992       1.23620       1.37997       1.53600       1.60694       1.67761
  59  13 3763.1761    2.1724  7.3593 11.7494  0.0019      0.584908  0.0875   0.0104   0.1441    0.0266   0.0000      0.103051   439.7732       11.0501       20.2973       5.17280       2.09022       1.22789       1.43429       1.94054       2.19941       2.43732       2.52589       2.61271
  60   2 1517.1196    0.2045  0.2117  9.9729  0.0000       20.0315  0.0099   0.0060   0.0194    0.0197   0.0000       9.79475   442.0692   -0.00328554       22.0675      0.418184      -2.90093     -0.928951      0.219032      0.283613      0.351387      0.384910      0.435880      0.408651
  60   3 1776.2194    0.4273  0.4461  9.9287  0.0000       18.4148  0.0119   0.0077   0.0239    0.0309   0.0000       2.07582   442.1920      -1.09273       21.7824      0.422237      -2.00327      0.347588      0.271769      0.350793      0.401992      0.450129      0.499153      0.484205
  60   4 2010.1999    0.7073  0.7311 10.1992  0.0000       10.0719  0.0156   0.0098   0.0309    0.0467   0.0000       1.05171   442.1470      0.296930       21.9916      0.129329      -2.97202     -0.283524      0.324564      0.446465      0.498662      0.557305      0.584969      0.581578
  60   5 2233.2320    1.1324  1.0442 10.9677  0.0000       6.21934  0.0206   0.0140   0.0402    0.0576   0.0000      0.812764   442.2544       2.41189       23.7108      0.374795      -3.58081    -0.0499737      0.390671      0.521255      0.591008      0.662717      0.682072      0.707185
  60   6 2442.4651    1.7535  1.3529 11.4780  0.0034       4.27210  0.0243   0.0188   0.0451    0.0627   0.0000      0.601870   442.3824       2.74289       23.1161      0.468692      -1.91642      0.444149      0.438038      0.597723      0.669100      0.748973      0.797090      0.805581
  60   7 2643.9723    2.4645  1.3959 12.4151  0.0000       2.53754  0.0250   0.0266   0.0465    0.0520   0.0000      0.570685   441.8868       3.55035       21.3635       1.60253      -1.80745      0.597939      0.446879      0.604009      0.661712      0.747170      0.777447      0.814651
  60   8 2842.3445    3.3777  1.2690 12.9840  0.0000       1.79322  0.0235   0.0375   0.0428    0.0656   0.0000      0.651865   442.0953       4.18400       21.3454       2.47012      -1.78612     -0.812135      0.438798      0.591966      0.649717      0.734682      0.774400      0.774977
  60   9 3036.4545    4.1772  1.2338 13.4969  0.0000      0.434035  0.0227   0.0463   0.0411    0.0617   0.0000      0.558554   440.9676       3.68265       21.8855       1.02215      -1.95181     -0.764573      0.440339      0.586226      0.649054      0.716141      0.751621      0.795540
  60  10 3226.4399    4.1009  1.7395 13.3028  0.0000      0.880318  0.0273   0.0386   0.0501    0.0457   0.0000      0.317879   441.4982       6.53371       21.2648       3.10257      -1.18768      -1.23534      0.516188      0.700120      0.769973      0.839104      0.883263      0.920530
  60  11 3413.8763    3.3778  2.7749 12.6559 -0.0000       1.02550  0.0359   0.0248   0.0657    0.0354   0.0000      0.197516   441.9184       8.01767       21.2945       3.66660      -2.72686      -1.32429      0.662997      0.890475      0.984063       1.09503       1.16543       1.19950
  60  12 3599.2429    2.6509  4.7062 12.1469  0.0000      0.475714  0.0532   0.0156   0.0965    0.0278   0.0000      0.122453   440.4502       6.78191       21.7870       2.33405      -4.34397      0.262408      0.941644       1.25921       1.41405       1.57871       1.66519       1.72628
  60  13 3782.8244    2.0622  7.4597 11.7653 -0.0029      0.491222  0.0908   0.0097   0.1491    0.0256   0.0000      0.106524   441.9734       9.95140       21.7822       5.48422      -4.50872       4.64817       1.41924       1.92836       2.17816       2.38733       2.52295       2.59811
  61   1 1209.3813    0.0841  0.0871 10.1411  0.0000       3.00190  0.0145   0.0062   0.0211    0.0158   0.0000       125.572   440.8205      0.414868       22.4608      0.314529      -4.44658    -0.0639774      0.285212      0.367864      0.435257      0.468404      0.479384      0.527764
  61   2 1527.1191    0.1989  0.2009  9.9803  0.0000       25.2188  0.0090   0.0058   0.0190    0.0198   0.0000       9.96343   442.2761     -0.190949       21.7967      0.727046      -3.19722      -1.06977      0.196605      0.261075      0.310463      0.348061      0.357516      0.381646
  61   3 1786.9664    0.4213  0.4612  9.9913  0.0000       17.6900  0.0124   0.0075   0.0251    0.0308   0.0000       2.02785   442.0007      0.738068       22.0676      0.808376      -3.27728     -0.248551      0.266332      0.363594      0.411948      0.422064      0.483382      0.474065
  61   4 2022.2663    0.7410  0.7605 10.1469  0.0000       9.67298  0.0159   0.0099   0.0308    0.0515   0.0000      0.956528   442.5468       1.28080       21.5877    -0.0253649      -3.17650      0.675339      0.333826      0.448182      0.491501      0.562413      0.593486      0.605387
  61   5 2246.3124    1.1746  1.1183 10.8254  0.0000       6.36466  0.0217   0.0137   0.0403    0.0648   0.0000      0.765729   442.5166       1.87908       21.1430      0.369161      -4.92300      0.717208      0.398503      0.527961      0.595776      0.662331      0.681376      0.721998
  61   7 2658.7935    2.5183  1.3584 12.3977  0.0000       1.29857  0.0241   0.0270   0.0444    0.0558   0.0000      0.524377   443.4372       2.62492       22.7629       1.64395      -3.00983      -1.67505      0.451125      0.615483      0.684523      0.775339      0.805173      0.825458
  61   8 2858.1925    3.4410  1.2752 13.0529 -0.0013       2.41664  0.0240   0.0377   0.0428    0.0589   0.0000      0.645383   441.4590       4.18799       21.8316       1.19048      -3.70009      0.182776      0.441885      0.577643      0.662096      0.721144      0.743825      0.761930
  61   9 3053.0313    4.1706  1.3364 13.5430  0.0000      0.311764  0.0237   0.0452   0.0443    0.0570   0.0000      0.613042   442.4377       4.60543       21.7147       2.47885      -2.88079      -1.52145      0.433737      0.577522      0.639913      0.729884      0.759670      0.779612
  61  10 3243.7250    4.0256  1.8687 13.3126  0.0000      0.245010  0.0290   0.0364   0.0514    0.0420   0.0000      0.292330   441.9281       6.77496       20.3486       3.73518      -1.44310     -0.637275      0.527270      0.697657      0.781593      0.879153      0.920044      0.947116
  61  11 3431.9808    3.2859  2.9272 12.6644  0.0000       1.01214  0.0378   0.0237   0.0675    0.0340   0.0000      0.180912   442.6616       6.62458       22.5307       3.34607      -1.60765      -1.69672      0.670886      0.895072       1.03170       1.13313       1.18566       1.20521
  61  12 3617.9755    2.5922  5.1095 12.0702  0.0000      0.335931  0.0564   0.0144   0.1032    0.0277   0.0000      0.118045   442.5147       7.04438       20.2293     -0.751285      -2.38898      -1.28013      0.980006       1.30959       1.48078       1.63957       1.69800       1.76132
  61  13 3802.2743    2.0707  7.9819 11.7648  0.0023      0.402147  0.0966   0.0093   0.1542    0.0246   0.0000      0.101740   441.5818       12.2323       20.9021       3.90505      0.316757      -1.65763       1.47170       1.98942       2.26149       2.47677       2.61742       2.70411
  62   1 1217.8205    0.0770  0.0754 10.1640 -0.0002       32.5305  0.0156   0.0063   0.0201    0.0160   0.0000       156.604   440.9533      0.829291       21.5596     -0.260255      -3.02629      0.137378      0.370713      0.533190      0.598004      0.595437      0.630038      0.631234
  62   2 1537.0522    0.2121  0.2186  9.9837  0.0000       36.0920  0.0097   0.0061   0.0211    0.0202   0.0000       8.97190   442.1104     -0.320554       21.9145      0.768596      -3.05726      0.553011      0.303468      0.588572      0.565600      0.760725      0.796036       1.01254
  62   3 1797.5565    0.4372  0.4629 10.0442  0.0000       14.8993  0.0120   0.0076   0.0251    0.0302   0.0000       2.08018   442.3170      0.779347       21.7504      0.547931      -3.56100     -0.806082      0.272859      0.334424      0.375359      0.417337      0.457325      0.471885
  62   4 2034.3040    0.7372  0.8272 10.3184  0.0000       10.2194  0.0173   0.0098   0.0345    0.0473   0.0000       1.03299   442.5317      0.310754       21.7509     -0.546500      -1.90145      0.285347      0.341234      0.458788      0.494675      0.558556      0.599664      0.615325
  62   5 2259.2797    1.2116  1.1608 11.0092  0.0000       6.11182  0.0224   0.0143   0.0425    0.0617   0.0000      0.797554   442.9291       1.31893       21.7987      0.808337      -3.51118     -0.681177      0.408839      0.553210      0.623877      0.711943      0.749015      0.778938
  62   6 2469.9429    1.8472  1.3509 11.6786 -0.0008       3.09546  0.0241   0.0194   0.0437    0.0558   0.0000      0.571233   443.3565       1.37165       22.6861    -0.0624075      -1.89985      0.759247      0.435422      0.580237      0.641835      0.712087      0.750432      0.801793
  62   7 2673.6096    2.6645  1.3487 12.3898  0.0000       2.01896  0.0239   0.0283   0.0435    0.0636   0.0000      0.534347   442.8228       1.64287       20.9585       1.74084      -2.87755     -0.489644      0.432585      0.572439      0.631105      0.705792      0.778014      0.776714
  62   8 2873.9060    3.5569  1.3002 13.0581  0.0000       3.13565  0.0229   0.0381   0.0419    0.0596   0.0000      0.640013   442.3097       5.69500       19.8063       1.72804      -3.83667      0.726794      0.412659      0.543084      0.608345      0.683920      0.722234      0.759258
  62   9 3069.4944    4.1283  1.3561 13.3595  0.0000    -0.0147837  0.0241   0.0429   0.0420    0.0584   0.0000      0.541562   442.0097       5.55990       19.8123     -0.312539      -2.74429     -0.971832      0.444708      0.601926      0.671525      0.739569      0.777710      0.798036
  62  10 3260.9910    4.0164  1.8155 13.3526  0.0000      0.592221  0.0280   0.0366   0.0508    0.0428   0.0000      0.290966   441.9397       5.29440       21.8970       2.78883      -3.66792      0.894198      0.507939      0.685490      0.763299      0.845469      0.889713      0.925098
  62  11 3449.8753    3.2205  3.1215 12.6053  0.0000      0.853230  0.0388   0.0219   0.0700    0.0313   0.0000      0.173670   442.3403       7.95746       17.6365      0.516564     -0.628777      0.661971      0.666297      0.908150       1.01693       1.14155       1.19202       1.25882
  62  12 3636.7600    2.5439  5.3648 12.0359  0.0000      0.433512  0.0598   0.0137   0.1064    0.0278   0.0000      0.123865   440.4998       6.99615       22.3278       4.39637      -4.54669      -3.03214       1.00304       1.37148       1.51940       1.69235       1.76649       1.81696
  62  13 3821.5189    1.9694  8.3668 11.8200 -0.0008     0.0126062  0.1079   0.0087   0.1680    0.0236   0.0000      0.111867   443.8536       6.47043       27.3127       6.21707      -4.91214     -0.345098       1.57140       2.15217       2.41128       2.66389       2.82219       2.91621
  63   1 1226.2458    0.0954  0.0832 10.1441  0.0000       49.1444  0.0125   0.0063   0.0176    0.0162   0.0000       104.341   440.7143     -0.293612       22.2633      0.119779      -3.55341      0.470280      0.223170      0.297395      0.361960      0.412469      0.388274      0.387773
  63   2 1546.8203    0.2144  0.2217  9.9838  0.0000       23.8897  0.0089   0.0059   0.0198    0.0199   0.0000       8.61385   442.3975     0.0546998       21.9645     -0.553742      -3.19443      0.459985      0.195673      0.246510      0.290749      0.313809      0.334523      0.341641
  63   3 1808.1227    0.4608  0.5312  9.9940  0.0000       16.4896  0.0126   0.0076   0.0281    0.0326   0.0000       1.80478   442.7237      0.254113       21.7161      0.192578      -2.99122      0.127620      0.281398      0.360407      0.414916      0.437794      0.477645      0.472743
  63   4 2046.1774    0.7622  0.8643 10.3457  0.0000       8.77094  0.0178   0.0099   0.0343    0.0491   0.0000      0.957132   442.7746      0.938731       22.2053      0.113607      -2.55962      0.603245      0.345743      0.470715      0.518160      0.582538      0.612964      0.627958
  63   5 2272.0537    1.2254  1.1556 11.0345  0.0005       5.45749  0.0230   0.0143   0.0404    0.0633   0.0000      0.769299   442.3054       1.31245       22.1580      0.244379      -3.33612       1.25598      0.408705      0.559217      0.637022      0.714542      0.754068      0.749248
  63   6 2483.5108    1.8668  1.3825 11.7308  0.0000       3.54759  0.0247   0.0196   0.0450    0.0573   0.0000      0.587916   442.8833       1.76280       22.5447       1.41571      -3.50719      -1.55449      0.421777      0.599734      0.650991      0.736077      0.758893      0.799339
  63   7 2688.1974    2.7126  1.4271 12.2682  0.0000       1.61318  0.0241   0.0270   0.0431    0.0592   0.0000      0.480489   441.9717       3.35017       22.3931    -0.0524785      -2.87724      -1.41339      0.424526      0.590397      0.637481      0.736300      0.752768      0.792526
  63   8 2889.4483    3.6304  1.3296 13.0901  0.0000       1.49239  0.0233   0.0384   0.0425    0.0610   0.0000      0.513136   443.3427       4.87503       20.7458       1.19908      -4.79716     -0.730087      0.415915      0.556217      0.612838      0.686697      0.714507      0.753646
  63   9 3085.8408    4.2126  1.4401 13.4749  0.0000       1.93664  0.0244   0.0426   0.0449    0.0522   0.0000      0.512965   441.4163       6.16083       21.4047       2.20916      -2.75947      -1.79252      0.420181      0.563895      0.629412      0.706497      0.731584      0.760505
  63  10 3278.0473    3.8991  1.9830 13.1893 -0.0000      0.464940  0.0298   0.0339   0.0531    0.0430   0.0000      0.314507   441.5831       7.85922       19.7437       2.47702      -2.10949     -0.853857      0.529981      0.725625      0.802556      0.880512      0.933757      0.972425
  63  11 3467.8342    3.1976  3.3200 12.4850  0.0000      0.936156  0.0399   0.0210   0.0702    0.0319   0.0000      0.151601   441.5518       7.61283       20.8957       2.67512      -2.18146      0.295539      0.694500      0.932899       1.05262       1.15772       1.23481       1.27940
  63  12 3655.3138    2.4630  5.5141 12.0660 -0.0005      0.436981  0.0629   0.0131   0.1116    0.0273   0.0000      0.118715   442.7111       9.53226       19.9563      0.352533      -3.57046      -3.23040       1.03533       1.38407       1.58314       1.71966       1.85219       1.90000
  63  13 3841.0127    1.8995  8.1042 11.8469  0.0000      0.637243  0.1055   0.0089   0.1650    0.0237   0.0000      0.116780   439.6372       9.68109       21.7361       3.47645      -2.96272      0.547262       1.53122       2.04436       2.35446       2.61963       2.75150       2.82456
  64   1 1234.5355    0.0917  0.1023 10.1071  0.0000       58.2972  0.0146   0.0060   0.0216    0.0165   0.0000       92.2387   440.7736    -0.0364827       22.0095    -0.0606804      -3.51862     -0.265679      0.269496      0.412744      0.433397      0.477009      0.463887      0.497738
  64   2 1556.4846    0.2257  0.2385  9.9656  0.0000       25.0365  0.0096   0.0059   0.0197    0.0203   0.0000       7.36041   442.4187     -0.255707       22.3554      0.101075      -3.80121      0.212793      0.207513      0.268225      0.312229      0.349778      0.365481      0.404900
  64   3 1818.5240    0.4682  0.5339  9.9766  0.0000       15.1703  0.0127   0.0075   0.0269    0.0330   0.0000       1.70526   442.0810      0.297688       22.7062      0.548290      -4.27684      0.147359      0.262395      0.347356      0.387117      0.428676      0.471020      0.489124
  64   4 2057.9714    0.7809  0.8448 10.3300  0.0000       8.18905  0.0165   0.0101   0.0346    0.0506   0.0000      0.947571   442.0761      0.946822       22.2269      0.131766      -2.54386      0.427592      0.320212      0.428982      0.483335      0.550717      0.551106      0.581735
  64   5 2284.7711    1.2769  1.1482 11.0242  0.0022       5.69920  0.0217   0.0145   0.0409    0.0642   0.0000      0.765816   441.8844       1.40597       22.7617       1.68774      -3.39119      0.724621      0.376207      0.511089      0.553987      0.646450      0.663215      0.697007
  64   6 2497.0137    1.9216  1.4561 11.6906  0.0001       3.74794  0.0248   0.0194   0.0461    0.0562   0.0000      0.527394   442.9522       1.45032       22.2873      0.503101      -2.88474      0.552763      0.420656      0.556513      0.633606      0.686358      0.739104      0.757070
  64   7 2702.7975    2.7604  1.3123 12.6201  0.0000       2.58361  0.0237   0.0294   0.0421    0.0573   0.0000      0.578128   442.5597       2.33707       21.9563       1.71670      -2.92642      0.248174      0.412611      0.568900      0.626311      0.703320      0.745896      0.764054
  64   8 2904.9180    3.6638  1.2547 13.2490  0.0000       1.57012  0.0229   0.0398   0.0415    0.0615   0.0000      0.608713   442.5793       4.46949       22.3096       1.39606      -3.42510     -0.968892      0.388722      0.535828      0.578732      0.652332      0.694520      0.731321
  64   9 3102.0641    4.3435  1.4062 13.4142  0.0000       1.09139  0.0239   0.0444   0.0431    0.0598   0.0000      0.479552   441.9529       5.07960       20.8758       1.49048      -4.29164    -0.0497045      0.429258      0.583903      0.647169      0.715675      0.746531      0.768110
  64  10 3295.0976    3.8277  2.0621 13.1844 -0.0000      0.997950  0.0303   0.0320   0.0533    0.0384   0.0000      0.296582   442.2401       6.24913       22.7162       3.55839      -3.32643      -1.92936      0.512118      0.704963      0.790515      0.897882      0.926774      0.967646
  64  11 3485.5347    3.0797  3.4254 12.6228 -0.0001      0.599204  0.0407   0.0204   0.0757    0.0289   0.0000      0.161096   441.3451       6.95867       19.6635       1.80231      -3.00476     0.0264300      0.697201      0.931238       1.04077       1.16700       1.23886       1.27403
  64  12 3673.9032    2.4403  6.0543 12.0029 -0.0001      0.616070  0.0681   0.0123   0.1194    0.0273   0.0000      0.113504   440.9183       6.77720       22.2940       7.11233    -0.0812491      -3.17353       1.08674       1.45722       1.64171       1.81469       1.91349       1.95885
  64  13 3859.9458    1.8641  9.0608 11.8104 -0.0006      0.361515  0.1187   0.0082   0.1808    0.0224   0.0000      0.114972   441.3362       11.5805       26.1041       2.62895      -4.20396       1.14529       1.62466       2.17804       2.48781       2.73071       2.91062       2.99894
  65   1 1242.7796    0.1006  0.0978 10.1139  0.0000       5.09462  0.0112   0.0058   0.0200    0.0156   0.0000       79.4708   440.9957     -0.361963       21.9207     -0.433545      -3.02867     -0.475891      0.233981      0.289209      0.343752      0.361771      0.447677      0.401227
  65   2 1566.0617    0.2214  0.2727  9.9782  0.0000       26.5204  0.0108   0.0056   0.0221    0.0204   0.0000       7.10837   442.3914     -0.233647       22.2318      0.620566      -2.97858      0.113884      0.239431      0.321359      0.332013      0.356336      0.399137      0.424662
  65   3 1828.8356    0.4761  0.5427 10.0124  0.0000       13.1657  0.0133   0.0075   0.0256    0.0335   0.0000       1.65308   441.9596     0.0649689       22.0364       1.26293      -2.95269     -0.486948      0.268597      0.351713      0.392854      0.445419      0.461519      0.485184
  65   4 2069.6596    0.8032  0.9588 10.2649  0.0000       7.22332  0.0183   0.0097   0.0378    0.0553   0.0000      0.891308   442.3602       1.48017       21.5536      0.417053      -3.79734     -0.271457      0.334158      0.443107      0.499953      0.562802      0.599751      0.603076
  65   5 2297.3218    1.3136  1.2211 11.1574 -0.0013       6.62604  0.0229   0.0149   0.0426    0.0608   0.0000      0.733512   442.4457       2.37396       22.2933      0.650139      -4.31089      -1.05101      0.403772      0.549236      0.598790      0.677903      0.683804      0.721550
  65   6 2510.3193    1.9697  1.4375 11.7707  0.0000       3.17414  0.0239   0.0198   0.0455    0.0548   0.0000      0.547794   442.3054       1.64161       21.9999       1.29235      -1.74473      -1.30262      0.411838      0.554360      0.605696      0.680896      0.722366      0.750124
  65   7 2717.1637    2.8227  1.3786 12.6022  0.0000       1.24242  0.0238   0.0288   0.0430    0.0539   0.0000      0.515474   442.7325       4.04912       22.7252       1.30508      -4.23044     -0.195644      0.394757      0.536479      0.596160      0.664878      0.707093      0.742930
  65   8 2920.3542    3.7517  1.2784 13.3310  0.0000       3.19515  0.0224   0.0406   0.0428    0.0593   0.0000      0.582191   441.6900       4.12909       21.2220       2.25238      -2.25460      0.268050      0.381672      0.494253      0.563134      0.615640      0.649773      0.681004
  65   9 3118.1434    4.3031  1.4188 13.5628  0.0001      0.981121  0.0233   0.0436   0.0438    0.0509   0.0000      0.493516   442.2346       4.76810       21.7654       2.84493      -3.94381      0.516329      0.401929      0.543291      0.591158      0.675233      0.688352      0.721134
  65  10 3311.9436    3.8485  2.1908 13.0024  0.0001      0.835201  0.0300   0.0306   0.0547    0.0400   0.0000      0.260057   441.9209       7.50672       21.7820       2.67415      -3.00110      -1.91745      0.503304      0.687291      0.767080      0.837355      0.902106      0.936469
  65  11 3503.1926    3.0526  3.6616 12.4558  0.0000      0.455507  0.0424   0.0190   0.0769    0.0298   0.0000      0.148514   442.2210       6.35975       19.5862       3.01851      -1.83999      0.140029      0.695682      0.941259       1.06289       1.15132       1.23048       1.25993
  65  12 3692.3537    2.3886  6.2345 12.0328  0.0004      0.575096  0.0704   0.0120   0.1228    0.0267   0.0000      0.110006   440.2478       11.9033       19.1631       1.23494      -2.82683       3.23865       1.09218       1.45054       1.65050       1.81908       1.91531       1.95428
  65  13 3879.2332    1.8174  9.2310 11.8045  0.0000      0.519389  0.1215   0.0081   0.1844    0.0221   0.0000      0.114936   443.3887       5.27003       28.8932       5.01861      -1.64029      -4.73502       1.64501       2.24112       2.52713       2.83196       2.99937       3.07427
  66   2 1575.4976    0.2353  0.2672  9.9867  0.0000       26.8530  0.0103   0.0058   0.0209    0.0203   0.0000       6.69626   442.0292      0.109743       21.7789      0.478124      -3.87459      0.186001      0.234502      0.312326      0.387167      0.406635      0.435657      0.439955
  66   3 1839.0954    0.4934  0.5525 10.0172  0.0000       14.3309  0.0129   0.0076   0.0261    0.0336   0.0000       1.63853   442.5351      0.748612       22.6390   -0.00380895      -2.89554      0.861525      0.251079      0.330974      0.374693      0.431728      0.470859      0.467483
  66   4 2081.3244    0.8360  0.9145 10.4279  0.0000       9.59762  0.0179   0.0103   0.0354    0.0518   0.0000      0.932568   443.3724      0.660309       22.0825     -0.148596      -2.67118     -0.267539      0.332458      0.463158      0.526225      0.603711      0.618956      0.643374
  66   5 2309.7609    1.3374  1.3178 11.0864  0.0000       5.43583  0.0241   0.0143   0.0432    0.0594   0.0000      0.664928   442.7709       1.73641       21.8464       1.33082      -4.01375     -0.898768      0.404422      0.546551      0.595829      0.696237      0.733464      0.764814
  66   6 2523.5849    2.0443  1.4443 11.7792  0.0000       2.67325  0.0246   0.0199   0.0435    0.0549   0.0000      0.533040   441.6604       1.65522       22.8468      0.797651      -2.55567      0.954416      0.411754      0.556198      0.625306      0.700124      0.744343      0.759248
  66   7 2731.6058    2.8737  1.3861 12.6904  0.0000       2.14504  0.0235   0.0294   0.0442    0.0534   0.0000      0.538927   442.6209       3.51800       21.9355       1.70905      -4.95646      -1.22289      0.399985      0.530025      0.596935      0.661283      0.697402      0.722404
  66   8 2935.5270    3.8125  1.3459 13.3542  0.0000       1.56439  0.0232   0.0400   0.0427    0.0551   0.0000      0.626626   441.9342       4.02141       22.0059       2.06512      -2.03778      -1.50018      0.385683      0.520113      0.571925      0.641553      0.653577      0.713842
  66   9 3134.0771    4.3256  1.4623 13.5062  0.0000      0.127118  0.0238   0.0425   0.0442    0.0517   0.0000      0.485970   442.5653       5.92918       21.0541       3.34028      -1.93889      0.783013      0.393873      0.531001      0.604831      0.672683      0.694823      0.715790
  66  10 3328.6187    3.7493  2.3106 12.9866  0.0001      0.462217  0.0311   0.0291   0.0573    0.0387   0.0000      0.230944   442.5973       6.20098       22.0553    -0.0376756      -1.22170     -0.625075      0.522568      0.698609      0.782752      0.874642      0.913348      0.935451
  66  11 3520.7081    3.0101  4.0925 12.2833  0.0001      0.494903  0.0445   0.0174   0.0818    0.0298   0.0000      0.130373   442.8068       9.44678       20.6826       4.41386      -4.53632      0.551099      0.725171      0.966122       1.09031       1.21776       1.28115       1.33787
  66  12 3710.3708    2.3057  6.5250 12.0147  0.0005      0.182429  0.0770   0.0111   0.1279    0.0258   0.0000      0.118473   441.1640       8.19372       23.3764       1.93488      -5.45672      0.686570       1.12690       1.54714       1.73038       1.91439       2.01225       2.12030
  67   1 1259.0403    0.0942  0.1147 10.0844  0.0000       24.8310  0.0137   0.0054   0.0230    0.0157   0.0000       78.6212   440.9364      0.503124       22.0576     0.0438882      -3.36928     -0.559610      0.262818      0.386099      0.413871      0.448061      0.454545      0.450985
  67   2 1584.8307    0.2552  0.2528  9.9408  0.0000       19.8146  0.0091   0.0061   0.0194    0.0204   0.0000       5.91887   442.4439     0.0315225       22.2089    -0.0693025      -3.02461    -0.0417626      0.215770      0.298083      0.355503      0.363032      0.377125      0.413607
  67   3 1849.2755    0.5020  0.5575 10.0624  0.0000       15.6379  0.0125   0.0078   0.0273    0.0343   0.0000       1.59285   442.2390      0.250916       22.0602      0.389753      -3.27285      0.487671      0.258557      0.330454      0.390913      0.435408      0.466960      0.472856
  67   4 2092.8495    0.8409  0.9829 10.3875  0.0000       8.38940  0.0189   0.0100   0.0372    0.0536   0.0000      0.904279   443.1443      0.233993       21.6818      0.635870      -3.61027     -0.282120      0.332790      0.436536      0.508960      0.565937      0.595867      0.604538
  67   5 2322.0742    1.3941  1.2022 11.2828  0.0000       5.19348  0.0229   0.0156   0.0416    0.0643   0.0000      0.743162   442.2027       1.13969       22.6373       1.46321      -2.26999      0.107000      0.379696      0.517217      0.573325      0.648778      0.690535      0.723936
  67   6 2536.7988    2.1030  1.4576 11.8725  0.0000       3.99912  0.0240   0.0204   0.0454    0.0527   0.0000      0.548470   442.5465       1.47123       23.0522       1.21372      -2.64213       1.16315      0.393943      0.529517      0.580280      0.656253      0.689949      0.722342
  67   7 2745.7880    3.0065  1.3815 12.5029  0.0000       1.47693  0.0228   0.0301   0.0420    0.0608   0.0000      0.526674   442.7849       3.16794       21.1910      0.752862      -3.35983     -0.604040      0.391190      0.537890      0.572966      0.631106      0.666730      0.702479
  67   8 2950.5971    3.8729  1.3257 13.3447  0.0000      0.866954  0.0224   0.0402   0.0426    0.0554   0.0000      0.567019   442.5647       4.11542       21.7386       1.70027      -3.50112      -2.09432      0.368530      0.511665      0.558329      0.627291      0.685006      0.686138
  67   9 3149.9484    4.2053  1.6133 13.3059  0.0000      0.597328  0.0247   0.0384   0.0453    0.0478   0.0000      0.360909   442.1449       6.54077       22.0940       1.84980      -2.49829     -0.258767      0.411274      0.547865      0.620998      0.683770      0.728950      0.748190
  67  10 3345.3682    3.7110  2.4380 13.0473  0.0001       1.11266  0.0327   0.0280   0.0587    0.0346   0.0000      0.245371   443.2890       6.83617       20.8852       3.08255      -2.95080      -1.51651      0.528488      0.704920      0.790353      0.893932      0.927024      0.962161
  67  11 3538.0561    2.8690  4.0886 12.4134  0.0000      0.344178  0.0467   0.0169   0.0843    0.0277   0.0000      0.147199   442.3698       9.40161       20.3683       4.27847      -1.70139      0.452006      0.736406      0.993625       1.11647       1.24230       1.31664       1.36328
  67  12 3728.7545    2.2279  6.7020 12.0015 -0.0006      0.479353  0.0808   0.0107   0.1348    0.0260   0.0000      0.117598   441.2873       5.96630       21.9606       2.26828      -1.55825      -3.70940       1.17276       1.58516       1.81350       1.98198       2.09172       2.18876
  68   2 1594.0573    0.2566  0.2896  9.9360  0.0000       23.7190  0.0097   0.0058   0.0209    0.0211   0.0000       5.37228   441.8521     -0.174553       22.2430      0.129153      -3.44527   -0.00745182      0.197516      0.260317      0.290903      0.339932      0.366875      0.385638
  68   3 1859.3131    0.5247  0.5505 10.0338  0.0000       14.4459  0.0124   0.0079   0.0254    0.0351   0.0000       1.50888   442.2639      0.428603       22.3487      0.342813      -2.99063       1.15813      0.235528      0.317438      0.372187      0.394435      0.440167      0.445247
  68   4 2104.2866    0.8769  0.9635 10.5144  0.0000       8.82048  0.0185   0.0105   0.0356    0.0508   0.0000      0.892869   442.4058      0.972603       22.0218      0.706051      -4.35415    -0.0697557      0.312774      0.435949      0.476921      0.543314      0.579611      0.598229
  68   5 2334.3130    1.4169  1.3132 11.4570  0.0000       6.38074  0.0239   0.0153   0.0446    0.0497   0.0000      0.707132   441.9061       1.71234       22.6235       1.81037      -4.00772     -0.163062      0.376235      0.506963      0.576188      0.633399      0.648881      0.688567
  68   6 2549.8430    2.1769  1.4879 11.8255  0.0000       3.21417  0.0243   0.0206   0.0434    0.0552   0.0000      0.502232   442.3843       2.30583       23.0997       2.40818      -3.25007     -0.334578      0.387899      0.538272      0.601071      0.670214      0.700489      0.721984
  68   7 2759.9486    2.9739  1.3940 12.7077  0.0000       1.36217  0.0235   0.0296   0.0431    0.0546   0.0000      0.551730   442.3965       3.30233       22.3480       1.18493      -3.87446      0.517048      0.379875      0.510522      0.578186      0.636877      0.675008      0.696303
  68   8 2965.6166    3.9937  1.3321 13.3264 -0.0004       1.11701  0.0226   0.0407   0.0414    0.0583   0.0000      0.558493   441.6323       3.93725       23.0280       1.77889      -2.24389     -0.348077      0.368552      0.492917      0.548505      0.621067      0.655820      0.673697
  68   9 3165.6906    4.2177  1.6016 13.4484 -0.0001      0.522507  0.0254   0.0392   0.0452    0.0484   0.0000      0.402601   442.7278       5.70050       22.5928       3.34133      -4.05705      -1.69104      0.410032      0.554473      0.617000      0.684213      0.719555      0.745772
  68  10 3361.8890    3.6861  2.4803 12.9645  0.0000      0.775941  0.0322   0.0272   0.0581    0.0351   0.0000      0.216204   442.5846       5.90505       21.8807       1.69302      -2.71458       2.47281      0.524782      0.711666      0.797691      0.886811      0.949282      0.967843
  68  11 3555.5145    2.8370  4.5327 12.2722  0.0000      0.647392  0.0497   0.0158   0.0898    0.0287   0.0000      0.123195   443.0027       6.43098       20.8672       4.80899      -3.03556    -0.0834746      0.779466       1.03233       1.17383       1.28282       1.37041       1.42483
  68  12 3746.9736    2.1345  6.9579 12.0264 -0.0019      0.919998  0.0856   0.0103   0.1424    0.0257   0.0000      0.128372   442.8773       6.89921       23.1630       6.18035      -7.34829      -3.82306       1.18300       1.60393       1.81157       2.02696       2.14660       2.24568
  69   1 1275.0288    0.1037  0.1064 10.0952  0.1195      -4.95713  0.0114   0.0058   0.0177    0.0151   0.0000       78.3438   440.8271    -0.0233445       21.6916      0.359414      -3.21399      0.119962      0.211459      0.304200      0.325253      0.330195      0.360930      0.341541
  69   2 1603.1793    0.2722  0.2915  9.9598  0.0000       25.5408  0.0097   0.0060   0.0195    0.0213   0.0000       4.98170   442.2108    0.00932753       22.1177      0.249877      -3.84471      0.349270      0.203663      0.259646      0.299311      0.326350      0.337937      0.368992
  69   3 1869.2880    0.5368  0.6305 10.0316  0.0000       13.9677  0.0137   0.0076   0.0279    0.0363   0.0000       1.41026   442.1493      0.236046       22.0307      0.169312      -2.88674      0.213069      0.257531      0.354159      0.401123      0.450052      0.483393      0.489097
  69   4 2115.5925    0.9137  0.9760 10.4213  0.0000       7.01005  0.0182   0.0106   0.0350    0.0558   0.0000      0.841848   442.2964      0.823614       22.2491      0.353988      -2.86441      0.620696      0.303334      0.409482      0.449551      0.495208      0.525237      0.545436
  69   5 2346.3481    1.4727  1.3701 11.1418  0.0000       3.84535  0.0232   0.0147   0.0420    0.0566   0.0000      0.570450   441.4708       1.49377       21.2256      0.745835      -4.34423      -1.07148      0.372435      0.493703      0.558708      0.628819      0.659573      0.682797
  69   6 2562.8335    2.1752  1.4704 12.0295 -0.0007       3.55962  0.0242   0.0210   0.0450    0.0515   0.0000      0.527837   441.9405       2.44176       22.3505       1.95456      -3.43234      0.281921      0.388196      0.514509      0.574600      0.646788      0.688553      0.709584
  69   7 2774.0812    3.0880  1.2797 13.0033  0.0000       2.16905  0.0223   0.0327   0.0422    0.0554   0.0000      0.596067   442.2269       2.76753       22.1603       2.08582      -2.72150     -0.963785      0.360842      0.490729      0.536444      0.614953      0.637153      0.663529
  69   8 2980.6117    4.0179  1.3254 13.4708  0.0000       3.05471  0.0228   0.0415   0.0410    0.0537   0.0000      0.623473   442.7122       5.08039       22.1313       1.89783      -4.14839     -0.158942      0.368114      0.489980      0.540430      0.615471      0.654351      0.682946
  69   9 3181.3395    4.1480  1.7337 13.3935  0.0000      0.310142  0.0262   0.0367   0.0489    0.0441   0.0000      0.422014   442.0131       5.13916       22.4762       1.03475      -3.69335      0.632097      0.419675      0.567471      0.635829      0.706804      0.742529      0.766518
  69  10 3378.3277    3.5635  2.9072 12.6904  0.0000      0.503242  0.0341   0.0235   0.0633    0.0333   0.0000      0.169249   441.0240       5.65258       22.4340       4.67932      -4.04069      0.374589      0.541032      0.728687      0.806769      0.929931      0.964618      0.996833
  69  11 3572.7240    2.8124  4.6664 12.2313  0.0000      0.564432  0.0506   0.0153   0.0904    0.0288   0.0000      0.119708   442.2543       5.24620       22.4490       2.64805      -3.29777      -3.16807      0.784647       1.06486       1.20594       1.34242       1.41697       1.47797
  69  12 3764.6641    2.1997  7.9752 11.9414 -0.0004      0.599693  0.0957   0.0094   0.1503    0.0246   0.0000      0.114143   442.6862       6.95344       23.2399       6.63960      -1.78245      -1.26268       1.25082       1.66221       1.91478       2.11604       2.24503       2.32001
  70   1 1282.9078    0.1052  0.0880 10.0288  0.0000       10.1126  0.0092   0.0056   0.0168    0.0149   0.0000       71.5510   440.7286     -0.289458       22.3407     -0.475227      -3.34055      0.190148      0.174243      0.207605      0.272122      0.285224      0.317286      0.338272
  70   2 1612.2027    0.2602  0.2859  9.9844  0.0000       25.8943  0.0096   0.0058   0.0202    0.0209   0.0000       5.50857   441.7329     -0.325293       22.2742      0.397005      -3.64735     0.0454969      0.186346      0.258834      0.300230      0.334857      0.350914      0.378347
  70   3 1879.2007    0.5417  0.6488 10.0988  0.0000       14.3447  0.0141   0.0077   0.0289    0.0351   0.0000       1.43700   442.5539      0.900463       22.2615     -0.173116      -3.35861      0.358477      0.253330      0.342949      0.377377      0.410713      0.439138      0.487672
  70   4 2126.7969    0.9119  0.9711 10.5482  0.0000       7.15130  0.0186   0.0107   0.0349    0.0529   0.0000      0.886349   442.7399      0.204343       23.0699      0.715659      -3.30772      0.206824      0.311117      0.417940      0.459978      0.517902      0.550355      0.561616
  70   5 2358.3110    1.4936  1.3118 11.3791  0.0000       4.36411  0.0233   0.0155   0.0419    0.0547   0.0000      0.640338   442.2078       2.01777       21.9138       1.14867      -3.23447      0.125306      0.374845      0.504976      0.566247      0.626881      0.660992      0.679510
  70   6 2575.7513    2.2433  1.4826 12.1320  0.0001       3.36818  0.0240   0.0217   0.0448    0.0507   0.0000      0.519889   442.5298      0.940609       22.2202       2.40755      -3.96905     -0.161582      0.379514      0.505816      0.577300      0.654504      0.696198      0.733554
  70   7 2788.0210    3.2350  1.3949 12.8044  0.0000       1.83430  0.0232   0.0314   0.0410    0.0528   0.0000      0.529495   443.3162       3.28871       21.9805      0.780222      -3.09048      0.809421      0.361196      0.470368      0.529868      0.599654      0.604569      0.630742
  70   8 2995.3810    4.0468  1.4029 13.3696  0.0000       1.34894  0.0235   0.0396   0.0417    0.0525   0.0000      0.492152   442.0509       4.42194       22.2571       1.19427      -2.90697     -0.981085      0.369172      0.513402      0.554012      0.628787      0.677638      0.696413
  70   9 3196.9735    4.2059  1.8020 13.1872  0.0001       1.46144  0.0259   0.0353   0.0469    0.0451   0.0000      0.341519   442.7412       5.97311       22.3994       1.87778      -2.31087      0.211808      0.402360      0.558222      0.613823      0.710812      0.738321      0.772236
  70  10 3394.6934    3.5275  2.8601 12.7368  0.0000      0.729722  0.0347   0.0236   0.0633    0.0334   0.0000      0.207690   442.3314       7.28527       20.9939       3.00339      -2.92275     -0.306691      0.539209      0.730105      0.812149      0.901617      0.938876      0.982594
  70  11 3589.7979    2.7404  4.7496 12.2630 -0.0001      0.492462  0.0517   0.0149   0.0936    0.0276   0.0000      0.136608   441.4240       7.05983       21.3002       3.90957      -1.82233      0.150077      0.773628       1.03602       1.18337       1.29766       1.38452       1.44691
  70  12 3782.2332    2.1634  8.0039 11.9264  0.0021     0.0595741  0.0966   0.0092   0.1492    0.0242   0.0000      0.112625   441.7222       10.0608       17.4461       7.84326      -1.83855      -3.24613       1.24796       1.66387       1.89717       2.10178       2.19557       2.29061
  71   1 1290.7309    0.1123  0.0977 10.1137  0.0000       9.94621  0.0100   0.0055   0.0148    0.0152   0.0000       59.2066   440.5694      0.208101       21.9472       1.09429      -3.55919      0.385661      0.197100      0.250560      0.301485      0.299718      0.354336      0.388013
  71   2 1621.0931    0.2801  0.3303  9.9903  0.0000       21.0126  0.0101   0.0059   0.0223    0.0223   0.0000       4.39333   442.1465    -0.0241955       22.1054      0.514152      -3.93719     -0.132633      0.197931      0.246835      0.294257      0.333229      0.353465      0.357653
  71   3 1888.9690    0.5559  0.6859 10.0542  0.0000       10.5392  0.0141   0.0077   0.0295    0.0386   0.0000       1.24947   442.2342       1.10560       22.0991      0.463319      -3.11045      0.542844      0.257113      0.345102      0.390307      0.424415      0.476713      0.487990
  71   4 2137.9700    0.9567  1.0246 10.5350  0.0000       7.50976  0.0187   0.0108   0.0369    0.0583   0.0000      0.841421   442.6687      0.771136       22.1973      0.555033      -2.63741     -0.692042      0.311401      0.415690      0.471455      0.524080      0.544170      0.572588
  71   5 2370.1694    1.4845  1.4119 11.4314  0.0000       4.11071  0.0249   0.0149   0.0449    0.0533   0.0000      0.636268   442.5169       1.45324       21.3462      0.996674      -3.53160   -0.00488814      0.377926      0.527466      0.576402      0.636391      0.680427      0.694707
  71   6 2588.5274    2.3109  1.5281 12.0956  0.0000       2.67594  0.0245   0.0214   0.0446    0.0506   0.0000      0.500227   441.9202       2.25529       22.1708       1.26179      -3.03112     -0.907069      0.379675      0.524305      0.570122      0.650498      0.685018      0.721355
  71   7 2801.9112    3.2139  1.3885 12.9645  0.0000       1.42802  0.0224   0.0317   0.0436    0.0508   0.0000      0.541337   443.0786       3.10416       21.5121       2.36462      -2.68261     0.0179685      0.356015      0.479789      0.539779      0.604312      0.655175      0.680909
  71   8 3010.0348    4.2214  1.3640 13.4262  0.0000       1.31205  0.0223   0.0412   0.0402    0.0535   0.0000      0.501225   442.0866       4.58026       21.2313       2.22230      -2.64413      0.407995      0.354693      0.478066      0.526155      0.594627      0.635854      0.656084
  71   9 3212.3563    4.1676  1.8331 13.3943  0.0000      0.821421  0.0264   0.0356   0.0488    0.0422   0.0000      0.332644   442.0691       5.28729       21.8541       1.23235      -2.48219    -0.0279307      0.426368      0.571200      0.631966      0.704197      0.752387      0.778275
  71  10 3410.9635    3.4860  3.0797 12.6335 -0.0001      0.905944  0.0349   0.0221   0.0654    0.0332   0.0000      0.176039   442.1700       7.80364       22.1623       1.73477      -1.11897      0.971065      0.538488      0.731443      0.821730      0.908315      0.974203       1.01705
  71  11 3606.8521    2.6550  5.1217 12.2960 -0.0002      0.352787  0.0570   0.0139   0.1005    0.0276   0.0000      0.149568   444.0383       5.84739       21.9828       2.27094      -3.12055      -1.19682      0.833221       1.12932       1.25725       1.38481       1.49058       1.54611
  71  12 3799.8236    1.9903  7.7511 12.0592 -0.0020     -0.256141  0.1025   0.0091   0.1591    0.0240   0.0000      0.130242   442.6169       7.89900       19.2963       6.23374      -3.72005     0.0126630       1.31437       1.77197       2.01631       2.22063       2.35147       2.46805
  72   1 1298.4959    0.1043  0.0881 10.0648  0.0000       30.1295  0.0101   0.0053   0.0144    0.0152   0.0000       73.1117   440.8945      0.189573       21.7623      0.158208      -3.58999      0.318190      0.187320      0.243396      0.283851      0.294725      0.331710      0.356105
  72   2 1629.9348    0.2931  0.3222  9.9424  0.0000       27.7611  0.0098   0.0060   0.0205    0.0217   0.0000       4.31006   442.0914    -0.0571272       21.7867     -0.127808      -3.33864     -0.255651      0.194576      0.256084      0.280961      0.323240      0.334807      0.339440
  72   3 1898.7441    0.5916  0.6169 10.1388  0.0000       11.5752  0.0130   0.0082   0.0259    0.0359   0.0000       1.27429   442.5016     -0.146607       22.2394   -0.00756116      -4.26917      0.864485      0.244784      0.326603      0.365040      0.411124      0.442326      0.453862
  72   4 2149.0497    0.9653  1.0665 10.6570  0.0000       8.83787  0.0200   0.0109   0.0380    0.0551   0.0000      0.869397   442.7172       1.01787       22.3853       1.24379      -3.15036     -0.116633      0.321885      0.437377      0.494321      0.561004      0.576091      0.616234
  72   5 2382.0229    1.5484  1.3935 11.4818  0.0000       5.77453  0.0235   0.0156   0.0448    0.0521   0.0000      0.620708   442.5983       1.82503       21.9960      0.838819      -2.76968     -0.609970      0.370756      0.500507      0.565147      0.625560      0.658779      0.682177
  72   6 2601.3031    2.3346  1.5297 12.1866  0.0000       3.18964  0.0247   0.0217   0.0438    0.0484   0.0000      0.508074   442.7037       2.77312       22.3485       1.06531      -3.21171     -0.930358      0.375439      0.504173      0.561788      0.638413      0.633767      0.675523
  72   7 2815.6805    3.3237  1.3618 12.9661  0.0000       1.55476  0.0227   0.0325   0.0400    0.0523   0.0000      0.565855   443.2948       3.77107       21.7672      0.159238      -2.11655     -0.679089      0.356044      0.478125      0.531865      0.604666      0.626518      0.647120
  72   8 3024.5708    4.1374  1.4732 13.3898  0.0000      0.683227  0.0232   0.0388   0.0430    0.0502   0.0000      0.484196   442.9617       4.15333       21.4651      0.603736      -3.58515      -1.12208      0.359830      0.474977      0.548451      0.615303      0.643355      0.678500
  72   9 3227.7337    4.1669  1.8677 13.3765  0.0000      0.743835  0.0270   0.0348   0.0477    0.0397   0.0000      0.308379   441.7476       5.50386       22.3563       1.92097      -1.84090     -0.960064      0.423458      0.582095      0.634351      0.713757      0.747208      0.789389
  72  10 3427.0919    3.4271  3.0682 12.7800  0.0000      0.728308  0.0359   0.0224   0.0656    0.0312   0.0000      0.176085   442.5859       6.75025       21.5818       3.21947      -1.35678     -0.565584      0.553118      0.745755      0.840008      0.933494      0.982837       1.03030
  72  11 3623.7350    2.6306  5.3482 12.2537 -0.0009      0.630161  0.0596   0.0133   0.1059    0.0274   0.0000      0.126212   443.1204       8.99088       22.1231      0.906794      -2.15591       1.69602      0.841089       1.13295       1.29144       1.44488       1.51623       1.57864
  72  12 3818.0105    1.9431  8.2071 12.0125 -0.0008      0.882166  0.1089   0.0087   0.1685    0.0232   0.0000      0.134495   444.0281       9.02428       20.6652       4.85356      -2.61875       1.04942       1.36400       1.85614       2.12251       2.32923       2.51095       2.57052
  73   1 1306.2111    0.1180  0.1279 10.0532  0.0000       57.5863  0.0107   0.0053   0.0193    0.0159   0.0000       45.6717   440.9464     -0.250343       22.2540      0.371333      -3.42750      0.366997      0.197469      0.294817      0.344301      0.366085      0.432622      0.473581
  73   2 1638.6354    0.2933  0.3148  9.9500  0.0000       22.9172  0.0095   0.0059   0.0195    0.0215   0.0000       4.38119   442.2946      0.256807       22.5577      0.593254      -4.20843      0.398613      0.188557      0.238941      0.275960      0.299720      0.327074      0.346278
  73   3 1908.4031    0.5935  0.6669 10.1209  0.0000       10.3760  0.0135   0.0079   0.0283    0.0382   0.0000       1.24512   442.4079      0.977618       21.9921     -0.456809      -3.31270     -0.317156      0.237389      0.317674      0.356837      0.399002      0.418361      0.419934
  73   4 2159.9833    1.0056  1.0976 10.6500  0.0000       8.43292  0.0198   0.0112   0.0380    0.0565   0.0000      0.833260   443.5319      0.133464       21.8003      0.280572      -2.79836      0.821138      0.309825      0.412236      0.462937      0.513012      0.557080      0.579250
  73   5 2393.6230    1.6185  1.4003 11.6000 -0.0007       4.49127  0.0240   0.0161   0.0439    0.0501   0.0000      0.635499   442.0867       2.13379       22.1993       1.35706      -3.63689     -0.834212      0.373006      0.482896      0.557122      0.628406      0.658733      0.691237
  73   6 2613.9360    2.4381  1.5210 12.1800 -0.0012       2.30968  0.0238   0.0223   0.0439    0.0493   0.0000      0.488479   442.5590       2.55504       22.6563       2.03900      -2.96655       1.31461      0.369625      0.488056      0.541989      0.621125      0.660708      0.670083
  73   7 2829.4096    3.3087  1.4103 13.0737  0.0000       1.85703  0.0233   0.0324   0.0427    0.0500   0.0000      0.532272   443.2208       3.83937       22.4346      0.979787      -2.82549     -0.495487      0.353183      0.472929      0.528493      0.598586      0.624849      0.643753
  73   8 3039.1093    4.1901  1.4449 13.5559  0.0000       2.02143  0.0230   0.0401   0.0431    0.0468   0.0000      0.618469   442.8891       4.06960       21.4109      0.901641      -3.03759     -0.331680      0.345286      0.469058      0.521804      0.592105      0.609849      0.639488
  73   9 3242.8849    4.1394  1.9399 13.2644 -0.0000     -0.312901  0.0267   0.0332   0.0486    0.0392   0.0000      0.326490   442.5156       4.58618       21.7043       1.64188      -2.35677     -0.272636      0.412215      0.557326      0.622033      0.690463      0.725789      0.753620
  73  10 3443.1274    3.3256  3.2883 12.6799  0.0000      0.425638  0.0373   0.0208   0.0689    0.0306   0.0000      0.142999   442.6357       5.14240       20.9574       3.43364     -0.407511      -1.00401      0.572237      0.770219      0.868297      0.968379       1.03221       1.04961
  73  11 3640.6215    2.6330  5.9887 12.1438  0.0000      0.526608  0.0660   0.0122   0.1132    0.0276   0.0000      0.115842   440.3958       6.23532       21.4141       4.03174      -1.37799      -1.18469      0.895781       1.21184       1.36735       1.52610       1.62487       1.68807
  74   1 1313.8609    0.1183  0.1416 10.0408  0.0000       34.9205  0.0095   0.0050   0.0238    0.0155   0.0000       42.0213   441.0663   -0.00887903       21.9069    -0.0635088      -3.25743      0.730327      0.187002      0.253586      0.307266      0.349748      0.340486      0.339834
  74   2 1647.2653    0.3006  0.3329  9.9768  0.0000       22.3916  0.0099   0.0059   0.0203    0.0218   0.0000       3.96812   442.0196      0.152009       21.4441    -0.0119415      -3.50943   -0.00477967      0.177929      0.236066      0.272301      0.304055      0.309329      0.334752
  74   3 1918.0438    0.6109  0.6926 10.0214  0.0000       13.2019  0.0136   0.0080   0.0283    0.0413   0.0000       1.18939   442.7870    -0.0982964       22.2319      0.550697      -3.16731     -0.657921      0.234414      0.312175      0.359210      0.398426      0.424782      0.436795
  74   4 2170.8384    1.0302  1.1201 10.7135  0.0000       5.86426  0.0198   0.0112   0.0388    0.0565   0.0000      0.798060   442.2340       1.05224       22.1496      0.501148      -3.09222      0.300978      0.316056      0.435981      0.491062      0.554819      0.588742      0.605567
  74   5 2405.2280    1.6368  1.4103 11.7132  0.0001       4.65544  0.0238   0.0162   0.0445    0.0466   0.0000      0.654031   442.0379       2.21561       21.7912      0.758007      -3.17254    -0.0131225      0.346605      0.473984      0.536556      0.591817      0.629440      0.647504
  74   7 2842.9837    3.4757  1.3792 13.0377  0.0000       1.57475  0.0219   0.0333   0.0416    0.0533   0.0000      0.514542   442.6571       4.09636       21.7973       1.67549      -3.62484     -0.135777      0.331357      0.440400      0.495839      0.552843      0.596267      0.614526
  74   8 3053.4806    4.2738  1.4558 13.5914  0.0000       1.54737  0.0228   0.0408   0.0425    0.0477   0.0000      0.535094   442.4756       5.18709       21.8890       1.89654      -3.28422     -0.386268      0.343017      0.465999      0.513717      0.562425      0.611015      0.637342
  74   9 3258.0319    4.0734  2.0733 13.2347  0.0000      0.135061  0.0279   0.0313   0.0510    0.0380   0.0000      0.294313   442.9199       6.30885       21.6432      0.640215      -2.25619      -1.23742      0.416878      0.562434      0.620455      0.702742      0.730170      0.751495
  74  10 3459.1113    3.2941  3.4716 12.6301 -0.0000      0.671528  0.0382   0.0196   0.0708    0.0296   0.0000      0.150190   442.1538       6.33438       21.4654       2.91104      -3.21867      0.546793      0.561051      0.748451      0.843112      0.932187      0.986288       1.04154
  74  11 3657.2873    2.5018  5.8845 12.1966  0.0003      0.334825  0.0679   0.0119   0.1134    0.0274   0.0000      0.131492   441.4490       7.79542       21.2846       3.11981      -4.19434      -1.75735      0.902032       1.20674       1.35941       1.52398       1.62937       1.71532
  75   1 1321.4160    0.1209  0.1064 10.0628  0.0000       33.2667  0.0093   0.0053   0.0162    0.0151   0.0000       48.2455   440.5754      0.270604       22.2204      0.594966      -4.12122    -0.0865260      0.184739      0.263444      0.323837      0.334501      0.356287      0.336888
  75   2 1655.7869    0.3113  0.3387  9.9922  0.0000       22.0329  0.0101   0.0060   0.0196    0.0220   0.0000       3.76543   441.7739    -0.0342989       22.6902     -0.463936      -3.68047      0.483068      0.184412      0.250915      0.275414      0.304803      0.333610      0.343119
  75   3 1927.5439    0.6172  0.7228 10.1253  0.0000       10.5551  0.0141   0.0078   0.0299    0.0403   0.0000       1.20226   442.5012      0.384118       22.3771      0.207430      -2.69113     -0.153899      0.242705      0.330037      0.377019      0.421984      0.442627      0.452278
  75   4 2181.6084    1.0473  1.1077 10.8926  0.0000       6.56704  0.0198   0.0115   0.0387    0.0514   0.0000      0.847731   442.2470      0.645705       22.5270       1.21249      -3.00080       1.19243      0.294215      0.399573      0.464467      0.526212      0.537861      0.568548
  75   5 2416.6131    1.6855  1.5098 11.6091  0.0000       3.36679  0.0242   0.0156   0.0448    0.0460   0.0000      0.556387   442.4182       2.38001       21.5136      0.599857      -2.97053      0.129166      0.351578      0.477376      0.531379      0.604132      0.647226      0.680834
  75   6 2638.9847    2.5113  1.5303 12.4077  0.0000       2.35407  0.0244   0.0230   0.0439    0.0463   0.0000      0.500294   442.4986       3.17430       22.4723       1.38945      -2.76674      0.206292      0.357795      0.473715      0.526009      0.598813      0.638248      0.651799
  75   7 2856.5628    3.5510  1.4680 13.0051  0.0000       2.71845  0.0227   0.0328   0.0420    0.0513   0.0000      0.533294   442.9997       3.79423       21.8353      0.503860      -3.41577     -0.398384      0.339433      0.452071      0.508538      0.559163      0.596845      0.617327
  75   8 3067.7284    4.2278  1.4749 13.5956  0.0000      0.445108  0.0232   0.0396   0.0425    0.0472   0.0000      0.504927   442.6151       4.26341       21.8343       1.46125      -1.87114     0.0908286      0.351828      0.472197      0.525284      0.591752      0.627478      0.672346
  75   9 3273.2176    3.9900  2.0790 13.3074  0.0001      0.745465  0.0286   0.0308   0.0515    0.0367   0.0000      0.297237   442.4198       4.25013       22.2261       2.34773      -2.77212       1.37519      0.420160      0.570272      0.632673      0.696104      0.739409      0.769695
  75  10 3474.9138    3.2316  3.7845 12.5626  0.0000      0.283716  0.0411   0.0184   0.0741    0.0292   0.0000      0.147603   442.7727       6.64187       23.0174       2.07227      -1.68117      0.167199      0.591900      0.801361      0.892212      0.992466       1.05327       1.08837
  75  11 3673.8951    2.4666  6.3372 12.2073  0.0000      0.516507  0.0730   0.0112   0.1212    0.0264   0.0000      0.122809   442.3972       8.30843       23.2465       2.54331     -0.348205    -0.0325331      0.942764       1.26507       1.43242       1.57538       1.66163       1.75707
  76   1 1328.9633    0.1240  0.1470 10.0367  0.0000       25.7448  0.0104   0.0049   0.0180    0.0153   0.0000       37.5468   440.9345     -0.396552       22.3151      0.320611      -3.23992      0.277298      0.175519      0.238888      0.257775      0.288872      0.300134      0.337642
  76   2 1664.2295    0.3159  0.3577  9.9649  0.0000       20.3532  0.0097   0.0059   0.0214    0.0223   0.0000       3.55986   441.6092      0.227098       22.5099     0.0171738      -3.66343      0.294385      0.177635      0.233487      0.273697      0.299995      0.314358      0.321614
  76   3 1937.0557    0.6256  0.7148 10.1929  0.0000       14.2485  0.0140   0.0080   0.0297    0.0381   0.0000       1.31356   442.3907      0.372560       22.0305    -0.0645220      -3.28231     -0.404494      0.227035      0.308255      0.346763      0.387812      0.408358      0.420582
  76   4 2192.2660    1.0605  1.1429 10.9253  0.0000       6.14530  0.0211   0.0117   0.0383    0.0531   0.0000      0.851487   442.4054      0.459076       22.4359      0.543150      -3.87924     0.0493015      0.305045      0.418235      0.466985      0.533733      0.554092      0.595812
  76   5 2428.0378    1.7498  1.5383 11.5846 -0.0001       3.53335  0.0241   0.0159   0.0451    0.0480   0.0000      0.535321   442.4439       1.32865       22.9466      0.306813      -2.86619     -0.528649      0.347105      0.470409      0.524226      0.589471      0.623214      0.640923
  76   6 2651.4466    2.5438  1.5694 12.3782  0.0000       2.74617  0.0243   0.0229   0.0441    0.0451   0.0000      0.490780   442.6695       2.38007       22.2919       1.17434      -4.14037    -0.0960834      0.350775      0.469257      0.514446      0.593350      0.619944      0.665006
  76   7 2869.8976    3.5319  1.4552 13.0320  0.0000       1.31596  0.0223   0.0326   0.0423    0.0501   0.0000      0.583055   443.3863       2.67587       21.5820       1.92122     -0.892247      0.541863      0.322480      0.436285      0.482384      0.545054      0.575205      0.597011
  76   8 3081.9120    4.3377  1.4649 13.6014 -0.0005      0.126200  0.0230   0.0402   0.0418    0.0475   0.0000      0.473409   442.3105       5.29618       22.8628       2.05180      -2.58638     -0.994565      0.327148      0.439900      0.491403      0.552498      0.565112      0.603482
  76   9 3288.2323    4.0233  2.3398 13.0058  0.0000      0.886808  0.0289   0.0282   0.0529    0.0366   0.0000      0.214836   443.1819       5.39986       21.5078       2.45618      -2.71118      0.956541      0.422735      0.582134      0.648812      0.721035      0.768240      0.793982
  76  10 3490.7752    3.1426  3.8507 12.5945  0.0000      0.583131  0.0423   0.0179   0.0767    0.0283   0.0000      0.166634   442.2371       6.01640       22.7547       2.04639      -1.50469     -0.868748      0.586939      0.780926      0.896764      0.975126       1.05396       1.09636
  76  11 3690.3058    2.4146  6.5810 12.1741  0.0008      0.112963  0.0777   0.0108   0.1260    0.0263   0.0000      0.128588   442.2547       6.48429       24.1998       5.32256      -5.55339     -0.880895      0.960995       1.30967       1.47680       1.62990       1.74604       1.82477
  77   1 1336.4239    0.1286  0.1210 10.0290  0.0000       42.3726  0.0090   0.0050   0.0151    0.0155   0.0000       39.7108   440.5797      0.482490       22.0082      0.123687      -3.62885      0.717812      0.145037      0.199303      0.211413      0.247138      0.269881      0.312463
  77   2 1672.5842    0.3312  0.3822 10.0195  0.0000       20.8577  0.0105   0.0061   0.0217    0.0230   0.0000       3.34565   441.9858     -0.235146       22.7817      0.544165      -3.71913     -0.543776      0.188848      0.248591      0.278237      0.319762      0.344762      0.369050
  77   3 1946.4612    0.6410  0.7585 10.2596  0.0000       12.7838  0.0149   0.0080   0.0302    0.0393   0.0000       1.25819   441.7643      0.552946       22.0228      0.123068      -3.60587    -0.0203221      0.246276      0.330426      0.375747      0.408342      0.441362      0.448649
  77   4 2202.8225    1.1073  1.2760 10.7617 -0.0003       4.90971  0.0219   0.0113   0.0407    0.0573   0.0000      0.742969   442.1345       1.57276       22.9121      0.961871      -3.38756      0.617293      0.314593      0.412340      0.485293      0.543474      0.563222      0.588017
  77   5 2439.3154    1.7807  1.5268 11.6149  0.0000       3.63062  0.0243   0.0161   0.0433    0.0494   0.0000      0.520096   442.3862       1.88780       22.3470       2.08751      -2.82724      0.394831      0.357308      0.490991      0.545606      0.606203      0.644314      0.674692
  77   6 2663.7793    2.6347  1.5474 12.3704  0.0000       2.48138  0.0230   0.0232   0.0430    0.0452   0.0000      0.449298   442.9751       2.43702       22.1555       2.04989      -2.53391     -0.594500      0.338305      0.460956      0.512908      0.578008      0.596554      0.627081
  77   7 2883.2801    3.7736  1.4585 13.0497  0.0001       2.46697  0.0220   0.0340   0.0404    0.0513   0.0000      0.473605   443.2681       3.46740       21.4669       1.28081      -3.49152     -0.446509      0.318958      0.443301      0.487491      0.548958      0.583057      0.599120
  77   8 3096.0223    4.3711  1.5416 13.4162 -0.0004       1.32238  0.0224   0.0379   0.0411    0.0456   0.0000      0.435509   442.8254       4.52021       22.8924       1.35891      -1.30580      0.556661      0.322878      0.431296      0.493529      0.536038      0.582007      0.605585
  77   9 3302.9870    3.8896  2.3585 13.2469  0.0001      0.468804  0.0301   0.0279   0.0552    0.0326   0.0000      0.270881   442.8087       6.96267       22.0919       1.02828      -2.96389     -0.336677      0.434188      0.596179      0.664259      0.732247      0.788651      0.824552
  77  10 3506.4661    3.0869  4.1400 12.5051 -0.0000      0.414066  0.0442   0.0168   0.0798    0.0285   0.0000      0.136410   442.0771       5.77233       20.5389       5.05074      -3.95980      -1.12935      0.611881      0.822718      0.936575       1.04999       1.10581       1.14711
  77  11 3707.0025    2.3037  6.7285 12.2138 -0.0030      0.640314  0.0832   0.0104   0.1337    0.0257   0.0000      0.137911   443.0193       8.74333       19.3598       1.29981      -2.95144      -4.21084      0.983821       1.35635       1.50875       1.68556       1.78490       1.85335
  78   1 1343.8446    0.1277  0.1419 10.0642  0.0002       59.0798  0.0087   0.0050   0.0204    0.0158   0.0000       36.4298   440.7718     -0.331722       21.9853      0.224247      -3.81124      0.388274      0.147353      0.216868      0.235203      0.269757      0.295064      0.272123
  78   2 1680.8431    0.3374  0.3588 10.0166 -0.0002       18.8827  0.0099   0.0061   0.0197    0.0231   0.0000       3.40710   441.7271     -0.184418       22.0637      0.436738      -3.49894     -0.851982      0.179115      0.250738      0.287774      0.315164      0.342710      0.353274
  78   3 1955.7724    0.6619  0.8100 10.1989  0.0000       12.1087  0.0154   0.0080   0.0312    0.0418   0.0000       1.15611   442.7275     0.0573193       22.6344      -1.00300      -2.93162     -0.285368      0.237862      0.318974      0.351076      0.401500      0.422790      0.436150
  78   4 2213.3679    1.1255  1.2956 10.8657  0.0000       5.53627  0.0217   0.0113   0.0412    0.0514   0.0000      0.713607   443.2435       1.35188       22.0774      0.378204      -3.25077    -0.0564806      0.312650      0.416407      0.473504      0.526494      0.560062      0.577579
  78   5 2450.5391    1.7929  1.5504 11.7639  0.0000       3.68256  0.0239   0.0161   0.0460    0.0436   0.0000      0.548316   442.6478       2.05580       21.8737     -0.276706      -3.63666      0.947334      0.341336      0.450070      0.510505      0.559377      0.601760      0.628993
  78   6 2676.0331    2.6970  1.5318 12.4715  0.0000       1.74331  0.0234   0.0239   0.0430    0.0471   0.0000      0.501161   443.1139       2.78071       22.9099     0.0192344      -3.85936     -0.245734      0.322568      0.438788      0.483031      0.546592      0.563734      0.595554
  78   7 2896.4535    3.7308  1.4801 13.1679  0.0000       1.39287  0.0224   0.0335   0.0413    0.0457   0.0000      0.613874   443.0580       2.72258       22.1712       1.86798      -3.41437      0.319797      0.318783      0.429783      0.474523      0.537884      0.571135      0.587013
  78   8 3109.9937    4.3834  1.5896 13.4438  0.0000     -0.575594  0.0232   0.0379   0.0414    0.0464   0.0000      0.396074   442.8306       4.59075       21.9319       1.95668      -2.46467     -0.764359      0.336015      0.438794      0.504619      0.558244      0.587431      0.618547
  78   9 3317.9138    3.8924  2.4685 13.1264  0.0000      0.687263  0.0301   0.0270   0.0549    0.0336   0.0000      0.197537   442.8797       6.52652       21.9883       3.71340      -2.22952     -0.650468      0.436604      0.589448      0.665522      0.733373      0.773639      0.806529
  78  10 3521.9947    3.0190  4.3342 12.5050 -0.0000      0.239081  0.0465   0.0161   0.0842    0.0286   0.0000      0.141287   442.4967       7.24168       22.5480       2.24752      -2.39351     -0.777609      0.635366      0.861712      0.969108       1.08671       1.14218       1.19501
  78  11 3723.3469    2.3415  7.3508 12.1592  0.0010      0.588603  0.0883   0.0099   0.1372    0.0251   0.0000      0.122534   442.2989       6.79496       20.1015       3.46806      -4.20052       2.79497       1.02427       1.38620       1.56648       1.73747       1.84131       1.90752
  79   1 1351.1841    0.1269  0.1427 10.0508  0.0000       34.7726  0.0092   0.0049   0.0182    0.0153   0.0000       34.7362   440.6422      0.271293       22.0518     -0.252490      -3.21501      0.222196      0.160306      0.201752      0.224017      0.250708      0.271506      0.318469
  79   2 1689.0219    0.3528  0.4008  9.9594  0.0000       24.9891  0.0105   0.0060   0.0214    0.0237   0.0000       3.00798   441.7215      0.282442       22.0783      0.146908      -3.39688     -0.126958      0.174125      0.244613      0.273977      0.302083      0.322563      0.342172
  79   3 1965.0674    0.6744  0.8077 10.2926  0.0000       11.3320  0.0154   0.0082   0.0310    0.0413   0.0000       1.14788   442.4933     0.0862913       21.5730      0.788185      -3.09445      0.234910      0.234961      0.320750      0.370426      0.394069      0.407826      0.420293
  79   4 2223.7941    1.1616  1.3019 10.8577  0.0000       5.36851  0.0220   0.0114   0.0402    0.0525   0.0000      0.706863   442.5824      0.895843       22.4858     -0.378157      -3.76013     0.0670347      0.305669      0.424224      0.473059      0.533039      0.565598      0.593705
  79   5 2461.7242    1.8670  1.5867 11.7229  0.0013       3.98375  0.0235   0.0163   0.0450    0.0439   0.0000      0.508148   442.5439       1.75248       21.8730      0.216859      -2.60154      0.727946      0.322304      0.440015      0.491661      0.552758      0.590642      0.613914
  79   6 2688.2552    2.7736  1.5722 12.4648  0.0000       2.06896  0.0234   0.0240   0.0418    0.0463   0.0000      0.442078   442.4304       2.63016       22.2595       1.32681      -2.23301      0.673742      0.332750      0.455377      0.510151      0.577592      0.603071      0.625530
  79   7 2909.6489    3.7512  1.4544 13.1922  0.0000       2.19502  0.0226   0.0337   0.0401    0.0485   0.0000      0.602451   442.9320       3.71014       22.0896      0.630124      -2.65553    -0.0580092      0.314912      0.428535      0.480224      0.533528      0.566061      0.601095
  79   8 3123.8939    4.3401  1.6233 13.6154  0.0000     -0.191155  0.0238   0.0372   0.0443    0.0403   0.0000      0.460839   443.4530       5.06167       21.9945       2.45120      -3.54430       1.86873      0.329616      0.455716      0.494768      0.551588      0.604628      0.617228
  79   9 3332.5205    3.8137  2.5769 13.1575  0.0000      0.313677  0.0314   0.0260   0.0563    0.0318   0.0000      0.198047   442.6368       5.73255       22.4239       1.90108      -3.62774     -0.691226      0.449655      0.590253      0.670586      0.742535      0.800457      0.825140
  79  10 3537.5496    2.9653  4.6024 12.4921 -0.0000      0.356283  0.0495   0.0154   0.0885    0.0284   0.0000      0.138843   442.6952       5.25786       23.1562       3.15650     -0.946920     -0.671603      0.664264      0.890027       1.00528       1.12076       1.20893       1.24528
  79  11 3739.5111    2.2707  7.6909 12.1982  0.0011      0.249633  0.0943   0.0095   0.1457    0.0240   0.0000      0.128558   439.7795       5.12644       24.0569       3.30490     -0.697869      -2.12243       1.05969       1.42982       1.61036       1.80234       1.90134       2.01038
  80   1 1358.4685    0.1340  0.1640 10.0526  0.0000       30.7920  0.0098   0.0049   0.0192    0.0153   0.0000       29.5148   440.8351    0.00971525       21.7902      0.220642      -3.56145      0.376847      0.156637      0.219837      0.232380      0.257410      0.299370      0.296516
  80   2 1697.0871    0.3652  0.4226  9.9561  0.0000       17.9643  0.0105   0.0060   0.0215    0.0245   0.0000       2.66987   441.5577     0.0325879       22.4177     0.0430567      -3.59456     -0.112291      0.174619      0.240973      0.276029      0.308180      0.318960      0.340559
  80   3 1974.2570    0.6923  0.8686 10.1763  0.0000       9.45529  0.0159   0.0080   0.0321    0.0448   0.0000       1.05788   441.9303     0.0637740       22.5137     -0.296656      -3.32336     -0.282387      0.251595      0.337690      0.383786      0.433782      0.440736      0.474689
  80   4 2234.0884    1.1852  1.3181 10.9598 -0.0001       4.89379  0.0217   0.0116   0.0418    0.0513   0.0000      0.728674   442.6979      0.841321       22.5183      0.192039      -3.44240     -0.301598      0.300991      0.414343      0.462067      0.513602      0.537727      0.566882
  80   5 2472.6702    1.9096  1.6106 11.7713  0.0024       2.35769  0.0238   0.0165   0.0449    0.0453   0.0000      0.504695   442.6237       1.69123       22.6264      0.156717      -3.50769     -0.671830      0.331778      0.437776      0.492797      0.554873      0.581807      0.609119
  80   6 2700.3680    2.7789  1.5124 12.6291  0.0000       1.65377  0.0231   0.0247   0.0422    0.0452   0.0000      0.477661   442.2666       2.33580       21.4392      0.993764      -3.74403     -0.569770      0.321066      0.442959      0.483295      0.538483      0.582527      0.601240
  80   7 2922.7846    3.8838  1.5305 13.0711  0.0000       1.90194  0.0221   0.0335   0.0411    0.0506   0.0000      0.433237   442.6717       3.98517       22.2101       1.20553      -3.61829      0.143207      0.313684      0.423448      0.466364      0.528683      0.557124      0.589192
  80   8 3137.7752    4.2642  1.6882 13.5061 -0.0002      0.988898  0.0241   0.0355   0.0446    0.0412   0.0000      0.420257   443.6038       5.54773       23.0183       1.45974      -3.11534      0.249786      0.337619      0.457077      0.508983      0.560113      0.600873      0.635253
  80   9 3347.2349    3.7649  2.6981 12.9581  0.0000      0.531275  0.0317   0.0244   0.0578    0.0334   0.0000      0.209266   443.0070       6.74755       23.1865       2.31787      -1.83032      0.384503      0.436479      0.594623      0.656744      0.751131      0.797295      0.813579
  80  10 3553.0955    2.8706  4.5296 12.5380  0.0001      0.759781  0.0497   0.0152   0.0898    0.0276   0.0000      0.153824   442.9347       5.36475       22.2147       2.58023      -2.88275       1.46288      0.642507      0.881555      0.990369       1.09802       1.17140       1.21247
  80  11 3755.5228    2.1523  7.1308 12.2314 -0.0015      0.185797  0.0918   0.0095   0.1433    0.0243   0.0000      0.149634   442.3759       5.39484       20.9608      0.245901      -1.48784     -0.189734       1.05059       1.42633       1.61406       1.80326       1.89832       1.97983
  81   1 1365.7145    0.1366  0.1605 10.0475  0.0000       21.4397  0.0088   0.0048   0.0189    0.0153   0.0000       28.6689   440.6402    -0.0869451       22.1547      0.197335      -3.74395      0.146678      0.147842      0.190427      0.225786      0.255419      0.284149      0.290111
  81   2 1705.1067    0.3580  0.4919  9.9916  0.0000       19.1772  0.0123   0.0058   0.0255    0.0250   0.0000       2.66041   441.8599    -0.0777171       22.1007      0.205333      -3.89733    -0.0137859      0.205537      0.278264      0.309221      0.347260      0.353157      0.371262
  81   3 1983.4694    0.7023  0.8661 10.2425  0.0000       11.1314  0.0160   0.0081   0.0318    0.0439   0.0000       1.07856   442.3653      0.238624       22.6118     0.0770987      -2.95065     -0.243245      0.241336      0.330090      0.373948      0.414593      0.439447      0.457112
  81   4 2244.3283    1.1895  1.2974 10.9846  0.0000       5.65282  0.0219   0.0117   0.0404    0.0513   0.0000      0.724741   442.7505      0.824574       22.8345      0.511316      -2.73728      0.570484      0.291152      0.403207      0.442669      0.494430      0.531317      0.556441
  81   5 2483.6697    1.9256  1.5870 11.8446  0.0000       3.13841  0.0243   0.0166   0.0449    0.0447   0.0000      0.524255   443.1101       2.12154       21.7829       1.12648      -3.99368    -0.0123431      0.333609      0.453734      0.505254      0.562157      0.583538      0.612202
  81   6 2712.4900    2.8530  1.5056 12.7503  0.0000       2.50613  0.0229   0.0253   0.0424    0.0425   0.0000      0.533374   442.3242       2.92877       22.1995      0.718869      -3.34676      0.205769      0.305105      0.422629      0.475769      0.530900      0.554090      0.572843
  81   7 2935.6731    3.9232  1.5381 13.1595 -0.0000      0.810267  0.0222   0.0340   0.0417    0.0483   0.0000      0.442342   443.0080       3.31974       22.4949       1.96040      -2.95928      -1.00805      0.301538      0.415010      0.456139      0.518373      0.537628      0.565841
  81   8 3151.5189    4.3009  1.8441 13.4076  0.0000       1.31140  0.0246   0.0341   0.0461    0.0394   0.0000      0.328164   442.8727       4.21953       23.2753       2.35187      -2.78766    -0.0785282      0.342180      0.453165      0.522435      0.572777      0.615054      0.641462
  81   9 3361.7527    3.6833  2.8961 12.9395  0.0000      0.678565  0.0330   0.0229   0.0605    0.0307   0.0000      0.207248   442.9117       5.82221       22.0397       1.93221      -2.29719     -0.381051      0.444279      0.600365      0.676804      0.743102      0.793952      0.818407
  81  10 3568.4384    2.8635  4.9788 12.4530  0.0003      0.490370  0.0542   0.0142   0.0942    0.0280   0.0000      0.135502   442.3880       5.79345       20.5857       5.81924      -2.78468      -2.40969      0.676246      0.916466       1.03143       1.15452       1.21762       1.25964
  82   1 1372.9044    0.1332  0.1668 10.0245  0.0000       52.1176  0.0091   0.0047   0.0210    0.0156   0.0000       29.5456   441.0460     -0.486344       22.1081      0.761895      -3.69711    -0.0391811      0.143090      0.188194      0.228090      0.253055      0.253729      0.262196
  82   2 1713.0496    0.3731  0.4291  9.9960  0.0000       18.9141  0.0104   0.0061   0.0225    0.0242   0.0000       2.70232   441.6177      0.156794       21.9405      0.392851      -3.74228     -0.828438      0.178150      0.222774      0.249489      0.291873      0.317625      0.311314
  82   3 1992.5447    0.7115  0.9077 10.2963  0.0000       10.4624  0.0167   0.0081   0.0332    0.0437   0.0000       1.08625   441.9540      0.441009       22.0634      0.118114      -3.51890      0.308261      0.250706      0.330703      0.380976      0.405751      0.438085      0.461176
  82   4 2254.5253    1.2054  1.3598 10.9672  0.0000       6.05113  0.0224   0.0115   0.0419    0.0510   0.0000      0.688863   443.2077       1.75210       22.5211       1.71103      -4.36468      0.640672      0.301177      0.413578      0.457482      0.523572      0.565461      0.594405
  82   5 2494.5891    1.9802  1.5664 11.8251  0.0000       4.03963  0.0242   0.0169   0.0430    0.0458   0.0000      0.525503   442.0220       2.27264       21.8781     -0.257062      -4.59795       1.15495      0.330046      0.451557      0.508998      0.572391      0.621292      0.639674
  82   6 2724.4728    2.9428  1.5258 12.7322  0.0000       2.06547  0.0232   0.0257   0.0416    0.0444   0.0000      0.524604   442.0509       2.87069       21.9513       1.08262      -2.37853      0.665739      0.303306      0.422354      0.470010      0.521614      0.549589      0.585931
  82   7 2948.5849    4.0184  1.4283 13.3656  0.0000      0.761793  0.0215   0.0359   0.0395    0.0469   0.0000      0.595078   443.0466       4.20658       22.1105       1.68482      -2.77642      0.547875      0.294050      0.412126      0.453112      0.518649      0.543713      0.572483
  82   8 3165.0623    4.3054  1.8250 13.4040  0.0002     -0.212713  0.0247   0.0341   0.0448    0.0402   0.0000      0.331097   443.1655       5.17646       21.3418       2.51965      -2.96912      -1.52262      0.339210      0.450801      0.506841      0.571552      0.589674      0.606970
  82   9 3376.2425    3.6706  2.8541 12.9667  0.0000      0.523366  0.0329   0.0230   0.0597    0.0312   0.0000      0.184395   443.7377       5.40388       22.9520       2.63693      -1.22227     -0.250341      0.438319      0.604155      0.663601      0.752614      0.803902      0.841507
  82  10 3583.5797    2.8395  5.3454 12.4464  0.0006      0.196600  0.0587   0.0135   0.1013    0.0278   0.0000      0.134356   442.4869       5.55472       22.6452       3.05582     -0.363338      0.541669      0.709575      0.979114       1.09609       1.22062       1.30353       1.35201
  83   1 1380.0454    0.1487  0.1477 10.0331  0.0000       37.2790  0.0078   0.0050   0.0172    0.0151   0.0000       25.3496   440.5207     -0.367272       22.3300      0.277264      -3.71869     -0.514797      0.125699      0.169856      0.218762      0.262578      0.280232      0.303251
  83   2 1720.8826    0.3812  0.4723  9.9575  0.0000       17.3800  0.0112   0.0059   0.0229    0.0262   0.0000       2.40707   441.7645      0.478836       22.6515      0.156689      -3.56421      0.215612      0.179354      0.241732      0.278361      0.301060      0.321696      0.336721
  83   3 2001.5893    0.7250  0.8434 10.3441  0.0000       11.4017  0.0152   0.0083   0.0313    0.0423   0.0000       1.08075   442.2280       1.16193       22.3251       1.05287      -3.24849     -0.446108      0.220880      0.300043      0.341993      0.388900      0.405687      0.422555
  83   4 2264.5874    1.2575  1.3475 11.1160  0.0000       6.41735  0.0223   0.0123   0.0416    0.0506   0.0000      0.724952   442.6383      0.554212       22.7023      0.419547      -3.85584     -0.458832      0.296172      0.405851      0.447023      0.509426      0.535030      0.567338
  83   5 2505.4335    2.0532  1.6648 11.8272  0.0000       4.32523  0.0239   0.0170   0.0444    0.0448   0.0000      0.473159   442.3491       2.65049       22.5880       1.10485      -2.85464      0.404940      0.321093      0.434308      0.486021      0.537168      0.580814      0.597222
  83   6 2736.3858    2.9647  1.4953 12.7487 -0.0001       2.18651  0.0224   0.0260   0.0410    0.0444   0.0000      0.515693   443.9601       3.58969       21.8851       1.40190      -3.14879     -0.960460      0.299772      0.413730      0.446837      0.506591      0.548922      0.569436
  83   7 2961.3909    4.0243  1.5588 13.2112  0.0000       1.10364  0.0218   0.0339   0.0412    0.0453   0.0000      0.441579   442.2102       3.86479       22.4870       1.31877      -3.51919      0.311354      0.301356      0.407445      0.461785      0.521469      0.541036      0.568075
  83   8 3178.7228    4.3240  1.7960 13.5547  0.0001      0.696404  0.0250   0.0347   0.0460    0.0386   0.0000      0.371311   442.4486       5.40198       22.4185       1.12879      -2.72952       1.33210      0.328972      0.452582      0.508470      0.578349      0.615317      0.629439
  83   9 3390.7082    3.5847  3.0013 12.9253 -0.0000      0.863652  0.0341   0.0219   0.0620    0.0307   0.0000      0.200685   443.4417       5.51754       20.5278       2.93120      -2.80199     -0.947554      0.446892      0.594632      0.671232      0.741233      0.803906      0.832702
  83  10 3598.7765    2.6612  5.1871 12.5466 -0.0019      0.363100  0.0600   0.0133   0.1033    0.0265   0.0000      0.158783   443.0267       6.43298       23.6111      0.187342      -3.38985      0.931420      0.710093      0.955093       1.08791       1.19507       1.26439       1.34644
  84   1 1387.1065    0.1439  0.1381 10.0151  0.0000       12.9824  0.0083   0.0049   0.0156    0.0146   0.0000       28.3246   440.5792     -0.412976       21.7793     -0.157280      -4.11883     -0.248805      0.141925      0.205538      0.226890      0.244155      0.260898      0.266715
  84   2 1728.6375    0.3811  0.5477  9.9092 -0.0003       17.9640  0.0126   0.0057   0.0259    0.0271   0.0000       2.27918   441.2867     -0.223067       21.4304      0.268686      -3.08133     -0.551877      0.194518      0.254923      0.292044      0.331815      0.340777      0.371749
  84   3 2010.5681    0.7511  0.8898 10.4248  0.0000       10.5767  0.0165   0.0085   0.0318    0.0424   0.0000       1.08872   442.2416      0.628007       22.8459     -0.321953      -3.85463      0.549411      0.230483      0.316926      0.348836      0.396240      0.405202      0.438653
  84   4 2274.5130    1.2916  1.3088 11.1573  0.0013       5.35957  0.0213   0.0124   0.0407    0.0501   0.0000      0.720827   442.3234      0.160779       22.3689      0.594340      -3.00112     -0.330418      0.285750      0.382310      0.425030      0.483754      0.535445      0.556387
  84   5 2516.1699    2.0860  1.6922 11.8723  0.0000       2.90502  0.0241   0.0172   0.0445    0.0435   0.0000      0.446190   442.4793       1.67804       22.2484      0.950584      -2.75540      0.702556      0.318906      0.433627      0.480849      0.546602      0.554777      0.593557
  84   6 2748.2382    3.0244  1.5283 12.7414  0.0000       2.22689  0.0223   0.0260   0.0417    0.0449   0.0000      0.535281   443.1122       2.88898       21.7633      0.511569      -2.29261     -0.490574      0.295414      0.395419      0.440100      0.495731      0.522127      0.549226
  84   7 2974.0893    4.0977  1.4766 13.4638  0.0000      0.425863  0.0217   0.0363   0.0411    0.0453   0.0000      0.534456   443.1646       3.35956       22.6129       2.03599      -3.76668     -0.140861      0.292896      0.394984      0.442530      0.492146      0.518711      0.549785
  84   8 3192.1946    4.3344  1.9810 13.2238  0.0000      0.437874  0.0253   0.0316   0.0465    0.0400   0.0000      0.281427   443.2384       4.45623       21.1796       2.30010      -2.81820      -1.14355      0.335901      0.452159      0.516599      0.577705      0.611767      0.633064
  84   9 3404.9881    3.5412  3.2462 12.8497  0.0000      0.788183  0.0358   0.0209   0.0649    0.0304   0.0000      0.175484   442.2576       5.78578       21.7457       1.34964      -2.56930      -1.58845      0.464933      0.622083      0.709576      0.793041      0.842942      0.879697
  84  10 3613.8844    2.7140  5.7398 12.4524 -0.0002      0.469661  0.0655   0.0123   0.1082    0.0263   0.0000      0.143208   443.5740       6.37187       25.1856       3.89900      -3.63011     -0.790090      0.769026       1.02551       1.16605       1.30932       1.39432       1.44524
  85   1 1394.1447    0.1445  0.1978 10.0142  0.0000       28.2447  0.0110   0.0046   0.0186    0.0154   0.0000       22.6192   440.4662     -0.344519       22.1074      0.280687      -3.39752      0.543846      0.171360      0.213205      0.261715      0.288908      0.304862      0.332824
  85   2 1736.3406    0.4059  0.4683 10.0263  0.0000       19.4848  0.0103   0.0062   0.0233    0.0257   0.0000       2.33344   441.4502      0.189304       21.9060      0.368320      -3.23810     0.0932630      0.168902      0.222180      0.264448      0.302261      0.317966      0.330057
  85   3 2019.5150    0.7596  0.9517 10.4345  0.0000       10.6197  0.0174   0.0085   0.0330    0.0435   0.0000       1.05596   442.2080      0.335430       22.2353      0.762368      -4.43449     -0.636144      0.237365      0.329387      0.363793      0.411379      0.434237      0.466630
  85   4 2284.4394    1.2922  1.4171 11.1756  0.0016       6.17327  0.0230   0.0118   0.0424    0.0472   0.0000      0.700878   442.6024      0.621047       21.4906       1.12891      -3.22336     -0.164570      0.288364      0.400155      0.443695      0.501732      0.516128      0.555266
  85   5 2526.8117    2.1085  1.6800 11.9851  0.0000       2.79895  0.0241   0.0172   0.0445    0.0407   0.0000      0.467978   442.4933       2.12237       22.8517      0.994231      -3.56402     -0.349035      0.304656      0.418164      0.468297      0.525775      0.542027      0.575653
  85   6 2760.0346    3.1302  1.5247 12.9049  0.0000       2.04612  0.0229   0.0271   0.0413    0.0433   0.0000      0.502257   443.2667       3.08481       22.1869       1.31668      -2.56269      0.343254      0.301188      0.420655      0.460805      0.518928      0.551116      0.580252
  85   7 2986.7749    4.1006  1.4670 13.5590  0.0000       1.23148  0.0222   0.0364   0.0414    0.0437   0.0000      0.533280   443.2342       4.21330       21.7933       1.87319      -2.80234    -0.0542665      0.290393      0.404177      0.453545      0.509274      0.545541      0.560791
  85   8 3205.6769    4.2980  1.9682 13.3893 -0.0000       1.02707  0.0259   0.0321   0.0458    0.0379   0.0000      0.308584   442.7378       4.78104       23.3253       1.69419      -3.28604     -0.425173      0.338185      0.469969      0.511729      0.581591      0.631759      0.647757
  85   9 3419.2052    3.4994  3.3622 12.8418  0.0001      0.895099  0.0362   0.0201   0.0666    0.0295   0.0000      0.188512   442.8899       5.18431       21.9674       1.58276      -3.36918      -1.21823      0.470214      0.626558      0.723097      0.804864      0.861517      0.894859
  85  10 3628.9377    2.6435  5.9832 12.4721 -0.0003      0.198314  0.0699   0.0118   0.1134    0.0259   0.0000      0.151246   442.7108       6.78347       22.2477       2.76690     -0.908831      -3.76257      0.773894       1.04728       1.19049       1.31286       1.41441       1.48454
  86   1 1401.1286    0.1479  0.2056 10.0159  0.0000       40.5349  0.0099   0.0046   0.0210    0.0156   0.0000       20.4290   440.5154     -0.456437       22.3547      0.206821      -3.77460     -0.275415      0.152089      0.196268      0.235687      0.253572      0.275862      0.292037
  86   2 1743.9595    0.4120  0.5327 10.0187  0.0000       16.2037  0.0114   0.0060   0.0254    0.0270   0.0000       2.14466   441.8488    -0.0832932       21.9420      0.736465      -3.39277      0.144078      0.177690      0.233874      0.269759      0.300319      0.307488      0.317631
  86   3 2028.3686    0.7805  0.9373 10.4221  0.0000       8.18568  0.0164   0.0085   0.0335    0.0462   0.0000       1.01038   442.3081      0.170545       23.4764      0.460191      -3.53266      0.511531      0.228407      0.309303      0.343712      0.391039      0.416923      0.427838
  86   4 2294.3238    1.3312  1.4692 11.1787  0.0000       6.72912  0.0233   0.0120   0.0424    0.0468   0.0000      0.658465   442.8672      0.204173       22.4018       1.27408      -3.98974      0.808138      0.288410      0.396306      0.449575      0.508819      0.544485      0.568385
  86   5 2537.4321    2.1469  1.6954 12.0549  0.0000       2.65891  0.0240   0.0173   0.0445    0.0396   0.0000      0.467262   442.8132       1.12531       22.6998       1.14500      -3.41908     -0.747245      0.305514      0.412151      0.463308      0.530654      0.559421      0.578316
  86   6 2771.8027    3.2552  1.5449 12.6327  0.0000       2.00207  0.0210   0.0267   0.0403    0.0489   0.0000      0.412362   442.6151       2.99292       22.4017       1.48691      -3.57565     -0.889307      0.277274      0.364818      0.414464      0.460206      0.491031      0.515585
  86   7 2999.3764    4.2103  1.5254 13.4439  0.0000       2.06783  0.0218   0.0358   0.0399    0.0448   0.0000      0.470295   443.2315       4.18241       22.2384       1.52376      -2.83027     -0.704020      0.290074      0.385617      0.437964      0.486733      0.502805      0.517224
  86   8 3218.9417    4.3276  1.9985 13.3866  0.0000      0.685984  0.0253   0.0316   0.0464    0.0364   0.0000      0.333981   442.7283       5.23608       21.8780       2.04705      -2.57126    0.00994444      0.330371      0.448305      0.497330      0.558728      0.593109      0.618187
  86   9 3433.2982    3.4692  3.5892 12.8454  0.0000      0.283100  0.0382   0.0195   0.0696    0.0288   0.0000      0.164164   442.1930       4.40648       22.6556       4.32422      -3.45442      -1.26278      0.474121      0.653507      0.723313      0.810867      0.867085      0.914158
  86  10 3644.0513    2.5604  6.0399 12.5339  0.0000      0.612398  0.0731   0.0117   0.1167    0.0252   0.0000      0.148391   443.0344       5.61208       22.3484       4.44558      -3.25127       2.29420      0.784829       1.08800       1.21772       1.36129       1.45061       1.52130
  87   1 1408.0605    0.1517  0.2043 10.0409  0.0000       31.6094  0.0098   0.0046   0.0208    0.0155   0.0000       19.4001   440.7617    -0.0555904       21.7955      0.197893      -3.19267      0.277098      0.153866      0.208017      0.241813      0.257107      0.265962      0.310639
  87   2 1751.5087    0.4051  0.5174 10.0792  0.0000       18.9728  0.0118   0.0059   0.0240    0.0261   0.0000       2.29041   441.5199     -0.234224       22.0485    -0.0863165      -3.42671      0.730806      0.177099      0.236299      0.276091      0.296945      0.317087      0.332512
  87   3 2037.1918    0.7865  0.9966 10.4187  0.0000       10.9762  0.0175   0.0084   0.0346    0.0476   0.0000       1.03808   442.4552       1.35304       22.6675      0.504048      -3.93328       1.15998      0.232417      0.318902      0.360943      0.418913      0.434891      0.452575
  87   4 2303.9558    1.3898  1.5414 11.1641  0.0001       4.21307  0.0236   0.0120   0.0423    0.0477   0.0000      0.594363   442.2248       1.55142       22.6582     0.0316756      -3.29838      0.920355      0.295020      0.400807      0.445561      0.501820      0.543157      0.564758
  87   5 2547.9724    2.2068  1.8025 11.9562  0.0000       2.07809  0.0241   0.0169   0.0452    0.0408   0.0000      0.396000   442.8905       1.94930       22.2447       1.30193      -3.85147     -0.115488      0.308617      0.413974      0.462620      0.521345      0.567048      0.601472
  87   6 2783.4462    3.2704  1.5418 12.9330  0.0000       2.12548  0.0228   0.0275   0.0400    0.0442   0.0000      0.514687   443.1257       2.74857       21.7101      0.516147      -3.46950      0.393984      0.285949      0.380171      0.423268      0.477912      0.510420      0.531962
  87   7 3011.8169    4.1582  1.5166 13.5920  0.0000      0.584648  0.0217   0.0356   0.0413    0.0412   0.0000      0.496589   442.6381       4.48658       22.1977       1.83831      -3.15145     -0.477105      0.277944      0.372482      0.416587      0.474590      0.504576      0.534325
  87   8 3232.2362    4.2301  2.1282 13.3966  0.0002      0.605120  0.0263   0.0299   0.0481    0.0343   0.0000      0.279374   443.3793       3.58832       22.0365       3.19793      -3.91702     -0.895348      0.344370      0.461279      0.511691      0.578804      0.616526      0.646955
  87   9 3447.4500    3.3220  3.6149 12.8927 -0.0006      0.347283  0.0398   0.0186   0.0709    0.0278   0.0000      0.188390   442.6317       5.10797       20.9421       3.19840      -2.75822      -1.92598      0.489009      0.666737      0.760512      0.857062      0.923190      0.948254
  87  10 3658.5444    2.5211  6.4569 12.5466  0.0002     0.0652996  0.0784   0.0111   0.1241    0.0246   0.0000      0.146881   441.8549       7.37662       21.6009       1.92122      -2.66133      0.573634      0.816908       1.11226       1.28776       1.40968       1.48320       1.55917
  88   1 1414.9196    0.1520  0.1733 10.0343  0.0000       27.6127  0.0085   0.0047   0.0175    0.0152   0.0000       21.4766   440.4566     -0.112985       22.3935      0.500289      -3.93786      0.341055      0.142392      0.195980      0.230040      0.253586      0.267995      0.291383
  88   2 1758.9919    0.4230  0.5482 10.0137  0.0000       15.6796  0.0115   0.0060   0.0255    0.0276   0.0000       2.01990   441.3729      0.501144       22.0018      0.173677      -3.53519      0.346156      0.171686      0.236700      0.259964      0.291269      0.311256      0.328103
  88   3 2045.9859    0.8129  1.0696 10.4244  0.0000       10.8272  0.0188   0.0085   0.0356    0.0483   0.0000       1.00360   442.2356       1.07587       21.8033      0.446271      -4.07872      0.344888      0.236990      0.326295      0.360460      0.411729      0.434550      0.458679
  88   4 2313.6120    1.4145  1.5361 11.2914  0.0000       4.54564  0.0235   0.0122   0.0427    0.0440   0.0000      0.610842   442.3669      0.727248       22.0464      0.115355      -3.51647     -0.559973      0.289306      0.398147      0.446598      0.502415      0.551681      0.582312
  88   5 2558.4615    2.2248  1.7875 12.0122  0.0003       2.23426  0.0247   0.0174   0.0451    0.0430   0.0000      0.424808   442.6082       2.35955       23.0355      0.588426      -2.44924    -0.0869886      0.313961      0.432968      0.485035      0.536493      0.569404      0.603039
  88   6 2795.0086    3.2708  1.5833 12.9459  0.0000       1.71199  0.0227   0.0269   0.0412    0.0410   0.0000      0.482094   443.1800       3.54851       22.6288       1.62483      -3.11108      0.550692      0.281399      0.373626      0.422866      0.470779      0.494754      0.538889
  88   7 3024.2763    4.2729  1.5528 13.3878  0.0000      0.983250  0.0214   0.0347   0.0398    0.0438   0.0000      0.477788   442.6802       3.91402       22.1420       1.85940      -3.00144     -0.771825      0.271743      0.368954      0.415057      0.464993      0.491787      0.509918
  88   8 3245.3736    4.2124  2.2064 13.2999 -0.0000      0.118721  0.0272   0.0290   0.0483    0.0352   0.0000      0.270638   442.7527       4.74587       22.5643       2.56718      -3.37631     -0.748404      0.340696      0.463166      0.512594      0.575494      0.608019      0.634159
  88   9 3461.4984    3.2529  3.8742 12.8566  0.0000      0.533635  0.0419   0.0179   0.0764    0.0280   0.0000      0.159279   442.0522       5.21932       22.3867       2.66084      -4.29381     -0.656982      0.505844      0.684839      0.779322      0.867203      0.921165      0.971862
  88  10 3673.6683    2.4557  6.4016 12.5318  0.0006      0.538309  0.0784   0.0111   0.1250    0.0247   0.0000      0.156224   443.1461       7.07749       20.4681       4.51238     -0.742505      -1.22868      0.829097       1.11014       1.28361       1.40348       1.50023       1.56498
  89   1 1421.7531    0.1602  0.1848 10.0185  0.0000       42.8460  0.0085   0.0046   0.0169    0.0153   0.0000       19.4899   440.5601      0.331910       22.2037      0.126250      -3.51527     0.0649925      0.121502      0.170256      0.190584      0.215696      0.226061      0.243372
  89   2 1766.4124    0.4292  0.5579 10.0119  0.0000       18.1924  0.0119   0.0060   0.0244    0.0273   0.0000       2.03792   441.2661      0.211776       22.2046      0.157835      -3.49180     -0.246495      0.176594      0.242320      0.267715      0.304528      0.314125      0.331133
  89   3 2054.6577    0.8313  1.0728 10.4471  0.0000       8.09598  0.0183   0.0086   0.0359    0.0496   0.0000      0.956389   442.2788      0.712136       21.7927      0.193729      -3.23645     -0.277032      0.236977      0.316169      0.355865      0.397437      0.431864      0.459610
  89   4 2323.1475    1.4407  1.5734 11.1785  0.0000       3.62004  0.0230   0.0120   0.0428    0.0461   0.0000      0.551906   442.3222      0.391996       22.4856     -0.299001      -2.97375      0.687976      0.283541      0.388260      0.445638      0.507891      0.528839      0.563643
  89   5 2568.8739    2.2863  1.7486 12.0747  0.0005       1.97785  0.0242   0.0177   0.0437    0.0413   0.0000      0.441993   442.6722       2.01262       22.0638     -0.144660      -3.02948      0.540508      0.297448      0.406414      0.456296      0.511170      0.559729      0.587998
  89   6 2806.5337    3.3168  1.7022 12.7233  0.0000       1.29022  0.0230   0.0256   0.0415    0.0436   0.0000      0.401194   442.8490       3.95324       22.2241      0.394820      -2.57230     -0.702113      0.292040      0.387167      0.431877      0.482700      0.515343      0.541295
  89   7 3036.5909    4.3008  1.6723 13.4498  0.0002       1.09949  0.0223   0.0340   0.0419    0.0392   0.0000      0.421324   443.3207       3.59495       22.1002       1.51428      -2.96033     -0.168316      0.279326      0.372769      0.422214      0.478174      0.497725      0.528230
  89   8 3258.4755    4.1329  2.2986 13.3287 -0.0003      0.299504  0.0280   0.0278   0.0503    0.0327   0.0000      0.285451   442.4158       4.98513       21.2585       1.68895      -3.35456     -0.381543      0.341086      0.463455      0.524254      0.581859      0.616323      0.626721
  89   9 3475.3616    3.3051  4.0835 12.8006  0.0000      0.300001  0.0437   0.0176   0.0779    0.0287   0.0000      0.154794   443.8237       5.58564       21.4925       1.65462      -1.95300     -0.997443      0.503740      0.697349      0.782719      0.874743      0.935953      0.968640
  89  10 3688.3315    2.4172  6.7276 12.5048  0.0019      0.450688  0.0835   0.0106   0.1287    0.0240   0.0000      0.149523   443.6689       4.88181       22.9178       4.84964      -2.05921      -3.18137      0.854023       1.15908       1.30648       1.44918       1.54711       1.61107
  90   1 1428.5456    0.1679  0.2016 10.0036  0.0000       24.5342  0.0084   0.0046   0.0188    0.0155   0.0000       15.6750   440.5218     -0.579960       21.9091      0.361033      -3.41037     -0.317696      0.134117      0.180805      0.221179      0.237625      0.241610      0.245409
  90   2 1773.7507    0.4293  0.6343 10.0169  0.0000       14.3333  0.0131   0.0058   0.0277    0.0293   0.0000       1.87986   441.6202      0.468612       21.8191     -0.193075      -3.14514      0.211908      0.190601      0.255293      0.289287      0.323539      0.343101      0.358373
  90   3 2063.3101    0.8442  1.0921 10.5038  0.0000       9.02357  0.0188   0.0087   0.0357    0.0489   0.0000      0.971312   441.7498       1.29636       22.5620      0.185461      -3.98568      0.785930      0.232870      0.317159      0.353224      0.406739      0.422301      0.442981
  90   4 2332.6380    1.4761  1.5732 11.3611  0.0002       4.01689  0.0235   0.0124   0.0428    0.0431   0.0000      0.579953   441.7583       1.38590       22.2080      0.538880      -3.63684      0.409841      0.286266      0.385945      0.435980      0.491745      0.518894      0.548675
  90   5 2579.2853    2.3193  1.7895 12.1852  0.0011       2.38222  0.0247   0.0180   0.0450    0.0403   0.0000      0.439301   443.1943       2.83003       22.0073      0.917613      -3.27244     -0.198170      0.308648      0.411235      0.460208      0.521317      0.555476      0.583806
  90   6 2817.9976    3.4187  1.5840 12.8881  0.0000       1.67768  0.0219   0.0274   0.0402    0.0452   0.0000      0.476996   443.1037       3.33476       21.9853       1.71705      -3.20338     -0.344610      0.273275      0.367122      0.412122      0.464441      0.487286      0.506816
  90   7 3048.8166    4.3025  1.5743 13.5045  0.0001      0.516114  0.0221   0.0346   0.0397    0.0421   0.0000      0.455335   443.4890       4.07634       22.1187       1.96279      -3.84125       1.29192      0.273245      0.375099      0.421019      0.467098      0.494515      0.515301
  90   8 3271.5867    4.0984  2.3846 13.2820  0.0000      0.469522  0.0277   0.0269   0.0516    0.0323   0.0000      0.255010   442.8862       5.45605       21.6660       2.35663      -1.56104      -1.21251      0.347521      0.475105      0.534322      0.602357      0.646569      0.663605
  90   9 3489.2773    3.2028  4.2063 12.8391 -0.0001      0.141946  0.0462   0.0169   0.0811    0.0282   0.0000      0.171676   442.2086       5.72268       22.2981       1.85033      -1.63146      -1.28618      0.518807      0.713699      0.801942      0.903930      0.948748      0.986267
  90  10 3702.9035    2.3392  7.0193 12.4766 -0.0024      0.233568  0.0914   0.0099   0.1369    0.0236   0.0000      0.151565   442.0208       7.57648       20.1763       2.68619      -7.18198       1.10889      0.912165       1.24557       1.41084       1.58890       1.68749       1.80815
  91   1 1435.2541    0.1668  0.2152  9.9767  0.0000       32.6278  0.0088   0.0045   0.0190    0.0157   0.0000       15.4983   440.5829     -0.449840       21.8260      0.327032      -3.77482     0.0588594      0.140583      0.176757      0.202557      0.232511      0.241176      0.256762
  91   2 1781.0705    0.4607  0.5539 10.0397  0.0000       17.5458  0.0114   0.0063   0.0234    0.0277   0.0000       1.88852   441.4388    -0.0404577       22.1548      0.400283      -3.49279    -0.0403873      0.161673      0.223553      0.248960      0.278547      0.297145      0.309320
  91   3 2071.9309    0.8544  1.1415 10.6128  0.0000       8.07234  0.0196   0.0087   0.0372    0.0454   0.0000      0.972546   442.4899      0.554478       22.3158     -0.300386      -3.49077      0.727208      0.241666      0.323213      0.375910      0.403228      0.444184      0.470633
  91   4 2342.1207    1.5170  1.6013 11.3366 -0.0003       4.04697  0.0240   0.0125   0.0428    0.0434   0.0000      0.599060   442.7261       2.35203       22.0543     -0.143202      -3.63217     -0.152022      0.287814      0.395172      0.442161      0.494099      0.528605      0.561520
  91   5 2589.5662    2.3615  1.8015 12.1538 -0.0007       1.57621  0.0244   0.0178   0.0443    0.0389   0.0000      0.415456   442.2670       1.71864       21.9272      0.652833      -3.55839      -1.18045      0.297064      0.405288      0.459673      0.511887      0.544020      0.567669
  91   6 2829.4025    3.4275  1.5985 13.0795  0.0002       2.01899  0.0225   0.0277   0.0415    0.0398   0.0000      0.467123   443.2839       3.19450       22.5131      0.880913      -3.46621     -0.245552      0.269893      0.363322      0.410696      0.469507      0.499212      0.523046
  91   7 3061.0572    4.2675  1.6510 13.5945  0.0000       1.18481  0.0228   0.0345   0.0417    0.0392   0.0000      0.497511   442.5878       3.99550       21.3279       2.00479      -2.68750     -0.538637      0.275869      0.381987      0.418280      0.476453      0.501262      0.535472
  91   8 3284.5043    4.0465  2.5474 13.1767  0.0000    -0.0669649  0.0291   0.0255   0.0534    0.0326   0.0000      0.245404   442.5116       5.26128       21.8702       2.01860      -3.57912     -0.918100      0.357855      0.481118      0.539700      0.597468      0.637647      0.660835
  91   9 3503.0811    3.1070  4.4202 12.8421 -0.0002      0.391063  0.0493   0.0161   0.0860    0.0273   0.0000      0.148207   443.9762       6.65344       21.5452       3.49205      -4.16669     -0.102003      0.548082      0.743676      0.848042      0.947246       1.01965       1.06282
  92   1 1441.9582    0.1733  0.2155  9.9817  0.0000       36.5483  0.0086   0.0045   0.0183    0.0156   0.0000       14.4666   440.5450     0.0594575       22.2105    -0.0586828      -3.82272      0.253507      0.126423      0.172721      0.195049      0.225826      0.245584      0.248283
  92   2 1788.2651    0.4718  0.5897 10.0843  0.0000       12.5096  0.0120   0.0062   0.0243    0.0290   0.0000       1.72846   441.2976      0.279768       22.5943     -0.301037      -3.83943    -0.0238381      0.170499      0.227631      0.271778      0.292346      0.318268      0.333350
  92   3 2080.4902    0.8628  1.1171 10.6517  0.0000       7.04998  0.0195   0.0089   0.0365    0.0472   0.0000      0.983069   442.1858      0.630085       21.7501      0.777434      -3.11997     -0.830526      0.235859      0.322034      0.364175      0.408937      0.434427      0.464948
  92   4 2351.4113    1.5242  1.6834 11.2833 -0.0002       3.76946  0.0238   0.0121   0.0440    0.0438   0.0000      0.513707   442.4124      0.735802       22.3432      0.489203      -2.93583    -0.0646456      0.291963      0.387265      0.431795      0.489863      0.524189      0.540365
  92   5 2599.8688    2.3780  1.8389 12.1426 -0.0002       2.32505  0.0247   0.0176   0.0453    0.0397   0.0000      0.426904   442.6302       1.55217       21.2992       1.14319      -2.42157     -0.437743      0.291794      0.394879      0.452274      0.503888      0.530111      0.554059
  92   6 2840.6961    3.4710  1.5736 13.1160  0.0000       1.85317  0.0222   0.0282   0.0405    0.0413   0.0000      0.482485   443.1398       3.61636       22.2651       1.64614      -2.32071    -0.0358571      0.265742      0.358176      0.404490      0.459210      0.485044      0.502805
  92   7 3073.1710    4.3471  1.6130 13.5743  0.0000      0.913642  0.0217   0.0344   0.0407    0.0389   0.0000      0.442158   442.8667       3.48782       23.1724       2.10574      -3.74976      0.653985      0.264927      0.360162      0.411433      0.455428      0.487662      0.505622
  92   8 3297.4797    3.9841  2.4804 13.3210 -0.0001      0.504436  0.0291   0.0256   0.0540    0.0311   0.0000      0.264041   442.9572       5.93467       22.4720       1.13851      -2.40179     -0.234420      0.348584      0.467210      0.525178      0.575426      0.623677      0.652841
  92   9 3516.8909    3.1120  4.5212 12.8120  0.0012      0.418785  0.0499   0.0157   0.0865    0.0279   0.0000      0.157509   442.5952       6.07389       22.3672       2.29450      -1.44537      -2.31899      0.552458      0.741281      0.844573      0.927407       1.00372       1.06516
  93   1 1448.5845    0.1802  0.2206  9.9832  0.0000       25.5786  0.0088   0.0046   0.0176    0.0155   0.0000       13.7049   440.4638     -0.116707       22.3116     0.0172116      -3.24425     -0.265904      0.129840      0.173011      0.196093      0.222152      0.235975      0.241049
  93   2 1795.4374    0.4661  0.6359 10.0893  0.0000       13.0236  0.0133   0.0061   0.0258    0.0296   0.0000       1.74687   441.6000    -0.0523833       22.1510      0.207395      -3.17941     -0.546923      0.186804      0.258503      0.295834      0.335452      0.362747      0.383323
  93   3 2089.0088    0.9051  1.1099 10.6061  0.0000       8.33704  0.0189   0.0092   0.0355    0.0497   0.0000      0.944725   441.6788    -0.0346619       22.9230      0.617973      -3.67781       1.07500      0.222826      0.314771      0.343261      0.388159      0.411985      0.431672
  93   4 2360.6870    1.5127  1.6790 11.5118  0.0000       3.78812  0.0245   0.0122   0.0456    0.0379   0.0000      0.562056   442.6113       1.42117       21.8557      0.574097      -3.08932      0.203476      0.286726      0.389497      0.446727      0.493897      0.524622      0.542829
  93   5 2610.0753    2.4957  1.8384 12.2326 -0.0001       2.48893  0.0245   0.0186   0.0443    0.0395   0.0000      0.399200   443.4612       2.13100       22.2426       1.09044      -2.91679     -0.125799      0.289621      0.396861      0.436136      0.495331      0.541687      0.564321
  93   6 2852.0400    3.5262  1.6241 13.1083 -0.0002       2.42992  0.0223   0.0279   0.0409    0.0393   0.0000      0.449604   443.1286       2.96625       22.6194      0.882878      -2.43208     0.0806601      0.265608      0.360246      0.404709      0.456417      0.485518      0.508036
  93   7 3085.2149    4.3686  1.7827 13.4655  0.0001       1.31161  0.0233   0.0329   0.0423    0.0389   0.0000      0.388618   442.6891       4.33609       22.1032       1.07754      -2.50259      0.540156      0.275503      0.378815      0.420602      0.474398      0.510362      0.524455
  93   8 3310.4066    4.0199  2.6820 13.1508  0.0000      0.742071  0.0296   0.0244   0.0552    0.0315   0.0000      0.231801   443.6222       4.81870       22.3236       3.11317      -2.39119     -0.305375      0.348577      0.474611      0.535008      0.587459      0.633878      0.681500
  93   9 3530.4983    3.0090  4.6294 12.8420 -0.0021      0.564647  0.0526   0.0151   0.0912    0.0270   0.0000      0.172489   443.2070       6.22582       21.7333       3.47410      -4.20545     -0.226446      0.556825      0.763922      0.849593      0.964421       1.01039       1.07688
  94   1 1455.1745    0.1821  0.2379 10.0047  0.0000       31.6249  0.0091   0.0045   0.0191    0.0156   0.0000       12.7182   440.4227      0.300186       22.0420      0.248684      -2.89372     0.0824131      0.126720      0.170544      0.190704      0.211385      0.234425      0.227937
  94   2 1802.5396    0.4768  0.6527 10.0776  0.0000       13.9185  0.0127   0.0060   0.0264    0.0299   0.0000       1.72012   441.0378     -0.162487       22.2970      0.120069      -3.76194      0.535126      0.169962      0.229469      0.262773      0.290951      0.311806      0.332013
  94   3 2097.4077    0.9417  1.1416 10.5834  0.0000       6.73527  0.0186   0.0092   0.0362    0.0530   0.0000      0.886628   442.3964      0.698409       22.3388     -0.159104      -3.31917     -0.565691      0.219268      0.296472      0.325960      0.378112      0.397153      0.419702
  94   4 2369.9319    1.5696  1.7527 11.5348  0.0000       4.23688  0.0248   0.0124   0.0460    0.0391   0.0000      0.540491   442.7214       1.31322       22.0670       1.06100      -3.76934     -0.473631      0.291582      0.395898      0.450187      0.508701      0.551317      0.572328
  94   5 2620.2388    2.4868  1.7079 12.3975  0.0000       1.62483  0.0239   0.0193   0.0425    0.0400   0.0000      0.465025   442.3808       3.25232       22.3981       1.06647      -3.41719     -0.794994      0.280017      0.383034      0.430514      0.488259      0.523188      0.542447
  94   6 2863.1910    3.6629  1.6537 13.1236 -0.0000       1.73538  0.0221   0.0285   0.0402    0.0404   0.0000      0.424687   443.0127       3.19082       22.2150       1.72790      -3.38325     -0.543976      0.261099      0.354976      0.396671      0.451135      0.478450      0.501086
  94   7 3097.1257    4.4352  1.7756 13.5181  0.0000      0.876939  0.0229   0.0333   0.0419    0.0392   0.0000      0.388066   443.2813       4.48245       21.8873       1.32082      -2.71039     -0.199373      0.270696      0.366308      0.416816      0.458222      0.491712      0.511842
  94   8 3323.0947    3.9648  2.7621 13.2249  0.0000      0.441510  0.0310   0.0241   0.0563    0.0309   0.0000      0.238039   443.0180       5.39320       22.8255       3.13904      -2.85301      0.167735      0.351896      0.481805      0.537677      0.610381      0.652008      0.692868
  94   9 3543.9724    3.0183  5.1243 12.7922  0.0006      0.303830  0.0570   0.0140   0.0973    0.0270   0.0000      0.157202   445.1335       5.90482       20.6874       3.24189      -3.34810       1.76330      0.589087      0.790290      0.896725       1.01129       1.07789       1.12871
  95   1 1461.7201    0.1851  0.2492 10.0083  0.0000       33.0861  0.0094   0.0045   0.0196    0.0156   0.0000       12.2503   440.3566      0.181470       22.2029     -0.181277      -3.48762    -0.0554406      0.132388      0.170928      0.193037      0.234880      0.245661      0.257408
  95   2 1809.6015    0.4900  0.6782 10.0832  0.0000       13.1476  0.0129   0.0061   0.0279    0.0308   0.0000       1.66782   441.1745     0.0517026       22.1108      0.236446      -3.94520      0.339530      0.168580      0.234189      0.262610      0.300254      0.319125      0.332513
  95   3 2105.8357    0.9254  1.1845 10.6712  0.0000       8.41700  0.0197   0.0092   0.0377    0.0504   0.0000      0.945681   441.9014      0.827932       21.6888     -0.201602      -3.40681     -0.370638      0.228813      0.312103      0.354625      0.399537      0.433832      0.454816
  95   4 2379.0189    1.6159  1.8121 11.4171  0.0000       3.31672  0.0244   0.0121   0.0458    0.0404   0.0000      0.474430   442.9103      0.848747       22.3486      0.717210      -3.03432     -0.510521      0.287515      0.389207      0.433575      0.497900      0.515939      0.541640
  95   5 2630.3421    2.5618  1.7597 12.3740  0.0000       2.43506  0.0235   0.0192   0.0436    0.0392   0.0000      0.483918   443.0519       2.15724       22.5847      0.557140      -3.09793       1.65548      0.277849      0.376198      0.432189      0.488394      0.520910      0.536547
  95   6 2874.2950    3.7094  1.7107 13.0918  0.0000      0.579531  0.0224   0.0281   0.0404    0.0399   0.0000      0.405931   442.6020       3.43951       22.5915       1.40054      -4.72139      -1.00971      0.265508      0.354885      0.400530      0.447203      0.473884      0.498731
  95   7 3109.0439    4.3325  1.7950 13.6489 -0.0001      0.825590  0.0239   0.0328   0.0434    0.0358   0.0000      0.383128   443.1281       3.46722       23.1060      0.603255      -2.52528    -0.0967902      0.275209      0.384201      0.424850      0.481130      0.499544      0.532431
  95   8 3335.8454    3.9223  2.9702 13.0501  0.0000      0.453503  0.0316   0.0224   0.0588    0.0317   0.0000      0.218348   442.6156       5.39246       22.6312       1.93966      -3.24345    -0.0893432      0.364560      0.490951      0.551098      0.619879      0.662703      0.693734
  95   9 3557.5625    2.9124  5.2010 12.7723  0.0007      0.124250  0.0605   0.0134   0.0996    0.0267   0.0000      0.166210   442.3235       5.63921       21.6943       1.31938      -2.39873      0.990628      0.613122      0.833229      0.961915       1.05475       1.11811       1.16903
  96   1 1468.1924    0.1851  0.2431  9.9922  0.0000       24.5647  0.0094   0.0045   0.0181    0.0155   0.0000       11.9260   440.3998     -0.176915       22.1492    -0.0674657      -4.13866     -0.101044      0.128579      0.177727      0.193526      0.219158      0.235115      0.236251
  96   2 1816.6331    0.4953  0.6774 10.1161  0.0000       15.7853  0.0132   0.0062   0.0269    0.0306   0.0000       1.73601   441.1584      0.367922       22.0118      0.351470      -2.93623    -0.0651736      0.175451      0.241488      0.272677      0.311269      0.338769      0.336133
  96   3 2114.1941    0.9400  1.2391 10.7182  0.0000       7.16996  0.0205   0.0091   0.0385    0.0478   0.0000      0.897359   441.9098      0.683012       22.0996    -0.0522532      -3.18077      0.236586      0.238945      0.325135      0.366323      0.406389      0.431315      0.447834
  96   4 2388.0832    1.6589  1.7095 11.5351  0.0000       3.44024  0.0239   0.0128   0.0446    0.0416   0.0000      0.526331   442.3219       1.24202       22.3984      0.433066      -3.44441       1.28918      0.274639      0.373758      0.416552      0.464328      0.506038      0.530453
  96   5 2640.3771    2.6335  1.8551 12.3665  0.0000       2.34412  0.0238   0.0192   0.0446    0.0385   0.0000      0.452308   442.7518       2.35034       21.5025       1.47787      -3.89828     -0.105700      0.277378      0.366298      0.417974      0.462578      0.498779      0.516761
  96   6 2885.3595    3.7457  1.5663 13.3088  0.0000      0.508665  0.0216   0.0300   0.0395    0.0397   0.0000      0.488608   443.1771       3.32659       23.2902      0.712857      -2.24745     0.0180711      0.256510      0.343719      0.386315      0.430300      0.454394      0.482175
  96   7 3120.8905    4.4710  1.8519 13.5254  0.0000      0.617531  0.0234   0.0326   0.0430    0.0377   0.0000      0.331433   443.7787       4.17932       22.2694       1.70027      -3.17529     -0.370592      0.271199      0.372458      0.414715      0.472507      0.499026      0.525131
  96   8 3348.4922    3.7729  3.0683 13.1669 -0.0003      0.661895  0.0336   0.0215   0.0617    0.0290   0.0000      0.213591   442.6274       6.09249       22.7512       2.23432      -4.07215     -0.398235      0.376439      0.514506      0.578388      0.657359      0.692014      0.720560
  96   9 3571.2090    2.8766  5.4650 12.7553  0.0006      0.473313  0.0652   0.0130   0.1035    0.0267   0.0000      0.172175   442.0509       6.40307       22.4283       3.10877      -4.86796      0.725300      0.636757      0.885784      0.995090       1.11562       1.18443       1.23334
  97   1 1474.6615    0.1847  0.2606 10.0056  0.0000       20.2836  0.0099   0.0044   0.0194    0.0160   0.0000       11.1894   440.3846      0.130023       22.1350      0.211335      -3.92566      0.320131      0.144430      0.193516      0.225709      0.258384      0.280090      0.292791
  97   2 1823.5523    0.5136  0.6219 10.1466  0.0000       15.0382  0.0119   0.0063   0.0246    0.0306   0.0000       1.67396   441.0391      0.579321       22.3485      0.255115      -3.14553      0.267098      0.155777      0.211275      0.237845      0.265211      0.286658      0.297876
  97   3 2122.4747    0.9602  1.1849 10.7718  0.0000       7.34526  0.0200   0.0093   0.0371    0.0508   0.0000      0.974005   441.7849      0.434527       22.1529      0.408099      -2.98480     -0.513019      0.225341      0.301304      0.343280      0.391822      0.416913      0.434844
  97   4 2397.0884    1.6699  1.7469 11.6148  0.0000       4.16102  0.0241   0.0128   0.0451    0.0394   0.0000      0.560150   442.5423       1.41155       21.9467      0.913937      -2.40733     0.0376287      0.273334      0.366692      0.416585      0.460687      0.491698      0.520254
  97   5 2650.3189    2.6474  1.8473 12.4406 -0.0000      0.965542  0.0242   0.0192   0.0442    0.0379   0.0000      0.471792   442.6039       2.55513       22.1646       1.22436      -3.46547     -0.406897      0.270897      0.364162      0.405071      0.460879      0.483739      0.511985
  97   6 2896.3178    3.7710  1.6413 13.3755  0.0001      0.441493  0.0223   0.0295   0.0409    0.0374   0.0000      0.462779   443.1898       3.26817       22.5952      0.504936      -2.66272      0.440777      0.253900      0.340106      0.376249      0.427690      0.461421      0.473257
  97   7 3132.6564    4.4829  1.8531 13.5769  0.0000      0.360906  0.0237   0.0322   0.0421    0.0361   0.0000      0.334039   443.0487       4.25385       22.3504       1.66933      -3.11084     -0.211198      0.269124      0.364417      0.413660      0.453238      0.497561      0.513544
[truncated: 176,638 more chars]
