# Supplementary material for: Global-Mode Analysis of Full-Disk Data from the Michelson Doppler Imager and the Helioseismic and Magnetic Imager
Source: Sol Phys. 2018 Jan 31;293(2):29. doi: 10.1007/s11207-017-1201-5 (PMC6566312; doi:10.1007/s11207-017-1201-5)
Supplement: Supplementary file 2 — (TAR 362.4 MB) [file 11207_2017_1201_MOESM2_ESM.tar › HMI/hmivw72d.8056.18]

   0  14 2093.4856    0.7755  0.3592 10.0338  0.0000  0.0738   0.1614   0.2318    0.4317   0.0000    -0.0000       0.00000       0.00000       0.00000       0.00000       0.00000       0.00000       0.00000       0.00000       0.00000       0.00000       0.00000       0.00000       0.00000       0.00000       0.00000       0.00000       0.00000       0.00000       0.00000       0.00000       0.00000       0.00000       0.00000       0.00000       0.00000       0.00000       0.00000       0.00000       0.00000       0.00000       0.00000       0.00000       0.00000       0.00000       0.00000
   0  17 2496.2998    1.8028  0.5256  9.8022  0.0000  0.1080   0.2896   0.2226    2.6547   0.0000    -0.0000       0.00000       0.00000       0.00000       0.00000       0.00000       0.00000       0.00000       0.00000       0.00000       0.00000       0.00000       0.00000       0.00000       0.00000       0.00000       0.00000       0.00000       0.00000       0.00000       0.00000       0.00000       0.00000       0.00000       0.00000       0.00000       0.00000       0.00000       0.00000       0.00000       0.00000       0.00000       0.00000       0.00000       0.00000       0.00000
   0  18 2629.8118    2.3873  1.0925 -0.3315  0.0000  0.1331   0.3474   0.5499 1000.0000   0.0000    -0.0000       0.00000       0.00000       0.00000       0.00000       0.00000       0.00000       0.00000       0.00000       0.00000       0.00000       0.00000       0.00000       0.00000       0.00000       0.00000       0.00000       0.00000       0.00000       0.00000       0.00000       0.00000       0.00000       0.00000       0.00000       0.00000       0.00000       0.00000       0.00000       0.00000       0.00000       0.00000       0.00000       0.00000       0.00000       0.00000
   1  11 1749.2439    0.5185  0.2136  9.6276  0.0000  0.0521   0.0855   0.0977    0.1567   0.0000   441.6669       37.0750       0.00000       0.00000       0.00000       0.00000       0.00000       0.00000       0.00000       0.00000       0.00000       0.00000       0.00000       0.00000       0.00000       0.00000       0.00000       0.00000       69.7549       29.8261       0.00000       0.00000       0.00000       0.00000       0.00000       0.00000       0.00000       0.00000       0.00000       0.00000       0.00000       0.00000       0.00000       0.00000       0.00000       0.00000
   1  12 1885.1281    0.5200  0.3576  9.7427  0.0000  0.0516   0.0672   0.1480    0.1849   0.0000   429.3125      -16.7229       0.00000       0.00000       0.00000       0.00000       0.00000       0.00000       0.00000       0.00000       0.00000       0.00000       0.00000       0.00000       0.00000       0.00000       0.00000       0.00000       54.0837       39.5029       0.00000       0.00000       0.00000       0.00000       0.00000       0.00000       0.00000       0.00000       0.00000       0.00000       0.00000       0.00000       0.00000       0.00000       0.00000       0.00000
   1  13 2020.7773    0.6456  0.4161 10.1619  0.0000  0.0603   0.0807   0.1654    0.1829   0.0000   374.7207       59.2716       0.00000       0.00000       0.00000       0.00000       0.00000       0.00000       0.00000       0.00000       0.00000       0.00000       0.00000       0.00000       0.00000       0.00000       0.00000       0.00000       77.5505       39.6839       0.00000       0.00000       0.00000       0.00000       0.00000       0.00000       0.00000       0.00000       0.00000       0.00000       0.00000       0.00000       0.00000       0.00000       0.00000       0.00000
   1  14 2156.7553    0.9748  0.4711  9.0623  0.0000  0.0775   0.1063   0.1405    0.7086   0.0000   392.9513       50.6341       0.00000       0.00000       0.00000       0.00000       0.00000       0.00000       0.00000       0.00000       0.00000       0.00000       0.00000       0.00000       0.00000       0.00000       0.00000       0.00000       111.642       40.7192       0.00000       0.00000       0.00000       0.00000       0.00000       0.00000       0.00000       0.00000       0.00000       0.00000       0.00000       0.00000       0.00000       0.00000       0.00000       0.00000
   1  15 2291.8850    1.0016  0.9766 10.2452 -0.0135  0.0997   0.0957   0.2683    0.7402   0.0000   355.2081       22.4290       0.00000       0.00000       0.00000       0.00000       0.00000       0.00000       0.00000       0.00000       0.00000       0.00000       0.00000       0.00000       0.00000       0.00000       0.00000       0.00000       119.823       69.5890       0.00000       0.00000       0.00000       0.00000       0.00000       0.00000       0.00000       0.00000       0.00000       0.00000       0.00000       0.00000       0.00000       0.00000       0.00000       0.00000
   1  18 2693.4877    2.6765  0.8593 12.0038  0.0000  0.1010   0.2579   0.2816    0.6814   0.0000   524.6150       76.5871       0.00000       0.00000       0.00000       0.00000       0.00000       0.00000       0.00000       0.00000       0.00000       0.00000       0.00000       0.00000       0.00000       0.00000       0.00000       0.00000       148.113       63.6756       0.00000       0.00000       0.00000       0.00000       0.00000       0.00000       0.00000       0.00000       0.00000       0.00000       0.00000       0.00000       0.00000       0.00000       0.00000       0.00000
   1  23 3368.5950    2.8700  0.8931 14.1763  0.0000  0.1113   0.3698   0.3936    0.3408   0.0000   319.3034      -170.506       0.00000       0.00000       0.00000       0.00000       0.00000       0.00000       0.00000       0.00000       0.00000       0.00000       0.00000       0.00000       0.00000       0.00000       0.00000       0.00000       142.929       75.9312       0.00000       0.00000       0.00000       0.00000       0.00000       0.00000       0.00000       0.00000       0.00000       0.00000       0.00000       0.00000       0.00000       0.00000       0.00000       0.00000
   1  24 3504.2472    2.9693  3.3000  4.7433  0.0000  0.1676   0.1655   0.5905  666.4380   0.0000   342.5457       54.7336       0.00000       0.00000       0.00000       0.00000       0.00000       0.00000       0.00000       0.00000       0.00000       0.00000       0.00000       0.00000       0.00000       0.00000       0.00000       0.00000       204.759       117.884       0.00000       0.00000       0.00000       0.00000       0.00000       0.00000       0.00000       0.00000       0.00000       0.00000       0.00000       0.00000       0.00000       0.00000       0.00000       0.00000
   2  12 1945.8413    0.4450  0.5200 10.1633  0.0000  0.0736   0.0472   0.1610    0.1742   0.0000   435.9642      -61.5725       19.3087       2.03739       0.00000       0.00000       0.00000       0.00000       0.00000       0.00000       0.00000       0.00000       0.00000       0.00000       0.00000       0.00000       0.00000       0.00000       44.5301       39.0328       31.9513       10.6262       0.00000       0.00000       0.00000       0.00000       0.00000       0.00000       0.00000       0.00000       0.00000       0.00000       0.00000       0.00000       0.00000       0.00000
   2  14 2217.6407    0.9780  0.6620 10.5944  0.0000  0.0571   0.0732   0.1659    0.2665   0.0000   392.5414       37.9872      -11.4826      -1.39120       0.00000       0.00000       0.00000       0.00000       0.00000       0.00000       0.00000       0.00000       0.00000       0.00000       0.00000       0.00000       0.00000       0.00000       47.0511       35.4072       20.5381       6.62960       0.00000       0.00000       0.00000       0.00000       0.00000       0.00000       0.00000       0.00000       0.00000       0.00000       0.00000       0.00000       0.00000       0.00000
   2  15 2352.2722    1.1188  0.7013 11.2552  0.0000  0.0600   0.0886   0.2116    0.2370   0.0000   426.6545      -50.3262       28.4380      -3.93476       0.00000       0.00000       0.00000       0.00000       0.00000       0.00000       0.00000       0.00000       0.00000       0.00000       0.00000       0.00000       0.00000       0.00000       42.9025       35.6332       22.2921       8.75618       0.00000       0.00000       0.00000       0.00000       0.00000       0.00000       0.00000       0.00000       0.00000       0.00000       0.00000       0.00000       0.00000       0.00000
   2  18 2754.5898    2.6199  0.7978 12.6009  0.0000  0.0639   0.1803   0.1933    0.2801   0.0000   435.6590       59.5964      0.226547      -2.89665       0.00000       0.00000       0.00000       0.00000       0.00000       0.00000       0.00000       0.00000       0.00000       0.00000       0.00000       0.00000       0.00000       0.00000       38.9022       35.6674       24.5368       9.46638       0.00000       0.00000       0.00000       0.00000       0.00000       0.00000       0.00000       0.00000       0.00000       0.00000       0.00000       0.00000       0.00000       0.00000
   2  23 3430.7752    3.3239  2.2178 12.0227  0.0000  0.1038   0.1564   0.3277    0.4719   0.0000   336.1454      -18.2465       59.5684      -4.64289       0.00000       0.00000       0.00000       0.00000       0.00000       0.00000       0.00000       0.00000       0.00000       0.00000       0.00000       0.00000       0.00000       0.00000       76.5215       60.8421       37.8023       12.7741       0.00000       0.00000       0.00000       0.00000       0.00000       0.00000       0.00000       0.00000       0.00000       0.00000       0.00000       0.00000       0.00000       0.00000
   2  24 3566.9753    2.6567  3.3121 11.6366 -0.0063  0.1307   0.0989   0.3987    0.3172   0.0000   402.8089       136.225       63.1184       2.41723       0.00000       0.00000       0.00000       0.00000       0.00000       0.00000       0.00000       0.00000       0.00000       0.00000       0.00000       0.00000       0.00000       0.00000       97.2997       81.4280       45.8300       17.1962       0.00000       0.00000       0.00000       0.00000       0.00000       0.00000       0.00000       0.00000       0.00000       0.00000       0.00000       0.00000       0.00000       0.00000
   3  12 2001.2144    0.5766  0.3012 10.0470  0.0000  0.0507   0.0447   0.0707    0.1431   0.0000   428.5766       13.5000     -0.686973      -8.63685       4.28381       1.85198       0.00000       0.00000       0.00000       0.00000       0.00000       0.00000       0.00000       0.00000       0.00000       0.00000       0.00000       0.00000       18.2757       21.4152       19.9786       7.27376       6.46057       1.76929       0.00000       0.00000       0.00000       0.00000       0.00000       0.00000       0.00000       0.00000       0.00000       0.00000       0.00000       0.00000
   3  14 2273.4875    0.9933  0.8097 10.8134  0.0000  0.0600   0.0643   0.1517    0.2266   0.0000   420.3320      -12.5163       10.7813      -3.82900      -10.5282      0.960028       0.00000       0.00000       0.00000       0.00000       0.00000       0.00000       0.00000       0.00000       0.00000       0.00000       0.00000       0.00000       27.1357       28.2613       21.6482       13.7852       6.19778       1.90749       0.00000       0.00000       0.00000       0.00000       0.00000       0.00000       0.00000       0.00000       0.00000       0.00000       0.00000       0.00000
   3  15 2407.5991    1.4928  0.7296 10.8520  0.0000  0.0473   0.0964   0.1400    0.3338   0.0000   420.8800       47.7129       8.66245       8.35151      -2.26917       3.01772       0.00000       0.00000       0.00000       0.00000       0.00000       0.00000       0.00000       0.00000       0.00000       0.00000       0.00000       0.00000       22.1708       24.3404       16.2373       10.1030       4.46599       1.50858       0.00000       0.00000       0.00000       0.00000       0.00000       0.00000       0.00000       0.00000       0.00000       0.00000       0.00000       0.00000
   3  17 2676.2448    2.5032  0.8863 11.9017  0.0007  0.0706   0.1531   0.1352    0.5148   0.0000   397.7241       36.3787       53.6225      -16.4627      -7.51381       4.36833       0.00000       0.00000       0.00000       0.00000       0.00000       0.00000       0.00000       0.00000       0.00000       0.00000       0.00000       0.00000       31.9800       32.9364       23.5127       19.0956       6.52987       2.46085       0.00000       0.00000       0.00000       0.00000       0.00000       0.00000       0.00000       0.00000       0.00000       0.00000       0.00000       0.00000
   3  18 2811.3993    2.7617  0.8469 12.1256  0.0000  0.0587   0.1533   0.1420    0.3998   0.0000   421.0120      -38.4591       5.26769      -14.1136       13.4819       1.07767       0.00000       0.00000       0.00000       0.00000       0.00000       0.00000       0.00000       0.00000       0.00000       0.00000       0.00000       0.00000       31.1082       31.4734       21.9417       12.1509       5.55617       1.77503       0.00000       0.00000       0.00000       0.00000       0.00000       0.00000       0.00000       0.00000       0.00000       0.00000       0.00000       0.00000
   3  20 3082.4079    3.5518  0.9603 12.8168  0.0000  0.0638   0.2028   0.1653    0.3669   0.0000   466.0703       33.1753      -8.01902      -2.95855       11.3391      -1.21840       0.00000       0.00000       0.00000       0.00000       0.00000       0.00000       0.00000       0.00000       0.00000       0.00000       0.00000       0.00000       32.9986       27.5110       23.3184       16.1824       6.11253       1.63730       0.00000       0.00000       0.00000       0.00000       0.00000       0.00000       0.00000       0.00000       0.00000       0.00000       0.00000       0.00000
   3  21 3217.9242    3.3307  1.1784 13.2522  0.0000  0.0685   0.1907   0.2324    0.2747   0.0000   400.2219       36.1774      -13.3226       9.50683      -5.77520      -2.02579       0.00000       0.00000       0.00000       0.00000       0.00000       0.00000       0.00000       0.00000       0.00000       0.00000       0.00000       0.00000       33.1150       33.8946       22.8248       13.7880       6.06000       2.04286       0.00000       0.00000       0.00000       0.00000       0.00000       0.00000       0.00000       0.00000       0.00000       0.00000       0.00000       0.00000
   3  22 3353.5717    3.4585  1.6482 12.6647  0.0000  0.0734   0.1578   0.2221    0.2841   0.0000   398.7682       64.2836       1.72434     -0.737899       10.2224       1.77210       0.00000       0.00000       0.00000       0.00000       0.00000       0.00000       0.00000       0.00000       0.00000       0.00000       0.00000       0.00000       37.7239       35.9642       26.8809       15.0463       7.18553       2.08268       0.00000       0.00000       0.00000       0.00000       0.00000       0.00000       0.00000       0.00000       0.00000       0.00000       0.00000       0.00000
   3  23 3489.7121    2.7437  2.1647 12.4416  0.0000  0.0996   0.1188   0.2635    0.2077   0.0000   406.1886      -24.2246       9.67821       2.85464      -15.1125      -3.58679       0.00000       0.00000       0.00000       0.00000       0.00000       0.00000       0.00000       0.00000       0.00000       0.00000       0.00000       0.00000       46.2148       49.4216       34.4445       20.9590       9.81948       3.24878       0.00000       0.00000       0.00000       0.00000       0.00000       0.00000       0.00000       0.00000       0.00000       0.00000       0.00000       0.00000
   3  24 3626.0430    2.2737  3.5640 11.6954 -0.0036  0.1327   0.0762   0.3769    0.1597   0.0000   438.7716       63.7518       59.0450       8.70613      -1.79961      -5.84092       0.00000       0.00000       0.00000       0.00000       0.00000       0.00000       0.00000       0.00000       0.00000       0.00000       0.00000       0.00000       60.9742       67.9863       44.3881       28.3563       11.8616       4.44370       0.00000       0.00000       0.00000       0.00000       0.00000       0.00000       0.00000       0.00000       0.00000       0.00000       0.00000       0.00000
   4  12 2051.6971    0.6578  0.5140 10.1002 -0.0002  0.0426   0.0404   0.0859    0.1269   0.0000   456.5960       8.94607      -1.08502       4.21707      -1.67385       2.87362      0.984123     -0.324056       0.00000       0.00000       0.00000       0.00000       0.00000       0.00000       0.00000       0.00000       0.00000       0.00000       14.4083       15.6021       13.4728       9.49913       5.56960       2.78397       1.10303      0.311498       0.00000       0.00000       0.00000       0.00000       0.00000       0.00000       0.00000       0.00000       0.00000       0.00000
   4  13 2188.3375    0.8308  0.6339 10.4770 -0.0193  0.0494   0.0517   0.1200    0.2057   0.0000   437.8445       15.0347       7.50215       3.40019       2.53471      -1.14178      -2.26841     -0.172026       0.00000       0.00000       0.00000       0.00000       0.00000       0.00000       0.00000       0.00000       0.00000       0.00000       15.7498       16.7807       16.1154       9.95385       7.05866       3.10986       1.65688      0.349239       0.00000       0.00000       0.00000       0.00000       0.00000       0.00000       0.00000       0.00000       0.00000       0.00000
   4  14 2324.2473    1.1487  0.8233 10.6216 -0.0147  0.0612   0.0605   0.1431    0.4317   0.0000   451.6860      -3.46027       9.12989       12.4920       4.78661       3.17720     -0.689372      0.387339       0.00000       0.00000       0.00000       0.00000       0.00000       0.00000       0.00000       0.00000       0.00000       0.00000       23.1031       23.1631       19.3553       15.6710       9.92938       4.39523       1.63601      0.437300       0.00000       0.00000       0.00000       0.00000       0.00000       0.00000       0.00000       0.00000       0.00000       0.00000
   4  15 2458.4389    1.4454  1.1525 10.7011  0.0138  0.0821   0.0826   0.2195    0.8094   0.0000   415.0087      -3.51526       7.77025       20.9471       10.9758      -8.53082     -0.393855      0.801092       0.00000       0.00000       0.00000       0.00000       0.00000       0.00000       0.00000       0.00000       0.00000       0.00000       28.0965       42.0926       26.0481       25.0547       9.52925       8.92233       1.93702      0.819053       0.00000       0.00000       0.00000       0.00000       0.00000       0.00000       0.00000       0.00000       0.00000       0.00000
   4  17 2728.6265    2.2952  0.7313 12.8861 -0.0064  0.0644   0.1308   0.1348    0.2251   0.0000   421.2325      -23.5419       42.6465       12.2955      -7.52272       5.67948     -0.324264      0.318544       0.00000       0.00000       0.00000       0.00000       0.00000       0.00000       0.00000       0.00000       0.00000       0.00000       23.9697       26.5714       22.5080       14.8603       8.08108       4.92960       1.78731      0.454659       0.00000       0.00000       0.00000       0.00000       0.00000       0.00000       0.00000       0.00000       0.00000       0.00000
   4  18 2864.2589    3.1326  0.6942 12.7966 -0.0194  0.0528   0.1904   0.1198    0.3231   0.0000   465.0147       38.0463      -8.88932       3.23618      0.219975    -0.0533150      -3.36182     0.0310334       0.00000       0.00000       0.00000       0.00000       0.00000       0.00000       0.00000       0.00000       0.00000       0.00000       19.6288       22.3527       17.1739       12.7882       6.60153       3.69300       1.32537      0.396921       0.00000       0.00000       0.00000       0.00000       0.00000       0.00000       0.00000       0.00000       0.00000       0.00000
   4  19 3000.2034    3.8289  0.6252 13.3092  0.0072  0.0417   0.2350   0.0918    0.2330   0.0000   433.2318       34.2035       15.7182       11.8617       9.38687       1.02273      0.882202     -0.416357       0.00000       0.00000       0.00000       0.00000       0.00000       0.00000       0.00000       0.00000       0.00000       0.00000       15.7214       16.8307       13.4854       10.1961       6.22494       2.92484       1.11665      0.305496       0.00000       0.00000       0.00000       0.00000       0.00000       0.00000       0.00000       0.00000       0.00000       0.00000
   4  22 3408.2171    3.1817  1.7460 12.6519  0.0078  0.0819   0.1396   0.2277    0.2844   0.0000   400.7119       60.5829       3.80463       6.67985     -0.782506       3.57376      0.726847      0.495964       0.00000       0.00000       0.00000       0.00000       0.00000       0.00000       0.00000       0.00000       0.00000       0.00000       31.3763       33.2487       28.2446       19.0210       10.5959       6.06539       2.18939      0.573631       0.00000       0.00000       0.00000       0.00000       0.00000       0.00000       0.00000       0.00000       0.00000       0.00000
   4  23 3544.7243    2.4592  2.3934 12.3749  0.0069  0.1039   0.1022   0.2613    0.2072   0.0000   482.1351      -5.12348      -69.2066       23.9383       6.21967     -0.130390       1.12304    -0.0155030       0.00000       0.00000       0.00000       0.00000       0.00000       0.00000       0.00000       0.00000       0.00000       0.00000       38.3559       44.7786       35.6636       25.8350       15.9236       7.50991       2.99099      0.813140       0.00000       0.00000       0.00000       0.00000       0.00000       0.00000       0.00000       0.00000       0.00000       0.00000
   4  24 3681.7409    2.0156  3.5152 11.9283 -0.0043  0.1257   0.0680   0.3193    0.1385   0.0000   393.3522       45.3754      -19.4456       51.0617      -13.3257       4.53863      -4.18490     -0.756269       0.00000       0.00000       0.00000       0.00000       0.00000       0.00000       0.00000       0.00000       0.00000       0.00000       48.0264       52.0512       43.4943       31.1804       19.2410       9.19130       3.61161      0.910540       0.00000       0.00000       0.00000       0.00000       0.00000       0.00000       0.00000       0.00000       0.00000       0.00000
   4  25 3819.0749    1.7314  4.8341 11.4466 -0.0010  0.1556   0.0505   0.4285    0.1246   0.0000   533.1892       39.3864       34.3415       15.2480      -11.4107       3.32764       3.45903     -0.509489       0.00000       0.00000       0.00000       0.00000       0.00000       0.00000       0.00000       0.00000       0.00000       0.00000       53.1381       64.3253       50.9852       36.4961       23.1204       10.5903       4.57571       1.26596       0.00000       0.00000       0.00000       0.00000       0.00000       0.00000       0.00000       0.00000       0.00000       0.00000
   4  26 3956.8477    1.4294  6.9582 11.0922 -0.0058  0.2073   0.0378   0.5762    0.1109   0.0000   519.5933       14.6626      -24.2739       65.2830      -48.7763      -4.48066       12.7886     0.0812592       0.00000       0.00000       0.00000       0.00000       0.00000       0.00000       0.00000       0.00000       0.00000       0.00000       70.9457       84.6043       69.9260       50.6847       32.7424       15.4332       6.42612       1.65515       0.00000       0.00000       0.00000       0.00000       0.00000       0.00000       0.00000       0.00000       0.00000       0.00000
   4  27 4094.7871    1.1945  8.8339 10.9276  0.0112  0.2676   0.0330   0.7221    0.0950   0.0000   376.7596       115.567       30.2702     -0.444146      -1.75910      -18.5771    -0.0544554      0.404122       0.00000       0.00000       0.00000       0.00000       0.00000       0.00000       0.00000       0.00000       0.00000       0.00000       95.5902       103.084       95.4402       68.6049       44.7948       21.8181       8.94165       2.03396       0.00000       0.00000       0.00000       0.00000       0.00000       0.00000       0.00000       0.00000       0.00000       0.00000
   5  11 1960.5647    0.5300  0.3223 10.2416 -0.0020  0.0401   0.0386   0.0707    0.0820   0.0000   442.3811      -28.6983       8.28215      -2.58729       1.22433      -2.01197       1.31171    -0.0498920     0.0967345    -0.0139669       0.00000       0.00000       0.00000       0.00000       0.00000       0.00000       0.00000       0.00000       8.92063       14.2070       8.54526       10.3134       4.50762       4.17563       1.57717      0.954841      0.188110     0.0947789       0.00000       0.00000       0.00000       0.00000       0.00000       0.00000       0.00000       0.00000
   5  12 2098.4317    0.6798  0.4363 10.4655  0.0023  0.0777   0.0459   0.0802    0.1007   0.0000   425.8449     0.0581226      -7.06573       13.5123      -6.41837     -0.357190      -2.28807     0.0372712     0.0209538     0.0132059       0.00000       0.00000       0.00000       0.00000       0.00000       0.00000       0.00000       0.00000       30.1745       28.5083       25.9982       18.2508       8.40205       5.76132       3.93680       1.47885      0.342639     0.0574707       0.00000       0.00000       0.00000       0.00000       0.00000       0.00000       0.00000       0.00000
   5  13 2235.3966    0.8739  0.6153 10.7270 -0.0138  0.0431   0.0477   0.0917    0.1226   0.0000   422.8698      -12.8820       12.0880       10.3761     -0.385588      -6.26863       2.29733      -1.10766     -0.129245    -0.0837472       0.00000       0.00000       0.00000       0.00000       0.00000       0.00000       0.00000       0.00000       13.0442       13.9979       13.5368       9.37620       6.70916       3.58436       2.10063      0.827619      0.319915     0.0641082       0.00000       0.00000       0.00000       0.00000       0.00000       0.00000       0.00000       0.00000
   5  15 2506.1324    1.7716  0.7669 11.2135 -0.0006  0.0447   0.0841   0.1014    0.2320   0.0000   421.8091       34.5968       25.9673      -2.28878      -4.61722       2.83404      -2.36261     -0.154209     -0.112616    -0.0472833       0.00000       0.00000       0.00000       0.00000       0.00000       0.00000       0.00000       0.00000       12.6521       14.2772       12.9394       9.63392       7.10696       4.18794       2.07828      0.903600      0.325120     0.0746122       0.00000       0.00000       0.00000       0.00000       0.00000       0.00000       0.00000       0.00000
   5  16 2641.3351    2.2992  0.7586 11.8883 -0.0137  0.0434   0.1170   0.1154    0.2406   0.0000   439.7559       7.16367       31.7763       30.0398      -2.78584      -4.49070       2.18591      0.474802     -0.352621     0.0902076       0.00000       0.00000       0.00000       0.00000       0.00000       0.00000       0.00000       0.00000       13.4403       16.3559       12.6863       11.3850       5.85171       4.21738       1.88963      0.961477      0.251409     0.0841234       0.00000       0.00000       0.00000       0.00000       0.00000       0.00000       0.00000       0.00000
   5  17 2777.4407    2.7738  0.8371 12.4197 -0.0166  0.0799   0.1387   0.1166    0.3211   0.0000   423.3371      -7.11687       33.8902      -2.07216      -10.7287       4.39951     -0.159161     -0.513210     -0.568686    -0.0977751       0.00000       0.00000       0.00000       0.00000       0.00000       0.00000       0.00000       0.00000       15.7696       27.0485       19.0410       16.5163       12.2273       5.50709       4.68409       1.30633      0.634891      0.177707       0.00000       0.00000       0.00000       0.00000       0.00000       0.00000       0.00000       0.00000
   5  18 2913.8559    3.6753  0.8085 11.6299 -0.0005  0.0608   0.1660   0.1075    0.8480   0.0000   455.4669       7.15276      -10.5956      -7.59656       2.05720       3.67268      -1.41350      -2.61644    -0.0489983    0.00167618       0.00000       0.00000       0.00000       0.00000       0.00000       0.00000       0.00000       0.00000       22.1748       27.5408       21.3692       14.6987       9.95218       4.77661       2.78108      0.893405      0.385209     0.0897540       0.00000       0.00000       0.00000       0.00000       0.00000       0.00000       0.00000       0.00000
   5  21 3322.8344    3.3236  1.4473 13.1820 -0.0143  0.0842   0.1552   0.2256    0.4072   0.0000   429.8870       15.6143       15.4253      -5.28574      -12.7946      -2.78353      -7.21853      -1.95043      0.466255    -0.0333798       0.00000       0.00000       0.00000       0.00000       0.00000       0.00000       0.00000       0.00000       26.9187       25.6235       22.8365       20.2598       15.6920       9.07614       4.18426       1.69058      0.592606      0.119751       0.00000       0.00000       0.00000       0.00000       0.00000       0.00000       0.00000       0.00000
   5  26 4009.6346    1.3801  7.1443 10.8371 -0.0011  0.1805   0.0308   0.5578    0.1033   0.0000   511.3315       49.1819      -76.7245      -26.0305      -34.1032       24.5843       8.95284      -2.29035      -2.04380      0.161853       0.00000       0.00000       0.00000       0.00000       0.00000       0.00000       0.00000       0.00000       53.5565       60.0732       57.2740       45.9600       32.1208       20.4605       10.7267       4.82726       1.51594      0.315442       0.00000       0.00000       0.00000       0.00000       0.00000       0.00000       0.00000       0.00000
   6  13 2279.7563    1.0981  0.8049 10.4540  0.0098  0.0457   0.0503   0.0872    0.1591   0.0000   450.6103       28.5190       21.7654      -9.40489      -1.90225       8.42120      -5.31853      -1.82761     -0.362604      0.413131     0.0472081    -0.0374920       0.00000       0.00000       0.00000       0.00000       0.00000       0.00000       12.0300       12.7911       12.4404       10.9724       7.65935       5.27191       3.19409       1.87256      0.747597      0.295833     0.0783687     0.0177406       0.00000       0.00000       0.00000       0.00000       0.00000       0.00000
   6  15 2551.1123    1.7803  0.7650 12.1530 -0.0002  0.0488   0.0864   0.1056    0.1229   0.0000   462.4599       8.23687       18.9575      -1.30057       8.99024       1.78496      -2.17848     -0.710529      0.195867     -0.102889     0.0171649    0.00893694       0.00000       0.00000       0.00000       0.00000       0.00000       0.00000       11.2720       13.8095       13.1977       9.90930       8.44163       5.25125       2.97824       1.97983      0.623592      0.331017      0.107145     0.0192339       0.00000       0.00000       0.00000       0.00000       0.00000       0.00000
   6  16 2687.0311    2.2673  0.7946 12.4697 -0.0019  0.0451   0.1034   0.1075    0.1360   0.0000   448.2406       56.4238      -14.7855      -18.6279       12.5070       19.4221      -3.90510      -4.50308       1.42988   -0.00253250    -0.0879119   -0.00430424       0.00000       0.00000       0.00000       0.00000       0.00000       0.00000       10.5879       12.8722       12.6506       10.2842       6.92302       5.61419       2.83669       1.58614      0.775471      0.330110     0.0864804     0.0192577       0.00000       0.00000       0.00000       0.00000       0.00000       0.00000
   6  17 2823.8382    2.9622  0.7658 12.3192 -0.0007  0.0380   0.1288   0.0854    0.1805   0.0000   419.1445      -4.56726       10.4896       9.58882      -4.03386       10.3562      0.103698      -2.01031     -0.579533      0.244314    -0.0385199   -0.00312024       0.00000       0.00000       0.00000       0.00000       0.00000       0.00000       10.6283       12.0204       10.9166       9.54515       6.09963       3.96540       2.41169       1.42455      0.586214      0.219604     0.0571309     0.0140449       0.00000       0.00000       0.00000       0.00000       0.00000       0.00000
   6  18 2960.7586    3.5314  0.8257 12.7927  0.0017  0.0411   0.1497   0.0956    0.1877   0.0000   435.5889       15.9859      -2.63402       11.0256       4.92209      -3.60480     -0.356888       1.36966     0.0372694     -0.376237     -0.173911    -0.0283125       0.00000       0.00000       0.00000       0.00000       0.00000       0.00000       11.1218       13.2507       12.2419       9.68823       6.94324       4.20305       2.76790       1.31989      0.683011      0.227628     0.0798280     0.0164691       0.00000       0.00000       0.00000       0.00000       0.00000       0.00000
   6  19 3097.4041    4.0190  0.7671 13.1453  0.0074  0.0396   0.1960   0.0994    0.2020   0.0000   454.5593       26.4918      -16.9456      -9.24364       9.98921      -4.27910       1.85315      0.230624     -0.608241     -0.215009     0.0606890    -0.0144082       0.00000       0.00000       0.00000       0.00000       0.00000       0.00000       10.3214       12.5413       10.8136       9.21069       6.62879       4.49936       2.64001       1.13149      0.644139      0.218623     0.0738836     0.0170306       0.00000       0.00000       0.00000       0.00000       0.00000       0.00000
   6  20 3234.1667    3.7559  1.0279 13.4295 -0.0066  0.0513   0.1674   0.1341    0.2449   0.0000   439.5798       18.7036       4.97829       6.85697       30.0391      -9.64970       1.28019       1.28389       1.02307     -0.865805    -0.0260120   -0.00480497       0.00000       0.00000       0.00000       0.00000       0.00000       0.00000       12.5918       14.4190       12.6943       11.1292       8.74998       5.84573       3.62563       1.71083      0.839512      0.296296     0.0942019     0.0205941       0.00000       0.00000       0.00000       0.00000       0.00000       0.00000
   6  21 3371.0494    3.2275  1.7114 12.4768 -0.0163  0.0738   0.1036   0.1743    0.3072   0.0000   446.4735       38.9005     -0.710987      -27.9652       8.12726      -5.82809      -11.6880      -2.01622      0.661822     -0.427174    -0.0369634    -0.0396159       0.00000       0.00000       0.00000       0.00000       0.00000       0.00000       18.2943       19.4064       19.7592       17.0730       13.3766       8.04461       5.46524       3.27341       1.25993      0.496087      0.151274     0.0278291       0.00000       0.00000       0.00000       0.00000       0.00000       0.00000
   6  22 3508.3757    2.7434  2.3499 12.3112 -0.0087  0.0859   0.0806   0.2482    0.2055   0.0000   469.2710       23.9043     -0.932017       11.3741      -12.9406      -12.9916      -8.11910      -1.93614      -2.49715      0.539422     -0.371853     0.0267782       0.00000       0.00000       0.00000       0.00000       0.00000       0.00000       21.7787       24.5357       23.2288       19.4415       16.4469       10.9325       6.81714       3.80398       1.63884      0.619146      0.194505     0.0351934       0.00000       0.00000       0.00000       0.00000       0.00000       0.00000
   6  28 4337.8558    0.9000 10.8447 10.5043 -0.0116  0.2912   0.0205   0.7736    0.0625   0.0000   421.2668       151.874      -21.2889       8.40648       99.5682       30.1500      -41.7651      -16.0679       4.33998       3.35334       1.59059     -0.191135       0.00000       0.00000       0.00000       0.00000       0.00000       0.00000       66.5749       81.5950       83.5527       64.6347       55.5130       37.0028       24.2422       12.3517       6.15556       2.33980      0.738652      0.125125       0.00000       0.00000       0.00000       0.00000       0.00000       0.00000
   7  12 2184.5708    0.8882  0.5310 10.4759  0.0024  0.0398   0.0397   0.0647    0.1095   0.0000   426.9565       17.7610       8.69243       6.17339       3.00239       1.47790     -0.208912     -0.177283     -0.414586    -0.0182365      0.322229    0.00975181    -0.0164963   -0.00572585       0.00000       0.00000       0.00000       0.00000       7.55565       11.5713       9.77118       9.30690       8.09143       4.40141       4.65473       1.43339       1.63488      0.371857      0.357784     0.0569804     0.0309623    0.00515203       0.00000       0.00000       0.00000       0.00000
   7  13 2322.2087    1.1651  0.8350 10.7405 -0.0032  0.0432   0.0437   0.0930    0.1372   0.0000   424.2198      -3.47021       22.3515       6.16116      -8.26888       5.74701      0.251598       1.82795      0.170887    -0.0131143      0.267981   -0.00392131    -0.0350380  -0.000996309       0.00000       0.00000       0.00000       0.00000       9.31212       10.8774       10.5060       9.95074       7.30822       4.62896       3.07759       2.13966       1.22752      0.507851      0.222924     0.0717054     0.0208215    0.00414414       0.00000       0.00000       0.00000       0.00000
   7  14 2458.1896    1.4410  0.8842 11.3002 -0.0043  0.0459   0.0571   0.1086    0.1391   0.0000   436.8013      -2.03632       19.1634       1.99807     -0.493177       2.28749       2.28274      -1.23978      0.828701     -0.238115      0.100184     0.0172993     0.0133291   0.000472851       0.00000       0.00000       0.00000       0.00000       11.0221       13.6064       12.9942       10.4544       8.08488       5.41010       3.29959       1.88315       1.03538      0.456555      0.214616     0.0739572     0.0211092    0.00388131       0.00000       0.00000       0.00000       0.00000
   7  16 2731.2039    2.5346  0.7822 12.4683  0.0057  0.0389   0.1010   0.0918    0.1303   0.0000   438.3472       3.02855      -5.41301      -6.12717       2.73152       5.65369     -0.100251     -0.909202     -0.877152      0.403699      0.225161     0.0283752    -0.0399474   -0.00375812       0.00000       0.00000       0.00000       0.00000       8.77250       10.2521       8.51693       7.72691       6.99219       5.27970       3.40445       1.92127      0.915934      0.435524      0.166473     0.0616852     0.0186564    0.00375000       0.00000       0.00000       0.00000       0.00000
   7  17 2868.4273    3.0880  0.7283 12.9585  0.0036  0.0425   0.1432   0.1006    0.1233   0.0000   437.1179       12.6192       30.2398       8.72301       2.74500      -4.05274      -4.14724      -3.92670    -0.0977019     -0.206415      0.208596     0.0374765    0.00977261   -0.00469406       0.00000       0.00000       0.00000       0.00000       8.29269       12.0784       9.47691       9.22559       6.86373       4.48960       3.34112       1.69484       1.05123      0.396288      0.216919     0.0592852     0.0207662    0.00511024       0.00000       0.00000       0.00000       0.00000
   7  18 3005.7758    3.5319  0.6990 13.4398  0.0049  0.0407   0.1523   0.0875    0.1178   0.0000   444.9094       27.2370       5.59674       7.10270      -1.61471      -7.00446      -2.57571     -0.661730      0.142972      0.294242     0.0560127    -0.0398030    -0.0317786    0.00481870       0.00000       0.00000       0.00000       0.00000       7.28266       10.0004       9.25860       8.83228       6.74500       4.81653       3.64163       1.79317       1.11950      0.500394      0.249627     0.0741777     0.0242870    0.00485219       0.00000       0.00000       0.00000       0.00000
   7  19 3143.0396    3.7155  1.0543 13.2549 -0.0002  0.0493   0.1379   0.1125    0.1547   0.0000   426.3050      -1.78156       29.6119       15.5103       3.38490      -6.14723       1.82934      -2.71265      0.117633      0.206185     0.0386958    -0.0903690   0.000972851   -0.00951700       0.00000       0.00000       0.00000       0.00000       9.64101       13.6407       10.7284       10.7050       8.03325       6.01290       3.95296       2.27091       1.28107      0.572938      0.253759     0.0826840     0.0252003    0.00603627       0.00000       0.00000       0.00000       0.00000
   7  20 3280.0208    3.4639  1.4171 13.0741 -0.0014  0.0556   0.1169   0.1365    0.1500   0.0000   450.9617       19.2303       5.69044       18.1673      -9.49075      -7.33407     -0.960760       1.07431    -0.0415166     -0.291264      0.143612     0.0261095    -0.0306508    0.00116446       0.00000       0.00000       0.00000       0.00000       12.9441       14.4526       13.5243       12.1781       9.86287       7.12598       5.00179       2.66623       1.44625      0.694600      0.288085     0.0904232     0.0269936    0.00501126       0.00000       0.00000       0.00000       0.00000
   7  21 3417.6201    2.9430  1.9071 12.6286  0.0047  0.0647   0.0895   0.1693    0.1448   0.0000   449.5223     -0.847493      -15.1579      -11.0531       5.43167      -2.90978      -4.67649      -2.27927     -0.118525       1.17679    -0.0135884     0.0303600     0.0151524   -0.00604710       0.00000       0.00000       0.00000       0.00000       13.8434       17.3355       16.7967       14.2937       11.3319       7.84190       5.08309       3.08716       1.76855      0.775238      0.351759      0.122168     0.0345076    0.00645736       0.00000       0.00000       0.00000       0.00000
   7  22 3555.4636    2.6273  2.8755 11.7712 -0.0046  0.0813   0.0619   0.2023    0.1757   0.0000   432.3769       72.6239       18.0854      -3.04947       6.67130       16.5103       9.02174      -2.84179      0.874067      -1.07000      0.675221     0.0132498   -0.00768682   -0.00299097       0.00000       0.00000       0.00000       0.00000       17.0624       20.4235       20.3560       17.3101       14.2996       10.2078       6.71525       4.19528       2.17325       1.10107      0.441352      0.165664     0.0455049    0.00800418       0.00000       0.00000       0.00000       0.00000
   7  23 3693.5157    2.1311  3.3662 11.9173 -0.0030  0.1019   0.0520   0.2575    0.1197   0.0000   480.5188       32.8269      -16.3580       32.5881       12.9982      -21.0056      -1.55332  -0.000303408      -3.66903      0.386785      0.948225     0.0650846    -0.0756373    0.00902266       0.00000       0.00000       0.00000       0.00000       21.4009       26.2968       24.9169       22.7307       17.2766       13.2478       8.39164       5.41896       2.80070       1.42005      0.559627      0.207393     0.0520414     0.0107039       0.00000       0.00000       0.00000       0.00000
   7  25 3970.7862    1.5005  6.5213 10.9751 -0.0047  0.1639   0.0288   0.4213    0.0858   0.0000   423.6192       18.8457       67.5421      -5.67995       25.5615       19.7996       8.76756       2.37052       6.09474      -1.22909      -1.17680     -0.454874      0.161620   -0.00238299       0.00000       0.00000       0.00000       0.00000       32.3766       41.0300       38.2023       35.3446       29.1939       21.3351       14.9511       9.04370       5.12277       2.40438       1.00726      0.340774     0.0972956     0.0180205       0.00000       0.00000       0.00000       0.00000
   8  11 2086.0911    0.6552  0.5509 10.1752 -0.0131  0.0327   0.0334   0.0804    0.0858   0.0000   442.4632       3.56212       11.7778      -5.81734       3.60060      -3.57521       3.89911     -0.214881      0.158009     -0.681013    -0.0289897     0.0692225    0.00289560    -0.0228990    0.00616887   0.000551594       0.00000       0.00000       6.32932       7.51809       7.31886       6.72200       5.13917       3.87371       2.67940       1.75336      0.924192      0.553258      0.269097      0.122389     0.0401452     0.0144335    0.00345509   0.000685767       0.00000       0.00000
   8  12 2225.1225    0.9036  0.6904 10.7091 -0.0024  0.0422   0.0413   0.0946    0.0970   0.0000   440.4452       21.7889       27.8799       3.05188      -7.67330      -3.07628       3.44212      -1.64761       2.19342      -1.18781      0.471647      0.403303     -0.123958    -0.0119821   -0.00400115  -0.000780964       0.00000       0.00000       7.05315       9.20179       8.79264       7.67735       7.58554       4.22769       3.94397       2.11007       1.45628      0.829320      0.329528      0.183810     0.0577010     0.0178412    0.00689539    0.00103014       0.00000       0.00000
   8  13 2362.9090    1.3324  0.7294 11.2650 -0.0045  0.0390   0.0533   0.0858    0.1128   0.0000   437.1646    -0.0194273      -4.18757      -5.40789       8.45193       2.14499      0.231456     0.0606756       1.12099    -0.0200772      0.112887     -0.121886    -0.0475621     0.0187862    0.00196216  -0.000422748       0.00000       0.00000       8.42915       9.04181       7.74632       7.19066       6.54832       5.54284       4.25408       2.46617       1.29480      0.650572      0.311955      0.142080     0.0509767     0.0147868    0.00410772   0.000761950       0.00000       0.00000
   8  15 2636.0973    2.0800  0.7947 12.1790  0.0046  0.0398   0.0816   0.0892    0.1167   0.0000   425.6638       3.70066       19.0091       10.4484       2.01341       5.55571      -7.88235      -3.95486     -0.260113     -0.696488     -0.453922    -0.0666870   -0.00364928    -0.0332333   -0.00339173    0.00134444       0.00000       0.00000       6.79203       9.27247       8.46804       8.18419       6.82482       4.97678       3.40766       2.47482       1.33426      0.876019      0.337629      0.189582     0.0560096     0.0234378    0.00586002    0.00112538       0.00000       0.00000
   8  16 2773.8778    2.7569  0.6492 12.7023  0.0110  0.0487   0.1205   0.0782    0.1146   0.0000   428.5752       8.68658       5.42818       8.27541       1.72498      -7.45403      -2.78405      0.461554    -0.0360106      -1.15839      0.427837     0.0247946    -0.0231662    0.00106532    0.00611892    0.00122522       0.00000       0.00000       6.35693       12.2615       8.79549       10.3982       7.23627       5.86174       4.35206       2.28674       1.82265      0.597461      0.536153      0.121358     0.0943555     0.0214009    0.00751798    0.00166361       0.00000       0.00000
   8  17 2911.6786    2.9788  0.6163 13.5300 -0.0026  0.0354   0.1265   0.0850    0.0963   0.0000   425.7040       19.7479       7.15247       17.9451       2.89127       9.02383      0.171707      -3.04081     -0.170739     -0.289728     0.0365473      0.204977     0.0176941   -0.00160312    -0.0130182  -0.000837804       0.00000       0.00000       7.39650       9.74053       8.70177       7.48803       5.98172       4.66515       3.04271       1.92079       1.02749      0.541166      0.242553      0.111301     0.0428665     0.0152003    0.00407412   0.000848942       0.00000       0.00000
   8  18 3049.3174    3.6073  0.7091 13.5838 -0.0129  0.0420   0.1520   0.0855    0.1082   0.0000   448.6460      -3.69129       8.59491      -4.49349      -5.33691       3.11900       3.18869       2.69050      -1.43750       1.36152      0.244157   -0.00311357     0.0521686    -0.0152216   -0.00154811   5.33987e-05       0.00000       0.00000       7.53427       8.43324       8.76032       8.77328       5.91707       4.70253       3.95206       2.48294       1.16975      0.757469      0.416790      0.195104     0.0645486     0.0193729    0.00482781   0.000971460       0.00000       0.00000
   8  19 3186.9080    3.5347  0.8955 13.8585 -0.0005  0.0559   0.1364   0.1155    0.1067   0.0000   426.1137       12.7964       35.4287       12.3534      -6.94685       2.80790     0.0656001     -0.423125      0.912458      0.334795     0.0619754     0.0344911    0.00862807    -0.0396194    0.00119469  -0.000117500       0.00000       0.00000       13.3988       14.5462       9.76755       9.62754       9.95222       9.24102       6.71149       4.05326       2.08029      0.963879      0.403252      0.168679     0.0559155     0.0206038    0.00490432    0.00104995       0.00000       0.00000
   8  20 3324.5562    3.3499  1.3378 13.4401 -0.0008  0.0544   0.1091   0.1419    0.1136   0.0000   447.6545       28.7841      -4.93506       11.2341       4.27974      -8.54321       2.97120      -1.41086       1.94419      -2.60379     -0.191311     -0.166372     0.0424282    -0.0165687    -0.0116186  -0.000348873       0.00000       0.00000       9.92453       12.4122       11.8473       10.2903       9.12199       7.11787       4.67249       3.30862       1.79971       1.03387      0.482255      0.207354     0.0776176     0.0295886    0.00729133    0.00133937       0.00000       0.00000
   8  21 3462.6163    2.7139  1.7665 12.8248 -0.0093  0.0660   0.0778   0.1626    0.1079   0.0000   453.4576       16.0075      -5.22443       6.64994       4.42187       8.83213      -17.5145      -1.59490       1.32724      0.675904      0.654942      0.121510    -0.0486654    -0.0211296    0.00170287   -0.00223722       0.00000       0.00000       11.6962       15.3646       14.5556       13.2522       10.9294       8.07816       6.26668       3.66197       2.31098       1.12880      0.667666      0.250558      0.109664     0.0324596    0.00973022    0.00172707       0.00000       0.00000
   8  22 3601.1935    2.2598  2.9387 12.2302 -0.0030  0.0838   0.0534   0.2201    0.0872   0.0000   430.2386       3.24419      -33.1705       7.37604      -16.8660      -20.6667      0.375040      -3.53140     -0.772218      0.128376      0.707677    -0.0197172     -0.171738   -0.00983019     0.0129773   -0.00212074       0.00000       0.00000       15.6527       20.0081       19.2890       17.2951       14.6856       10.4562       7.45091       4.97778       3.00555       1.77341      0.785821      0.380696      0.134134     0.0456510     0.0120003    0.00209177       0.00000       0.00000
   8  23 3739.8008    1.9908  4.4463 11.4807 -0.0075  0.1074   0.0377   0.2820    0.0966   0.0000   451.0731       37.4424       31.4653      -19.8659      -23.6469       3.42456       10.3137      -6.19994      -7.76506     -0.609917      0.190780      0.390560     -0.324016     0.0439262     0.0204234   -0.00119170       0.00000       0.00000       18.7107       24.5710       23.8913       21.4808       17.9852       14.6200       9.75533       6.79160       4.03606       2.17778       1.12427      0.470343      0.192763     0.0653124     0.0157682    0.00284304       0.00000       0.00000
   8  24 3878.5617    1.6539  5.4151 11.1510 -0.0036  0.1247   0.0302   0.3419    0.0864   0.0000   465.4143       42.1195       6.68890    -0.0221950       35.7287       22.3591       16.2957      -5.98563      -7.49498     -0.470493      0.840872     -0.777244     0.0821152     0.0285917   -0.00274415   -0.00255707       0.00000       0.00000       23.7371       30.0734       28.1852       26.7811       21.3271       16.2907       11.7972       7.45491       4.83761       2.45794       1.33927      0.526081      0.222378     0.0637644     0.0171269    0.00317622       0.00000       0.00000
   8  25 4017.6065    1.3580  6.3675 11.1207 -0.0044  0.1498   0.0261   0.4211    0.0671   0.0000   420.6927      -1.11519       22.1907      -5.88368       22.9811      -6.62883      -12.6198      -5.78837      -4.72288      -2.74873       2.70710       1.29201     -0.411018    -0.0564318     0.0122449   -0.00833838       0.00000       0.00000       28.6127       35.5322       35.4959       31.2307       26.3266       20.3536       14.1115       9.55399       5.64673       3.16433       1.57309      0.692921      0.264891     0.0883085     0.0213830    0.00360503       0.00000       0.00000
   8  26 4156.7983    1.1230  8.5417 10.7254 -0.0062  0.1953   0.0204   0.5066    0.0602   0.0000   446.3722       24.9007       62.8616      -73.0012      -3.88958       17.9033       20.7844      -17.0781      -2.92143      -3.15663      0.968878       1.11237      0.913598     -0.162102    -0.0657679    0.00573248       0.00000       0.00000       34.4086       45.2607       43.2211       41.7335       33.2272       26.6488       19.9134       12.7541       8.18191       4.28043       2.41778      0.965004      0.402756      0.116523     0.0296506    0.00532410       0.00000       0.00000
   8  28 4436.2462    0.7621 12.6928 10.4248 -0.0280  0.3098   0.0162   0.8419    0.0486   0.0000   462.6262      -5.96435       72.8485      -59.1847       38.7858       15.8439       6.79895      -2.99821      -10.5554      -3.92463      -1.55455       4.09287      -1.14585     -0.395198    -0.0534650    0.00255851       0.00000       0.00000       55.9939       70.4020       70.6332       65.3710       53.9457       42.9775       31.3530       21.6819       13.7552       7.54333       4.16389       1.68212      0.664942      0.198073     0.0466127    0.00797204       0.00000       0.00000
   9  12 2264.5507    0.9904  0.8294 10.8435 -0.0005  0.0377   0.0363   0.0921    0.1096   0.0000   442.2608       3.21994       7.84297       3.07779      -3.05709      -1.65223      -2.88331    -0.0994625      -1.05265      0.173236      0.909107    -0.0957482    -0.0442226    -0.0143503    -0.0139568    0.00524124    0.00126273   0.000148660       6.85417       8.70898       7.99239       7.30496       6.46403       5.06497       3.65413       2.50384       1.56234      0.947362      0.509642      0.227877      0.113663     0.0421103     0.0155935    0.00486355    0.00123075   0.000216806
   9  13 2402.3484    1.3085  0.8627 11.3846  0.0008  0.0412   0.0481   0.0936    0.1054   0.0000   435.7451       8.69709       19.4619      -1.50961      -3.76535       8.47304      -4.51826     -0.649246      -2.40300     -0.816010      0.427467      0.400852    -0.0426225    0.00936791     0.0200023    0.00684558  -0.000233122  -3.60591e-05       7.65454       9.42812       8.87042       7.94678       6.86866       5.47422       4.24962       2.77364       1.79257      0.885795      0.534295      0.263593      0.119930     0.0448114     0.0185068    0.00483984    0.00125304   0.000218037
   9  14 2539.6254    1.7671  0.7746 11.7934 -0.0174  0.0338   0.0715   0.0832    0.1249   0.0000   443.7726       12.1391       33.8517      -3.93454      -1.61187       4.41169      -4.06524      -2.05769      -1.20346      -1.60990      0.532746     -0.178621    -0.0227474    -0.0119567   0.000578429    0.00449859   -0.00389777  -4.81017e-05       6.00615       6.73470       7.24156       6.79627       5.69172       4.35517       3.06055       2.18433       1.41941      0.928089      0.486657      0.235284      0.114671     0.0436050     0.0153483    0.00470232    0.00111587   0.000168777
   9  15 2677.1245    2.2247  0.7518 12.4659 -0.0150  0.0335   0.0890   0.0905    0.1045   0.0000   444.9078      -11.1549       14.8059       4.60839       3.54984       2.91775       7.15421     -0.855019     0.0903879      0.420619     -0.445383     -0.410365     -0.187735    -0.0352414     0.0177373   0.000321479   -0.00171512   0.000371227       5.72723       7.48897       7.25486       6.88554       5.57896       3.91153       3.09863       2.04764       1.26247      0.732547      0.406097      0.232354     0.0965255     0.0398939     0.0132987    0.00414110    0.00111555   0.000199954
   9  16 2815.2359    2.7815  0.8236 12.7758 -0.0097  0.0478   0.0986   0.0806    0.1140   0.0000   440.7575      -2.42763       12.1172       10.3612       3.10613     -0.196616      -2.73653     -0.680095      -1.77026       1.59632      0.415010     -0.170886    -0.0854632    0.00285825   -0.00221055    0.00650444  -0.000391441   5.13261e-05       8.24647       8.27237       8.65504       10.1303       7.04554       4.99881       4.32184       3.49212       1.84769      0.942392      0.685289      0.384031      0.173556     0.0584686     0.0178220    0.00514922    0.00115632   0.000257618
   9  17 2953.5964    3.5700  0.7497 13.0240 -0.0080  0.0459   0.1439   0.0810    0.1249   0.0000   432.4992       27.1222       12.1904       8.63291     -0.105283      -8.44689      0.441293     -0.330418       1.41297     -0.232648    -0.0916083     -0.134982    -0.0162208    -0.0461883    0.00455469   -0.00222365   -0.00151185  -1.82750e-05       7.25783       7.44802       10.9188       7.51183       6.46017       6.97622       3.61005       2.91126       2.15110      0.941062      0.606659      0.320616      0.113694     0.0580444     0.0279607    0.00831802    0.00148562   0.000190587
   9  18 3091.6014    3.7184  0.8359 13.2238  0.0105  0.0383   0.1332   0.0855    0.1193   0.0000   438.9278       16.0692       11.3808       12.3543      -3.40199     -0.799845      -9.73597      -1.48287       1.15600      0.488158      -1.24846     -0.180147    -0.0394398    -0.0869719    0.00558357    0.00192718    0.00122427   0.000186894       7.79859       8.68945       7.92226       7.98554       7.22701       5.28869       3.59543       2.38326       1.76161       1.08306      0.557378      0.257881     0.0963985     0.0411421     0.0135301    0.00399072    0.00106880   0.000180694
   9  19 3229.6926    3.5498  1.0409 13.6971 -0.0132  0.0454   0.1236   0.1143    0.1158   0.0000   443.6520       23.4718       15.0516       7.23623      -5.24451      -2.36251      -1.79706      -1.68034       3.78023   -0.00110677      0.298141    -0.0488705     -0.112069     0.0698478     0.0277425   -0.00544343  -0.000624193  -0.000518945       7.30123       10.2283       9.38469       8.85382       7.24064       5.98707       3.89152       3.13158       1.75191       1.19569      0.572403      0.341755      0.130558     0.0623158     0.0188752    0.00709436    0.00145008   0.000304777
   9  20 3367.8782    2.9703  1.6411 13.2544 -0.0014  0.0714   0.0835   0.1438    0.0873   0.0000   440.4064       20.4351       16.2179       5.79972      -15.2264      -8.61729      -2.89046       7.85455      -1.55039      -3.07806     -0.324482    0.00696152     0.0606532    -0.0728229    -0.0303212   -0.00528647   3.55473e-05  -0.000140128       10.6285       14.0348       13.7135       10.2571       11.8700       8.55992       7.09385       5.03697       2.84994       1.89065      0.929852      0.460860      0.222476     0.0897327     0.0299839     0.0113617    0.00293802   0.000400203
   9  21 3506.4538    2.5561  2.2329 12.8227 -0.0057  0.0691   0.0644   0.1836    0.0743   0.0000   424.9943       39.5869       31.7892       2.19493      -9.77548       2.82965      -3.15701       7.66350     -0.760347      -3.33845     -0.936031    -0.0670661     0.0758601     -0.265906    -0.0206179     0.0117883  -0.000817075  -0.000408935       11.2249       14.4502       14.3987       12.9119       11.2359       9.16384       6.36274       4.86629       2.94961       1.78583       1.04138      0.500713      0.246311     0.0920312     0.0349687     0.0112236    0.00245209   0.000415618
   9  22 3645.3382    2.0827  3.0875 12.4060 -0.0075  0.0871   0.0494   0.2289    0.0648   0.0000   427.3231       37.4298       28.9424       21.5535       11.1284     -0.301661      -15.8131       7.95719      -5.64865       2.56042     -0.908719     -0.185661     -0.216702      0.128571     0.0188846     0.0129963    0.00124210   0.000177722       14.1285       17.8553       16.9970       16.7268       14.3084       11.4148       8.36974       5.91473       3.90962       2.40528       1.24770      0.689570      0.272279      0.125332     0.0417217     0.0130171    0.00313422   0.000550042
   9  23 3784.5460    1.7539  4.3124 11.7984 -0.0061  0.1013   0.0346   0.2759    0.0639   0.0000   471.6254       22.4113      -7.73087       11.5252       10.5290       24.6815      -6.50949      -10.6867      -3.52155       7.20217     -0.453555      -2.08513      0.303536     0.0408445     0.0523456    0.00866355  -8.66312e-05  -0.000206667       17.4776       20.6026       21.1391       19.6908       16.9393       13.5791       10.1741       7.15615       4.65596       2.84684       1.55717      0.821344      0.364777      0.150808     0.0522697     0.0155059    0.00356131   0.000567018
   9  24 3923.7664    1.4248  5.4666 11.4306 -0.0130  0.1350   0.0279   0.3442    0.0616   0.0000   448.3078       18.6728       49.5387       2.88782      -20.9109      -43.2428      0.821134      -4.07943      -10.7473       8.27676       2.95927      -1.22793     -0.249992      0.122651    -0.0280342    -0.0241425    0.00767292    0.00178714       22.2695       27.3317       28.6607       25.6966       22.3109       18.0042       13.3987       9.23544       5.98741       3.89160       2.07522       1.00779      0.499396      0.201293     0.0700316     0.0214483    0.00496590   0.000771800
   9  25 4063.4550    1.2298  7.7500 11.0427 -0.0052  0.1673   0.0219   0.4717    0.0523   0.0000   483.4776       25.3365      -7.29329       3.90566       6.50930       39.9393      -3.23476    -0.0883290      -14.4958       8.74266       2.94425      0.631212      0.158296     -0.562709    -0.0568031   -0.00885121    0.00460176   0.000400417       27.1431       33.4801       34.5115       32.7136       27.3531       22.4100       17.0951       11.9510       7.79047       4.61756       2.66909       1.35226      0.637772      0.254161     0.0929514     0.0269178    0.00623148    0.00100832
   9  26 4203.3414    1.0356  8.3962 10.7945 -0.0050  0.1899   0.0195   0.5044    0.0524   0.0000   425.9477       1.67906       8.50396      -5.84426      -11.5355       6.64913      -27.1377      0.557218      -7.06499      -3.55210     -0.704553      -1.81339      0.522202     -0.447431    -0.0690932     0.0669336    0.00408935  -2.26526e-05       31.0450       37.6968       41.5095       35.6758       31.9108       25.3101       18.9694       13.6561       8.93474       5.23191       3.10400       1.57304      0.735380      0.292546      0.107788     0.0316885    0.00718626    0.00103358
   9  27 4343.0374    0.8109 10.8116 10.6283 -0.0148  0.2642   0.0170   0.7038    0.0465   0.0000   493.6626       74.4136       81.8279      -9.47459      -12.5496       7.89586      -15.1289      -49.5006       15.0399       11.3037      -7.45638     -0.208825      0.290625     -0.104326      0.367356    -0.0153865  -0.000730955    0.00504103       41.7696       54.8148       54.2449       51.8830       43.5559       36.1223       27.2103       19.8278       12.7741       8.13008       4.52748       2.38582       1.09559      0.447119      0.153745     0.0455843     0.0101142    0.00170341
  10   8 1737.8198    0.2820  0.2177  9.9357 -0.0175  0.0293   0.0219   0.0531    0.0484   0.0000   443.3724       4.13323       5.28911       1.92511       2.01475     -0.997038     -0.876094      -2.91179       1.03125     -0.356658     -0.493699     0.0903891    -0.0216332    -0.0714688     0.0114490    0.00824914    0.00279503  -6.65161e-05       5.77649       6.57341       7.45981       7.24467       5.50760       3.84615       3.36887       2.42642       1.45052      0.691924      0.483035      0.289591      0.155819     0.0825191     0.0293431     0.0110833    0.00352513   0.000966743
  10  12 2302.8696    1.0784  0.7505 11.0655 -0.0147  0.0361   0.0419   0.0880    0.1360   0.0000   436.8302       4.88636       5.32411       2.71984      -1.16680       5.16033       2.62424       1.07451     -0.498737       2.39829      0.512552     -0.371212     -0.113744    -0.0194394     0.0537425   -0.00862227   -0.00284117   0.000318284       5.10547       6.20464       6.58703       6.18306       5.17116       4.51053       3.07585       2.47216       1.49491       1.04879      0.601075      0.325645      0.164354     0.0795813     0.0336864     0.0130531    0.00429076    0.00137809
  10  13 2440.8560    1.4884  0.7736 11.5247 -0.0096  0.0320   0.0565   0.0851    0.1055   0.0000   438.4416      -3.37922       18.5203       8.19761      -12.8707      0.132929      -3.66385      -3.79236      0.444210       1.63292      -1.43073     -0.838605    0.00355363     0.0642889     0.0343847    0.00935247    0.00329425   -0.00103956       5.17307       6.64006       6.54490       6.24619       5.47803       4.20834       3.35022       2.24454       1.66827      0.922593      0.603807      0.322231      0.170315     0.0714336     0.0316633     0.0117957    0.00415665    0.00108318
  10  14 2578.6621    1.8641  0.9223 11.9455 -0.0058  0.0378   0.0618   0.0907    0.1104   0.0000   438.1283       15.1630       9.62807       2.35802       9.59903      -3.95037      -1.78909      -1.03790       1.17881      0.946712      0.547176     -0.105271     0.0287188      0.116380    -0.0516617     0.0112966    0.00679209   0.000997897       5.89874       7.63837       7.76811       7.64328       6.05350       4.90010       3.60661       2.58913       1.79663       1.09347      0.713208      0.406550      0.182740      0.114117     0.0378927     0.0166952    0.00527845    0.00140488
  10  15 2717.0361    2.4277  0.8137 12.3151 -0.0038  0.0334   0.0845   0.0799    0.1116   0.0000   443.5160       6.07957       16.7506      -8.34546     -0.169357      -6.35906       3.02479      -2.12086    -0.0453439      -1.22523      0.924688     0.0111804     -0.232536     0.0272488     0.0227907   -0.00582048   -0.00770375   9.44760e-06       4.96949       6.65888       6.51335       6.45329       5.47553       4.03158       3.23060       2.37662       1.49669      0.992954      0.543538      0.345232      0.157803     0.0872080     0.0316431     0.0137909    0.00386546    0.00132632
  10  16 2855.7955    3.1672  0.7392 13.0873 -0.0134  0.0386   0.1198   0.0798    0.1011   0.0000   434.2804       9.59478       19.1744       4.43967       1.68636       9.13368       4.36058      -3.67638      0.731747      0.434295       1.39184      0.373985     -0.155855    -0.0498796     0.0701820   -0.00667258    0.00480584   -0.00228357       5.62521       7.99730       7.46001       7.05645       6.29576       3.97520       3.76662       2.29214       1.68089      0.947436      0.524821      0.369380      0.167349     0.0890428     0.0322200     0.0126871    0.00429554   0.000997526
  10  17 2994.5577    3.5195  0.8302 13.1533 -0.0030  0.0385   0.1272   0.0808    0.1187   0.0000   445.2391       3.08035       7.10799      -2.05463       8.27427      -5.02050      -5.50873      -1.21142      0.606502       2.09261     -0.170410     -0.107881      0.157641    -0.0135596    0.00456417    0.00571698  -0.000716066   0.000916716       5.61173       8.23859       6.11787       7.28912       5.33958       5.36230       3.50435       2.99051       1.65444       1.26417      0.586171      0.366623      0.163509     0.0772124     0.0306163     0.0123570    0.00346605    0.00119756
  10  19 3271.4059    3.4358  1.2425 13.1564 -0.0027  0.0465   0.1001   0.1075    0.1104   0.0000   444.7932       26.9651      0.809910      -2.47464       3.15028       6.47866      -11.2326       5.69257     -0.724813      -1.44023      -1.68219      0.635235     -0.410151    -0.0847214     0.0376118    0.00134995    0.00191752  -0.000166133       6.57580       9.03420       8.82434       8.21871       7.61307       5.55044       4.93388       3.23991       2.27520       1.44104      0.921143      0.462461      0.269871      0.112868     0.0552711     0.0190909    0.00622333    0.00184388
  10  20 3410.2361    2.7723  1.7563 13.0986 -0.0030  0.0573   0.0738   0.1460    0.0778   0.0000   441.7027       43.5058       10.1941       14.8062       8.77056      -2.10419      -1.09487       8.42454       4.73594     -0.363121      -2.35014     -0.114507      0.651055    -0.0421832    -0.0591029    -0.0125741    0.00726306    0.00518809       8.77941       11.7358       11.4341       10.9945       9.04303       7.63588       5.61944       4.12816       2.66376       1.84636       1.01778      0.614227      0.282246      0.151190     0.0576851     0.0251629    0.00724604    0.00235428
  10  21 3549.2831    2.4802  2.6263 12.5191 -0.0092  0.0664   0.0541   0.1791    0.0652   0.0000   444.2529       32.4301      -9.06139       17.8264       32.2101      -13.2164      -10.7938      -6.84447       2.44729      0.517496       1.11059      -1.79476     -0.550712     0.0978074     -0.111509  -0.000341334    -0.0198053   -0.00346755       10.4890       12.7174       12.2059       11.8650       10.9142       8.65593       6.87764       4.82121       3.45305       2.09463       1.31663      0.685418      0.362338      0.156152     0.0701368     0.0248992    0.00872514    0.00243158
  10  22 3688.5771    1.8718  3.4235 12.2580 -0.0084  0.0948   0.0398   0.2337    0.0551   0.0000   424.7097       20.0697      -45.2786      -2.42353       45.5921      -9.78690     -0.718435       1.08970     0.0173359      -2.64338       1.65983      -1.62849    -0.0361057     0.0244304      0.161407   -0.00818752    -0.0104804    0.00248217       13.3608       17.4651       17.2677       16.7677       14.0105       11.9254       8.99105       6.91389       4.45907       3.04225       1.75041       1.00702      0.535913      0.239212      0.112192     0.0411387     0.0132872    0.00393775
  10  23 3828.3113    1.6787  4.7215 11.6742 -0.0020  0.1052   0.0314   0.2846    0.0564   0.0000   452.0712       76.5069      -31.8400      -6.01042      -6.95056      -8.04496       9.57059      -18.9718       2.92432      -1.42157       1.46109      0.541806     -0.678117      0.218557      0.155117    -0.0279285    -0.0263321    0.00553387       15.8622       19.4242       20.2368       18.8901       16.7850       13.9138       10.6021       8.11689       5.26621       3.52102       2.10308       1.16751      0.601045      0.293800      0.124340     0.0461860     0.0152758    0.00452554
  10  24 3967.8366    1.3590  6.3605 11.2975 -0.0035  0.1314   0.0238   0.3827    0.0512   0.0000   460.6913       32.7684       15.5682      -33.9290      -14.2867       8.93667      -15.7232       5.63497      0.687774      -7.07559       3.76091     -0.317473     -0.656741     -0.650704      0.302280     0.0723957   -0.00931292    0.00251295       19.7616       24.8215       24.7779       24.4912       21.8188       17.3643       13.4409       9.56613       6.90655       4.45756       2.65022       1.56967      0.763211      0.379654      0.147860     0.0612571     0.0186105    0.00545916
  10  25 4107.7928    1.1685  8.0832 10.9470 -0.0014  0.1598   0.0195   0.4577    0.0480   0.0000   430.4768      -5.87797      -21.0820       20.0984       26.0220      -10.4521      -5.85108      -7.87939      -7.24651       1.18375      -5.23195     -0.438628     0.0338555      0.523334      0.182040     0.0459427   -0.00131971   -0.00805800       23.0175       30.1995       30.0121       29.2515       25.0850       21.2609       16.6566       12.4640       8.60298       5.55743       3.44947       1.98163       1.01772      0.509374      0.207733     0.0800173     0.0249425    0.00692508
  11  10 2057.9637    0.6468  0.4311 10.4222 -0.0020  0.0268   0.0288   0.0567    0.0677   0.0000   436.0901       4.51519       15.3633       6.10059      -1.76782       1.84724   -0.00461094       1.16990       1.06880    -0.0501914     -0.296414     -0.451523      0.150724     0.0820615    0.00622869    -0.0276481    -0.0111270   -0.00375032       3.82288       5.02671       5.20366       4.29059       4.22603       3.35076       2.78021       2.10778       1.34050      0.974967      0.556192      0.335788      0.176822     0.0835985     0.0435143     0.0181091    0.00701001    0.00265919
  11  11 2199.8087    0.8851  0.6459 10.4863 -0.0047  0.0292   0.0313   0.0656    0.1065   0.0000   441.2971     -0.746677       11.3551      -1.18330       3.21347      -1.27264     -0.441343      0.142779       1.61877       2.00711      0.533519     -0.136051     0.0569055    -0.0469007    -0.0606258     0.0127831    0.00422004   -0.00223255       4.19061       4.96150       4.61415       4.94858       4.71095       3.67155       2.80112       1.98847       1.52995       1.04626      0.671728      0.397831      0.223445      0.114321     0.0471095     0.0217823    0.00790346    0.00284838
  11  12 2340.0668    1.2190  0.8112 10.8699 -0.0063  0.0326   0.0433   0.0782    0.1732   0.0000   439.5417       10.4639       18.9292       4.03548      -4.52584       3.02053      -1.80153      -2.02474      0.229742     -0.368714      0.983006     -0.987441     0.0110904      0.139827     0.0251366    -0.0375591    0.00501991   -0.00113333       4.65830       6.15316       5.71597       5.48384       5.06450       4.09555       3.44549       2.45319       1.80629       1.14047      0.729736      0.429798      0.228338      0.126918     0.0517592     0.0269415    0.00876003    0.00346501
  11  13 2478.4956    1.6658  0.8061 11.4033  0.0071  0.0329   0.0547   0.0721    0.1623   0.0000   430.2659       11.7508       1.18861      -4.96697       2.56232       2.43874      -6.15689      -4.58453       1.25813       2.20972      -1.20059     -0.299790     -0.236076      0.232472    -0.0856532    -0.0124899   -0.00307662    0.00440111       4.58088       5.75622       5.88633       5.90295       5.18097       3.92001       3.39946       2.55232       1.69005       1.13285      0.755212      0.415661      0.234790      0.120104     0.0620059     0.0268812     0.0102646    0.00362599
  11  14 2616.9064    1.9548  0.7082 12.5729 -0.0379  0.0327   0.0748   0.0753    0.0968   0.0000   440.7953       2.71952       6.06071      -2.34548     -0.762316      -1.18908       3.29438       3.44354      -1.10053      0.818923      0.883701      0.661072     -0.470525    -0.0161180    -0.0243935    -0.0335145     0.0241929    -0.0105029       5.05539       5.96062       5.81277       5.86256       5.23184       4.18270       3.36675       2.78002       1.89970       1.13261      0.694435      0.398612      0.245709      0.135687     0.0564515     0.0267624    0.00861702    0.00331953
  11  15 2756.2071    2.5680  0.7119 12.7422 -0.0058  0.0316   0.0905   0.0716    0.0921   0.0000   438.2519       9.20769      -1.99389       13.0473       3.22221       4.69106      -1.63958      -2.85277       2.04851       1.18302       1.14577    -0.0556433     -0.285291      0.247065     0.0278973     0.0217174    0.00130238   -0.00154363       5.00707       6.79803       7.01457       6.72380       5.46174       4.30699       3.01481       2.40357       1.45675      0.972348      0.626068      0.348299      0.211242      0.104220     0.0556137     0.0226380    0.00953029    0.00289975
  11  16 2895.4745    3.1143  0.7882 12.9027 -0.0051  0.0301   0.1027   0.0740    0.1013   0.0000   439.1632       11.0259      -2.26058       1.96404      0.176224     -0.540265       5.91643       1.13475       2.13755      -1.01907       1.16425      0.143956      0.206106     -0.100872     0.0553434    -0.0206730   -0.00459409   0.000530238       4.05685       5.59171       5.63529       5.23937       4.68085       3.74272       3.02803       2.08493       1.57952      0.972408      0.626566      0.385927      0.196043      0.110014     0.0518258     0.0236883    0.00879121    0.00356209
  11  17 3034.6621    3.6170  0.8743 13.4540 -0.0170  0.0339   0.1248   0.0861    0.1024   0.0000   442.7132       6.63432       11.2668       1.69886       3.86509       12.6098     0.0879825      0.624571      -3.08355      -2.40310      0.306488      0.695664    0.00770038     -0.159713      0.221511    -0.0279972  -0.000662980   -0.00227578       5.12252       6.19419       6.26731       5.98333       5.13792       4.63045       3.75566       2.58758       2.03642       1.25726      0.797008      0.446678      0.256054      0.121267     0.0625463     0.0250231     0.0108976    0.00386418
  11  18 3173.5642    3.7234  0.9651 13.4132 -0.0020  0.0356   0.1157   0.0947    0.1115   0.0000   443.7618       5.43334       3.90568      -3.02191       5.81759      -1.75883    0.00320187       2.91656      0.775335      -2.72905      0.436083    -0.0785850     -0.263449    -0.0122183      0.150465   -0.00147957    -0.0165415   -0.00269902       4.68825       6.59472       6.04606       6.52434       5.09491       4.56207       3.34159       2.62457       1.82288       1.21574      0.685749      0.450888      0.238824      0.127561     0.0632457     0.0253475     0.0104482    0.00392792
  11  19 3312.4115    3.3497  1.2553 13.1377 -0.0033  0.0438   0.0922   0.0987    0.1098   0.0000   437.4764       20.1378       13.4743       2.15411       12.4271      -5.66908      -2.62553       4.95521       2.72137     -0.811148      0.113298      0.749363      0.410452     -0.316716     -0.130810     0.0844602     0.0195107   -0.00594718       6.29268       8.14708       7.44524       7.10773       6.51226       5.55567       4.85988       3.59563       2.64936       1.59640      0.989162      0.569054      0.316779      0.160734     0.0786467     0.0330848     0.0127197    0.00472748
  11  20 3451.7428    2.7811  2.2050 12.5310 -0.0009  0.0566   0.0599   0.1412    0.0766   0.0000   429.9592       25.0346       13.4612      0.990024       9.51176       8.13748       2.28305      -4.46859      -2.13532       1.04325       2.76973     0.0781682     0.0348901    0.00201868     0.0557880    -0.0306650    -0.0153319   -0.00663513       7.69179       10.0875       9.94229       9.66391       8.50630       7.35235       5.73161       4.49506       3.17984       2.01459       1.30291      0.739865      0.418276      0.213202      0.105362     0.0447311     0.0173452    0.00635226
  11  21 3591.3464    2.2897  2.6516 12.2695 -0.0073  0.0661   0.0476   0.1608    0.0672   0.0000   452.0085       24.2708      0.911535       7.46762       1.36479      -18.4353      0.584863       4.86371       6.36475       3.36249       1.04019      -1.96364      0.388703     -0.544752    0.00243262     -0.110151     0.0245023   0.000727137       9.23505       11.2312       11.6679       10.9670       10.5870       8.13683       6.98712       5.07849       3.66280       2.47186       1.50405      0.914636      0.513469      0.263211      0.125284     0.0539506     0.0219268    0.00758699
  11  22 3731.0186    1.8630  4.3331 11.7780 -0.0010  0.0884   0.0325   0.2370    0.0543   0.0000   432.9330       50.1574       44.4215      -14.7450       21.2207       30.4382      -9.67137      -6.37651      -3.61165     -0.175338      -1.79542     -0.830400      0.616209      0.557383   -0.00742159      0.122277    -0.0143324    -0.0102953       12.5397       15.2880       16.0854       16.1689       13.7422       11.6223       9.03748       7.21087       4.95744       3.35641       2.04365       1.22673      0.735778      0.369608      0.189049     0.0763538     0.0325544     0.0109751
  11  23 3871.1937    1.5695  5.4660 11.5099 -0.0037  0.1116   0.0265   0.2990    0.0491   0.0000   446.6206       20.6730      -30.7744       27.5230       25.0871     0.0548607       6.42423       4.04156      -6.78672      -7.88116     -0.661202       1.09515     -0.286618      0.199118     -0.453250     0.0682449     0.0440472     0.0168980       14.3785       19.0787       19.9090       18.8512       17.1583       14.0959       11.5504       8.62832       6.27596       4.12120       2.66259       1.54343      0.922880      0.453394      0.236721     0.0985435     0.0395888     0.0141018
  11  24 4011.2095    1.2665  6.2450 11.2933  0.0025  0.1302   0.0229   0.3547    0.0489   0.0000   456.3010       81.5324       25.5124      -34.4980      -20.4503       11.8874      -1.10342      -9.13167      -7.29022      -7.49875       1.37846       1.35943     -0.413434     -0.178793      0.365973    -0.0644137    -0.0689325     0.0296593       17.6587       22.0969       22.4454       22.3121       19.7704       16.8538       13.6062       10.5999       7.52466       5.13808       3.24996       1.94155       1.14709      0.589004      0.284561      0.125783     0.0485853     0.0171797
  11  25 4151.6460    1.1114  8.4538 10.8423 -0.0002  0.1641   0.0178   0.4387    0.0461   0.0000   454.9296      -7.96018       69.6315      -10.8371      -9.98029      -16.6238       5.69202      -7.41444     -0.720342      -8.49344      0.269415       6.01074      0.585200     -0.626694    -0.0126464      0.120229     0.0287442     0.0171968       20.6047       28.4737       28.9870       28.0101       24.8822       21.3438       16.8027       13.3143       9.11391       6.54698       4.02026       2.46831       1.45440      0.730262      0.372497      0.157614     0.0623531     0.0219696
  11  26 4291.8296    0.9064 10.3080 10.6962 -0.0035  0.2026   0.0162   0.5694    0.0421   0.0000   407.3300      -15.8917       12.6859      -2.21227       7.12405       10.7399       5.06776      -4.92027      -9.36079      -14.6552     -0.542271      -2.79628     0.0767599       1.16495     -0.182877     -0.511500      0.124376     0.0670311       27.0468       33.6290       36.2688       34.1907       30.8310       26.6898       21.1763       16.3182       11.9879       8.08447       5.21066       3.28679       1.90410      0.960123      0.535476      0.205800     0.0864181     0.0304378
  12   8 1805.7729    0.3363  0.2677  9.9730 -0.0193  0.0352   0.0200   0.0476    0.0496   0.0000   432.0874      -1.86672       17.4160       2.45925      -2.36132     -0.532148     -0.152427      -1.39337      0.777236     -0.100388     -0.943110     -0.539998     -0.260750     0.0557210     0.0551212     0.0474979    0.00532276   -0.00502987       5.02596       7.24371       7.86540       7.02233       6.10439       4.81353       2.97678       2.48855       1.35661      0.991565      0.643826      0.418680      0.215244      0.126341     0.0660369     0.0278753     0.0147164    0.00515130
  12  10 2093.6465    0.7055  0.4996 10.2881 -0.0054  0.0256   0.0275   0.0534    0.0719   0.0000   442.5849      0.676525       5.22145       6.24357       2.76680      -2.49583     -0.328248     -0.926311      -1.79750     -0.173631       1.29417      0.443246     0.0753848      0.151261    0.00211076     0.0453759     0.0170261   -0.00610518       3.16790       3.68786       4.31363       3.88149       3.62366       3.06831       2.46633       1.89391       1.42616      0.919829      0.646171      0.422041      0.223198      0.128761     0.0688089     0.0336061     0.0158291    0.00634201
  12  11 2235.8914    0.9059  0.7081 10.8308 -0.0092  0.0307   0.0328   0.0718    0.0815   0.0000   431.6129      -2.02368       11.7200       7.53728      -5.38243      -4.65969     -0.176380     -0.187207       4.25340      0.237726     -0.286403     -0.282176      0.114562    -0.0350702    -0.0483452     0.0616823    -0.0299154     0.0135579       3.81312       4.77746       5.08263       5.27796       4.23159       3.67020       3.11248       2.09005       1.73225       1.12469      0.741155      0.420976      0.289758      0.151585     0.0844707     0.0399591     0.0185019    0.00812316
  12  12 2376.3635    1.2686  0.8109 11.1054  0.0081  0.0326   0.0412   0.0724    0.1265   0.0000   437.3763     -0.255747       20.3640       7.48489      -1.02964      -3.26472     -0.689883      -2.13122     -0.540828     -0.724162      0.272872   -0.00472844     -0.548427      0.106596      0.172276    -0.0407500    -0.0163635    -0.0115616       4.36691       5.22384       5.60590       5.84695       4.70901       4.05444       3.43934       2.73187       1.92717       1.29474      0.903894      0.635274      0.296154      0.180814     0.0906753     0.0513229     0.0244273    0.00925381
  12  13 2515.4677    1.6980  0.8452 11.5919 -0.0138  0.0371   0.0582   0.0792    0.1756   0.0000   440.2859      0.918585       18.2042       13.1935      -2.11724      -4.70102      0.221782      -1.75554      -2.85646     0.0664767      -1.27554      0.314692      0.682545     -0.211283     0.0373068    -0.0734931    -0.0262818    0.00183787       4.58374       5.58586       5.76026       5.82605       5.72585       4.09743       3.47680       2.58635       2.19364       1.44108      0.844481      0.540176      0.367194      0.205738      0.115567     0.0603683     0.0204831    0.00964764
  12  14 2654.6606    2.2028  0.8190 11.9911 -0.0108  0.0314   0.0729   0.0741    0.1743   0.0000   436.0272       1.02799       2.53867       7.43892       3.54937      -8.00882       3.56745      -3.22609      -3.20301       1.66193      0.642354    -0.0175900      0.217606     -0.125366     0.0294520     0.0559909     0.0103660    -0.0145269       4.24372       5.50736       5.70450       5.25534       4.56836       3.95052       3.30893       2.54621       1.78486       1.25710      0.760834      0.443790      0.285043      0.141613     0.0794809     0.0372119     0.0169392    0.00783674
  12  15 2794.5823    2.6577  0.7825 12.9446  0.0036  0.0351   0.0864   0.0700    0.1061   0.0000   436.7506       5.26425       16.5657       12.4521       3.45372      -2.40579       2.12754       3.28311     -0.280128      -2.12257      0.750195      0.459442     -0.314126     -0.113376     0.0341249     0.0511466   -0.00936053   -0.00180128       3.78401       6.01874       4.98342       5.93845       4.53942       4.49634       2.93721       2.84989       1.65589       1.51013      0.829412      0.659715      0.320893      0.208139     0.0932715     0.0474978     0.0212588    0.00764595
  12  16 2934.4063    3.3786  0.7763 13.2053 -0.0000  0.0294   0.1067   0.0667    0.0915   0.0000   434.0984       14.5333       12.8276       7.72653     -0.378372      -5.23972      -4.53523       2.81894       4.38264      -2.95605     -0.322252      0.115618     -0.217972      0.244510    -0.0572245     0.0815566    -0.0128887    -0.0112146       3.97633       4.66712       4.64796       4.40853       4.17360       3.75291       3.15694       2.37137       1.79958       1.23421      0.858231      0.535171      0.297235      0.166797     0.0825759     0.0398189     0.0187717    0.00759002
  12  17 3073.9484    3.7351  0.7763 13.5557  0.0022  0.0284   0.1221   0.0720    0.0883   0.0000   438.7933       8.96673       13.7116       2.49337      -1.89048       1.58711      -2.37175      -2.89709      0.910477      -2.89134      -1.20511     -0.196922      0.227071      0.162929    -0.0602791    -0.0326227     0.0147090    0.00442474       3.79367       4.87204       4.49291       4.75901       4.43469       3.79725       2.93159       2.25805       1.60639       1.23288      0.799628      0.509582      0.311018      0.157222     0.0853891     0.0399742     0.0163128    0.00718033
  12  18 3213.3703    3.6041  0.9505 13.3977 -0.0041  0.0359   0.1051   0.0787    0.1056   0.0000   436.0854       24.1815       25.6262       8.76907      -7.51699      -2.11834      0.445241      -1.85150       1.53654       1.50610     -0.434466     -0.670938      0.162009      0.329549    -0.0893419    -0.0591003    0.00942875   -0.00378094       4.64544       5.92283       5.98219       6.01065       5.71186       4.22668       3.59892       2.73840       2.24882       1.41690      0.868391      0.560897      0.345918      0.218585      0.109079     0.0556166     0.0206482    0.00919731
  12  19 3352.8004    3.1213  1.4683 13.0690 -0.0017  0.0444   0.0796   0.1091    0.0878   0.0000   441.9086       19.1925      0.620085       5.55688       1.13410      0.532825      -3.15490    -0.0826017      -1.68242     -0.878709       2.77680      -1.78708      0.831796     0.0416433    -0.0595476     0.0271617     0.0569642    -0.0119222       6.13166       7.86091       7.54685       7.32006       6.52774       5.81224       4.78106       3.90868       2.80107       1.85191       1.25834      0.749296      0.435277      0.233847      0.120721     0.0587152     0.0280670     0.0103602
  12  20 3492.5784    2.6357  2.2179 12.6477 -0.0058  0.0568   0.0571   0.1456    0.0673   0.0000   432.1683       17.1905       13.8918     -0.867185      -11.4716       7.83222      -6.40979      -3.35817       3.78142      -3.26309       2.46681      -1.41714     -0.997387     -0.112597     0.0743917    -0.0852003     0.0517300   -0.00308268       7.85035       10.3563       10.6450       10.6228       9.16382       7.64548       6.07104       4.35800       3.20843       2.26480       1.49606      0.926681      0.544529      0.310870      0.158760     0.0723699     0.0356686     0.0142813
  12  21 3632.6751    2.1796  3.2608 12.0512 -0.0057  0.0695   0.0394   0.1818    0.0563   0.0000   434.2262       16.8237       25.5044       2.65165       8.96203       1.43379      -6.58076      -11.8759      -1.00869       7.42804       1.37666      -2.89236      0.758527     -0.273444     -0.133392    -0.0437504     0.0553555     0.0184807       8.62791       11.6666       11.4222       11.0250       10.4504       8.73366       7.52075       5.79732       4.34214       2.89516       2.04091       1.20222      0.740140      0.402727      0.208240      0.102324     0.0444896     0.0180621
  12  22 3772.6567    1.8030  4.5763 11.6105 -0.0013  0.0862   0.0287   0.2258    0.0510   0.0000   442.8582       28.2599       15.3135       7.88836       7.21152      -6.79968       3.54992       5.45045      -5.06302    -0.0662432      0.549089       2.41101       1.06788     -0.306545      0.107643    -0.0804033    -0.0145873     0.0419924       10.6388       13.5108       14.3088       13.4246       13.0151       10.7793       9.15151       6.72321       5.08303       3.67437       2.44454       1.56290      0.930758      0.544284      0.265917      0.142512     0.0555431     0.0265929
  12  23 3913.2946    1.4659  6.1108 11.3585 -0.0020  0.1095   0.0232   0.3011    0.0462   0.0000   449.9168       15.1656       17.7718      -8.44410       36.7339      -20.0430      -25.6544       11.8405      -5.11022      -6.60477       3.02605      -2.19364      -1.26367      0.648127     0.0904346      0.223493   -0.00403956    -0.0368171       13.5556       17.4124       18.0288       18.0689       16.4195       13.9165       11.3404       8.98465       6.66533       4.63858       3.10123       1.95402       1.17940      0.672431      0.353739      0.170940     0.0761715     0.0309570
  12  24 4053.5702    1.2268  7.0747 11.1868 -0.0033  0.1307   0.0204   0.3593    0.0444   0.0000   432.5997      -35.2550       30.5364       19.3150      -7.20237       5.97155       31.6779      -5.03336      -13.6606       1.78860       3.44180     -0.929490      -3.25226       1.41235     -0.284109     -0.232682     -0.132774    -0.0232457       16.6386       20.7799       22.3804       22.0635       19.2791       17.1173       13.4776       10.6305       8.16034       5.50062       3.76144       2.39265       1.48137      0.842727      0.451748      0.227206     0.0940383     0.0404779
  12  25 4194.5441    0.9996  9.1760 10.8754 -0.0032  0.1708   0.0172   0.4778    0.0426   0.0000   436.2160       34.3673      -5.69425      -4.84357       14.9258      -46.7780       27.0694       2.84860      -10.3803      -4.07147       6.89333      -7.84017      -1.00216      0.628783      0.959003     -0.496058     -0.207276     0.0180682       21.0614       26.8924       28.3076       26.7568       25.4636       21.6181       18.4484       14.4490       10.5729       7.52380       5.11102       3.18396       1.92022       1.08810      0.560809      0.285668      0.119874     0.0515121
  13   8 1838.6421    0.4258  0.2600  9.9665 -0.0031  0.0185   0.0216   0.0382    0.0492   0.0000   439.9764       3.34119       12.4840       1.59925      0.593797     -0.623165       2.10392     -0.905006     -0.225541     -0.105717    -0.0147548     -0.477175      0.120629     0.0742457    -0.0139199     0.0632753     0.0120386   -0.00781273       2.61194       3.14533       3.45148       3.39661       2.90528       2.41945       1.97835       1.56405       1.21706      0.754760      0.549692      0.313789      0.191678      0.133631     0.0665069     0.0362134     0.0198457    0.00931641
  13   9 1983.7916    0.5418  0.4891 10.1494 -0.0070  0.0281   0.0217   0.0629    0.0605   0.0000   432.1642      -2.12181       15.6011      0.732392       4.36487      -2.37861      -4.37106     -0.982090       1.40050     -0.696951     -0.881617      0.374043      0.325201      0.244883     0.0498776    0.00965813     0.0476048     0.0128406       3.56333       3.93769       3.80050       4.54894       4.05690       3.39498       3.12829       2.27973       1.50776       1.09386      0.917582      0.677393      0.381194      0.209954      0.113107     0.0598468     0.0309762     0.0140380
  13  10 2128.4999    0.7351  0.5497 10.4532 -0.0038  0.0267   0.0262   0.0569    0.0665   0.0000   439.2104      -4.79641       18.2565      -5.84317       2.34941       1.01160     -0.797893     -0.715270      -1.84002     -0.386866      0.254253     -0.273720    -0.0549862      0.160321    -0.0680094    -0.0136001   -0.00472250    0.00399294       3.80990       4.65976       4.36867       3.75421       3.58839       3.27290       3.11529       2.61689       2.02992       1.43538      0.876907      0.514814      0.303583      0.171125     0.0983050     0.0472175     0.0228648     0.0103995
  13  11 2271.1719    1.1048  0.5898 10.9301 -0.0088  0.0273   0.0414   0.0583    0.0838   0.0000   438.4245      -5.62792       2.57428      -1.77831      -4.15672      -3.18677      -2.22739      0.798572      0.251924      -2.73430       2.24609      0.265994      0.123731    0.00679944      0.160244     -0.101635     0.0394125   -0.00261640       3.90096       4.57781       4.09618       4.18605       4.51482       4.00909       3.08172       2.04109       1.43882       1.21540      0.958672      0.635357      0.409962      0.216534      0.117789     0.0530072     0.0251636     0.0110864
  13  12 2411.8240    1.3574  0.8608 11.2954 -0.0110  0.0314   0.0420   0.0770    0.1023   0.0000   439.2929       12.2817       3.63010      -13.3629       6.04065       1.29423      -4.75985      -2.82728      -2.36084     -0.376137     -0.613861      -1.05263      0.552106     -0.147016      0.144583     0.0987994     0.0726806    -0.0173622       3.62770       4.73516       4.63730       5.05985       4.32680       3.66516       3.08511       2.51034       1.89477       1.24082      0.900072      0.616239      0.365865      0.204720      0.113619     0.0625346     0.0341409     0.0154631
  13  13 2551.7370    1.9408  0.8717 11.7248 -0.0048  0.0309   0.0601   0.0796    0.1477   0.0000   436.3378       2.46973       11.9318       4.22129      -3.66779       1.38697    -0.0992719       4.52315    -0.0527034      0.392778      0.462810      0.758661     -0.119151     -0.200568   0.000898353     0.0968624    0.00735742     0.0188963       3.57750       4.89293       4.65715       4.62793       4.32157       3.68280       3.18635       2.50983       1.92622       1.39497      0.914169      0.582415      0.351086      0.219301      0.115559     0.0621388     0.0271814     0.0128000
  13  14 2691.7352    2.4256  0.7649 12.3858 -0.0196  0.0299   0.0870   0.0699    0.1656   0.0000   434.7817       2.90757       12.3543       4.12369      -6.43599       3.22904      -3.88746      -2.55218       2.86193     -0.297805      -2.43626     -0.560306      0.171847     0.0431024     0.0571481     0.0404066   -0.00322447    0.00703357       3.54302       4.46219       4.85744       4.39515       4.56664       3.49852       3.18943       2.50201       1.66420       1.33184      0.877471      0.607040      0.374776      0.207657      0.110259     0.0628102     0.0316004     0.0138690
  13  15 2832.1641    2.9202  0.6927 12.9560 -0.0059  0.0432   0.1078   0.0743    0.1559   0.0000   442.2944       13.9904       26.4946       3.56283       3.21033      -2.80018      -2.85380       1.94261     -0.820585      -2.28347      0.501960     -0.361168     -0.653560     -0.440223      0.253073   -0.00863592    -0.0188044    -0.0407127       7.17074       6.96189       5.16676       5.49638       7.31388       7.18427       5.32081       2.94302       1.76891       1.88319       1.65095       1.27024      0.752054      0.432116      0.201723     0.0825971     0.0330289     0.0147727
  13  16 2972.6583    3.4259  0.7812 13.1398 -0.0006  0.0280   0.1048   0.0670    0.1219   0.0000   442.1020       13.9194       4.20658       6.25649      -3.02376       5.74513      -4.54402       2.12242     -0.882387     -0.678791     -0.641836      0.440838     0.0660245    -0.0183750    -0.0965532     0.0141811   -0.00818549    -0.0179425       3.58473       4.52238       4.67841       4.31827       4.09255       3.45289       2.96643       2.39591       1.90296       1.28106      0.814744      0.522508      0.309346      0.182335      0.102990     0.0557963     0.0274934     0.0121222
  13  17 3112.6541    3.7054  0.8994 13.6517 -0.0029  0.0306   0.1102   0.0779    0.0910   0.0000   441.6929       18.3244       5.50650     -0.513125       1.60682      -5.40196      0.538227       2.58451      0.508811      -1.06734       1.25372     -0.633388    -0.0336369     -0.159386     -0.211705     0.0111155    -0.0266532     0.0216782       3.72217       4.89955       4.87199       4.81161       4.37171       3.93995       3.03069       2.58496       1.91983       1.35038      0.948650      0.584088      0.378588      0.212330      0.130348     0.0601432     0.0316868     0.0143767
  13  18 3252.5089    3.3713  1.1931 13.4433 -0.0095  0.0387   0.0909   0.0947    0.0982   0.0000   444.2709       8.76117     -0.261034       7.81690      -14.2488      0.844228       12.7800       2.19517       1.79545     -0.286643      0.394323       1.00344     0.0421509    -0.0357479     -0.259471     0.0888874     0.0244404   -0.00418641       4.62644       6.24036       6.17649       6.58917       5.72568       4.78700       4.18212       3.17403       2.43110       1.65237       1.16052      0.808591      0.473152      0.279426      0.150046     0.0855012     0.0433664     0.0199942
  13  19 3392.5611    2.9792  1.6889 12.9209 -0.0033  0.0462   0.0693   0.1146    0.0790   0.0000   430.3625       20.1481      0.564851       22.5430       10.3802      -5.49935       10.3534       3.57694      -2.54489     -0.348415     -0.997503       1.24450    -0.0394559     0.0128774     -0.288995     -0.116108    -0.0740342     0.0452587       5.44974       7.33968       7.08393       7.39273       6.58602       6.00699       4.80729       3.94116       2.70801       2.05351       1.38340       1.00168      0.605533      0.326095      0.186515     0.0946169     0.0494545     0.0231976
  13  20 3532.8478    2.4612  2.4555 12.4710 -0.0030  0.0615   0.0489   0.1394    0.0636   0.0000   443.6767       33.1574       7.60894      0.680403       6.24013       8.24201      -1.95270      -1.75514       5.49459      0.121854       1.10796      0.168890       1.81531      0.102490     -0.187212      0.175332    -0.0372581    -0.0569452       6.69358       9.07534       9.51381       9.12690       8.82010       7.25582       6.52451       4.89003       3.72166       2.76391       1.88877       1.27869      0.801945      0.459616      0.257018      0.136855     0.0634649     0.0296089
  13  21 3673.2595    2.1197  3.8969 11.7738 -0.0008  0.0696   0.0332   0.1903    0.0532   0.0000   437.4672       8.13209      -8.31877       13.6520      -7.59338      -5.19324      -2.35163       9.57625    0.00928294      -6.56873      -4.05745       1.29736    -0.0893008      0.669420     0.0299766     0.0402686     0.0287901    -0.0457207       8.11475       10.6229       10.6448       11.1953       10.1612       8.62711       7.26350       5.82493       4.49405       3.20353       2.21978       1.43604      0.905348      0.538200      0.304760      0.158854     0.0781135     0.0361234
  13  22 3814.0531    1.6260  5.2984 11.5130 -0.0030  0.0932   0.0250   0.2482    0.0469   0.0000   426.5728       28.9612       39.1354      -3.80590       7.17396       6.19038       8.38096      -13.0803      -11.5973       6.90650       1.91798      -1.87595       2.42967     -0.386049     -0.973273      0.401486    -0.0400371    -0.0396431       10.6305       13.9854       14.4321       14.5828       13.3424       11.8566       9.46532       7.92461       5.88875       4.33580       2.97671       1.96526       1.24825      0.749495      0.414112      0.223320      0.103772     0.0481933
  13  23 3954.7393    1.3572  6.2963 11.3225 -0.0012  0.1096   0.0212   0.3089    0.0431   0.0000   439.1638       46.5921      0.828622       30.8960       5.37142      -20.4743       32.7959      -6.26430      -17.4586      -5.22740       7.61631       1.09291     -0.632159    0.00364380    0.00642086     -0.254974     -0.127731     0.0762941       12.3432       15.7521       16.7376       16.4358       16.0827       13.3659       11.4188       8.96607       6.77835       5.02066       3.55058       2.35908       1.46959      0.924296      0.506864      0.271750      0.125225     0.0594856
  13  24 4095.6223    1.1548  8.3662 11.0022 -0.0044  0.1384   0.0179   0.3966    0.0435   0.0000   434.2329      -16.9067      -43.0686       15.3249       17.8006      -14.3026      -15.0902      -9.72328       3.76719       9.37612       5.79125      -2.40468      -3.38037       2.70343      0.310380      0.583164    -0.0240520     0.0255143       15.6684       20.5098       21.5312       21.4675       19.7693       17.4052       14.3417       11.7417       8.90133       6.55960       4.52285       2.97002       1.88736       1.16466      0.639335      0.350241      0.159057     0.0746560
  13  25 4236.7550    0.9362  9.3433 10.8358 -0.0044  0.1699   0.0162   0.4723    0.0416   0.0000   434.0383       48.0140      -7.30727       22.4308       8.59458      -8.51127      -16.6509      -21.1936      -11.0243      -4.48583       6.60839      -1.96089     -0.242665      0.765079      -1.50693     -0.141918      0.363626    -0.0428111       19.2546       24.8868       26.7594       25.7701       24.5359       21.3720       17.9511       14.2348       11.0798       7.91075       5.61300       3.75415       2.41804       1.43413      0.812603      0.444229      0.201527     0.0957574
  13  28 4661.3935    0.5128 16.1368 10.3187  0.0050  0.3978   0.0106   1.0135    0.0306   0.0000   393.8918       45.3451       100.695       3.10741      -27.8298      -44.4006       101.009       9.07349      -13.2984      -32.5303       9.08986       16.2105      -7.08926      -2.43854       2.28123       2.09631     -0.366443     0.0261932       45.2468       56.8708       61.7485       61.8462       56.2579       50.8581       41.9176       33.5738       26.4726       18.8866       13.5583       9.20557       5.86246       3.57481       2.09049       1.11608      0.518613      0.249956
  14   8 1870.8327    0.4124  0.3308 10.0169 -0.0116  0.0229   0.0228   0.0528    0.0522   0.0000   442.4716      -3.13157       7.42422      -5.94692       8.45234      -4.43499      -1.38431       2.26005     -0.657730      -1.95096      0.974478     -0.256454    -0.0321686     0.0170372    -0.0255780    -0.0910673    -0.0186825     0.0218431       3.21332       3.61623       3.82484       3.45930       3.54572       3.26299       2.66399       2.05525       1.52723       1.07859      0.847609      0.578301      0.356785      0.240093      0.116123     0.0606070     0.0313365     0.0157114
  14   9 2017.0239    0.5820  0.5037 10.2927 -0.0056  0.0281   0.0215   0.0542    0.0632   0.0000   441.9987      -4.49936       15.0165       3.01667      -2.37022      0.629977      0.222983     -0.203514      -1.25768      0.112241     0.0836055      0.288750     -0.363166     0.0578721    -0.0149290   -0.00590760    -0.0299183    -0.0185940       2.74906       4.01116       3.96723       4.30480       3.55122       3.56712       2.37978       2.18572       1.47584       1.17636      0.806684      0.520544      0.342946      0.223020      0.124522     0.0740767     0.0371734     0.0187611
  14  10 2162.4715    0.7824  0.6817 10.4362 -0.0011  0.0281   0.0248   0.0629    0.0750   0.0000   441.9228       5.94777       8.37392      -2.76911       2.64201     0.0665195      -3.38839      0.952763   -0.00951983      -2.06443    -0.0725708     -0.856152    -0.0245096    -0.0697143     0.0881398     -0.168242    -0.0380697     0.0367031       3.14857       4.04412       4.17302       4.02781       4.18646       3.39937       2.70637       2.28549       1.69339       1.32583      0.887939      0.600173      0.389234      0.255509      0.140169     0.0851771     0.0408553     0.0223278
  14  11 2305.7169    1.1372  0.6969 10.9689 -0.0051  0.0252   0.0366   0.0641    0.0787   0.0000   433.4629       3.98464       16.2921      0.971493       7.00967      -2.98774       6.95112      0.698714      -1.39819      -3.49682      0.291997     -0.308862     -0.636215     -0.340326      0.214593    -0.0485132     0.0408623    0.00717637       2.87012       3.62528       3.83894       3.52256       3.51012       2.93561       2.81404       2.10609       1.74247       1.21437      0.866654      0.609581      0.369426      0.224616      0.133991     0.0656773     0.0390484     0.0184127
  14  12 2446.7531    1.5441  0.7485 11.4277 -0.0050  0.0261   0.0460   0.0613    0.0857   0.0000   433.0538       1.53110       13.6607       5.00692       8.65060      0.994032      0.342901      -3.13565      -1.98146       2.39368     -0.372785     -0.454382     -0.208608     -0.104734     -0.115651     -0.176450    -0.0473970    -0.0212728       3.12212       4.04989       4.26434       4.05983       3.78258       3.23722       2.82808       2.33358       1.77612       1.31368      0.900296      0.608174      0.376121      0.245285      0.122935     0.0764424     0.0400355     0.0209490
  14  13 2587.3866    1.8466  0.8930 12.2234 -0.0049  0.0317   0.0551   0.0794    0.0891   0.0000   441.0250      -1.08007       4.44733       3.20976      -5.49716      0.831396       7.39288      0.797741     -0.414971     -0.628955       1.43919     -0.914943     -0.535099     -0.292962    -0.0156826     0.0744130    -0.0484775    -0.0189083       3.69655       5.07923       5.00812       5.11578       4.44440       4.03796       3.40130       2.70923       2.11072       1.46856       1.07058      0.692585      0.433526      0.276269      0.141695     0.0872005     0.0429032     0.0224195
  14  14 2728.2171    2.4406  0.8537 12.5096 -0.0096  0.0308   0.0725   0.0758    0.1270   0.0000   430.4952       10.4733       8.32258      0.262965       4.99793       2.20943       2.62844       3.40882     -0.351471     -0.639134      -2.87371     -0.281589      0.151262    -0.0786471    -0.0711670     -0.250543      0.122171    0.00769087       3.44695       4.70406       4.37840       4.43133       4.22288       3.47490       3.19964       2.55760       2.13956       1.50317       1.03662      0.670589      0.403496      0.259704      0.145385     0.0834874     0.0443657     0.0215132
  14  15 2869.3264    3.1433  0.8075 12.7346 -0.0095  0.0298   0.0974   0.0677    0.1804   0.0000   440.2421       10.8869       18.6810       2.43195      -2.68065       5.30606       1.76222       2.78120       2.23765      -3.01180     -0.937746      0.843422       1.06209     -0.218863      0.136148    -0.0650204     0.0137066     0.0507599       3.16013       4.36848       4.36977       3.85781       4.13081       3.40471       3.10027       2.49120       1.92420       1.45458      0.975698      0.666690      0.434182      0.249577      0.154799     0.0778656     0.0421727     0.0208255
  14  16 3010.2422    3.7582  0.7680 13.2729 -0.0113  0.0277   0.1191   0.0693    0.1490   0.0000   440.6012       7.37196       4.78889       8.32297      -4.82800      -2.56207       3.46568      -4.35162      -3.90141     -0.146165      0.482376     -0.585932      0.138273      0.239847     -0.149324    -0.0408545     0.0566858    -0.0187590       3.24707       4.09272       4.27385       3.77903       3.66451       3.25333       2.93227       2.58384       2.05017       1.43214      0.993903      0.645224      0.387311      0.243714      0.131836     0.0773757     0.0414130     0.0203522
  14  17 3150.6481    3.5363  0.9365 13.7972 -0.0055  0.0331   0.1087   0.0815    0.1000   0.0000   438.2268       11.1873       14.8210      -1.68997       6.55857      -5.04700      -1.09508       1.28561      -2.67530       1.14363      -2.88768      0.687555      -1.01062      0.170523      0.263827    -0.0447121     0.0484868    -0.0252907       4.15983       5.17782       5.12761       4.79175       4.79466       4.23090       3.62232       2.94500       2.24987       1.76021       1.27362      0.767242      0.525776      0.300817      0.180644     0.0973491     0.0519185     0.0238482
  14  18 3290.9294    3.2155  1.2181 13.6429 -0.0089  0.0416   0.0904   0.0982    0.0951   0.0000   444.7014       4.46804       11.7313       2.02412       2.00821      -7.10541      -1.09748      -7.95819      -4.57672      -4.05465      0.913711     -0.108098     -0.525445     0.0331347      0.330494     -0.201171     0.0394511     0.0141189       4.28351       6.02305       6.01284       6.05101       5.58334       4.92001       4.39752       3.44767       2.66561       1.94481       1.34963       1.00569      0.614225      0.364280      0.242156      0.124387     0.0578720     0.0313327
  14  19 3431.6128    2.8156  1.8130 13.0236 -0.0040  0.0503   0.0631   0.1186    0.0696   0.0000   428.9454       10.5921       6.05603      -6.56491       19.0299       8.89035      -11.2788      -10.1303       8.69531      -2.10970      -3.34966       1.29100     -0.305993      -1.02023    -0.0987150      0.338980     0.0212171    -0.0775437       5.91817       6.23031       7.13465       8.03263       6.74816       5.64194       5.61826       4.08249       2.99203       2.31368       1.82927       1.13641      0.743676      0.485301      0.296414      0.165084     0.0811571     0.0439369
  14  20 3572.3601    2.3282  2.6702 12.5462 -0.0019  0.0589   0.0454   0.1546    0.0568   0.0000   438.7991       24.3929      -5.72339       15.6871      -15.4806       1.64950      -7.06804      0.950021       6.90367      -3.35600      -2.03094       3.31662       1.10869      -1.34704     -0.187506      0.285253     0.0801312    -0.0198803       6.76549       8.29316       8.96510       8.79099       8.31864       7.14630       6.10363       5.06548       3.94288       2.90222       2.03360       1.38802      0.877098      0.543102      0.327434      0.187311     0.0936297     0.0498942
  14  21 3713.2793    2.0311  3.9305 11.8471 -0.0001  0.0705   0.0321   0.1847    0.0525   0.0000   428.4604       21.6755       36.5586      -10.8292       18.3946       4.35474      -22.3209      -3.13949       2.62220     0.0290785      -2.77612      0.529512      0.982565      0.287953      0.318977      0.262934   -0.00282461     0.0436825       7.87572       10.0671       10.6602       10.5684       10.0591       8.65412       7.51377       6.02178       4.67220       3.51541       2.50510       1.70912       1.10041      0.703400      0.407483      0.233937      0.119074     0.0595454
  14  22 3854.4518    1.6515  5.4971 11.3497 -0.0045  0.0880   0.0237   0.2397    0.0490   0.0000   453.2403       28.0439       2.62137       16.8348      -11.6450       8.71209      -8.30894      -23.0885      -13.4630      0.649535      -4.52695     -0.357991       1.20203     -0.468318     -0.535923    -0.0420838    -0.0585879     -0.116876       9.59262       12.3923       12.7721       12.8526       12.3437       10.8222       9.28412       7.37650       5.83982       4.39038       3.15663       2.15041       1.39584      0.906634      0.518975      0.311209      0.144987     0.0760280
  14  23 3995.6949    1.3030  6.9104 11.2698 -0.0018  0.1157   0.0202   0.3177    0.0418   0.0000   440.3043      -6.48152       22.0277       8.26549       31.0758       9.76706      -7.22402       10.7781       3.04218      -2.43117       2.58602       1.56683       1.29785    -0.0101466     -0.893172    -0.0589379     -0.350802     0.0124793       12.0435       16.1351       16.8091       16.7263       15.8393       14.0089       11.8811       10.1747       7.58494       5.79781       4.07580       2.87120       1.84721       1.13277      0.696658      0.379077      0.190933     0.0978807
  14  24 4137.0535    1.0571  7.7801 11.0550 -0.0142  0.1329   0.0175   0.3902    0.0409   0.0000   416.7442      -6.62388       17.8401       28.5946       5.82974      -11.2126       17.3011      0.361922      -28.1767      -22.8843       4.03030       2.25700      -1.54535       4.04481    -0.0955934      0.229010      0.520562     -0.170246       14.6854       18.2599       20.4202       19.4672       18.4100       16.8657       14.0293       11.2368       9.02091       6.51628       4.79397       3.30934       2.17299       1.36973      0.812279      0.456461      0.230887      0.116526
  14  25 4278.3695    0.9057 10.6640 10.7756 -0.0020  0.1818   0.0158   0.5173    0.0406   0.0000   380.4204       32.1489       8.59349       11.8181     -0.696418      -38.9146      -3.77437      -8.90570      -3.14873      -4.59544     -0.598331      -1.49923      -1.44556      -2.11204      0.374669     0.0133173     -0.227092      0.104921       19.0872       24.8105       26.7052       26.5553       25.0312       22.1128       18.7979       15.5386       12.1612       8.91614       6.65101       4.45017       3.01102       1.89160       1.12237      0.658497      0.315007      0.167095
  14  27 4561.2443    0.5874 14.0466 10.5086 -0.0067  0.3090   0.0126   0.8532    0.0321   0.0000   416.7447       202.169       42.6670      -35.5618      -41.4326       1.32594       75.3634      -12.3863      0.570759       26.8605      -1.43929      -13.5060      0.327035      -2.11946      -5.72394      0.274648      0.682852     0.0240059       31.7999       41.5236       45.2033       42.7992       42.4936       37.2684       32.2482       26.5662       20.8043       15.8648       11.3364       7.89823       5.31725       3.33526       2.00155       1.15394      0.556099      0.287807
  15   8 1902.3501    0.4555  0.3054 10.1773 -0.0109  0.0183   0.0214   0.0394    0.0470   0.0000   439.7843      -3.96208       16.4279      -1.50114      0.470156      0.771208      0.536588      0.371412      0.714659      0.758927       2.03024      0.533082    -0.0632511     -0.346955      0.133521     0.0712152     0.0339381    -0.0211475       1.87800       2.37286       2.51495       2.53471       2.49521       2.11411       1.88315       1.49175       1.09486      0.899580      0.659162      0.416233      0.312640      0.188914      0.116701     0.0688992     0.0364448     0.0216686
  15   9 2049.6823    0.6395  0.4076 10.4130 -0.0154  0.0226   0.0243   0.0430    0.0625   0.0000   439.4302      0.947472       13.4354      -3.66458       3.13533       3.12867       4.71388      -1.94591      -1.26920      -2.86066     -0.426617     -0.161486     0.0486194    -0.0937104      0.158754    -0.0220881    -0.0373618    -0.0168579       2.29792       3.19508       3.24844       3.22039       3.17620       2.84187       2.62684       1.74976       1.52379       1.08795      0.726087      0.682014      0.378806      0.276527      0.169804     0.0784288     0.0490353     0.0252034
  15  10 2195.8362    0.8749  0.5969 10.7223 -0.0028  0.0242   0.0287   0.0577    0.0681   0.0000   434.7917       2.23901       6.74792      -4.71039       6.86187     -0.690291      -3.50063       1.64102      -1.77821      -1.83305      0.500993      0.873120      0.360860     -0.105905    -0.0204083    -0.0352522    -0.0519279     0.0498084       2.69471       3.48354       3.79085       3.55748       3.50555       3.03531       2.55646       2.08052       1.56361       1.22054      0.871886      0.598258      0.360704      0.243217      0.150996     0.0932747     0.0518956     0.0246271
  15  11 2339.5255    1.1762  0.7718 11.2404 -0.0059  0.0295   0.0344   0.0676    0.0766   0.0000   441.6106       4.50497       12.0980      -2.18384       4.75586      -1.43820      -2.27740       1.34304     -0.575948     -0.696639      -1.89208      0.400775     0.0386886     0.0927154    -0.0883314     -0.294610     0.0441649    0.00233750       2.63505       3.77769       3.73452       3.74300       3.75820       3.03854       2.88991       2.16163       1.94090       1.22130       1.02792      0.692543      0.472307      0.307585      0.173666      0.117035     0.0538341     0.0323616
  15  12 2481.0811    1.6122  0.8985 11.5053 -0.0009  0.0282   0.0433   0.0703    0.0929   0.0000   437.8949       9.65976       13.1376      0.392479      -1.73817      -1.03651      0.585168     -0.214491      -5.09039      -2.35096       1.04253    -0.0597085      0.339940     -0.208414     -0.149224      0.119830     0.0511737    -0.0241806       3.04166       3.97587       4.26810       4.23438       3.87787       3.30592       2.92225       2.46754       1.92071       1.38926       1.04868      0.700986      0.451623      0.268468      0.180001      0.109694     0.0552973     0.0279481
  15  13 2622.4148    2.0902  0.7903 12.2641 -0.0039  0.0275   0.0610   0.0660    0.0837   0.0000   441.1234       5.69247       7.62405       1.08431      -2.53332      -6.74888      -2.32057      -6.30128      -1.75143       2.08931      0.304528     -0.199046     0.0524192     -0.580486    -0.0746367      0.149972     0.0153435     0.0565895       3.33390       3.90107       4.07221       4.33406       3.86746       3.50867       3.05907       2.57559       1.76829       1.34682       1.06206      0.747971      0.450689      0.307596      0.199880      0.106895     0.0610630     0.0299632
  15  14 2764.2220    2.7058  0.6257 12.9473 -0.0000  0.0227   0.0871   0.0542    0.0804   0.0000   442.7450       3.83140       18.4013       2.03735     -0.645408      -3.23533      -2.12615      -1.45712      0.451557      -2.52392     -0.925906      0.439014      0.274087     -0.243336     -0.101146     -0.323593   -0.00255159     0.0525248       2.32005       3.05377       2.95509       3.13749       2.91011       2.71088       2.35465       1.85583       1.43891       1.12244      0.857055      0.551931      0.397544      0.248533      0.156727     0.0880751     0.0507510     0.0252707
  15  15 2905.8885    3.3500  0.6918 13.3678 -0.0026  0.0262   0.1025   0.0574    0.1065   0.0000   438.0842       9.31756       17.6321       3.26579      -5.94585       2.32365       1.40670     -0.909799       3.34360    -0.0822558       1.58990     -0.754334    -0.0477986     -0.172308    -0.0349570      0.131387   -0.00250009    -0.0259667       2.59471       3.38818       3.46379       3.46471       3.48192       2.76795       2.71873       2.07936       1.66272       1.29593      0.893631      0.650859      0.430184      0.267169      0.169234     0.0949651     0.0549915     0.0276820
  15  16 3047.1912    3.7342  0.9868 13.2020 -0.0068  0.0305   0.1022   0.0741    0.1743   0.0000   442.0546       8.96244       5.65606       3.67030      0.580634       5.72315     -0.926098      0.386472     -0.884334      -1.17727      -1.28711      -1.08425      0.435581    -0.0404402     -0.329089    -0.0362552      0.105894    -0.0499778       3.26293       4.02864       4.42871       4.43031       3.95656       3.83784       3.27373       2.41205       2.00025       1.47902       1.04638      0.776568      0.564146      0.335953      0.219234      0.124885     0.0666489     0.0377737
  15  18 3328.9149    3.1095  1.4500 13.3965 -0.0106  0.0401   0.0793   0.1101    0.0999   0.0000   444.1926       20.8506       4.12905      -3.70125       10.2616      -5.42372      -3.64720      -4.82392      -3.38173      -2.50625     -0.609826      -1.01207     -0.128902      0.642688      0.210560    -0.0332195    -0.0918950      0.167224       4.13673       5.60915       5.53267       5.43929       5.14884       4.55134       4.14018       3.48435       2.74711       2.12434       1.49534       1.04241      0.688849      0.431940      0.261945      0.152817     0.0817312     0.0454123
  15  19 3470.1071    2.5880  2.0839 13.1033 -0.0059  0.0528   0.0577   0.1331    0.0675   0.0000   445.5742       10.6798       14.9966       3.54534       11.3198      -7.80503       7.77958      -2.17401     -0.917944    -0.0952305       2.07123     -0.478221      -2.56993     -0.817552      0.919906    -0.0588626   -0.00275904    -0.0913415       5.80386       7.42188       7.77071       7.21024       7.41900       6.69926       5.70769       4.63695       3.29028       2.76058       1.89933       1.42353      0.998530      0.611332      0.386216      0.209656      0.120033     0.0617725
  15  20 3611.5074    2.2707  3.1754 12.2322 -0.0029  0.0606   0.0381   0.1595    0.0594   0.0000   435.3058      -1.91472       16.8410      -7.44253      -7.73775      -4.67315       1.32445      0.231032       1.80379      0.554473      -4.14550      -2.06344      -1.36914    0.00203567      0.444166      0.170908      0.224287     -0.105776       6.12343       7.86208       8.59489       8.45575       8.02171       7.14667       6.36437       5.02931       4.03047       2.96484       2.32357       1.55328       1.10092      0.689903      0.427461      0.257001      0.130957     0.0700019
  15  21 3752.6437    1.8704  4.8269 11.5622 -0.0068  0.0776   0.0268   0.2114    0.0551   0.0000   449.7573       3.93961       10.0714       2.48829       9.67197      -22.1640       5.03152       16.4810       1.36650      -5.50047       2.44281      0.276345      -3.68039       1.21276     0.0935797     -0.642819      0.205818     0.0266626       7.86101       10.0366       11.2885       10.5619       10.5945       9.30279       7.81599       6.85111       5.16609       3.97393       2.87860       2.02692       1.44858      0.895472      0.557822      0.327701      0.173959     0.0981394
  15  22 3894.5131    1.5145  5.7796 11.3531 -0.0026  0.0928   0.0217   0.2449    0.0478   0.0000   463.9447      -3.58124       12.5461     -0.704203       3.31789      -20.4154       5.63552       5.16613       1.29369      -7.31281      -3.85463       6.67126      0.515958     -0.226532     -0.792028      0.333630    0.00964206    -0.0118906       9.27577       12.1164       12.6683       13.0795       12.0550       11.3826       9.20063       7.83157       6.34656       4.81767       3.52463       2.48223       1.65429       1.11973      0.673794      0.398134      0.223831      0.119387
  15  28 4746.1424    0.4099 15.3003 10.3013 -0.0044  0.4536   0.0089   1.0617    0.0270   0.0000   493.3215       39.4197       10.2681      -38.9518       54.6742       13.3283      -64.0123       17.9056      -64.2826       15.2833       13.4470       47.8301      -5.78797      -4.93510      -1.56050       2.77890       1.73126     -0.333372       43.3869       57.2612       62.3846       59.4447       61.0272       52.4604       46.7289       39.1277       30.7802       24.2643       18.0779       12.8758       8.84863       5.92410       3.69177       2.24023       1.15583      0.625256
  16   7 1783.2525    0.3281  0.2900  9.9349 -0.0090  0.0228   0.0163   0.0454    0.0416   0.0000   438.6967      -1.21513       12.6087     -0.589796      -5.39758       1.57058     -0.830714     -0.950600      0.643658      0.945059      0.470148      0.489173      0.505507     -0.200030     -0.116560    -0.0217922    0.00270910     0.0426533       1.93543       3.11134       2.70098       2.97452       2.67817       2.67556       2.24171       1.92361       1.41363       1.20449      0.826134      0.600955      0.425258      0.258728      0.162123     0.0994812     0.0518232     0.0301675
  16   8 1933.1350    0.5058  0.3616 10.1285 -0.0078  0.0216   0.0213   0.0450    0.0486   0.0000   439.3545    -0.0890608       11.0044       4.25037      -2.12283      0.671328     -0.923193      -2.16881      -1.49365     -0.242566      0.484788     -0.130853      0.218100     -0.277107     -0.164586     0.0960180     -0.117000      0.116960       2.07823       2.87328       2.85994       3.20458       2.98893       2.75074       2.09513       1.53829       1.20651       1.14945      0.807631      0.534401      0.331342      0.203013      0.149933      0.108912     0.0668038     0.0477100
  16   9 2081.6458    0.6532  0.5388 10.4616 -0.0056  0.0241   0.0224   0.0568    0.0633   0.0000   436.8795       5.29564       9.11111       2.77495      -3.07936      -5.63301     -0.942482      0.783003      0.320312      -1.33538      -1.05548     -0.194597     -0.451966   -0.00155075     -0.108358      0.126287   -0.00797174    -0.0414369       2.44185       3.18114       3.02233       3.12556       2.93929       2.74812       2.52775       2.04449       1.71034       1.21687      0.941547      0.680714      0.499055      0.329655      0.191208      0.123299     0.0690266     0.0360095
  16  10 2228.4216    0.9439  0.7421 10.8075  0.0048  0.0272   0.0274   0.0603    0.0800   0.0000   436.8361       1.26918       12.2560       2.81065      -3.49589      -1.29214      -2.75308     -0.705989       1.81632     -0.581982       1.37420     -0.415754     -0.476814     -0.284475  -0.000669084      0.118218     0.0914794   -0.00486297       2.61694       3.41656       3.64049       3.90437       3.67253       3.11568       2.83179       2.23163       1.85097       1.30016       1.04069      0.715715      0.511351      0.351757      0.222738      0.126648     0.0738068     0.0467700
  16  11 2372.6140    1.2093  0.8982 11.3770 -0.0085  0.0300   0.0356   0.0780    0.0752   0.0000   434.6691      0.651658       12.4555       5.68520      -7.18370      -7.34550     -0.391872      -1.23592      -3.00466       1.16822       1.50730      -2.61239      0.446294     -0.187283     -0.211353     -0.175847    -0.0360971     0.0679041       3.01538       3.50016       3.80721       4.12098       3.63955       3.38660       2.90880       2.46543       1.93592       1.38136       1.09294      0.825921      0.556244      0.369525      0.243388      0.137512     0.0864201     0.0468831
  16  12 2514.8683    1.6989  0.8825 11.6258 -0.0027  0.0264   0.0449   0.0714    0.0855   0.0000   438.1263       4.07059       5.60930       5.16906       3.15184       2.60043       1.88341      -2.01382      0.451180      -2.19486      0.866426      0.652598     -0.909661     -0.452577     -0.312153    -0.0381431      0.119700    -0.0195716       2.64843       3.39325       3.35218       3.73613       3.27167       3.02783       2.64866       2.29668       1.75489       1.44438      0.995837      0.745507      0.486042      0.341387      0.214251      0.124788     0.0726342     0.0425373
  16  13 2656.9674    2.2087  0.7699 12.4269  0.0050  0.0255   0.0623   0.0616    0.0792   0.0000   439.7629       2.76206       10.9464       4.05085       2.11878       1.97600      -2.56054      -4.08369       2.56391     -0.732791       2.10336      0.848288     -0.186757     -0.653645      0.330888      0.138744    -0.0925785    -0.0945390       2.50867       3.33908       3.35150       3.56388       3.30992       3.03689       2.55863       2.12102       1.75146       1.35896      0.946786      0.721152      0.475754      0.323812      0.205015      0.121814     0.0689401     0.0411082
  16  14 2799.5756    2.8338  0.7667 12.9128  0.0018  0.0290   0.0804   0.0608    0.0787   0.0000   438.9619       6.90662       14.3373       7.11063      -1.57113     -0.874676      -1.22430      -1.12478      0.962637      -1.83203     0.0255190    -0.0325247    -0.0834591     -0.881488      0.190747      0.166067   -0.00255837    0.00166565       3.49351       4.92185       5.27734       5.39775       4.98431       4.38984       3.55186       2.64254       1.94185       1.38238       1.00350      0.732446      0.522105      0.346979      0.219014      0.124203     0.0750843     0.0414457
  16  15 2941.8408    3.4752  0.7724 13.2593 -0.0061  0.0233   0.0997   0.0640    0.0916   0.0000   437.7108       13.3154       13.8419       3.61524       1.37775       5.28599     -0.512465      0.293691      -1.92788      -1.28449     -0.979059     0.0460603     -0.609608     -0.351106   -0.00345889     0.0133925    -0.0724632     0.0353432       2.27016       2.92329       3.02314       3.05950       3.04660       2.60729       2.35339       1.93236       1.60887       1.22488      0.935248      0.628317      0.439332      0.311964      0.186826      0.109542     0.0662638     0.0377786
  16  16 3083.6280    3.6132  0.9493 13.3223 -0.0023  0.0290   0.0963   0.0719    0.1393   0.0000   446.8649       7.33058       19.1307       6.98189      0.899588      -5.00884     -0.687636      -3.60878      0.427560      -1.05181      -1.87868     -0.163660      0.250097     -0.939582     -0.446549      0.112928     0.0893233     0.0137484       2.76299       3.83017       3.80981       3.85414       3.70295       3.19585       2.95083       2.45214       1.96520       1.55475       1.14952      0.801618      0.535225      0.376892      0.221048      0.136825     0.0797756     0.0438477
  16  17 3225.0448    3.6108  1.0224 13.5983 -0.0119  0.0326   0.1041   0.0810    0.1378   0.0000   441.5404       13.0951       14.6581       4.03508      -8.22124       8.55161       3.25169      0.952713     -0.890117       2.57154    -0.0972409      -1.04858      0.260381     -0.185221      0.341150     -0.218783     0.0452886     0.0661198       3.61081       4.43949       4.34993       4.45929       4.43399       3.90590       3.38641       2.99723       2.31178       1.82061       1.36170      0.936960      0.671076      0.422803      0.274699      0.161797     0.0990391     0.0538186
  16  18 3366.5599    3.2334  1.5363 13.2674 -0.0150  0.0406   0.0821   0.1045    0.1237   0.0000   442.8042       17.5978       7.54575       8.36783       6.20420      -7.67065      -1.35685       7.28151      -8.44888    -0.0748536      0.935835     -0.588589      0.444711    -0.0622298      0.251707      0.201342     -0.227729    -0.0316780       3.87805       5.09831       5.31146       5.43371       5.20074       4.81648       3.92783       3.46432       2.71914       2.10395       1.55871       1.10397      0.788356      0.515111      0.349733      0.201275      0.118580     0.0702369
  16  19 3508.0792    2.5432  2.4852 12.5778 -0.0028  0.0520   0.0480   0.1423    0.0752   0.0000   433.9909       21.1189       17.7307       8.70232       4.60664      -1.44584       1.75169       3.92825      -2.13772       1.72454       5.35091     -0.338054      -1.12599      -1.02468     0.0330821      0.364877     0.0559609    -0.0973395       4.95589       6.72237       7.13813       7.25390       6.79291       6.39103       5.13377       4.45716       3.50823       2.83604       2.06105       1.48497       1.00378      0.707200      0.424803      0.279483      0.153325     0.0876805
  16  20 3649.8522    2.1914  3.7911 11.8697 -0.0026  0.0639   0.0331   0.1744    0.0645   0.0000   439.2035       7.89895       4.77036       14.5421       5.72649      -17.1879       6.79611       10.6808       2.96716      -5.27166     -0.659110      -1.05939      -2.12687      0.540463       1.04030     0.0267996     -0.134392    -0.0515040       6.04081       7.59169       8.27207       8.28958       7.95289       7.62283       6.23065       5.50367       4.29412       3.48786       2.56458       1.86128       1.25375      0.877064      0.548589      0.339403      0.196524      0.111311
  16  21 3791.9017    1.7640  4.8883 11.6183 -0.0034  0.0776   0.0254   0.2156    0.0499   0.0000   440.5328       16.7809       16.6340       9.20170       5.55900      -3.91549      -10.1796     -0.134515      0.577097      -5.76512     -0.248882     -0.764248      -1.23241      -1.13177       1.04474      0.164616     -0.189265     -0.293303       7.40249       9.41414       10.2716       10.4278       9.79160       9.12656       7.79323       6.65653       5.23212       4.20649       3.09464       2.30190       1.57076       1.03607      0.672447      0.429473      0.244736      0.132744
  16  22 3933.6160    1.4582  6.6757 11.1323 -0.0023  0.0966   0.0197   0.2721    0.0480   0.0000   454.2018       14.6113      0.302743      0.161600       7.68893       11.3129      -4.75372       20.3208       10.0851       4.34256      -4.72459      -6.68567      0.793043     -0.781969      0.334346      0.106613     0.0758542     -0.184047       9.16561       12.0958       13.0166       12.8669       12.4693       11.3744       9.98461       8.36468       6.77187       5.19507       3.99606       2.83823       2.01140       1.32132      0.846141      0.526476      0.287655      0.163508
  16  23 4075.7763    1.2077  8.2494 10.9231 -0.0048  0.1189   0.0165   0.3357    0.0435   0.0000   430.5654       37.7237      -13.1442       21.1071      -3.86093      -18.5764     -0.120697       7.77920      -3.99389       4.49269     -0.887814      0.670721       3.21082      -5.19516      0.277894     -0.599756      0.658911     0.0526077       11.2272       14.7330       15.5503       15.8885       14.9305       13.9206       12.1376       10.2580       8.27717       6.50486       4.85744       3.57902       2.47381       1.67650       1.06120      0.656507      0.372726      0.204495
  16  24 4217.7183    0.9717  9.7427 10.8758 -0.0066  0.1524   0.0158   0.4454    0.0398   0.0000   434.9626       40.5380       31.8297       6.89890      -21.3855      -21.2946       31.0503       18.1761      -15.8074      -7.76755      -3.92713      -5.23808       2.82985       1.81817       1.08121      -1.48508     -0.129074      0.355311       14.2283       18.7016       19.6866       19.9484       19.4948       17.6307       15.4739       13.2707       10.5483       8.37871       6.38213       4.58774       3.14785       2.17329       1.38010      0.869791      0.485111      0.277738
  16  25 4359.9306    0.7888 12.0104 10.6948  0.0008  0.2026   0.0143   0.5907    0.0373   0.0000   428.9253       54.6936       34.7666       37.8824       2.93233      -50.3003      -16.0119       24.5711       5.40487       1.92321       15.4807      -9.25299      0.240530       1.63990       2.12275      -1.02662      0.234471      0.270677       19.1547       23.9597       26.6266       26.6095       25.2406       23.4397       20.7740       17.5504       13.9390       11.1183       8.31608       6.24289       4.26470       2.94033       1.90524       1.17975      0.651453      0.367818
  17   7 1811.9957    0.3909  0.2889  9.9750 -0.0127  0.0184   0.0171   0.0328    0.0431   0.0000   438.0932      0.507186       14.3443     -0.504540      -2.93084       2.24142      -1.23691      0.401933     -0.993587     -0.123009     -0.567162      0.863666      0.343783    0.00157981      0.165451     0.0888167     0.0301073    0.00593613       1.80560       2.24483       2.39746       2.35594       2.66830       2.07774       2.15478       1.50213       1.27264       1.07955      0.722602      0.623749      0.389873      0.253669      0.199191      0.122027     0.0696574     0.0438068
  17   8 1963.3114    0.5647  0.3737 10.1947 -0.0094  0.0174   0.0237   0.0413    0.0499   0.0000   439.1420     -0.976971       8.16836       5.18734       1.75544      -1.18251       1.01416      -1.81327     0.0109196      0.869801     0.0918349      0.263468      0.685717     -0.180016     -0.298056    -0.0991910    -0.0522294      0.139687       1.63309       1.94996       2.17906       2.13993       1.91937       1.86863       1.78477       1.56249       1.24694      0.960804      0.737653      0.521150      0.394318      0.275219      0.187753      0.102907     0.0600294     0.0406729
  17   9 2112.9979    0.7394  0.4792 10.5891 -0.0027  0.0270   0.0261   0.0483    0.0561   0.0000   434.8112     -0.568797       10.2007       2.27056      -2.91182       3.71402      0.585045       1.39596       4.68022       1.21277     -0.922261     0.0373067      0.565890     0.0764401    -0.0595740     0.0674766    -0.0688547    0.00780298       3.49805       4.48205       4.40165       4.18639       4.38258       4.32887       3.76508       2.71236       1.91146       1.21912      0.970543      0.824014      0.657005      0.491129      0.301610      0.188260      0.106562     0.0568700
  17  11 2405.0000    1.3991  0.8180 11.3719 -0.0080  0.0254   0.0380   0.0652    0.0824   0.0000   439.8661       5.23520       11.7801       1.00818      -4.54616       2.45384      -4.02543    -0.0739904      -1.74986     -0.718698     -0.459464      -1.16205     0.0544674     -0.540121     -0.617367      0.396758      0.130126     0.0180791       2.21412       3.03479       3.10145       3.14090       3.07589       2.68924       2.37162       2.08791       1.69696       1.34693       1.00239      0.744018      0.512967      0.347286      0.225221      0.141591     0.0900844     0.0502408
  17  12 2548.1532    1.9070  0.7626 11.9618 -0.0023  0.0241   0.0511   0.0627    0.0759   0.0000   436.3389       7.35531       5.11301       1.88299     -0.761317      -3.58637      0.136761      -2.49624      -3.49564       1.67559      0.476034      0.412320     0.0254135      0.323946     0.0363815    -0.0846945    0.00539631     0.0485475       2.20454       2.80318       2.79340       3.09888       3.18599       2.48074       2.37726       2.01278       1.67632       1.23568      0.884105      0.721526      0.512561      0.340383      0.212179      0.136434     0.0922990     0.0501327
  17  13 2691.0963    2.3799  0.8844 12.3408  0.0024  0.0269   0.0586   0.0667    0.0835   0.0000   434.4626       4.65854       11.1547       4.05569     -0.679249      -1.09346      0.331792       1.20677      -2.07134    -0.0269171      0.259670     -0.203124     -0.591874     -0.311962      0.232468      0.321011     0.0134380    -0.0594386       2.31702       3.25330       3.30004       3.23137       3.34025       2.73294       2.73916       2.08157       1.85681       1.40971       1.06136      0.809978      0.531572      0.383761      0.236397      0.161509     0.0886237     0.0551386
  17  14 2834.3603    3.1758  0.7578 12.8548  0.0077  0.0241   0.0857   0.0604    0.0799   0.0000   439.8615       8.65081       12.1413       1.63342       7.73384       2.45840      -1.44130     -0.988506       1.93215      -1.50154       2.01493      -1.07373     -0.401834      0.155322      0.341641    -0.0399983      0.123168     0.0109025       2.46573       3.09525       2.92800       2.70914       3.01745       2.92321       2.77685       2.18155       1.51658       1.23550      0.923955      0.762147      0.578101      0.409526      0.253717      0.156598     0.0921507     0.0527035
  17  15 2977.3659    3.5002  0.7316 13.3457 -0.0091  0.0233   0.1002   0.0579    0.0791   0.0000   438.3585       2.78952       13.5422       6.66264      -5.64016       2.45354       1.44557      -4.46445     -0.399863       1.21591      -1.12411      -2.40478      0.354864      0.349493     -0.827670    -0.0342506     0.0136187    0.00813149       2.35522       2.81609       2.89758       3.04144       3.04424       2.84692       2.41080       1.83616       1.65175       1.36344       1.05990      0.732167      0.483284      0.342380      0.231074      0.141277     0.0923857     0.0605491
  17  16 3119.5616    3.6599  0.9151 13.6686 -0.0042  0.0279   0.0946   0.0683    0.0893   0.0000   437.8977       13.7835       12.5116       10.9698      -3.72407      -6.82997      -3.27942      -3.02430       2.18282     -0.514470      -3.31877      -1.63947      0.645018      0.337168     -0.280637     0.0970636     0.0731125    -0.0602300       2.44464       3.38405       3.45377       3.48070       3.19614       3.13839       2.63308       2.42479       1.86114       1.54712       1.10589      0.843500      0.597204      0.407049      0.273348      0.163923     0.0948397     0.0573045
  17  18 3403.5855    3.0054  1.5695 13.3102 -0.0061  0.0426   0.0748   0.1127    0.1087   0.0000   442.4275       14.0562       7.91720      -1.05497      -1.57416       3.67785      0.556307      -8.88777      -3.24567    -0.0506200       2.68901      -1.24852     -0.338090      -1.01183      0.158784     -0.222075      0.138892    -0.0569371       3.69943       5.29367       5.26938       5.33273       5.44279       4.48105       4.34685       3.46395       3.01805       2.37184       1.70967       1.32581      0.875832      0.627236      0.402825      0.252214      0.145904     0.0896229
  17  19 3545.6397    2.5211  2.7198 12.3474 -0.0044  0.0526   0.0460   0.1463    0.0908   0.0000   444.0450       26.4812       15.1841       18.8662     -0.144267       6.86870       6.85200       7.78891       1.92190      0.410967     -0.230258      0.466082      0.829408     -0.998431     -0.252934      0.501297    -0.0519226    0.00343622       4.84444       6.50571       6.84845       7.05721       6.67156       6.17020       5.31798       4.55901       3.71224       2.92996       2.18448       1.64197       1.15131      0.779250      0.510328      0.324443      0.193472      0.111340
  17  20 3687.9620    2.0903  4.0255 11.8342  0.0002  0.0641   0.0310   0.1795    0.0626   0.0000   431.8993       5.98484       20.6486       18.3074     -0.105358      -1.76067      -9.84837      -9.43260       5.22131       4.29221      -1.80291      -1.68203       1.75570      -1.80132      0.434391      0.484791      0.400102   -0.00297072       6.06636       7.62232       8.09090       8.20732       8.12998       7.34934       6.50320       5.58533       4.59122       3.72658       2.75363       2.01359       1.49462       1.02159      0.675737      0.420421      0.246569      0.149840
  17  21 3830.4101    1.6807  5.4080 11.4636  0.0007  0.0836   0.0234   0.2218    0.0507   0.0000   427.1519       12.8410      -21.2007       26.5002       19.8427      -6.82967      -9.26097       17.7061       10.4014       1.00459      -4.12942      -1.98205     -0.817557    -0.0171194      0.395210      -1.58796      0.398179      0.322592       7.28799       9.72229       10.2417       10.3163       10.2993       9.28629       8.55206       6.91522       5.82941       4.65591       3.48767       2.72273       1.82462       1.30212      0.842942      0.554921      0.319832      0.192889
  17  22 3972.7773    1.3616  7.0643 11.1506 -0.0014  0.1002   0.0181   0.2845    0.0432   0.0000   440.0201       11.6708       29.5945      -2.86911      -12.4170      -4.87307       14.2795       3.24577      -2.02278      -6.19711       1.95423      -2.64767     -0.849765     -0.634688       1.36026      0.770550     -0.805513     -0.323864       8.95412       11.5639       12.5047       12.9328       12.4469       11.3597       10.1014       8.49527       7.09709       5.67220       4.25713       3.16885       2.29743       1.54283       1.03591      0.658103      0.390256      0.229619
  17  23 4115.1948    1.1395  8.6334 10.9432 -0.0026  0.1235   0.0154   0.3482    0.0387   0.0000   460.3220      -3.15508      -4.15647       12.7635       29.1517      0.785317      -33.4687      -11.3114       22.1075      -6.31127      -1.71172       6.66925      -1.81289      -2.63646     -0.170722       1.17290     -0.680283     0.0945127       10.7097       14.3045       15.6419       15.6014       15.1245       14.1925       12.3947       10.5646       8.73079       6.66836       5.38716       3.83365       2.86079       1.94389       1.29402      0.827041      0.467745      0.280872
  17  24 4257.8245    0.9415 11.0118 10.7814 -0.0012  0.1588   0.0143   0.4735    0.0379   0.0000   434.0806       43.8838       13.0110      -4.52789       9.83439      -2.79986      -16.6796       13.3466       8.71870      -11.1161       3.96164      -1.52700       2.03483     -0.799291      -1.00918      0.442493      0.755633    0.00234220       14.2612       18.0184       20.0344       20.3872       19.5029       18.0403       16.1492       13.6394       10.9580       9.09577       6.77915       5.11524       3.64596       2.50425       1.66629       1.08282      0.638638      0.376021
  17  25 4400.3382    0.7588 12.7992 10.6757  0.0005  0.2091   0.0129   0.6192    0.0333   0.0000   439.6890       8.55873      -8.99746       38.9927       10.4905      -60.5928       1.26815       38.4188       3.28127      -4.52936      -7.44241      -3.53427       8.51619       3.56303      -1.99644       1.04086      0.713222     -0.592565       17.9848       23.8650       25.8269       26.0883       25.7739       22.6888       21.3161       17.5287       14.6855       11.4386       8.95655       6.64975       4.81078       3.34637       2.21902       1.45549      0.813313      0.488468
  17  26 4543.3285    0.5951 13.8128 10.5282 -0.0004  0.2701   0.0115   0.7450    0.0306   0.0000   487.5291       16.8989      -1.85444       76.9239       22.4385      -20.4076      -39.0737       33.8467      -36.4506      -1.56428       2.80959      -5.77150       2.36714       7.35312       1.39344     -0.312464      0.468478     -0.649717       22.9938       30.4224       33.8904       33.7795       32.4578       30.4663       26.8680       23.1729       18.8553       14.9689       11.6927       8.51205       6.24709       4.43989       2.89657       1.84435       1.04946      0.619216
  18   7 1839.9879    0.3814  0.3784  9.9967 -0.0005  0.0263   0.0152   0.0465    0.0443   0.0000   440.8773       1.61725       16.1714       1.53529     -0.507568      -2.31906       1.21169       1.96605      -2.74306     -0.294532      0.430388      0.950459     -0.124729     -0.367302     0.0342458    -0.0270855     -0.128873   -0.00427081       2.37786       3.35514       3.44034       2.79718       2.70371       2.47772       2.38339       2.34449       2.08676       1.70951       1.33677      0.946001      0.658789      0.465265      0.281796      0.192048     0.0895211     0.0599942
  18   8 1992.8372    0.5829  0.5154 10.1109 -0.0018  0.0230   0.0194   0.0501    0.0565   0.0000   438.9852      -4.52390       12.4025       4.47122     -0.930024      -2.68826      -1.98828      -3.40106     -0.256642     -0.551196      0.472896     -0.714848      0.515185     -0.189161     -0.401047     -0.151492      0.132344    0.00527878       2.19018       2.82420       2.75531       2.64277       2.90572       2.77224       2.56739       1.99776       1.46829       1.14950      0.924291      0.749142      0.572175      0.374009      0.250864      0.154751      0.107229     0.0634325
  18   9 2143.7257    0.8187  0.6038 10.5413 -0.0090  0.0231   0.0242   0.0521    0.0624   0.0000   435.5982     -0.245898       12.6890       3.41208      0.757085     -0.559230      0.266002      0.287072     -0.718696      0.578025     -0.905920     -0.165361      0.479217     -0.490367      0.146337     -0.121449     -0.200483    -0.0617151       1.93350       2.48123       2.49579       2.50344       2.46120       2.49041       2.06526       1.86972       1.47700       1.25103      0.899551      0.739903      0.522545      0.373502      0.252721      0.162697      0.105833     0.0599917
  18  10 2291.6894    1.1126  0.7388 11.0334 -0.0013  0.0232   0.0309   0.0616    0.0777   0.0000   438.0649      -2.68014       10.8819      -2.36356      -5.27834      -4.94363      -4.68147      -2.26166     -0.685275      -1.81946      0.840595     -0.579966     0.0484151      0.379725     -0.258087      0.117298     0.0636458    -0.0324628       2.28171       2.96987       3.27418       3.27448       3.18330       2.98145       2.54338       2.14459       1.70846       1.32466      0.964959      0.706600      0.560309      0.399016      0.255807      0.171523      0.106993     0.0608923
  18  11 2436.8837    1.4745  0.9174 11.5389  0.0011  0.0273   0.0375   0.0673    0.0901   0.0000   436.1817       7.18674       15.4394       2.63185       1.96658       1.93142      -4.30223     -0.454184      -1.08979       4.03207    -0.0176978      -1.43388     -0.988944     -0.416117      0.585072      0.224481    -0.0750416    -0.0399078       2.34593       3.10885       3.36232       3.42957       3.38289       3.01326       2.68598       2.30007       1.86393       1.51677       1.09360      0.884891      0.622812      0.417054      0.286358      0.192529      0.122893     0.0702791
  18  12 2580.8895    1.9509  0.7590 12.1365  0.0008  0.0232   0.0534   0.0590    0.0729   0.0000   435.4919       4.89864       8.90422       5.89033       3.45473      -2.67630      -2.38817     -0.721508      -1.88853       3.40125       3.41760     -0.783010     -0.734167     -0.314784     0.0624263      0.125016      0.148913    -0.0779368       1.97570       2.76531       2.74708       2.82545       2.75953       2.53241       2.35441       2.01600       1.61282       1.37508      0.972923      0.753933      0.567491      0.400453      0.269276      0.169638      0.104356     0.0620316
  18  13 2724.7669    2.5243  0.8119 12.5475 -0.0014  0.0237   0.0641   0.0630    0.0754   0.0000   437.3973       5.07484       13.8845       1.73991       1.86868      -1.55097      -4.11314      -1.98312      -1.29752      -1.61301      0.408298     -0.859849     -0.514550     -0.873243     -0.212038     -0.147803     0.0850513     0.0547696       1.88068       2.77257       2.69527       2.96764       2.64438       2.55160       2.26336       1.98409       1.64292       1.28983       1.03145      0.761372      0.527350      0.380386      0.247729      0.164342     0.0962070     0.0584003
  18  14 2868.7961    3.1737  0.7818 12.9341  0.0036  0.0222   0.0798   0.0587    0.0781   0.0000   438.9945       1.34496       5.93922       2.52061       2.68006      0.372247      -3.69412      -1.39917      0.161326      0.307699      0.742809    -0.0514036     -0.269339     0.0134129      0.243185     0.0830996    -0.0548080      0.131865       1.93642       2.66191       2.62205       2.77426       2.62284       2.42584       2.26071       1.91218       1.60037       1.24615      0.957459      0.710065      0.532075      0.379885      0.254779      0.162204     0.0968308     0.0622660
  18  15 3012.2862    3.5227  0.8832 13.2526 -0.0006  0.0244   0.0868   0.0640    0.0808   0.0000   439.9833       15.3958       10.3519       8.76690       4.43518     -0.741480       4.26229      0.124302     -0.425616      0.484436      0.457216     -0.209531      0.469684      0.269409     0.0287022     -0.411530      0.152251   -0.00892903       2.11729       2.81418       2.88954       3.00166       2.84784       2.75275       2.44573       2.12118       1.77409       1.33808       1.01333      0.785367      0.601744      0.425385      0.288295      0.184269      0.112272     0.0647373
  18  16 3155.0180    3.7195  0.9121 13.6630 -0.0052  0.0264   0.0954   0.0659    0.0797   0.0000   435.7266       13.3948       12.1689       3.90592      -1.45738      -2.64645      -3.50271      -1.81662      -1.33058       1.97234      -2.20691    -0.0309890     -0.706210      0.184944     0.0502766     -0.540981     0.0842372      0.133953       2.35650       2.98686       3.00294       3.25301       3.22260       2.90920       2.61127       2.15282       1.82122       1.51262       1.14735      0.869073      0.612679      0.413410      0.290793      0.200548      0.121890     0.0713663
  18  17 3297.5052    3.2911  1.2817 13.3563 -0.0119  0.0333   0.0769   0.0837    0.1042   0.0000   441.1489       18.0669       5.22369       2.06638       1.28692      -5.77271      -3.89100      -1.71828      -3.89763      -4.35718      0.509000     -0.225600     -0.591640     -0.759798     -0.416563     -0.372503     -0.369714     0.0980959       2.92206       3.93531       4.29129       4.30872       4.32774       3.87554       3.41796       2.81420       2.29124       1.89397       1.37590       1.05873      0.768273      0.532074      0.384976      0.238380      0.150546     0.0911638
  18  18 3440.1614    2.7977  1.9998 12.8350 -0.0010  0.0433   0.0579   0.1137    0.0947   0.0000   446.1060       10.1304       11.8188      -9.99751       4.78673       10.5960     0.0317284      -3.29409      -1.93616       2.24134       1.06845      0.445586      -1.92618      0.767006      0.483387     -0.154323     -0.348931     0.0828636       3.79761       5.10388       5.30177       5.24176       5.00566       4.65234       4.28183       3.78442       3.21707       2.59517       1.96869       1.52126       1.09499      0.735005      0.499781      0.324569      0.197186      0.116772
  18  19 3582.8722    2.3598  3.0598 12.1855  0.0010  0.0542   0.0398   0.1568    0.0808   0.0000   436.2595       9.05328       5.16402       15.4995       1.71960       1.76903       4.19995      0.472191      -4.01761      -1.20401       3.33155       1.29798      0.487157      -1.82093     -0.532406      0.348694     0.0490168      0.102031       4.56485       6.02677       6.51122       6.55731       6.44553       6.06078       5.16863       4.50747       3.85880       3.05436       2.36451       1.77836       1.29626      0.913301      0.598798      0.403992      0.244962      0.148414
  18  20 3725.5558    1.9711  4.1757 11.7541 -0.0035  0.0667   0.0300   0.1860    0.0650   0.0000   421.8022       24.3356       8.13859       29.9164      0.666535      -4.78856       1.47703     -0.522751       4.93855      -2.55356    -0.0994642      -1.13847       2.93593      -1.39786      -2.45483       1.17763    -0.0374419    -0.0598691       5.78198       7.41088       7.90306       8.03243       7.63933       7.32949       6.47306       5.83156       4.63531       3.88308       2.94609       2.23782       1.63024       1.17186      0.799357      0.516574      0.309440      0.190390
  18  21 3868.3171    1.6531  5.9089 11.2396 -0.0030  0.0832   0.0206   0.2259    0.0501   0.0000   444.2169       22.2902       4.05535      -3.14306       9.43029      -9.72900       3.47337      0.480290      -5.14095      -8.42586       9.30682       1.71530      0.451825      -2.33705      0.507054    -0.0245490     -0.131325     -0.147149       6.86639       9.17283       10.0601       9.89973       9.93118       9.11169       8.36643       6.96392       5.79742       4.72018       3.61719       2.81013       1.98673       1.43856      0.951661      0.629835      0.385824      0.233447
  18  22 4011.0952    1.3160  7.9538 10.9293 -0.0013  0.1045   0.0163   0.2996    0.0426   0.0000   430.7784       34.6344       2.35674      -28.9486       3.93821       16.8809      -7.04374       4.03090       11.7129      -8.95083     0.0930780      -1.30627       4.53172       2.64994       2.31449      -1.03749      0.733563     -0.406249       8.87460       11.6947       12.5681       12.8624       12.4381       11.7997       10.3091       8.88808       7.51234       6.07309       4.75636       3.53043       2.56533       1.80794       1.20366      0.799549      0.495660      0.303459
  18  23 4154.4496    1.0697  9.8394 10.8301 -0.0025  0.1345   0.0144   0.3884    0.0374   0.0000   433.4967       22.5034       22.9209      -7.85616      -6.17289      -21.6435      -5.63105       17.0878       5.45671      -24.5569      -8.05003       8.65122       5.44346      -3.48712      -1.87138       1.85762      0.350243      0.285861       11.3499       14.5506       16.5451       16.0977       15.9595       14.7699       13.1706       11.5973       9.49317       7.75812       6.10709       4.49910       3.31775       2.34477       1.57001       1.04324      0.635959      0.386177
  18  26 4583.7594    0.5354 15.3973 10.4808  0.0051  0.3177   0.0099   0.8377    0.0271   0.0000   443.3250       34.5825      -25.4311      -69.1964       2.06698       27.6739      -29.0191       15.8056       15.5785      -25.2192       7.90023       6.66555       17.7672       1.44283      0.745166     -0.420766     -0.438017      0.443658       25.6846       33.3103       37.9819       36.4229       37.1767       34.8663       30.1393       27.1905       22.2640       17.9781       14.3260       10.5930       8.02474       5.62081       3.85238       2.59397       1.52990      0.945290
  18  27 4726.1847    0.4080 15.2723 10.3647 -0.0095  0.4129   0.0094   1.0033    0.0262   0.0000   448.4030      -11.5658       82.5838      0.548425      -14.4040      -35.6518       78.9520      -15.2952      -9.64266      -9.78027      -25.0846       33.8793       24.8939      -8.09166      -9.86805      -5.99702       1.81217      0.202276       33.0544       43.7583       47.9502       48.1213       47.4186       45.1730       39.2253       35.6020       28.9702       23.3086       18.9390       14.0082       10.4556       7.53187       5.16656       3.44728       1.99433       1.25235
  19   7 1867.2939    0.4111  0.3975  9.9654 -0.0086  0.0188   0.0151   0.0437    0.0441   0.0000   439.2606      0.232750       17.2661      0.827652      -4.31106       1.49057      0.655177      -1.69802      -1.13293      0.429135      -1.69461     -0.126740     -0.786389   -0.00715453     -0.231850     -0.104034     0.0434067     0.0154406       1.49673       1.90669       2.01638       2.13214       2.01278       2.02201       1.63300       1.50115       1.24485       1.04894      0.803347      0.614034      0.468913      0.290626      0.229209      0.147528     0.0912178     0.0644081
  19   8 2021.7468    0.5831  0.4486 10.2664 -0.0049  0.0195   0.0198   0.0433    0.0532   0.0000   438.8436     -0.786812       14.1728       6.63317      -6.11838       2.67688    -0.0983196     0.0824053      -1.28459       2.15888       1.51873      -1.37031       1.01776     -0.717839      0.366549    -0.0733608     0.0693938    0.00303514       1.70082       2.12388       2.16376       2.06236       1.97681       2.12275       1.99632       1.75146       1.42244       1.05730      0.791747      0.657717      0.519401      0.397824      0.297140      0.189329      0.118949     0.0660878
  19   9 2173.7439    0.8609  0.6695 10.6356 -0.0139  0.0228   0.0246   0.0539    0.0652   0.0000   439.9619      -3.49823       14.9295      -1.14571       3.93731      -5.81036       8.85426       2.45815      -1.52661     -0.523798      -2.25048      0.149947     -0.121543     -0.839379     -0.150100    -0.0329239      0.111645    -0.0145601       1.94721       2.75818       2.73780       2.91031       2.77901       2.59386       2.48740       1.98671       1.65740       1.25991       1.02910      0.735415      0.584571      0.406421      0.275861      0.186006      0.126391     0.0718893
  19  10 2322.3047    1.1629  0.9315 11.0091 -0.0015  0.0277   0.0278   0.0682    0.0778   0.0000   438.3003       4.24687       13.9221      -2.95552       1.89491      -1.75991       1.89060      0.127711      -4.38454       2.97902     -0.280951      -1.97395     -0.256449     0.0206518      0.265106     0.0266807     0.0229989     0.0723018       2.51445       3.54939       3.93212       4.04141       3.76583       3.56103       2.96098       2.48917       2.08844       1.62161       1.23020      0.943496      0.639871      0.482103      0.326713      0.208113      0.137788     0.0868198
  19  11 2468.1773    1.6286  0.8261 11.7261  0.0011  0.0259   0.0414   0.0592    0.0872   0.0000   438.5432       3.59813       17.1933       1.41222      -2.40409      0.463371     -0.943527      -3.09193       1.07747      -2.19957       1.39331      0.992198      -1.21707     -0.282657      0.367231    -0.0763262     -0.105790     -0.101810       2.08502       2.74996       2.98851       2.92507       2.73410       2.74214       2.39278       2.19691       1.81068       1.47654       1.20767      0.836498      0.681862      0.450191      0.312617      0.204963      0.134780     0.0849884
  19  12 2613.1602    1.9640  0.9000 12.3434 -0.0063  0.0264   0.0482   0.0681    0.0789   0.0000   437.5676       2.34735       8.27059       4.05082      -1.20120      -1.43694      -3.05685      0.669785      -3.04123      -1.22574     -0.691826     0.0296788     0.0711831      -1.31489     -0.171735    -0.0137197      0.188905   0.000944615       2.12785       2.85835       2.96100       3.05255       2.88182       2.88871       2.72145       2.19663       1.79594       1.41734       1.12712      0.860826      0.700759      0.482170      0.340550      0.221032      0.150547     0.0892940
  19  13 2757.9995    2.6383  0.7377 12.7468 -0.0037  0.0228   0.0670   0.0532    0.0743   0.0000   442.2488       11.1157       12.0220      -1.21640     -0.554613      0.502255      0.107113      -3.96659      0.703622     0.0299415    -0.0414648      -1.09644     -0.237787      0.247110     -0.294329     -0.133003     -0.101185     0.0861983       2.03376       2.59764       2.81938       2.77598       2.63965       2.43965       2.16449       1.96242       1.71654       1.39584       1.13787      0.844438      0.594449      0.420033      0.278933      0.178848      0.125219     0.0727018
  19  14 2902.6120    3.2171  0.7961 13.1651 -0.0009  0.0227   0.0800   0.0570    0.0764   0.0000   438.7259       5.16585       15.3715     -0.902312      -3.22819       1.55141       6.55315      -3.56040    -0.0244244     -0.737648      0.903958     -0.388821     -0.587364     -0.539092     0.0510484      0.275809     0.0808786     -0.106324       1.95207       2.48625       2.67097       2.78367       2.81998       2.57631       2.22000       1.91172       1.58482       1.30073       1.01159      0.786710      0.552503      0.392628      0.264436      0.180093      0.123326     0.0777380
  19  15 3046.6255    3.5956  0.8380 13.5276 -0.0022  0.0255   0.0874   0.0606    0.0743   0.0000   438.8203       7.05441       16.8195       4.40852      -7.14036      -5.28488      0.590807     -0.361013      -1.85997      -1.73875      -1.12888     -0.895961     -0.605010     -0.910757     -0.253377     -0.108543     -0.104589     -0.183130       2.38738       3.21507       3.45552       3.46768       3.27027       2.93096       2.67288       2.31476       1.90125       1.58416       1.25196      0.945270      0.653924      0.458082      0.306190      0.184458      0.129442     0.0885028
  19  16 3189.9658    3.5848  1.1505 13.6899 -0.0069  0.0325   0.0844   0.0789    0.0837   0.0000   436.6797       7.60793       9.63794       6.77384       6.90491      -3.64738       3.66718      -1.59139     -0.811743       1.37265       2.74038     -0.894751      0.264821     -0.393819     -0.398991     0.0572015     -0.205105    -0.0688549       2.58319       3.56763       3.58208       3.95023       3.85553       3.42876       3.14111       2.73922       2.23984       1.78569       1.38451       1.06072      0.804584      0.565070      0.403420      0.252355      0.175790      0.108996
  19  17 3333.1163    3.2606  1.4878 13.1281 -0.0028  0.0364   0.0655   0.0892    0.0830   0.0000   443.3866       16.2648       14.6909       7.94353      -3.78801       3.01188      -3.07689       1.43830       2.53430     0.0918780       2.70845     -0.796440     -0.614138      0.749441     0.0551483   -0.00279218      0.414691     -0.224078       3.27690       4.49847       4.52022       4.25855       4.14103       3.72435       3.55440       3.26420       2.92370       2.54234       2.01717       1.50809       1.08031      0.724104      0.452305      0.314615      0.194067      0.123428
  19  18 3476.3451    2.6398  2.0669 12.9138 -0.0030  0.0469   0.0517   0.1162    0.0749   0.0000   436.1837       19.0419       4.77379      -2.72934       8.58844      -2.68450       4.50247      -12.2595      -2.26135       7.38013       1.69388      -1.76409       1.30421      0.945437     -0.366104      0.425770     0.0883401      0.251835       4.39143       5.46026       5.26496       5.18355       5.22765       5.32161       4.90782       4.43826       3.39384       2.61982       2.03219       1.62350       1.30914       1.00145      0.713224      0.466629      0.292467      0.169210
  19  19 3619.6227    2.2913  3.4410 12.0357 -0.0066  0.0561   0.0348   0.1534    0.0703   0.0000   434.1490       18.7462       17.8601      -1.55036       10.4803      -5.51945      -6.93633      -3.31112       1.32467       1.74135      -2.97544      -1.75747       2.36778      0.126592       1.31779     -0.600546      -1.08595     -0.337126       4.42481       5.88547       6.33244       6.47615       6.57950       5.85213       5.45241       4.62173       3.95530       3.21597       2.51408       1.94521       1.43927       1.02837      0.709573      0.484077      0.305831      0.192294
  19  20 3762.6634    1.9400  4.7840 11.5124 -0.0041  0.0675   0.0254   0.1865    0.0591   0.0000   443.0217       21.5457       17.7135       7.27335     -0.728939      -11.5371      -7.25283      -8.30706      -2.18562    -0.0999854      -5.51636      -3.36425       4.88532     -0.676165     -0.210998     -0.939025   0.000771680     -0.274480       5.43019       7.16786       7.79510       8.04720       7.69232       7.38328       6.62676       5.75159       4.82167       3.89844       3.20025       2.29225       1.81721       1.26937      0.877910      0.592986      0.374004      0.236680
  19  21 3906.0449    1.5956  6.7914 11.0637 -0.0019  0.0862   0.0179   0.2402    0.0467   0.0000   444.6197       19.9288       15.7420       5.04733       7.88870       17.4719      -26.0745      -23.0821       1.95987       5.95248      -3.16336       3.19629       3.18464      -2.16806     -0.568418     -0.359724      0.290705      0.328644       6.80728       8.86883       9.77590       9.95318       9.92217       9.18245       8.42856       7.24816       5.95574       5.02333       3.92809       3.04866       2.24425       1.60907       1.12330      0.756707      0.481860      0.306763
  19  22 4049.3316    1.2882  8.4266 10.8606 -0.0020  0.1058   0.0149   0.3027    0.0409   0.0000   440.6255       30.0763       36.9915       10.9451       7.90082      -12.0111       12.0942      -10.5718       1.79591      -4.74109      -11.0302      -5.67888       1.13721       2.70200     -0.378365     -0.836314      0.729903      0.499212       8.26610       10.8071       12.2452       11.8365       11.9451       11.2710       10.2019       8.86819       7.50072       6.14254       4.81997       3.76129       2.77226       2.00977       1.39047      0.953330      0.578738      0.365002
  19  23 4192.7103    1.0220 10.1307 10.8104 -0.0045  0.1349   0.0133   0.3934    0.0355   0.0000   432.3005       29.7281       2.22511       5.62589       31.5142       9.47632      -25.7837       9.69218       16.0895      -1.45984      -13.6948      -3.51940      -3.31802       1.91302      -1.39668      0.175577     -0.235729      -1.00239       10.7725       14.1439       15.7439       15.8070       15.7020       14.6324       13.2617       11.4078       9.68556       7.81605       6.32117       4.72522       3.54690       2.60162       1.79811       1.22189      0.754771      0.471273
  19  25 4479.6737    0.6745 13.9441 10.6170 -0.0082  0.2444   0.0104   0.6368    0.0277   0.0000   425.7126      -16.1070       48.2265       69.4366       22.9245      -36.5838      -20.4091      -33.0496      -6.99480      -25.2866       7.66212      -20.3818      -1.29983       6.80027       9.78214     -0.989747      -1.72737      -1.01496       18.6873       24.7018       27.6115       27.4803       27.2088       25.6655       23.0485       20.6257       17.5616       13.9082       11.3562       8.65749       6.60787       4.77475       3.28207       2.25577       1.38629      0.861329
  20   7 1893.8966    0.4340  0.3922 10.0519 -0.0090  0.0225   0.0163   0.0406    0.0443   0.0000   438.8978       2.40468       13.3041     0.0336462      -1.86291       4.25124    -0.0698595      0.514884       2.93833      0.141510      0.432502    -0.0659214       1.02489      0.504768     -0.104522      0.121627      0.168745     0.0878818       2.09794       2.71539       3.08975       3.42260       2.92296       2.74329       2.64346       2.15350       1.71996       1.37621       1.07122      0.709203      0.558434      0.428826      0.304371      0.184908      0.129762     0.0743876
  20   8 2050.0829    0.6799  0.5077 10.3361 -0.0080  0.0179   0.0212   0.0480    0.0532   0.0000   435.6379      -1.15303       18.3324      -1.56026     -0.295934      0.458609       1.16343      0.795267      -1.65071       1.67848      0.239654      0.233468      0.696328       1.06415     0.0354137     -0.256133     -0.167086     0.0510145       1.49023       1.99404       2.10388       2.18529       2.15933       2.07537       1.81051       1.57530       1.27363       1.03580      0.861513      0.616698      0.491033      0.341866      0.246714      0.170828      0.115175     0.0699908
  20   9 2203.2110    0.9050  0.6219 10.8041 -0.0002  0.0210   0.0249   0.0495    0.0606   0.0000   438.0387      0.235400       15.7453      0.761032      0.685359      0.891156      -1.00274      0.177179       1.21310      -1.74292     -0.153901     -0.603045     -0.764429    -0.0342927      0.952558      0.131133    0.00500569   -0.00385045       1.74157       2.34478       2.46632       2.57549       2.45939       2.38284       2.28587       1.86384       1.49963       1.21513      0.884531      0.697503      0.587871      0.418877      0.319784      0.219847      0.155653      0.100001
  20  10 2352.4273    1.2350  0.7415 11.2066 -0.0034  0.0243   0.0305   0.0508    0.0655   0.0000   440.0434       5.65655       10.6866      -5.18409     -0.279631      0.357938       3.03870     -0.893548       1.48558      -1.98143      -1.53122      0.524100     -0.305653      0.243756      0.586958     -0.513611     0.0363272    -0.0553014       1.74839       2.37759       2.53683       2.67157       2.67457       2.34512       2.27179       2.06235       1.48992       1.43516       1.03740      0.832558      0.599721      0.463718      0.327491      0.229976      0.142916     0.0943221
  20  11 2498.9923    1.6420  0.8400 11.8720 -0.0012  0.0240   0.0393   0.0605    0.0767   0.0000   440.3449       1.01865       14.8169       3.30634     -0.989627       3.34676       1.18062      0.382126     -0.680353      0.377394     -0.588161     -0.475327     -0.299016     -0.163757     0.0851716     -0.271484      0.137653     0.0116730       1.96253       2.51110       2.67327       2.79779       2.55544       2.41996       2.34008       2.09608       1.66373       1.44931       1.15659      0.836872      0.664518      0.479407      0.345545      0.219746      0.149669      0.100982
  20  12 2644.9148    2.1042  0.8744 12.5169  0.0036  0.0256   0.0525   0.0659    0.0771   0.0000   441.3140       4.40815       16.8173      0.967015      -5.32796      -6.01245      -2.49269     -0.360582       1.00946      0.590369       2.94336      -1.18363      -1.04312    -0.0435056      0.206037    0.00871399     0.0937048    -0.0198971       2.21251       2.96022       3.22400       3.44787       3.43704       3.04548       2.58875       2.33577       1.85647       1.51891       1.16353      0.897917      0.669257      0.466363      0.334064      0.224673      0.150702     0.0989423
  20  13 2790.7877    2.6461  0.7514 13.0077 -0.0032  0.0272   0.0677   0.0545    0.0646   0.0000   437.7249       1.38697       17.9552      -1.20581      -4.09553       2.91002     -0.738041     -0.860214       1.09146      0.803019       1.44985     -0.177897       1.00476      0.913906      0.298300      0.197788    -0.0469608    -0.0268796       2.44293       3.50053       3.43832       3.29473       2.77901       2.52545       2.43964       2.50101       2.36978       2.15961       1.79567       1.34261      0.995919      0.646712      0.401348      0.246656      0.157672      0.100958
  20  14 2936.0513    3.4287  0.6764 13.3614 -0.0004  0.0207   0.0932   0.0493    0.0673   0.0000   443.0527       13.1623       10.2331       1.90741     0.0692798      -3.64189     -0.339181      -1.22159      -1.78860     -0.109726       1.86327     -0.824481     -0.163389     -0.302389      0.422372    -0.0154731      0.152207     -0.219373       1.73028       2.29689       2.29036       2.33176       2.26881       2.06557       1.93675       1.76812       1.56160       1.37459       1.13692      0.897698      0.631206      0.451188      0.294118      0.194122      0.130046     0.0883078
  20  15 3080.5723    3.9071  0.7770 13.4156  0.0017  0.0221   0.0952   0.0518    0.0768   0.0000   440.3510       7.22671       18.0841       1.92120      -2.98641      0.846583      -3.21659     -0.469557      0.445053      -1.48369       1.58536      -1.03385       1.12683      0.362711      0.107480     -0.396196     0.0445843      0.253596       1.82855       2.49990       2.57984       2.72263       2.71537       2.40333       2.20802       1.91115       1.69831       1.30209       1.05172      0.779073      0.633481      0.429436      0.297446      0.201805      0.134968     0.0902932
  20  16 3224.5892    3.6164  1.1206 13.5453 -0.0017  0.0293   0.0785   0.0769    0.0778   0.0000   438.0013       11.7810       13.9197       2.66733      0.256006       3.82276      0.414601      -2.32797      0.258678      -1.63460      0.561138     -0.846963     -0.478345    -0.0334242     0.0159571     0.0250756      0.310868    -0.0132997       2.22959       3.01718       3.41441       3.30873       3.52982       3.14820       2.82707       2.37305       1.96902       1.67414       1.29483      0.987867      0.718908      0.552199      0.373949      0.266853      0.173398      0.105137
  20  17 3368.2386    3.1202  1.5601 13.2012 -0.0008  0.0355   0.0600   0.0930    0.0656   0.0000   443.7637       8.22244       10.7808       2.91135       3.08866      -1.66482       3.92288      -2.70113      -4.05406      -4.09439     -0.507532      -1.20665     -0.136559      0.838327     -0.685939     -0.945893      0.128847      0.258602       2.72401       3.64129       3.84606       4.09655       4.07816       3.62536       3.39291       2.87292       2.52245       2.06038       1.62574       1.29852      0.913535      0.702491      0.471289      0.335036      0.215938      0.140889
  20  18 3512.0402    2.5799  2.4827 12.5671 -0.0022  0.0450   0.0413   0.1181    0.0621   0.0000   438.2763       14.5332       5.48249      -8.14031      -1.16516      0.285609       3.41916      -3.76009      -5.20828     -0.651383      -3.14113     -0.136404      -1.02582      -1.32558      0.315157      0.655613     -0.433427     -0.138282       3.57961       4.63006       5.15452       4.98292       5.14749       4.73546       4.34745       3.90136       3.26040       2.67003       2.06662       1.65151       1.25145      0.919478      0.668852      0.449476      0.305129      0.191395
  20  19 3655.7182    2.1652  3.4630 12.0455 -0.0016  0.0552   0.0327   0.1523    0.0630   0.0000   437.3157       12.6870       4.84000       1.74634       2.15873       9.06289       1.32129      -11.7083       3.12026      -1.20344       3.07313     -0.998427      0.133010      0.344641      0.943960      0.332642     -0.161676     -0.419324       4.34587       5.40374       6.09469       6.40861       6.12462       5.80868       5.18102       4.56302       4.07191       3.27064       2.56978       2.04300       1.52330       1.12060      0.797120      0.532517      0.354031      0.225884
  20  20 3799.5072    1.7983  5.2561 11.4203 -0.0034  0.0700   0.0223   0.1997    0.0520   0.0000   441.0112       10.2120       11.7177       23.4940      -4.81241      -3.53420      0.882404       10.1187      -9.52876      -5.30114     -0.434250    0.00655410      0.829126      -1.10805     -0.122420     -0.470142      0.237966      0.213541       5.44137       7.11547       7.72495       8.10842       7.87845       7.38937       6.67349       5.97391       5.01886       4.18823       3.35423       2.57852       2.03142       1.36079       1.04389      0.682349      0.451722      0.296603
  20  21 3943.3362    1.4794  7.1288 11.0559 -0.0022  0.0915   0.0169   0.2481    0.0427   0.0000   433.3326       18.4169       22.0646       14.0795       6.78494       3.47139       7.68732      -6.84161       7.36488       3.16534      -13.6824     -0.465264       5.16216      -2.38799      -2.23779   -0.00623081      0.656061      0.162758       6.72818       9.02033       9.85715       10.2026       9.93156       9.29590       8.58854       7.45289       6.48715       5.40845       4.33033       3.31408       2.59642       1.81447       1.33652      0.888971      0.573644      0.375831
  20  22 4086.8136    1.2140  8.1614 10.8863 -0.0001  0.1023   0.0142   0.2919    0.0369   0.0000   441.5489       19.9809       20.5893       7.23724      -16.1412       13.9146      -20.8573     -0.661532       21.3851      -5.84379      -14.4198       4.40095      -2.96790      0.705109      -2.64902      -2.10238    -0.0314273      0.191390       7.94433       10.1833       11.0975       11.5123       11.3460       10.6890       9.61423       8.63901       7.32878       6.11834       4.85095       3.80739       2.88468       2.14603       1.49747       1.03605      0.680494      0.444874
  20  23 4230.6447    0.9785 10.9136 10.7572 -0.0012  0.1440   0.0127   0.4137    0.0335   0.0000   434.6766       1.39666       21.5718      -8.17563      -6.67709     0.0774291      -23.1008       4.79631       21.4183      -26.6194     -0.399187       3.65731       1.33571      -2.20271      0.839191     0.0115401     -0.107419     0.0336946       10.7976       14.1018       15.4195       16.2506       15.7621       15.0088       13.5446       12.0787       10.2587       8.47252       6.81702       5.18363       4.10561       2.95257       2.14492       1.45028      0.943982      0.608103
  20  25 4518.2938    0.6065 13.1445 10.5748 -0.0008  0.2381   0.0106   0.6493    0.0276   0.0000   404.9523       2.32954       26.9187       38.0989      -23.7482      -33.8706       25.9687      -22.7646      -5.87193      -4.07083       1.66605       17.6645      0.995392      -6.97942      -8.79124      -2.54069       1.66905      0.910179       17.4637       22.8903       26.3444       26.3089       26.1874       24.6031       22.3010       19.8845       16.9583       13.8048       11.5946       8.66126       6.81665       4.85617       3.56876       2.42838       1.52004      0.996117
  21   7 1919.7815    0.4858  0.4358 10.1121  0.0007  0.0214   0.0160   0.0456    0.0431   0.0000   439.6038      -1.71348       15.8419       1.75965      -3.60868       3.77328      -4.47572       1.33952      -1.26162       1.94418       2.15757      -1.03409      0.594689     -0.697615      0.251643      0.234581    -0.0534625    -0.0185352       2.09140       2.49339       2.28111       2.20294       2.48718       2.74988       2.58695       1.98164       1.49733       1.20769       1.05251      0.843446      0.628739      0.470835      0.356789      0.257635      0.160403      0.112681
  21   9 2231.9187    0.9493  0.6333 10.9003 -0.0021  0.0223   0.0260   0.0496    0.0629   0.0000   438.0032       3.66098       15.3079       3.83283      -3.44648      -3.66494      -2.32826      0.388112       2.14506       2.06117     -0.610147     -0.987361      -1.37817     -0.266140     -0.141589      0.545411     0.0926549     -0.206866       1.81782       2.50248       2.65598       2.67163       2.39832       2.24806       2.04321       1.87537       1.72674       1.57717       1.25109      0.982310      0.746945      0.533175      0.341380      0.236070      0.155319      0.100670
  21  10 2381.9784    1.3172  0.7502 11.5410  0.0023  0.0226   0.0325   0.0544    0.0601   0.0000   440.3698      -1.21746       13.1279      -2.96887       2.23830     -0.998924     -0.986340       1.39217      -1.93572   -0.00378643      0.128568      0.183346      -1.40394      0.228207      0.134194    -0.0436604      0.325460    0.00997451       1.72824       2.39650       2.45624       2.74330       2.59014       2.62555       2.16330       1.92434       1.55102       1.37897       1.02477      0.828153      0.602113      0.470488      0.320904      0.227579      0.164277      0.102981
  21  11 2529.3778    1.8172  0.7987 11.9673 -0.0070  0.0227   0.0443   0.0551    0.0686   0.0000   437.2424       2.53587       12.9465      0.662548      -3.25375       4.60662       4.00349     -0.466681     -0.943793     -0.659157      -2.16807      -1.20042     -0.322920      0.127695      0.323692    -0.0581672     -0.541938     -0.158050       1.97769       2.61366       2.95936       3.05386       2.95282       2.82739       2.57907       2.15338       1.75897       1.43104       1.07089      0.841828      0.639725      0.471516      0.346940      0.239561      0.172963      0.107334
  21  12 2676.2257    2.2366  0.8217 12.6612 -0.0021  0.0250   0.0550   0.0585    0.0731   0.0000   437.4968       4.04083       9.78437       2.60336      -4.95876      -1.08619      -3.66726       2.57405     -0.887728      -3.09414     -0.922746      0.242156     0.0368033     -0.384997     -0.649868    -0.0853440      0.182751    -0.0738057       1.88156       2.63941       2.84990       2.88138       2.86707       2.43869       2.46546       2.03501       1.85948       1.48432       1.25353      0.978471      0.724390      0.540745      0.384547      0.239232      0.173785      0.111167
  21  13 2823.0663    2.8271  0.9089 13.0633 -0.0001  0.0250   0.0663   0.0654    0.0754   0.0000   442.1855       2.29455       15.2615       1.23739       2.33685      -7.72516      0.263343       1.50863      -1.88339      0.633069       2.16420      -1.93145      -1.32101    -0.0860498      0.232225     -0.167170    0.00249777    0.00225189       1.75161       2.41501       2.53222       2.62378       2.55003       2.37077       2.18717       1.98816       1.83006       1.40631       1.25026      0.910834      0.736345      0.512218      0.406687      0.274258      0.182796      0.109408
  21  14 2969.0006    3.4238  0.8170 13.3673  0.0005  0.0231   0.0801   0.0542    0.0685   0.0000   436.8633       8.83027       12.8487       7.32351       2.50913       6.27346     -0.240886      -1.77030       3.85547     -0.973234       3.50651     -0.828048    -0.0988518     -0.224542      0.356897    -0.0810830      0.344895     0.0330297       1.77761       2.36022       2.37754       2.47791       2.58227       2.31564       2.16502       1.98065       1.69948       1.34352       1.04193      0.845021      0.673332      0.505269      0.351705      0.244513      0.167050      0.119729
  21  15 3114.0855    3.7405  0.8895 13.5618 -0.0004  0.0252   0.0852   0.0617    0.0737   0.0000   443.6918       14.0868       11.0203       1.02816     -0.192030      0.830105      -2.69388      -4.33117      -1.29320     -0.836264     -0.302627     -0.211417      0.373997     -0.465940     -0.374812      0.536327      0.208978     0.0693151       2.03983       2.62373       2.67922       2.45534       2.71130       2.63426       2.56964       2.32449       1.74777       1.41828       1.09126      0.868261      0.748497      0.552542      0.404490      0.276682      0.180539      0.121042
  21  16 3258.6702    3.4428  1.2347 13.4561 -0.0076  0.0313   0.0718   0.0753    0.0747   0.0000   444.3255       8.84694       12.6989       4.48193       8.01899       2.57849      -3.85557      -5.38687       4.39537     -0.123765       2.42784      0.588664      0.662752     -0.338145      0.767109     -0.214215      0.586924      0.280760       2.32736       3.00116       3.22657       3.34504       3.59525       3.15370       2.85250       2.52774       2.25462       1.78859       1.45072       1.13061      0.870637      0.630198      0.471724      0.333137      0.216680      0.143022
  21  17 3402.9949    3.0116  1.8574 13.0580  0.0006  0.0407   0.0515   0.0938    0.0564   0.0000   442.9498       6.86181       6.54366       4.39059      -3.93030     -0.998244     -0.615808       2.95134      -2.12130     -0.882938       3.84838      -2.43921     -0.295022      -1.20467     -0.266280      0.679132     -0.142648    -0.0236648       2.78243       3.91298       4.17092       4.35324       4.25773       4.05645       3.75613       3.29353       2.75809       2.36579       1.86821       1.45382       1.14344      0.843504      0.594459      0.433862      0.279389      0.186665
  21  18 3547.3200    2.3861  3.0230 12.4796 -0.0053  0.0496   0.0349   0.1365    0.0487   0.0000   436.3915       18.0965       13.5041       8.35161      -10.3406     -0.190523       5.54357      -9.08206      0.296101     -0.568173       6.01283     -0.258729     0.0450430      -1.24656     -0.235406      0.395078     -0.870666     0.0717613       3.69019       4.80307       5.22532       5.45680       5.15660       5.09250       4.49660       4.14315       3.60940       2.91989       2.43558       1.91170       1.42386       1.10961      0.774481      0.547780      0.364567      0.238827
  21  19 3691.7731    2.0455  3.8739 11.9650 -0.0019  0.0578   0.0279   0.1552    0.0510   0.0000   445.7364       13.9325       20.2297       4.50585       6.31295      -2.46228      -8.71984      -7.36445      -3.54723      -8.71909      -2.65688       5.61957      0.461125      -2.81887      0.215629      0.765942     -0.216697     0.0119144       4.20751       5.39948       6.17110       6.22364       6.17456       5.89348       5.37503       4.70849       4.16975       3.37244       2.77884       2.18376       1.71817       1.22090      0.918616      0.634073      0.417540      0.282824
  21  20 3835.8132    1.6657  5.6336 11.4429 -0.0015  0.0741   0.0203   0.2091    0.0447   0.0000   442.8376       13.2785       15.9773      0.984006       12.5853      -15.3964      -1.27642       11.7107     -0.797193    -0.0576104       3.15750      0.428832      0.730470      0.198023      -1.36135      0.374527      0.423772     -0.182285       5.43892       7.18658       7.83174       7.88514       7.93438       7.24051       6.88949       6.18806       5.26032       4.56055       3.70106       2.92351       2.24172       1.64531       1.19463      0.837527      0.531215      0.371165
  21  21 3980.0544    1.3781  7.4746 11.0937 -0.0003  0.0909   0.0157   0.2647    0.0378   0.0000   432.6124       9.38564       16.6417      0.536039       14.3518     0.0944523      0.648133      -5.66275       5.38499       2.12686      -6.62172      -2.50950      -1.98453      0.627516     -0.310122      0.556187     -0.638223      0.200529       6.78408       8.48057       9.55340       9.78936       9.73599       9.20212       8.50950       7.45137       6.52785       5.52660       4.44399       3.41834       2.70358       2.04536       1.43326       1.05051      0.686919      0.455186
  21  22 4124.2984    1.1230  9.3673 10.8745 -0.0015  0.1171   0.0132   0.3348    0.0334   0.0000   426.8194       31.2170       22.8916      -12.7150      -10.0118       6.69501      -14.4448      -9.49245       2.15335      -1.93391      -8.21475      0.236612      -3.66096      -5.52017      0.204779       1.82648      -1.11560      -1.23046       8.42232       11.1052       12.1909       12.4687       12.5007       12.0667       10.6768       9.66605       8.22148       6.98710       5.68210       4.45004       3.41759       2.56746       1.87026       1.31851      0.858811      0.585174
  21  24 4412.5272    0.7249 13.9659 10.7195  0.0006  0.2125   0.0106   0.6125    0.0266   0.0000   456.0409       24.2889       18.0369       38.6957       70.4677      -19.7493      -22.8001      -23.4029      -1.65087      0.493370       2.34816      -5.95766       1.46312     -0.153223       3.33964       2.23199      -2.99443     -0.671135       15.3322       19.6439       21.9320       22.7337       22.3359       21.4898       19.8788       17.3469       15.1846       12.6341       10.1756       8.34156       6.29685       4.77707       3.44460       2.41346       1.62645       1.08893
  22   6 1781.5520    0.3749  0.2883  9.9368  0.0004  0.0146   0.0145   0.0332    0.0366   0.0000   441.2261      -1.85327       13.3924       3.72195      -3.11332      -2.08771      -1.33113      0.849378     -0.147566      0.466608     -0.171287      0.163598     -0.125031      0.205365    -0.0688916     -0.301524     0.0824667    -0.0543664       1.11560       1.47373       1.66216       1.67000       1.69047       1.57329       1.52733       1.28953       1.09629      0.901103      0.724746      0.510514      0.424110      0.343886      0.237281      0.187661      0.133154     0.0917406
  22   7 1945.0510    0.5463  0.4736 10.1081 -0.0015  0.0178   0.0169   0.0446    0.0461   0.0000   439.7620      -1.44546       15.6887       5.18247      -2.98484     -0.880088      0.429973     -0.543462      -1.54207      0.121328       1.15520    -0.0703275      0.106089     0.0504026      0.393354      0.213247     -0.242593     0.0479264       1.26493       1.51379       1.87274       1.87732       1.77985       1.65604       1.60880       1.41156       1.23586       1.03349      0.879483      0.715002      0.574487      0.406737      0.272451      0.206915      0.140371     0.0929296
  22   8 2104.7973    0.7417  0.5832 10.3959 -0.0014  0.0211   0.0200   0.0446    0.0548   0.0000   439.4903      -2.39196       17.8383     -0.475864    -0.0690582       4.01105      0.605727     -0.753760      -2.15720     -0.178166      0.294586     0.0284408     -0.307589     0.0510201     0.0559547      0.421526    -0.0730880     -0.105450       1.54394       2.15315       2.09082       2.27315       2.37802       2.12210       1.95865       1.61677       1.52412       1.27111       1.05426      0.813356      0.623522      0.465635      0.332202      0.237291      0.157464      0.106254
  22   9 2260.0269    1.0246  0.7776 10.8826 -0.0037  0.0231   0.0243   0.0568    0.0642   0.0000   438.6657      -2.02765       14.2213      -1.21514      -4.09506       6.39282       1.08131      -2.12246     -0.672257      0.739629      0.574237     -0.255033      0.641044      0.465736      0.207316     -0.404467     -0.443792    -0.0433535       1.52106       2.06160       2.07609       2.34329       2.15921       2.18614       1.94823       1.84133       1.51736       1.28173      0.997662      0.821518      0.637987      0.483870      0.354597      0.258295      0.189223      0.129593
  22  10 2410.8226    1.4541  0.8229 11.4632 -0.0033  0.0225   0.0338   0.0559    0.0739   0.0000   435.9903      0.612349       17.3293       2.39228       2.24308       3.89759      -1.24832     -0.655336      -2.25675      -1.47537      -1.87732      -1.32552     -0.651132      0.474529      0.514567     0.0406332      0.153680      0.345508       1.61058       2.19837       2.27781       2.36275       2.37615       2.16146       2.02307       1.84144       1.61822       1.40625       1.12300      0.874278      0.731596      0.500487      0.378596      0.253943      0.178704      0.121374
  22  11 2559.2487    1.8432  0.8736 12.1511 -0.0034  0.0233   0.0425   0.0586    0.0639   0.0000   440.6673       3.61085       12.7298       7.94430       2.70494       1.03677       1.55692     -0.873779       3.46878     -0.521317    -0.0715993    -0.0645259      0.106716     -0.534503     -0.568155     -0.530405    -0.0935837      0.194179       1.68694       2.28006       2.38442       2.65390       2.57807       2.40560       2.11998       1.94306       1.72672       1.39392       1.18769      0.889360      0.702880      0.530206      0.380932      0.265952      0.181076      0.116430
  22  12 2707.1634    2.4048  0.7779 12.7942  0.0042  0.0227   0.0581   0.0576    0.0661   0.0000   444.4543       4.56618       10.3156       1.50527       1.49427      0.584759      -1.41049       2.81796     -0.994238      -2.65614       1.52551      0.491760    -0.0403311     -0.502054     -0.355990      0.212149      0.225026   0.000726946       1.65423       2.29220       2.32093       2.29313       2.25601       2.05340       2.04157       1.88596       1.70926       1.36956       1.14377      0.936965      0.718509      0.539018      0.385333      0.264483      0.181812      0.129065
  22  13 2854.8555    3.2413  0.7586 12.9374 -0.0040  0.0220   0.0774   0.0488    0.0873   0.0000   438.0847       3.79828       15.1663       2.56957       1.51638      -1.05754      -3.69600      0.857246       4.87253      -1.29500       3.07153     -0.232678      0.334656      0.234875      0.234057     -0.192590    -0.0736482     -0.178710       1.60466       2.29423       2.32106       2.36366       2.15947       2.04381       1.94205       1.77471       1.70701       1.39306       1.24186      0.951251      0.737051      0.551637      0.365502      0.260944      0.172084      0.124094
  22  14 3001.4894    3.4581  0.8681 13.4411 -0.0049  0.0228   0.0791   0.0584    0.0735   0.0000   439.4943       9.24359       16.9489      0.850278      -4.86835       2.05460       3.67085      -1.00202       1.61217      0.203558      -2.53914      -1.12919     0.0874233     -0.300945      0.256234     -0.636617   -0.00203281      0.109629       1.78181       2.37713       2.59132       2.55764       2.48565       2.38985       2.16701       1.99056       1.71137       1.45207       1.21977      0.908847      0.727921      0.533277      0.380750      0.282117      0.185054      0.123388
  22  15 3147.1429    3.6952  0.9063 13.7143 -0.0058  0.0256   0.0836   0.0598    0.0689   0.0000   440.0066       9.45725       10.5184       2.22637       1.04345       5.12160      -5.54382     -0.202344     -0.504790      0.275003      -1.59258      0.655185      0.580732      0.303882    -0.0685740     -0.203856      0.220827      0.179472       1.91707       2.47505       2.68260       2.70203       2.80336       2.64905       2.39666       2.18806       1.84968       1.52871       1.22527      0.945706      0.767798      0.563216      0.426343      0.303737      0.211287      0.144816
  22  16 3292.3646    3.5876  1.3911 13.1993 -0.0008  0.0301   0.0666   0.0817    0.0753   0.0000   437.7936       4.44701       16.7266       6.08820      -1.84794      -1.53790      -2.49764       1.63071       6.14469     -0.681714      -2.59463      0.558275      0.785875     -0.205647      0.211910    -0.0325301     0.0647980    -0.0666240       2.08015       2.76276       3.04612       3.05182       3.18697       2.88811       2.57542       2.47307       2.05037       1.79947       1.49142       1.11680      0.908635      0.681075      0.482460      0.359701      0.235119      0.157258
  22  17 3437.4406    2.8741  1.9483 12.9040  0.0016  0.0385   0.0473   0.0985    0.0560   0.0000   436.1158       16.5928       2.24660       9.79716       4.06806       2.29882    -0.0328251       4.70004      0.180833      -1.18544       4.60571      0.378712      -2.16896   -0.00565932      -1.01016     -0.108947      0.117605      0.265619       2.69369       3.76753       3.97104       4.11621       3.92231       3.72126       3.44410       3.11554       2.80608       2.41512       2.03261       1.56907       1.23736      0.940031      0.628358      0.486633      0.304583      0.206232
  22  18 3582.3312    2.3076  2.9286 12.4849 -0.0011  0.0474   0.0329   0.1315    0.0435   0.0000   449.2312       16.9209       6.00441       6.59975       12.8195       4.10592      -2.94375       3.63237      -1.97783      -5.40688       4.91081     -0.278585     -0.438881      0.386134    -0.0456809      0.357553     -0.269311    -0.0825328       3.42879       4.41028       4.89369       4.99707       4.99982       4.63943       4.40031       3.88648       3.41374       3.09657       2.34141       2.00086       1.51927       1.16704      0.818495      0.579601      0.403858      0.271659
  22  19 3727.2106    1.8940  4.2820 11.8931 -0.0052  0.0598   0.0245   0.1710    0.0436   0.0000   452.9219       16.4710       14.5206       17.7044      -8.96677      -3.33588      -4.11617      -13.7249      -1.19049       6.73788      -2.25417      0.246125       2.12650      -2.48383      -1.00447      0.548978     -0.375381      0.753376       4.25616       5.43598       6.11921       6.35678       6.14065       6.00417       5.61082       4.88963       4.18990       3.63889       2.97095       2.32071       1.84071       1.39892       1.01031      0.726426      0.502387      0.336786
  22  20 3871.9224    1.5778  5.9684 11.3356 -0.0000  0.0749   0.0183   0.2083    0.0410   0.0000   432.7815       19.5732       12.1521      -2.08260       6.88795      -7.50613       10.0208      -9.07007       6.37382       4.18892     -0.846220      -2.70491      -3.29302     -0.772591     -0.300218      -1.39347      0.590781      0.370452       5.16803       6.84489       7.54631       7.71766       7.76429       7.40797       6.84163       6.19231       5.31790       4.40273       3.69932       2.95391       2.28211       1.73649       1.27591      0.930678      0.625632      0.424024
  22  21 4016.4073    1.2986  7.6306 11.0803 -0.0023  0.0926   0.0149   0.2685    0.0352   0.0000   432.4285       13.8062       41.9978       11.4144       5.97369       7.66484      -5.95107     -0.189080       15.4279       2.19042       9.09123       5.72069       1.92403       1.46079      0.460125       2.46088     -0.442489     -0.958708       6.54296       8.48552       9.42415       9.92841       9.77484       9.32212       8.58069       7.67020       6.59235       5.61175       4.54853       3.62867       2.82812       2.16079       1.57519       1.16150      0.778344      0.524849
  22  22 4161.3331    1.0478 10.1243 10.8679  0.0003  0.1276   0.0129   0.3623    0.0320   0.0000   446.4659       4.58902       4.27824       16.8827       20.2389      -6.44481       5.25698      0.683272       7.69895      -14.6620       3.98218     0.0698766       4.83934    -0.0877443     -0.665860      -2.47449      0.786449     0.0767281       8.73184       11.4716       12.9692       13.2354       13.4536       12.5411       11.5167       10.5148       9.03594       7.57152       6.28746       5.00076       3.88525       2.98963       2.17221       1.56413       1.05029      0.711773
  22  23 4305.9700    0.8405 11.4809 10.8152 -0.0061  0.1628   0.0119   0.4669    0.0288   0.0000   428.7688       19.6846       36.7446       8.88885       15.2381      -1.29445      -25.7712      -18.1811       18.9814       13.3183      -4.82378      -6.26050      -7.88316       1.26015      -3.68721      0.107691       2.23746       1.61269       11.1647       14.5900       16.1468       16.7989       16.4959       16.0071       14.7246       13.2720       11.5149       9.82547       8.02755       6.51831       5.11818       3.82740       2.83456       2.03060       1.36603      0.936264
  22  24 4450.7437    0.6425 12.7764 10.7193  0.0004  0.2167   0.0110   0.6145    0.0264   0.0000   452.9029      -6.91056       7.45412       59.7530       5.98608      -34.7352      0.165560      -18.6558       14.8916     -0.792568      -10.9440      -4.62857       5.53903       2.17968       4.47531      0.353382     -0.563362     -0.107691       14.3972       18.9648       21.7364       21.9250       22.3998       21.2767       19.4842       17.4819       15.2237       12.8244       10.5959       8.48600       6.66889       5.04990       3.77033       2.66756       1.77370       1.22264
  22  25 4595.1276    0.5481 15.5024 10.5213 -0.0013  0.2831   0.0090   0.7327    0.0227   0.0000   450.7823       7.43743       58.7430       58.0684      -1.97605      -53.6047      -6.18661      -2.33446      0.428610      -19.7502       3.56044       24.2510       15.1671      -5.08009     -0.331370      -4.77952      0.414781       1.17999       19.0731       25.2295       28.2332       29.0013       28.9065       27.2100       25.8598       22.8594       19.9278       17.1210       14.1865       11.1720       8.93177       6.80138       4.85777       3.56532       2.38884       1.60999
  23   7 1969.6102    0.5718  0.4587 10.1493 -0.0040  0.0155   0.0172   0.0405    0.0463   0.0000   440.6590       1.91862       13.6690       1.45542     -0.822143      -3.19118       2.01029     -0.565948      -2.15951     -0.505497     -0.241522      0.780154     -0.488933      0.137819      0.266533    -0.0229919    -0.0158229      0.118251       1.15685       1.50730       1.63177       1.79213       1.72951       1.65411       1.52711       1.34274       1.17359      0.967211      0.765766      0.606284      0.503343      0.386205      0.276186      0.188099      0.137554     0.0943586
  23   8 2131.1503    0.7903  0.5632 10.7054 -0.0052  0.0182   0.0220   0.0465    0.0494   0.0000   437.8773       2.20631       20.0559    -0.0681293      -9.02874     0.0762803       2.30857       1.28535       3.83112      0.923155     -0.993272      0.657119     -0.130928     -0.440739     -0.695927     0.0208375      0.175278      0.274294       1.35746       1.65208       1.72143       1.79634       1.89689       1.86885       1.70345       1.47400       1.27681       1.03080      0.904413      0.763503      0.618050      0.442228      0.300542      0.231903      0.169187      0.120205
  23   9 2287.4372    1.1113  0.6875 11.2877  0.0020  0.0202   0.0277   0.0521    0.0551   0.0000   437.5848       3.43637       17.7295      0.589768     -0.351484      -2.59099       2.59165      -1.28363     -0.353885       2.09134       1.61485     -0.913052     -0.198623      -1.03187     -0.827152      0.185138      0.146825     0.0857676       1.43326       1.92696       1.96676       2.19929       2.29465       1.92812       1.88673       1.65983       1.47228       1.26966      0.937011      0.841773      0.608597      0.503300      0.345146      0.251955      0.181141      0.124614
  23  10 2439.2131    1.5343  0.9321 11.5869  0.0012  0.0241   0.0331   0.0638    0.0729   0.0000   440.7344       1.15829       14.3838      0.174798     -0.360953     -0.244206      -1.55381       1.67813       1.03722      -1.56697       1.38755    -0.0952557      0.419094      0.133187     -0.173195      0.408668      0.365863     -0.181749       1.57666       2.12864       2.17447       2.38355       2.35242       2.24928       2.01613       1.88800       1.56482       1.44027       1.17868      0.928511      0.748033      0.563174      0.411231      0.301699      0.195235      0.145020
  23  11 2588.7092    1.9566  0.9531 12.0010 -0.0031  0.0240   0.0410   0.0579    0.0726   0.0000   438.6542       1.52395       12.8226     -0.855164      -1.89195      -2.77600      0.893433      0.789945      0.405314      -2.64575       1.47580     -0.490413      0.705773     -0.240580     -0.725908     -0.399678     -0.277123    -0.0846968       1.68887       2.23510       2.48966       2.60722       2.61404       2.48590       2.32645       1.98507       1.71737       1.38041       1.18224      0.926183      0.726837      0.536160      0.410154      0.300584      0.201132      0.146577
  23  12 2737.6789    2.5724  0.9636 12.3891 -0.0001  0.0226   0.0538   0.0618    0.0769   0.0000   440.6096       4.73244       16.9126       1.79313      0.555456       2.05016      -2.13125      -2.79265      0.268134       1.60745     -0.606854     -0.439818      -1.89084     -0.515127     -0.494312    -0.0794291     0.0303734     -0.168570       1.56183       2.05869       2.33157       2.32543       2.41380       2.25297       2.07903       1.84037       1.56715       1.32683       1.12875      0.873972      0.711404      0.520671      0.389104      0.278739      0.199600      0.133042
  23  13 2886.2099    3.0760  0.8329 13.2301 -0.0047  0.0223   0.0705   0.0549    0.0750   0.0000   440.7197       5.19229       13.1489       9.39811      -4.60557      -2.52487      0.712418      -5.49131     -0.735664     -0.769225     -0.635897     -0.687335      0.449930     -0.439849     -0.490904      0.305053    -0.0641441    -0.0848699       1.49382       1.97078       2.14748       2.27105       2.26077       2.14577       1.94304       1.83363       1.50623       1.29637       1.08979      0.877668      0.686990      0.513418      0.369812      0.278474      0.196198      0.129932
  23  15 3179.8370    3.7112  0.9764 13.7635 -0.0064  0.0243   0.0816   0.0629    0.0681   0.0000   437.3309       13.7774       14.9985       3.18402      -4.00610      -1.85846      -1.12603      -1.90513       1.60405      -1.30416     -0.401331     -0.324074     -0.325649       1.16107     -0.845265      0.273070      0.301107    -0.0841719       1.69558       2.22444       2.43974       2.43481       2.50802       2.30213       2.23395       1.99987       1.72458       1.51374       1.24910      0.941402      0.754892      0.576829      0.449427      0.317594      0.238089      0.159732
  23  16 3325.6833    3.3768  1.4233 13.4026 -0.0034  0.0311   0.0626   0.0793    0.0651   0.0000   437.1067       11.8124       9.54130      -1.85305      0.157205       7.08388     -0.948792      -2.30568      -7.15013    -0.0944990     -0.249138      -1.32102      -2.27486    -0.0587452     0.0734439     0.0338621    -0.0204829    -0.0767098       2.10468       2.71830       3.08744       3.03736       3.10832       3.02699       2.67693       2.52962       2.20989       1.85973       1.55147       1.26289      0.990488      0.735118      0.577378      0.391938      0.290478      0.195810
  23  17 3471.3871    2.6675  2.3970 12.7258  0.0001  0.0407   0.0386   0.1070    0.0475   0.0000   444.0762       9.84643       17.2252      0.697106     -0.390720       1.81200      -1.21859     -0.698665      -5.57833      0.114843       2.56409       2.11788      0.752609      -1.84749     0.0195662     0.0724687      0.274804     -0.322812       2.82176       3.64643       4.04792       4.28700       4.12831       3.92335       3.69924       3.28354       2.94492       2.50497       2.05482       1.64476       1.31251       1.01904      0.723026      0.548433      0.370168      0.257289
  23  18 3616.9195    2.1684  3.3774 12.2514 -0.0023  0.0506   0.0279   0.1331    0.0406   0.0000   445.6797       19.9554       6.96303       7.20856       7.06708      -5.77490      0.143127       4.95799     -0.611169      -5.91681      -2.97629      -1.04170       1.25456      0.747455     -0.397253       1.02467     -0.429846     -0.467916       3.38130       4.51152       4.98753       5.11539       5.10621       4.84545       4.54918       4.10019       3.56488       3.15101       2.50374       2.05760       1.65046       1.23812      0.921571      0.666236      0.469049      0.322663
  23  19 3762.2332    1.7829  4.8265 11.7855 -0.0046  0.0637   0.0215   0.1758    0.0387   0.0000   443.6258       17.9477       2.95021      -2.45404       5.86860       5.99402      -10.3137      -15.9319      -9.47397       6.00458       9.66369      -3.72413      -2.90212    -0.0482528       2.42700      -1.15782     -0.374188      0.283834       4.27061       5.61416       6.16118       6.34568       6.34654       6.11586       5.83099       5.17137       4.50032       3.83497       3.16874       2.56819       2.03593       1.55552       1.17005      0.855776      0.592388      0.410397
  23  20 3907.5470    1.5133  6.4012 11.3567 -0.0011  0.0789   0.0173   0.2173    0.0376   0.0000   440.6390       16.5102       20.7854       10.9953     -0.753143      -6.18178       1.80946       2.61878       3.17246      -3.67114       4.30198       2.26640      -1.37838      -2.81453       1.71376     -0.251874      0.512765     -0.621339       5.20044       6.95484       7.74404       7.91497       7.93902       7.52946       7.15515       6.31152       5.64337       4.74784       3.98646       3.16132       2.53362       1.94817       1.43118       1.07993      0.711866      0.503311
  23  21 4052.7889    1.2421  8.5239 11.0397 -0.0016  0.0992   0.0136   0.2860    0.0322   0.0000   434.4397       18.9466       4.18068       5.89034       10.6347       2.41451      -18.5443       9.80781       10.5584      -2.30715      -9.56082       4.92274       3.48228      0.644783      -1.49558      -1.54899      -1.42857      0.500981       6.58874       8.60901       9.61971       9.57069       10.0467       9.58728       8.91585       8.10264       6.93115       5.99908       4.85349       4.09533       3.11828       2.47585       1.82332       1.33040      0.928944      0.641107
  23  22 4197.8973    1.0035 10.2592 10.8961 -0.0020  0.1285   0.0123   0.3678    0.0299   0.0000   430.5910       32.7273       27.0730       5.13804       8.89335       20.4981      -9.13493       2.04248       2.92201      -16.8528       9.20869      -2.64643      -12.1281       1.21607      0.966912       1.50457     -0.587557     -0.457665       8.21236       11.1603       12.1850       12.8029       12.7146       12.2516       11.4610       10.3462       9.01694       7.72722       6.51917       5.01457       4.24015       3.08952       2.37660       1.76418       1.17892      0.825789
  23  23 4342.9776    0.7907 12.5028 10.8304 -0.0016  0.1790   0.0111   0.5128    0.0265   0.0000   437.7410       2.46892      -1.72731       3.59018      -14.6653      -4.46309       34.9648       10.4524       6.65499      -9.63059      -8.92424       13.4578      -9.95607      -3.68823       6.05700      -4.33827      -2.96834     -0.391266       11.6086       15.2765       17.1255       17.4991       17.5974       17.0979       15.6823       14.4177       12.6714       10.6568       8.96217       7.14963       5.70604       4.38084       3.34561       2.44650       1.67957       1.15208
  23  25 4633.1312    0.4271 14.0967 10.5729 -0.0054  0.3248   0.0090   0.8431    0.0234   0.0000   397.3076       1.38335       67.1265       11.6103      -5.36819      -29.9452       40.0965       44.8086      -8.53428      -15.0180       3.88540      -3.86482      -4.56105      -2.30928       5.17250       6.95329      -4.71461    -0.0157187       20.8210       27.2487       31.0538       31.9607       32.5751       30.4259       28.7816       25.9294       22.7409       19.4343       16.3574       13.2475       10.3579       8.22501       6.02042       4.49008       2.96334       2.07444
  24   6 1826.2576    0.4293  0.3520  9.9411 -0.0016  0.0149   0.0148   0.0360    0.0383   0.0000   440.2634       1.18922       19.9750      0.234962      -3.53020       1.97079       2.64729       1.23197     -0.370255      0.869789       1.49003     -0.444104      -1.04390     -0.877610     -0.269263     -0.472347     -0.272084     0.0922575       1.02363       1.39608       1.40814       1.46839       1.42471       1.40594       1.34777       1.26151       1.17134      0.982665      0.836605      0.612325      0.502310      0.425888      0.313785      0.231007      0.170222      0.127392
  24   7 1993.6015    0.5940  0.4983 10.1840 -0.0044  0.0179   0.0168   0.0411    0.0454   0.0000   439.7459      -2.56470       19.2335      0.655838      -1.75707       1.27954      -4.24284      -1.42978      0.333051       2.28650      -1.78747   -0.00753447     -0.325369     -0.155486     -0.308080      0.194026      0.182572      0.251624       1.30221       1.63030       1.74497       1.74096       1.67007       1.76021       1.66171       1.52731       1.33568       1.14202      0.812798      0.752857      0.563768      0.470506      0.349873      0.259872      0.192723      0.129920
  24   8 2156.7835    0.8615  0.6603 10.4647  0.0001  0.0203   0.0209   0.0450    0.0594   0.0000   440.7646       1.05902       11.7411      0.435512       1.15020     -0.388724      -2.88486       2.76697      -1.11970     0.0197086       1.36520      -1.81736     -0.342745     -0.217241      0.975068     -0.144652    -0.0548538     -0.137522       1.40424       1.70628       1.99581       1.88880       1.89544       2.04462       1.83495       1.60272       1.42777       1.25788      0.971472      0.860684      0.651873      0.508916      0.404476      0.284137      0.206520      0.142603
  24   9 2314.3523    1.1575  0.7726 11.2275 -0.0010  0.0223   0.0269   0.0508    0.0551   0.0000   438.4584       3.52686       16.9693      0.644889      0.506531       1.77464     -0.672545      -1.57200      -4.22103      0.277831     -0.823650       1.33183      -1.22670      0.251490      -1.06048     -0.769782      0.175250      0.429115       1.48457       1.96950       1.97515       2.08511       2.04927       2.04976       2.03707       1.89112       1.62124       1.28540       1.08683      0.841936      0.727760      0.563975      0.450059      0.314807      0.230689      0.157848
  24  10 2467.1033    1.5625  0.8935 11.7486 -0.0051  0.0252   0.0338   0.0595    0.0683   0.0000   441.3071       2.99043       15.4763       5.08112       1.68539      -4.70311      -1.23966       4.52705      -1.25891     -0.550025     -0.736268      0.113895      0.834065      0.737936     -0.220775     -0.759023     -0.110590      0.190399       1.83164       2.53342       2.66209       2.62080       2.38934       2.23277       2.04087       1.96237       1.83315       1.75122       1.58496       1.31828       1.05772      0.793438      0.551302      0.389614      0.267255      0.182467
  24  11 2617.7015    2.0647  0.8535 12.4308 -0.0018  0.0237   0.0458   0.0531    0.0678   0.0000   438.1752       4.63106       14.2732      -1.94399      -2.67420       2.40303      -4.82351     -0.563968     -0.147630      0.543514     -0.840904     -0.713697    0.00901832      -1.18482     -0.206816      0.354634      0.172437     -0.122994       1.57327       2.07138       2.15527       2.39035       2.30464       2.33090       2.11752       1.84387       1.62587       1.39985       1.19609      0.951005      0.763370      0.579682      0.456181      0.313071      0.227171      0.161741
  24  12 2767.7515    2.7772  0.7714 12.8836 -0.0048  0.0207   0.0639   0.0524    0.0610   0.0000   441.0888       8.15008       12.3228      -4.83229     -0.843193      0.753934       2.18923      0.884064       1.13315      -1.09965      -1.57768      0.500025       1.47658      -1.36626     -0.277791    -0.0981445     0.0568675     0.0859572       1.27476       1.82130       1.90260       1.95809       2.03916       1.74660       1.87095       1.53607       1.42007       1.20764       1.00481      0.769098      0.612171      0.501554      0.361851      0.285080      0.200232      0.145265
  24  13 2917.0250    3.3811  0.7430 13.3336  0.0000  0.0219   0.0785   0.0484    0.0674   0.0000   439.3882       7.77128       11.6388       5.22818     -0.567204     -0.740464      -1.88930      -1.41174       1.26170      -3.08011       2.21949     -0.618418     -0.354539     -0.484801     -0.574271     0.0515353      0.178141      0.158342       1.67664       2.39855       2.67904       2.76257       2.77940       2.47917       2.29421       2.06645       1.72888       1.53868       1.28050       1.04815      0.815652      0.601751      0.416091      0.294182      0.215430      0.142487
  24  14 3065.1155    3.6490  0.9193 13.6248 -0.0039  0.0242   0.0796   0.0589    0.0738   0.0000   436.7961       8.69582       11.4738       1.48428       3.56006    -0.0880715     -0.338244     0.0946588      -2.33604      -4.81843      0.942134      0.420649     -0.410818      -1.26239    -0.0502487     -0.539401     0.0349298     -0.125042       1.51876       2.07143       2.13158       2.31282       2.33500       2.29148       2.08514       1.80414       1.61217       1.49684       1.18379      0.993445      0.748543      0.608169      0.441451      0.330471      0.232783      0.158534
  24  15 3212.1158    3.6312  1.2230 13.4833 -0.0020  0.0289   0.0689   0.0719    0.0786   0.0000   440.7948       8.50274       10.4245       2.49194      -2.06812      -2.58073      0.230689      -1.23577      -1.53685     -0.474462      -1.69362     -0.131227   -0.00369670     -0.894876      0.184262      0.364942     -0.382377     -0.161370       1.74402       2.47872       2.45598       2.84071       2.55624       2.73596       2.42836       2.30342       1.83414       1.69621       1.32572       1.10200      0.871378      0.678791      0.520615      0.392061      0.266331      0.198854
  24  16 3358.6136    3.1125  1.5956 13.3316 -0.0029  0.0332   0.0547   0.0888    0.0539   0.0000   441.1311       5.13561       10.5633      0.622269      -2.53951       4.06430     -0.958224      -3.69312      0.744207      -2.26551     -0.462586     0.0721400     -0.837931      -1.59748      -1.41848     -0.198585     0.0357608     -0.286386       2.09798       2.79035       2.98514       3.05857       3.26339       2.92322       2.80173       2.46476       2.30292       2.02559       1.69312       1.36586       1.08543      0.858183      0.649427      0.460336      0.332384      0.233122
  24  17 3504.9688    2.6112  2.4952 12.4612 -0.0005  0.0396   0.0350   0.1052    0.0474   0.0000   437.8223       11.6734       10.9830       3.38248       3.75712       1.49837      -9.37169      -6.75671       1.89839       3.33537     -0.643509      -1.59100       1.02986     -0.638348     -0.270973      0.127334       1.09753     -0.445006       2.48609       3.42043       3.73586       3.93447       4.00019       3.75436       3.55685       3.16480       2.88131       2.30603       2.04806       1.61530       1.28146       1.00136      0.751124      0.561804      0.392375      0.272392
  24  18 3651.1107    2.0759  4.0741 11.9930 -0.0007  0.0537   0.0240   0.1519    0.0369   0.0000   433.5460       8.35550       9.32208       10.3259      -7.31312       3.16077       1.98956     0.0595988       3.07318      -2.46447       1.57652      -1.03709      -2.51105      -1.63473      0.592120      -2.04098     -0.737767     -0.153268       3.37014       4.49748       5.07163       5.20401       5.08445       4.99160       4.63494       4.22875       3.71279       3.26530       2.72727       2.19429       1.79333       1.35602       1.03042      0.766289      0.533043      0.375325
  24  19 3797.0431    1.7012  5.1054 11.5864 -0.0035  0.0652   0.0197   0.1743    0.0383   0.0000   437.1710       19.3865       6.94473     0.0934036       7.16713      -1.36619      -9.13425      -2.76112      -9.98294       5.87105       5.03109      -4.34781      -2.04529      -1.69081     -0.545729       1.58190      0.367909      -1.00159       4.13109       5.36347       6.13882       6.27835       6.37902       6.28545       5.71844       5.20746       4.54931       3.86800       3.28036       2.70047       2.10318       1.66097       1.24727      0.926308      0.653961      0.459233
  24  20 3942.7924    1.4362  7.0922 11.2447 -0.0002  0.0822   0.0156   0.2367    0.0337   0.0000   445.1495       7.60068       10.4474       7.97865       2.03148      -5.49706      -2.28541       5.13536       1.85112      -3.64258       2.29587      -3.71939      -4.02149       4.69948       1.38224     -0.462324     -0.478864      0.119390       5.24456       6.90960       7.84909       7.92646       8.03804       7.53426       7.19157       6.46609       5.83013       5.06323       4.22888       3.48454       2.73711       2.15503       1.60026       1.19132      0.835865      0.578469
  24  21 4088.4047    1.1311  8.5765 11.0314 -0.0028  0.1052   0.0135   0.2941    0.0313   0.0000   445.6217       24.2898       20.5991       7.65169      -32.9813      -13.0311       11.6944      -5.49189       1.33968      -9.46427       8.59355       4.55108      -2.39090     -0.852092       3.09560       2.64635       1.17533      0.273936       6.68940       8.84886       9.69780       10.1156       10.3573       9.76135       9.26518       8.54659       7.36488       6.32609       5.33577       4.26696       3.43948       2.68666       2.04231       1.54128       1.09241      0.767955
  24  22 4234.0730    0.9136 10.2946 10.8841 -0.0036  0.1354   0.0120   0.3865    0.0281   0.0000   445.6400       34.9501       12.3506       9.63486      -19.1113      -1.34243      -14.2216       1.89784      -11.8624      -10.0675      -13.6381      -8.15564       4.16580       2.52139       2.67126       1.98062      0.983291      -2.15500       8.32887       11.2584       12.5841       13.3298       13.0059       12.7882       11.7901       10.9683       9.33736       8.17144       6.76299       5.54863       4.43420       3.43528       2.61660       1.93975       1.34823      0.952306
  24  23 4379.6974    0.7231 12.1356 10.7965 -0.0040  0.1850   0.0114   0.5173    0.0264   0.0000   439.3871       10.6655       12.7823       7.73449      -13.0847       5.70937      -9.12204      -4.57212     -0.789073      -4.53241       22.0185       5.28949      -5.88123      -2.52017       3.05438    -0.0198421      0.855198      -1.75087       11.5876       15.3436       17.2390       17.9122       18.1735       17.4785       16.2176       14.7501       13.1333       11.0794       9.34195       7.59710       6.10242       4.81267       3.63308       2.64181       1.87423       1.33074
  24  24 4525.1759    0.5736 14.2670 10.6714 -0.0013  0.2495   0.0095   0.6789    0.0222   0.0000   401.7720      -19.9628       11.8146       23.7121       14.0542       24.1524      -23.5580       4.73639       39.7458       26.2214      -22.9661      -12.1681       6.38529       1.74498       5.48838      -2.91113      -2.62792     -0.410730       15.5050       20.3938       22.6170       24.0814       23.7609       23.1453       21.6327       19.6864       17.4860       14.8690       12.6329       10.4117       8.27069       6.45290       4.94110       3.66349       2.54313       1.79988
  25   5 1674.1003    0.3007  0.2160  9.8402 -0.0015  0.0145   0.0129   0.0276    0.0310   0.0000   439.6560      -2.39923       20.2930     -0.114936      -4.92421     -0.237120      0.344551      0.292843      0.463621      0.226490      0.462195      0.305066    -0.0151313     0.0973582      0.302299      0.140688    -0.0291525     -0.149703      0.923055       1.20047       1.30249       1.40712       1.35154       1.25695       1.14465       1.13158      0.987042      0.804511      0.707171      0.592709      0.445990      0.349850      0.272686      0.195668      0.176964      0.115107
  25   6 1847.8828    0.4416  0.3438 10.0274 -0.0083  0.0149   0.0150   0.0350    0.0373   0.0000   439.3379     -0.122428       20.6798      -1.75441      -3.64113      0.662450      0.970682       2.23699      -3.44207      0.837029       2.48055       1.16951      0.175836     -0.463830     0.0658508      0.421316      0.162038     0.0424064      0.941541       1.21670       1.44858       1.35959       1.49193       1.35832       1.28330       1.22054      0.999019      0.976618      0.757497      0.614499      0.517470      0.360212      0.284234      0.236257      0.165044      0.111886
  25   7 2016.9332    0.6263  0.5512 10.2966 -0.0029  0.0175   0.0164   0.0403    0.0468   0.0000   438.4501     -0.984517       21.0318      -2.05968     -0.759630       3.07450     -0.490385      -1.05277       2.44841       1.83054      -1.21845      0.369709     -0.317453    -0.0469262     -0.748776      0.186458     0.0951090    -0.0159187       1.19639       1.46022       1.61968       1.69619       1.67467       1.58712       1.48375       1.41198       1.30752       1.11560      0.967350      0.733137      0.639410      0.497723      0.363977      0.278039      0.197507      0.147283
  25   8 2181.8070    0.8742  0.6967 10.7467 -0.0036  0.0205   0.0206   0.0486    0.0528   0.0000   437.4697       4.73234       19.0482      -1.15803      -2.44285     -0.721384       1.32120       1.13060      -3.14433      -2.28957     -0.748038      0.476964      0.257879    -0.0547570     -0.744520      0.368580     0.0102794     -0.224674       1.41210       1.89645       2.18630       2.30231       2.22423       2.06761       2.00264       1.75477       1.51629       1.31301       1.09728      0.875594      0.698964      0.543092      0.412695      0.289228      0.211300      0.155131
  25   9 2340.5178    1.2612  0.8536 11.1354 -0.0030  0.0212   0.0275   0.0543    0.0645   0.0000   438.0069       1.42166       10.2255     -0.511574      -2.26192       1.89288       4.76527       3.15589      -2.01785     -0.123051       3.02936       1.69514     -0.770503      0.453868     -0.344515     -0.458720      0.763921     -0.195986       1.33589       1.75611       1.88319       1.95834       2.03156       1.93638       1.84760       1.72218       1.43393       1.25472       1.02289      0.852325      0.684467      0.539242      0.406784      0.308761      0.236846      0.160350
  25  10 2494.3513    1.7243  0.9535 11.6302 -0.0021  0.0237   0.0337   0.0549    0.0744   0.0000   440.9961       2.97421       16.3202     -0.583399      -1.17848     -0.535310       1.84598    -0.0763043      -1.91917      -1.33920       1.76180      0.725708      0.235447      0.387338      0.231527     -0.288000     -0.254105     -0.193633       1.49035       2.04765       2.24718       2.17032       2.16955       1.95760       1.89079       1.81152       1.69101       1.49493       1.29846       1.07160      0.826833      0.643790      0.481016      0.351964      0.281193      0.193849
  25  11 2646.2887    2.2691  0.7930 12.4999 -0.0024  0.0201   0.0510   0.0553    0.0676   0.0000   442.7037       4.60348       13.3813     0.0152715      -3.09773       4.62183      -1.99478      -3.25656      0.288979     -0.218882      -1.08519      -2.43552     -0.847901     -0.570424      0.141357     -0.691896      0.208955     -0.190373       1.34741       1.75808       1.89991       2.09836       2.14467       2.08113       1.87086       1.64741       1.48395       1.25820       1.06821      0.783241      0.692201      0.520214      0.405128      0.286476      0.213292      0.153415
  25  12 2797.3999    2.7373  0.9128 12.9313  0.0025  0.0226   0.0569   0.0578    0.0647   0.0000   437.3333       4.41482       15.3908       3.53224      -1.08439     -0.124223     -0.990707      0.839172     -0.489890      0.869395       1.85952     -0.446213     -0.573347     -0.130015     0.0541352     -0.219077      0.115431      0.133730       1.34770       1.80591       1.91680       2.14983       2.13877       1.99987       1.88136       1.80052       1.53428       1.27713       1.12009      0.890170      0.757750      0.576664      0.437111      0.315736      0.230141      0.160427
  25  13 2947.5244    3.4081  0.8611 13.3969 -0.0040  0.0213   0.0724   0.0524    0.0625   0.0000   440.9964       6.37164       16.4244      0.673159       1.16770       1.43655       4.05471     -0.360489     -0.402435     -0.768981       1.63338      -1.42484      0.484633      0.351971      0.416484    -0.0734716     0.0335906     -0.334935       1.38623       1.84630       2.05466       2.02542       2.08145       1.94757       1.89327       1.63685       1.51263       1.32673       1.14594      0.946162      0.761357      0.579077      0.450672      0.333282      0.226108      0.164707
  25  14 3096.3044    3.6382  0.9333 13.7864 -0.0023  0.0248   0.0778   0.0593    0.0708   0.0000   439.6525       11.3295       8.30637       1.37596      -5.11302      -3.04189      0.580447      -1.90333       1.59763      -1.72550       1.06424      0.532138     0.0784553      -1.25875   -0.00709310     0.0167348      0.199225     -0.251820       1.52086       2.13349       2.15456       2.46664       2.34667       2.20510       2.13176       1.99933       1.72885       1.47174       1.29714       1.00283      0.817642      0.641786      0.492420      0.360781      0.271120      0.190780
  25  15 3244.0931    3.5883  1.1981 13.7142 -0.0039  0.0286   0.0715   0.0739    0.0780   0.0000   439.1958       9.91972       11.7854       7.66558      -1.63035      0.637624      -2.02170      0.849501       2.00706      -3.10618      0.940659     -0.754539     -0.683257     0.0188281     -0.100008      0.372235     -0.259516     -0.398357       1.68431       2.45933       2.57860       2.80479       2.78404       2.63908       2.49599       2.31793       1.97513       1.70892       1.39910       1.15729      0.914335      0.721225      0.540242      0.409339      0.305723      0.217426
  25  16 3391.2829    2.9591  1.6787 13.2182 -0.0026  0.0326   0.0497   0.0894    0.0550   0.0000   439.4458       4.43896       17.3454       5.05633     -0.439763     -0.540754     -0.711968       1.72450      -4.08242      -2.40842      -1.13332      0.626770     -0.536609     -0.331813      0.489607     -0.491426     -0.366517     -0.319563       1.93772       2.70609       2.85709       3.02487       2.96423       2.87013       2.80286       2.44753       2.23046       2.01660       1.67698       1.40684       1.12122      0.917773      0.652257      0.517433      0.343523      0.248063
  25  17 3538.2619    2.3799  2.7266 12.6087 -0.0005  0.0428   0.0325   0.1188    0.0415   0.0000   440.7643       13.7692       5.70848      -1.30148       2.78875     -0.831184      -4.03185      -1.93712      0.592061      -4.95762       1.77555      -2.33929       1.61106       1.11613      -1.08274     -0.344079     -0.318711     -0.318898       2.67321       3.51957       4.01153       3.99010       4.10008       4.03341       3.59754       3.36710       3.02091       2.62121       2.21398       1.80746       1.46831       1.13514      0.859790      0.670223      0.471115      0.338242
  25  18 3685.1407    1.9685  4.1395 12.0113 -0.0018  0.0556   0.0229   0.1476    0.0359   0.0000   439.1154       19.8630       2.56173     -0.758435       13.9466       7.24543      -14.2335     -0.429629      -6.09969      -2.16416      -4.01491      0.124343       1.97243    -0.0224559       1.64213     -0.915969      -1.04340    0.00740613       3.38085       4.52904       5.01305       5.26844       5.12674       5.12696       4.62488       4.29565       3.81413       3.42635       2.80267       2.39469       1.87385       1.49648       1.14036      0.848655      0.595970      0.430682
  25  19 3831.4913    1.6384  5.5299 11.6085 -0.0009  0.0663   0.0182   0.1879    0.0341   0.0000   430.8673       19.3163       15.3429       1.83725       1.97789       7.80764      -9.10607      -8.19974      0.430881      -8.34131       3.36936       1.37285      -1.16707     -0.190190     -0.792048     -0.433183     -0.222619     -0.205697       4.12312       5.27780       6.03152       6.21670       6.05068       6.00300       5.71529       5.19003       4.65900       3.99383       3.40646       2.81975       2.27022       1.79439       1.38500       1.01784      0.734520      0.530498
  25  20 3977.6486    1.3402  7.1010 11.2156 -0.0017  0.0812   0.0149   0.2359    0.0340   0.0000   430.1859       20.0149       23.1884       13.7894       3.18720      -17.8608       3.61632       2.42015     0.0734693      -8.15506      -2.56021       5.98028      -5.14318    -0.0512007       2.42018      -1.31568     -0.796847    -0.0381301       5.01549       6.64156       7.29840       7.67669       7.66435       7.48933       6.86388       6.45495       5.78304       4.92312       4.16765       3.41346       2.77035       2.17399       1.67681       1.26347      0.907881      0.646538
  25  21 4124.1419    1.0673  8.9717 11.0684 -0.0004  0.1084   0.0133   0.3209    0.0303   0.0000   430.2799       10.5420       19.2862       10.9565      -3.54587       6.26807      -4.38660     -0.477099       9.37666      0.440378      -7.58095      0.967898       2.56469       1.94618      -1.62158      -2.12754       1.82883      0.615451       6.62187       8.99483       9.83025       10.2717       10.2149       10.3471       9.30276       8.49772       7.61741       6.60563       5.60589       4.63531       3.69851       2.92254       2.21534       1.69348       1.19107      0.846491
  25  23 4415.5908    0.6609 12.3250 10.8422 -0.0080  0.2011   0.0112   0.5612    0.0250   0.0000   450.5281       30.1182       58.2023       2.88902      -15.7309      -18.3103       2.68625       10.8698       22.0055       9.42530       5.61219      -2.65209     -0.331817       9.30647      -5.46145       1.79747      0.108611       3.01166       11.7433       15.5751       17.7143       18.3916       18.4109       18.2960       16.9869       15.3052       14.1300       11.8649       10.2460       8.25841       6.81253       5.40396       4.08805       3.10332       2.21059       1.57193
  25  24 4561.4075    0.5026 13.8442 10.6989 -0.0074  0.2796   0.0095   0.7222    0.0220   0.0000   435.1820       35.2676       15.6197       16.9867      -6.36267      -8.34730       3.91670      -2.52629      -12.9842      -9.87278       8.30406       3.63346       18.8620       16.0308       1.07318      -10.9382       1.95131     -0.865204       16.4083       21.7861       24.5989       25.8047       25.7140       25.1219       23.5218       21.7735       19.0570       16.8634       14.3894       11.7925       9.60239       7.56433       5.81696       4.33012       3.09942       2.19439
  26   6 1869.0347    0.4792  0.3634 10.0034 -0.0062  0.0167   0.0150   0.0321    0.0390   0.0000   442.4298      -1.09879       18.2644       2.20177      -4.97080      -2.19692       2.31460      0.645361      -1.26590       1.09673   0.000805843      0.623284      0.653286     -0.864053     -0.160417      0.134215      0.237425     -0.210842       1.09529       1.46129       1.40101       1.56100       1.44532       1.42941       1.28179       1.10051       1.13213       1.04711      0.909263      0.806725      0.714515      0.568729      0.415754      0.305732      0.201782      0.134440
  26   7 2039.7355    0.6610  0.5524 10.3084 -0.0060  0.0189   0.0171   0.0416    0.0476   0.0000   439.9285     -0.867266       16.6264      -2.88593      -3.50493       1.25052       3.06086       2.61793     -0.378715     -0.988073      0.409101      0.197093       1.04424     -0.119681     -0.431266     -0.148640     -0.177959     0.0764040       1.09502       1.52568       1.49612       1.70112       1.69564       1.60985       1.55949       1.41437       1.33835       1.05633      0.943924      0.703527      0.606300      0.474852      0.374532      0.285805      0.222803      0.149758
  26   8 2206.0741    0.9482  0.6588 10.8968 -0.0013  0.0184   0.0220   0.0456    0.0515   0.0000   440.9078       1.56569       16.5372     -0.372899      -4.44582       1.52391     -0.195529      0.460293     -0.531098     0.0473565       1.03715      0.300917     -0.546388      0.425080      0.458721     -0.233605    -0.0428220      0.230307       1.13630       1.46601       1.61610       1.67637       1.76993       1.71738       1.61548       1.42445       1.21092       1.18237      0.913308      0.785403      0.621995      0.485909      0.373541      0.290734      0.206868      0.150039
  26   9 2366.1082    1.3997  0.8368 11.3664 -0.0012  0.0215   0.0291   0.0535    0.0625   0.0000   440.4096       3.06775       13.8328       1.86640      -2.63500       4.33566     -0.747572     -0.145761      -1.26069      -1.30383      0.281856      0.765140      0.741839      0.266923     -0.161200     -0.442327    -0.0212558     -0.236478       1.23462       1.72129       1.90178       1.81734       1.96739       1.80321       1.72440       1.71252       1.36722       1.29518       1.08810      0.902210      0.769296      0.616137      0.460342      0.350272      0.232386      0.177121
  26  10 2521.2427    1.7690  0.8709 12.1188  0.0053  0.0228   0.0376   0.0543    0.0605   0.0000   439.2114       2.96663       14.8670    -0.0413650       1.47733       2.43188      -2.79445      0.247528       2.45085     -0.320641      0.555811    -0.0129148      -1.59091       1.20253      0.332923     -0.452446    -0.0781116     0.0249387       1.36647       1.91037       1.94504       2.08937       2.03462       1.98810       1.98870       1.82681       1.53058       1.38617       1.15727      0.948118      0.797925      0.636395      0.484190      0.361300      0.272999      0.187522
  26  11 2674.3724    2.3232  0.8582 12.7187 -0.0019  0.0213   0.0489   0.0530    0.0637   0.0000   439.2881       3.11702       18.1499       2.11654     -0.559601      -2.17188      0.481979       1.80748      -2.05416      -1.87609      0.628589     -0.284450     -0.611906     -0.709599     -0.653434      0.668208     -0.160491      0.228480       1.31774       1.71039       1.81489       1.99670       1.99257       1.93368       1.80493       1.67480       1.52935       1.39303       1.10082      0.869626      0.713449      0.619703      0.472758      0.358179      0.255271      0.188506
  26  12 2826.6297    2.9472  0.7213 13.3402 -0.0013  0.0193   0.0660   0.0475    0.0527   0.0000   438.5894       3.75456       15.3223       4.70748      -1.07073      0.441272     -0.342713      -2.10488     -0.137454      0.937227      0.349850      0.922429      0.371592      0.584379      0.121716      0.134846      0.144698     -0.176802       1.17267       1.52722       1.59369       1.86017       1.78579       1.71806       1.69939       1.51313       1.26545       1.16146      0.948727      0.818979      0.653259      0.499267      0.399146      0.291216      0.214123      0.159925
  26  13 2977.5481    3.4967  0.9033 13.4020 -0.0026  0.0210   0.0719   0.0559    0.0635   0.0000   442.0299       5.63141       14.9946       4.19851       1.76427      0.489335     -0.340180     -0.255543      0.538434      -2.65363      0.586039     -0.880091      0.684781      0.276780    -0.0929233      0.369576     -0.102761      0.219371       1.38275       1.77509       1.83551       1.98460       2.05707       1.99428       1.94521       1.67446       1.57104       1.34823       1.12740      0.878493      0.724292      0.577077      0.461402      0.350706      0.259423      0.192333
  26  14 3127.0467    3.7470  0.9266 13.7824 -0.0025  0.0228   0.0777   0.0560    0.0642   0.0000   440.0934       7.45577       13.5103      -1.50126       2.14347       1.38537       1.08138       1.23171       2.27733      -1.22877     -0.504849     -0.292790       1.05789      0.815064     -0.323658      0.846545     0.0184812     0.0355459       1.51994       1.96607       2.18890       2.39641       2.28792       2.12442       2.09573       1.95931       1.65175       1.45686       1.24864       1.00816      0.807094      0.641555      0.494764      0.380433      0.270344      0.201384
  26  15 3275.5084    3.3363  1.3329 13.5559 -0.0081  0.0284   0.0627   0.0808    0.0715   0.0000   440.8175       10.3525       12.5924     -0.591017      -8.40331       5.71516      -7.97625      -4.94809      -1.38300     -0.820816      -1.04228     -0.736673      0.456249      -1.21471     0.0369793    -0.0958292      0.135918      0.238595       1.76804       2.36345       2.65008       2.90818       2.83368       2.80562       2.59133       2.34807       2.00971       1.77474       1.42807       1.23738      0.935077      0.754037      0.586647      0.455186      0.311088      0.234692
  26  16 3423.4133    2.8590  1.8609 13.1468 -0.0011  0.0351   0.0467   0.0906    0.0552   0.0000   440.7210       10.3370       13.0060       2.60483       1.76777       5.26281      -3.06039      -1.11284      -2.21723      -2.36846       1.54108      -2.78228      0.138904     -0.357954      0.662325      0.157709     -0.295741     -0.242597       2.08171       2.86086       3.18497       3.34251       3.47646       3.24231       3.03490       2.74538       2.47962       2.17762       1.85616       1.48084       1.24143      0.973377      0.761568      0.561066      0.404746      0.291364
  26  17 3571.0982    2.2950  2.9535 12.5880  0.0001  0.0445   0.0301   0.1202    0.0391   0.0000   438.8066       16.8891       10.3290      -1.81618     -0.833587     0.0365161      -1.59509      -3.27070       2.78558      -3.94055       1.36553       2.20463      0.652193      0.973121      0.821078      0.562942      0.268890     -0.113363       2.69616       3.56157       3.92593       4.11822       4.00809       4.00852       3.72357       3.40854       3.05170       2.75151       2.38097       1.96087       1.65264       1.26927      0.997112      0.755819      0.523581      0.378076
  26  18 3718.6162    1.8775  4.3423 11.8899 -0.0019  0.0537   0.0209   0.1536    0.0357   0.0000   434.1310       15.1481       11.3636     0.0444882       3.20539     -0.275949     -0.444646      -3.13271      0.460009       3.79126      0.740577      -3.85895       4.44879      0.548866      -1.65820      0.566219      0.234011      0.204492       3.26979       4.21470       4.83483       4.88666       5.01874       4.87996       4.63774       4.26077       3.79341       3.26009       2.77756       2.30380       1.86189       1.46916       1.16599      0.878926      0.646982      0.479260
  26  19 3865.5950    1.5253  6.0447 11.5077 -0.0017  0.0716   0.0166   0.1956    0.0327   0.0000   442.4769       11.7567       15.4212       14.6614       17.9521       7.78655      -1.58615       4.29003       4.62701      -8.31474       2.35594       5.70488      -4.50505      -1.92583       2.13366      -1.38822      0.646101      0.220511       4.24006       5.62483       6.42946       6.71052       6.64741       6.54590       6.16712       5.49485       4.99860       4.43096       3.72649       3.09861       2.51525       1.99145       1.54911       1.16624      0.840652      0.604712
  26  20 4012.3343    1.2337  7.4742 11.2840 -0.0049  0.0878   0.0145   0.2548    0.0309   0.0000   440.2246       14.9880       8.88506       15.6341       9.02349      -4.73435      -15.6916       7.63518       5.09070       7.16420      -5.12585       3.38986       6.21239       2.50298      -4.98692     -0.957313       1.42422     -0.992161       5.20116       6.83069       7.71523       8.05143       8.01772       8.09193       7.47709       6.83344       6.07831       5.25823       4.58398       3.74288       3.09992       2.43498       1.88721       1.45732       1.02085      0.755189
  26  21 4158.8702    1.0279 10.1283 11.0198 -0.0028  0.1190   0.0128   0.3506    0.0292   0.0000   436.0063       27.0764       11.3743       10.0886       13.0186      -22.4104       2.81437      -4.09902       4.88204       1.32754      -5.09652      0.579922       6.47122       3.50849       4.81796       2.24494      -1.12762      -1.30634       6.88375       9.26949       10.4062       10.7639       10.9645       10.6837       9.98691       9.24299       8.25412       7.19631       6.19609       5.12632       4.28332       3.32220       2.57712       1.99213       1.39939       1.01956
  26  23 4451.7631    0.6300 12.6309 10.8317 -0.0107  0.2085   0.0114   0.5864    0.0243   0.0000   474.4667       23.1884       4.37885       19.9318      -2.62670      -23.7911      -20.7887       19.0485      -5.92204     -0.152368       21.6988      -7.78777      -11.8417      -5.49735      -5.92232       2.68433       5.38787      -2.38688       11.8925       15.4800       17.5952       18.3569       18.9631       17.9178       17.2268       15.7794       14.0853       12.4466       10.7779       8.82301       7.26960       5.77709       4.49406       3.47519       2.44711       1.76036
  27   5 1713.5947    0.2981  0.2576  9.8824 -0.0056  0.0145   0.0115   0.0295    0.0306   0.0000   441.5862     -0.561461       18.5548      0.383014      -3.08821     -0.938083      0.429483      0.917982      0.737701      0.174243     0.0650702     -0.385349      0.498313      0.693393     -0.232752     0.0341096      0.189704     0.0897877       1.06862       1.58206       1.78014       1.97033       1.92881       1.87688       1.72026       1.56417       1.29510       1.10627      0.881991      0.698662      0.534550      0.409282      0.303811      0.233317      0.176803      0.126503
  27   6 1889.7331    0.4718  0.4858 10.0689  0.0008  0.0178   0.0127   0.0386    0.0390   0.0000   440.7606      0.495496       18.6459    -0.0668611      -4.54713      -2.21115      0.506850      0.115922       1.73350      -1.30381     -0.650991      0.617868      0.408511     -0.168002      0.229004      0.448570     -0.267604     0.0923377       1.03660       1.42501       1.42908       1.52286       1.53757       1.46957       1.35160       1.36894       1.21834       1.09223      0.907047      0.741028      0.630236      0.488832      0.379580      0.299158      0.250769      0.176797
  27   7 2062.0290    0.6776  0.6512 10.2895 -0.0013  0.0190   0.0160   0.0460    0.0496   0.0000   440.0931      0.713848       15.2446       1.89106      0.203037      0.661515       1.71192     -0.244297       4.54743     -0.353023       1.56086    -0.0619113     0.0557513      0.513641     -0.498325     -0.726746    -0.0341395    -0.0173978       1.14614       1.61698       1.72037       1.93844       1.90614       1.92197       1.71562       1.61857       1.41930       1.22930      0.983495      0.860108      0.605189      0.556845      0.390739      0.331316      0.236002      0.169644
  27   8 2229.7723    1.0342  0.7657 10.9203 -0.0025  0.0193   0.0225   0.0505    0.0565   0.0000   440.8033       1.08815       18.0492       1.43775     -0.503457      0.312503      -1.22945      -1.90453     -0.385678       1.74050       1.49134       1.39268      0.296188    -0.0766760     -0.242427    -0.0219791     -0.315236    -0.0856263       1.10412       1.49274       1.57752       1.68330       1.68761       1.71362       1.64143       1.46719       1.32747       1.13212      0.964095      0.846980      0.697051      0.536146      0.425086      0.321487      0.241706      0.177041
  27   9 2390.9656    1.4089  0.9633 11.5678 -0.0004  0.0245   0.0286   0.0574    0.0607   0.0000   437.8702      0.533989       16.0630     -0.284335      -3.09046      -1.23037      0.430557       1.06452      -2.01438      0.569821       2.62713      -1.35131      -1.37797      0.874672      -1.35524      0.206360    -0.0293252      0.195630       1.51360       2.13631       2.26218       2.26928       2.19276       2.01148       1.89166       1.87473       1.72789       1.62603       1.47027       1.23336       1.06709      0.827183      0.607132      0.454853      0.324464      0.224188
  27  10 2547.5665    1.8174  0.9303 12.1316  0.0013  0.0232   0.0369   0.0561    0.0602   0.0000   437.6931       3.66150       18.4373     -0.430885      -3.15446      0.186303       2.39117       1.34980       1.08792      0.268636     -0.229496      0.155209      -1.84657      0.404732      0.807525     -0.580829      0.292199    -0.0433871       1.43321       1.93608       1.91086       2.11177       2.22019       2.09497       2.09531       1.85687       1.58204       1.34676       1.28517       1.08639      0.885752      0.655274      0.514119      0.402595      0.296240      0.229813
  27  11 2702.1407    2.4775  0.8030 12.7361 -0.0012  0.0192   0.0523   0.0512    0.0601   0.0000   439.3519       4.46159       15.7895       4.02690      -5.01223     -0.614302      0.907671       1.89273       2.37663       1.57068      0.638916      -1.43725      0.139804     -0.272003     -0.525616     -0.106138      0.193835     -0.251804       1.18020       1.66447       1.84292       1.93825       1.98156       1.83335       1.73082       1.57277       1.39406       1.21793       1.06092      0.884790      0.727885      0.595466      0.437639      0.322484      0.237806      0.175259
  27  12 2855.4564    3.0581  0.8238 13.2117 -0.0020  0.0206   0.0642   0.0517    0.0643   0.0000   439.2998       4.91889       13.0280       2.96219     -0.569203       2.16109      0.303090       1.83365      -1.00638      0.131483     -0.297570       1.22504      0.771995      0.581238     -0.907241      0.431644      0.394887      0.218821       1.44155       1.85713       2.03827       2.10796       2.16307       1.97809       1.82161       1.69484       1.57344       1.39743       1.21271       1.01019      0.845249      0.672507      0.516268      0.398308      0.285033      0.205593
  27  13 3007.1425    3.4637  0.9142 13.4457 -0.0077  0.0219   0.0692   0.0544    0.0641   0.0000   440.9332       3.56223       16.5658       3.35697      -3.25606      -1.90702      -2.68874      -2.05419       1.58474      -2.35091       1.54937     0.0605079       2.78479     -0.969605    -0.0215158     -0.270055      0.138421     0.0262138       1.21160       1.65663       1.76898       1.91040       1.90773       1.85311       1.82072       1.54448       1.50016       1.26402       1.08487      0.890578      0.766164      0.602197      0.456144      0.364686      0.257182      0.192509
  27  14 3157.3434    3.7528  1.0673 13.5432 -0.0043  0.0229   0.0725   0.0622    0.0715   0.0000   436.1563       7.66236       14.1338       2.18399    -0.0116843      -1.68037       4.18567       2.30343       4.05835     -0.937180      -3.18683       2.50759      0.519575       1.17980      0.607325     0.0817292      0.467917      0.179987       1.39680       1.76777       1.98870       2.04039       2.15145       2.03303       1.95388       1.78479       1.60644       1.46158       1.19782       1.01028      0.845434      0.674580      0.509588      0.403273      0.301541      0.220081
  27  15 3306.6391    3.1639  1.4716 13.6227 -0.0026  0.0331   0.0579   0.0818    0.0590   0.0000   436.8122       12.7347       14.4129       2.59838      -2.62502      -1.60002     -0.230111      0.222453      -1.51790      -1.08852       1.45773      -1.74853       2.35948     -0.953847      0.874559     -0.133617      0.150685     -0.156853       1.82150       2.65764       2.90022       2.96208       3.07919       2.89085       2.78019       2.57465       2.18676       2.09924       1.67828       1.44379       1.18822      0.917123      0.728465      0.523225      0.412552      0.294783
  27  16 3455.3569    2.7343  2.1457 13.0335 -0.0005  0.0389   0.0428   0.0984    0.0541   0.0000   442.1556       10.7211       8.27300       3.04243      0.198474      -5.34864      -6.45212      -6.18094       1.09750     -0.806076       2.02259      -2.27872      -1.01298      -1.08619      0.362390     -0.634420    -0.0487535     -0.422506       2.18004       3.03351       3.31863       3.45268       3.62529       3.53159       3.25002       3.09621       2.60806       2.35009       1.95302       1.69640       1.34790       1.09291      0.838089      0.657216      0.475024      0.356278
  27  17 3603.6856    2.2291  3.3631 12.3842  0.0003  0.0467   0.0271   0.1306    0.0388   0.0000   443.2340       8.62819       8.08144     -0.339001      -1.08673       6.83673      -6.50081      -2.37009      -2.04645      -4.39859      -1.57578      0.748500      -3.75805     -0.282578       2.37948       1.40024     -0.304183     -0.769613       2.59007       3.47727       3.88047       4.11928       4.18610       4.03283       3.87943       3.48568       3.19983       2.77244       2.40853       1.98393       1.68970       1.25295       1.05681      0.801494      0.575550      0.420988
  27  18 3751.7002    1.8218  4.8515 11.8454 -0.0011  0.0585   0.0196   0.1621    0.0335   0.0000   437.3972       15.6819       7.28307       6.61741       7.53332       5.93920      -3.53166      -4.56591     -0.564323      -8.14521      -1.01464       1.18398     -0.385588       1.34950       1.75090      -2.13907      0.414682     0.0973874       3.37102       4.50749       5.05965       5.31478       5.32855       5.25638       4.87023       4.56211       4.01668       3.63104       3.03589       2.58662       2.10042       1.68154       1.30636       1.01138      0.745472      0.534921
  27  19 3899.3393    1.4441  6.5957 11.4800 -0.0009  0.0734   0.0157   0.2155    0.0309   0.0000   445.4553       15.4413       15.4116       7.95281       4.01715       2.98310       6.38409       7.60324      -3.09479       1.99379       2.69485      -5.35321       3.40081       1.66088      0.633454      -1.64602     0.0477648      0.209461       4.29376       5.54959       6.24416       6.45316       6.52681       6.47089       6.05140       5.69559       5.08153       4.49212       3.80973       3.25024       2.66241       2.11937       1.68944       1.29010      0.954764      0.695471
  27  20 4046.6864    1.1886  8.3825 11.2112 -0.0009  0.0944   0.0137   0.2730    0.0296   0.0000   431.8193       19.4533       13.1547      -2.85244       8.54783       3.39705      -7.52627     -0.116387      -2.68577      -5.96916       6.98143      -1.85975       3.37556      -2.26374     -0.168877      -1.12003       1.07715      0.850653       5.34038       7.01026       8.02406       8.18416       8.48539       8.20361       7.74644       7.27773       6.42287       5.75417       4.92718       4.07748       3.41991       2.72615       2.13969       1.65365       1.20492      0.893335
  27  21 4193.8860    0.9567  9.9933 11.0714 -0.0030  0.1207   0.0129   0.3681    0.0281   0.0000   443.7762       19.8836       5.13012       13.4644       19.8922      -11.3019      -17.6226      -3.33640      -1.77339      -1.08567       16.1397     -0.875831      -11.8383       1.54461       6.35707      -2.17927      0.451987      0.545180       6.84567       8.96599       10.1527       10.5001       10.6883       10.6059       10.0622       9.17237       8.46890       7.16045       6.20564       5.32203       4.34703       3.46889       2.74648       2.10715       1.54107       1.14173
  27  22 4340.8995    0.7524 11.8555 10.9592 -0.0013  0.1712   0.0122   0.5003    0.0259   0.0000   437.1385       29.3719       39.6880       20.5728      -12.7912      -18.1577      -8.46947       2.71625       15.0304      -13.8306      -2.26397      -5.79878       4.87521       9.31946      -3.89589      -4.34523       4.46541       1.61404       9.32838       12.4520       13.9404       14.7508       15.0614       14.5712       13.9247       12.7778       11.5112       10.2452       8.75824       7.43562       6.01384       4.87221       3.84461       2.95993       2.16342       1.56686
  27  24 4633.6836    0.4566 14.7889 10.6342  0.0029  0.3010   0.0090   0.7873    0.0192   0.0000   465.3662       18.2883      -37.9936       49.8159       37.5806      -12.9320       25.6947      -9.12038       19.6087       24.7502      0.308786      -13.5649       11.1454       2.88274       2.04894     -0.206513       2.09089      0.931751       16.4720       22.0957       24.6498       25.8866       26.7330       25.5355       24.1400       22.5124       20.7416       17.9134       15.5513       12.9661       10.6642       8.63353       6.86276       5.29140       3.78431       2.81314
  28   6 1910.1682    0.5140  0.4157 10.1611 -0.0040  0.0147   0.0150   0.0358    0.0377   0.0000   439.6051      -1.41380       19.8532      0.999560      -1.91408      0.579364      -3.13983       1.38024       1.35821      -1.24382     -0.660568      0.414652      0.750519     -0.501214      0.337697     -0.297944     -0.408803     -0.103010      0.848893       1.18886       1.27612       1.39580       1.42737       1.42374       1.32227       1.19895       1.07585      0.866892      0.770537      0.627523      0.539955      0.403023      0.318443      0.243807      0.189095      0.135389
  28   7 2083.8960    0.7024  0.6894 10.3960 -0.0022  0.0190   0.0159   0.0476    0.0481   0.0000   440.8790     -0.106004       17.9733      0.830801      -1.40312      -1.17867      -1.50022     -0.260460       2.81030       1.31501     0.0523898     0.0296036     -0.234202      0.361792      0.238552     -0.328340      0.313443     -0.257340       1.01678       1.43982       1.52869       1.68806       1.62553       1.61465       1.53339       1.45862       1.28825       1.19171      0.959402      0.830293      0.649779      0.541069      0.416479      0.339684      0.252836      0.185834
  28   8 2252.8271    1.0429  0.8869 10.8598 -0.0010  0.0221   0.0207   0.0540    0.0591   0.0000   439.8497      0.485665       17.3344       2.36643     -0.766221      0.696872       2.96275     -0.220615      -1.26816      0.947970       3.23672      0.162287     0.0473706      0.462241     -0.320470     -0.150484    -0.0360190     0.0927397       1.11940       1.52553       1.79576       1.75894       1.83508       1.79739       1.65515       1.68681       1.42250       1.22057       1.16414      0.909456      0.790846      0.604108      0.491918      0.381375      0.276160      0.209290
  28   9 2415.3161    1.4603  0.9431 11.6763 -0.0011  0.0225   0.0287   0.0545    0.0585   0.0000   438.6822    -0.0923935       19.7341       2.82321      -2.59397      0.428497      -3.22547       2.50367      0.842750       1.87231      0.447096      0.521980     -0.725456      0.498315      0.374802      0.377690     -0.236535     -0.229414       1.23164       1.64092       1.79793       1.90941       1.96167       1.87547       1.85979       1.68813       1.47954       1.35894       1.16771      0.966231      0.805482      0.641493      0.494162      0.405996      0.298772      0.237363
  28  10 2573.4176    1.9467  0.9566 12.3642 -0.0031  0.0228   0.0388   0.0570    0.0578   0.0000   439.7706       5.27537       15.2062       1.60955      -1.69394      -1.34566      -1.28744      -2.11731       1.14156       2.98228       1.56599      0.227634      0.243683     -0.925075     -0.714897     -0.276346     -0.405879      0.201594       1.30514       1.74906       1.88830       1.92131       1.97125       1.96096       1.89302       1.77542       1.55280       1.35608       1.23438       1.05057      0.912774      0.706147      0.583686      0.423036      0.316754      0.234488
  28  11 2729.4114    2.5590  0.8242 12.6644 -0.0006  0.0205   0.0513   0.0487    0.0613   0.0000   437.3136       4.86626       15.6815     -0.746749      -2.79230      -3.32388     -0.228760     -0.569905       1.44884      -1.34089     -0.227188       1.38757     -0.350134     -0.161579     0.0432448      0.603180     0.0603705     -0.370859       1.18545       1.70963       1.82179       1.82108       1.80871       1.71354       1.65827       1.38650       1.43693       1.27577       1.18036       1.03879      0.837623      0.678486      0.504461      0.398808      0.305221      0.222539
  28  12 2883.8398    3.1483  0.8439 13.2668 -0.0040  0.0207   0.0637   0.0484    0.0631   0.0000   439.7128       4.10465       16.2929       1.41278      0.366907       2.97543       3.39139     -0.982480       1.41116      -3.53007      0.117813     -0.236253      -1.27156     0.0755192     0.0997880      0.234960     -0.666212   -0.00463615       1.27282       1.67119       1.70840       1.83586       1.90295       1.89560       1.73701       1.69185       1.48446       1.35961       1.11317      0.950246      0.755123      0.633897      0.491763      0.389513      0.291588      0.228248
  28  13 3036.3514    3.6953  0.8824 13.5784 -0.0010  0.0199   0.0733   0.0530    0.0612   0.0000   439.4596       7.44265       15.0120      -1.24124      0.568472       1.32698     -0.339786      -1.09195     0.0429034      -1.08709      0.334685       1.24372     -0.885737      0.380598    -0.0323295     -0.127766   -0.00767485     -0.458628       1.14194       1.47924       1.59454       1.72252       1.84157       1.69389       1.60916       1.50807       1.35748       1.18629       1.03338      0.876162      0.727679      0.582301      0.445803      0.364992      0.263169      0.198770
  28  14 3187.3023    3.7934  1.1375 13.6016 -0.0041  0.0241   0.0688   0.0633    0.0678   0.0000   439.8800       4.63102       13.4240    -0.0531385      -1.49555       1.43031       1.56020     -0.491839      0.186800      0.161160      -1.36346       1.70247     -0.589369      -1.62788     -0.763059     0.0232516      0.437143    -0.0500350       1.39408       1.87716       1.93482       2.15896       2.10566       2.12124       1.95079       1.87814       1.70449       1.53300       1.27885       1.09937      0.851445      0.697191      0.575729      0.452221      0.343490      0.254266
  28  15 3337.4681    3.2471  1.4091 13.4724 -0.0053  0.0293   0.0555   0.0749    0.0588   0.0000   440.1460       13.2447       16.0264       4.62607     -0.601717      -3.05728     -0.244655      0.923057      -1.31964      -5.84442     -0.307006      -1.11115      0.116169     -0.468506     -0.233161      0.364899     0.0452367     -0.786304       1.53673       2.16534       2.45871       2.51591       2.68263       2.54675       2.42503       2.27216       1.89972       1.78666       1.44843       1.24675       1.02141      0.829798      0.636457      0.489911      0.362941      0.268758
  28  16 3486.9472    2.6278  2.3595 12.8043 -0.0007  0.0380   0.0379   0.1044    0.0520   0.0000   441.4447       3.85862       5.00723       4.68684       8.24056       3.44553      -3.91078      -2.93242       4.60927    -0.0996098       3.03503       1.59039     -0.297575      -1.08955      0.259235     -0.709614     -0.598373     -0.295450       2.08467       2.82602       3.08577       3.21028       3.39008       3.16088       3.14136       2.84411       2.55716       2.31994       1.94015       1.75384       1.42379       1.15185      0.917896      0.699993      0.509607      0.377683
  28  17 3635.8888    2.1764  3.4241 12.2529 -0.0015  0.0460   0.0261   0.1262    0.0410   0.0000   444.2815       20.1311       6.19685       6.30348      -9.24792      -4.66881       1.28325      -2.25480      -2.35773      -1.31812      -1.02610     -0.895787     -0.238623      0.264158       1.39531      0.544173      0.485615      0.791000       2.57759       3.39578       3.87745       3.99090       4.07767       4.00011       3.71532       3.51107       3.12888       2.78654       2.48602       2.09231       1.69453       1.41090       1.09267      0.853408      0.620854      0.473063
  28  18 3784.5799    1.7405  5.4594 11.7173 -0.0002  0.0618   0.0180   0.1776    0.0317   0.0000   434.3390       13.8671       12.3970       7.00771       3.21540       9.39942      -3.01037      -9.64316       8.85710      -1.25828       2.39848     -0.217460      -4.52721     -0.961049     -0.953852      0.109085     0.0749963     -0.266076       3.39304       4.51494       5.13213       5.20981       5.38589       5.27678       4.90449       4.65349       4.20018       3.71495       3.26311       2.74251       2.28991       1.85074       1.45164       1.11906      0.837311      0.630568
  28  19 3932.9964    1.3328  6.7880 11.4653 -0.0017  0.0792   0.0150   0.2274    0.0290   0.0000   435.4472       6.43056       4.15501      -4.49834      -2.07614       11.4407      -5.06461      -7.00810       4.98389       9.52893     0.0661804      -7.15642       4.62119       2.09841      -3.75419       2.27692      0.865104      -1.22953       4.25719       5.62550       6.29777       6.69598       6.75893       6.69048       6.32866       5.80866       5.37865       4.75734       4.09938       3.46534       2.84017       2.27973       1.81493       1.45637       1.07637      0.805641
  28  20 4080.5885    1.1246  8.9403 11.1675  0.0028  0.1023   0.0136   0.3006    0.0296   0.0000   443.6062       21.4695       6.25461      -11.6079       15.9442       16.9228      -10.3238      -12.6008      0.930268      -5.76500       4.71157      -1.26169       1.80609     -0.851468      -1.31466      0.605802       1.72436     -0.798654       5.54101       7.29030       8.43526       8.56032       9.06501       8.64798       8.13354       7.73940       6.86590       6.14935       5.40103       4.48324       3.72983       3.02676       2.37882       1.87155       1.38656       1.02514
  28  22 4375.5632    0.6792 11.5459 10.9637 -0.0049  0.1768   0.0127   0.5352    0.0260   0.0000   434.8983       45.7062       30.0476       11.6749      -13.0196      -26.4814      -24.0911       20.0629     -0.606444       10.3077      -1.11176       5.11676       1.34363      -6.43612       6.86451       3.64993      -6.79695      -1.01762       9.43454       12.3706       14.3937       14.6375       15.0088       14.6492       14.0763       13.2096       12.0027       10.4442       9.21209       7.83805       6.32930       5.31872       4.18263       3.27026       2.38825       1.77936
  29   5 1751.5809    0.3367  0.3046  9.9252 -0.0075  0.0138   0.0125   0.0372    0.0315   0.0000   440.2556    -0.0278650       20.5541      0.574384      -3.24465      -1.71635      -1.45690     -0.369450      0.608215      -1.13525     -0.945868     0.0447668     -0.691741      0.293717   -0.00952697     0.0636875    -0.0665003     0.0633682      0.799472       1.10906       1.25784       1.27838       1.23448       1.19508       1.06366       1.03614      0.923489      0.870790      0.809821      0.714198      0.617273      0.479889      0.382646      0.278207      0.203668      0.156603
  29   7 2105.3136    0.7801  0.7148 10.3654  0.0008  0.0189   0.0167   0.0454    0.0524   0.0000   440.8144      0.587323       19.9038     -0.848119      -5.14431      0.357611     -0.872168      0.943281      -2.11220     -0.252977       2.19903   -0.00162292     -0.631353      0.361205      0.568425      0.246331     -0.465798     -0.141661       1.00590       1.37320       1.49943       1.57335       1.62989       1.54341       1.49924       1.35835       1.23804       1.15646      0.965289      0.833584      0.687291      0.559765      0.435769      0.347979      0.257988      0.200239
  29   8 2275.3296    1.0907  0.8212 11.1869 -0.0014  0.0202   0.0227   0.0517    0.0531   0.0000   439.7366       2.11037       17.8794       1.87080      -5.05885      0.268155      0.959843      -1.21865     -0.390336       1.36402      0.581328     -0.473034     -0.879749     -0.917055     -0.747231      0.121779      0.473141     -0.373876       1.11140       1.48257       1.55127       1.66433       1.75728       1.67420       1.65880       1.52648       1.38892       1.21890       1.01338      0.887124      0.733473      0.624399      0.480749      0.377469      0.290753      0.216127
  29   9 2439.0952    1.5582  0.8590 11.6844 -0.0001  0.0203   0.0303   0.0495    0.0585   0.0000   439.9507       3.05420       18.9182     -0.178550      -4.34117     -0.597085      -1.27289       1.75683      0.586154     0.0225589      0.519447      -1.00611      0.571745      0.318276      0.815549     -0.266912     -0.512089      0.308737       1.16399       1.55739       1.73199       1.83394       1.90996       1.88993       1.72886       1.61513       1.42063       1.25519       1.09565      0.908926      0.748607      0.635803      0.486802      0.387527      0.286513      0.210908
  29  10 2598.6792    2.0365  0.9449 12.2770 -0.0009  0.0219   0.0391   0.0539    0.0608   0.0000   441.7270       5.58502       16.7656      0.806862      -1.91362       5.84984     -0.242999      -4.98970     -0.232820      -1.84472      0.730486      0.260254      -1.38648       1.28450     -0.140680     -0.654108      0.201891      0.209538       1.16555       1.59149       1.71968       1.83640       1.84841       1.68787       1.67828       1.65839       1.42900       1.33173       1.12801      0.968148      0.848494      0.697331      0.547446      0.411762      0.312873      0.242493
  29  11 2756.2314    2.6618  0.8718 12.8584  0.0001  0.0201   0.0515   0.0514    0.0571   0.0000   436.9670       3.66869       17.9822       2.17568      -3.09211      -3.92499      0.146049     -0.147499      -1.70401      0.281837      -1.36760      0.177692     -0.215061      0.367829     -0.654938     -0.190930      0.214701    -0.0592739       1.10444       1.49470       1.71489       1.74672       1.89982       1.75416       1.70746       1.54749       1.42864       1.23709       1.05075      0.874366      0.731430      0.582994      0.460682      0.358226      0.285286      0.206818
  29  12 2911.7562    3.3741  0.7628 13.3809 -0.0022  0.0185   0.0685   0.0440    0.0580   0.0000   437.8657       5.37128       18.5246       1.42616     -0.867552     -0.572326      -3.89310      -2.40413     -0.644156      -2.23508       2.65413      -1.41706      -1.24458      0.367715     0.0523773      0.653348     0.0802298      0.246208       1.03173       1.41588       1.52040       1.69287       1.75622       1.61468       1.59149       1.38152       1.28146       1.13266       1.02025      0.820490      0.687255      0.567589      0.448330      0.340109      0.264645      0.194134
  29  13 3065.1098    3.6709  0.9714 13.5989 -0.0040  0.0226   0.0693   0.0549    0.0680   0.0000   440.1068       5.43702       12.7981       2.36896      -2.21985       1.11750       4.31425      -3.08642     -0.370746     -0.237182      -1.70850     -0.212862      -2.39941      -1.11925     -0.288434      0.189786      0.416848      0.396852       1.19341       1.65659       1.70359       1.80627       1.90194       1.75483       1.78369       1.69074       1.55937       1.33877       1.16988      0.955922      0.800362      0.651419      0.528385      0.426550      0.332645      0.248964
  29  14 3216.8919    3.7693  1.1307 13.5625 -0.0015  0.0234   0.0671   0.0645    0.0706   0.0000   438.3070       6.72832       11.0276       3.70274      -3.20112      -2.85612      0.788410      -2.68267      -1.94190      -2.41054      0.755494     -0.420011     -0.267592      0.404301     -0.100168      0.703684      0.458054      0.139119       1.30918       1.77658       1.95444       2.03595       2.04883       1.95594       1.88000       1.73004       1.56496       1.42510       1.30703       1.08610      0.937595      0.760518      0.586507      0.467755      0.349879      0.263131
  29  15 3367.7910    3.0924  1.6945 13.2182 -0.0049  0.0301   0.0477   0.0818    0.0511   0.0000   438.9717       10.3139       16.8432       6.19536      -6.19431     -0.641764       4.59925      -3.99431     -0.915528      -2.65826       1.79487      0.916352      -2.54632     -0.367561     -0.219250     -0.286998     -0.616162     -0.875967       1.58647       2.13251       2.38333       2.42415       2.55125       2.46965       2.40985       2.24224       2.03234       1.82808       1.52653       1.32238       1.09207      0.876883      0.728735      0.561371      0.426748      0.335547
  29  16 3518.1310    2.5160  2.7563 12.6336 -0.0032  0.0394   0.0324   0.1107    0.0441   0.0000   439.7018       11.8223       9.17959     -0.678525       4.50895       2.77700       1.85206      -4.95410       1.52516      -4.69832      -1.97184      -2.21768       1.61937     -0.775646      -1.46138       1.15156     -0.347809     -0.207168       2.14319       2.85131       3.14229       3.24180       3.30283       3.33472       3.13955       2.94076       2.72264       2.37154       2.09510       1.73518       1.47501       1.19890      0.940848      0.754744      0.588273      0.435133
  29  17 3667.8252    2.0788  4.1222 12.0040 -0.0005  0.0502   0.0230   0.1401    0.0380   0.0000   439.3299       10.6416       10.7601       10.7174       3.05538       2.61254       2.98335      -1.32441      -5.24774      -2.59488       1.89689       2.38760       1.82936     -0.323179       1.29981       1.85757     -0.956964     0.0662700       2.67577       3.60360       4.01905       4.07069       4.28115       4.16146       3.96380       3.75547       3.41804       3.04383       2.62141       2.24200       1.85566       1.51450       1.21278      0.945850      0.733663      0.550932
  29  18 3817.1380    1.6108  5.3562 11.7689 -0.0000  0.0636   0.0178   0.1787    0.0308   0.0000   440.7210       7.69468       9.81296       7.11347       1.84819       5.87543       1.06707      -8.50551       2.25463      -3.32918       5.75041      -4.08649     -0.141602      -1.74825       2.57110     -0.401435       1.24799     -0.172428       3.46894       4.48319       5.09987       5.22373       5.51868       5.30631       5.05117       4.72428       4.31417       3.81182       3.37755       2.82577       2.42754       1.97290       1.58276       1.22181      0.925916      0.699175
  29  19 3965.9874    1.3303  7.4407 11.3677 -0.0018  0.0814   0.0140   0.2350    0.0278   0.0000   441.5487       7.88274       19.6924       15.7422      -11.7889      -2.06467      0.151436      -16.2522       15.0884       2.39088      -1.33722      -5.11344      0.418991      -1.19898      -2.66577      0.583745       1.23974      0.456447       4.26105       5.56364       6.44873       6.75482       6.84440       6.84164       6.46816       6.07848       5.36849       4.97873       4.21091       3.59911       2.95639       2.42878       1.93123       1.52167       1.17278      0.881583
  29  20 4114.5423    1.0635  8.6734 11.1932 -0.0059  0.1004   0.0129   0.2967    0.0272   0.0000   443.5890      -5.66934       17.8129      -5.71454       8.69142       5.28764       21.4969      0.130487      -4.20780      -12.3274       7.88399       3.20524     -0.894392       5.05963       6.39389      -3.62329       1.91886     -0.851332       5.32617       7.04058       8.02306       8.40146       8.51788       8.47219       8.00278       7.68801       6.66073       6.12380       5.24115       4.46245       3.73914       3.05155       2.43950       1.93034       1.42458       1.09787
  29  21 4262.4615    0.8580 10.7677 11.0626 -0.0011  0.1363   0.0134   0.4210    0.0276   0.0000   452.8641       13.1867       23.5874      -3.99036      -5.71392       2.37282      -4.31030       2.04504      -1.51491      -1.83373      -10.0241      -8.44439      -9.37820       5.77254      -4.43955      -1.25192       1.70987      0.403412       7.07241       9.45950       10.5541       11.1954       11.5022       11.1112       10.7824       10.0732       9.08765       8.09373       7.23226       5.96062       5.09920       4.13355       3.31673       2.66338       1.92768       1.44850
  29  22 4410.3152    0.6255 12.4460 10.9611 -0.0039  0.2058   0.0123   0.6033    0.0245   0.0000   441.6786       47.1387       15.5400       19.9895      -14.0421      -3.73608       5.69169       1.54153       3.89141      -9.92792       1.69960      -13.4295      0.596582      -6.63827       11.9929       5.18430      -4.09984      0.885589       10.6493       13.9297       15.9045       16.3611       17.1741       16.8628       15.9479       15.0727       13.5914       12.3290       10.6137       9.04117       7.57952       6.38932       4.99619       3.98538       2.91866       2.18183
  29  23 4557.7662    0.4742 12.8977 10.8212 -0.0197  0.2728   0.0112   0.7554    0.0211   0.0000   442.0080       51.4837      -33.1488      -38.6559      -2.21965       12.8538       45.2035       22.1960      -20.8705      -35.4310       16.5058      -22.4824      -13.4115       7.46768       2.63467      0.454944      -5.91514      -1.73095       13.6121       18.3923       20.9601       21.9728       22.5870       22.1666       21.2775       19.8530       17.9363       16.1845       13.9886       11.8441       10.0673       8.22755       6.48674       5.19801       3.78990       2.91584
  30   4 1581.8829    0.2200  0.1330  9.8066  0.0026  0.0107   0.0129   0.0204    0.0256   0.0000   440.7093     -0.883751       18.9365      -1.25400      -3.07392     -0.143900       1.01535     -0.106176     -0.624391      0.787171      0.490164     -0.612120    -0.0183622     -0.762011      0.513131     0.0214225     -0.156236      0.104165      0.658283      0.872308      0.804703      0.889683       1.04236       1.12923       1.22887      0.883631      0.658003      0.637238      0.709820      0.827678      0.764582      0.602195      0.388309      0.273434      0.188838      0.134606
  30   5 1770.0359    0.3561  0.2983  9.9220 -0.0020  0.0131   0.0118   0.0307    0.0314   0.0000   441.0415     -0.555473       21.4478      0.864892      -4.14657     0.0374746      0.223061      0.645367    -0.0110887     -0.331171      -1.16086     -0.273438       1.17573     -0.103757   -0.00225969     0.0320923     0.0714791    0.00428677      0.761964       1.05169       1.12029       1.11798       1.07436       1.06089       1.07757      0.953936      0.936160      0.882211      0.750501      0.640736      0.566471      0.435201      0.326747      0.261119      0.210657      0.147779
  30   6 1949.9609    0.5786  0.4721 10.1802 -0.0037  0.0153   0.0148   0.0349    0.0400   0.0000   442.6545      -1.20962       18.5105      0.828301      -1.43986       1.64248     -0.298244       1.10766      0.673469     -0.546216       1.39088      0.780902     0.0821976     0.0333900     -0.108694      0.603268     0.0289758     0.0842089      0.797147       1.01240       1.15270       1.20953       1.27274       1.17895       1.18649       1.12048      0.964107      0.910222      0.789740      0.662828      0.550047      0.480967      0.361400      0.293330      0.219329      0.174922
  30   7 2126.3870    0.8705  0.6427 10.4723 -0.0008  0.0166   0.0190   0.0406    0.0515   0.0000   439.1865       1.50837       21.8425     -0.672721     -0.149804     -0.740330     -0.942920      0.368728     -0.247706      0.630449      0.599176    -0.0591708      0.538654     -0.338796     -0.113221     -0.267749    -0.0247880      0.571920      0.879571       1.16139       1.25565       1.31529       1.39798       1.33980       1.30680       1.27960       1.08995      0.984575      0.893913      0.706691      0.602689      0.505740      0.408331      0.319226      0.254898      0.198010
  30   8 2297.3706    1.1714  0.9347 11.0593 -0.0039  0.0210   0.0218   0.0529    0.0579   0.0000   441.4677       2.46855       19.4925       3.07232      -4.08710       2.09700       3.56044      -2.32749       1.02474     -0.170111     -0.617338      -1.30921       1.43414     -0.695075      0.640037      0.217182     -0.213549      0.139876       1.08913       1.45503       1.66924       1.72557       1.75811       1.81860       1.70064       1.55865       1.42683       1.21190       1.09788      0.918679      0.787433      0.647380      0.500572      0.404030      0.308481      0.223824
  30   9 2462.3110    1.6061  0.9095 11.9574 -0.0062  0.0212   0.0315   0.0538    0.0550   0.0000   440.5292       2.20961       16.2758      -1.14903      -1.38507     -0.549137      0.370651      0.563328     -0.180678      -2.75225      -3.29695     -0.906445       1.17038     -0.149195     -0.993073     -0.640331     -0.172477      0.513623       1.08560       1.45356       1.54137       1.73385       1.75486       1.71076       1.70554       1.51397       1.37417       1.19891       1.13408      0.926968      0.772328      0.613762      0.500231      0.406135      0.307628      0.232205
  30  10 2623.5364    2.1856  1.0489 12.0579 -0.0020  0.0229   0.0387   0.0539    0.0720   0.0000   442.1355       3.44784       15.0699     -0.719540      -3.58822     -0.247618      0.464139      -1.26171      -3.72206      -2.20471       1.00410      0.243104      0.156742       1.18628     -0.100425     -0.856222      0.399036      0.306506       1.15644       1.68355       1.68178       1.94505       1.89702       1.85954       1.80353       1.69565       1.54958       1.33964       1.16423       1.00411      0.834673      0.710454      0.543142      0.448276      0.331755      0.252049
  30  11 2782.5851    2.7162  0.8869 13.0125 -0.0004  0.0202   0.0527   0.0512    0.0545   0.0000   439.8033       8.29072       18.0339      -2.34838      -3.62805       1.18638      -3.24114      -2.57179      0.751022      -1.27991    -0.0796089      -2.10239      -1.38137     -0.871221    -0.0532508    -0.0279169      0.329931     -0.144803       1.06370       1.39434       1.53066       1.63491       1.65230       1.64256       1.57324       1.46200       1.33496       1.17697       1.05637      0.919153      0.764500      0.631431      0.486161      0.401636      0.300600      0.230190
  30  12 2939.1793    3.5804  0.8623 13.2477 -0.0001  0.0192   0.0675   0.0467    0.0606   0.0000   437.4980       5.64572       13.2670      -2.20419     -0.497200       2.48851      -1.58863      0.523573     -0.433434    -0.0430869     0.0880536      -1.18865      -1.50928     -0.775263      0.215816      0.403467      0.164348     0.0600334       1.06067       1.37485       1.43265       1.46455       1.57096       1.54535       1.54962       1.40501       1.33243       1.14511       1.00719      0.834512      0.736012      0.582364      0.484631      0.373849      0.294387      0.228948
  30  13 3093.5060    3.8495  0.8640 13.7233 -0.0072  0.0204   0.0747   0.0489    0.0624   0.0000   437.6534       4.54518       19.5345       6.49081      -4.67871      0.589076       3.41065     -0.912046      -1.99598      0.266392     -0.333243     -0.775798      -1.33760     -0.697609      0.749946     -0.403448     -0.156671     -0.493231       1.10603       1.53563       1.67244       1.73150       1.74735       1.64282       1.55749       1.49237       1.36003       1.23935       1.14351       1.01565      0.868920      0.745541      0.562646      0.445340      0.336985      0.254381
  30  14 3246.1299    3.4732  1.3541 13.6086  0.0007  0.0278   0.0586   0.0717    0.0562   0.0000   439.8883       5.38400       11.9211       4.02393      -2.43618      -1.27272      -3.99049      -2.80365     -0.406525      -3.14225       2.51402     -0.477911      -1.46448      0.451218     -0.568454     -0.416315      0.702966      0.226179       1.43933       1.97052       2.15036       2.23649       2.30924       2.19156       2.11583       2.02968       1.74858       1.73806       1.44954       1.30301       1.08067      0.879956      0.713880      0.565003      0.446355      0.324507
  30  15 3397.8186    2.9711  1.8292 13.1273 -0.0004  0.0309   0.0435   0.0832    0.0484   0.0000   441.0731       7.33876       12.0271       3.15557      -1.75579      -2.24703       4.04336       2.62440      -2.99964     -0.665844       2.06072      -1.70714      0.345188      0.357163     0.0186769     -0.333140     0.0261364     -0.199805       1.58885       2.12614       2.35926       2.47101       2.58902       2.50460       2.37290       2.30312       2.06278       1.85626       1.59747       1.35901       1.16379      0.978965      0.761994      0.615422      0.471843      0.349041
  30  16 3548.8526    2.4080  2.8047 12.6060 -0.0012  0.0401   0.0302   0.1084    0.0411   0.0000   439.8436       14.1475       12.1058       7.33467      -5.30530      0.908688      -10.2356      -1.74089    -0.0657848      -4.12022       3.24393     -0.681945      -2.55479       1.78841      0.758881     -0.219787      -1.14697   -0.00820918       2.06161       2.73270       3.03775       3.15370       3.31348       3.29053       3.07466       3.04510       2.61464       2.34978       2.10019       1.73443       1.51564       1.24423      0.982061      0.785837      0.591651      0.457922
  30  17 3699.3744    2.0012  4.5348 11.7766  0.0002  0.0517   0.0203   0.1429    0.0377   0.0000   439.5462       7.74474       11.1810      0.841726     -0.772843       1.69790     -0.766296       2.64841       1.60532       3.39911       2.08963       2.52634       1.26124      -1.02137     -0.295661     -0.276037      0.852973      0.427028       2.62344       3.42819       3.97933       4.20556       4.29933       4.19065       4.04264       3.75482       3.45576       3.08430       2.69251       2.25192       1.93944       1.57393       1.27441       1.01690      0.760463      0.576066
  30  18 3849.2064    1.5766  5.8942 11.6275 -0.0006  0.0668   0.0167   0.1874    0.0305   0.0000   437.5065       9.06273       22.5231      -3.99252      0.368517       4.04870       8.41077      -2.30318     0.0885778     -0.626025       2.28287      -3.85290      -3.00207      -5.13439       1.48178    -0.0588108     -0.335147     -0.252271       3.42401       4.46755       5.22429       5.29030       5.56315       5.51105       5.16476       4.98502       4.48291       3.96698       3.47510       2.96023       2.49790       2.06067       1.63193       1.32833       1.00148      0.758311
  30  19 3998.7977    1.2714  7.8709 11.3076 -0.0012  0.0852   0.0135   0.2484    0.0277   0.0000   432.5594       13.9373       24.5223       9.93566      -12.0599      0.561515       13.8964       5.43564       1.19850      -8.27296      -3.30504      -4.04086       2.66172       3.38576       1.10649      -3.15532     0.0518607     -0.737224       4.31021       5.78361       6.56843       6.92740       7.04690       6.98965       6.52191       6.23872       5.60972       5.14703       4.46060       3.87917       3.22797       2.66270       2.15903       1.67228       1.30374      0.975162
  30  20 4147.9616    1.0090  9.4131 11.1706 -0.0018  0.1106   0.0130   0.3264    0.0267   0.0000   443.4789       8.41069       21.7298       11.1619      -7.41156      -3.00044       25.9101      -8.28453      -10.0474     -0.892153       1.87110      -5.07115       3.16166      -1.59425      -3.99156     -0.711037      0.990331       1.95484       5.50152       7.39433       8.39062       8.80903       8.82542       8.92873       8.38661       8.10105       7.18796       6.50895       5.74076       4.97692       4.14383       3.46285       2.72978       2.21147       1.64981       1.26869
  30  21 4296.4796    0.7412 10.8410 11.0865 -0.0019  0.1586   0.0141   0.4859    0.0278   0.0000   440.9686       23.4453       16.3166      -20.4458    -0.0771349       4.09018       11.7436      -12.1293       6.93259       8.88097      -9.83904       16.1520     -0.641462     -0.743548      -6.48522      -4.23025     -0.173342       1.19788       7.73100       10.3570       11.8451       12.3136       12.8046       12.6656       11.9827       11.4295       10.2773       9.29265       8.18069       7.02472       5.84504       4.85232       4.00250       3.09804       2.33208       1.75494
  30  22 4444.8747    0.5965 12.8409 10.9417  0.0028  0.2177   0.0122   0.6301    0.0231   0.0000   456.0700       9.63507       22.4242       5.68148      -12.6537      -31.9779      -21.2964       37.0036      -11.4380      -19.9538      0.528999      -3.91362      -5.44499      -1.96948       2.49168      -12.7640      -2.06365       2.61125       10.6361       14.2886       16.2952       16.8764       17.7105       17.3008       16.6893       15.6720       14.2552       12.7242       11.2943       9.56983       7.98318       6.71822       5.37428       4.30900       3.18693       2.47054
  31   4 1599.3330    0.2190  0.2028  9.8082 -0.0020  0.0142   0.0093   0.0247    0.0260   0.0000   440.3847      0.647075       20.7610     -0.158703     -0.183535      0.837564      -1.27931      0.582273     -0.543620      0.832666      0.532975     -0.619685    -0.0907857      0.315720      0.709457     -0.188067    -0.0950231    -0.0271051      0.803278      0.869238       1.12724       1.18002       1.09602       1.21791       1.15745       1.08547       1.04878      0.796011      0.775908      0.817602      0.686767      0.494980      0.370122      0.305386      0.269196      0.213248
  31   5 1788.2617    0.3940  0.3200  9.8903 -0.0030  0.0130   0.0121   0.0282    0.0323   0.0000   441.7545     -0.587336       19.9054      0.777032      -1.92228      0.123994      -1.07328     -0.127664       1.24527     -0.434264      0.234729      0.973571    -0.0542874     -0.830519     -0.332639   -0.00315280     0.0936382    0.00824173      0.751491       1.00316       1.13206       1.28521       1.32729       1.30661       1.19548       1.07647      0.998594      0.938250      0.790113      0.629757      0.521069      0.405695      0.327208      0.286860      0.222450      0.156006
  31   6 1969.4337    0.5813  0.5195 10.2219 -0.0014  0.0154   0.0142   0.0387    0.0391   0.0000   440.4706      0.599681       20.6641      0.702943      -1.53529      0.411388       1.22902      -1.13286      -1.83629     -0.368510       1.37539     -0.380880     -0.185320      0.312092      0.148293     -0.350101     -0.143785     -0.187008      0.793204       1.04704       1.10234       1.27871       1.23035       1.25661       1.16337       1.10064      0.995922      0.938250      0.833572      0.701444      0.552085      0.474039      0.383603      0.333319      0.243187      0.190681
  31   7 2147.0387    0.8578  0.6721 10.5582 -0.0019  0.0170   0.0181   0.0427    0.0482   0.0000   440.2179      0.841730       20.2378      -2.14201     -0.824992     0.0173317      -1.28358     -0.332467      0.267031      -1.60037     -0.292331       1.47133     -0.229764      -1.60356     0.0925620     -0.241947    -0.0355754    0.00146301      0.795234       1.14129       1.20354       1.28057       1.35152       1.30812       1.29232       1.22562       1.05170       1.01814      0.808226      0.780727      0.598636      0.537173      0.415883      0.321853      0.256881      0.195289
  31   8 2318.9862    1.2350  0.8555 11.2143 -0.0055  0.0202   0.0236   0.0478    0.0559   0.0000   441.6378       1.67780       18.7785      -3.10774      -2.76335     -0.168227       1.23037       4.35844    -0.0795709     -0.838656     -0.251273      -1.03570      0.821141      0.404389      0.961735     -0.326574     -0.431922     -0.168990      0.961367       1.34317       1.47893       1.51067       1.64245       1.56373       1.54161       1.43292       1.27922       1.19852       1.02605      0.889729      0.737285      0.609546      0.501157      0.395903      0.308140      0.234917
  31   9 2485.0448    1.6978  0.9406 11.9744 -0.0022  0.0219   0.0322   0.0535    0.0558   0.0000   441.5071       2.54151       18.8571      0.398625     -0.541871     0.0572755      -1.08500      -2.53496      0.335740       1.06731     0.0120526      0.161450      0.606368       1.09773     -0.107495     -0.167844     -0.202060    -0.0533944       1.07515       1.59185       1.67595       1.85478       1.83449       1.79261       1.63078       1.64032       1.40235       1.35448       1.16030       1.01781      0.849353      0.717648      0.541456      0.420033      0.336148      0.255738
  31  10 2647.8882    2.2071  1.0155 12.3979 -0.0028  0.0213   0.0401   0.0591    0.0599   0.0000   441.8479      0.284552       19.0148       2.04916       2.31914      -1.68749      0.171049    -0.0559493     -0.938167      -2.48747      0.542323     0.0309184       1.18384    -0.0226226     -0.168319     0.0319881      0.469879      0.164991       1.15835       1.51836       1.60010       1.75954       1.83109       1.81424       1.65321       1.47792       1.43146       1.35872       1.15815      0.966846      0.823743      0.683138      0.564712      0.437167      0.355112      0.259489
  31  11 2808.3990    2.8400  0.8456 12.9697 -0.0002  0.0187   0.0547   0.0498    0.0557   0.0000   442.2359       6.18593       13.5326       1.29399     -0.530561      0.276835      -2.66624       1.12583     -0.543395     -0.804018     -0.659318      0.418852      0.524768     -0.680923    -0.0507032     -0.724245     0.0891471      0.593534      0.964542       1.34267       1.42868       1.57247       1.51258       1.49942       1.43774       1.38328       1.26462       1.16172       1.00310      0.839033      0.741015      0.591654      0.496228      0.387580      0.296269      0.231240
  31  12 2966.2326    3.6176  0.8248 13.3968  0.0050  0.0184   0.0696   0.0468    0.0566   0.0000   438.0934       6.16236       16.9547       2.75020      0.435301     -0.141169     -0.328484      -2.04290      -2.68588      0.354297       1.90037       1.28192      0.144416     -0.833412      -1.18413      0.167452      0.755976     -0.172166      0.949087       1.33048       1.46158       1.56272       1.62258       1.56343       1.51890       1.42750       1.30517       1.10495       1.00247      0.813473      0.714366      0.584773      0.475528      0.362820      0.293311      0.217800
  31  13 3121.3819    3.7953  1.0114 13.5982  0.0025  0.0221   0.0676   0.0550    0.0652   0.0000   436.1365       6.02253       19.5660       3.78820      -3.99744      -3.49361      0.432437      -1.78514      -1.56650      0.475554       1.55805       1.65754     -0.470454     -0.668093    -0.0396363     -0.442828    -0.0607220      0.683065       1.10319       1.56663       1.72724       1.79141       1.83575       1.73996       1.68133       1.57342       1.38528       1.31003       1.19194       1.06397      0.882892      0.730598      0.570046      0.460475      0.356462      0.272561
  31  14 3274.9435    3.4345  1.3289 13.5601 -0.0007  0.0256   0.0571   0.0713    0.0573   0.0000   440.0947       8.55383       13.0302       1.43333     -0.139867     -0.155241      0.860053      -4.08630      -6.77451     -0.819137       2.06560     -0.755747       1.22819     -0.460182      -1.01342      0.974139      0.330769      0.542140       1.33997       1.79245       1.97704       2.06718       2.02299       2.01572       1.94045       1.84926       1.74879       1.55817       1.39271       1.23408       1.02528      0.848600      0.694340      0.545221      0.424710      0.329018
  31  15 3427.4800    2.8641  2.1567 12.7725 -0.0002  0.0330   0.0369   0.0880    0.0468   0.0000   441.4656       11.2459       6.92006       1.98861       8.42584       3.03013      -6.28363      0.484939      -2.99449       1.42695      0.655846      -2.54252       2.90056      -1.31447      0.441070      0.578354     -0.468521     -0.716116       1.61696       2.15840       2.40320       2.48298       2.66724       2.61696       2.52170       2.37780       2.16780       1.90595       1.72914       1.40141       1.26442       1.02252      0.814343      0.668788      0.506653      0.402443
  31  16 3579.3706    2.3085  3.1488 12.4712 -0.0023  0.0424   0.0266   0.1111    0.0365   0.0000   440.7126       7.87245       2.18012       1.48958       6.40572       3.34936      -6.03110      -6.43457      -4.45677      -2.94679       3.89572      -1.09360       1.02761      0.897668       1.58084     -0.508421     -0.904455     -0.298966       2.05665       2.78024       3.13793       3.34710       3.43522       3.34709       3.23568       3.03719       2.80590       2.53047       2.20262       1.90804       1.58330       1.34552       1.07130      0.874232      0.658696      0.508594
  31  17 3730.4717    1.9006  4.6451 11.8313 -0.0018  0.0536   0.0194   0.1423    0.0345   0.0000   437.9620       8.91409       23.5168       6.86491      -8.54291      -2.82335      0.646679      -3.63891       4.73100      -2.57178      0.929932      -6.29666      -2.34775      -1.43141       3.36403      0.464083     -0.677346      0.632178       2.66638       3.57372       3.98776       4.16974       4.24881       4.31206       4.00249       3.84568       3.56901       3.17223       2.84115       2.41475       2.07244       1.70770       1.35156       1.10687      0.866705      0.662665
  31  18 3880.8671    1.5524  6.4645 11.4475 -0.0009  0.0677   0.0150   0.1911    0.0297   0.0000   440.0958       12.1888       25.5135       9.39919      -8.75398       4.98851     -0.980911     -0.203753      -3.23753      -3.24369      -3.97572       2.43802      -3.50950       2.17012     -0.124929    -0.0803595      0.685553    -0.0771727       3.33829       4.45419       5.01746       5.38998       5.54810       5.44502       5.20145       4.94887       4.41017       4.04690       3.50681       3.10243       2.57996       2.11837       1.73595       1.39278       1.04918      0.816683
  31  19 4030.9320    1.2180  8.1243 11.2253 -0.0025  0.0876   0.0129   0.2480    0.0273   0.0000   440.9536       20.4592       8.21125      -1.77690      -2.37981       16.2766     0.0494988      -10.5545      0.975132      -4.25573      -7.14646      -12.6112       1.44598      -5.69657       2.82785      0.767681      -2.51896      0.217388       4.31213       5.64915       6.43160       6.77319       6.91195       7.06619       6.55830       6.28641       5.74000       5.16016       4.49623       3.96399       3.29243       2.76996       2.21851       1.80797       1.36918       1.04652
  31  20 4180.8704    0.9416  9.5181 11.1581  0.0020  0.1148   0.0129   0.3421    0.0265   0.0000   438.9192       11.6745       7.53535       3.37841      -9.60714      0.699978      -8.82889      0.136539      -4.20706       9.97958      -12.5980       1.94284      -4.93157       1.51340       3.95538       2.58818      0.216185     -0.674016       5.62162       7.52759       8.49286       8.91018       9.15168       9.20592       8.61948       8.33847       7.50238       6.73794       6.06835       5.17499       4.41459       3.61742       2.99641       2.37033       1.81461       1.41161
  31  21 4329.9167    0.7039 10.6593 11.0941  0.0029  0.1582   0.0145   0.5110    0.0265   0.0000   449.6221       23.7023       9.40068       15.6039      0.181773      -16.1197       11.1815       11.3375      -26.3727      -6.13028       9.14233      -3.96294     -0.459095      0.423610      -1.99982      -5.07653       1.39131       2.86314       7.41325       10.1285       11.4891       12.1392       12.4497       12.3603       11.6634       11.1768       10.1830       9.21791       8.17341       7.07681       6.00826       5.01483       4.08673       3.22781       2.43069       1.88481
  32   5 1806.1882    0.4169  0.3539  9.9423 -0.0056  0.0140   0.0120   0.0301    0.0337   0.0000   441.6299      0.146836       21.3497      -2.62880      -1.50827      0.290827     -0.296476     -0.557459     -0.207497      0.204016       1.44448      0.862755   -0.00886167      0.606530      0.166091      0.218835    -0.0501511     0.0736856      0.749276       1.03125      0.981955       1.12976       1.10733       1.18374       1.04789      0.943451      0.875629      0.851119      0.781431      0.693204      0.532664      0.459146      0.378973      0.303729      0.229249      0.182130
  32   6 1988.6587    0.6220  0.5739 10.1302  0.0008  0.0158   0.0140   0.0392    0.0433   0.0000   441.8217       1.16277       18.3502      0.843794      -1.83270      -1.84675       1.59934      -1.14562     -0.808494       1.14033     0.0836525     -0.637769     -0.265825     -0.564774     -0.144982      0.295962      0.240140     0.0643348      0.712529      0.998361       1.05355       1.18512       1.19986       1.19138       1.10130       1.10785      0.988354      0.892251      0.775110      0.679512      0.573332      0.478167      0.395083      0.311886      0.238261      0.190130
  32   7 2167.3575    0.9161  0.6828 10.7041  0.0004  0.0170   0.0194   0.0433    0.0499   0.0000   439.6052      0.239074       18.8065       1.23257     -0.306558     -0.839786     -0.243467      0.535139      -1.02002      0.225821      0.221239       1.25696      -1.03658      0.727337     -0.552435     -0.369978      0.785394     0.0279075      0.899777       1.12723       1.18294       1.26006       1.40261       1.31681       1.27673       1.19837       1.12701      0.999703      0.932219      0.777964      0.661658      0.556252      0.446539      0.383094      0.306919      0.225794
  32   8 2340.0847    1.2467  0.9830 11.2084 -0.0005  0.0244   0.0225   0.0539    0.0597   0.0000   439.3913       1.70622       18.5046   0.000385464      -1.63784     -0.927159     -0.818022     -0.890725     -0.846182       1.98293       1.23213     -0.585230     -0.243754      0.208957      0.883391     -0.522211      0.434964    -0.0158498       1.36516       1.99155       2.11842       2.15589       1.90708       1.70743       1.56166       1.52525       1.53190       1.53594       1.42870       1.29330       1.15573      0.992107      0.764716      0.591304      0.469443      0.342599
  32   9 2507.3595    1.8029  0.9571 12.0947 -0.0039  0.0211   0.0330   0.0527    0.0569   0.0000   440.0724      0.722269       18.4881       1.69918       1.27637    -0.0391974    -0.0200184     -0.416711       1.40289      0.752904       1.53167      0.119597     -0.390875       1.72841     -0.128061      -1.20117      0.130805      0.124765       1.07652       1.52737       1.65409       1.77745       1.76972       1.69754       1.61841       1.50637       1.37082       1.30610       1.17208       1.05847      0.954113      0.796491      0.633674      0.517470      0.395935      0.300759
  32  10 2671.6691    2.4498  0.9723 12.5391 -0.0007  0.0196   0.0439   0.0537    0.0607   0.0000   440.2519       4.65019       15.0026       1.33834     -0.887319     -0.794091      -1.56527      0.144849      0.502714      -4.00921      0.120453      0.552901     -0.130865     -0.631759      0.471211     -0.690343      0.244155      0.245875      0.979827       1.33935       1.44234       1.50007       1.57277       1.49380       1.54096       1.42738       1.32650       1.15952       1.00525      0.922932      0.784732      0.646154      0.522911      0.426006      0.329752      0.258544
  32  11 2833.8132    2.9221  0.8425 13.1505 -0.0054  0.0193   0.0551   0.0461    0.0528   0.0000   440.9613       5.29572       15.9640       3.16881     -0.560337      -1.34140       2.08015     -0.628127     -0.517407      0.310130      0.514812      -2.79355    -0.0450226     -0.661175     -0.535357      0.280444      0.162045     -0.706853      0.892445       1.25059       1.36036       1.40804       1.48812       1.44175       1.42116       1.31818       1.27727       1.12542       1.01022      0.862308      0.722600      0.572080      0.485255      0.397237      0.322640      0.253293
  32  12 2992.7955    3.5697  0.8214 13.5562 -0.0007  0.0183   0.0674   0.0457    0.0532   0.0000   440.6902       4.49952       18.0636       3.75639      -2.91164      0.307652     -0.676747      -2.77887      -1.94149    -0.0401077      0.560387     -0.431118     -0.610511    0.00901817     -0.229671      0.597057      0.291137      0.188260      0.912942       1.19338       1.35256       1.48154       1.52370       1.46435       1.46915       1.35415       1.23507       1.11902      0.997539      0.783819      0.735717      0.574280      0.460914      0.399010      0.296920      0.229153
  32  13 3148.9924    3.7451  0.9816 13.7943 -0.0014  0.0219   0.0693   0.0548    0.0568   0.0000   439.2104       5.45285       14.5544      0.595088      0.322541      0.662982     -0.445848      -2.04086       2.78221     -0.315950    -0.0461209     -0.724218     -0.668383     -0.361532     -0.815556      0.183556      0.375701     -0.682456       1.12447       1.56895       1.63255       1.76136       1.84218       1.68293       1.74358       1.64771       1.57336       1.35864       1.15848      0.984236      0.820639      0.685105      0.570365      0.452633      0.359611      0.286556
  32  14 3303.3877    3.3319  1.6004 13.3665 -0.0009  0.0278   0.0494   0.0758    0.0532   0.0000   442.1935       9.02038       16.2641       1.57912       9.41757     -0.867378      -6.31846       1.65382      -4.76089     -0.525363       1.82959      0.614180     -0.581955     -0.322376      0.270284     -0.317951     0.0506173     -0.958693       1.31983       1.82691       2.03400       2.14212       2.21263       2.16538       2.03487       1.97393       1.82221       1.67791       1.43746       1.25345       1.07397      0.882794      0.722918      0.582752      0.461406      0.353075
  32  15 3456.8636    2.7687  2.3182 12.7776 -0.0005  0.0350   0.0343   0.0889    0.0425   0.0000   445.1515       6.13545       3.11774       2.09381       5.86385       4.67970      -4.97203      -8.01052       3.46514      0.411177       3.09517     -0.702007      0.402637    0.00924470      0.624634      0.403755     -0.753645     -0.782270       1.63429       2.20507       2.52534       2.61636       2.78412       2.64971       2.55837       2.50166       2.24621       2.02247       1.79354       1.53009       1.34712       1.09573      0.915593      0.736260      0.557143      0.425437
  32  16 3609.5876    2.1647  3.5140 12.3449 -0.0017  0.0430   0.0232   0.1234    0.0332   0.0000   442.3359       13.6815       4.56265     -0.847561       3.36640      -2.62765     -0.953023      0.921824       2.14905       4.66392       1.57809      -2.31866      -2.59628      -1.76466      -1.00964     -0.457503      0.833717    -0.0434415       2.08988       2.68309       3.11429       3.19793       3.41346       3.32370       3.24097       2.99644       2.78356       2.53391       2.24578       1.93230       1.67824       1.34754       1.14024      0.899699      0.714674      0.560310
  32  17 3761.4810    1.8029  5.0795 11.8057 -0.0008  0.0574   0.0179   0.1559    0.0315   0.0000   440.6238       5.27686       12.6460       7.21737      -10.4215      -1.72078      -5.47864      0.207141      0.554220     -0.123754       2.50390     -0.763948       1.00604     -0.831393       2.87935       1.27916     -0.563118     -0.549027       2.66999       3.63548       4.07915       4.20119       4.47198       4.46641       4.25732       3.95180       3.65783       3.31974       2.93640       2.59187       2.15519       1.82482       1.49373       1.19318      0.929062      0.708190
  32  18 3912.4573    1.4546  6.8915 11.4250 -0.0000  0.0717   0.0141   0.2055    0.0281   0.0000   442.4296       15.4439       10.4501       6.79135       3.26219       11.8717     -0.621254       2.77555       9.64024       2.00994       4.29931      -2.49703      0.269199      0.785418       2.06629      -1.65938      0.474937     -0.428105       3.41979       4.59203       5.19307       5.44610       5.58146       5.61680       5.27542       5.11141       4.58333       4.23104       3.74974       3.27974       2.79559       2.35250       1.91558       1.55418       1.17289      0.922959
  32  20 4213.3063    0.9046 10.9156 11.1511  0.0007  0.1340   0.0125   0.3986    0.0263   0.0000   442.2633       20.3221       15.7850       23.4576       16.0805      -3.03449      -16.3790      -21.3558       13.7547       2.17373       7.61167       5.57599     0.0310291       1.85317      -2.25351     0.0138819      -1.05486       2.97172       6.14159       8.35843       9.58870       9.98127       10.4229       10.2167       9.87803       9.31416       8.59558       7.87238       6.95206       6.00462       5.16990       4.32722       3.51195       2.82107       2.16096       1.69162
  32  21 4363.2389    0.6439 10.7709 11.1066 -0.0005  0.1748   0.0161   0.5840    0.0280   0.0000   431.2451       29.5311       35.4885       4.35062       4.66839      -27.0829    -0.0178326       5.99623       5.62134      -1.85424      -10.5346      0.551693      -9.04066      -9.02005      -6.60521      -4.42475      -2.43153      -4.60572       7.98024       10.6194       12.4770       12.9627       13.3064       13.3652       12.6376       12.2476       11.0861       10.1720       9.03252       7.70623       6.72261       5.53962       4.53523       3.68630       2.79891       2.19395
  33   4 1633.2231    0.2898  0.2057  9.8029 -0.0053  0.0102   0.0117   0.0222    0.0266   0.0000   440.9332     -0.806194       20.5295    -0.0611000      -2.06153     -0.329755       1.57848      0.389667     -0.324218     0.0885759      0.529482     -0.523540      0.281798     0.0842375     -0.133469     -0.330629     -0.220210     0.0850245      0.552813      0.679020      0.808626      0.913000      0.947939      0.897881      0.860835      0.812014      0.768176      0.666179      0.520613      0.537543      0.492810      0.406985      0.333554      0.266352      0.192778      0.152579
  33   5 1823.8602    0.4095  0.4215  9.9481 -0.0031  0.0145   0.0111   0.0348    0.0341   0.0000   442.3581    -0.0328330       20.3629      -1.19857     -0.268861     -0.958047       1.33610       2.66335      0.627866     -0.756880      -1.04440      0.862974      0.376295      0.243868      0.264040     -0.340317     -0.185193     -0.211060      0.715865      0.913820       1.05615       1.08554       1.09677       1.06792       1.07968       1.09252      0.957466      0.859788      0.754716      0.628851      0.548811      0.454394      0.396543      0.302816      0.245062      0.205212
  33   6 2007.6422    0.6345  0.6010 10.1548 -0.0006  0.0164   0.0139   0.0396    0.0447   0.0000   439.8570     -0.799287       20.6640      0.578223      -3.11384     -0.412919       1.09401     -0.756252     -0.938506     -0.744339      0.814095      0.730993     -0.406632      0.135327     -0.121908      0.491447      0.107087     -0.172807      0.760162       1.04127       1.10692       1.21708       1.20401       1.25478       1.16629       1.11831       1.04395      0.938421      0.824908      0.744480      0.603683      0.535078      0.438949      0.347749      0.282140      0.209323
  33   7 2187.3446    0.9525  0.7352 10.6719 -0.0001  0.0171   0.0184   0.0417    0.0519   0.0000   440.1672       1.20369       21.6157     -0.633832     -0.438275    -0.0325701      -1.09770      -1.35919       1.84038      0.753201    -0.0441711      0.182042      0.535572     -0.189045     -0.226625    -0.0160489      0.231708      0.298299      0.848036       1.09678       1.24484       1.31341       1.36792       1.34512       1.32676       1.20798       1.13637       1.04424      0.923457      0.765936      0.679506      0.581281      0.465656      0.374317      0.310294      0.232629
  33   8 2360.9018    1.3523  0.9151 11.3537 -0.0014  0.0194   0.0243   0.0509    0.0574   0.0000   442.0588       2.05432       16.6236     -0.188694      -3.78210       2.86950       1.31430      -1.59595     -0.865754       1.54374      0.368772     -0.643541      0.163188    0.00112472      -1.10059     0.0827009     -0.259294     -0.418957      0.916297       1.23707       1.40242       1.49915       1.50966       1.50645       1.46876       1.42903       1.24628       1.13515       1.04593      0.877151      0.769923      0.675266      0.519558      0.436574      0.334618      0.271226
  33   9 2529.1876    1.7861  0.9900 12.0664 -0.0062  0.0217   0.0322   0.0544    0.0561   0.0000   441.3774      0.378351       18.1062       4.76905      -2.52417       2.62499       2.49159      -2.32781     -0.594946      -2.04331       1.10764      -1.84610       1.20236      0.193457     -0.401088      0.621784      0.103404     -0.355636      0.989638       1.38867       1.54297       1.66711       1.69929       1.65798       1.66580       1.52703       1.44800       1.29138       1.10574      0.958993      0.828478      0.668029      0.561279      0.450926      0.354625      0.283516
  33  10 2695.0751    2.4576  1.0191 12.6155 -0.0014  0.0208   0.0428   0.0558    0.0596   0.0000   442.1427       3.57150       17.3449       3.07787      -3.25151      -4.03271      0.255904     -0.532925      -3.67932      0.471345      0.271645      -1.00675       1.01420      0.406263      0.354863      0.141204     -0.234425      0.243799      0.968790       1.34226       1.46074       1.57658       1.62894       1.59532       1.58941       1.43745       1.37137       1.22246       1.05840      0.943733      0.817073      0.682257      0.534544      0.442842      0.349145      0.276677
  33  11 2858.6409    3.2584  0.8292 13.1468 -0.0017  0.0171   0.0617   0.0480    0.0553   0.0000   438.8413       3.28676       18.3631      -1.39330      -3.48233       1.84943      0.210701      -2.54541      -2.60182      -1.52487      0.317093      0.594937     -0.365083     -0.921572      0.951918    -0.0369639     -0.283518      0.181783      0.874476       1.13828       1.24993       1.27277       1.34969       1.33816       1.32258       1.30436       1.14447       1.04960      0.944754      0.766030      0.684964      0.551980      0.481282      0.375012      0.298778      0.249866
  33  12 3018.9027    3.7889  0.9239 13.5343 -0.0038  0.0199   0.0696   0.0495    0.0603   0.0000   440.3765       3.56273       18.2877       3.39695      -4.50143      0.785392      0.617775     -0.766272      -1.47417      -3.23601       1.17419      -1.30014       1.30117    -0.0112811     -0.552799     -0.744477     -0.227994     -0.249014      0.984895       1.37568       1.48060       1.60628       1.57639       1.49607       1.39692       1.36415       1.26828       1.21665       1.08850      0.970774      0.847360      0.705584      0.570000      0.462380      0.349301      0.267253
  33  13 3176.1470    3.6855  1.1365 13.7636 -0.0019  0.0234   0.0633   0.0602    0.0572   0.0000   440.3775       4.24479       13.6014      0.888749      -1.94370      -3.80986     -0.177829     -0.584016       1.15838      0.536424      -2.94386      0.982094     -0.360999    -0.0972095     -0.555013     0.0155756     -0.106658      0.204641       1.05724       1.46810       1.62541       1.75094       1.79525       1.72175       1.66233       1.61831       1.49200       1.33694       1.24255       1.05165      0.887487      0.776071      0.601640      0.511354      0.390827      0.313025
  33  14 3331.5797    3.3604  1.6139 13.2633 -0.0001  0.0270   0.0477   0.0722    0.0537   0.0000   438.3220       5.18220       15.3976       3.26982       2.48148       1.39995       1.78342     -0.846855       1.30981      -4.53753      0.334800     -0.373831      0.219440     -0.967758      0.801771    0.00535281     -0.870621     -0.407494       1.28152       1.79496       1.96848       2.10522       2.14964       2.13746       2.10739       1.96116       1.84928       1.62475       1.48780       1.19860       1.06906      0.891289      0.723717      0.590720      0.460301      0.368318
  33  15 3485.8880    2.6404  2.6008 12.7870 -0.0015  0.0353   0.0315   0.1002    0.0388   0.0000   440.5971       6.49030       10.4798       5.81290      -1.15387      -1.94654       1.10487      0.518272      0.966966      -2.60949      -1.79106       1.07702      -1.30126      0.784734      -2.59445      0.374817      0.576144    -0.0711770       1.68252       2.22129       2.51394       2.69237       2.80927       2.71303       2.62351       2.54273       2.33648       2.09120       1.87085       1.60076       1.38067       1.17136      0.945759      0.780554      0.612233      0.464724
  33  16 3639.4316    2.0885  4.0133 12.1595 -0.0016  0.0470   0.0211   0.1269    0.0310   0.0000   438.2636       10.6068       10.9105       4.80287       5.69642     -0.590046      -9.98656      -10.4127       7.63005      -5.18193       2.07978      -5.59398     0.0845727     -0.205214      -1.72997     0.0491624       1.64536     -0.261816       2.18187       2.86281       3.32118       3.38564       3.62003       3.54657       3.47567       3.27006       3.02347       2.76155       2.40288       2.11458       1.82136       1.52460       1.26901       1.01464      0.799728      0.622690
  33  17 3792.0007    1.6826  5.2511 11.7892 -0.0019  0.0591   0.0169   0.1631    0.0295   0.0000   439.6149       13.6566       14.0378       2.08934       3.81207      -2.59014      0.796855      -6.08338      -5.43595     -0.724560      -9.04501       2.84262       1.66881       1.74449       1.73625     -0.410920       1.75851      0.360627       2.68831       3.70735       4.15732       4.28026       4.67060       4.37448       4.42293       4.11614       3.78457       3.49823       3.00547       2.68493       2.30327       1.93780       1.56343       1.26898      0.989790      0.784601
  33  18 3943.8161    1.3521  7.1595 11.4123 -0.0030  0.0763   0.0135   0.2146    0.0265   0.0000   436.8469       15.6067       2.19436       4.98592      -1.96812      -14.0240      -1.10341      -2.26404       7.00521      -2.13290      -4.22360      0.504691      -3.56551      -7.50361       1.29963     -0.411472      -1.57997     -0.164864       3.53356       4.73878       5.30111       5.64855       5.88371       5.72752       5.71238       5.27428       5.02164       4.35638       4.03207       3.43527       2.99275       2.50700       2.07902       1.67480       1.31149       1.01299
  33  19 4095.3466    1.0767  8.5096 11.2702 -0.0023  0.0968   0.0128   0.2816    0.0256   0.0000   432.2407       17.5371       30.6163       7.26814      -2.99595      -7.36682       6.82966       4.77003      -4.18300      -2.42927     0.0918376       7.58729       5.38859     -0.444197      -4.26655      -4.47299       4.16047       1.47564       4.37565       5.90243       6.66074       7.00212       7.41134       7.13866       7.06414       6.53072       6.17670       5.59264       4.95735       4.39657       3.80214       3.14354       2.61517       2.12788       1.62142       1.28337
  33  20 4245.9297    0.8778 11.7940 11.1241 -0.0012  0.1434   0.0118   0.4302    0.0250   0.0000   438.5777       23.9341       23.9115      -5.14161      -10.5278      -8.24515      0.297826       12.1405      -7.39528       4.21905      -5.45121       2.50987     -0.808607      0.543740      -2.74235      -2.24638       1.01406       1.26915       6.37532       8.60606       9.86343       10.2987       10.8051       10.6149       10.2107       9.80841       9.05685       8.23248       7.34369       6.46718       5.55432       4.65108       3.86978       3.10233       2.42166       1.89650
  33  21 4396.2027    0.5502 10.0762 11.1336  0.0002  0.1869   0.0216   0.7596    0.0339   0.0000   430.5799       17.9870       9.58958      -16.6999       27.3994       9.33943      -4.05765      -37.9259      -9.40774       29.0637       15.8218      -6.46606      -2.59543       3.53920      -3.09557      -2.32447      -2.65519      -1.22338       8.49350       11.1717       12.7471       13.6035       14.1845       13.8535       13.6667       12.9079       11.9301       10.6818       9.71592       8.31520       7.32719       6.14582       4.99677       4.08878       3.15375       2.47349
  33  22 4546.3692    0.4014 10.3162 10.9792  0.0241  0.2633   0.0257   1.1994    0.0354   0.0000   419.3279      0.594010       40.1618      -29.4030      -22.0041       17.3943      -8.63530      -15.1210       1.95843      -12.1334      -18.1590       10.2732       24.5306     -0.816413      -9.35049      0.882181       12.8374       6.26604       11.4619       15.2886       18.3339       18.3428       19.6757       19.2094       18.3818       17.7692       16.2853       14.9671       13.4681       11.5465       10.0655       8.45824       6.97069       5.72885       4.30579       3.34710
  34   3 1441.1532    0.1400  0.0949  9.7623  0.0073  0.0126   0.0096   0.0227    0.0224   0.0000   441.2156      0.303152       21.9163      0.956024      -2.96260      0.514458     -0.758962     -0.262745      0.183400     -0.483660      0.774288     -0.160125     -0.680292     -0.735670     0.0108063     -0.148168    -0.0703874     -0.206739      0.615704      0.675180      0.859714       1.13067      0.912226      0.791139      0.966159      0.979947      0.746496      0.757847      0.706599      0.614786      0.506520      0.420208      0.349203      0.373318      0.302349      0.202703
  34   5 1841.2580    0.4475  0.3626  9.9533 -0.0022  0.0118   0.0121   0.0296    0.0322   0.0000   440.9422     0.0961163       19.4805      0.622981      -2.21653     0.0713624      0.487546    -0.0696521     -0.644881     -0.875708    -0.0699216      0.565867      0.979799     0.0444625     -0.123305    -0.0377811     -0.348258      0.123915      0.588360      0.763952      0.911454      0.872143      0.959203      0.911779      0.853526      0.845577      0.786471      0.751723      0.678034      0.569289      0.509390      0.437629      0.351714      0.296153      0.253578      0.182797
  34   6 2026.3348    0.6732  0.6172 10.2377 -0.0062  0.0159   0.0143   0.0403    0.0438   0.0000   440.5317      0.550470       20.5073     -0.923044     -0.839362       1.15069      -1.14518      0.635886     -0.160848      0.316979      -1.21017     0.0182029     -0.534672      -1.02738     -0.816400     -0.183752     -0.258363      0.427577      0.676722      0.925109       1.01984       1.08217       1.14184       1.12438       1.12647       1.05707      0.950800      0.865865      0.785990      0.700998      0.599005      0.498460      0.424181      0.343809      0.264283      0.210052
  34   7 2207.0485    1.0312  0.8398 10.6559 -0.0007  0.0185   0.0187   0.0444    0.0537   0.0000   441.1409     -0.171559       19.3550      0.897882      -4.59821       1.33856       1.12909      -1.60373       1.56002     -0.264854     -0.418290     -0.728944     -0.868518      0.702475     -0.358786      0.142907    0.00352292    -0.0760422      0.825810       1.16449       1.24585       1.33020       1.44524       1.35704       1.37505       1.20914       1.16874       1.07892      0.984006      0.817297      0.713457      0.619227      0.494892      0.405421      0.325571      0.255713
  34   8 2381.2739    1.4207  0.9306 11.5858  0.0023  0.0198   0.0257   0.0515    0.0545   0.0000   440.2568       1.00692       21.1320      0.349846      -3.33149     -0.592433      -1.92334     -0.578982      0.326150      -1.83183     -0.190088     -0.253639      -1.79810      -1.04007      0.131914     0.0667142      0.197741     -0.451724      0.904091       1.21367       1.36448       1.42039       1.52387       1.47942       1.48837       1.37411       1.27856       1.14807       1.06955      0.873434      0.787123      0.668963      0.542275      0.444101      0.335927      0.282160
  34   9 2550.7573    1.9459  0.9284 12.2580 -0.0017  0.0199   0.0348   0.0505    0.0535   0.0000   442.2967       4.06318       20.8164       1.89988      -2.43190     -0.227810     -0.438270       1.33301      0.390930     -0.228589     -0.335690      0.722791     -0.570595     -0.389180      0.450016     -0.712459      0.842165    0.00593763      0.897183       1.21471       1.35050       1.45156       1.52133       1.42081       1.42406       1.35941       1.29030       1.14157       1.04999      0.882873      0.764392      0.635543      0.541674      0.442727      0.349182      0.276933
  34  10 2718.0862    2.6187  0.9231 12.5826 -0.0008  0.0192   0.0456   0.0471    0.0612   0.0000   441.4939       4.55313       16.7466       2.60656      -3.51838      0.108815      0.417740     -0.300238    -0.0369469      0.287199      0.701085      -1.74484     -0.896196     0.0543476     -0.335283      0.535390      0.109525     -0.470312      0.922546       1.28195       1.40972       1.60505       1.56340       1.61944       1.52090       1.43134       1.26070       1.20191       1.03008      0.902473      0.793658      0.686664      0.534994      0.446500      0.355835      0.276035
  34  11 2882.9802    3.3976  0.8877 13.2584  0.0007  0.0189   0.0604   0.0470    0.0560   0.0000   440.8284       5.28704       16.3757      0.211545      -1.74118    -0.0628050      0.160475      -2.86911      -2.66003     -0.284280      0.645673      -1.04172      -1.02288      0.224530     -0.331920      0.449720      0.296219     -0.645829      0.830748       1.18567       1.28254       1.36833       1.49156       1.39108       1.37664       1.27511       1.23005       1.08081      0.980188      0.833401      0.729068      0.627529      0.516167      0.420206      0.337620      0.260670
  34  12 3044.5318    3.9723  1.0090 13.2660  0.0016  0.0201   0.0648   0.0480    0.0678   0.0000   440.5593       6.69994       17.0884      0.672187      -4.01037     -0.862941     -0.478117      0.395441      -1.55304      -1.38902       1.00778    -0.0904895      0.752420      0.670868   -0.00560682     -0.403558      0.584563     -0.257277      0.926414       1.33561       1.39237       1.48313       1.55194       1.48390       1.47785       1.36069       1.25721       1.14009       1.09640       1.00219      0.868312      0.753411      0.592916      0.480386      0.379398      0.305187
  34  13 3202.9291    3.7289  1.2658 13.5664 -0.0006  0.0225   0.0589   0.0650    0.0580   0.0000   440.6032       7.40937       14.3211       5.92093      -4.19700      0.496344      -1.00696       1.52984      0.409827    -0.0866295      0.533487     -0.434622       1.27945      0.656833      0.305216    -0.0226383      0.577415    -0.0116926       1.04753       1.41472       1.53958       1.62399       1.67491       1.68972       1.67987       1.62251       1.45305       1.34854       1.14563       1.00916      0.907350      0.754694      0.623824      0.489409      0.401562      0.328617
  34  14 3359.3364    3.1573  1.7628 13.2661 -0.0033  0.0283   0.0453   0.0768    0.0503   0.0000   439.9319       7.54835       14.6957       3.12637       1.20212      -2.71087     -0.142039      0.967816      -2.79852      -1.65326     -0.113088      0.318270      -2.14747     -0.308654     -0.287036      -1.43662     -0.255754      0.649904       1.34361       1.78446       1.99727       2.14400       2.23946       2.19393       2.14873       2.01412       1.85510       1.67484       1.50376       1.31184       1.15023      0.958063      0.807187      0.642196      0.512707      0.397088
  34  15 3514.5830    2.5074  2.7717 12.7715 -0.0019  0.0368   0.0293   0.1041    0.0362   0.0000   438.6872       6.75634       7.46400       2.71134       6.15407      0.826621      -14.4467    -0.0373045       2.72869      -5.12002       2.35161      -2.26024      0.586072       1.66532     -0.267957      0.209448      0.136304      0.583726       1.70415       2.26863       2.56954       2.68594       2.84058       2.79041       2.73223       2.58474       2.39384       2.18843       1.94538       1.67756       1.45535       1.24990       1.02062      0.834914      0.653854      0.519786
  34  16 3668.8348    2.0156  4.4046 12.0268 -0.0003  0.0481   0.0193   0.1331    0.0301   0.0000   435.5578       9.94133       21.5135       1.98267       4.04198      -1.83095      -10.4215      -3.20340       8.73540      -3.63677     -0.166958      -2.98868      0.854625     -0.391576     0.0530438      -2.25240     -0.512284      0.715952       2.17044       2.88417       3.29388       3.41208       3.65130       3.60211       3.48326       3.32131       3.10119       2.75589       2.47991       2.23324       1.86084       1.60742       1.30714       1.09530      0.844043      0.671216
  34  17 3822.1187    1.6042  5.9357 11.6685 -0.0037  0.0630   0.0155   0.1741    0.0277   0.0000   437.7298       6.17407       8.71922      0.144142      -3.63385       2.16291      -1.74307      -12.2407       4.98583      -8.83439       8.33006       3.49583     -0.712411     -0.195878       2.64434       1.00752      -3.08622      -1.15612       2.77784       3.74308       4.24815       4.46515       4.75377       4.68961       4.44670       4.27208       3.96365       3.63045       3.25046       2.83745       2.44326       2.12124       1.70132       1.43104       1.09067      0.867113
  34  18 3974.7792    1.3068  7.4420 11.3836 -0.0006  0.0792   0.0133   0.2228    0.0264   0.0000   445.1950       21.6400       5.57154       12.7237      -9.53810       1.63854      -1.80369       8.59603      -5.49163      -7.74855      0.179477      -4.67340       2.51637      0.506756      -1.50268      -1.33705      -1.58325      0.116672       3.49322       4.76152       5.37403       5.64053       5.96013       5.87570       5.70734       5.47032       5.03580       4.57852       4.11404       3.56338       3.07168       2.62550       2.16251       1.77498       1.37582       1.09041
  34  19 4126.6721    1.0049  9.1567 11.2591  0.0004  0.1057   0.0128   0.3143    0.0254   0.0000   447.7338       13.8999       33.9578      0.506547       3.72708      -4.51330       9.01549       22.7581     -0.121428      -2.42134       7.02438       6.11127       1.02473      -3.23283       5.08914       1.15571     -0.445007     -0.352408       4.64577       6.21769       7.11274       7.50640       7.78365       7.70610       7.39745       7.21180       6.60028       6.07337       5.48834       4.76555       4.14585       3.48293       2.91847       2.36933       1.85548       1.46265
  34  20 4278.0162    0.7930 11.0600 11.1399 -0.0035  0.1503   0.0124   0.4415    0.0251   0.0000   437.9694       19.1741       22.0423       8.75468      -14.1781     -0.367693     -0.809868      0.246686      -5.40251      -5.20150       2.97916       3.69018       3.71001       7.15354      -1.84150     -0.940965      -3.79427      -2.29592       6.46366       8.79783       10.1233       10.5527       11.0520       11.0124       10.5724       10.0839       9.57409       8.56405       7.76897       6.76578       5.77703       4.91258       4.08266       3.25598       2.60995       2.08135
  34  21 4428.9381    0.5046  9.2716 11.1596 -0.0186  0.2016   0.0246   0.8553    0.0349   0.0000   420.6945       27.9348       17.1362       14.6272      -3.83237      -12.2612       24.8630       38.9632       10.0005      -50.6940       8.93152       6.05610       2.57880       9.50462      -1.44197     -0.530533      -1.40651       6.94322       8.35126       11.6831       13.0402       13.8738       14.6610       14.1469       14.1095       13.1936       12.4185       11.3996       9.97061       9.09196       7.56902       6.66814       5.36542       4.43954       3.38640       2.70137
  35   4 1665.9518    0.2880  0.2351  9.8378 -0.0057  0.0112   0.0100   0.0249    0.0260   0.0000   440.7739     -0.407814       23.0654      -1.50133      -3.12863      -1.22538       1.42976       1.52397      -1.56493     -0.125339      0.313949      0.767886     -0.738236      0.399355     -0.200072      0.183709     -0.201426      0.174614      0.488683      0.726276      0.748542      0.861551      0.864544      0.854970      0.830576      0.777939      0.708186      0.648518      0.606332      0.496412      0.494632      0.366680      0.338060      0.246557      0.220104      0.155171
  35   5 1858.4837    0.4678  0.3935  9.9458 -0.0032  0.0121   0.0122   0.0314    0.0339   0.0000   440.4061      0.490808       23.2935      -1.82036      -3.84737       2.07717       1.50593     -0.911486      0.440608    -0.0189809     -0.497643     -0.168022      0.312020     -0.644718      0.460071      0.505875     -0.495325      0.247509      0.531531      0.736414      0.822264      0.848182      0.908187      0.853996      0.840495      0.801809      0.755847      0.705863      0.684668      0.544797      0.520092      0.399364      0.344611      0.269033      0.236844      0.177752
  35   6 2044.8291    0.6983  0.5815 10.4593 -0.0006  0.0153   0.0151   0.0365    0.0410   0.0000   441.4839     -0.380813       22.9013       1.92902      -1.72988      0.495961      0.875095       1.07595     0.0401249      -1.06861      0.977687       1.32874     -0.863406     0.0335416      0.284658      0.940974     -0.118193     0.0367446      0.682303      0.923172       1.02364       1.13405       1.13983       1.12461       1.12775       1.04568      0.995976      0.887401      0.785919      0.717560      0.588434      0.526246      0.436524      0.353825      0.286666      0.222320
  35   7 2226.4318    1.0061  0.8180 10.9994 -0.0010  0.0190   0.0189   0.0467    0.0484   0.0000   440.7019       1.58303       19.5213      -1.39453      -3.98648      -1.77323      -2.13134       1.08887    -0.0472121      -1.98732    0.00129938      -1.13571      -1.63093      0.302572      0.522434     -0.337399     -0.652598      0.186525      0.833588       1.16906       1.20214       1.29676       1.30803       1.38268       1.33865       1.33408       1.20388       1.06905      0.970560      0.800026      0.744789      0.607802      0.501482      0.432024      0.334788      0.260818
  35   8 2401.3196    1.4561  1.0793 11.5474 -0.0008  0.0216   0.0243   0.0549    0.0582   0.0000   441.0017       3.50902       17.3027      0.429139      -1.30140     -0.647240      -1.83234      -2.50880     -0.458567     -0.867025       1.29737     -0.623710     -0.402244      0.675275     -0.670885      0.228597      0.233380     0.0227911       1.00064       1.39246       1.52836       1.61481       1.63703       1.59962       1.55732       1.45447       1.33485       1.25972       1.15882       1.06752      0.966993      0.828632      0.668504      0.552588      0.469486      0.363583
  35   9 2571.9012    2.0906  1.1179 12.1888  0.0026  0.0219   0.0342   0.0557    0.0609   0.0000   440.9681     0.0318406       19.0154      0.594022      -3.33981     -0.954569      -2.10043     -0.616384      -1.71140      -1.12072      0.345260      0.471433      -1.60187      0.510583      0.587456      0.571618      0.168980    -0.0641345      0.977668       1.33075       1.46650       1.55600       1.68308       1.52128       1.55781       1.46288       1.38402       1.25433       1.12588       1.00127      0.880374      0.735105      0.606793      0.506887      0.416521      0.340122
  35  10 2740.6182    2.7098  0.9805 12.8747 -0.0021  0.0201   0.0460   0.0503    0.0529   0.0000   440.3641       4.52555       19.9277     -0.741669      -2.21371      -4.20209       2.94955      -1.01668     -0.778489      0.419085     -0.617849      0.319686      0.386454      0.289931    -0.0923352     -0.311389     0.0926048      0.235741      0.843972       1.22048       1.24428       1.39684       1.43794       1.47409       1.42440       1.34441       1.22044       1.19510      0.998694      0.892673      0.755024      0.679840      0.540968      0.447801      0.351749      0.289865
  35  11 2906.8987    3.3520  0.9026 13.4702 -0.0003  0.0188   0.0592   0.0485    0.0510   0.0000   439.3217       6.50807       18.6566       1.84652       1.62821     -0.614761      0.311537     -0.159404      0.106949      -1.25035     -0.888760     -0.442590      -1.22153      0.678421     -0.702235     -0.204927    -0.0682369     -0.145293      0.848882       1.17456       1.18202       1.32536       1.35450       1.40531       1.32865       1.27678       1.10877       1.05889      0.979365      0.878523      0.773829      0.639345      0.535669      0.428708      0.356445      0.289436
  35  12 3069.7152    3.8232  0.9787 13.6789 -0.0049  0.0210   0.0664   0.0526    0.0571   0.0000   439.4842       6.68811       18.7843       5.18052      -1.31840       1.14965       3.11585     -0.285220      -4.38954     -0.553346       1.21413      0.643835      0.667641      -1.81887    -0.0922262      0.569935     0.0295446     -0.115779       1.13605       1.58440       1.94682       2.04338       2.17060       2.05655       1.99462       1.87159       1.72861       1.54177       1.35045       1.18925      0.989590      0.853280      0.668895      0.551697      0.436506      0.360151
  35  13 3229.2705    3.7338  1.3657 13.4710 -0.0022  0.0238   0.0566   0.0633    0.0576   0.0000   439.2387       8.55071       14.9820      0.617834      -3.81919       1.30348       1.65628      -3.52174    -0.0147703      -1.67004       2.91845      -1.77741      0.891774      0.712330     -0.358955     0.0544899     -0.648594     -0.212665       1.11651       1.49857       1.68766       1.78859       1.81906       1.75487       1.74040       1.65045       1.53698       1.39278       1.30591       1.12760      0.990115      0.859735      0.701968      0.584230      0.479315      0.377672
  35  14 3386.8142    3.0119  1.8809 13.2095  0.0004  0.0301   0.0409   0.0804    0.0438   0.0000   438.5406       7.67804       13.2951       4.95296       1.95271      -5.07130      -2.29858      -3.16399       1.62029      -1.77620       1.13221      -2.07154     0.0990773      -1.34314       1.00159     0.0866135      0.723271     -0.554120       1.28155       1.79767       1.96611       2.16055       2.12420       2.20403       2.04604       2.06295       1.87134       1.71977       1.59159       1.36220       1.19039      0.988983      0.841737      0.658549      0.542872      0.428436
  35  15 3542.9123    2.3721  3.1109 12.6175 -0.0013  0.0393   0.0269   0.1114    0.0358   0.0000   439.6324       14.1802       10.0854       2.10167      0.529507       3.06420      -4.85829      -3.16843       3.00345       1.54789    0.00414700      -3.99457      -1.33984       1.69179      -1.83758     -0.537833      0.345621     -0.897046       1.74346       2.31225       2.65304       2.75899       2.90731       2.88676       2.79523       2.66755       2.53381       2.24018       2.07978       1.79792       1.57503       1.31748       1.12744      0.913503      0.738043      0.592811
  35  16 3698.0244    1.9505  4.7658 11.9399 -0.0013  0.0501   0.0182   0.1399    0.0295   0.0000   441.2431       9.69737       14.4907       5.34337      -2.66169      0.155433       1.35240       7.97338      -2.98694     -0.607790      -2.05408       4.59315       4.12296      0.429647      0.277094       1.06724      -1.39526      -1.10884       2.24049       2.98889       3.38160       3.55474       3.74727       3.59257       3.59577       3.38765       3.17697       2.90159       2.60276       2.33383       2.02735       1.73742       1.44762       1.18205      0.962384      0.746265
  35  17 3852.2332    1.4981  5.8149 11.7353 -0.0000  0.0633   0.0154   0.1792    0.0269   0.0000   439.8652       2.52093       7.03007       10.1601       8.26186      -1.72409      -1.18267       1.07529      -1.37978      -8.66495      -5.47967      -2.15814       1.95229       1.90410     -0.452933     -0.516377       1.15719       1.87661       2.77691       3.71775       4.24340       4.49330       4.78696       4.65672       4.50980       4.38441       4.00544       3.62948       3.30976       2.87106       2.53453       2.20099       1.79757       1.45721       1.17563      0.915113
  35  18 4005.2353    1.2418  8.0364 11.4047 -0.0006  0.0851   0.0130   0.2442    0.0252   0.0000   438.1733       18.6753       22.2998      -7.97727      -12.4617       11.1660     -0.500541      -3.94502       7.23807     -0.364290       1.82850      -8.76932      -2.38221      -3.56978      0.879296       2.02375      -1.87922     -0.424220       3.66922       4.82368       5.56789       5.79694       6.13851       6.17679       5.85598       5.60448       5.34165       4.81890       4.34491       3.88114       3.27256       2.86421       2.39019       1.95298       1.54477       1.20849
  35  19 4157.8277    0.9679 10.1089 11.2332 -0.0006  0.1182   0.0126   0.3535    0.0254   0.0000   432.8997       13.7709       14.2692       19.0096      0.842623       7.47307      -3.17339      -1.77897       4.67046      -14.4302      -10.2843       4.83736       4.57533      0.321243      -1.92252       1.87109       1.79953      -2.43267       5.00245       6.68301       7.75879       8.05557       8.51387       8.39278       8.12109       7.85110       7.29615       6.70074       6.04751       5.32952       4.60348       4.00905       3.27130       2.77195       2.14660       1.69256
  36   3 1471.8486    0.1544  0.1518  9.7516 -0.0024  0.0189   0.0080   0.0258    0.0222   0.0000   441.6154     -0.600453       20.7520      -1.64771      -3.09432      0.956526      0.662539     -0.210675      -1.67230     -0.147698      0.273428      0.514754      0.244189     0.0697719     -0.393148     0.0922824      0.147742      0.173548      0.750185      0.597234       1.32533       1.23023      0.802834       1.41059       1.13140      0.818115       1.02155      0.901360      0.597894      0.746611      0.556470      0.388504      0.385573      0.396987      0.213532      0.235492
  36   4 1681.9156    0.2822  0.2247  9.8261 -0.0044  0.0106   0.0102   0.0241    0.0256   0.0000   441.5148      0.142344       20.6618      0.465722      -3.51937     -0.739677       1.21140       1.13024     -0.877982      0.518227     -0.728741     -0.287891     -0.520207      0.225969      0.443465      0.155382     -0.130043    -0.0525579      0.468998      0.550151      0.644325      0.749296      0.753472      0.672057      0.717484      0.690316      0.630382      0.587285      0.509575      0.464359      0.397146      0.320435      0.290992      0.232752      0.195856      0.145537
  36   5 1875.4248    0.4795  0.4781 10.0169 -0.0029  0.0152   0.0113   0.0343    0.0348   0.0000   440.5821     -0.421014       23.3263      0.230236      -4.03704      -2.90499      0.639213      0.597321      0.219993       1.10800      0.528587     -0.711321      0.532730      -1.29293      0.652918     -0.204086    -0.0367301      0.240865      0.630862      0.853791      0.935304      0.955040       1.09997       1.04808      0.996756      0.967824      0.853667      0.842395      0.736966      0.639121      0.603478      0.470666      0.427822      0.364435      0.277056      0.215773
  36   6 2063.1065    0.7326  0.7098 10.3067  0.0009  0.0166   0.0144   0.0419    0.0458   0.0000   440.3600      0.707714       19.0416      -1.68136      -3.27512     -0.283913      -2.06270      -3.50244       1.37579    -0.0281118       1.16327     0.0633224       1.29970     -0.492693     -0.177778     0.0325337      0.414303     0.0123033      0.728072      0.997784       1.08690       1.13158       1.19401       1.21521       1.18352       1.16224       1.06596      0.946363      0.878006      0.747614      0.652387      0.541050      0.475859      0.387390      0.314321      0.242485
  36   7 2245.5506    1.0747  0.8500 10.8777 -0.0002  0.0176   0.0194   0.0460    0.0515   0.0000   440.7710       1.96256       21.5845      0.998688      -1.79993       1.21308     -0.123225       1.40729       2.13879       1.93638      -1.78990      -1.58275      -1.86246       1.26130     -0.147011      0.193186     -0.134694     0.0328556      0.785051       1.04397       1.20162       1.25229       1.28592       1.23081       1.20983       1.16385       1.12242       1.03715      0.926084      0.834594      0.737670      0.603692      0.504488      0.418121      0.332544      0.271115
  36   8 2421.1931    1.5559  1.0407 11.5943 -0.0003  0.0205   0.0254   0.0534    0.0558   0.0000   439.3247      0.657286       20.7750       4.12766      -5.06366       2.09123      -2.91066     -0.883111      -1.11691       2.36319      0.176709      0.307340      0.722135      0.184527     -0.735746       1.03458     -0.191666     -0.278294      0.840211       1.20538       1.30786       1.38594       1.42059       1.42241       1.40234       1.32747       1.26384       1.17733       1.06525      0.907744      0.827469      0.665138      0.606743      0.468915      0.385582      0.304303
  36   9 2592.7956    2.1108  0.9777 12.3795 -0.0022  0.0197   0.0360   0.0523    0.0536   0.0000   441.4331       4.41362       19.4293     -0.646884      -2.06201       2.51484     -0.299066      0.688895     -0.866108     -0.725228      -1.29313     -0.240040      -1.36550     -0.597262      0.443119      0.384726    -0.0186656     -0.491755      0.841875       1.19364       1.32812       1.40247       1.50832       1.51505       1.49328       1.40366       1.26928       1.14400       1.02190      0.911462      0.781876      0.649373      0.558461      0.438762      0.360711      0.287267
  36  10 2762.8235    2.7229  0.8545 12.9961 -0.0005  0.0186   0.0484   0.0434    0.0497   0.0000   440.2206       4.87703       18.5217       1.59869      -2.32296     -0.860749      -2.49137      -2.35521  -2.00176e-05      0.218425       2.26910      -2.69065     -0.448979       1.30321     -0.361377      -1.03456      0.558403    -0.0732946      0.796385       1.11094       1.17268       1.27150       1.33303       1.30365       1.32468       1.18109       1.12884       1.06671       1.00230      0.851205      0.744565      0.623150      0.534184      0.434667      0.359429      0.288522
  36  11 2930.3393    3.5556  0.9695 13.3323  0.0001  0.0191   0.0588   0.0485    0.0563   0.0000   439.8290       4.30539       15.9557       2.54264      -2.87012      -1.46276      -1.50842     -0.544486      0.161923     -0.386555       1.17037      0.818433       1.03820     -0.315717      0.146765      0.474932    -0.0963513      0.624030      0.845563       1.16182       1.27859       1.34086       1.46145       1.42901       1.43546       1.36485       1.22870       1.10739       1.01861      0.863890      0.759954      0.641552      0.531539      0.433724      0.359873      0.276649
  36  12 3094.4074    3.8274  1.0160 13.7274 -0.0005  0.0196   0.0644   0.0524    0.0553   0.0000   438.8237       6.42579       13.3182       3.40830      -2.03430     -0.244543      -2.15422     -0.467104      0.686561     -0.809934       2.09815      -1.32316      0.160646     -0.577857      0.654288    -0.0396195      0.577687     0.0173087      0.861832       1.14565       1.30294       1.34362       1.42646       1.43247       1.39631       1.33197       1.27560       1.12239       1.04733      0.907790      0.763280      0.667206      0.568127      0.476372      0.367149      0.307764
  36  13 3255.2267    3.5437  1.3402 13.5062  0.0033  0.0241   0.0535   0.0640    0.0533   0.0000   438.0038       7.09466       17.7141       4.59456       2.97487     -0.404440       2.58431      0.652533     -0.994722      -1.54810       1.50453      -1.65060      -1.08671      0.962315      0.586711     -0.325922    -0.0913457    0.00912212       1.06584       1.43889       1.60837       1.70573       1.80733       1.78316       1.73588       1.66690       1.57946       1.39748       1.29367       1.12002      0.974289      0.818275      0.689016      0.586474      0.469292      0.375193
  36  14 3413.8634    3.0291  1.9058 13.0216 -0.0008  0.0279   0.0390   0.0766    0.0452   0.0000   439.5226       5.44200       13.6588       6.23612     -0.847102     -0.784059     -0.714494      0.164950       3.07206      0.448242     0.0573904      -1.82602     -0.301782      -1.03133    -0.0621330      0.146475     -0.741029      0.309300       1.24700       1.62267       1.86452       1.94664       1.99737       2.06260       2.00009       1.88462       1.73326       1.61945       1.45828       1.31003       1.13837      0.996546      0.830605      0.673965      0.548908      0.449177
  36  15 3570.9872    2.3101  3.0945 12.5678 -0.0015  0.0383   0.0253   0.1078    0.0345   0.0000   443.2633       7.57760       12.8026       3.43940      -2.64096       4.05881      0.215284       3.06887      -1.99216      -3.53529      0.635928      -2.14194       2.59379       1.76588     -0.748712     -0.712760     -0.375541     -0.237214       1.65277       2.22110       2.47329       2.62958       2.67377       2.79021       2.67914       2.50424       2.38424       2.15846       2.00312       1.76671       1.53482       1.31252       1.10338      0.916108      0.741587      0.602514
  36  16 3726.7853    1.8715  4.9051 11.8797 -0.0005  0.0515   0.0173   0.1416    0.0293   0.0000   436.9008       5.89300       8.66869       3.40267     -0.723266       6.09840       1.68435      -2.18899     0.0387847       3.69180      -2.07263      -5.91031      -1.54856       2.04307      -1.89530      0.178732     -0.748667     -0.939490       2.19268       2.95046       3.37361       3.54565       3.82551       3.71128       3.62744       3.48133       3.20192       2.95752       2.70639       2.35306       2.02665       1.78884       1.44431       1.22813      0.982459      0.786510
  36  17 3881.6754    1.4514  6.6293 11.6776 -0.0014  0.0693   0.0146   0.1977    0.0253   0.0000   437.7738       7.70570       25.4805      -2.45576      -14.2109      -8.97475       2.63528      0.917154       10.1304      -2.65516      -5.70174       1.85783       4.87184     -0.284949      0.723359       1.76832      -1.27757      0.423358       2.90145       3.89083       4.46133       4.67682       4.96039       4.88614       4.81936       4.58252       4.20316       3.97454       3.56031       3.15672       2.75618       2.36905       1.94635       1.64330       1.29312       1.04662
  36  18 4035.7321    1.1847  8.5438 11.3567  0.0003  0.0888   0.0127   0.2608    0.0254   0.0000   428.1718       21.6318       32.8573       3.10412      -17.8763     -0.989764       11.7536      -2.72807     -0.899469       8.15159       4.58081      -2.69896      -2.26522      -1.84702       4.01065       2.81657      0.598646     -0.652148       3.73526       5.02820       5.73396       6.06788       6.32580       6.37351       6.17054       5.94593       5.50042       5.02063       4.60516       4.04529       3.55494       3.04304       2.53482       2.14800       1.68517       1.34106
  36  19 4188.7610    0.9235  9.9891 11.2412  0.0013  0.1184   0.0130   0.3632    0.0258   0.0000   437.8042       12.0127       23.4672       11.0091      -13.5981       7.41433       13.2354      -2.60850      -1.94798       7.96239       3.47546       4.39080       4.73803      -10.1291    0.00509701     -0.980040      -2.04116       2.02566       4.90851       6.65556       7.56280       7.98038       8.40865       8.35517       8.19632       7.73571       7.33503       6.70811       6.09601       5.38152       4.69440       4.02576       3.31753       2.77876       2.20308       1.79234
  36  20 4341.0950    0.6758 10.6552 11.1443 -0.0176  0.1642   0.0142   0.5111    0.0268   0.0000   444.2824       27.5744       36.3943      -20.5963       11.7972      -21.7061       29.4287       10.6917       12.3768      -15.2808      -4.06208      -12.8685       6.55557     -0.724251      -1.96993      -6.40754      0.613837       1.13566       6.52190       9.09181       10.2872       10.9418       11.4114       11.3049       11.1072       10.6859       10.0057       9.04194       8.39467       7.23142       6.47772       5.45566       4.65469       3.81771       2.98767       2.39109
  37   4 1697.5849    0.3200  0.2188  9.8466 -0.0052  0.0101   0.0116   0.0228    0.0262   0.0000   441.9305     -0.667144       20.2686      -1.56437      -3.43649     -0.143297     -0.343898     -0.276222     -0.928993      0.155032     -0.641626      0.717953     -0.466833     0.0726397      0.398601      0.273607     -0.479360      0.111275      0.443392      0.549894      0.664474      0.738222      0.724254      0.763225      0.692823      0.731263      0.632793      0.566607      0.509368      0.471728      0.446101      0.374425      0.306124      0.260444      0.228067      0.167773
  37   5 1892.2263    0.4910  0.5286 10.0420 -0.0047  0.0156   0.0114   0.0358    0.0365   0.0000   440.7242      0.264771       18.1805       1.18052      -3.02991    -0.0112643      0.467298     -0.585901     -0.955222       2.39789     -0.810440     -0.798393     0.0676991      0.333002      0.532785      0.408502     0.0204534     -0.147939      0.692448      0.927327       1.00421       1.16093       1.14843       1.20207       1.11277       1.06210       1.01458      0.986836      0.862953      0.724674      0.656111      0.547044      0.446623      0.370964      0.295608      0.245819
  37   6 2081.1668    0.7848  0.6891 10.3120 -0.0030  0.0158   0.0149   0.0395    0.0460   0.0000   440.7956    -0.0350630       20.8812      0.661744      -2.65450      0.636033     -0.692462       1.17060     -0.558737     -0.257059      0.687928      0.597867     0.0212760       1.37874      0.630810      0.280108    -0.0904412     0.0511578      0.660735      0.905802       1.05011       1.11011       1.20361       1.15141       1.15921       1.07604       1.03092      0.916457      0.823420      0.723266      0.620984      0.536161      0.447406      0.381434      0.305604      0.231924
  37   7 2264.3738    1.1051  0.9396 11.0496 -0.0014  0.0199   0.0192   0.0489    0.0533   0.0000   437.8082     -0.345116       21.3231       1.12803      -1.72746      0.409846     -0.388044       1.07567       1.24878     -0.297766       1.05024     -0.294762      0.822689      0.469864      0.561410      -1.03278    0.00961240     -0.291726      0.847213       1.16523       1.33727       1.37082       1.51779       1.47114       1.43118       1.39283       1.28633       1.18766       1.03924      0.901231      0.806187      0.681177      0.558867      0.460768      0.378093      0.300978
  37   8 2440.6990    1.6599  1.0443 11.7642 -0.0018  0.0205   0.0270   0.0520    0.0541   0.0000   439.5409      0.834020       21.0408       3.70613     -0.679691      -2.12606       1.37519     -0.868553     -0.875413       2.32627     -0.163715      0.765701     -0.630069     -0.577180     -0.274581      0.233857     -0.247380     -0.239029      0.844420       1.19893       1.26987       1.35804       1.44477       1.35599       1.38003       1.30454       1.28822       1.16181       1.05483      0.930118      0.822614      0.711699      0.579508      0.486149      0.403786      0.325580
  37   9 2613.3861    2.2084  1.0327 12.4024 -0.0050  0.0193   0.0366   0.0540    0.0564   0.0000   440.8742       4.39016       17.1992      -1.02139    -0.0584112       1.23346       1.92495       2.70681       1.61732     -0.483291    -0.0973070      -1.30887       1.06530      -1.19353       1.05574      0.333966      0.235150     -0.175914      0.838896       1.12056       1.27302       1.31916       1.38758       1.37488       1.36537       1.32264       1.20705       1.11135       1.03623      0.900792      0.816359      0.666969      0.557860      0.461858      0.382245      0.309852
  37  10 2784.6160    2.8934  1.0430 12.8747 -0.0016  0.0195   0.0466   0.0510    0.0581   0.0000   441.9035       4.69835       19.4185       2.06440      -1.93204      -2.59329      0.110895       1.08750     -0.345848      -1.34732      0.956915      -1.67728      0.947188      0.723012    -0.0922180     0.0850760    -0.0340360    -0.0912477      0.856575       1.09518       1.23438       1.28399       1.38124       1.39152       1.35458       1.32070       1.16735       1.12686       1.00015      0.899812      0.798304      0.689989      0.569998      0.483772      0.383593      0.320206
  37  11 2953.4153    3.6759  0.8990 13.5238 -0.0014  0.0173   0.0628   0.0466    0.0516   0.0000   440.7805       4.32647       20.4045      0.358461      -1.60876     -0.395776     -0.684921     0.0696648     -0.703166      -1.05101       2.83975     -0.793098     -0.827817    -0.0458788    0.00589781      0.527083      0.515621      0.577035      0.748675       1.01986       1.13340       1.23474       1.26922       1.27392       1.24458       1.16416       1.08182      0.999946      0.915987      0.806755      0.713990      0.627769      0.520078      0.461306      0.347590      0.287124
  37  12 3118.6403    3.9477  1.1000 13.6040 -0.0005  0.0208   0.0628   0.0547    0.0607   0.0000   439.5644       8.20791       18.4738       2.82808      -1.88511       1.98385     -0.480324     -0.608056      0.339414       1.12791      0.197497      -1.33958    0.00402757    -0.0422450      0.403300      0.716348     0.0214629    -0.0858341      0.846162       1.20837       1.23775       1.40397       1.41652       1.49254       1.37777       1.34436       1.32023       1.16405       1.09326      0.910043      0.790065      0.720927      0.578524      0.491281      0.396661      0.318027
  37  13 3280.7424    3.4705  1.4865 13.5075 -0.0017  0.0255   0.0512   0.0681    0.0505   0.0000   440.9528       8.04911       18.9101       2.53785      -1.11698      -2.58687       1.52436      -1.75765    -0.0391391      -4.25446      -1.47984      0.696729      -2.09997     -0.344491     -0.232971      -1.71792   -0.00240649      0.645181       1.07381       1.48837       1.67373       1.79387       1.89048       1.83603       1.80520       1.73970       1.60263       1.46506       1.36697       1.18817       1.02527      0.909812      0.739990      0.614866      0.490279      0.407536
  37  14 3440.4925    2.8727  2.2125 12.9860  0.0027  0.0320   0.0351   0.0844    0.0402   0.0000   439.2416       9.30140       11.4629       5.39807       5.77337      -1.26793      -5.42486      -4.65264       5.06436     -0.729699      -1.12394    -0.0430211     -0.405190     -0.831767      -1.60622      0.124285       1.36652     0.0386688       1.29704       1.81721       2.02219       2.12102       2.30339       2.22522       2.16118       2.12076       1.96256       1.77515       1.64015       1.43038       1.30497       1.11545      0.942726      0.776325      0.628743      0.501481
  37  15 3598.6819    2.2758  3.7865 12.1884  0.0000  0.0403   0.0215   0.1137    0.0331   0.0000   439.2710       8.19414       13.6499       5.85045       4.05147      -4.59406      -6.27250      -2.01252     -0.751952      -2.04276      -1.73881      -2.23510      -3.10370      -2.61729      0.575491     -0.233118       1.10491     -0.306859       1.69368       2.28998       2.56934       2.70148       2.90467       2.89230       2.79677       2.73737       2.51712       2.30379       2.10762       1.84625       1.61554       1.39186       1.17875      0.982028      0.799285      0.631641
  37  16 3755.3423    1.7816  5.2622 11.8289 -0.0018  0.0536   0.0160   0.1484    0.0268   0.0000   436.5778       5.31644       13.9466       16.0550      -3.73792       4.19926       3.70743      -11.0164      -1.29224       4.26046      -5.08384      -6.57807      -2.57037      -2.22098       1.94133      0.727560     -0.109429     -0.885830       2.18212       2.92221       3.36872       3.49011       3.76093       3.75396       3.63082       3.51985       3.27416       3.02317       2.72180       2.41143       2.15159       1.82809       1.54718       1.27578       1.03414      0.838879
  37  17 3910.8941    1.4209  6.7422 11.6323 -0.0016  0.0704   0.0142   0.1978    0.0251   0.0000   439.0791       9.07492       15.3927       13.5718      -11.7363      -6.27973       2.11155       2.35922       8.60635      -6.36448      -7.21174       2.37830       4.64417       1.78331      -2.35098      -3.26218     -0.629730      0.138276       2.84748       4.01192       4.42291       4.82561       4.94356       4.98423       4.78923       4.66637       4.31719       4.02294       3.62290       3.25705       2.82193       2.44988       2.04674       1.69751       1.37975       1.11005
  37  18 4065.8117    1.1257  8.8923 11.3551 -0.0009  0.0963   0.0128   0.2782    0.0257   0.0000   442.2597       21.5163       14.5557       5.65637      -6.84145      -23.8903      -3.03979       10.2802       1.63883      -11.8575      -4.16338       5.11172     -0.585268      -4.97008      -5.78770       1.44573      -3.28959     -0.789532       3.84211       5.22335       5.95029       6.31947       6.72650       6.68683       6.51207       6.25990       5.87725       5.40889       4.83040       4.36954       3.80042       3.24129       2.80132       2.28767       1.81808       1.48445
  37  19 4219.8222    0.8771 10.3056 11.2420 -0.0019  0.1272   0.0131   0.3848    0.0259   0.0000   431.1660       12.8588       18.4764       33.6748      -17.2219      -23.5749      -6.43553       13.0237       5.42555      -7.10739       4.14540      0.175666      -4.61530       13.1787      -3.30465      -1.45171       2.27038      -2.91707       5.13648       6.97306       7.88718       8.32396       8.87540       8.62966       8.59525       8.26676       7.82559       7.18564       6.39715       5.77870       5.03628       4.36905       3.70785       3.08924       2.44902       1.98922
  37  20 4372.7295    0.6642 11.6039 11.1162 -0.0074  0.1721   0.0129   0.5374    0.0244   0.0000   431.4249       14.2794       59.1544      -7.32063      -30.5928       4.66457     -0.992041       5.01254      -12.2306      -10.0016      -8.86493      -9.50252       14.7212       6.68533      -8.76313      -1.19519       9.03238      -2.22915       6.80803       9.30406       10.4110       11.2425       11.5663       11.6627       11.3636       11.1631       10.2474       9.58387       8.70953       7.64327       6.82176       5.81750       4.88888       4.19484       3.24218       2.66270
  38   4 1713.0251    0.3215  0.3449  9.7891 -0.0061  0.0142   0.0093   0.0311    0.0285   0.0000   442.4366      0.213101       21.9087     0.0954344      -3.03125      0.708430      0.795006       1.36242     -0.760477     -0.252766     0.0618897       1.02462      0.619097      0.609387      0.105495     0.0869481     -0.123168      0.132255      0.638351      0.866902       1.03426       1.08466       1.15729       1.06996       1.16045       1.11723      0.903215      0.916977      0.781127      0.667119      0.573610      0.499514      0.415028      0.332394      0.275109      0.230785
  38   5 1908.8130    0.5170  0.4860 10.0243 -0.0022  0.0142   0.0117   0.0329    0.0366   0.0000   441.3873      -1.42322       20.8758      0.395582      -3.76652      0.377163       1.17896      0.213812      0.699742       1.15049      0.149804     -0.121061      0.982676     -0.209403    -0.0807067      0.359879     -0.177380      0.383455      0.656984      0.869945       1.03294       1.09967       1.14829       1.21782       1.13882       1.07051      0.954336      0.868127      0.810109      0.664209      0.606161      0.539842      0.451355      0.357561      0.283795      0.232659
  38   6 2098.9748    0.8014  0.6603 10.5198 -0.0045  0.0161   0.0158   0.0380    0.0440   0.0000   440.2986      0.962468       20.6480       2.10160      -3.95364     -0.824601     -0.593027      0.327153       1.17039       1.75253       1.85140      0.210169     -0.743621     -0.825927     0.0214976     -0.719685    0.00121687      0.108319      0.646013      0.900151      0.975320       1.13347       1.07704       1.11932       1.06042       1.04330      0.962307      0.859531      0.824630      0.748345      0.666992      0.579791      0.480622      0.397373      0.332432      0.262577
  38   7 2282.9343    1.2010  0.8468 11.0733 -0.0020  0.0177   0.0208   0.0431    0.0524   0.0000   440.7081       2.71621       22.0970       2.32591      -2.04514      -3.02553       2.38036      0.227823     -0.267290       1.46789      -1.35558     -0.163315      0.883385      0.227575      0.176430     -0.915981      0.254010     -0.582185      0.718651      0.973151       1.08192       1.17674       1.21937       1.22515       1.18059       1.13155       1.09210       1.02902      0.911688      0.791464      0.700273      0.626588      0.509420      0.429737      0.352089      0.286480
  38   8 2460.0257    1.7219  1.0448 11.7891 -0.0010  0.0201   0.0276   0.0508    0.0570   0.0000   439.6610       1.00156       20.5450       1.53679      -2.21069       1.51852      0.422467       2.14332     -0.335456      -1.98468      0.783876      0.504917     -0.726668     -0.573127      0.895506     -0.242918     -0.225312     -0.132211      0.815522       1.11978       1.21156       1.26836       1.37730       1.34012       1.33729       1.29060       1.19421       1.12201       1.00857      0.925708      0.782927      0.709930      0.607574      0.502882      0.406261      0.328134
  38   9 2633.7749    2.2551  1.0485 12.4809 -0.0054  0.0202   0.0365   0.0502    0.0549   0.0000   440.1920       3.49840       21.4858       2.07575      -2.12592       4.01600      0.206879      -4.02739     -0.740813     -0.438607       1.91355     -0.797212     -0.911674      -1.56828     -0.675280      0.252146     -0.521324     -0.183184      0.847630       1.15776       1.28473       1.38132       1.42449       1.37610       1.36807       1.35740       1.23088       1.16201       1.05067      0.959395      0.846393      0.717990      0.623037      0.509226      0.415572      0.335790
  38  10 2806.1791    3.0186  0.8541 13.1312 -0.0030  0.0178   0.0515   0.0427    0.0514   0.0000   440.9576       2.41106       20.8441       1.30779      -1.51565       1.49389      -1.57008     -0.209431     -0.661981      0.373071      -1.33745      -2.39453     -0.211412      0.915328     -0.328181     0.0296413     -0.507241     -0.136880      0.705708      0.989209       1.08237       1.18845       1.24032       1.24018       1.21388       1.18070       1.08057       1.03565      0.899080      0.811264      0.704932      0.612567      0.499487      0.429999      0.340198      0.278199
  38  11 2976.0292    3.7013  0.9935 13.4410 -0.0024  0.0191   0.0600   0.0476    0.0559   0.0000   441.1550       5.64108       17.0489       1.94755      -2.11228      0.817516      0.911170      -1.57744     -0.144398      -1.24784      0.931059      -1.38207       1.14577      0.490117     -0.711357    -0.0527375     -0.678921     -0.349363      0.785277       1.10631       1.18149       1.30322       1.29526       1.31998       1.28161       1.27012       1.15742       1.14450      0.994057      0.902164      0.767007      0.670324      0.573786      0.460535      0.393263      0.311033
  38  12 3142.4547    3.9300  1.0806 13.8018 -0.0010  0.0203   0.0638   0.0541    0.0542   0.0000   440.9202       6.22255       19.5575       3.11387      -4.60849      -1.35681       1.80702    -0.0709787       1.18143      -1.89995      0.523885    -0.0979206     -0.332834     -0.370731     -0.981313       1.06894     -0.102758     -0.358771      0.825750       1.13564       1.22946       1.30304       1.43266       1.38015       1.40336       1.33900       1.24538       1.15639       1.05741      0.923355      0.796028      0.683718      0.594324      0.491444      0.403282      0.318918
  38  13 3305.9166    3.4702  1.5744 13.3367 -0.0074  0.0257   0.0470   0.0660    0.0471   0.0000   440.9848       6.55405       15.8463       1.88968      -1.52868       1.20207      -3.03319      -1.58371      -1.37449      0.517300       2.47739      0.596792     -0.432006      -2.73951      -1.06884     -0.817450     -0.962871     -0.774499       1.03294       1.42809       1.59549       1.66256       1.75739       1.80855       1.72739       1.72391       1.54044       1.46278       1.29694       1.16411       1.05090      0.882372      0.758121      0.608903      0.509192      0.419876
  38  14 3466.8764    2.7626  2.4710 12.7902  0.0003  0.0328   0.0310   0.0865    0.0384   0.0000   441.3627       6.39882       10.6071       4.90846       4.99053       2.41740      -6.67846      -2.54890       2.71794      -1.54978      0.436590       1.41223      -1.07934      -1.15176      0.409565     -0.592227     -0.728060     -0.199191       1.30724       1.75433       1.99231       2.10395       2.30428       2.19818       2.18208       2.12321       1.95052       1.83451       1.64593       1.47262       1.28953       1.11924      0.959047      0.808855      0.637560      0.525856
  38  15 3625.9870    2.1294  3.8633 12.2874  0.0010  0.0428   0.0209   0.1185    0.0295   0.0000   444.2622       9.92205       7.10974       4.13102       7.19238      -3.66574      -1.98467      -2.92278     -0.617373       5.36386      -2.89664    -0.0710633      -1.54778     -0.693260    -0.0476650     -0.712562      0.108890     -0.739529       1.70441       2.33258       2.59536       2.80955       2.97994       2.97729       2.91313       2.79359       2.60172       2.40181       2.18335       1.94785       1.68476       1.48674       1.24708       1.04743      0.839238      0.684475
  38  16 3783.4755    1.7363  5.5608 11.7154 -0.0002  0.0545   0.0155   0.1528    0.0278   0.0000   439.1199       9.43909       20.1903       3.65254      -2.22427      -3.65368       1.54967       2.16943     -0.695202     -0.854046       2.19421       3.09315      -2.42576       1.42996       3.15183       1.23521     -0.210298      -1.19690       2.22391       2.96118       3.42654       3.53785       3.78389       3.77616       3.71105       3.61360       3.33345       3.12254       2.79625       2.48836       2.21656       1.86957       1.61359       1.34529       1.09774      0.890667
  38  17 3939.9338    1.3523  7.2109 11.5373  0.0000  0.0736   0.0134   0.2121    0.0250   0.0000   442.5018       17.4619       18.8710       1.14346       5.85073       4.84520       11.2114      -8.19454       2.23605       2.89737      -3.07615       2.29816      -1.76067     -0.168618      -1.85975      -1.82543      -1.16365    -0.0393515       2.93405       3.94050       4.51866       4.69716       4.97927       5.07368       4.95501       4.73311       4.51167       4.07846       3.71416       3.31010       2.92900       2.56066       2.15834       1.82571       1.45316       1.17998
  38  18 4095.3051    1.0792  9.2267 11.3502  0.0009  0.0991   0.0126   0.2923    0.0247   0.0000   434.1809       19.0733       17.4447      -5.90437      -14.6076       16.8347       8.12585      -12.7648      -12.9071      -8.36495       9.77626      -3.88802     -0.313707       3.09043      -5.32538      -1.10335     -0.159325      -1.19734       3.90273       5.24493       6.03552       6.36474       6.82008       6.73066       6.61138       6.36798       6.11960       5.49954       5.08648       4.45815       3.93006       3.41054       2.91428       2.43155       1.93462       1.57744
  38  19 4249.8343    0.8269 10.6714 11.2479 -0.0001  0.1361   0.0132   0.4186    0.0256   0.0000   436.0914       28.4666       25.5650       14.5498      -16.7663      0.964362      -3.16752       1.74807      -8.95101      -9.81927      0.664380       5.70650      -2.08601       7.22004       3.96502      -6.40120      0.332575     -0.488100       5.31271       7.27554       8.26826       8.77299       9.19389       9.15807       8.90805       8.62711       8.14821       7.62791       6.88575       6.10587       5.50517       4.77492       4.01378       3.36691       2.72108       2.19936
  38  20 4403.4651    0.6124 11.7624 11.1131  0.0078  0.1929   0.0127   0.5714    0.0230   0.0000   423.0963       39.5657       33.9882      -14.7666     0.0947192      -13.8722       17.6144       5.57911      -9.08303       4.55398       11.1699      -1.04449      -11.9501      -1.78479       3.70573       3.91588      -6.89970       3.89302       7.33529       9.93260       11.4525       12.0838       12.8148       12.8375       12.4506       12.2535       11.3298       10.5527       9.62951       8.42880       7.56228       6.50900       5.51427       4.62334       3.61915       2.99374
  39   3 1516.0463    0.1868  0.1129  9.7716 -0.0042  0.0098   0.0125   0.0219    0.0217   0.0000   441.0893     -0.288769       21.1893   -0.00343359      -3.38009     0.0320434      0.908789      0.544462     -0.460370     -0.274277      0.186143    -0.0767966      0.346438      0.373931     -0.260704    -0.0125791    -0.0744939      0.112684      0.445325      0.609602      0.589417      0.577177      0.609266      0.753228      0.782075      0.702739      0.659442      0.516988      0.486133      0.405011      0.426559      0.403349      0.364389      0.276641      0.191255      0.145224
  39   4 1728.2680    0.3432  0.3090  9.8330 -0.0023  0.0117   0.0097   0.0259    0.0274   0.0000   441.5825      -1.06841       21.2876     -0.872795      -2.64418      0.721469       1.07654      -1.03907      -1.02216      0.321455     -0.318214     -0.452999     -0.135169    -0.0823242     -0.125490      0.247290     -0.394734     -0.178884      0.456863      0.610984      0.692380      0.764359      0.769212      0.767016      0.800663      0.733149      0.689671      0.678430      0.614373      0.510026      0.472289      0.435994      0.322555      0.300276      0.242457      0.194030
  39   5 1925.2030    0.5564  0.4611 10.0846 -0.0020  0.0126   0.0123   0.0299    0.0356   0.0000   441.8493      0.586144       20.4000      0.545578      -2.27390      0.865146     -0.706012      0.972397    0.00726148    -0.0353355      0.373758      0.458568      0.417947     -0.574602     -0.255221      0.723173     -0.125309     -0.229173      0.518542      0.704787      0.794188      0.864756      0.878553      0.867884      0.840673      0.839261      0.780253      0.744800      0.667692      0.586474      0.533498      0.471485      0.395725      0.324897      0.277906      0.219709
  39   6 2116.5821    0.8577  0.7703 10.3825 -0.0002  0.0166   0.0152   0.0417    0.0488   0.0000   441.7749       1.34093       21.7350      0.618563      -2.14103   -0.00885591     -0.261080      0.786410      -1.48537      0.362463      0.467590      0.420384      0.426008     -0.310762      0.400693      0.288531    -0.0987052     -0.320529      0.642900      0.896129      0.939530       1.07163       1.10497       1.07402       1.07006       1.08403      0.981242      0.895539      0.832785      0.737615      0.633762      0.572804      0.495057      0.413373      0.317283      0.263844
  39   7 2301.2627    1.1977  0.8462 11.2566 -0.0001  0.0180   0.0207   0.0437    0.0482   0.0000   441.0335      0.103614       20.8252       2.58489      -3.56697       1.34284      -2.54671      -1.63366    -0.0256517      0.965145      0.759194     -0.548869    -0.0696772     -0.546578      0.197551      0.178398     -0.197462    -0.0162172      0.703788      0.972307       1.07365       1.21488       1.26957       1.23368       1.25130       1.19195       1.12772       1.01415      0.906980      0.821725      0.714317      0.629334      0.521525      0.437153      0.356342      0.291390
  39   8 2479.0732    1.7817  1.0377 12.0051 -0.0019  0.0201   0.0289   0.0523    0.0517   0.0000   440.4739      0.951913       22.8258      0.812109      0.510681       1.01494      -1.11715      -4.01765     0.0378122     0.0476588      0.463469      0.987296     -0.549674       1.22996     -0.367100     -0.714659    -0.0749871      0.235439      0.812175       1.10545       1.25479       1.33070       1.36787       1.28694       1.32951       1.24849       1.24000       1.11519       1.03077      0.914815      0.806165      0.719459      0.604943      0.519340      0.445288      0.356907
  39   9 2653.9136    2.2744  1.0639 12.6867 -0.0018  0.0203   0.0380   0.0544    0.0514   0.0000   441.8734       2.00072       22.5179      0.234636      -4.03895     -0.452236      -1.11807      0.917131    -0.0744467      -2.88824       1.54885     -0.789735      0.526717      0.825819      -1.49220       1.64851      0.587602      0.604819      0.864013       1.14111       1.26820       1.36097       1.44290       1.36707       1.33000       1.29426       1.23526       1.17731       1.08461      0.967053      0.884789      0.750477      0.630721      0.529626      0.432119      0.355050
  39  10 2827.3687    3.2002  0.9071 13.1241 -0.0017  0.0179   0.0526   0.0443    0.0523   0.0000   439.8165       5.65370       19.9356      0.769723     -0.495305      0.909395      -1.41733      -3.65047     -0.307791       1.74554      0.335420     -0.473171     -0.262558      -1.58414     -0.188958      -1.30516     -0.143922     -0.232254      0.709144       1.00034       1.12138       1.17425       1.28686       1.21954       1.21752       1.19929       1.07116       1.02104      0.919073      0.821540      0.730666      0.634693      0.538801      0.446546      0.371922      0.297041
  39  11 2998.2453    3.7903  0.9691 13.4601 -0.0027  0.0183   0.0611   0.0474    0.0551   0.0000   439.9446       5.94316       19.5165       2.38576      -3.16395       2.74092      -1.19650     -0.545625     -0.883861       2.25944      0.393414      -2.09076       1.55470     0.0433743     -0.795172    -0.0217512      0.613033      0.739190      0.704857      0.993589       1.11802       1.18932       1.25609       1.22721       1.19441       1.18607       1.05717       1.02939      0.934639      0.837733      0.736975      0.644362      0.558018      0.458239      0.390181      0.311181
  39  12 3165.8138    3.9487  1.0764 13.7654 -0.0005  0.0200   0.0624   0.0531    0.0548   0.0000   440.1999       7.87027       16.5404      0.581556      -4.08373      -1.12386     -0.693738     -0.549966      0.394552      -1.00133      0.169013     -0.840572      0.682870      0.723949     -0.345087       1.40286      0.361660     -0.492057      0.802650       1.11703       1.23590       1.33934       1.44235       1.41761       1.38366       1.36845       1.27161       1.16003       1.03999      0.952853      0.831028      0.711278      0.583053      0.488455      0.413927      0.328546
  39  13 3330.4871    3.3534  1.6089 13.4649  0.0022  0.0253   0.0462   0.0720    0.0438   0.0000   441.6958       8.60440       15.7135       2.26720   0.000195827     -0.412723      -4.02302      -1.09872       4.55267      -2.08524      0.533080      0.300440      0.219495      -1.65886    -0.0742947      -1.08556     -0.651306      0.225465       1.01905       1.36953       1.46110       1.64491       1.71119       1.72976       1.67729       1.65062       1.50939       1.44034       1.28404       1.16615       1.00450      0.883119      0.742822      0.645962      0.513710      0.417923
  39  14 3492.8684    2.7342  2.6512 12.6546 -0.0002  0.0326   0.0283   0.0893    0.0358   0.0000   442.4684       9.09198       10.2433       4.73468       3.15541      -1.35246      -8.57061     -0.780663     0.0178169       2.62805      -3.83281      -2.27070       1.43157      -1.50074      -1.73941      -1.01088      0.105654     0.0240249       1.22604       1.73981       1.92560       2.02011       2.18056       2.13010       2.16422       2.05874       1.96808       1.80418       1.61358       1.48432       1.28739       1.13117      0.930165      0.806892      0.642269      0.526093
  39  15 3652.8609    2.0698  4.1767 12.2116 -0.0019  0.0440   0.0194   0.1257    0.0278   0.0000   438.3795       3.91817       15.3224       4.77119       2.14032       1.18745      -1.72487     -0.922928       4.26455      -1.99876     -0.745763      0.221531      0.419618       2.04806     -0.830071      0.853861     -0.691064     -0.785028       1.74867       2.31477       2.72433       2.75791       3.02900       2.96965       2.90151       2.87615       2.63843       2.45792       2.23379       1.98524       1.77452       1.54952       1.31694       1.13010      0.922034      0.749567
  39  16 3811.5296    1.6488  6.0686 11.6939 -0.0013  0.0591   0.0148   0.1655    0.0262   0.0000   440.5775       7.04172       17.2621      0.922271     -0.393405       3.26193      -3.68932       2.54248       6.88009      -6.89407      -9.40105      -2.17694       3.84015       1.78776      -5.95078       3.29377       1.31443       1.36088       2.27425       3.08645       3.60539       3.72983       4.01224       3.94423       3.93559       3.73435       3.56511       3.28730       2.98730       2.69537       2.36720       2.06193       1.76154       1.49422       1.20014      0.991701
  39  17 3968.5989    1.3598  7.9527 11.4355 -0.0010  0.0770   0.0128   0.2193    0.0248   0.0000   436.0575       11.4719       23.5277      -3.90026      -5.22709       5.65691      -7.82213      -10.8785      -6.85827      -2.04734       4.75017       3.92861      -6.27370       2.87063       4.39561      -2.17990      -1.61145      0.761798       2.97602       4.00671       4.67248       4.85990       5.26223       5.15357       5.10246       4.95287       4.61741       4.34062       3.86648       3.52769       3.08586       2.68431       2.30608       1.91711       1.55038       1.24952
  39  18 4124.6493    0.9898  9.5398 11.3692 -0.0014  0.1100   0.0131   0.3339    0.0255   0.0000   440.6549       18.9453       21.3296      -3.62301      -12.9711       15.0275       5.77134     -0.274381       11.0298       5.97318      -12.2407       6.20268       5.24778       2.12950      -1.13905      -1.42679     -0.477896    -0.0682704       4.15264       5.60789       6.49027       6.91047       7.33913       7.23712       7.09700       6.88335       6.52508       6.08870       5.44347       4.98965       4.39332       3.80223       3.23089       2.76180       2.16914       1.76915
  39  19 4279.9658    0.7667 10.9200 11.2657 -0.0038  0.1531   0.0130   0.4511    0.0238   0.0000   429.5882       7.18603       43.5916       8.43904       8.96294      -18.6239      -16.7932       3.14219       8.01001      0.499956      -13.9073      -5.02634       2.65896      -8.01795       3.25746       1.36079      0.595506      -2.45873       5.73376       7.76648       8.96367       9.41220       9.84509       10.0512       9.69835       9.56373       9.02017       8.26240       7.74009       6.84124       6.02776       5.19301       4.48213       3.77111       3.01899       2.49250
  40   3 1530.3224    0.1962  0.1648  9.7251 -0.0112  0.0103   0.0085   0.0226    0.0223   0.0000   441.3886      0.260025       21.5184      0.372366      -3.45696     -0.889647      0.326141      0.631363      -1.45077    -0.0760132     0.0856551     0.0926292      0.273511      0.302222     -0.650939    -0.0337683    -0.0819659     -0.182122      0.375618      0.579520      0.645217      0.605539      0.710062      0.609870      0.685306      0.662477      0.639448      0.629628      0.540674      0.447572      0.376543      0.323131      0.307553      0.238034      0.191740      0.179917
  40   5 1941.4089    0.5727  0.5034 10.1519 -0.0033  0.0138   0.0125   0.0333    0.0352   0.0000   441.0330    -0.0773738       23.1533      0.758267      -3.81187       1.50973      0.245337     -0.801369     -0.570014      0.315345       1.59673     -0.379231      0.648789      0.163639      0.265820     -0.326535     0.0445447     -0.117665      0.584963      0.832923      0.948608       1.02893       1.06971       1.15255       1.09209       1.05195      0.955196      0.877413      0.762449      0.704514      0.588939      0.509800      0.411577      0.338681      0.287130      0.220034
  40   6 2133.9707    0.8585  0.7759 10.5313 -0.0014  0.0168   0.0152   0.0426    0.0461   0.0000   441.0748       1.79764       19.6689       1.04144      -2.25771      0.555104      0.643731     -0.397016     -0.184687      -1.24662      0.830235       1.31013      0.186955      0.655625      0.538206      0.400784    -0.0781412     -0.214882      0.632741      0.937681      0.995496       1.10644       1.07422       1.08515       1.06049       1.02866      0.971414      0.926973      0.856277      0.771239      0.706700      0.591718      0.522245      0.426001      0.365305      0.287460
  40   7 2319.3382    1.2802  1.0026 11.2700 -0.0014  0.0187   0.0206   0.0495    0.0517   0.0000   441.6079       1.43437       22.2979      0.309500      -1.84911       1.54183     -0.907371     -0.321801     -0.720392      -1.62172     -0.424578     0.0294508      0.564322      0.366020      0.913894       1.13477     -0.232941   -0.00287274      0.732896      0.983907       1.07076       1.14829       1.26751       1.25223       1.24428       1.18009       1.08616       1.04275      0.955030      0.845117      0.749395      0.681451      0.571200      0.498159      0.403285      0.328900
  40   8 2497.9801    1.7762  1.0919 11.9988 -0.0010  0.0207   0.0279   0.0529    0.0534   0.0000   442.1039       3.22388       20.8059      0.383892      -1.26454     -0.949418       1.67216      0.239967     -0.635377      -1.59761      0.481831      -1.07275     0.0841630      0.754162      -1.58487     -0.620740     0.0381586     -0.359664      0.782494       1.10970       1.20891       1.25216       1.35855       1.33852       1.33153       1.31502       1.25806       1.15051       1.02912      0.956976      0.798292      0.713372      0.601322      0.515961      0.424076      0.347005
  40   9 2673.8984    2.4980  1.0391 12.5548 -0.0030  0.0195   0.0387   0.0481    0.0568   0.0000   440.7972       3.74795       19.9538     -0.830079     -0.409200       1.28423       1.86274      0.462279      -2.21635      -1.69295       2.01247      0.443335     -0.502361      0.255830     0.0673276      0.332665      -1.04190      0.133252      0.749813       1.03578       1.15729       1.20523       1.31504       1.27869       1.25039       1.25638       1.13766       1.10586      0.993556      0.882085      0.783862      0.691747      0.581322      0.499856      0.408889      0.344946
  40  10 2848.3205    3.2638  0.9299 13.1815  0.0007  0.0167   0.0526   0.0457    0.0504   0.0000   441.7156       4.75018       19.5627       1.78696      -2.39936     -0.994859     -0.103174     0.0237413      0.546149      0.655493     -0.332122     -0.533173      0.241136     -0.687556      0.372591    -0.0191903     -0.180837     -0.515745      0.692568      0.913983       1.00933       1.10126       1.14350       1.14630       1.13689       1.10452       1.03373      0.935709      0.881970      0.784173      0.708145      0.619728      0.542304      0.461105      0.369486      0.305116
  40  12 3188.8209    3.8368  1.2087 13.8851 -0.0008  0.0219   0.0597   0.0580    0.0525   0.0000   440.0082       6.53252       18.2182       2.16087     -0.782644       1.49620     -0.730160      -1.40783      0.539870      -1.06130      0.480667      -2.54557      0.547854      0.843675     -0.473349   -0.00609095      0.109028      0.364383      0.883681       1.16856       1.34584       1.43308       1.50346       1.51831       1.48000       1.43936       1.30345       1.26288       1.14509       1.06542      0.896424      0.826373      0.692507      0.581514      0.471284      0.394306
  40  13 3354.8032    3.2407  1.7114 13.3337  0.0001  0.0263   0.0427   0.0714    0.0449   0.0000   442.8534       4.80497       15.1453       4.46579      -1.43427      -3.46977      0.228998      0.536445      -2.07985      -2.37639       1.71999     -0.944692       1.98058     -0.758325      0.364014     -0.601865    -0.0781228      0.250607       1.00323       1.38281       1.54090       1.64765       1.76883       1.74102       1.68450       1.65994       1.55137       1.47861       1.37149       1.19722       1.07050      0.925976      0.776784      0.673531      0.558805      0.455834
  40  14 3518.3318    2.5331  2.9087 12.7037  0.0020  0.0349   0.0261   0.0984    0.0317   0.0000   443.8737       12.7622       9.03842       1.94360       9.12586       2.33871      -8.17899       1.71475      0.151305      -1.01811      -1.89479      0.482217       2.37431     -0.864902     -0.945170    -0.0801267     -0.774345       1.10792       1.30611       1.80819       2.02807       2.18155       2.29187       2.30656       2.26072       2.14440       2.13850       1.89743       1.78844       1.57807       1.37539       1.22656       1.03616      0.886137      0.729444      0.591251
  40  15 3679.5318    2.0254  4.4673 12.1151 -0.0022  0.0458   0.0179   0.1258    0.0265   0.0000   439.8501       10.6978       14.5151       1.70795       2.87053       4.37761       2.86018     0.0167721      -4.53720      0.754777      -2.13075      -2.99618      -1.37115      -3.70316      -1.45672      -1.96901     -0.848414       1.05393       1.72366       2.37107       2.68413       2.85033       3.04115       3.00802       2.99873       2.88900       2.68544       2.49959       2.32931       2.07282       1.84369       1.59515       1.37126       1.17593      0.946426      0.782187
  40  16 3838.9281    1.5451  6.1082 11.7562 -0.0007  0.0611   0.0145   0.1721    0.0251   0.0000   435.1304       11.2904       16.5060       1.39622      -1.83022      -6.70682       1.36673      -10.5462      -4.15514       4.99582       4.78283      -1.73654      -3.63257     -0.512181      0.324290      0.492047       3.36907     -0.223104       2.27481       3.13443       3.52427       3.85182       4.01981       4.01784       3.95088       3.81768       3.64488       3.29798       3.12541       2.76327       2.47874       2.13164       1.83005       1.56820       1.26169       1.03420
  40  17 3996.8364    1.2140  7.8000 11.5338  0.0007  0.0820   0.0130   0.2364    0.0241   0.0000   441.7452       20.5369       21.5446      0.356897       1.08588      -3.45300       3.18954      -4.32610     -0.434670     -0.107400      -2.16691      -2.06369      -2.14166      -2.45055     -0.908555     -0.157524      -1.77649     -0.340048       3.07256       4.15451       4.77466       4.92446       5.35333       5.30289       5.28410       5.02638       4.82687       4.50204       4.09245       3.71232       3.25528       2.83554       2.46145       2.10900       1.69488       1.40233
  40  18 4153.7686    0.9738  9.9831 11.3764  0.0006  0.1162   0.0133   0.3514    0.0253   0.0000   432.8270       8.42228       18.2456      -3.48591      -19.3154      0.878545       13.9615      -1.09289      -2.91633      -5.90150      -7.34839      -5.47019      -5.44389       4.79902       1.84567     -0.460492       2.24385      0.420499       4.26393       5.85382       6.69729       7.12633       7.49413       7.52679       7.40111       7.18671       6.77478       6.32282       5.85406       5.18655       4.65418       4.02998       3.51128       2.92732       2.44597       1.97962
  40  19 4310.0316    0.6943 11.1264 11.3016  0.0020  0.1670   0.0147   0.5386    0.0246   0.0000   435.0343       18.7570       26.0768       16.6405      -6.66453      -6.54835      -11.7124      -1.14779       9.83931      -7.04331      -12.4409       1.43943       7.10999      -6.74474       1.94188       3.12969       4.07393       1.62084       6.10291       8.34470       9.56643       10.2210       10.6692       10.7053       10.6430       10.2947       9.63408       9.08738       8.24612       7.52530       6.58674       5.79618       4.90694       4.21978       3.39754       2.80558
  41   5 1957.4827    0.5843  0.5524 10.1593 -0.0033  0.0145   0.0122   0.0339    0.0371   0.0000   441.3444      0.454696       22.6653    -0.0239608      -2.63897      0.380309       1.12191      -1.51924      0.760075     -0.898488     -0.799980      0.728688     -0.156312     -0.261609     -0.266906   -0.00124621     -0.491231     0.0915827      0.597720      0.819629      0.943524       1.04504       1.09954       1.08397       1.04621      0.974044      0.919371      0.840219      0.797217      0.696412      0.587565      0.556680      0.452268      0.400748      0.325704      0.274136
  41   6 2151.1268    0.9174  0.7779 10.6191 -0.0007  0.0160   0.0161   0.0413    0.0462   0.0000   440.6668      0.481353       22.6406      0.484592      -3.94389     -0.343586       1.61906      0.953494      -2.27519      -1.00490     0.0905067     -0.224948     -0.652545       1.01217      0.516362     -0.239595      0.559266      0.540672      0.645896      0.858342      0.961760      0.991883       1.07189       1.05820       1.03530      0.988219      0.957840      0.911908      0.815271      0.741524      0.685802      0.609201      0.525477      0.435632      0.372071      0.297325
  41   7 2337.2282    1.2911  0.9777 11.3453  0.0007  0.0185   0.0210   0.0496    0.0507   0.0000   440.4481       1.10043       19.8635      -1.78552      -1.31129      0.368633       2.32700      0.563274      -1.16077      0.433711      0.610613     0.0179341      0.623115     -0.469890     -0.135537     -0.566569     -0.330535     -0.519459      0.721405      0.990634       1.10179       1.23987       1.24947       1.24970       1.22679       1.18831       1.14312       1.00469      0.952477      0.860067      0.781813      0.682565      0.590850      0.495855      0.430860      0.351738
  41   8 2516.6098    1.8778  1.0942 12.0346 -0.0016  0.0193   0.0290   0.0531    0.0539   0.0000   441.0616       1.39740       20.6678       1.45983      -2.08078     -0.230965      -1.09463       1.70634       1.88634      -1.28544      0.315408     -0.150996      -1.00268      0.860427     -0.310957     -0.832420      0.223653      0.192247      0.811754       1.09707       1.27417       1.37286       1.47931       1.47271       1.45559       1.41420       1.32043       1.22521       1.10179      0.970672      0.856429      0.725071      0.627517      0.517986      0.425740      0.349191
  41   9 2693.5718    2.5791  1.0142 12.6617 -0.0012  0.0192   0.0400   0.0476    0.0537   0.0000   441.1486       3.92820       21.2800       1.14102      -3.01075      -1.24182      -1.11207      0.941460      0.253784      -2.06030      -1.84740     -0.841430     -0.819704      -1.07923     -0.534105     -0.566938     0.0618455      0.535499      0.689189      0.981144       1.06204       1.13719       1.21384       1.19162       1.24077       1.14219       1.15355       1.03760      0.931369      0.861675      0.747767      0.662017      0.561471      0.466287      0.401112      0.323173
  41  10 2869.0140    3.2775  0.9073 13.3577 -0.0020  0.0177   0.0535   0.0435    0.0485   0.0000   442.1327       2.54114       20.2909      0.736132      0.762842     -0.245331      0.281224      -1.45318       1.63711     0.0648680     -0.982263     -0.578642      0.237356     -0.563907       1.76501      0.705863     -0.463521      0.373461      0.699018      0.957357       1.02441       1.12723       1.13981       1.15213       1.17179       1.12007       1.02109       1.00303      0.902413      0.830281      0.741814      0.672874      0.551369      0.488304      0.395393      0.338253
  41  11 3041.8008    3.8767  1.0343 13.5875 -0.0009  0.0191   0.0598   0.0488    0.0529   0.0000   440.3820       4.62677       17.8503     -0.600482      -1.26768      0.564470      0.115502      -1.79739      -2.08356     -0.386170       2.09267      0.146587      0.243412      -1.43848      0.447222      -1.05203      0.564015     -0.197670      0.707070       1.00228       1.07645       1.19953       1.24916       1.20966       1.20804       1.20792       1.12613       1.07375      0.944113      0.871516      0.750092      0.673127      0.571448      0.486062      0.397579      0.336078
  41  12 3211.5020    3.7953  1.3455 13.6507  0.0009  0.0224   0.0536   0.0601    0.0468   0.0000   441.8078       8.67948       19.8472       3.27930      -1.80290       1.24981     -0.221161      -2.01909     -0.128579      0.226583       1.13461     -0.899550      0.219313     -0.748865     -0.468406      0.823450      0.756448    -0.0486233      0.845552       1.21688       1.32938       1.38971       1.47201       1.42876       1.44993       1.36937       1.34243       1.25676       1.17077       1.03927      0.919444      0.818084      0.693163      0.586102      0.488299      0.400168
  41  13 3378.7295    3.2600  1.8347 13.1929 -0.0007  0.0264   0.0407   0.0716    0.0438   0.0000   443.1165       6.26468       17.6992       6.93795       1.65222       2.28476      -2.53086      0.584485     -0.569117     -0.864049      -1.92577      -1.41734      0.790583     -0.220143     0.0551371       1.07616     -0.173726      0.635304       1.01680       1.40976       1.59221       1.66145       1.76409       1.72695       1.70857       1.67830       1.58446       1.48650       1.35496       1.24894       1.08479      0.986653      0.830675      0.717694      0.603453      0.489472
  41  14 3543.5538    2.4365  3.1546 12.5992  0.0001  0.0369   0.0246   0.1023    0.0306   0.0000   444.4418       8.40998       6.77155      -3.31200       6.99606       5.94037      -10.6563      -1.40849       2.76808       3.74224     0.0268801      -1.91206      -1.66068     -0.179584      -2.59605      -2.37889     -0.512421       1.30833       1.35110       1.84308       2.08391       2.21217       2.40893       2.36332       2.33959       2.27001       2.15040       2.00545       1.85164       1.63162       1.48063       1.28342       1.12641      0.955287      0.783472      0.651325
  41  15 3705.8292    1.9243  4.7794 11.9705 -0.0001  0.0484   0.0167   0.1320    0.0259   0.0000   437.3542       8.01223       13.1387      0.408599       3.78345      0.844166      -8.76665     -0.817991       5.89212      -1.14294     -0.245144       3.91202     -0.674009       1.41497      0.128703      0.988398      0.565694     0.0425222       1.73991       2.44578       2.72222       2.93478       3.06982       3.05867       3.08307       2.92011       2.84573       2.61171       2.39774       2.15621       1.92060       1.71755       1.44635       1.22158       1.01727      0.844048
  41  16 3866.0610    1.5068  6.6548 11.6532 -0.0031  0.0646   0.0139   0.1823    0.0247   0.0000   435.5027       12.5362       14.4176       2.61659       2.58020      -1.59888       6.33610      -2.00994      0.504066      -2.98475      -2.59014       1.72655       2.32443       2.19443      -3.88608      0.316618       3.49121       1.63144       2.37198       3.26137       3.77041       3.94345       4.28411       4.22281       4.20573       4.00790       3.87243       3.52778       3.27260       2.91299       2.60993       2.30478       1.94740       1.68482       1.38052       1.13509
  41  17 4025.1871    1.1889  8.8738 11.5116 -0.0006  0.0920   0.0136   0.2762    0.0245   0.0000   442.4239       13.0775       7.91430      0.501092      -5.75824      -3.01485       7.02020      -1.47755      -10.1942      -2.45196       1.61378      0.476037      0.947532     -0.395919      -1.50230     -0.943971      -1.18672       2.16949       3.35901       4.54110       5.19654       5.57111       5.89198       5.79755       5.86641       5.64043       5.37666       4.97052       4.62773       4.14165       3.69147       3.24589       2.80464       2.35558       1.93595       1.62062
  41  18 4182.6843    0.9049  9.8302 11.3471  0.0002  0.1196   0.0134   0.3639    0.0255   0.0000   436.2925      -1.02530       23.0211       24.1863      -10.8929      -18.7672       18.3695      -8.92173      -4.93455       18.7918       5.26122       4.71343      -5.78744      -1.83026      -3.19836      -2.47824      -3.03494      0.418950       4.34133       5.86001       6.77539       7.21671       7.49542       7.51583       7.56182       7.25398       7.01737       6.41576       6.03996       5.36727       4.76302       4.22056       3.59345       3.11253       2.51635       2.08881
  42   3 1558.1904    0.2028  0.1987  9.7492 -0.0109  0.0118   0.0079   0.0240    0.0223   0.0000   441.2949      0.422169       21.7435      -1.18124      -3.81451     -0.500450      0.486705      0.687531     -0.687545    0.00348411     -0.404019      0.462855     -0.235608     -0.282391      0.352755     -0.318254     -0.421058     -0.295667      0.507627      0.561570      0.689654      0.688421      0.764107      0.778157      0.658169      0.687193      0.609572      0.653546      0.583627      0.521317      0.457121      0.421541      0.468924      0.355127      0.302512      0.235568
  42   4 1772.6378    0.4040  0.3386  9.8914 -0.0025  0.0118   0.0102   0.0247    0.0284   0.0000   441.6150     -0.318074       22.6095      0.620420      -3.56321     -0.912761     -0.146523     -0.538393      0.326917     -0.225509      0.973979     -0.726629     -0.277388     0.0183500      0.475715      0.343707     0.0862468    -0.0752345      0.453644      0.609190      0.689440      0.688827      0.718789      0.764152      0.760949      0.741163      0.710485      0.694394      0.578965      0.523665      0.472221      0.418592      0.351604      0.328687      0.260457      0.216419
  42   5 1973.3621    0.6182  0.5959 10.1118 -0.0015  0.0143   0.0120   0.0350    0.0390   0.0000   441.4436      0.491348       20.9977    -0.0945768      -3.61062      -2.74895       1.12646     0.0678507     -0.453249     -0.430886      -1.22544       1.12114     -0.367294      0.705588      0.181938      0.175165     0.0457397      0.140524      0.565191      0.762090      0.812962      0.895970      0.938658      0.936764      0.909817      0.885693      0.846133      0.813515      0.715752      0.701110      0.637491      0.541406      0.454985      0.388420      0.341065      0.289771
  42   6 2168.1554    0.9334  0.7974 10.6732 -0.0004  0.0165   0.0157   0.0401    0.0476   0.0000   441.0753      0.174749       20.9417      0.766293      -4.46889       1.04190      0.319515     -0.212487       1.12313     -0.477890     -0.439916      0.112466     -0.512653     -0.559377     -0.509793     -0.326674      0.109598     -0.303383      0.621597      0.847729      0.919132      0.957379       1.07764       1.04104       1.05150       1.02982      0.973216      0.912994      0.817306      0.753461      0.649732      0.581341      0.494968      0.426180      0.356940      0.287700
  42   7 2354.8269    1.3521  1.0581 11.4497  0.0002  0.0201   0.0211   0.0502    0.0517   0.0000   440.9382       1.50654       19.9743     -0.184732     -0.763364       1.17183      0.419837      -1.14000     -0.724915       1.54552       1.70457       1.22992      -1.02319      0.334203     -0.342449    -0.0269452      0.184260     -0.248484      0.734881       1.03299       1.09423       1.23061       1.25361       1.27065       1.28578       1.28033       1.17848       1.07247       1.02048      0.897157      0.804026      0.706221      0.600451      0.511247      0.428904      0.352273
  42   8 2535.0969    1.9011  1.1737 12.0789 -0.0009  0.0209   0.0284   0.0538    0.0554   0.0000   441.6645       2.01685       20.0025       1.68356      -2.42568      -1.83655    -0.0838388      0.677980      -1.09959     -0.621184       3.03967      -1.16768      0.984650       1.06918     -0.278336    -0.0966745     -0.160180     -0.616696      0.768886       1.05357       1.16804       1.28456       1.32229       1.33913       1.30192       1.27522       1.18484       1.14905       1.05788      0.970789      0.848961      0.747771      0.643919      0.548945      0.452420      0.384580
[truncated: 782,295 more chars]
