# Supplementary material for: Global-Mode Analysis of Full-Disk Data from the Michelson Doppler Imager and the Helioseismic and Magnetic Imager
Source: Sol Phys. 2018 Jan 31;293(2):29. doi: 10.1007/s11207-017-1201-5 (PMC6566312; doi:10.1007/s11207-017-1201-5)
Supplement: Supplementary file 2 — (TAR 362.4 MB) [file 11207_2017_1201_MOESM2_ESM.tar › HMI/hmiv360d.6328]

   0  12 1822.1588    0.2832  0.1918 11.7974  0.0000  0.0397   0.0402   0.0877    0.1093   0.0000     0.0000       0.00000       0.00000       0.00000       0.00000       0.00000       0.00000       0.00000       0.00000       0.00000       0.00000       0.00000
   0  13 1957.4007    0.5730  0.4354 11.7328  0.0000  0.0453   0.0480   0.1032    0.1790   0.0000     0.0000       0.00000       0.00000       0.00000       0.00000       0.00000       0.00000       0.00000       0.00000       0.00000       0.00000       0.00000
   0  14 2093.3889    0.6850  0.5777 11.8633  0.0000  0.0441   0.0533   0.1763    0.2530   0.0000     0.0000       0.00000       0.00000       0.00000       0.00000       0.00000       0.00000       0.00000       0.00000       0.00000       0.00000       0.00000
   0  15 2228.6025    0.9881  0.8654 11.0381  0.0000  0.0573   0.0638   0.1859    1.1122   0.0000     0.0000       0.00000       0.00000       0.00000       0.00000       0.00000       0.00000       0.00000       0.00000       0.00000       0.00000       0.00000
   0  16 2362.8256    1.3873  0.5806 12.3875  0.0000  0.0456   0.1011   0.1290    0.4375   0.0000     0.0000       0.00000       0.00000       0.00000       0.00000       0.00000       0.00000       0.00000       0.00000       0.00000       0.00000       0.00000
   0  17 2496.1374    1.7020  1.1878  3.0710  0.0000  0.0653   0.1045   0.2174 1000.0000   0.0000     0.0000       0.00000       0.00000       0.00000       0.00000       0.00000       0.00000       0.00000       0.00000       0.00000       0.00000       0.00000
   0  18 2629.5356    2.0894  1.0264  6.5130  0.0000  0.0654   0.1362   0.1893  596.3269   0.0000     0.0000       0.00000       0.00000       0.00000       0.00000       0.00000       0.00000       0.00000       0.00000       0.00000       0.00000       0.00000
   0  20 2898.9652    3.4802  0.9114  1.8098  0.0000  0.0575   0.2098   0.1548 1000.0000   0.0000     0.0000       0.00000       0.00000       0.00000       0.00000       0.00000       0.00000       0.00000       0.00000       0.00000       0.00000       0.00000
   0  21 3033.7024    4.2892  0.6733  6.5294  0.0000  0.0474   0.2788   0.1334 1000.0000   0.0000     0.0000       0.00000       0.00000       0.00000       0.00000       0.00000       0.00000       0.00000       0.00000       0.00000       0.00000       0.00000
   0  22 3168.5750    4.0468  0.9690 13.6635  0.0000  0.0646   0.2623   0.1874    2.1888   0.0000     0.0000       0.00000       0.00000       0.00000       0.00000       0.00000       0.00000       0.00000       0.00000       0.00000       0.00000       0.00000
   0  23 3303.5536    3.6750  1.3033 13.8699  0.0000  0.0724   0.2253   0.2739    1.6050   0.0000     0.0000       0.00000       0.00000       0.00000       0.00000       0.00000       0.00000       0.00000       0.00000       0.00000       0.00000       0.00000
   0  24 3438.8005    3.3011  2.0858  4.9551  0.0000  0.0887   0.1523   0.3194 1000.0000   0.0000     0.0000       0.00000       0.00000       0.00000       0.00000       0.00000       0.00000       0.00000       0.00000       0.00000       0.00000       0.00000
   0  25 3574.5764    2.6267  3.3950  3.9474  0.0112  0.1365   0.0840   0.4628   46.9104   0.0000     0.0000       0.00000       0.00000       0.00000       0.00000       0.00000       0.00000       0.00000       0.00000       0.00000       0.00000       0.00000
   1  10 1612.7009    0.2034  0.1221 11.6738  0.0000  0.0209   0.0216   0.0417    0.0506   0.0000   439.1553      -8.98492       0.00000       0.00000       0.00000       0.00000       28.1000       14.7712       0.00000       0.00000       0.00000       0.00000
   1  11 1749.2682    0.3503  0.1842 11.5849  0.0000  0.0210   0.0262   0.0353    0.0596   0.0000   411.9858      -16.2074       0.00000       0.00000       0.00000       0.00000       28.2962       13.1082       0.00000       0.00000       0.00000       0.00000
   1  12 1885.0611    0.4634  0.3745 11.5326  0.0000  0.0274   0.0253   0.0560    0.0857   0.0000   494.4096      -14.2661       0.00000       0.00000       0.00000       0.00000       36.2655       18.1113       0.00000       0.00000       0.00000       0.00000
   1  13 2020.7556    0.6031  0.4683 11.8339  0.0000  0.0311   0.0303   0.0701    0.1024   0.0000   460.0041      -24.3237       0.00000       0.00000       0.00000       0.00000       40.4700       20.2924       0.00000       0.00000       0.00000       0.00000
   1  14 2156.7563    0.8319  0.5730 11.7365  0.0000  0.0278   0.0356   0.0716    0.1663   0.0000   429.5302       17.7346       0.00000       0.00000       0.00000       0.00000       34.0545       19.9009       0.00000       0.00000       0.00000       0.00000
   1  15 2291.8746    1.0639  0.9678 11.9665  0.0000  0.0381   0.0404   0.1146    0.3261   0.0000   428.6817      -42.5803       0.00000       0.00000       0.00000       0.00000       43.9814       28.1385       0.00000       0.00000       0.00000       0.00000
   1  16 2425.5441    1.4972  0.8087 12.2575  0.0000  0.0337   0.0564   0.0878    0.3984   0.0000   433.3991      0.534434       0.00000       0.00000       0.00000       0.00000       41.6394       23.6494       0.00000       0.00000       0.00000       0.00000
   1  17 2559.1058    2.0537  0.8573 11.6875 -0.0015  0.0312   0.0736   0.0991    1.4368   0.0000   453.4882       20.0283       0.00000       0.00000       0.00000       0.00000       36.7871       22.4580       0.00000       0.00000       0.00000       0.00000
   1  18 2693.3566    2.5135  1.1023  6.2379  0.0000  0.0358   0.0872   0.1173  597.3510   0.0000   359.9410       42.2830       0.00000       0.00000       0.00000       0.00000       43.8168       25.6320       0.00000       0.00000       0.00000       0.00000
   1  19 2828.1310    3.1918  0.9085  0.3175  0.0000  0.0332   0.1148   0.1028 1000.0000   0.0000   423.4515      -27.9165       0.00000       0.00000       0.00000       0.00000       42.3510       22.5548       0.00000       0.00000       0.00000       0.00000
   1  20 2963.3347    3.9857  0.8186  6.4912  0.0000  0.0301   0.1374   0.0873  853.7720   0.0000   370.9705       13.3059       0.00000       0.00000       0.00000       0.00000       38.0123       20.7092       0.00000       0.00000       0.00000       0.00000
   1  21 3098.1349    4.0742  0.9442 13.6802  0.0000  0.0353   0.1507   0.1201    1.1439   0.0000   480.2471      -14.3167       0.00000       0.00000       0.00000       0.00000       44.1512       23.9438       0.00000       0.00000       0.00000       0.00000
   1  22 3233.2057    3.9764  1.1781  5.1814  0.0000  0.0393   0.1413   0.1365 1000.0000   0.0000   452.4716       2.01108       0.00000       0.00000       0.00000       0.00000       51.5499       26.5355       0.00000       0.00000       0.00000       0.00000
   1  23 3368.5686    3.5537  2.0232  3.6353  0.0000  0.0518   0.0993   0.1858 1000.0000   0.0000   451.6302       3.52864       0.00000       0.00000       0.00000       0.00000       62.5737       36.4039       0.00000       0.00000       0.00000       0.00000
   1  24 3504.1294    2.9311  3.0262  8.6193  0.0016  0.0668   0.0745   0.2328   11.6055   0.0000   595.7940       53.7693       0.00000       0.00000       0.00000       0.00000       81.4520       48.1933       0.00000       0.00000       0.00000       0.00000
   1  25 3640.1761    2.4289  4.1986 10.9733  0.0054  0.0863   0.0547   0.2886    1.9658   0.0000   516.3431       57.7202       0.00000       0.00000       0.00000       0.00000       104.636       62.3869       0.00000       0.00000       0.00000       0.00000
   1  26 3776.4824    2.1158  5.6201  1.7926  0.0000  0.1062   0.0346   0.3380 1000.0000   0.0000   354.7967      -57.3535       0.00000       0.00000       0.00000       0.00000       127.739       74.3480       0.00000       0.00000       0.00000       0.00000
   2   9 1535.8648    0.1670  0.1004 11.6017  0.0000  0.0133   0.0156   0.0341    0.0372   0.0000   432.2951       1.32263       5.31633      0.795926       0.00000       0.00000       6.68041       7.28885       4.84338       2.15074       0.00000       0.00000
   2  10 1674.5471    0.2486  0.1248 11.7005  0.0000  0.0156   0.0186   0.0260    0.0403   0.0000   426.2746      -15.6862       11.2135      -1.07596       0.00000       0.00000       9.28330       8.56573       5.26864       2.19448       0.00000       0.00000
   2  11 1810.2535    0.3904  0.2411 11.6520  0.0000  0.0157   0.0200   0.0332    0.0500   0.0000   428.2188     -0.152749       2.76195      -1.98066       0.00000       0.00000       11.4813       9.43056       5.50107       2.01876       0.00000       0.00000
   2  12 1945.7552    0.5288  0.4175 11.7061  0.0000  0.0191   0.0220   0.0556    0.0699   0.0000   411.8286      -2.18131       13.0540      -5.28787       0.00000       0.00000       12.0545       11.0417       6.75444       2.67349       0.00000       0.00000
   2  13 2082.0332    0.7249  0.5421 11.8273  0.0000  0.0227   0.0260   0.0570    0.0962   0.0000   408.3226       18.1694       7.33482     -0.312473       0.00000       0.00000       15.5081       13.0776       7.46595       2.75637       0.00000       0.00000
   2  14 2217.5426    0.9184  0.8257 11.6610  0.0000  0.0279   0.0269   0.0698    0.1975   0.0000   415.9769      -7.37335       12.5226       6.25643       0.00000       0.00000       17.8084       15.3410       10.7391       3.85868       0.00000       0.00000
   2  15 2352.1791    1.2926  0.7914 11.9108  0.0000  0.0249   0.0370   0.0664    0.2683   0.0000   435.6438       11.4236     -0.505895     -0.684890       0.00000       0.00000       18.1080       15.1115       8.43811       3.19396       0.00000       0.00000
   2  16 2485.8529    1.7319  0.9050 12.3947  0.0000  0.0270   0.0487   0.0735    0.3706   0.0000   439.3164      -7.73511       5.05910      -1.07022       0.00000       0.00000       19.7503       16.2788       9.52956       3.44406       0.00000       0.00000
   2  17 2619.6196    2.1717  0.8975 12.8456  0.0000  0.0256   0.0601   0.0767    0.3666   0.0000   448.7592       48.5123       18.9346      -2.92875       0.00000       0.00000       17.6409       15.5502       8.68009       3.55732       0.00000       0.00000
   2  18 2754.5007    2.7395  0.9121 12.1771  0.0000  0.0259   0.0730   0.0692    1.0088   0.0000   445.6365      -4.17341      -10.0724       2.88855       0.00000       0.00000       17.9114       15.1254       9.29207       3.47449       0.00000       0.00000
   2  20 3024.6963    3.9165  0.9032  5.8392  0.0000  0.0239   0.1028   0.0727 1000.0000   0.0000   439.8481      -6.79419       3.11282       3.44976       0.00000       0.00000       17.2508       14.1841       8.56329       3.07458       0.00000       0.00000
   2  21 3159.8149    4.1299  1.1505 13.6976  0.0000  0.0297   0.1064   0.0952    0.7230   0.0000   388.9678      -2.32420       5.63678      -2.79939       0.00000       0.00000       22.2729       17.9159       10.2269       3.61117       0.00000       0.00000
   2  22 3295.0293    3.6715  1.5300 12.3339 -0.0021  0.0344   0.0813   0.1011    1.8128   0.0000   426.1293      -24.1255       21.5470       9.54709       0.00000       0.00000       25.4183       20.3895       12.7422       4.30552       0.00000       0.00000
   2  23 3430.7886    3.1967  2.1964 12.6521  0.0000  0.0428   0.0603   0.1221    0.5395   0.0000   422.6346      -6.75159       17.2551      -1.47307       0.00000       0.00000       31.2671       25.4839       15.1519       5.43006       0.00000       0.00000
   2  24 3566.6754    2.6716  3.0252 12.5346  0.0000  0.0510   0.0441   0.1577    0.3254   0.0000   442.6716       24.2455       9.56412      -14.8414       0.00000       0.00000       34.5511       30.3871       18.0842       7.16913       0.00000       0.00000
   3   9 1591.5261    0.2057  0.0883 11.6200  0.0000  0.0090   0.0154   0.0196    0.0326   0.0000   437.9349      -3.22267       13.1525      0.219496     -0.412411     0.0645828       4.70110       3.86670       3.33677       1.90446      0.944251      0.259755
   3  10 1729.0766    0.3179  0.1656 11.5987  0.0000  0.0135   0.0168   0.0241    0.0394   0.0000   434.9507      -3.59348      -1.84982       1.51614       1.06100      0.101368       5.85745       5.08261       4.68760       2.94326       1.36934      0.363381
   3  11 1865.2581    0.4519  0.3343 11.6418  0.0000  0.0157   0.0172   0.0382    0.0561   0.0000   426.0496      -1.23948       4.81171      -1.39521      -2.94899      0.343987       7.69515       7.15071       5.56432       3.44419       1.49673      0.430027
   3  12 2001.1788    0.6024  0.4389 11.8253  0.0000  0.0178   0.0195   0.0402    0.0701   0.0000   428.7332      -7.94084       2.53032    0.00498395       1.76504     -0.100466       9.41429       9.37139       6.42056       3.47511       1.61035      0.490634
   3  13 2137.7219    0.7799  0.6610 11.8128  0.0000  0.0205   0.0212   0.0522    0.1083   0.0000   430.8782       7.15214       5.27430      0.750344      -1.45340      -1.03399       10.2089       9.79461       7.24643       4.29117       1.89902      0.566528
   3  14 2273.3784    1.0530  0.7181 12.2903  0.0000  0.0212   0.0278   0.0563    0.1122   0.0000   441.0775       2.62138      -1.52527       4.16414     -0.791991     -0.506900       10.0862       10.0840       7.19675       4.56266       1.91814      0.643263
   3  15 2407.5674    1.4754  0.9155 12.2223  0.0000  0.0230   0.0348   0.0659    0.2247   0.0000   436.4820       1.90568       3.01325       5.05527      -5.83955     -0.198199       10.6406       10.7138       8.16315       4.57566       2.28810      0.690419
   3  16 2541.6352    1.9558  0.9598 12.0575  0.0000  0.0226   0.0438   0.0629    0.4343   0.0000   437.7757      -3.31734       6.15980       5.77470      0.747097    0.00306466       11.4515       10.6052       8.13075       4.83236       2.13864      0.613594
   3  17 2676.1015    2.5303  0.9600 12.4863  0.0000  0.0223   0.0564   0.0632    0.5018   0.0000   447.8982       12.3751      -8.50977     -0.441200      0.308705      -1.28056       10.7542       10.2481       7.90495       4.90892       2.15497      0.651267
   3  18 2811.4169    3.0270  0.8620 12.7899  0.0000  0.0210   0.0692   0.0573    0.5114   0.0000   444.1505       5.48160       10.6910      -1.56368       1.93164    -0.0637609       10.4484       9.99127       7.54132       4.56464       2.03099      0.619247
   3  19 2946.9589    3.4843  0.7825 14.0196  0.0000  0.0215   0.0837   0.0531    0.2347   0.0000   411.8974      -12.4709       8.08129      -2.25409      0.728808     -0.420267       9.90095       9.87022       7.71285       4.32122       2.20541      0.649640
   3  20 3082.2580    4.0474  0.9625 13.5532  0.0000  0.0221   0.0893   0.0620    0.5007   0.0000   449.4218      -2.23521       10.1339      -8.53360      -1.99954     -0.639643       11.0992       10.7382       7.91058       4.92669       2.06197      0.652584
   3  21 3217.7116    3.7958  1.2703 14.0233  0.0000  0.0260   0.0804   0.0858    0.3301   0.0000   428.9196      -7.13652       9.56946      -6.96961       3.57908      0.437499       13.0172       12.4968       9.44470       5.33215       2.53876      0.742340
   3  22 3353.4563    3.4966  1.7850 12.8061  0.0000  0.0310   0.0595   0.0904    0.4863   0.0000   435.3927       22.2337       14.7986      -4.11799      -1.53117      0.962892       16.4498       15.2227       11.3060       6.81414       2.87468      0.837423
   3  23 3489.4544    2.9267  2.7009 12.5226  0.0000  0.0398   0.0404   0.1085    0.2554   0.0000   418.9714       11.6794       6.87495      -7.57566       2.99467   -0.00479793       19.6895       19.1490       14.1827       8.51285       3.78384       1.16757
   3  24 3626.0285    2.4998  3.6823 12.3342  0.0000  0.0475   0.0314   0.1404    0.1906   0.0000   432.6034      -10.8422      -2.23353      -10.9147      -8.91379       1.59852       23.8615       22.9498       17.0804       10.0830       4.56123       1.37998
   3  25 3762.5737    2.0123  5.5042 11.8197  0.0000  0.0621   0.0212   0.1800    0.1537   0.0000   431.8762      -23.0628      -10.3539       4.20589      -1.20068      -1.24942       31.1527       29.9701       22.3967       13.2524       5.98903       1.79965
   4   9 1640.9314    0.2373  0.1498 11.6446  0.0000  0.0134   0.0123   0.0219    0.0305   0.0000   432.1356      -5.67999       12.0861       2.21869      -2.15523     -0.580323       4.94065       5.43674       3.57208       3.13857       1.81981      0.781876
   4  10 1778.0096    0.3498  0.2113 11.6049  0.0000  0.0104   0.0149   0.0274    0.0357   0.0000   430.7779      -4.79317       3.26112      -2.60419      -1.18162     -0.333611       4.08710       4.11284       3.37191       2.53004       1.50789      0.698283
   4  11 1914.7119    0.4869  0.3492 11.6881  0.0000  0.0134   0.0159   0.0330    0.0458   0.0000   434.4450       1.32816       17.2453       1.12005      -3.47632     -0.897324       5.42107       5.45576       4.68050       3.15859       1.69607      0.971259
   4  12 2051.6721    0.6424  0.5023 11.8136  0.0000  0.0187   0.0178   0.0394    0.0660   0.0000   430.1449    -0.0484696       4.89814       2.13032    -0.0728176      -1.80464       6.80800       6.15304       5.33571       4.51163       2.74760       1.29055
   4  13 2188.3301    0.9073  0.6175 11.8622  0.0000  0.0179   0.0219   0.0400    0.1135   0.0000   437.1064      -7.07722       11.6754       1.45943      -2.36287      0.541098       6.99207       7.30657       6.05499       4.15611       2.43721       1.20853
   4  14 2324.0838    1.2038  0.8880 11.8115  0.0000  0.0213   0.0265   0.0562    0.2614   0.0000   432.4783      0.875896      -6.70058      -10.5563      -2.64599      -1.35234       8.02685       8.30969       7.13049       4.94818       2.99132       1.46595
   4  15 2458.5257    1.6624  0.9869 11.9622  0.0000  0.0215   0.0357   0.0621    0.5003   0.0000   440.6352      -10.6067     0.0381012       10.2441       3.77133     -0.380701       8.13558       8.64114       7.10696       5.19730       3.05520       1.52933
   4  16 2593.0507    2.0564  0.9100 12.8573  0.0000  0.0213   0.0426   0.0550    0.2944   0.0000   411.1611      -8.77875       16.5583    -0.0604360      -3.73543      -2.25900       7.51567       8.36365       6.68784       5.11742       2.95039       1.50146
   4  17 2728.4061    2.7373  0.8244 13.2275  0.0000  0.0201   0.0576   0.0490    0.3019   0.0000   440.5249       18.8423       10.2360       3.41472       1.60447     -0.123576       7.90855       8.52344       6.86861       4.55810       2.58787       1.30293
   4  18 2864.1807    3.3953  0.8362 13.3323  0.0000  0.0181   0.0710   0.0502    0.3702   0.0000   425.3744      -2.61993       9.07580      -3.59721     -0.453659      -3.91019       7.07902       7.21828       6.03114       4.28144       2.56305       1.21291
   4  19 3000.0886    3.9671  0.7477 13.9317  0.0000  0.0173   0.0858   0.0439    0.2693   0.0000   434.6909       1.13001       17.6619     -0.623486      -1.14296      -2.21236       6.90685       7.22914       5.93906       4.12822       2.19291       1.23355
   4  21 3271.6807    3.7364  1.3726 13.8788  0.0000  0.0250   0.0668   0.0715    0.2936   0.0000   439.1196      -4.44136      -12.3102       1.82244      -1.80478     -0.985343       9.60236       9.82705       8.12902       6.09053       3.73058       1.67293
   4  22 3407.9992    3.2605  2.0054 13.6017 -0.0036  0.0309   0.0479   0.0858    0.1756   0.0000   437.9066      -1.96006      -2.04481      -4.75968       5.38613      -4.36440       11.5159       11.9396       10.1477       7.34007       4.33080       2.17228
   4  23 3544.6018    2.6774  3.0727 12.9416  0.0000  0.0390   0.0329   0.1119    0.1419   0.0000   446.7794       8.37271      -3.81680       5.71724       2.28492      -1.25225       14.6183       15.6424       13.0721       8.95090       5.21968       2.65915
   4  24 3681.5145    2.2522  4.1467 12.3948  0.0000  0.0471   0.0244   0.1315    0.1322   0.0000   469.4176       13.7941      -2.56485      -2.52892       14.7493      -4.29513       17.3544       18.7921       15.5138       10.8392       6.42734       3.16389
   4  25 3818.5947    1.9144  5.7875 11.9807  0.0000  0.0586   0.0182   0.1609    0.1149   0.0000   496.1772      -52.3356      -8.29295       19.6438       10.6981      -4.15148       21.2818       22.9278       19.1073       13.6730       8.05392       4.04336
   4  26 3955.9790    1.5705  7.3683 11.8675  0.0000  0.0717   0.0151   0.2046    0.0942   0.0000   451.4389      -38.9047      -2.17224      -2.03445      -10.1983      -5.73838       26.1953       28.2880       23.7106       16.5185       10.0045       4.83574
   5   8 1545.2725    0.1805  0.0709 11.6413  0.0000  0.0061   0.0120   0.0135    0.0247   0.0000   434.7633      -1.14480       9.19380     -0.611494     -0.933473      -1.14039       1.81077       1.86276       1.73441       1.38546      0.954550      0.656385
   5   9 1685.8431    0.2711  0.1843 11.6141  0.0000  0.0100   0.0111   0.0220    0.0288   0.0000   429.5646     -0.108171       6.49959      -3.33042     -0.794817     -0.173320       3.06313       2.96736       3.09017       2.23350       1.53777      0.913033
   5  10 1823.3592    0.3840  0.3041 11.6217  0.0000  0.0124   0.0124   0.0286    0.0362   0.0000   438.5171      -2.74100       12.1603      -4.45357      -2.36248       1.23436       3.34416       3.90457       3.47723       2.92671       1.75104       1.21460
   5  11 1960.5474    0.5591  0.3725 11.6889  0.0000  0.0125   0.0157   0.0294    0.0472   0.0000   441.7276       1.57900       6.85354      -3.49778      -2.20185       1.63311       3.83544       4.22484       3.76071       2.90628       1.97729       1.17373
   5  12 2098.4357    0.7123  0.6036 11.8318  0.0000  0.0164   0.0165   0.0407    0.0666   0.0000   437.7751      0.781390       1.69050      -5.63252       3.89166       3.88774       4.65441       5.36288       4.49140       3.70951       2.55581       1.48148
   5  13 2235.3671    0.9622  0.6855 12.0719  0.0000  0.0165   0.0202   0.0419    0.0866   0.0000   434.8234       2.39555       7.12455       7.12168      -1.69569      0.381975       5.07420       5.64585       4.83812       3.93185       2.53655       1.50187
   5  14 2371.0523    1.3738  0.8552 12.2360  0.0000  0.0174   0.0261   0.0468    0.1333   0.0000   430.2744     -0.252340       3.64576      0.390754      -5.39775      -1.27079       5.46814       5.63090       5.26569       4.05648       2.77338       1.66191
   5  15 2506.0226    1.8002  0.8659 12.5249  0.0000  0.0177   0.0331   0.0441    0.1730   0.0000   435.2278      -8.33812       4.27806     -0.916322      0.399319      -1.97697       5.66378       6.08249       5.44642       4.18028       2.82535       1.65632
   5  16 2641.1765    2.2905  0.9065 12.7723  0.0000  0.0181   0.0427   0.0466    0.2585   0.0000   438.5123       3.73621       7.94648      0.612601       2.48272      -2.48308       5.55932       5.85543       5.12629       4.31801       2.97595       1.77343
   5  17 2777.2960    2.8459  0.9196 12.7740  0.0000  0.0176   0.0514   0.0486    0.4178   0.0000   432.3954       1.76404       4.99295      0.444659     -0.879045      0.134500       5.62608       6.18444       5.48191       4.15919       2.81189       1.65854
   5  18 2913.7068    3.5383  0.8056 13.8047  0.0000  0.0175   0.0681   0.0443    0.2707   0.0000   433.6560       10.1100       1.26914     -0.494634      -5.06236      -1.62590       5.66262       5.96370       5.30658       4.15471       2.82626       1.70674
   5  19 3049.9011    4.2022  0.9076  0.6026  0.0000  0.0185   0.0794   0.0457 1000.0000   0.0000   438.1625       1.78896       6.30942       1.27411      -2.21796      -2.48054       5.61169       6.39400       5.49141       4.50349       2.83152       1.76852
   5  20 3186.2089    4.0006  1.1358 14.0840  0.0000  0.0220   0.0768   0.0604    0.4395   0.0000   435.5464       9.48120       13.6152      -5.25884       1.93610     -0.711404       6.37537       7.42523       6.24412       5.14092       3.59325       2.10477
   5  21 3322.5640    3.5312  1.5883 13.8223  0.0000  0.0258   0.0557   0.0762    0.2672   0.0000   437.7018       7.23045      -1.04562      -1.20836       2.90910      0.134795       7.69336       8.67631       7.59642       6.08592       4.06061       2.44838
   5  23 3596.5292    2.5377  3.5169 12.5239  0.0000  0.0394   0.0272   0.1071    0.1723   0.0000   437.5340       5.71086       3.78047       1.56839      -13.1431       1.79913       11.9221       13.2854       11.9128       9.33678       6.33423       3.76224
   5  24 3733.8784    2.1204  4.9279 12.0925  0.0000  0.0492   0.0192   0.1344    0.1225   0.0000   457.3809      -1.39922      -6.93391       5.75013       2.52629      -4.51144       14.2674       15.9976       14.6888       11.5608       7.61960       4.68597
   5  25 3871.6493    1.7347  6.4964 11.8284  0.0000  0.0592   0.0142   0.1647    0.0872   0.0000   406.6659      -13.6350      -23.1061       4.05292      -3.03617      -4.35670       17.2965       19.7584       17.6397       13.8222       9.46250       5.69635
   5  26 4009.5045    1.4755  8.4826 11.6038  0.0008  0.0718   0.0114   0.2051    0.0717   0.0000   464.2022       44.8884       11.9547     -0.839341       17.7903      -5.19180       21.0048       24.3273       21.4588       16.9485       11.2897       6.77770
   5  28 4286.1709    1.0011 12.0728 11.6155  0.0000  0.1063   0.0084   0.3123    0.0469   0.0000   445.9563       6.93667      -1.63262      -7.71740       12.3679       15.4870       31.0153       35.9004       32.1251       25.1411       17.1807       10.3390
   6   7 1443.7605    0.1253  0.0409 11.6509  0.0000  0.0053   0.0103   0.0103    0.0219   0.0000   431.1206      -2.87577       9.19753      0.321116     -0.861820    -0.0505388       1.45876       1.47730       1.13173       1.16671      0.935775      0.585079
   6   8 1587.4626    0.2052  0.0897 11.5806  0.0000  0.0070   0.0110   0.0136    0.0240   0.0000   437.5127       1.01034       9.89739      -3.42192     -0.400733     -0.418677       1.78865       2.04301       1.98360       1.49853       1.07104      0.793127
   6   9 1727.7539    0.3060  0.1742 11.6260  0.0000  0.0082   0.0116   0.0194    0.0274   0.0000   438.1946      -3.45511       7.05191       2.68937     -0.268893     -0.258177       2.10703       2.33142       2.33704       1.76666       1.28881      0.905961
   6  10 1866.1142    0.4259  0.2894 11.6477  0.0000  0.0103   0.0125   0.0241    0.0348   0.0000   432.9612      -4.09179       5.18498      -5.22138      -1.64573       1.64655       2.74624       3.10861       2.80518       2.36568       1.71807       1.15517
   6  11 2004.0415    0.5927  0.4522 11.6780  0.0000  0.0134   0.0141   0.0303    0.0495   0.0000   436.3187       3.61589       11.5931       3.22186       2.98337      -2.97914       3.44301       3.73355       3.25713       2.94038       2.35820       1.64864
   6  12 2142.4789    0.8348  0.6078 11.7767  0.0000  0.0144   0.0169   0.0348    0.0712   0.0000   439.9189      -11.1186       10.8350       2.68824      -3.82138       1.41459       3.53655       4.08957       3.70185       3.17879       2.35525       1.59729
   6  13 2279.8019    1.1239  0.7650 11.8913  0.0000  0.0154   0.0205   0.0398    0.1014   0.0000   441.2891      -6.14059       19.2006     -0.303776       4.09267      -1.90628       3.90181       4.31506       3.92918       3.40151       2.56416       1.72314
   6  14 2415.4959    1.4716  0.9087 12.3712  0.0000  0.0167   0.0252   0.0450    0.1262   0.0000   434.1151      -4.88071       9.92819      -3.12211     -0.133866      -1.75213       4.29042       5.03735       4.45158       3.88437       2.69507       1.81968
   6  15 2551.0374    1.8948  0.9131 13.0240  0.0000  0.0174   0.0320   0.0445    0.1200   0.0000   447.1723       3.58370       5.65684     -0.169938       1.82719     -0.714972       4.71883       5.29762       4.67256       3.95035       2.97481       2.00543
   6  16 2687.0698    2.4360  0.9237 13.3587 -0.0004  0.0168   0.0405   0.0436    0.1314   0.0000   432.6851      -1.88328       11.9388       5.33616       1.07624      -1.22659       4.53255       5.03698       4.85827       3.81658       2.82968       1.81190
   6  17 2823.6870    3.0781  0.8683 13.5344  0.0000  0.0159   0.0517   0.0411    0.1632   0.0000   439.9838      -5.25003       6.71233      0.338486       3.31339      -3.25538       4.01349       4.46047       4.24541       3.46851       2.64458       1.75700
   6  18 2960.6195    3.7325  0.7629 14.1698  0.0000  0.0145   0.0669   0.0384    0.1399   0.0000   434.9735      -2.20304       4.56133       3.87682       1.21068      -2.12619       4.02081       4.53528       4.10445       3.41527       2.47655       1.60323
   6  19 3097.2450    3.9225  0.9782 14.3198  0.0000  0.0175   0.0653   0.0458    0.1782   0.0000   437.8098       7.21441       12.3768     -0.964957      -4.26983      -1.45539       4.64485       5.31427       4.89337       3.99120       2.95080       1.90262
   6  20 3233.9452    3.7778  1.3008 14.0730  0.0000  0.0211   0.0596   0.0561    0.2311   0.0000   432.8963       10.1573       13.1066     -0.937243      -4.42309      -1.89269       5.30030       6.14845       5.48141       4.76070       3.49158       2.29679
   6  21 3370.9679    3.3801  1.8071 13.7625  0.0000  0.0258   0.0446   0.0692    0.1763   0.0000   440.4500     -0.229968      -4.30913       7.66761     -0.528364      -2.25216       6.50357       7.39632       6.92559       5.72957       4.34733       2.96886
   6  22 3508.2055    2.8496  2.7680 12.9200  0.0000  0.0330   0.0308   0.0890    0.1701   0.0000   438.5769       10.5944    0.00368643     -0.446761       1.76876     0.0262384       8.20020       9.77173       8.70294       7.45333       5.50058       3.72916
   6  23 3645.9661    2.3898  3.7957 12.5467  0.0000  0.0393   0.0221   0.1065    0.1163   0.0000   441.1595       9.65010       28.6023       12.0898      -9.29859      -6.69608       9.72426       11.6056       10.7841       8.77245       6.65833       4.40679
   6  24 3783.7057    1.9559  5.6009 12.1567  0.0000  0.0500   0.0157   0.1382    0.0836   0.0000   448.2213       23.8886       16.7149      -23.0315      -8.56356       1.17357       12.4426       14.5923       13.6822       11.5380       8.36096       5.60479
   6  25 3921.9169    1.7034  7.5583 11.5655  0.0000  0.0595   0.0118   0.1655    0.0784   0.0000   446.2367      -2.79835      -7.14359      -18.8571      -16.3118       2.16261       14.6726       17.3820       16.0993       13.5696       9.93360       6.55682
   6  26 4060.3167    1.3657  9.0654 11.6334 -0.0001  0.0717   0.0095   0.2035    0.0543   0.0000   449.5086       29.9728       20.6794      -24.3763      0.597980       13.7101       17.6502       21.2976       19.3701       16.4263       11.9709       8.09515
   6  27 4198.9994    1.1561 11.1742 11.5831  0.0000  0.0864   0.0081   0.2547    0.0441   0.0000   399.0158       5.24024       37.5501      -13.5038      -23.3758      -20.7545       21.1448       25.1252       23.4171       19.5551       14.5744       9.79768
   6  28 4337.8444    0.9530 13.3164 11.5303 -0.0000  0.1068   0.0071   0.3117    0.0390   0.0000   430.5840       31.8882      -24.4370      -39.8550       5.21813       8.76477       26.0064       31.0946       29.0954       24.2643       17.9765       11.9957
   7   7 1483.4135    0.1308  0.0551 11.6439  0.0000  0.0064   0.0089   0.0115    0.0208   0.0000   433.3171      0.603477       10.0241       3.17408      -1.71917     -0.230703       1.97462       2.14907       2.06022       1.99892       1.35589      0.818206
   7   8 1627.5273    0.2155  0.1301 11.6444  0.0000  0.0088   0.0093   0.0167    0.0233   0.0000   436.3971      -2.11826       13.6686     -0.192444      0.399822       1.88382       2.31851       2.85627       2.76540       2.27261       1.52540      0.990119
   7   9 1767.6772    0.3341  0.2277 11.6422  0.0000  0.0090   0.0105   0.0207    0.0274   0.0000   434.2077      -4.70971       8.19734      0.455509     0.0611712      -1.46802       2.00721       2.32706       2.07985       1.85664       1.58553       1.09619
   7  10 1906.8282    0.4992  0.3667 11.7434  0.0000  0.0109   0.0123   0.0265    0.0368   0.0000   435.7307     -0.425620       7.78957       2.70063      -2.03127      -1.17448       2.43862       2.86328       2.82330       2.33298       1.74960       1.34717
   7  11 2045.8359    0.6737  0.5075 11.6929  0.0000  0.0118   0.0139   0.0300    0.0512   0.0000   439.1109      -2.82078       7.70104      -1.77791      0.992077      0.973510       2.67637       3.10183       2.93282       2.52639       1.96738       1.47566
   7  12 2184.5153    0.8850  0.6804 11.8674  0.0000  0.0139   0.0158   0.0348    0.0718   0.0000   432.4070      -1.06169       11.8150       5.58580      -6.06427      -1.40621       3.07150       3.58759       3.38963       3.02157       2.32542       1.57979
   7  13 2322.1056    1.1816  0.7974 12.2661  0.0000  0.0150   0.0197   0.0380    0.0852   0.0000   439.6584      -2.34469       7.42724      -1.04842      -1.24904      0.852293       3.43505       3.76435       3.66082       3.22800       2.53141       1.84065
   7  14 2458.1512    1.6088  0.9087 12.5214  0.0000  0.0154   0.0251   0.0423    0.1160   0.0000   439.4810      -8.91328       2.78486       4.22888       2.80071      -1.60078       3.54186       4.03540       3.90186       3.40007       2.56605       1.85649
   7  15 2594.2287    2.0698  0.9040 12.9556  0.0000  0.0151   0.0323   0.0410    0.1243   0.0000   440.4529       3.84059       13.3615      -1.38208      -1.25029      -1.84008       3.48062       4.04540       3.74153       3.35335       2.54779       1.86528
   7  16 2731.1162    2.6126  0.8865 13.3664  0.0000  0.0148   0.0409   0.0404    0.1321   0.0000   435.1053       6.46603       6.93466      -6.78944      -2.97229     -0.125034       3.34341       3.80943       3.53341       3.14888       2.50522       1.83262
   7  17 2868.2851    3.3059  0.7984 13.8174  0.0000  0.0138   0.0536   0.0371    0.1260   0.0000   437.4719     -0.433547       5.48055      -3.61121      -4.74022      0.745165       3.18377       3.78503       3.54863       2.98098       2.31021       1.69955
   7  18 3005.6393    3.9208  0.8261 14.0984  0.0000  0.0142   0.0626   0.0371    0.1450   0.0000   437.9532       7.22206       10.2974      -3.14888    -0.0720570      -1.94337       3.36621       3.97815       3.68268       3.15711       2.38836       1.75876
   7  19 3142.7140    4.0663  0.9383 14.4695  0.0000  0.0156   0.0633   0.0419    0.1299   0.0000   437.0417       4.41014      -4.92739      -5.95172      0.335431      -6.61188       3.58339       4.40751       4.08606       3.35827       2.73020       1.82224
   7  20 3279.8014    3.6395  1.4275 14.0907  0.0000  0.0204   0.0484   0.0525    0.1372   0.0000   439.1296       5.91094       6.11488      -2.15079      -4.27422      -4.37504       4.69415       5.38204       5.01577       4.50009       3.47655       2.47563
   7  21 3417.4402    3.1742  2.0129 13.5240  0.0000  0.0242   0.0364   0.0635    0.1269   0.0000   438.2139       14.0133       18.4884      -3.05903      -3.87411      -1.60213       5.45335       6.32803       6.05436       5.12352       4.13630       2.99464
   7  22 3555.2463    2.7178  3.0429 12.7422  0.0000  0.0305   0.0252   0.0826    0.1299   0.0000   449.7616       7.30227       13.2214       4.94587      -7.15351      -8.12204       6.66212       7.88895       7.50454       6.64371       5.09712       3.61738
   7  23 3693.3706    2.2572  4.3993 12.3003  0.0000  0.0396   0.0180   0.1046    0.1020   0.0000   429.0630      -8.76136       4.14369       6.16960       2.23810      -8.64130       8.46893       10.0562       9.76907       8.46931       6.55373       4.71772
   7  24 3831.6873    1.8923  6.0275 11.9154  0.0000  0.0479   0.0131   0.1314    0.0763   0.0000   434.8153       28.7498      0.591868      -2.74792       10.9365      -14.7575       10.4926       12.6113       11.8590       10.4958       8.07221       5.85020
   7  25 3970.2720    1.5737  7.9879 11.7083  0.0000  0.0591   0.0101   0.1663    0.0579   0.0000   438.0509       26.1388       26.2863      -12.2856     -0.770346     -0.989942       12.5152       15.1876       14.4914       12.6828       9.94538       7.11025
   7  26 4109.2699    1.3159  9.9688 11.5516  0.0000  0.0706   0.0082   0.2023    0.0473   0.0000   411.6109       2.36301      -5.95070      -14.1084       19.8513       7.94563       15.3869       18.5084       17.3548       15.3852       12.1932       8.65584
   7  27 4248.6767    1.0777 12.0383 11.5935  0.0000  0.0869   0.0071   0.2567    0.0366   0.0000   450.1503      -20.0038      -18.6873       14.3188      -18.8802       19.9724       18.4328       22.2663       21.6170       18.9182       14.5219       10.5975
   7  28 4387.9526    0.8825 14.0024 11.6251  0.0001  0.1093   0.0063   0.3206    0.0310   0.0000   446.8958       22.8958       26.5492      -35.0874       26.8062      -14.2487       23.1178       28.3933       27.0624       23.5759       18.5199       13.2659
   8   6 1372.1553    0.0946  0.0426 11.6960  0.0000  0.0060   0.0076   0.0108    0.0190   0.0000   435.6342      -1.36500       9.84719       1.71639      -1.72226      0.920493       1.44410       1.59298       1.48261       1.35714      0.984545      0.712875
   8   7 1521.2226    0.1638  0.0975 11.6587  0.0000  0.0077   0.0080   0.0140    0.0203   0.0000   434.0961      0.232168       11.3991      0.827494     -0.175056      0.767619       2.02797       2.18626       2.21373       1.78805       1.46360       1.10400
   8   8 1665.7504    0.2581  0.1467 11.6209  0.0000  0.0068   0.0101   0.0179    0.0222   0.0000   434.3096     -0.666831       8.97890       1.89523      -1.52524      0.489601       1.20413       1.43593       1.29408       1.22799       1.00536      0.859484
   8   9 1806.2071    0.3685  0.2582 11.6508  0.0000  0.0084   0.0103   0.0222    0.0278   0.0000   436.9781     -0.562888       12.0186     -0.470981      -3.46377       1.72045       1.66037       1.81202       1.75892       1.65766       1.38842       1.06165
   8  10 1946.0566    0.5168  0.4615 11.6754  0.0000  0.0115   0.0107   0.0283    0.0392   0.0000   434.0460     -0.161295       8.14689       1.48833      -2.38576      0.263973       2.29280       2.70090       2.66968       2.40616       1.90670       1.41390
   8  11 2086.1333    0.7071  0.5458 11.8870  0.0000  0.0118   0.0135   0.0307    0.0478   0.0000   437.3063      -6.53093       10.4826      -3.23909     -0.688282      0.593883       2.20605       2.53002       2.58749       2.34597       1.83180       1.47173
   8  12 2225.1458    0.9729  0.6593 12.0351  0.0000  0.0126   0.0166   0.0320    0.0629   0.0000   438.6898     -0.286636       9.59556       2.07639      -1.04572     -0.915019       2.47396       2.91367       2.76747       2.53371       2.01073       1.68354
   8  13 2362.8756    1.3520  0.8314 12.2926  0.0000  0.0140   0.0206   0.0357    0.0913   0.0000   439.2820       2.76537       10.9336      -1.97749     0.0976087      -2.08281       2.83347       3.28986       3.14485       2.91080       2.38337       1.78424
   8  14 2499.4597    1.7203  0.8414 12.9775  0.0000  0.0142   0.0265   0.0371    0.0821   0.0000   443.7463       2.14236       17.3589       4.16080      -7.23402    -0.0124092       2.74269       3.35219       3.15702       2.87193       2.34669       1.82500
   8  15 2636.1104    2.3076  0.9125 13.1407  0.0000  0.0146   0.0335   0.0374    0.1134   0.0000   440.0950       1.93894       13.0377       3.43908      -1.46588     -0.934662       2.97207       3.28784       3.16850       2.94231       2.44172       1.89865
   8  16 2773.7414    2.9199  0.8301 13.6094  0.0000  0.0132   0.0439   0.0352    0.1124   0.0000   435.6593       3.30729       12.7941      -5.53407      -2.15962      0.427014       2.66540       3.01275       2.99084       2.68330       2.19489       1.69428
   8  17 2911.5259    3.4068  0.8261 14.1770  0.0000  0.0135   0.0512   0.0350    0.1007   0.0000   436.3068      -5.28267       5.98951       1.79965     -0.134871      -4.27455       2.73005       3.18811       3.13042       2.82564       2.29701       1.69300
   8  18 3049.0983    4.0193  0.8517 14.4086  0.0000  0.0138   0.0595   0.0348    0.1133   0.0000   434.8867       8.35167       10.6593      -3.77552      -1.94247      -1.82796       2.84564       3.27070       3.24011       2.95683       2.33354       1.75372
   8  19 3186.7359    3.9259  1.0330 14.6903  0.0000  0.0160   0.0562   0.0428    0.1084   0.0000   433.4110      0.316122       5.19189      0.535402      -2.13511      -5.77244       3.22544       3.68093       3.68786       3.26488       2.65352       2.11279
   8  20 3324.3536    3.5266  1.4466 14.2227  0.0000  0.0198   0.0433   0.0503    0.1022   0.0000   436.6074       3.95281       12.0603       1.12672      -3.49176      -5.53649       3.90394       4.54428       4.54885       3.97863       3.32687       2.52193
   8  21 3462.3885    3.0176  2.2491 13.4309  0.0007  0.0242   0.0303   0.0641    0.0898   0.0000   435.6889       2.20052       12.4482       2.79330      -4.25799     -0.861264       4.82241       5.70894       5.54219       4.97871       4.05043       3.10067
   8  22 3600.7848    2.4690  3.6113 12.6887  0.0000  0.0322   0.0202   0.0831    0.0847   0.0000   427.4787      -15.7112       12.3602      -2.58914      -10.9733      -2.52594       6.25523       7.54802       7.33475       6.58981       5.36950       4.01346
   8  23 3739.2613    2.1202  4.8740 12.2412 -0.0003  0.0385   0.0153   0.1048    0.0785   0.0000   440.5837       3.96385       10.0664      -4.87312      -1.58036       2.23602       7.70200       9.07452       8.95508       8.08176       6.50164       4.88382
   8  24 3878.1942    1.7368  6.6945 12.0142  0.0003  0.0489   0.0111   0.1350    0.0536   0.0000   440.2059       13.1358       23.9249      -12.1857       2.09331       1.98798       9.40478       11.4967       11.1947       10.1269       8.12124       6.18756
   8  25 4017.2648    1.4629  8.7145 11.7416  0.0000  0.0590   0.0087   0.1685    0.0447   0.0000   436.8254      -13.2135      -10.4393      -19.1936       7.20991       7.91210       11.2813       13.8205       13.3763       12.1566       9.90074       7.43008
   8  26 4156.6389    1.2264 10.7019 11.6530  0.0000  0.0715   0.0073   0.2080    0.0372   0.0000   453.1712      -10.6120       4.21126       1.63127      -21.8200      -19.4003       13.6323       16.5988       16.1599       14.6991       12.0437       9.00263
   8  27 4296.0968    1.0258 12.9985 11.5644  0.0000  0.0878   0.0063   0.2588    0.0322   0.0000   431.0476      -8.92462      -6.31896      -26.8732       16.4084      -4.04610       16.6951       20.3028       19.8774       17.9037       14.7928       11.2272
   8  28 4436.0861    0.8352 15.1894 11.6462 -0.0002  0.1151   0.0057   0.3307    0.0268   0.0000   475.0002      -71.1639       42.2092       20.1041      -14.7494      -11.6278       21.5000       26.6752       26.2310       23.6623       19.1206       14.5364
   9   5 1254.4092    0.0811  0.0162 11.7689  0.0000  0.0035   0.0121   0.0078    0.0174   0.0000   433.6943     -0.795982       12.7085      0.147404      -1.69738     -0.688662      0.611523      0.662099      0.705493      0.598174      0.575848      0.435856
   9   6 1408.4439    0.1069  0.0537 11.6882  0.0000  0.0050   0.0071   0.0112    0.0181   0.0000   432.6420      -1.79646       11.8047      -1.62487      0.287260     -0.428238      0.862977      0.915685       1.15359      0.811800      0.877357      0.658626
   9   7 1557.6506    0.1843  0.0791 11.6854  0.0000  0.0052   0.0088   0.0108    0.0191   0.0000   436.2595      -1.80094       11.4525     -0.368913      -1.48319      0.581498      0.972735       1.11124       1.15025       1.03148      0.857718      0.705407
   9   8 1702.4222    0.2838  0.1841 11.6254  0.0000  0.0076   0.0089   0.0163    0.0226   0.0000   436.7604      -1.17067       12.4767     -0.136440      -1.98147       1.01094       1.33878       1.44099       1.46133       1.42247       1.12508      0.989613
   9   9 1843.6204    0.3977  0.3042 11.6728  0.0000  0.0093   0.0097   0.0217    0.0282   0.0000   437.4504      -1.20808       11.9794      -2.52880       1.33574      0.772462       1.68950       2.01556       2.02470       1.78958       1.47883       1.13043
   9  10 1984.2082    0.5789  0.4302 11.7005  0.0000  0.0106   0.0117   0.0250    0.0393   0.0000   436.4129      -7.67736       13.4283     -0.439605     -0.293164      -2.38252       1.72830       2.24822       2.12167       1.92690       1.67204       1.29575
   9  11 2125.1042    0.7880  0.5973 11.9389  0.0000  0.0120   0.0132   0.0283    0.0531   0.0000   435.6519      -5.89138       7.36164       1.86496       1.67779      -1.14495       2.12854       2.51258       2.51068       2.30122       1.92844       1.53643
   9  12 2264.5226    1.0605  0.7485 12.1668  0.0000  0.0130   0.0164   0.0327    0.0656   0.0000   433.3789      -1.81340       10.4839       2.45993      -2.39732       1.20645       2.20439       2.67367       2.66644       2.38785       2.06970       1.60952
   9  13 2402.2862    1.4529  0.8099 12.7294  0.0000  0.0134   0.0216   0.0339    0.0732   0.0000   439.4398       1.93907       12.4613      -3.32086      0.558145     -0.988558       2.37934       2.76678       2.73452       2.60932       2.16986       1.70982
   9  14 2539.5337    1.8527  0.9464 12.9270  0.0000  0.0142   0.0255   0.0372    0.0940   0.0000   434.9867       2.52575       7.77880       2.08586      0.555595     -0.591470       2.47229       2.98610       2.90972       2.69830       2.30143       1.85728
   9  15 2676.9836    2.3939  0.8573 13.4024  0.0000  0.0131   0.0336   0.0344    0.0918   0.0000   434.9372     -0.402497       18.7391       1.80030      -4.51482      -2.00897       2.32840       2.78174       2.77006       2.54902       2.12748       1.69873
   9  16 2815.1903    3.0612  0.8133 13.8619  0.0000  0.0125   0.0440   0.0326    0.0913   0.0000   438.5927      0.417482       7.58262      -2.20779       2.72120      -1.13242       2.22179       2.59302       2.47495       2.33045       2.08046       1.62729
   9  17 2953.5216    3.7471  0.7412 14.2184  0.0000  0.0118   0.0553   0.0300    0.0944   0.0000   439.3302       2.15026       6.82848      0.969614       2.18584       1.30676       2.14814       2.64919       2.63746       2.42797       2.01652       1.53643
   9  18 3091.5127    4.0398  0.9130 14.2932  0.0000  0.0135   0.0546   0.0343    0.1160   0.0000   440.6133       2.63067       11.9155      -7.11446      0.236628      -5.42120       2.42694       2.89552       2.83159       2.66761       2.22379       1.75408
   9  19 3229.4831    3.8579  1.1618 14.5040  0.0001  0.0161   0.0500   0.0430    0.1170   0.0000   436.2794       1.77886       7.50432     -0.322309      -1.00624      0.250104       2.94699       3.44459       3.45068       3.30822       2.64444       2.12808
   9  20 3367.6853    3.3476  1.8322 14.0140  0.0000  0.0207   0.0344   0.0551    0.0731   0.0000   431.0679       7.27760       16.3585      -6.97522     -0.711784      -2.47821       3.62851       4.29867       4.32593       4.03006       3.31105       2.68645
   9  21 3506.2248    2.8236  2.6017 13.5100  0.0000  0.0253   0.0256   0.0678    0.0608   0.0000   441.4180       1.42022       18.6398      -11.3712      -5.20174      -2.82379       4.42132       5.32070       5.25585       4.87161       4.11044       3.28315
   9  22 3645.0813    2.3610  3.7413 12.8860  0.0000  0.0310   0.0182   0.0833    0.0568   0.0000   444.8931      -1.04572       26.7605       9.93431      -4.76786      -6.69259       5.44198       6.64501       6.59781       6.08817       5.09608       3.95563
   9  23 3784.1286    1.9693  5.2443 12.4551  0.0000  0.0392   0.0134   0.1049    0.0519   0.0000   437.8722      -2.95952       4.89877       4.50158      -5.91108      -3.40415       6.75767       8.26519       8.16525       7.61652       6.36656       5.02474
   9  24 3923.3358    1.6348  7.2150 12.0852  0.0000  0.0492   0.0099   0.1355    0.0424   0.0000   439.9375      -22.5929       17.7096      -2.22476       17.0581       7.11173       8.28339       10.1804       10.0898       9.41760       7.90691       6.29305
   9  25 4062.9963    1.3895  9.0407 11.7869  0.0000  0.0577   0.0078   0.1638    0.0376   0.0000   433.6570      -7.13887       10.2379       7.26365       16.5583     -0.236623       9.97465       12.1909       12.1508       11.2247       9.43777       7.47748
   9  26 4202.7690    1.1481 11.1093 11.6826  0.0000  0.0715   0.0066   0.2041    0.0320   0.0000   422.2861      -11.6030       47.1890      -11.0828      -5.83519      -9.90187       11.9373       14.8539       14.8574       13.6652       11.5277       9.15521
   9  27 4342.6865    0.9541 13.6910 11.6518  0.0000  0.0916   0.0058   0.2664    0.0277   0.0000   421.5620      -19.0810       3.96887     -0.777536       1.90304      -10.1981       15.1559       19.0086       18.8970       17.4801       14.7016       11.7404
   9  28 4482.7500    0.7812 16.0792 11.6639  0.0006  0.1187   0.0051   0.3385    0.0235   0.0000   449.1286       22.0640       17.2696       10.1207      -23.6180      -18.1729       19.7775       24.4850       24.7775       22.6554       19.1804       15.3287
   9  29 4623.2069    0.6244 18.4266 11.6317  0.0006  0.1550   0.0043   0.4224    0.0203   0.0000   408.1426       29.5084      -38.8263      -43.5900       24.3896       12.6215       25.5477       31.7358       32.1643       29.7434       24.8320       19.7580
  10   5 1288.0220    0.0691  0.0160 11.7595  0.0000  0.0095   0.0136   0.0100    0.0165   0.0000   435.0793     -0.728331       14.0311      0.212086      -2.23148     -0.464635       1.31765      0.923572       1.10035       1.29351       1.50684      0.683747
  10   6 1443.4451    0.1181  0.0577 11.6722  0.0000  0.0068   0.0068   0.0099    0.0174   0.0000   436.1827      -2.35578       13.7350      0.772742      -1.14483      -1.67896      0.612905       1.23666      0.912971       1.03636      0.716548      0.665528
  10   7 1592.9196    0.1917  0.1456 11.6332  0.0000  0.0069   0.0070   0.0166    0.0192   0.0000   432.7989      0.261344       13.2920       1.16797      -2.76099      -1.01923       1.05062       1.17448       1.36241       1.19466       1.05115      0.820090
  10   8 1737.8237    0.3239  0.1908 11.6278  0.0000  0.0069   0.0093   0.0154    0.0224   0.0000   436.5781      -1.33881       10.5601     -0.278990      0.475765     -0.965159       1.14421       1.37595       1.32492       1.16413       1.09562      0.989674
  10   9 1879.9819    0.4631  0.3467 11.6723  0.0000  0.0093   0.0098   0.0204    0.0294   0.0000   436.4859      0.370649       10.0539     -0.213823      0.340909      0.415836       1.40479       1.76488       1.73658       1.59855       1.42469       1.16619
  10  10 2021.4825    0.6090  0.4941 11.7766  0.0000  0.0107   0.0110   0.0254    0.0394   0.0000   436.6363     -0.611587       13.3068      0.942619      0.409844      0.955454       1.65941       2.08597       2.09884       2.02667       1.68705       1.34630
  10  11 2162.9189    0.8448  0.6583 11.9290  0.0000  0.0118   0.0133   0.0297    0.0555   0.0000   435.5947     -0.325453       14.8503      -2.50038      -3.04013      -2.67450       1.83628       2.26747       2.25700       2.10890       1.88092       1.47738
  10  12 2302.7775    1.1700  0.7774 12.2873  0.0000  0.0124   0.0168   0.0327    0.0714   0.0000   439.5337       1.39623       8.27345      -1.48006      0.125099      -1.17365       1.93228       2.35790       2.32955       2.23259       1.95402       1.59227
  10  13 2440.7474    1.5203  1.0219 12.5546  0.0000  0.0143   0.0194   0.0382    0.0874   0.0000   435.5718       4.11484       10.3397      -2.42504       1.55144       3.83724       2.22668       2.71360       2.63882       2.60032       2.21883       1.85233
  10  14 2578.5974    2.0404  0.9010 13.0559  0.0000  0.0130   0.0269   0.0333    0.0894   0.0000   435.0253     -0.722475       7.37948      -1.09146       3.80790     -0.255908       2.10329       2.51733       2.55755       2.40440       2.06249       1.71396
  10  15 2716.9905    2.5586  0.8864 13.5426  0.0000  0.0129   0.0339   0.0327    0.0894   0.0000   436.7820     -0.474143       12.0759      -2.91896      -5.38596      -2.20926       2.07605       2.44150       2.46578       2.38363       2.01316       1.64789
  10  16 2855.6737    3.1513  0.8214 13.9782  0.0000  0.0121   0.0427   0.0306    0.0834   0.0000   440.7991      -3.54788       12.0497       2.91284      -2.07777      0.322750       1.91389       2.27629       2.31636       2.19534       1.90760       1.55106
  10  17 2994.4729    3.8303  0.8075 14.3651  0.0000  0.0117   0.0526   0.0312    0.0844   0.0000   436.9292      0.682517       15.1395       1.83631     -0.102438     -0.544662       1.91571       2.29401       2.38930       2.16863       1.88742       1.53754
  10  18 3132.8808    4.0728  0.9826 14.4259  0.0000  0.0137   0.0515   0.0347    0.1044   0.0000   438.9341       4.39912       8.39486   -0.00833187      -1.33173     -0.380577       2.16554       2.70366       2.60273       2.57901       2.14014       1.74717
  10  19 3271.2761    3.6658  1.3933 14.1882  0.0000  0.0165   0.0408   0.0451    0.0914   0.0000   436.0287       5.84252       11.6350       2.97159       2.28099      -2.82119       2.65480       3.14985       3.18123       3.05081       2.60801       2.13718
  10  20 3410.0698    3.2231  1.9740 13.7178  0.0000  0.0204   0.0301   0.0522    0.0712   0.0000   439.9369       10.0369       6.46092       2.89375      -4.03757      -5.31029       3.21134       3.96190       3.98875       3.74808       3.25604       2.64370
  10  21 3549.0725    2.6762  2.8369 13.4040  0.0000  0.0252   0.0218   0.0677    0.0518   0.0000   446.9321     -0.244970       11.7739      -3.59414       5.02893      -5.70031       3.97194       4.83937       4.89772       4.63909       3.97571       3.26675
  10  22 3688.3062    2.2058  4.2107 12.8440  0.0000  0.0320   0.0154   0.0869    0.0437   0.0000   443.6255       3.39291       11.5297      -5.05214      -5.60657      -3.96712       4.96038       6.10369       6.13856       5.81274       5.04400       4.06652
  10  23 3827.9808    1.8719  5.5648 12.4430  0.0000  0.0388   0.0118   0.1045    0.0419   0.0000   440.7589      -1.45755       10.6632       1.62087      -3.19239      0.519731       6.09709       7.51453       7.46586       7.12982       6.19990       5.00050
  10  24 3967.5064    1.5369  7.5222 12.0731  0.0000  0.0482   0.0088   0.1336    0.0363   0.0000   439.7970       7.50343       25.0335       5.21831      -7.89079      -14.0265       7.46337       9.18709       9.18637       8.80174       7.62236       6.17867
  10  25 4107.6361    1.2896  9.8161 11.8541  0.0000  0.0601   0.0071   0.1731    0.0312   0.0000   439.8970      -2.68303      0.371701       19.2424       9.40452       2.42130       9.20344       11.6758       11.5840       10.8914       9.52924       7.78060
  10  26 4247.6962    1.0578 11.9271 11.7603  0.0000  0.0753   0.0061   0.2157    0.0275   0.0000   424.9176     -0.705073       11.8277      -18.2531      0.697555      -8.22831       11.3545       14.4668       14.4055       13.7434       11.8593       9.58815
  10  27 4387.9519    0.8849 14.2248 11.6956  0.0000  0.0949   0.0053   0.2726    0.0245   0.0000   428.1837      -9.15368       21.6764      -25.1768       11.8613       10.4643       14.2275       18.1104       18.2295       17.1602       14.9595       12.0905
  10  28 4528.5334    0.7215 17.1942 11.6784 -0.0000  0.1285   0.0045   0.3523    0.0206   0.0000   430.3773      -20.4090       12.3478      -10.6923      -11.0060      -1.54538       18.7798       24.0712       24.2892       22.9490       19.7843       16.2617
  10  29 4669.1612    0.5848 19.7625 11.6258  0.0000  0.1635   0.0038   0.4411    0.0176   0.0000   412.2137      -14.9613       44.4536       20.8289      -2.74845       1.56606       24.3930       30.5532       31.4498       29.6398       25.3591       20.8948
  11   6 1477.1639    0.1382  0.0620 11.6382  0.0000  0.0044   0.0071   0.0094    0.0168   0.0000   436.2309      -2.10244       11.0463     -0.818419      -2.09525     -0.336772      0.751106       1.00656      0.980830      0.973079      0.759348      0.670581
  11   7 1627.1071    0.2166  0.1260 11.6550  0.0000  0.0060   0.0075   0.0130    0.0186   0.0000   436.2132      -2.56644       11.4842      -2.06152      -1.13861     -0.702636       1.03467       1.15491       1.10200       1.00309      0.936160      0.749607
  11   8 1772.2193    0.3509  0.2273 11.6782  0.0000  0.0073   0.0089   0.0165    0.0226   0.0000   436.6810      -3.36096       15.5883     -0.204760     -0.762610     -0.275515      0.999799       1.29122       1.26454       1.23576       1.16285      0.917037
  11   9 1915.3887    0.4923  0.4055 11.6945  0.0000  0.0091   0.0094   0.0229    0.0303   0.0000   437.2443      -1.00302       8.54243       1.82110       1.69463       1.88387       1.29905       1.57991       1.61652       1.56750       1.35586       1.15459
  11  10 2057.9645    0.6939  0.5422 11.7675  0.0000  0.0104   0.0113   0.0249    0.0425   0.0000   436.9234      -2.95214       11.4003      -1.25385       1.05473     -0.963765       1.53695       1.89577       1.87377       1.75214       1.60964       1.37545
  11  11 2199.7891    0.9330  0.6600 12.0250  0.0000  0.0110   0.0139   0.0283    0.0544   0.0000   435.5963      -3.54345       14.9308      -1.10397     -0.523269     -0.438378       1.57434       1.94166       1.96527       1.85004       1.66913       1.39007
  11  12 2340.0100    1.2466  0.8194 12.4336  0.0000  0.0126   0.0170   0.0317    0.0728   0.0000   437.7442    0.00336483       8.06113     -0.867060      0.357736      -1.49451       1.83476       2.24698       2.22052       2.20201       1.87816       1.65444
  11  13 2478.4726    1.6675  0.9360 12.7953  0.0000  0.0133   0.0211   0.0347    0.0869   0.0000   442.8455       1.07341       10.2112      -2.40471       2.25376     -0.324031       1.84523       2.32470       2.28146       2.24091       1.97286       1.69442
  11  14 2616.9019    2.1774  0.8805 13.2094  0.0000  0.0121   0.0279   0.0324    0.0866   0.0000   435.8094      0.671217       11.8448      -4.13688       2.01494       1.21065       1.71106       2.10039       2.16560       2.05551       1.84617       1.52383
  11  15 2756.1010    2.7859  0.8780 13.6407  0.0000  0.0121   0.0349   0.0309    0.0850   0.0000   436.3473      0.101561       12.9946      0.379422       1.46960      -3.19126       1.76164       2.13950       2.19914       2.10562       1.87490       1.53314
  11  16 2895.3777    3.3925  0.8056 14.2138  0.0000  0.0112   0.0448   0.0302    0.0756   0.0000   436.4061       1.03016       12.2705      -1.01838       3.27508      -4.49567       1.67641       1.93499       2.05448       1.94113       1.70331       1.45859
  11  17 3034.5059    3.8907  0.8380 14.5285  0.0000  0.0117   0.0502   0.0299    0.0769   0.0000   438.5232       1.69845       8.70652     -0.178844      0.132650     -0.288947       1.77222       2.14948       2.23735       2.11020       1.84230       1.53894
  11  18 3173.4305    4.0030  1.0199 14.4421  0.0000  0.0132   0.0481   0.0347    0.0968   0.0000   437.5121       4.85356       13.2809      -3.39987      -2.01236      -1.82152       1.93468       2.40627       2.39328       2.36884       2.03662       1.73856
  11  19 3312.3279    3.5783  1.4457 14.3935  0.0000  0.0165   0.0381   0.0445    0.0735   0.0000   437.4938       1.57809       3.35647      -2.19908      -2.21057     -0.429882       2.39845       2.87697       2.94493       2.81937       2.47824       2.14316
  11  20 3451.5863    3.0263  2.2232 13.6692  0.0000  0.0209   0.0259   0.0546    0.0572   0.0000   433.7653    -0.0255733       17.6031    -0.0534369      0.869168     0.0576148       2.99364       3.68298       3.82266       3.60705       3.18959       2.70498
  11  21 3591.0825    2.5401  3.2709 13.0696  0.0000  0.0262   0.0184   0.0670    0.0481   0.0000   436.8347       2.40057       10.5522       1.33126      -1.51220      -6.26155       3.74800       4.66874       4.76668       4.62628       3.99618       3.37458
  11  22 3730.7163    2.1074  4.6575 12.6689  0.0000  0.0322   0.0133   0.0878    0.0398   0.0000   438.2290       10.3243       19.0658       4.24669      -5.71993      -5.82948       4.66428       5.72438       5.85325       5.57650       4.97243       4.20379
  11  23 3870.6594    1.7485  6.3525 12.2912  0.0000  0.0405   0.0101   0.1094    0.0365   0.0000   439.3913      -3.42931       20.2880      -1.61414       1.15860      -2.12061       5.82757       7.23887       7.24500       7.06915       6.27144       5.20586
  11  24 4010.8438    1.4424  7.9628 12.0127  0.0000  0.0487   0.0079   0.1343    0.0334   0.0000   443.6673       11.7306       4.04568      -19.1257       1.59026       8.08501       6.90735       8.55757       8.75092       8.39977       7.45615       6.22125
  11  25 4151.1494    1.2165 10.2156 11.8396  0.0000  0.0601   0.0065   0.1717    0.0289   0.0000   433.9585       11.7355      -15.8523      -9.51494     0.0323972      0.424414       8.48506       10.6878       10.8953       10.4869       9.21963       7.75813
  11  26 4291.8832    1.0043 12.4975 11.7696 -0.0000  0.0766   0.0056   0.2206    0.0254   0.0000   462.3234      -11.3116       17.3037      -12.2383       11.5163      -14.4404       10.5273       13.3110       13.6726       13.0399       11.6123       9.71893
  11  27 4432.5558    0.8251 15.1080 11.7337 -0.0009  0.0993   0.0048   0.2854    0.0216   0.0000   424.5240      -24.1527       20.5750      -16.9503      -24.8515      0.564891       13.7339       17.3675       18.1008       16.9864       15.0823       12.7037
  11  28 4573.5475    0.6795 18.3000 11.6892  0.0000  0.1332   0.0040   0.3648    0.0180   0.0000   419.0801      -13.9054       7.54373      0.406598       6.00533       7.77323       17.9967       23.0897       23.7209       22.6689       19.9068       16.7899
  12   6 1509.6970    0.1672  0.0861 11.6500  0.0000  0.0046   0.0069   0.0106    0.0166   0.0000   436.1055      -1.51490       11.7862      0.697691     -0.802664     -0.366021      0.670300      0.850984      0.842679      0.820365      0.725931      0.664805
  12   7 1660.2487    0.2559  0.1519 11.6206  0.0000  0.0059   0.0078   0.0137    0.0189   0.0000   437.0607     -0.679613       14.5537     -0.412126      -3.16595      0.560762      0.802732       1.02104      0.980056      0.912714      0.879156      0.738135
  12   8 1805.7915    0.3587  0.2844 11.6908  0.0000  0.0076   0.0079   0.0190    0.0230   0.0000   435.9419     -0.214635       9.71360      -1.14723     -0.674834      0.940062       1.03465       1.22500       1.25440       1.23475       1.08262      0.932546
  12   9 1949.9696    0.5459  0.4380 11.6595  0.0000  0.0093   0.0097   0.0225    0.0316   0.0000   437.4111     -0.999488       13.8824       3.22711     -0.887818      0.123193       1.17615       1.42123       1.46612       1.44672       1.33635       1.12536
  12  10 2093.6142    0.7235  0.5483 11.8766  0.0000  0.0101   0.0113   0.0245    0.0407   0.0000   436.0943      -1.75443       12.1740       1.25342      0.273229      -2.80355       1.28907       1.57444       1.64957       1.55452       1.43319       1.21787
  12  11 2235.8137    1.0136  0.7131 12.0894  0.0000  0.0109   0.0137   0.0277    0.0547   0.0000   437.8442       2.06904       14.9838      -3.18321     -0.392631     -0.439771       1.48196       1.81181       1.86774       1.79013       1.63745       1.38476
  12  12 2376.3038    1.3746  0.8573 12.5828  0.0000  0.0121   0.0176   0.0320    0.0719   0.0000   437.3137     -0.945452       10.0837     -0.273017      -1.30933      -1.61001       1.57477       1.92059       1.98422       1.94853       1.74362       1.49455
  12  13 2515.4117    1.8014  0.9038 12.9946  0.0000  0.0127   0.0225   0.0316    0.0836   0.0000   435.6911     -0.813029       11.5571     -0.945213      -3.41513      -1.10781       1.64513       2.07924       2.09684       2.04536       1.86665       1.55928
  12  14 2654.5892    2.2866  0.8868 13.4545  0.0000  0.0123   0.0284   0.0307    0.0853   0.0000   437.3574       2.35812       12.7472      -1.58448      -1.07856     -0.783166       1.63879       2.02528       2.03039       2.06626       1.80675       1.56303
  12  15 2794.4793    2.9863  0.8063 13.8860  0.0000  0.0111   0.0378   0.0286    0.0790   0.0000   438.3972     -0.539760       13.5653       2.90774     -0.916192      -4.25731       1.48468       1.78664       1.78016       1.81138       1.62802       1.37408
  12  16 2934.3440    3.6026  0.7643 14.3718  0.0000  0.0106   0.0465   0.0275    0.0705   0.0000   437.4484     -0.458132       12.0600       1.42018      -1.80859      0.309846       1.46819       1.78101       1.79631       1.77968       1.59316       1.37066
  12  17 3073.8203    4.0037  0.8588 14.6069  0.0000  0.0115   0.0491   0.0292    0.0746   0.0000   437.9310       3.67579       8.96511     -0.305456      -1.53180      -1.87594       1.54582       1.90842       1.99755       1.91413       1.77890       1.49162
  12  18 3213.1993    3.8289  1.1669 14.5808  0.0000  0.0143   0.0430   0.0377    0.0893   0.0000   440.0346       2.89658       13.1539      0.267651       3.31810      -2.72115       1.90981       2.37011       2.39965       2.39588       2.14169       1.81294
  12  19 3352.6309    3.4537  1.6181 14.1931  0.0000  0.0170   0.0327   0.0445    0.0633   0.0000   442.2022     -0.543115       15.1301      -2.06461      -2.29487      -4.92825       2.21397       2.75117       2.80918       2.79341       2.50745       2.13860
  12  20 3492.3231    2.9019  2.4102 13.4576  0.0000  0.0207   0.0227   0.0543    0.0518   0.0000   440.8438       9.71168       6.87874     -0.532221       7.07483     -0.696480       2.74938       3.38040       3.45329       3.45216       3.06346       2.61512
  12  21 3632.3960    2.3725  3.6669 12.9240 -0.0000  0.0264   0.0155   0.0709    0.0399   0.0000   436.8649      -3.29159       10.8505      -12.8791      -5.76339    -0.0464058       3.53163       4.41361       4.53111       4.34545       3.96163       3.35734
  12  22 3772.4219    1.9892  5.2718 12.4925  0.0000  0.0336   0.0113   0.0896    0.0354   0.0000   434.7285      -3.91646       17.2091      0.292004      -5.87872     -0.994928       4.48038       5.61738       5.77358       5.65648       5.06651       4.31754
  12  23 3912.7870    1.6443  7.0680 12.1935  0.0000  0.0420   0.0088   0.1135    0.0330   0.0000   437.6966       7.11909       13.0284      -8.28199       5.60343       2.71846       5.52435       6.91229       7.05304       6.93891       6.19877       5.32758
  12  24 4053.4773    1.3756  8.8997 11.9938  0.0000  0.0504   0.0071   0.1430    0.0290   0.0000   434.4964      -3.14679       19.2126      -4.21698       7.06719      -14.8265       6.55288       8.21391       8.47910       8.23484       7.45110       6.31381
  12  25 4194.1228    1.1384 10.9960 11.8239  0.0001  0.0625   0.0059   0.1788    0.0262   0.0000   446.2598       4.66581       18.5073       15.6803      -9.25091       1.21558       7.98318       10.0917       10.5092       10.1627       9.20229       7.81683
  12  26 4334.9433    0.9548 13.5092 11.7709  0.0000  0.0806   0.0052   0.2306    0.0231   0.0000   444.3382       1.42832       17.9413      -18.0462      -10.2725      -15.0960       10.1883       12.9505       13.2978       13.0656       11.7656       10.0643
  12  27 4476.2674    0.7785 16.2119 11.7521  0.0003  0.1059   0.0043   0.2992    0.0192   0.0000   434.0312      -17.4650       25.7124      -12.0104       2.70871       26.3493       13.4435       17.0182       17.7148       17.1873       15.5268       13.2500
  12  28 4617.5993    0.6211 18.5277 11.6826  0.0000  0.1370   0.0036   0.3710    0.0164   0.0000   475.8599      -11.6784      -6.84568       8.96017       11.7109       17.4876       17.1122       21.6961       22.8189       22.1451       19.7338       16.9531
  13   5 1382.3493    0.1002  0.0377 11.7140 -0.0002  0.0038   0.0068   0.0087    0.0150   0.0000   436.2296      -1.15211       14.2649     -0.114105      -1.69060     0.0900173      0.429064      0.605906      0.597502      0.489684      0.606631      0.576293
  13   6 1541.1553    0.1796  0.0874 11.6559  0.0000  0.0047   0.0069   0.0093    0.0162   0.0000   436.6309      -1.57608       12.7108     -0.100504      -1.98385      0.325678      0.589176      0.761867      0.814756      0.728570      0.660320      0.558132
  13   7 1692.3617    0.2682  0.1754 11.6698  0.0000  0.0058   0.0073   0.0141    0.0183   0.0000   436.0814      -2.07776       14.2951     -0.465966      -2.18725      0.437589      0.715306      0.903028      0.904030      0.913643      0.846740      0.700905
  13   8 1838.6576    0.4230  0.2724 11.7087  0.0000  0.0071   0.0088   0.0159    0.0233   0.0000   437.5410     0.0485595       13.9700     -0.333557      -1.17357      -1.53597      0.937801       1.13549       1.18856       1.15532       1.03286      0.913385
  13   9 1983.8218    0.5815  0.4716 11.7125  0.0000  0.0089   0.0093   0.0225    0.0326   0.0000   438.1123      0.807344       12.3992     -0.194687      -2.07322      0.926988       1.02746       1.35067       1.34197       1.35029       1.20447       1.08488
  13  10 2128.4684    0.8121  0.6019 11.8379  0.0000  0.0100   0.0114   0.0238    0.0437   0.0000   438.3801      -3.07033       13.4991       2.12362     -0.885088      -3.35832       1.15766       1.44424       1.50873       1.49705       1.37342       1.19500
  13  11 2271.1199    1.1024  0.7716 12.1276  0.0000  0.0109   0.0139   0.0280    0.0561   0.0000   436.8128      -2.18514       11.0891       2.70644      -1.17409      -1.89165       1.31640       1.64046       1.72969       1.69342       1.52148       1.32342
  13  12 2411.8217    1.5123  0.8642 12.6638  0.0000  0.0115   0.0181   0.0293    0.0666   0.0000   437.1231      -1.57200       10.6694      0.981798     -0.537581      -1.01211       1.38571       1.79965       1.82403       1.87650       1.60583       1.41423
  13  13 2551.6643    1.9258  0.9078 13.1639  0.0000  0.0119   0.0231   0.0312    0.0788   0.0000   436.3457   -0.00663520       8.53469       3.45860       1.79272      0.441286       1.49992       1.83507       1.88498       1.90619       1.72299       1.52037
  13  14 2691.6687    2.5008  0.9696 13.1461  0.0000  0.0118   0.0288   0.0322    0.1182   0.0000   438.4760      -2.72697       10.1428      -2.65492       1.81760     -0.761435       1.42163       1.77536       1.82934       1.84789       1.65105       1.49580
  13  15 2832.1530    3.1568  0.8209 13.8235  0.0000  0.0109   0.0385   0.0272    0.0992   0.0000   437.6915      0.238050       11.1479     -0.695768       1.22040      -4.42422       1.35569       1.70298       1.76609       1.76817       1.56612       1.36326
  13  16 2972.5916    3.7431  0.8134 14.5078  0.0000  0.0106   0.0458   0.0282    0.0751   0.0000   441.4550       2.25875       11.1399      -2.00954       2.34200      -1.53759       1.32996       1.65526       1.69001       1.67054       1.51663       1.37379
  13  17 3112.4689    4.0852  0.9467 14.6687  0.0000  0.0118   0.0469   0.0311    0.0784   0.0000   440.2526      0.881914       14.3669     -0.340231       1.85733      -3.42494       1.54738       1.91443       1.99245       1.89464       1.74862       1.56199
  13  18 3252.3010    3.7377  1.2238 14.6151  0.0016  0.0142   0.0399   0.0381    0.0762   0.0000   438.6621       2.68719       9.91370      0.196087    -0.0812506      -4.76070       1.70817       2.22446       2.28539       2.19040       2.03874       1.74756
  13  19 3392.3216    3.2613  1.8802 14.0859  0.0007  0.0176   0.0281   0.0479    0.0522   0.0000   440.4937     -0.443217       8.99867     -0.591430     -0.338805     -0.911524       2.14035       2.68277       2.70150       2.73432       2.45210       2.15290
  13  20 3532.4953    2.7281  2.7915 13.3275  0.0000  0.0219   0.0194   0.0572    0.0442   0.0000   438.1561       3.58741       14.7721      -5.63988      -1.56893      -3.24909       2.67810       3.35079       3.46334       3.40707       3.12728       2.73209
  13  21 3672.9387    2.2691  4.0399 12.8111  0.0000  0.0271   0.0137   0.0721    0.0372   0.0000   444.6999       4.46216       14.0953      -4.04702      -1.32314      -9.98744       3.33429       4.18177       4.27031       4.29716       3.86809       3.38675
  13  22 3813.5247    1.8664  5.8109 12.4433  0.0000  0.0349   0.0100   0.0938    0.0323   0.0000   436.4936       7.99472       12.0130     0.0865845       1.18002       2.63104       4.24105       5.39051       5.56265       5.56126       5.00795       4.35749
  13  23 3954.1944    1.5590  7.6151 12.1967  0.0000  0.0426   0.0079   0.1188    0.0289   0.0000   436.4164       15.9003       8.30330       1.33704      0.714864      -6.32553       5.09898       6.47483       6.78586       6.62380       6.06440       5.28839
  13  24 4095.2949    1.2981  9.6104 11.9714  0.0000  0.0520   0.0064   0.1493    0.0268   0.0000   438.6097       6.02356       19.0807      -10.5314      -6.73911     -0.253956       6.25866       7.84225       8.19727       8.15498       7.35391       6.42288
  13  25 4236.5164    1.0746 11.6908 11.8281  0.0000  0.0652   0.0055   0.1866    0.0243   0.0000   440.5860       17.9882       13.4694       7.02224      -14.2465      -14.3584       7.69673       9.77272       10.2638       10.1185       9.23341       8.02450
  13  26 4377.5589    0.8992 14.2669 11.7612  0.0000  0.0832   0.0046   0.2387    0.0210   0.0000   428.5412       12.4264       29.0519       5.57072      -18.5886       7.76599       9.81508       12.5285       13.1120       12.8859       11.7918       10.2008
  13  27 4519.2655    0.7328 17.2843 11.7450 -0.0001  0.1127   0.0038   0.3089    0.0173   0.0000   437.7982      -35.4219       35.0544       23.4909      -9.10988      -14.4279       12.9339       16.7285       17.5220       17.1229       15.6415       13.6090
  14   5 1411.7204    0.1108  0.0567 11.6770  0.0000  0.0055   0.0058   0.0086    0.0147   0.0000   436.9488      0.277594       14.0533      0.725355      -2.31458       1.17095      0.798257       1.12264       1.14718       1.10951      0.865173      0.652448
  14   6 1571.5622    0.2073  0.1193 11.5907  0.0000  0.0050   0.0065   0.0105    0.0163   0.0000   437.6609     -0.279199       14.4213      -1.25977      -1.00191      0.381519      0.576256      0.717670      0.741517      0.782569      0.722907      0.594370
  14   7 1723.5334    0.3022  0.1900 11.6388  0.0000  0.0065   0.0074   0.0131    0.0185   0.0000   435.7358     -0.480365       12.9763       2.24755      -1.54269     -0.422842      0.852680       1.09818       1.15590       1.06799      0.913547      0.783733
  14   8 1870.8360    0.4432  0.3349 11.6779  0.0000  0.0078   0.0083   0.0182    0.0251   0.0000   435.2494     -0.198871       14.7811     -0.242281     -0.375557     -0.242936      0.888792       1.07156       1.15661       1.15256       1.02527      0.938119
  14   9 2017.0063    0.6424  0.4698 11.7744  0.0000  0.0085   0.0099   0.0213    0.0351   0.0000   437.7574      0.182079       11.5963       1.24902      -2.49147      0.147987      0.940018       1.13956       1.22303       1.20293       1.09363      0.990041
  14  10 2162.5268    0.8886  0.6635 11.8653  0.0000  0.0098   0.0115   0.0248    0.0451   0.0000   437.5738      -2.19318       14.6536      0.600101      -1.60125      0.438350       1.05545       1.37159       1.39151       1.42304       1.29088       1.13326
  14  11 2305.7030    1.1740  0.8010 12.2989  0.0000  0.0106   0.0141   0.0281    0.0559   0.0000   435.1934      -1.07742       14.1596      -1.76416      -2.36437       2.16964       1.25995       1.53044       1.59928       1.60378       1.45821       1.32586
  14  12 2446.6974    1.5732  0.8928 12.7915  0.0000  0.0112   0.0179   0.0295    0.0615   0.0000   438.3975      0.221110       12.4438      0.614439      0.570102      0.384385       1.26212       1.57621       1.68360       1.65474       1.48491       1.35260
  14  13 2587.2832    2.0501  0.9887 13.1664  0.0000  0.0118   0.0225   0.0311    0.0741   0.0000   434.4948       2.19612       12.5398    -0.0309132       2.24990      -1.07972       1.35324       1.70689       1.74712       1.75968       1.60626       1.45811
  14  14 2728.1562    2.6793  0.8103 13.7474  0.0000  0.0106   0.0322   0.0268    0.0750   0.0000   437.9345     -0.833980       12.2850      -2.62901     -0.272011      -1.33254       1.18681       1.54806       1.55185       1.57076       1.44942       1.30503
  14  15 2869.2333    3.3834  0.7910 14.0962  0.0000  0.0103   0.0403   0.0260    0.0854   0.0000   437.7506       3.54553       11.9851       1.83974     0.0346862     -0.699071       1.18287       1.45444       1.52373       1.54857       1.43925       1.24289
  14  16 3010.1122    3.8822  0.8316 14.5482  0.0000  0.0107   0.0458   0.0272    0.0818   0.0000   438.9601       2.84279       13.0219     -0.726014      -1.88480      -2.08824       1.26054       1.57896       1.60113       1.63121       1.49811       1.36151
  14  17 3150.5250    4.0288  0.9873 14.8166  0.0000  0.0120   0.0453   0.0311    0.0768   0.0000   435.0510       2.83400       15.7806     -0.540246      -1.18176      -3.20880       1.37853       1.70926       1.84931       1.82192       1.63660       1.46313
  14  18 3290.8139    3.6518  1.3288 14.6730  0.0015  0.0146   0.0369   0.0393    0.0675   0.0000   440.4390       3.70328       11.6825       3.08499      -1.40416      -2.87154       1.63233       2.11546       2.17060       2.18577       1.94641       1.77021
  14  19 3431.3776    3.0861  2.0846 13.9305  0.0000  0.0181   0.0247   0.0488    0.0477   0.0000   441.2094      -3.26595       11.4980      0.760313      -2.70755      -3.72248       2.05913       2.62243       2.70398       2.69872       2.49991       2.19877
  14  20 3572.0940    2.6078  3.1049 13.2350  0.0000  0.0225   0.0171   0.0595    0.0410   0.0000   441.1351       4.56666       5.90908      -2.97074     -0.467277      -5.76411       2.55782       3.19732       3.34310       3.33006       3.07367       2.74754
  14  21 3712.9956    2.1544  4.5672 12.7385  0.0000  0.0287   0.0121   0.0766    0.0336   0.0000   441.6653       2.14971       13.4864       1.28698      -5.22997      -3.50837       3.16918       4.04827       4.19797       4.20335       3.90561       3.46861
  14  22 3854.0054    1.7802  6.2631 12.3766  0.0001  0.0355   0.0090   0.0971    0.0297   0.0000   436.0181       4.21651       11.8571      -3.01708      -1.97903      0.347839       3.99942       5.05657       5.32316       5.29429       4.93613       4.35536
  14  23 3995.2116    1.4576  8.0094 12.1941 -0.0000  0.0441   0.0072   0.1232    0.0261   0.0000   432.9352      -2.98934       20.8417       1.22012      -5.22390      -6.18780       4.87463       6.21194       6.50531       6.51009       5.99650       5.31129
  14  24 4136.6341    1.2180 10.4244 11.9871 -0.0000  0.0555   0.0059   0.1585    0.0239   0.0000   428.6901      0.330471       6.74896      -4.43161     -0.359361       4.41885       6.15219       7.84263       8.33523       8.22297       7.63753       6.72572
  14  26 4419.6968    0.8447 15.1246 11.7805  0.0001  0.0898   0.0042   0.2510    0.0188   0.0000   440.0163       12.2009       9.24413       4.83410      -8.66051       3.57651       9.69617       12.5209       13.0970       13.1430       11.9830       10.7207
  15   3 1086.4063    0.0563  0.0172 11.8986  0.0000  0.0046   0.0065   0.0082    0.0136   0.0000   436.3675    -0.0757603       18.5469     -0.557928      -2.60596      0.544855      0.474107      0.422861      0.554329      0.660560      0.515463      0.452983
  15   4 1268.6093    0.0812  0.0273 11.7630  0.0000  0.0031   0.0061   0.0071    0.0138   0.0000   437.4816     -0.566695       16.4022      0.274856      -2.42513     -0.503560      0.355300      0.393567      0.406107      0.464714      0.385277      0.460180
  15   5 1440.0277    0.1298  0.0583 11.6722  0.0000  0.0035   0.0061   0.0088    0.0143   0.0000   437.5388     -0.690710       14.8182     -0.684985      -1.28800     -0.839366      0.364418      0.480516      0.523732      0.478502      0.446568      0.388406
  15   6 1601.0246    0.2094  0.1179 11.6463  0.0000  0.0065   0.0065   0.0105    0.0157   0.0000   437.3934      -1.44497       14.0160     -0.528349      -2.23214     0.0660485      0.914210       1.23609       1.34400       1.30617       1.34047       1.10307
  15   7 1753.7847    0.3272  0.2624 11.6549  0.0000  0.0069   0.0068   0.0158    0.0196   0.0000   436.8537      -1.41941       15.0135       1.05635     -0.948606      0.614425      0.716066      0.861320      0.938701      0.957296      0.849988      0.769470
  15   8 1902.3151    0.4807  0.3599 11.7196  0.0000  0.0078   0.0082   0.0172    0.0246   0.0000   437.4369      -1.30119       14.8538      -1.43235      -1.51486     -0.690671      0.773694      0.999063       1.05034       1.04710      0.981708      0.875865
  15   9 2049.5920    0.6619  0.5795 11.8080  0.0000  0.0094   0.0092   0.0243    0.0356   0.0000   439.3180      -3.17364       14.7943       1.08571      0.638592     -0.332737      0.935988       1.23681       1.22879       1.28647       1.14926       1.07990
  15  10 2195.8005    0.9323  0.7124 12.0410  0.0000  0.0099   0.0113   0.0247    0.0458   0.0000   439.1723     -0.921621       14.0799       1.04168      -1.09577      0.156105       1.04488       1.29574       1.37814       1.38083       1.26075       1.13838
  15  11 2339.4788    1.2779  0.8213 12.4937  0.0000  0.0106   0.0146   0.0276    0.0542   0.0000   436.9771      -1.83990       11.1778       1.39097      -3.53292      -1.94883       1.11069       1.39450       1.48572       1.49211       1.36265       1.23778
  15  12 2481.0153    1.7021  0.9306 12.8099  0.0000  0.0111   0.0185   0.0297    0.0686   0.0000   439.5797      -1.09901       12.0357     -0.367362     -0.486397       1.51627       1.17556       1.47377       1.50794       1.57157       1.42430       1.31769
  15  13 2622.3423    2.2341  0.8869 13.3605  0.0000  0.0106   0.0244   0.0277    0.0653   0.0000   439.4816      -3.29114       11.7732     -0.428564       2.53765     -0.781665       1.16470       1.48779       1.52905       1.57756       1.46589       1.32514
  15  14 2764.1227    2.8017  0.8379 13.9136  0.0000  0.0102   0.0318   0.0265    0.0649   0.0000   436.8167       1.36928       15.8521     -0.705603      -3.88871      -2.92141       1.12474       1.41617       1.48933       1.46974       1.40108       1.27314
  15  15 2905.7511    3.5412  0.8068 14.1698  0.0000  0.0100   0.0406   0.0257    0.0850   0.0000   440.2744       1.63606       11.6835      -2.33621      -3.51216      -2.71863       1.07405       1.34169       1.40217       1.38989       1.31862       1.19425
  15  16 3047.0596    3.9929  0.8844 14.4384  0.0000  0.0104   0.0444   0.0283    0.0903   0.0000   438.0631     -0.184601       11.2563      -2.49593     -0.939218      0.565294       1.12568       1.39637       1.45545       1.46924       1.40576       1.25583
  15  17 3188.0000    3.9619  1.0413 14.9445  0.0000  0.0125   0.0433   0.0323    0.0764   0.0000   438.8306      -2.58985       13.9220      -2.73321      -1.71004      -5.70677       1.30658       1.70363       1.76284       1.80601       1.63876       1.46991
  15  18 3328.8041    3.4693  1.5619 14.4214  0.0000  0.0154   0.0318   0.0413    0.0653   0.0000   440.7223       5.59244       12.1418      -1.44740      0.121278      -1.41705       1.62006       2.06448       2.16233       2.22370       2.06922       1.82578
  15  19 3469.8654    2.9803  2.3220 13.7678  0.0000  0.0189   0.0223   0.0494    0.0497   0.0000   439.6678      -1.42173       12.6837       1.92650      -3.42293      -1.33458       2.02253       2.52595       2.63126       2.66157       2.47878       2.26589
  15  20 3611.1510    2.4474  3.5492 13.1415 -0.0002  0.0241   0.0150   0.0637    0.0382   0.0000   440.9117     -0.639737       13.2978       3.15094       3.77622      -7.10008       2.48529       3.22082       3.33547       3.34668       3.12031       2.81267
  15  21 3752.5325    2.0496  4.9691 12.6703  0.0000  0.0296   0.0108   0.0789    0.0322   0.0000   432.0208      -3.16487       21.6931       4.32597      -2.23219      -3.05313       3.11854       3.98555       4.17149       4.24260       3.90701       3.53203
  15  22 3894.0622    1.7027  6.6864 12.3265  0.0000  0.0365   0.0082   0.0986    0.0282   0.0000   443.2937      -1.44388       14.0344      -5.22281      -1.45871      -3.65316       3.80846       4.86536       5.10188       5.17085       4.85464       4.30894
  15  23 4035.5211    1.3833  8.9508 12.1314  0.0000  0.0465   0.0065   0.1315    0.0243   0.0000   439.2045       6.65780       14.0280       2.16769      -1.38652      -7.05402       4.85699       6.24571       6.56905       6.54036       6.15920       5.57256
  15  24 4177.2333    1.1701 11.1509 11.9547 -0.0001  0.0574   0.0055   0.1640    0.0228   0.0000   427.0186      -2.19909       21.9572      -3.21818      -13.7175       5.89949       5.95691       7.55916       8.06303       8.05221       7.53088       6.75165
  15  25 4319.3610    0.9583 13.5908 11.8890 -0.0002  0.0749   0.0047   0.2128    0.0202   0.0000   441.6334      -24.1817       19.9920       7.16468      -28.9134      -2.66127       7.63242       9.83093       10.4759       10.4466       9.84168       8.76650
  15  26 4461.2444    0.7826 15.9242 11.8229  0.0000  0.0953   0.0038   0.2639    0.0169   0.0000   442.6970       16.7796       19.2507      -5.12739      -13.6199       7.94833       9.59934       12.4651       13.2055       13.3798       12.3217       11.0798
  15  27 4603.0549    0.6384 18.6218 11.7292  0.0002  0.1238   0.0032   0.3294    0.0145   0.0000   452.3918       16.1936       13.7189      -14.4305       6.60794      -10.5016       12.2792       16.0232       17.0039       16.9771       15.9139       14.1098
  16   3 1109.0262    0.0485  0.0108 11.8763  0.0000  0.0039   0.0075   0.0063    0.0132   0.0000   436.5627      -3.38710       16.4263      -1.69456      -2.91642      -2.21645      0.483447      0.578884      0.660474      0.623701      0.560987      0.539526
  16   5 1467.2851    0.1432  0.0764 11.6644  0.0000  0.0044   0.0057   0.0089    0.0142   0.0000   436.8340      -1.36590       15.1526     -0.322014      -2.15672      0.419704      0.430014      0.579083      0.596329      0.574239      0.575191      0.478381
  16   6 1629.5131    0.2290  0.1441 11.6366  0.0000  0.0049   0.0062   0.0115    0.0157   0.0000   437.4475      -1.28767       13.5846      0.817286      -1.72977      0.431254      0.519032      0.593186      0.629533      0.683932      0.669664      0.554601
  16   7 1783.2664    0.3654  0.2385 11.6598  0.0000  0.0059   0.0075   0.0143    0.0194   0.0000   437.2787     -0.363415       14.8774     -0.565274      -2.21055      -1.26431      0.541110      0.728411      0.768795      0.797962      0.709044      0.687019
  16   8 1933.1356    0.5185  0.4265 11.7407  0.0000  0.0080   0.0081   0.0194    0.0261   0.0000   437.4330      -3.02938       12.5079      -1.91069      -1.82305     -0.145593      0.771503       1.00974       1.06088       1.05125      0.995660      0.908500
  16   9 2081.5898    0.7343  0.5849 11.7590  0.0000  0.0094   0.0098   0.0222    0.0396   0.0000   437.1424     -0.144276       13.6614      0.460460      -1.11672      -1.84052      0.893062       1.15266       1.18293       1.22656       1.15602       1.04639
  16  10 2228.3561    1.0060  0.7966 12.0205  0.0000  0.0103   0.0114   0.0264    0.0543   0.0000   436.3926      0.796084       13.9743       1.41343      -4.49494      -2.43981      0.989640       1.26931       1.32133       1.33803       1.23600       1.12188
  16  11 2372.5892    1.3936  0.8519 12.5560  0.0000  0.0102   0.0152   0.0273    0.0561   0.0000   437.0822       1.66510       13.8818       1.24449     -0.956873      -2.59571       1.01873       1.25755       1.30657       1.33963       1.25745       1.17449
  16  12 2514.8014    1.8215  0.9438 12.9130  0.0000  0.0108   0.0188   0.0284    0.0657   0.0000   438.3522      0.203788       13.4954       1.93308     -0.329843     -0.956621       1.10630       1.40256       1.47751       1.50500       1.41259       1.27567
  16  13 2656.8965    2.3797  0.9045 13.4408  0.0000  0.0104   0.0251   0.0275    0.0647   0.0000   437.3095      -1.43349       12.5547      -2.38528      -1.55013     -0.125776       1.05464       1.33392       1.37925       1.41122       1.32908       1.22070
  16  14 2799.4899    2.9727  0.8398 14.0041  0.0000  0.0100   0.0325   0.0259    0.0624   0.0000   437.4751      0.238843       12.9283     -0.209889     -0.875794      -2.91828       1.02249       1.28619       1.26453       1.32668       1.25335       1.16827
  16  15 2941.7262    3.6728  0.8044 14.3584  0.0000  0.0095   0.0405   0.0245    0.0685   0.0000   438.8820       1.72558       13.1839       1.08092      0.372519      -2.29353      0.993493       1.18192       1.25586       1.30927       1.21970       1.12555
  16  16 3083.4574    4.0133  0.8757 14.7655  0.0000  0.0104   0.0438   0.0273    0.0704   0.0000   440.1352       1.00180       13.0177     -0.363443     -0.517551      -1.22067       1.06062       1.32410       1.37833       1.41475       1.33656       1.21463
  16  17 3224.9130    3.8858  1.1731 14.7316  0.0000  0.0129   0.0393   0.0343    0.0855   0.0000   437.8844       1.52305       10.7924     -0.267146      -1.17997      -4.18653       1.26466       1.60302       1.68837       1.75749       1.60008       1.50475
  16  18 3366.3018    3.3690  1.7357 14.1897  0.0000  0.0157   0.0290   0.0427    0.0683   0.0000   436.0538      -3.16599       9.86149      -1.18278       2.17812      -6.40611       1.59682       2.00612       2.06281       2.12480       2.01779       1.83574
  16  19 3507.8948    2.8608  2.5403 13.5879  0.0000  0.0194   0.0201   0.0511    0.0508   0.0000   436.9151       1.06849       8.01177      -1.86095     -0.158780      -6.12155       1.93494       2.51409       2.62528       2.72111       2.51255       2.27384
  16  20 3649.6750    2.3358  4.0031 12.9372  0.0000  0.0249   0.0132   0.0673    0.0372   0.0000   438.0156      0.524626       7.29913      0.555152      0.383494      -2.24880       2.49003       3.14429       3.33023       3.36770       3.22592       2.92834
  16  21 3791.4629    1.9452  5.5209 12.4764  0.0000  0.0308   0.0097   0.0827    0.0318   0.0000   444.1852      -2.34676       6.53033       3.48120      -3.69561      -6.12012       3.07180       3.93292       4.09901       4.22727       3.95101       3.56954
  16  22 3933.3524    1.6052  7.2696 12.2503 -0.0003  0.0376   0.0074   0.1045    0.0259   0.0000   436.5386      0.914517       4.50898      -6.48016      -8.48292       2.25551       3.72392       4.74682       5.05561       5.09440       4.82073       4.36584
  16  23 4075.3429    1.3321  9.5115 12.0510  0.0000  0.0478   0.0060   0.1342    0.0232   0.0000   427.7587       2.55883       5.67180      0.417348      -2.78230      -12.7749       4.62729       5.91463       6.28956       6.40701       6.04372       5.44169
  16  24 4217.6639    1.1049 11.6007 11.9338  0.0000  0.0592   0.0051   0.1689    0.0214   0.0000   444.3193       1.39460       12.4061      -17.2103    -0.0803035      -1.31449       5.73325       7.41731       7.84770       7.95468       7.51873       6.89792
  16  25 4359.7229    0.9097 14.4438 11.8837  0.0002  0.0790   0.0042   0.2216    0.0182   0.0000   431.8974       13.0792       34.3455      -6.75319     -0.597524       2.94370       7.49361       9.75158       10.4062       10.5023       10.0247       8.96926
  16  26 4502.4824    0.7422 16.7841 11.8065 -0.0003  0.0992   0.0035   0.2728    0.0156   0.0000   439.0437       14.9452       27.1701      -19.7021      -3.70681       12.8770       9.37087       12.1433       13.0448       13.1634       12.2896       11.2679
  16  27 4644.7297    0.6062 19.8961 11.7039  0.0008  0.1327   0.0030   0.3439    0.0133   0.0000   441.6566       22.5919       16.1967      -10.8382       8.69971      -1.85349       12.4658       16.2167       17.4394       17.4984       16.4076       14.8395
  17   4 1318.0348    0.0888  0.0393 11.7179  0.0004  0.0046   0.0053   0.0081    0.0131   0.0000   438.3072     -0.301711       17.3743   -0.00931747      -2.69880     -0.201557      0.594934      0.671900      0.646689      0.536815      0.409417      0.425143
  17   5 1493.5002    0.1572  0.0786 11.6647  0.0000  0.0037   0.0058   0.0088    0.0139   0.0000   438.3293      -1.20237       16.5839     -0.527190      -1.55953     -0.160021      0.347089      0.421844      0.491942      0.530695      0.556745      0.481005
  17   6 1657.0545    0.2481  0.1901 11.6529  0.0000  0.0058   0.0058   0.0133    0.0161   0.0000   438.5817     -0.250354       15.3371    -0.0609061      -2.76535      0.397984      0.526964      0.636755      0.696059      0.729868      0.679545      0.636517
  17   7 1811.9784    0.3921  0.2997 11.7020  0.0000  0.0067   0.0070   0.0155    0.0200   0.0000   438.1078      -1.32253       14.4122      -1.59342     -0.162068       1.07600      0.601973      0.778451      0.859102      0.887503      0.804979      0.774660
  17   8 1963.3152    0.5641  0.4361 11.7373  0.0000  0.0077   0.0083   0.0183    0.0271   0.0000   437.0183     -0.851306       17.2581      0.513071      -2.73808     -0.813762      0.702790      0.895816      0.970092      0.970023      0.910546      0.844921
  17   9 2112.9723    0.7659  0.6138 11.9686  0.0000  0.0089   0.0096   0.0224    0.0364   0.0000   438.1670      -1.40312       13.4648     -0.162732     -0.701737      0.428994      0.838645       1.04077       1.11586       1.13368       1.07303      0.990243
  17  10 2260.2833    1.0779  0.7753 12.2354  0.0000  0.0098   0.0120   0.0252    0.0481   0.0000   439.3376    0.00902259       14.8191       1.48840      -2.48086      -2.64649      0.900262       1.13795       1.20133       1.21535       1.16580       1.06445
  17  11 2404.9871    1.4614  0.9225 12.6224  0.0000  0.0105   0.0150   0.0274    0.0589   0.0000   438.4287     -0.577252       15.9609      -1.50717     -0.329802       1.88446       1.00306       1.21952       1.30581       1.33591       1.27760       1.17446
  17  12 2548.0612    1.9005  0.9723 13.1111  0.0000  0.0107   0.0190   0.0286    0.0616   0.0000   437.2051     -0.274612       15.1250      -1.14612      -1.36756      -2.14558      0.989767       1.27356       1.32780       1.37811       1.28598       1.19371
  17  13 2691.0156    2.4877  0.8848 13.5115  0.0000  0.0098   0.0255   0.0267    0.0655   0.0000   436.2775       3.43536       10.3096     -0.256448      -1.29642      0.413773      0.932287       1.18900       1.25935       1.30023       1.19743       1.11768
  17  14 2834.3124    3.1983  0.8447 13.9298  0.0000  0.0095   0.0331   0.0252    0.0686   0.0000   436.8222      0.691642       12.7082     -0.284494      -1.33474      -1.44377      0.908369       1.15459       1.19264       1.24017       1.17964       1.09263
  17  15 2977.1806    3.7651  0.8701 14.3575  0.0000  0.0097   0.0388   0.0256    0.0676   0.0000   437.5847     0.0943380       13.2687       1.46711      -1.51555     -0.930897      0.949697       1.16283       1.26171       1.31276       1.22441       1.12799
  17  16 3119.3335    3.9960  0.9146 14.7675  0.0000  0.0102   0.0414   0.0265    0.0650   0.0000   440.8203       3.61187       13.8920      -2.31140     -0.773095     -0.879062      0.988630       1.21962       1.27645       1.32181       1.24291       1.16461
  17  17 3261.3610    3.7659  1.3125 14.6277  0.0000  0.0130   0.0353   0.0357    0.0729   0.0000   438.8280       2.23938       15.3060     -0.114311     0.0791144      -3.56768       1.21582       1.55655       1.64316       1.69371       1.57759       1.45615
  17  18 3403.3599    3.2591  2.0335 13.7822  0.0000  0.0164   0.0249   0.0442    0.0726   0.0000   438.9740      -2.65784       13.7112      0.211941      -2.05862      -2.87606       1.53901       1.98597       2.10596       2.16469       2.03205       1.88919
  17  19 3545.4441    2.7682  2.8200 13.3109  0.0000  0.0197   0.0181   0.0529    0.0548   0.0000   436.9356       2.18906       16.8737       1.72141     -0.405428      -2.30330       1.83992       2.36003       2.48795       2.57010       2.41622       2.23966
  17  20 3687.7569    2.2389  4.2546 12.8572  0.0000  0.0253   0.0121   0.0690    0.0368   0.0000   441.0460       6.46030       15.9767      -1.60246       4.35666      -8.65052       2.38508       3.06229       3.22590       3.32671       3.13687       2.90221
  17  21 3829.9475    1.8592  5.9378 12.3702  0.0000  0.0311   0.0087   0.0861    0.0306   0.0000   435.7316       2.20413       5.34314      -1.99569      0.368905      -1.85771       2.94785       3.71517       3.98875       4.07547       3.85046       3.58455
  17  22 3972.3517    1.5374  7.8017 12.1411 -0.0001  0.0386   0.0067   0.1072    0.0252   0.0000   432.6725      -1.06868       10.7971       9.25332       1.25690     -0.887678       3.61339       4.64297       4.92027       5.03402       4.83536       4.39739
  17  23 4114.7533    1.2631 10.1077 12.0167  0.0000  0.0493   0.0054   0.1390    0.0215   0.0000   441.8575      -8.12189       14.0267      0.133976      -3.57286       1.82572       4.50696       5.77638       6.19903       6.39387       6.06100       5.54671
  17  24 4257.3041    1.0600 12.1678 11.9162  0.0000  0.0608   0.0047   0.1728    0.0201   0.0000   440.8457      -5.66410       24.3742      -13.8887      -3.16125      -8.26521       5.59685       7.17414       7.70331       7.77836       7.50850       6.84775
  17  25 4399.9966    0.8538 15.3126 11.9107 -0.0001  0.0839   0.0038   0.2327    0.0164   0.0000   429.1408       5.27547       9.38983       8.20498      -16.6994      -11.0498       7.50400       9.78814       10.4544       10.7538       10.1742       9.34981
  18   3 1152.4065    0.0567  0.0299 11.8594  0.0000  0.0039   0.0051   0.0121    0.0125   0.0000   437.9773     -0.926108       18.7159      0.434209      -2.49958     -0.269408      0.334343      0.416393      0.439196      0.415966      0.451245      0.398417
  18   4 1341.5297    0.1006  0.0388 11.7162  0.0000  0.0028   0.0055   0.0067    0.0128   0.0000   438.6881     -0.493628       18.0190     0.0587769      -2.21787     -0.296364      0.244514      0.325706      0.307399      0.318049      0.328848      0.319268
  18   5 1518.7265    0.1677  0.0893 11.6544  0.0000  0.0042   0.0056   0.0089    0.0137   0.0000   438.6274     0.0190007       16.3654     -0.561748      -2.33515    -0.0754729      0.372734      0.425408      0.488482      0.495402      0.443485      0.436493
  18   6 1683.6629    0.2784  0.2089 11.6460  0.0000  0.0056   0.0059   0.0130    0.0163   0.0000   437.9461      -2.08669       15.8897     0.0933109      -2.00399    -0.0513593      0.498349      0.656148      0.703265      0.664895      0.673681      0.635108
  18   7 1839.9888    0.4177  0.3308 11.7013  0.0000  0.0067   0.0069   0.0161    0.0208   0.0000   438.7373      -1.93915       15.0626      0.792346      -1.67262     -0.965939      0.605046      0.792493      0.825890      0.820352      0.782372      0.751755
  18   8 1992.8288    0.6055  0.5046 11.7740  0.0000  0.0080   0.0084   0.0209    0.0296   0.0000   437.9484      -1.95833       15.5273     0.0925234      -2.50860     -0.150033      0.682022      0.868285      0.928443      0.977957      0.904984      0.857016
  18   9 2143.6906    0.8367  0.6381 11.9351  0.0001  0.0086   0.0100   0.0218    0.0371   0.0000   438.2843      -1.58774       14.7159       1.03637      -1.07073    -0.0728099      0.723165      0.940601       1.01138       1.06710      0.988557      0.914331
  18  10 2291.6232    1.1701  0.8250 12.1853  0.0000  0.0098   0.0123   0.0247    0.0555   0.0000   436.2267      -1.23284       14.6498     -0.291376      0.349080      -1.05431      0.843137       1.07552       1.14372       1.17590       1.09398       1.03476
  18  11 2436.8158    1.5985  0.9080 12.7033  0.0000  0.0102   0.0158   0.0255    0.0618   0.0000   438.5891      0.696392       10.3874     -0.192701     -0.418418      -1.39789      0.912501       1.17496       1.25256       1.30371       1.23284       1.12625
  18  12 2580.8173    2.0446  0.9655 13.2483  0.0000  0.0104   0.0199   0.0273    0.0605   0.0000   439.4633       1.51441       13.1665      0.245839      -1.66160     -0.597040      0.944255       1.19205       1.29053       1.32296       1.26344       1.16435
  18  13 2724.7035    2.6381  0.8851 13.7609  0.0000  0.0099   0.0261   0.0249    0.0603   0.0000   440.1121      0.230078       14.2127     -0.818622      0.742275     -0.524597      0.880221       1.11347       1.15343       1.21413       1.16388       1.09316
  18  14 2868.6267    3.3452  0.8225 14.1231  0.0000  0.0092   0.0340   0.0236    0.0608   0.0000   438.8370      0.769243       14.5208      -1.91404     -0.238995      -3.54983      0.860597       1.07909       1.11668       1.18747       1.14312       1.07043
  18  15 3012.1070    3.9268  0.8542 14.4939  0.0000  0.0093   0.0396   0.0243    0.0623   0.0000   438.3991     -0.326376       14.8561       2.17917    -0.0905490      -3.46437      0.829852       1.04684       1.14596       1.20444       1.13305       1.04075
  18  16 3154.8142    4.0630  0.9809 14.7277  0.0000  0.0104   0.0394   0.0274    0.0650   0.0000   438.0892       1.65568       12.7676      -1.46901      -1.93827     -0.967610      0.921395       1.19033       1.25951       1.30176       1.22167       1.17028
  18  17 3297.3469    3.6135  1.3478 14.7601  0.0000  0.0129   0.0323   0.0362    0.0570   0.0000   437.0556       1.14481       14.9165     -0.489843      -3.22022      0.677322       1.14155       1.46255       1.55586       1.60633       1.52184       1.45176
  18  18 3439.9705    3.0777  2.1722 13.7865  0.0000  0.0170   0.0223   0.0443    0.0585   0.0000   439.6009       1.25602       12.2050      -2.11959       1.57139      -1.70235       1.48165       1.93621       2.01709       2.16111       2.01427       1.86722
  18  19 3582.5436    2.6036  3.3121 13.1853  0.0000  0.0213   0.0155   0.0574    0.0463   0.0000   437.7963       2.67734       12.5279     -0.737235     -0.687129      0.132037       1.88406       2.42678       2.55350       2.65215       2.57404       2.38391
  18  20 3725.2987    2.1366  4.7590 12.6767 -0.0003  0.0262   0.0106   0.0722    0.0341   0.0000   440.6438      -1.62655       19.2312      0.859386      -4.19808      -6.08376       2.32177       2.95932       3.17002       3.28257       3.13453       2.91455
  18  21 3868.0138    1.7904  6.4912 12.2401  0.0000  0.0322   0.0078   0.0890    0.0284   0.0000   435.5561      -1.00072       13.0815      -5.85453     0.0883264      -4.75652       2.83250       3.66662       3.90629       4.00484       3.83362       3.55284
  18  22 4010.8107    1.4671  8.5318 12.0722  0.0000  0.0402   0.0060   0.1128    0.0230   0.0000   435.6011       8.50963       15.1547      0.403686       4.21915      -8.90452       3.53869       4.57291       4.91189       5.05740       4.83459       4.47400
  18  23 4153.7568    1.2016 10.8420 11.9704  0.0000  0.0513   0.0049   0.1463    0.0202   0.0000   435.9461      -7.19693       15.8720       2.09706       4.61770      -3.31024       4.44005       5.71737       6.16970       6.32500       6.09227       5.60718
  18  24 4296.6030    1.0008 13.1283 11.9057  0.0001  0.0654   0.0042   0.1852    0.0183   0.0000   447.3886      -2.09372       7.16005      -15.7346     -0.543181     -0.105666       5.59993       7.26440       7.79283       8.04443       7.59188       7.08274
  18  25 4439.5069    0.8162 15.8160 11.8761 -0.0002  0.0859   0.0035   0.2362    0.0153   0.0000   429.3392      -7.24154       20.1767      0.680758       4.38609      0.391327       7.29314       9.49277       10.2756       10.4689       10.0022       9.25403
  18  26 4582.6898    0.6575 18.2632 11.7824  0.0000  0.1097   0.0030   0.2930    0.0133   0.0000   431.8704      -18.1172       8.46262     -0.700967      -18.1179       10.8439       9.23932       12.0904       13.1045       13.3864       12.7495       11.7613
  19   3 1173.2685    0.0536  0.0171 11.8048  0.0000  0.0039   0.0063   0.0082    0.0121   0.0000   438.3313     -0.832599       19.3119      0.543828      -2.42177    -0.0238405      0.304190      0.433388      0.495237      0.436753      0.370770      0.338993
  19   4 1364.3244    0.1169  0.0467 11.7084  0.0000  0.0027   0.0054   0.0068    0.0126   0.0000   438.4515     -0.424307       18.6076    -0.0829906      -1.75438    -0.0246893      0.241928      0.306642      0.318997      0.317495      0.299954      0.311873
  19   5 1543.0566    0.1903  0.0995 11.6355  0.0000  0.0037   0.0058   0.0091    0.0136   0.0000   439.3537     -0.990475       16.9238      0.158402      -1.91728    -0.0401273      0.327076      0.381769      0.444718      0.457200      0.460185      0.405024
  19   6 1709.3485    0.3153  0.1864 11.6721  0.0000  0.0049   0.0067   0.0114    0.0161   0.0000   438.0242      0.170961       15.8427      0.733138      -1.06506    -0.0773626      0.397291      0.519548      0.580527      0.592169      0.554878      0.510788
  19   7 1867.2878    0.4589  0.3562 11.7276  0.0000  0.0067   0.0071   0.0161    0.0216   0.0000   437.9345     -0.645500       14.2342     -0.165066      -1.90869      0.677236      0.571451      0.738091      0.781481      0.787967      0.749729      0.718512
  19   8 2021.7251    0.6447  0.5227 11.8190  0.0000  0.0080   0.0083   0.0191    0.0301   0.0000   438.0975     -0.776024       13.6842     -0.149647     -0.744249      0.691870      0.659873      0.846004      0.894273      0.940627      0.902435      0.841654
  19   9 2173.7329    0.9045  0.6787 12.0429  0.0000  0.0085   0.0103   0.0225    0.0383   0.0000   438.0361      -1.76719       14.9782     -0.991408      -3.65945    -0.0452522      0.699067      0.870228      0.955999      0.992338      0.987112      0.897343
  19  10 2322.2965    1.2425  0.8564 12.4143  0.0000  0.0095   0.0126   0.0251    0.0480   0.0000   438.2226      0.904468       13.8206       1.27886      -1.53512      -1.05223      0.809719       1.03012       1.07323       1.13725       1.09096       1.02361
  19  11 2468.1135    1.6700  0.9639 12.8590  0.0000  0.0103   0.0159   0.0271    0.0595   0.0000   440.8284      -1.86680       11.2378     0.0233955      -2.43953      -3.10469      0.862193       1.11907       1.17246       1.23457       1.16977       1.11695
  19  12 2613.0353    2.1519  1.0280 13.1745  0.0000  0.0104   0.0199   0.0279    0.0733   0.0000   439.3286      0.247665       16.2983     -0.381622      -2.22871     -0.531226      0.884744       1.14125       1.21447       1.25364       1.20586       1.12299
  19  13 2757.9205    2.7929  0.8648 13.8472  0.0000  0.0093   0.0274   0.0240    0.0578   0.0000   439.1006       1.04119       13.1972      -1.01966      -1.96027      -1.50507      0.794318       1.01453       1.04201       1.11502       1.06655      0.989309
  19  14 2902.5158    3.5007  0.8106 14.4182  0.0000  0.0088   0.0352   0.0231    0.0541   0.0000   438.0532       2.85992       14.4421     -0.412731    -0.0822237     0.0580029      0.752947      0.948863       1.02601       1.05781       1.02977      0.968692
  19  15 3046.5170    3.9758  0.8943 14.5668  0.0000  0.0096   0.0379   0.0244    0.0607   0.0000   438.2348      0.851971       13.9884      -1.98574      -1.10371      -1.71053      0.817999       1.06954       1.12419       1.18039       1.10271       1.07363
  19  16 3189.7979    3.9602  1.1340 14.7413  0.0000  0.0113   0.0357   0.0300    0.0661   0.0000   439.3585     -0.105048       11.9082      0.498774      0.916202      -2.11571      0.967965       1.25919       1.33227       1.39223       1.30939       1.25259
  19  17 3332.8390    3.4977  1.6006 14.4538  0.0000  0.0140   0.0272   0.0363    0.0484   0.0000   439.1855       2.47794       11.9056      -1.72338      -1.81471      -1.74127       1.18120       1.53478       1.58569       1.68708       1.62784       1.53043
  19  18 3476.0765    2.9365  2.3648 13.8058  0.0007  0.0175   0.0196   0.0462    0.0437   0.0000   438.9830      -1.29965       11.3632       4.87959      -1.02354      -6.12410       1.44537       1.88950       1.97670       2.10716       1.99565       1.86360
  19  19 3619.2594    2.4795  3.5590 13.1494  0.0000  0.0218   0.0140   0.0596    0.0398   0.0000   436.3952       3.61423       10.9222     -0.299585      -1.59877      -7.82125       1.81694       2.34639       2.49122       2.65366       2.48467       2.35952
  19  20 3762.3916    2.0379  5.1633 12.6288  0.0000  0.0275   0.0096   0.0754    0.0306   0.0000   439.7423       4.05342       22.8583     -0.702904      -2.23330      -4.70078       2.30386       2.98256       3.16877       3.23544       3.16257       2.98167
  19  21 3905.6615    1.6966  7.0098 12.2150  0.0000  0.0337   0.0070   0.0928    0.0254   0.0000   440.1954       3.34049       9.43507      -5.96439     -0.931225      -8.65235       2.81023       3.66533       3.89515       4.03975       3.91646       3.66792
  19  22 4048.9501    1.3887  8.9090 12.0922  0.0000  0.0418   0.0056   0.1172    0.0210   0.0000   434.0492      0.400141       20.9081      0.855244       4.41864      -3.35569       3.45413       4.53304       4.80636       4.95988       4.80893       4.45952
  19  23 4192.2481    1.1634 11.6156 11.9011 -0.0000  0.0539   0.0045   0.1504    0.0195   0.0000   444.3225      -6.54046       17.1052     -0.279507       7.86039     -0.110357       4.42256       5.73259       6.20843       6.36305       6.13048       5.72086
  19  24 4335.6554    0.9482 14.0319 11.9216 -0.0002  0.0696   0.0038   0.1963    0.0164   0.0000   450.1712      -6.43794       13.1098       7.47567      -8.81576      -10.5692       5.64305       7.37116       7.95030       8.18277       7.92108       7.36422
  20   3 1193.6569    0.0711  0.0155 11.7795  0.0000  0.0027   0.0064   0.0045    0.0118   0.0000   438.7518     -0.674411       19.8423      0.283764      -2.32207     0.0542035      0.186955      0.277398      0.253038      0.301476      0.288083      0.246665
  20   5 1566.5493    0.2037  0.1284 11.6301  0.0000  0.0044   0.0054   0.0100    0.0137   0.0000   439.2016     -0.571899       18.7494     -0.410160      -2.66631      0.127344      0.382969      0.458672      0.505966      0.503237      0.481908      0.451755
  20   6 1734.1858    0.3454  0.2149 11.6675  0.0000  0.0053   0.0066   0.0116    0.0163   0.0000   438.6415      -1.36793       16.2978    0.00798226      -3.09869    -0.0974385      0.413478      0.526268      0.516383      0.561192      0.563939      0.540099
  20   7 1893.9086    0.4770  0.3870 11.7509  0.0000  0.0067   0.0070   0.0167    0.0216   0.0000   438.8454     -0.740090       14.1533     -0.105312      -2.32308    -0.0860716      0.539589      0.663388      0.741462      0.784817      0.769642      0.711695
  20   8 2050.0519    0.6646  0.5641 11.8641  0.0000  0.0079   0.0081   0.0205    0.0298   0.0000   438.2036     0.0370031       14.9290    -0.0521841      -3.11927      0.391172      0.622838      0.799605      0.847062      0.890625      0.847947      0.812309
  20   9 2203.1373    0.9698  0.7253 12.1447  0.0000  0.0088   0.0105   0.0224    0.0409   0.0000   438.8045     -0.729937       13.3354      -1.28748      -2.49799     -0.190975      0.696663      0.888335      0.959526       1.02088      0.969528      0.940139
  20  10 2352.3856    1.3323  0.9081 12.4666  0.0000  0.0096   0.0127   0.0250    0.0498   0.0000   438.0416     -0.430456       12.9427      -1.76683      -2.45953      0.450210      0.776154      0.994691       1.05444       1.10401       1.07835       1.02145
  20  11 2498.9320    1.7811  0.9133 12.9801  0.0000  0.0097   0.0171   0.0250    0.0581   0.0000   438.4721      0.990467       15.3689      -1.06550     -0.464119     -0.343641      0.775850      0.960106       1.04797       1.10460       1.05981       1.00611
  20  12 2644.8281    2.3376  0.8853 13.4535  0.0000  0.0094   0.0223   0.0240    0.0582   0.0000   438.4756      0.944376       14.0391      -1.85033      -2.20644      -1.20199      0.764396      0.984388       1.04914       1.08832       1.04118      0.993683
  20  13 2790.6788    2.9698  0.8603 14.0691  0.0000  0.0090   0.0287   0.0237    0.0514   0.0000   437.4250      0.982908       13.2450      0.864484      -1.12144    -0.0824094      0.716720      0.918462      0.994668       1.04991      0.993288      0.946443
  20  14 2935.9053    3.7236  0.7875 14.4172  0.0000  0.0084   0.0368   0.0216    0.0532   0.0000   438.5448       1.23531       14.1040      -1.91185      -1.27489      -2.64240      0.696697      0.883130      0.935702       1.00049      0.934745      0.906731
  20  15 3080.4430    4.0111  0.8955 14.6435  0.0000  0.0093   0.0376   0.0242    0.0597   0.0000   436.9752      0.101288       12.4753      0.717556    -0.0515920      -2.25593      0.784479      0.978173       1.02124       1.08108       1.06464       1.00810
  20  16 3224.3539    3.8953  1.1926 14.7077  0.0000  0.0116   0.0337   0.0301    0.0640   0.0000   438.0284       2.04430       12.0858     -0.151400      -2.42803      -1.39076      0.935717       1.19896       1.27503       1.34878       1.30122       1.23251
  20  17 3368.0559    3.3583  1.7902 14.1579  0.0000  0.0142   0.0237   0.0374    0.0426   0.0000   437.7021       2.03367       12.9889      -3.40026      -3.18084      -2.91933       1.14708       1.49507       1.55608       1.66101       1.56833       1.47330
  20  18 3511.8064    2.8096  2.6691 13.6698  0.0000  0.0182   0.0170   0.0481    0.0365   0.0000   435.6082      -1.73175       15.7311      -1.39634     -0.803456      -3.67001       1.43474       1.87837       1.97487       2.08806       2.02075       1.91112
  20  19 3655.5281    2.3435  3.9879 12.9275 -0.0004  0.0228   0.0120   0.0608    0.0359   0.0000   441.3595       3.76295       9.49743      -1.51942      0.829165      -4.49780       1.84653       2.34728       2.56063       2.63672       2.59832       2.43026
  20  20 3799.1732    1.9375  5.6448 12.5265  0.0000  0.0286   0.0086   0.0784    0.0273   0.0000   440.5615       2.65833       14.9266       1.81834     -0.250171      0.400987       2.25233       2.94076       3.12231       3.27423       3.16535       2.99271
  20  21 3942.9023    1.6274  7.6028 12.1485  0.0002  0.0347   0.0064   0.0972    0.0232   0.0000   439.6002      -6.31142       17.6963      -3.61528      0.522990      -6.26238       2.76696       3.57012       3.84230       4.02471       3.90657       3.64698
  20  22 4086.6731    1.3266  9.8100 12.0023  0.0000  0.0435   0.0050   0.1244    0.0195   0.0000   432.4311       2.53617       10.9406       2.24394     0.0586533      -1.32829       3.46300       4.41309       4.82574       4.95256       4.86676       4.57703
  20  23 4230.4200    1.1072 12.2692 11.9136 -0.0003  0.0564   0.0042   0.1580    0.0179   0.0000   440.7670       7.88073       13.1123       2.56935       1.07042       11.3299       4.39956       5.69014       6.16341       6.39746       6.21889       5.83593
  20  24 4374.4256    0.8916 14.5656 11.9099 -0.0001  0.0737   0.0035   0.2033    0.0152   0.0000   442.7298      -1.20686       10.1096      -11.6364      -2.08231      -1.39610       5.60987       7.43191       8.00874       8.25394       8.00338       7.53370
  20  25 4518.0890    0.7219 17.0111 11.8174 -0.0005  0.0932   0.0029   0.2522    0.0133   0.0000   444.7613      -21.8206       13.3146       15.9690      -5.29712       8.57522       7.10148       9.27236       10.1795       10.5020       10.0476       9.49529
  21   2 1005.0943    0.0367  0.0074 11.9754  0.0000  0.0038   0.0072   0.0049    0.0114   0.0000   438.1760     -0.348178       20.2361     0.0791373      -2.02108     -0.690871      0.307497      0.300895      0.423775      0.492009      0.508532      0.401919
  21   3 1213.5845    0.0672  0.0274 11.7862  0.0000  0.0033   0.0049   0.0065    0.0117   0.0000   438.3277     -0.382930       20.4121      0.543843      -2.50501     -0.614699      0.284038      0.304027      0.306659      0.358427      0.327295      0.333263
  21   4 1408.0670    0.1153  0.0572 11.6905  0.0000  0.0035   0.0048   0.0075    0.0121   0.0000   439.6751     -0.917373       19.9028     -0.715414      -1.95917      0.715214      0.277607      0.357438      0.437472      0.383300      0.432501      0.430026
  21   5 1589.2766    0.2183  0.1306 11.6507  0.0000  0.0041   0.0055   0.0097    0.0135   0.0000   439.1517     -0.540295       18.3645      0.236129      -2.15823     0.0165940      0.308966      0.398433      0.452377      0.493644      0.436212      0.447196
  21   6 1758.2119    0.3606  0.2824 11.6507 -0.0002  0.0059   0.0060   0.0137    0.0174   0.0000   438.4049     -0.844467       19.1278      0.265644      -3.58423      -1.11875      0.448139      0.553419      0.630569      0.654191      0.629276      0.563483
  21   7 1919.8175    0.5240  0.4333 11.7058  0.0000  0.0068   0.0070   0.0169    0.0234   0.0000   438.5457      -1.00436       17.1677      -1.06882      -3.40456      0.429697      0.516547      0.659799      0.717873      0.733660      0.719134      0.677522
  21   8 2077.7223    0.7232  0.5895 11.9418  0.0000  0.0078   0.0084   0.0200    0.0298   0.0000   438.7016     -0.902470       16.4429     -0.333448      -2.11055     -0.213560      0.581627      0.759916      0.809196      0.881018      0.842161      0.792676
  21   9 2231.8688    1.0185  0.7729 12.1510  0.0000  0.0089   0.0103   0.0222    0.0434   0.0000   438.7688      0.990545       16.8157     -0.134696      -1.35310      -1.54948      0.687941      0.877953      0.936692      0.983059      0.972815      0.910526
  21  10 2381.8610    1.4208  0.9250 12.5539  0.0000  0.0094   0.0132   0.0249    0.0516   0.0000   439.3575      -1.18213       15.1462      0.518090      -2.67688     -0.911686      0.728907      0.936313      0.997571       1.05795       1.02259      0.959453
  21  11 2529.2775    1.9090  0.9523 13.0762  0.0000  0.0095   0.0172   0.0250    0.0538   0.0000   438.1403     -0.697541       14.5743    -0.0837576      -3.34291     -0.604007      0.726207      0.917787      0.995154       1.06969       1.02187      0.982222
  21  12 2676.1635    2.4605  0.9322 13.6093  0.0000  0.0094   0.0225   0.0247    0.0575   0.0000   437.5224      0.373960       14.8419    -0.0768787      -2.83498      0.165253      0.741742      0.938296       1.02516       1.07780       1.01478      0.986099
  21  13 2822.9400    3.1151  0.8286 14.2002  0.0000  0.0089   0.0296   0.0222    0.0533   0.0000   436.4164     -0.885020       14.5894       2.03919      -2.09437     -0.399237      0.671774      0.863719      0.941066      0.982717      0.955547      0.911723
  21  14 2968.8700    3.7919  0.8333 14.3814  0.0000  0.0085   0.0357   0.0220    0.0572   0.0000   439.5086       1.27051       13.1097     -0.383126     -0.534023     -0.378052      0.660843      0.848991      0.891881      0.945628      0.925593      0.894137
  21  15 3113.8961    4.0709  0.9564 14.7464  0.0000  0.0092   0.0370   0.0254    0.0567   0.0000   439.6845      0.877207       14.4881     -0.520926      -1.61333      -2.15570      0.735428      0.905275      0.994848       1.03823       1.00664      0.967082
  21  16 3258.4688    3.7796  1.3268 14.6250  0.0000  0.0117   0.0302   0.0316    0.0528   0.0000   439.7542     -0.159344       15.8034      0.576037      -2.00487      -1.69251      0.926626       1.18931       1.26370       1.32398       1.29596       1.23038
  21  17 3402.8033    3.2419  1.9114 14.1925 -0.0001  0.0145   0.0218   0.0385    0.0365   0.0000   437.3160       2.53500       14.9778      0.511301      -1.50331      -2.39511       1.10742       1.42249       1.52662       1.59967       1.55734       1.49127
  21  18 3547.0920    2.7135  2.9648 13.4830  0.0000  0.0185   0.0149   0.0489    0.0320   0.0000   437.1176       1.63614       13.3683    -0.0215188     -0.154544      -5.21644       1.41456       1.82053       1.95717       2.04985       2.02990       1.91202
  21  19 3691.4120    2.2403  4.2879 12.9132  0.0000  0.0233   0.0107   0.0628    0.0295   0.0000   438.9772      0.544239       10.4950       2.15078      -2.04562      -1.81659       1.74467       2.27373       2.41432       2.56400       2.46259       2.36354
  21  20 3835.5830    1.8429  6.1340 12.4330  0.0000  0.0292   0.0076   0.0812    0.0248   0.0000   437.3845       2.79477       11.6008      0.835916       4.24984      -4.85903       2.23498       2.85481       3.08391       3.21077       3.14823       2.98057
  21  21 3979.6928    1.5315  8.1313 12.1769  0.0000  0.0366   0.0058   0.1017    0.0206   0.0000   439.3919     0.0100881       10.4557       7.07771      -1.06698      0.553561       2.78165       3.60329       3.90115       4.06831       3.98025       3.74872
  21  22 4123.9199    1.2594 10.4097 11.9883  0.0000  0.0464   0.0046   0.1291    0.0185   0.0000   434.5163       8.82394       22.2893       5.71789      -3.10675      -15.6055       3.47967       4.52782       4.97188       5.11566       5.05499       4.75594
  21  23 4268.1332    1.0487 12.9090 11.9275  0.0000  0.0595   0.0038   0.1664    0.0165   0.0000   443.7669      0.398955       5.51308      -2.19977       8.89051      -7.19667       4.39275       5.77519       6.22644       6.47520       6.36760       5.99896
  21  24 4412.3484    0.8289 15.3331 11.9296  0.0000  0.0783   0.0032   0.2143    0.0140   0.0000   449.8356      -9.16682       2.74352      -11.3344      -6.40926      -1.18611       5.66287       7.52187       8.11305       8.47780       8.22507       7.81016
  21  25 4556.4596    0.6892 18.2579 11.7980  0.0010  0.0995   0.0027   0.2648    0.0124   0.0000   447.4944       8.75434       17.9753      -1.82996       24.1123      -9.87742       7.21934       9.41028       10.3953       10.6628       10.4706       9.86476
  22   2 1022.4601    0.0492  0.0127 11.9495  0.0022  0.0032   0.0058   0.0061    0.0112   0.0000   438.6592     -0.258584       20.6865      0.408005      -1.88948      0.530951      0.222933      0.304595      0.369722      0.334390      0.350812      0.310522
  22   3 1233.1103    0.0772  0.0261 11.7712  0.0000  0.0030   0.0050   0.0055    0.0114   0.0000   439.2424     -0.355486       20.4108    -0.0801180      -2.14053     -0.498873      0.291379      0.366986      0.399396      0.375901      0.296639      0.266765
  22   4 1429.1270    0.1244  0.0663 11.6917  0.0000  0.0031   0.0047   0.0083    0.0119   0.0000   439.3511     -0.320596       19.7567     -0.374616      -2.95316     -0.246881      0.235038      0.298128      0.324527      0.310432      0.319464      0.293459
  22   5 1611.3435    0.2386  0.1523 11.6554  0.0000  0.0046   0.0054   0.0097    0.0136   0.0000   439.9304     -0.305723       19.2665      0.156435      -2.57453     -0.163672      0.333415      0.440678      0.490303      0.508447      0.499219      0.470942
  22   6 1781.5290    0.3890  0.3031 11.6301  0.0000  0.0058   0.0061   0.0143    0.0178   0.0000   438.9248     -0.348410       17.5423      0.494764      -3.30901     -0.287213      0.397568      0.513395      0.567743      0.583869      0.587344      0.551131
  22   7 1945.0461    0.5575  0.4597 11.7058  0.0000  0.0068   0.0071   0.0169    0.0243   0.0000   438.5438     -0.490265       15.7558      -1.50868      -1.95389     -0.202223      0.490342      0.642354      0.699242      0.731040      0.708749      0.673953
  22   8 2104.7278    0.7769  0.6617 11.9706  0.0000  0.0083   0.0083   0.0202    0.0324   0.0000   438.4911      -1.05501       14.1732      -1.07315      -2.48794     -0.853280      0.589171      0.744446      0.802328      0.859012      0.832390      0.791364
  22   9 2259.9728    1.1007  0.8142 12.2104  0.0000  0.0088   0.0105   0.0224    0.0441   0.0000   438.1590     -0.165002       15.0613     -0.985235     -0.884893      0.596263      0.654776      0.832370      0.917790      0.960066      0.955501      0.887709
  22  10 2410.7869    1.4880  0.9360 12.7001  0.0000  0.0094   0.0136   0.0249    0.0520   0.0000   440.0012      -2.80613       15.4121      -2.02741      0.669320      -1.85588      0.679027      0.864862      0.950175      0.993343      0.956018      0.921042
  22  11 2559.1739    1.9931  0.9358 13.2556  0.0000  0.0093   0.0179   0.0240    0.0511   0.0000   438.3371     -0.381286       14.1664      -2.09735      -1.85994       1.36487      0.670650      0.874487      0.935209      0.991537      0.969478      0.926280
  22  12 2707.0606    2.5921  0.8955 13.6724  0.0000  0.0089   0.0235   0.0232    0.0581   0.0000   438.7695       1.61953       15.1418      0.291444      -2.30752      -1.62973      0.648028      0.825951      0.889872      0.948206      0.892443      0.879525
  22  13 2854.7083    3.2863  0.8529 14.2517  0.0003  0.0087   0.0302   0.0225    0.0538   0.0000   440.2664       1.20252       13.9100     -0.617750    -0.0986722     -0.697177      0.646086      0.819654      0.896509      0.942009      0.941053      0.891403
  22  14 3001.3623    3.8794  0.8510 14.6673  0.0000  0.0085   0.0360   0.0222    0.0514   0.0000   437.8011     -0.498592       13.5129     0.0602710      -1.89206     -0.980219      0.622623      0.801146      0.862799      0.904177      0.893250      0.856942
  22  15 3146.9774    4.0663  1.0213 14.7659  0.0000  0.0097   0.0352   0.0255    0.0557   0.0000   440.5429       2.65693       14.8641       1.13554      -3.26444     -0.945510      0.707794      0.937747      0.997361       1.06669       1.03427      0.999408
  22  16 3292.1715    3.6739  1.4738 14.4219  0.0000  0.0120   0.0271   0.0322    0.0486   0.0000   439.2579       4.69135       13.2328      -3.28941      -1.10164      -3.78063      0.885584       1.14497       1.23012       1.29855       1.25639       1.20437
  22  17 3437.1810    3.0938  2.1756 13.9641  0.0000  0.0154   0.0189   0.0397    0.0337   0.0000   438.8110       2.40292       14.4093       1.41278      -1.48678      -2.48296       1.10376       1.45832       1.54800       1.63959       1.58161       1.52710
  22  18 3582.0621    2.5544  3.1842 13.4763  0.0000  0.0192   0.0134   0.0504    0.0270   0.0000   440.5005       3.15032       9.32080      -3.34917      0.112724      -4.22215       1.38782       1.80212       1.92563       2.02801       1.97339       1.91265
  22  19 3726.8648    2.1054  4.7813 12.8902  0.0000  0.0245   0.0095   0.0671    0.0247   0.0000   440.4484       3.14653       16.5897       2.81844      -3.35107       2.29007       1.76266       2.29421       2.48372       2.59505       2.53720       2.41326
  22  20 3871.5835    1.7726  6.4658 12.4122  0.0000  0.0302   0.0071   0.0814    0.0226   0.0000   435.2519       3.05730       17.0201       2.91362      -5.48682      -1.51342       2.16874       2.81936       3.07102       3.22873       3.14058       3.01686
  22  21 4016.2310    1.4495  8.8064 12.1583  0.0000  0.0389   0.0053   0.1071    0.0189   0.0000   436.6466      -4.00970       12.0469      -2.21882       1.78037     -0.318941       2.77262       3.61561       3.90788       4.10031       3.99999       3.83734
  22  22 4160.9074    1.2127 11.0623 12.0010 -0.0000  0.0485   0.0043   0.1354    0.0172   0.0000   435.6416      -1.11736       21.9684       3.63492      -3.71787      -9.62855       3.46804       4.50727       4.93152       5.11001       5.04929       4.81887
  22  23 4305.3947    0.9958 13.5666 11.9324  0.0000  0.0622   0.0035   0.1745    0.0153   0.0000   440.7943       2.54016     -0.764829      -13.8087       14.5248      -4.69612       4.39188       5.76747       6.30965       6.54987       6.46693       6.15186
  22  24 4450.1646    0.7981 15.9634 11.9174  0.0001  0.0810   0.0030   0.2206    0.0132   0.0000   453.7216      -13.1830       2.95899      -3.69310      0.272760      -2.58536       5.60875       7.44132       8.10804       8.52385       8.27308       7.87794
  23   3 1252.2383    0.0856  0.0272 11.7608  0.0000  0.0023   0.0053   0.0061    0.0112   0.0000   439.4652     -0.248612       19.6008     -0.117754      -2.62526      0.160433      0.137723      0.205505      0.235852      0.221407      0.215933      0.211747
  23   4 1449.6855    0.1422  0.0832 11.6585  0.0000  0.0038   0.0046   0.0077    0.0119   0.0000   439.7150      -1.27948       19.2056     -0.644648      -2.26616     -0.388744      0.253524      0.332013      0.376847      0.363243      0.395445      0.364463
  23   5 1632.7886    0.2468  0.1906 11.6285  0.0000  0.0048   0.0050   0.0117    0.0139   0.0000   439.4298     -0.417807       18.9495      0.611180      -2.32240      0.437209      0.343289      0.442568      0.510095      0.503418      0.475191      0.459465
  23   6 1804.2060    0.3972  0.3251 11.6584  0.0000  0.0058   0.0060   0.0145    0.0178   0.0000   440.3619     -0.926275       18.4927      0.423659      -2.68551      0.813871      0.405330      0.538427      0.578513      0.607178      0.588173      0.567055
  23   7 1969.6202    0.5926  0.4841 11.7494  0.0000  0.0070   0.0072   0.0169    0.0252   0.0000   439.7134      -1.60857       17.5845     -0.484840      -3.21996      0.787312      0.474358      0.620326      0.651268      0.695029      0.669570      0.680970
  23   8 2131.0834    0.8254  0.6644 11.9976  0.0000  0.0079   0.0086   0.0201    0.0330   0.0000   438.4660     -0.674076       16.6569      0.605929      -3.05891    -0.0698693      0.540204      0.702580      0.757728      0.798744      0.790098      0.747752
  23   9 2287.4474    1.1663  0.8375 12.3772  0.0000  0.0087   0.0109   0.0227    0.0431   0.0000   438.2740     0.0249995       15.2769       1.19547     -0.753496      -2.47902      0.617906      0.803162      0.864086      0.922680      0.896839      0.861993
  23  10 2439.1487    1.6053  0.9315 12.8595  0.0000  0.0095   0.0143   0.0239    0.0515   0.0000   439.2832     -0.912418       14.5446     -0.808710      0.457725      -1.85105      0.639430      0.849339      0.912344      0.955462      0.937821      0.921675
  23  11 2588.6137    2.0930  0.9781 13.3773  0.0000  0.0095   0.0181   0.0243    0.0517   0.0000   439.0501      0.277166       14.7725      -1.86910     0.0210264      -1.55668      0.674419      0.884711      0.945759       1.01773      0.988097      0.957333
  23  12 2737.5636    2.7288  0.9001 13.8232  0.0000  0.0086   0.0243   0.0230    0.0517   0.0000   437.9558      0.674311       14.3946     -0.456050      -2.25184      -1.90934      0.622021      0.808985      0.869815      0.919831      0.881927      0.857025
  23  13 2886.0378    3.4218  0.8920 14.2165  0.0000  0.0087   0.0302   0.0222    0.0566   0.0000   438.2011      0.889221       14.7570      -1.90355      -1.95576      -1.46587      0.603664      0.768172      0.855089      0.902677      0.867397      0.843588
  23  14 3033.4050    4.0149  0.8615 14.7470  0.0000  0.0086   0.0361   0.0216    0.0511   0.0000   438.6171       2.59227       14.2214       1.35008      -2.45062      -1.01295      0.612417      0.777035      0.839302      0.903810      0.877200      0.850745
  23  15 3179.6566    3.9849  1.1520 14.8726  0.0000  0.0105   0.0328   0.0278    0.0552   0.0000   439.8404       2.21115       12.9780      -1.03173      -1.40618      -3.14656      0.737232      0.960959       1.02103       1.10296       1.07918       1.02525
  23  16 3325.4939    3.5650  1.5345 14.5591  0.0000  0.0125   0.0256   0.0323    0.0411   0.0000   440.4506       1.90930       12.8090      -1.42670      -1.57051      -2.78323      0.850057       1.11714       1.18472       1.26345       1.25941       1.19651
  23  17 3471.1594    2.9422  2.4205 13.8069  0.0000  0.0157   0.0167   0.0419    0.0299   0.0000   441.5158       2.20582       14.3589      -1.43741      -2.81147      -1.13974       1.08292       1.41647       1.50233       1.60453       1.56838       1.51529
  23  18 3616.6386    2.4174  3.6464 13.2820  0.0000  0.0204   0.0116   0.0530    0.0243   0.0000   439.3459     -0.837553       14.2533      -6.62865       1.23274      -4.29454       1.42120       1.85207       2.01191       2.11748       2.08098       1.99724
  23  19 3761.9609    2.0134  5.0960 12.8132  0.0000  0.0250   0.0086   0.0682    0.0225   0.0000   438.2396       1.46276       14.5318      -1.95869      -1.67180      -7.68860       1.75916       2.27730       2.47522       2.60168       2.56033       2.44056
  23  20 3907.2345    1.6735  7.0814 12.3175  0.0000  0.0316   0.0063   0.0861    0.0211   0.0000   437.0848      -1.00728       21.2816       5.82532      -1.58954      -6.97889       2.17767       2.84837       3.09917       3.24973       3.21379       3.08866
  23  21 4052.2814    1.3840  9.3881 12.1092  0.0000  0.0402   0.0049   0.1115    0.0179   0.0000   434.5099       8.45786       9.73236       1.02481       5.00339      -10.8609       2.75814       3.60580       3.90146       4.10784       4.04643       3.87252
  23  22 4197.3610    1.1469 11.8107 12.0094 -0.0003  0.0519   0.0040   0.1441    0.0161   0.0000   432.5526       3.30569       10.2750      -8.20702      -4.48375      -10.2363       3.52745       4.66907       5.07203       5.32671       5.27644       4.99819
  23  23 4342.5117    0.9329 14.1886 11.9621 -0.0000  0.0665   0.0033   0.1834    0.0141   0.0000   442.5127       2.88047       23.0631     -0.570802      -14.1698       9.26934       4.50611       5.91200       6.47641       6.73924       6.59155       6.36056
  23  24 4487.4422    0.7500 16.8652 11.8822 -0.0006  0.0861   0.0028   0.2331    0.0124   0.0000   440.0745      -6.38417       15.5067     -0.555991      -4.98973       5.55985       5.71707       7.57027       8.24082       8.69472       8.51422       8.18672
  24   3 1271.0003    0.0806  0.0294 11.7462  0.0005  0.0032   0.0050   0.0064    0.0110   0.0000   439.6771     -0.507653       20.4220      0.719937      -3.02209     0.0356225      0.225613      0.197022      0.228715      0.273540      0.293842      0.311970
  24   4 1469.7842    0.1519  0.0827 11.6630  0.0000  0.0033   0.0047   0.0079    0.0117   0.0000   439.8427     -0.960129       19.8692    -0.0995515      -2.58432     -0.402282      0.226763      0.303632      0.348638      0.365906      0.351881      0.345745
  24   5 1653.6955    0.2696  0.1817 11.6268  0.0000  0.0045   0.0053   0.0103    0.0138   0.0000   440.0992     -0.434530       18.6900     -0.435103      -3.05218      0.188935      0.332528      0.417435      0.474130      0.494988      0.490881      0.453246
  24   6 1826.2976    0.4292  0.3489 11.6562  0.0000  0.0059   0.0061   0.0148    0.0187   0.0000   439.5974      -1.71228       20.2977      -1.09940      -3.08574     -0.590948      0.390195      0.490056      0.551855      0.581106      0.562391      0.554614
  24   7 1993.5611    0.6333  0.5189 11.7602  0.0000  0.0069   0.0072   0.0173    0.0261   0.0000   439.3102     -0.260653       17.4973     -0.800945      -2.63821     -0.708834      0.442214      0.560718      0.620368      0.659294      0.653440      0.627832
  24   8 2156.7516    0.8845  0.6956 12.0454  0.0000  0.0078   0.0088   0.0202    0.0340   0.0000   439.8491     -0.591976       15.8341     -0.481390      -1.00987     -0.834634      0.521887      0.671318      0.717646      0.760398      0.753389      0.724248
  24   9 2314.2717    1.2475  0.8632 12.5246  0.0000  0.0087   0.0112   0.0226    0.0405   0.0000   439.0723     -0.827843       15.0886      0.405513      -2.35534     -0.720485      0.573157      0.739294      0.797942      0.859318      0.853701      0.816915
  24  10 2467.0154    1.7027  0.9822 12.9757  0.0000  0.0093   0.0146   0.0247    0.0509   0.0000   438.6833     -0.961716       15.4279     -0.643905      -2.78064       1.54852      0.610273      0.796655      0.847046      0.913403      0.893159      0.881429
  24  11 2617.6253    2.1968  0.9744 13.5639  0.0000  0.0092   0.0189   0.0245    0.0498   0.0000   439.0006      0.712223       14.0533      0.391818      -2.54801     -0.347615      0.621317      0.814068      0.873986      0.929300      0.901058      0.898150
  24  12 2767.6519    2.9050  0.8694 13.8579  0.0000  0.0082   0.0255   0.0217    0.0528   0.0000   439.3495     -0.287547       14.3714      -1.84204     -0.136649      -1.56132      0.565395      0.712760      0.776408      0.839071      0.807205      0.792593
  24  13 2916.9198    3.6555  0.8441 14.3234  0.0001  0.0081   0.0319   0.0206    0.0551   0.0000   439.2894      0.748542       14.8089     -0.267993     -0.679870     -0.767517      0.543565      0.708707      0.761467      0.793118      0.819025      0.776392
  24  14 3064.9763    4.1177  0.9240 14.7084  0.0000  0.0087   0.0351   0.0226    0.0543   0.0000   438.9817       3.29751       14.7778      0.289160      0.164576      -3.37959      0.591063      0.755641      0.813997      0.883942      0.872916      0.837200
  24  15 3211.9479    3.9173  1.1837 14.8057  0.0000  0.0104   0.0316   0.0280    0.0566   0.0000   440.2426       1.71085       13.7163     -0.930513     -0.682546      -1.85055      0.697453      0.902227      0.964259       1.04774       1.03017      0.987763
  24  16 3358.4055    3.4194  1.7368 14.3431  0.0005  0.0129   0.0224   0.0335    0.0365   0.0000   439.4019       1.85829       15.4859      -1.18188      -2.80099     -0.355356      0.874225       1.14024       1.22888       1.31630       1.28206       1.23456
  24  17 3504.7667    2.8558  2.6163 13.7976  0.0000  0.0163   0.0154   0.0424    0.0268   0.0000   438.9354       3.62151       12.7574      0.268449     -0.867878      -3.49055       1.08439       1.42125       1.53393       1.62077       1.60877       1.56339
  24  18 3650.8881    2.3246  4.0093 13.1260  0.0000  0.0209   0.0103   0.0552    0.0221   0.0000   437.8590      -1.46605       15.3970      -1.66336      -1.98373      -3.35554       1.38958       1.82464       1.96138       2.05879       2.06389       1.98260
  24  19 3796.6826    1.9239  5.4873 12.7393  0.0000  0.0256   0.0078   0.0707    0.0203   0.0000   440.0976      0.944693       11.2886      0.253400       1.13730      -6.40184       1.70943       2.21252       2.39042       2.54151       2.50515       2.42552
  24  20 3942.5437    1.5933  7.6684 12.3032  0.0000  0.0329   0.0057   0.0911    0.0187   0.0000   442.4478      -4.24674       15.3304      0.643491      -5.29442      -2.46102       2.16214       2.82697       3.11338       3.26315       3.22560       3.09668
  24  21 4088.0239    1.3174 10.0409 12.0992  0.0000  0.0425   0.0045   0.1173    0.0167   0.0000   441.6945       7.54128       18.0155      -1.11254      -2.99501      0.444702       2.77747       3.65783       3.99097       4.16938       4.13434       3.98534
  24  22 4233.6495    1.1050 12.6005 11.9893  0.0003  0.0544   0.0037   0.1511    0.0151   0.0000   437.7558      -4.12777       4.55099      -4.97773      -11.0656      -8.54318       3.58027       4.68895       5.08395       5.38660       5.30188       5.09946
  24  23 4379.1421    0.8933 14.8768 11.9643  0.0004  0.0693   0.0030   0.1907    0.0131   0.0000   444.0315      -8.48275       16.2991      -3.88003       4.39259      -1.62224       4.41671       5.89303       6.43093       6.76437       6.69700       6.40759
  24  24 4524.6147    0.7266 17.9563 11.8318  0.0009  0.0904   0.0026   0.2406    0.0117   0.0000   443.6621      -9.72476       15.4134       4.66273      -7.77582      -5.05108       5.76103       7.60078       8.39607       8.77102       8.72807       8.39240
  25   3 1289.4091    0.0909  0.0329 11.7239  0.0000  0.0022   0.0047   0.0054    0.0108   0.0000   439.9189     -0.540110       20.5227      0.116499      -2.46141     -0.300558      0.140698      0.188000      0.200671      0.230060      0.212676      0.222846
  25   4 1489.4567    0.1622  0.0825 11.6339  0.0000  0.0029   0.0048   0.0076    0.0116   0.0000   439.9764     -0.440675       20.4184     -0.394487      -3.27337      0.173473      0.197469      0.247433      0.271448      0.289089      0.299472      0.280443
  25   5 1674.0916    0.2800  0.1976 11.6655  0.0000  0.0045   0.0052   0.0107    0.0137   0.0000   439.8192     -0.277557       20.2277     -0.715546      -2.67011     -0.468484      0.304414      0.368088      0.419316      0.445911      0.453705      0.429605
  25   6 1847.8842    0.4490  0.3848 11.6674  0.0000  0.0061   0.0059   0.0149    0.0193   0.0000   439.7073     -0.452502       19.1391     0.0797576      -2.84208      0.250242      0.392234      0.493033      0.540565      0.576396      0.580993      0.579888
  25   7 2016.9070    0.6602  0.5674 11.7961  0.0000  0.0071   0.0071   0.0177    0.0269   0.0000   439.8491     -0.807010       18.6541       1.29264      -2.38443     -0.689991      0.447381      0.581286      0.647036      0.672993      0.674079      0.660281
  25   8 2181.7247    0.9473  0.7352 12.1325  0.0000  0.0080   0.0090   0.0199    0.0355   0.0000   440.6509    0.00474782       17.4252     -0.768907      -1.72096      -1.18431      0.517443      0.658004      0.713676      0.757237      0.755217      0.730381
  25   9 2340.4892    1.3285  0.9247 12.5300  0.0000  0.0089   0.0114   0.0230    0.0442   0.0000   438.8492     -0.299365       15.5649       1.35357      -2.00962     -0.428615      0.560264      0.729257      0.801202      0.848141      0.842625      0.824546
  25  10 2494.3386    1.7997  1.0091 12.9030  0.0002  0.0094   0.0146   0.0231    0.0537   0.0000   438.8634      -2.15664       17.3530      0.191575      -3.38470     -0.828517      0.582679      0.778317      0.827571      0.881970      0.858332      0.845738
  25  11 2646.2028    2.3454  0.9410 13.6366  0.0000  0.0088   0.0199   0.0230    0.0501   0.0000   438.0734      0.955710       16.4188      -1.12856      -1.58697      -1.77782      0.572237      0.730366      0.808900      0.864998      0.852364      0.835807
  25  12 2797.3092    3.0385  0.8712 14.0731  0.0000  0.0082   0.0260   0.0209    0.0477   0.0000   439.4803      -1.01264       15.0411      0.963394      -2.01418     -0.260751      0.531621      0.691896      0.757764      0.804164      0.796127      0.780980
  25  13 2947.3600    3.7305  0.8501 14.4810  0.0000  0.0080   0.0321   0.0205    0.0482   0.0000   438.8769      0.308793       15.2556      0.211254      -2.28307     -0.144357      0.524978      0.666892      0.727156      0.787942      0.765866      0.754084
  25  14 3096.1454    4.0723  0.9351 14.7577  0.0000  0.0088   0.0340   0.0223    0.0531   0.0000   439.0151      0.790668       14.0858     -0.369725      -1.92887      -2.21620      0.576505      0.737322      0.779878      0.850179      0.859608      0.834752
  25  15 3243.8397    3.8408  1.2864 14.7168  0.0000  0.0108   0.0288   0.0286    0.0504   0.0000   438.5657      0.892283       13.0679     -0.435589      -1.27641     -0.417483      0.684243      0.908188      0.952009       1.04743       1.02843      0.989115
  25  16 3391.0105    3.2756  1.8892 14.2538  0.0000  0.0132   0.0203   0.0351    0.0342   0.0000   438.3300       1.79266       15.0095     -0.138641      0.574922      -2.28973      0.840651       1.10318       1.19509       1.26028       1.23441       1.21754
  25  17 3538.0173    2.6785  2.9136 13.7128  0.0000  0.0172   0.0136   0.0447    0.0240   0.0000   440.3953       4.10139       15.0458      0.516549      -1.45804     -0.771916       1.08996       1.43168       1.56536       1.65270       1.62083       1.58032
  25  18 3684.7630    2.2185  4.2697 13.1044  0.0000  0.0216   0.0095   0.0569    0.0204   0.0000   439.8452       1.51470       12.7788      0.815953      -2.78621      -1.71400       1.36996       1.80017       1.93956       2.06009       2.07645       1.98939
  25  19 3831.1059    1.8264  6.1377 12.6389  0.0000  0.0274   0.0069   0.0744    0.0187   0.0000   440.8300       1.98770       12.9914      -4.33026      -5.27207      -2.11769       1.73745       2.26286       2.48038       2.61114       2.61033       2.51773
  25  20 3977.4214    1.5201  8.1673 12.3081 -0.0000  0.0343   0.0053   0.0952    0.0175   0.0000   436.3283      -1.51432       17.6837       2.18204      -8.57321      -3.65459       2.18949       2.86052       3.11534       3.28435       3.30013       3.16588
  25  21 4123.6356    1.2639 10.5330 12.1197 -0.0004  0.0440   0.0042   0.1231    0.0158   0.0000   438.1326      -1.19720       12.7129      -2.53643      -3.04328      -11.9717       2.76330       3.61700       4.00294       4.18372       4.18712       4.04753
  25  22 4269.6588    1.0281 13.2629 12.0168 -0.0003  0.0583   0.0033   0.1609    0.0139   0.0000   435.2204       2.48585       17.0575      -5.99094      -11.5098      -3.30025       3.63403       4.76331       5.25669       5.50805       5.50593       5.30138
  25  23 4415.2821    0.8369 15.5684 11.9462  0.0000  0.0730   0.0028   0.2004    0.0124   0.0000   435.0449      -6.17655       15.5443       5.44214      -1.82290      -15.4979       4.51156       5.93038       6.55560       6.86658       6.84539       6.61916
  26   3 1307.4825    0.0961  0.0398 11.6968  0.0000  0.0030   0.0044   0.0055    0.0107   0.0000   440.0381     -0.464412       20.1305    0.00332006      -2.61361    -0.0135919      0.151639      0.222340      0.248917      0.243870      0.262517      0.229289
  26   4 1508.7002    0.1789  0.0945 11.6568  0.0003  0.0033   0.0049   0.0077    0.0116   0.0000   439.8890     -0.646782       20.5326     -0.535712      -2.59395     -0.438390      0.227627      0.295127      0.338934      0.347160      0.331562      0.331186
  26   5 1694.0374    0.3035  0.2315 11.6312  0.0000  0.0048   0.0051   0.0115    0.0141   0.0000   439.5996     -0.831687       20.2422      0.124449      -2.60921    -0.0535864      0.311880      0.392874      0.436093      0.465795      0.459376      0.444251
  26   6 1869.0125    0.4763  0.4031 11.7156  0.0000  0.0060   0.0061   0.0153    0.0195   0.0000   439.8272     -0.834998       19.5629      0.550937      -2.10323      0.198626      0.368415      0.487777      0.540390      0.579144      0.576696      0.556139
  26   7 2039.7315    0.6931  0.6063 11.8456  0.0000  0.0074   0.0072   0.0181    0.0277   0.0000   440.4165     -0.585054       19.8755       1.05142      -2.18060     -0.979686      0.447319      0.577599      0.625355      0.665062      0.661064      0.654097
  26   8 2206.0346    1.0004  0.7862 12.1731  0.0000  0.0083   0.0090   0.0203    0.0363   0.0000   439.6575      0.608555       17.6770      0.744792      -2.67172      0.430547      0.500538      0.664632      0.722120      0.776568      0.755444      0.752577
  26   9 2366.0298    1.3781  0.9502 12.7338  0.0000  0.0089   0.0116   0.0233    0.0410   0.0000   439.9488     -0.739686       17.4489      0.128103     -0.639513     0.0831351      0.556230      0.722623      0.780973      0.841567      0.831951      0.805836
  26  10 2521.1643    1.8938  1.0034 13.1324  0.0000  0.0089   0.0153   0.0236    0.0487   0.0000   439.8751     -0.245067       15.3382       1.33132      -1.89601      -1.81451      0.554255      0.724891      0.791701      0.842297      0.837356      0.822564
  26  11 2674.3399    2.4803  0.9858 13.6031  0.0000  0.0088   0.0202   0.0231    0.0566   0.0000   440.5641     -0.518484       14.0443      -1.42142      -2.27163     -0.956819      0.555797      0.717902      0.787872      0.841913      0.818736      0.820635
  26  12 2826.5187    3.1883  0.8583 14.1957  0.0000  0.0080   0.0269   0.0204    0.0473   0.0000   438.5673     -0.394110       14.8851     -0.523673      -2.48005      -2.06400      0.510643      0.662762      0.720746      0.775874      0.760676      0.753314
  26  13 2977.3968    3.8667  0.8599 14.5557 -0.0000  0.0079   0.0326   0.0205    0.0494   0.0000   438.7537     -0.100074       13.8081      -2.01215      -2.69969      -1.04494      0.508760      0.653231      0.715781      0.744018      0.748603      0.732355
  26  14 3126.8571    4.0746  0.9722 14.8475  0.0000  0.0087   0.0335   0.0230    0.0507   0.0000   439.6064       1.53892       14.5533     0.0321166      -2.25763      -2.25521      0.537824      0.688560      0.757307      0.817354      0.793516      0.770845
  26  15 3275.3435    3.7488  1.4135 14.4565 -0.0001  0.0110   0.0259   0.0294    0.0489   0.0000   438.7807       3.31611       14.1253      -1.10242     -0.832301     -0.877919      0.671237      0.885639      0.947680       1.01781       1.01227      0.981776
  26  16 3423.2632    3.1690  2.0697 14.1485  0.0000  0.0138   0.0187   0.0365    0.0328   0.0000   440.5287      0.927937       15.4341      0.280105       1.06802      -1.54921      0.851296       1.09608       1.21151       1.28264       1.25861       1.23358
  26  17 3570.9075    2.5817  3.1418 13.5480  0.0002  0.0175   0.0124   0.0463    0.0240   0.0000   439.4016       2.49433       13.9707     -0.565103     -0.631490      -1.73814       1.06129       1.41543       1.53038       1.63509       1.61953       1.57440
  26  18 3718.2560    2.1210  4.8625 12.9471  0.0000  0.0227   0.0084   0.0611    0.0195   0.0000   437.8448       2.36047       15.3610      0.690224      -6.09485      -3.15298       1.39815       1.81224       1.99062       2.11291       2.10881       2.05617
  26  19 3865.2785    1.7439  6.5317 12.5879  0.0000  0.0282   0.0063   0.0774    0.0176   0.0000   435.7580       5.14331       13.5534      -3.24729      -2.94037      -3.58582       1.72730       2.25606       2.47033       2.60049       2.61400       2.51115
  26  20 4011.9979    1.4587  8.7991 12.2711  0.0000  0.0361   0.0049   0.1003    0.0166   0.0000   440.6573       1.68975       15.3776      -2.41839      0.150628      -6.43236       2.19780       2.89298       3.14815       3.32755       3.34475       3.23663
  26  21 4158.7172    1.2134 11.3062 12.0885  0.0000  0.0468   0.0039   0.1296    0.0152   0.0000   437.4973      -3.81737       11.6463       2.94934       1.92280      -5.39247       2.82227       3.69699       4.05937       4.27925       4.28978       4.17001
  26  22 4305.1898    0.9853 13.8065 12.0179  0.0000  0.0606   0.0031   0.1667    0.0133   0.0000   436.9562      -3.39606       15.0260     -0.225491      -6.12550     -0.110697       3.63253       4.81771       5.27782       5.58147       5.57953       5.42268
  26  23 4451.3281    0.8025 16.5442 11.9121  0.0000  0.0780   0.0026   0.2094    0.0118   0.0000   446.9671       2.85615       17.1956       1.01970      -1.11024      -2.69090       4.59265       6.10471       6.73159       7.07219       7.04561       6.81988
  27   2 1104.3874    0.0533  0.0196 11.8728  0.0000  0.0025   0.0044   0.0059    0.0102   0.0000   439.7841    0.00532219       21.1030     0.0283362      -3.05769     -0.260863      0.154248      0.199756      0.228940      0.215652      0.234087      0.234896
  27   3 1325.2190    0.0949  0.0516 11.7180  0.0000  0.0031   0.0040   0.0071    0.0105   0.0000   440.6159     -0.432660       20.9938      0.148860      -2.54710      0.545369      0.161150      0.240541      0.226612      0.262033      0.256246      0.241251
  27   4 1527.5560    0.1826  0.1115 11.6514  0.0000  0.0034   0.0046   0.0087    0.0115   0.0000   440.0439     -0.586669       20.4569      0.183190      -3.02743     0.0200550      0.207170      0.253463      0.300024      0.326698      0.331878      0.316701
  27   5 1713.5772    0.3268  0.2445 11.6618  0.0000  0.0048   0.0052   0.0115    0.0143   0.0000   440.1577      -1.02367       20.5913      0.399608      -2.01668     -0.333428      0.285874      0.368229      0.410645      0.420666      0.425791      0.414734
  27   6 1889.7573    0.5085  0.4351 11.7061  0.0000  0.0063   0.0061   0.0149    0.0205   0.0000   439.4903     -0.805096       19.1448      0.253732      -2.40846      -1.17852      0.358443      0.477588      0.515844      0.580494      0.571460      0.560363
  27   7 2062.0391    0.7361  0.6164 11.8960  0.0000  0.0071   0.0073   0.0178    0.0281   0.0000   439.8906     -0.496635       17.1234      0.415070      -2.28315     -0.599550      0.418755      0.535756      0.594953      0.635636      0.655184      0.623359
  27   8 2229.7041    1.0643  0.8390 12.2590  0.0000  0.0082   0.0092   0.0214    0.0366   0.0000   440.4271      0.233625       16.7406     -0.630296      -3.35529     -0.464193      0.476705      0.615200      0.682781      0.738082      0.724165      0.718986
  27   9 2390.9507    1.4706  0.9795 12.7393  0.0000  0.0088   0.0119   0.0234    0.0434   0.0000   439.9799     0.0322663       18.2442     -0.493466      -3.26307     -0.491206      0.517404      0.688502      0.742125      0.804749      0.800253      0.779841
  27  10 2547.5097    1.9774  0.9917 13.3160  0.0000  0.0088   0.0157   0.0231    0.0449   0.0000   439.4424     -0.926374       13.1818       1.42453      -1.39749     -0.614546      0.531005      0.682445      0.726870      0.783592      0.773614      0.756526
  27  11 2702.0432    2.6129  0.9385 13.7962  0.0000  0.0083   0.0211   0.0219    0.0480   0.0000   439.5749       1.53234       15.1953      0.433782      -1.60438      -1.38560      0.505355      0.652987      0.701793      0.762064      0.734669      0.733310
  27  12 2855.3162    3.3781  0.8656 14.1614  0.0000  0.0079   0.0280   0.0201    0.0543   0.0000   439.5601      0.773943       14.8802     -0.777355      -2.89158      -2.00825      0.474665      0.627125      0.662574      0.729548      0.717665      0.695585
  27  13 3007.0064    3.9228  0.8948 14.5714  0.0000  0.0079   0.0318   0.0204    0.0494   0.0000   439.1916      0.636248       13.9124      0.200500      -2.47225      -1.08723      0.486525      0.615125      0.672412      0.728941      0.714992      0.704532
  27  14 3157.1876    4.0423  1.0819 14.8072  0.0000  0.0092   0.0311   0.0243    0.0522   0.0000   439.9179       2.01100       15.1258      -1.15159     -0.982036      -1.57530      0.550969      0.708173      0.762531      0.840150      0.827223      0.790753
  27  15 3306.4710    3.6287  1.5438 14.5699  0.0000  0.0115   0.0241   0.0302    0.0393   0.0000   439.4228     -0.459169       14.0197      -1.76362      -2.31030     -0.283407      0.688538      0.895633      0.988813       1.04125       1.03985       1.01842
  27  16 3455.1277    3.0430  2.2869 14.0521  0.0002  0.0144   0.0168   0.0379    0.0291   0.0000   438.6939       1.21105       12.1530      -1.19296      -2.99850      -3.15962      0.840647       1.10116       1.22254       1.28412       1.27802       1.25811
  27  17 3603.4297    2.4842  3.4680 13.4760 -0.0000  0.0182   0.0113   0.0489    0.0220   0.0000   440.0028       1.30756       10.7860    -0.0228428      0.875965      -2.01157       1.07240       1.39013       1.53027       1.63603       1.61434       1.58542
  27  18 3751.4329    2.0460  5.1494 12.8451  0.0000  0.0231   0.0077   0.0628    0.0188   0.0000   439.8237       1.73580       12.0308      -1.27802      0.509552      -2.75456       1.35628       1.79035       1.94895       2.07787       2.06612       2.03740
  27  19 3898.9805    1.6741  7.2213 12.4947  0.0000  0.0297   0.0057   0.0829    0.0168   0.0000   437.7921     -0.686258       13.6140      0.676198      -1.29160      -4.22171       1.75987       2.30998       2.54091       2.70383       2.71080       2.63378
  27  20 4046.3558    1.3898  9.4136 12.2381  0.0001  0.0379   0.0045   0.1051    0.0157   0.0000   438.7190      0.653365       11.3352     -0.319479      -1.43947      -3.92537       2.21391       2.89386       3.20755       3.36938       3.40563       3.33756
  27  21 4193.5418    1.1545 11.9997 12.1014 -0.0001  0.0496   0.0036   0.1372    0.0142   0.0000   440.6914       7.46852       15.2548      0.789816       5.10934      -5.27505       2.85801       3.79133       4.19828       4.43759       4.44367       4.32692
  27  22 4340.4445    0.9419 14.4407 12.0097  0.0000  0.0634   0.0029   0.1727    0.0126   0.0000   441.5283      0.118558       16.8364       6.39456      -2.83384      -12.3765       3.64326       4.86227       5.32897       5.62171       5.68800       5.51528
  27  23 4487.1429    0.7713 17.1864 11.8783  0.0000  0.0803   0.0025   0.2145    0.0113   0.0000   440.2979      -10.9085       5.35967      -10.6322       3.78230       1.35042       4.58419       6.06453       6.77286       7.09730       7.14173       6.93565
  28   2 1119.9298    0.0528  0.0229 11.8555  0.0000  0.0045   0.0043   0.0055    0.0101   0.0000   440.3127      -2.03480       20.1357      0.831436      -2.38219     -0.628459      0.214118      0.359738      0.303628      0.384136      0.377583      0.344232
  28   4 1546.0284    0.2018  0.1160 11.6533  0.0000  0.0033   0.0047   0.0083    0.0115   0.0000   440.5429     -0.696283       20.6344      0.512143      -2.56916     -0.345878      0.196698      0.256796      0.281834      0.291650      0.301120      0.295108
  28   5 1732.7381    0.3478  0.2588 11.6407  0.0000  0.0048   0.0052   0.0111    0.0146   0.0000   439.9417     -0.592677       20.3688     -0.180870      -2.72582      0.442644      0.286440      0.373907      0.402296      0.441812      0.451751      0.436218
  28   6 1910.1340    0.5267  0.4777 11.7240 -0.0001  0.0064   0.0060   0.0158    0.0211   0.0000   440.7721    -0.0806608       20.2252     -0.181895      -3.16252     -0.323488      0.374493      0.464599      0.522805      0.528588      0.554584      0.546275
  28   7 2083.8799    0.7815  0.6649 11.9052  0.0000  0.0073   0.0074   0.0182    0.0295   0.0000   440.5731     -0.784964       18.6772     -0.224259      -3.12057      -1.06625      0.413515      0.524440      0.589027      0.622253      0.624442      0.594131
  28   8 2252.7948    1.1222  0.8211 12.3338  0.0000  0.0078   0.0095   0.0203    0.0370   0.0000   440.1105      -1.58650       18.1564     -0.979316      -3.37881      -1.11841      0.457771      0.593962      0.660965      0.698946      0.715410      0.686073
  28   9 2415.2897    1.5576  1.0106 12.8044  0.0000  0.0089   0.0122   0.0228    0.0462   0.0000   439.9150      0.273244       18.5275       1.11057      -2.12213      0.799085      0.528214      0.691066      0.745474      0.810611      0.796368      0.784430
  28  10 2573.3293    2.1168  1.0205 13.4166  0.0000  0.0088   0.0163   0.0227    0.0455   0.0000   438.5747     -0.266185       17.2841      0.349141      -2.10764     -0.557387      0.511685      0.671222      0.724635      0.792501      0.767334      0.763844
  28  11 2729.3108    2.7508  0.9857 13.7430  0.0000  0.0083   0.0211   0.0222    0.0514   0.0000   439.1646       1.31525       15.0606      0.731925      -1.96765     -0.595581      0.481803      0.622706      0.678324      0.720362      0.717760      0.707798
  28  12 2883.6777    3.4593  0.8991 14.4198  0.0000  0.0080   0.0279   0.0207    0.0471   0.0000   438.7984      0.784336       15.4974     0.0855974      -2.11693      -1.03987      0.467169      0.604056      0.663608      0.726678      0.714319      0.719175
  28  13 3036.1732    4.0076  0.9326 14.7358 -0.0000  0.0081   0.0318   0.0212    0.0469   0.0000   438.4634       1.33181       15.4513      -1.30340      -2.18219      -1.17976      0.479475      0.617940      0.675960      0.719497      0.723832      0.712703
  28  14 3187.1295    4.0346  1.1472 14.7654  0.0000  0.0095   0.0300   0.0245    0.0551   0.0000   438.6811       2.16121       15.1520      0.402595      -1.61347      -2.67591      0.546083      0.726368      0.780023      0.839594      0.857227      0.837381
  28  15 3337.1933    3.4836  1.6588 14.5240  0.0000  0.0117   0.0221   0.0312    0.0354   0.0000   439.3167       1.26202       14.6535     -0.175996      -2.82841      -1.55576      0.670898      0.879509      0.954225       1.04402       1.01594       1.01509
  28  16 3486.6797    2.9172  2.5382 13.8773  0.0000  0.0151   0.0150   0.0393    0.0275   0.0000   439.3861       2.35082       14.3320       1.19164      -1.81897      -3.35225      0.841955       1.12404       1.21209       1.32720       1.31651       1.30569
  28  17 3635.6095    2.3803  3.8879 13.2098  0.0000  0.0191   0.0100   0.0511    0.0219   0.0000   438.6570       3.39929       13.9055       1.61811      -1.76288      -1.74945       1.06830       1.41875       1.54530       1.65249       1.63227       1.61575
  28  18 3784.2236    1.9450  5.5945 12.7775  0.0000  0.0242   0.0070   0.0659    0.0177   0.0000   439.6517       2.55409       19.6264     -0.299448      -3.24469      -1.21343       1.38152       1.80916       1.97925       2.12261       2.14829       2.09032
  28  19 3932.3716    1.6066  7.5654 12.4579 -0.0001  0.0308   0.0053   0.0845    0.0160   0.0000   437.7227       3.26316       11.4325      -1.69920       2.16674      -1.71350       1.73562       2.28228       2.51151       2.68245       2.69459       2.64505
  28  20 4080.3227    1.3285  9.9821 12.2248  0.0000  0.0401   0.0042   0.1099    0.0151   0.0000   434.4446       4.08799       15.4327    -0.0823675      -2.43906      -5.55755       2.24998       2.97849       3.28545       3.47652       3.49425       3.42172
  28  21 4227.9178    1.0929 12.4189 12.1250  0.0000  0.0518   0.0033   0.1436    0.0134   0.0000   437.0359      -2.84372       26.6503      -2.84736      -10.8178      -5.23965       2.88963       3.83438       4.22292       4.46783       4.49425       4.41313
  28  22 4375.3099    0.9009 15.3506 11.9952  0.0004  0.0668   0.0027   0.1812    0.0118   0.0000   440.8332       2.58761       9.32420     -0.866870      0.699542      -3.58282       3.68767       4.88248       5.39300       5.71198       5.77366       5.62055
  29   2 1135.1674    0.0552  0.0239 11.8711  0.0000  0.0030   0.0044   0.0075    0.0099   0.0000   439.9510     0.0551367       21.2263     -0.163385      -2.70212      0.367002      0.181410      0.330194      0.280606      0.412105      0.314341      0.343136
  29   3 1359.7814    0.1127  0.0563 11.7104  0.0000  0.0027   0.0041   0.0066    0.0103   0.0000   440.8750     -0.578395       20.7812     -0.307033      -2.67352    -0.0748251      0.156619      0.215115      0.240059      0.262633      0.264756      0.257200
  29   4 1564.1454    0.2133  0.1382 11.6265  0.0016  0.0036   0.0045   0.0087    0.0116   0.0000   440.5471     -0.224375       20.6623     -0.346487      -2.38308     -0.214442      0.194034      0.239994      0.286047      0.293277      0.301510      0.297436
  29   5 1751.5481    0.3600  0.2957 11.6993  0.0000  0.0051   0.0051   0.0126    0.0149   0.0000   440.7683     -0.458593       20.4175      0.273570      -2.87359      0.768612      0.277735      0.355958      0.385482      0.415308      0.430320      0.412071
  29   6 1930.1871    0.5652  0.5089 11.7284  0.0000  0.0065   0.0060   0.0156    0.0222   0.0000   440.6030     -0.146192       21.4737     -0.407757      -1.94191      -1.29990      0.360342      0.469790      0.519799      0.552145      0.563782      0.564058
  29   7 2105.3179    0.8334  0.6836 11.9773  0.0000  0.0073   0.0076   0.0183    0.0298   0.0000   440.3349      -1.78727       19.8446      0.765327      -2.10500    -0.0187925      0.388150      0.518737      0.548215      0.589904      0.595045      0.598909
  29   8 2275.3200    1.1832  0.9048 12.3696  0.0000  0.0082   0.0095   0.0216    0.0393   0.0000   440.2040     -0.685256       18.6129      0.505909      -1.73825      -1.04034      0.447363      0.586419      0.635087      0.683534      0.690380      0.668978
  29   9 2439.0402    1.6421  1.0520 12.9707  0.0000  0.0089   0.0125   0.0243    0.0442   0.0000   440.2063     -0.118834       17.0741     -0.135703      -1.31481     -0.605381      0.480599      0.646116      0.685739      0.757892      0.759015      0.742541
  29  10 2598.6589    2.2012  1.0071 13.5095  0.0000  0.0086   0.0168   0.0223    0.0454   0.0000   439.2794      0.297550       14.7969     0.0363631     -0.653159     -0.820560      0.477379      0.615201      0.679177      0.730603      0.734353      0.741335
  29  11 2756.0974    2.9146  0.9134 14.0128  0.0000  0.0079   0.0228   0.0203    0.0456   0.0000   439.3591      0.743783       16.6739      0.570548      -1.00981      -1.01052      0.446878      0.575260      0.625245      0.681989      0.681547      0.674387
  29  12 2911.6001    3.6493  0.8887 14.3642 -0.0000  0.0076   0.0290   0.0199    0.0514   0.0000   439.6806      0.406459       14.9488      0.943559      -1.50723     0.0814900      0.438643      0.556378      0.614303      0.660499      0.663167      0.656385
  29  13 3064.9597    4.0677  0.9779 14.8835  0.0000  0.0083   0.0317   0.0223    0.0471   0.0000   438.9707      0.694647       14.9839     -0.126307     -0.851632      -2.32598      0.468134      0.611017      0.665410      0.722702      0.712610      0.713115
  29  14 3216.7277    3.9501  1.2534 14.7486  0.0000  0.0097   0.0278   0.0262    0.0482   0.0000   439.3305     -0.380957       14.9845     -0.183584      -1.38576      -3.56764      0.541458      0.704689      0.770140      0.841135      0.852146      0.828305
  29  15 3367.5705    3.3937  1.7736 14.5159  0.0000  0.0121   0.0205   0.0317    0.0307   0.0000   437.9201       3.34794       13.4020     -0.825855     -0.269723      -2.95544      0.667644      0.882579      0.961767       1.04361       1.02645       1.03290
  29  16 3517.8405    2.7978  2.8400 13.7493 -0.0000  0.0156   0.0134   0.0419    0.0249   0.0000   440.9705       2.46078       12.7995     -0.785406      0.552290      -3.67734      0.855597       1.11275       1.23754       1.32737       1.33470       1.31411
  29  17 3667.4877    2.2892  4.2611 13.1400  0.0000  0.0199   0.0092   0.0537    0.0205   0.0000   436.1981       1.82933       14.5512     -0.266541     -0.837630      -2.70649       1.08912       1.41356       1.55802       1.67321       1.70325       1.66492
  29  18 3816.6712    1.8909  6.0375 12.6696  0.0000  0.0250   0.0065   0.0684    0.0172   0.0000   441.6331     -0.334379       11.3767       2.14610       1.04975      -1.99099       1.36852       1.79815       1.97513       2.11313       2.12585       2.09202
  29  19 3965.5635    1.5406  8.2820 12.4149  0.0000  0.0326   0.0049   0.0903    0.0150   0.0000   437.5465      -1.17870       15.8388     -0.361930      -2.96834     0.0541148       1.78018       2.35005       2.57926       2.77383       2.77385       2.73543
  29  20 4113.8904    1.2732 10.6930 12.2148 -0.0001  0.0425   0.0039   0.1177    0.0143   0.0000   438.7254       2.74628       15.9407      -6.23257     -0.460988      -3.20403       2.29439       3.05078       3.38299       3.58587       3.64158       3.55691
  29  21 4262.0477    1.0439 13.3465 12.1115 -0.0005  0.0555   0.0030   0.1520    0.0126   0.0000   433.4608       3.57132       13.0608      -2.71000      -10.3176     -0.248221       2.96688       3.92756       4.37223       4.63248       4.68871       4.59186
  29  22 4409.9466    0.8384 15.8242 11.9945 -0.0001  0.0712   0.0025   0.1904    0.0113   0.0000   434.6337       5.48451       16.0909       1.75845      -1.39856       1.28017       3.75826       5.05038       5.54992       5.93933       5.94686       5.85622
  30   2 1150.1899    0.0587  0.0240 11.8200  0.0000  0.0025   0.0042   0.0064    0.0097   0.0000   440.2780     0.0854811       21.1718    -0.0993792      -2.98417     -0.497572      0.143998      0.188451      0.216362      0.203770      0.220216      0.239066
  30   3 1376.6124    0.1195  0.0487 11.6854  0.0000  0.0025   0.0044   0.0052    0.0101   0.0000   440.8618     -0.188921       20.7422     -0.126992      -3.13361      0.238344      0.131155      0.153898      0.191635      0.183259      0.192597      0.184711
  30   4 1581.9087    0.2264  0.1425 11.6566  0.0000  0.0036   0.0046   0.0083    0.0115   0.0000   440.2140     -0.406804       21.2367      0.372262      -2.57196     -0.480684      0.199643      0.258690      0.288123      0.307303      0.324236      0.309231
  30   5 1770.0415    0.3830  0.3074 11.6567  0.0000  0.0050   0.0052   0.0126    0.0152   0.0000   440.5715     -0.657106       20.0862     -0.299521      -2.64272    -0.0111199      0.279711      0.354030      0.397231      0.412736      0.421110      0.418922
  30   6 1949.9474    0.5930  0.5205 11.7545  0.0000  0.0064   0.0061   0.0158    0.0224   0.0000   440.3301      -1.29187       20.0308      0.632110      -2.56879     -0.720350      0.336755      0.437591      0.478204      0.525998      0.532746      0.521139
  30   7 2126.3324    0.8606  0.6978 12.0417  0.0000  0.0071   0.0077   0.0185    0.0300   0.0000   440.4021      -1.03910       19.6093    0.00223393      -2.39903      0.406730      0.376221      0.482758      0.527240      0.565773      0.565867      0.562422
  30   8 2297.3359    1.2333  0.9158 12.5045  0.0000  0.0081   0.0098   0.0216    0.0377   0.0000   440.0388      -1.41509       19.3845      0.711822      -2.21389      -1.16518      0.433454      0.556417      0.620679      0.654656      0.673133      0.656455
  30   9 2462.2508    1.7310  1.0516 12.9979 -0.0001  0.0086   0.0129   0.0233    0.0442   0.0000   440.4403     -0.347211       17.8407     -0.419194      -2.31637     0.0709221      0.464616      0.596972      0.654445      0.712105      0.705827      0.703632
  30  10 2623.4447    2.3016  1.0365 13.5730  0.0000  0.0085   0.0172   0.0229    0.0458   0.0000   440.2776     -0.540172       16.6387     -0.995907      -3.04036     -0.739524      0.453032      0.598427      0.643681      0.700116      0.698656      0.705262
  30  11 2782.4455    2.9974  0.9200 14.0961  0.0000  0.0078   0.0230   0.0204    0.0443   0.0000   439.5202       1.06896       16.0729     -0.359182      -2.26033    -0.0414992      0.420714      0.552452      0.594204      0.651686      0.658642      0.662898
  30  12 2939.0690    3.7740  0.9025 14.4887  0.0000  0.0075   0.0293   0.0202    0.0457   0.0000   439.4469      0.999428       15.6197     -0.611797      -2.00287     -0.692805      0.413738      0.538506      0.593122      0.648247      0.647349      0.656697
  30  13 3093.3114    4.1215  1.0129 14.8435  0.0000  0.0083   0.0310   0.0222    0.0489   0.0000   440.0381      0.810859       14.3623      0.590799      -1.44862      -2.86058      0.457844      0.599924      0.654652      0.718548      0.712745      0.693163
  30  14 3245.9247    3.9278  1.3160 14.7033  0.0000  0.0099   0.0264   0.0263    0.0441   0.0000   439.2501       2.37251       15.5285     -0.752983      -1.43015      -1.00783      0.528290      0.695178      0.764537      0.819919      0.812165      0.816977
  30  15 3397.5978    3.3119  1.9543 14.2886  0.0000  0.0124   0.0183   0.0328    0.0286   0.0000   440.1712      0.915547       14.8508       1.09605      -1.69654      -2.26553      0.658277      0.859277      0.936703       1.01243       1.02746       1.02114
  30  16 3548.6294    2.6834  3.0559 13.6596  0.0000  0.0161   0.0122   0.0430    0.0223   0.0000   440.8785       3.67429       15.1584      -4.16452    -0.0558708      -2.77092      0.844812       1.12499       1.22020       1.32288       1.33358       1.30991
  30  17 3699.0401    2.2175  4.5863 12.9747  0.0000  0.0202   0.0084   0.0553    0.0198   0.0000   437.8063       1.67274       14.5876      -3.39126     -0.935100      -2.57695       1.08441       1.42746       1.58158       1.68758       1.69727       1.69024
  30  18 3848.8065    1.7968  6.4425 12.6427 -0.0001  0.0263   0.0060   0.0717    0.0161   0.0000   437.4793      -2.82553       12.7816      -1.61784      -1.55222       2.66964       1.39844       1.81942       2.00536       2.14815       2.17685       2.14877
  30  19 3998.3299    1.4786  8.6694 12.3495  0.0000  0.0338   0.0045   0.0936    0.0146   0.0000   438.1162      -1.42921       13.7909     -0.331470     -0.115852      -4.14924       1.76998       2.35078       2.59379       2.77819       2.81888       2.76698
  30  20 4147.2197    1.2322 11.4208 12.1552  0.0000  0.0450   0.0035   0.1235    0.0138   0.0000   441.1058       3.87146       14.6073       1.44933      -2.36300      -3.24174       2.34848       3.10113       3.44603       3.65935       3.71403       3.68572
  30  21 4295.9104    0.9967 13.9165 12.0862  0.0000  0.0580   0.0028   0.1579    0.0120   0.0000   439.8433     -0.783960       5.50407       1.99709      -3.40952      -2.57491       3.02710       3.99979       4.45792       4.69081       4.79305       4.71234
  31   2 1164.9785    0.0580  0.0197 11.7980  0.0000  0.0024   0.0045   0.0065    0.0096   0.0000   440.4863     -0.510208       21.4707     -0.188238      -2.95783     -0.440390      0.119978      0.169350      0.210588      0.230262      0.232372      0.219095
  31   3 1393.1628    0.1229  0.0603 11.6668  0.0000  0.0026   0.0040   0.0059    0.0100   0.0000   440.9618     -0.126426       20.9644     -0.251382      -2.77963     -0.224413      0.139052      0.175140      0.189112      0.202714      0.201581      0.207211
  31   4 1599.3240    0.2382  0.1549 11.6367  0.0000  0.0038   0.0045   0.0087    0.0115   0.0000   440.7663     -0.340317       20.3462     -0.554022      -3.10721     -0.366927      0.220786      0.283350      0.301640      0.306585      0.312654      0.316511
  31   5 1788.2425    0.4051  0.3320 11.6845  0.0000  0.0053   0.0052   0.0124    0.0157   0.0000   440.8818     -0.295267       19.9673    -0.0327621      -2.31634     -0.424731      0.270007      0.347197      0.386632      0.413338      0.425859      0.427074
  31   6 1969.4167    0.6039  0.5639 11.7598  0.0000  0.0066   0.0059   0.0162    0.0229   0.0000   440.8988     -0.575261       20.5191   0.000418107      -2.49452     -0.700731      0.335160      0.444362      0.474204      0.531121      0.512810      0.513997
  31   7 2147.0121    0.8966  0.7624 12.0346  0.0000  0.0073   0.0076   0.0189    0.0318   0.0000   440.4516      -1.32173       19.7642      0.121948      -2.71877     -0.852498      0.374839      0.495127      0.532447      0.591036      0.582298      0.574485
  31   8 2318.8951    1.3035  0.9556 12.5582  0.0000  0.0082   0.0100   0.0218    0.0395   0.0000   440.8519     -0.356751       20.2542      0.360097      -2.26629      -1.21848      0.417089      0.552767      0.590850      0.651351      0.646213      0.638205
  31   9 2484.9670    1.8311  1.0522 13.1221  0.0000  0.0086   0.0135   0.0227    0.0453   0.0000   440.8795     -0.298680       18.6599     -0.916813      -2.88328    -0.0643534      0.446321      0.594580      0.645027      0.704348      0.711331      0.702624
  31  10 2647.7759    2.4518  1.0221 13.5885  0.0000  0.0083   0.0178   0.0215    0.0484   0.0000   439.8648      0.894383       17.2561     -0.547509      -1.43320      -1.17656      0.430272      0.564653      0.625049      0.675180      0.684810      0.681527
  31  11 2808.2971    3.1377  0.9570 14.2355  0.0000  0.0078   0.0236   0.0211    0.0427   0.0000   439.5199     0.0649493       16.4953       1.06262      -3.02556      -2.05586      0.414236      0.539190      0.588910      0.642704      0.646817      0.650006
  31  12 2966.0783    3.8974  0.8825 14.6084 -0.0000  0.0073   0.0300   0.0194    0.0442   0.0000   439.2337      0.799002       15.4236     -0.250348      -1.87590      -1.34322      0.394227      0.507980      0.565040      0.611072      0.613420      0.607874
  31  13 3121.2710    4.1190  1.0515 14.8245  0.0000  0.0084   0.0301   0.0225    0.0501   0.0000   440.5156      0.593840       15.9463     -0.722228      -1.78241      -1.65582      0.438583      0.567441      0.615798      0.676554      0.693026      0.689451
  31  14 3274.7441    3.7839  1.4363 14.6749  0.0002  0.0103   0.0243   0.0274    0.0394   0.0000   438.7698      0.838930       14.9724     -0.261494      -1.06756      -3.00982      0.529965      0.690933      0.754854      0.830401      0.826745      0.827870
  31  15 3427.3015    3.1898  2.1427 14.1188  0.0000  0.0128   0.0166   0.0339    0.0268   0.0000   439.4977       2.86494       14.2976      0.477517      -2.29579      -2.85502      0.654730      0.871075      0.946754       1.01814       1.02624       1.02144
  31  16 3579.1035    2.5788  3.3586 13.5051 -0.0000  0.0167   0.0109   0.0443    0.0212   0.0000   438.5711       1.13694       15.0545      -1.51112      -1.53968      -2.92636      0.861041       1.12443       1.24560       1.34733       1.35154       1.33717
  31  17 3730.2293    2.1033  4.9370 12.9962 -0.0000  0.0215   0.0077   0.0577    0.0176   0.0000   439.8436       2.06997       15.0001      -5.65679      -1.64340      -1.67658       1.09689       1.44818       1.58747       1.72282       1.72031       1.71475
  31  18 3880.6590    1.7382  7.0869 12.4824 -0.0000  0.0274   0.0054   0.0749    0.0158   0.0000   440.5030     0.0860237       12.3798      -1.91944      -1.61668      -2.87440       1.40803       1.84910       2.05212       2.17523       2.22818       2.19926
  31  19 4030.6258    1.4404  9.6186 12.2541  0.0000  0.0361   0.0041   0.1000    0.0145   0.0000   442.4301      -2.53204       9.99786      0.189838      -4.83680      0.142912       1.86229       2.44693       2.70744       2.90002       2.94067       2.91219
  31  20 4180.4340    1.1860 12.2189 12.1369  0.0002  0.0476   0.0032   0.1311    0.0133   0.0000   439.8848      -6.96022       17.7785      -1.15548      -1.00322      -2.89292       2.40907       3.20921       3.53232       3.79856       3.86027       3.79049
  31  21 4329.5094    0.9508 15.1135 12.0423  0.0000  0.0628   0.0026   0.1685    0.0116   0.0000   438.4325       1.54650       14.0063      -5.47015       7.53730      -3.45295       3.14789       4.15856       4.65785       4.92637       5.01826       4.96748
  32   3 1409.4252    0.1360  0.0730 11.6782  0.0000  0.0027   0.0040   0.0066    0.0100   0.0000   440.8798     -0.116677       20.7071    -0.0963677      -2.80909     -0.370629      0.147669      0.179238      0.212124      0.219232      0.218965      0.228461
  32   4 1616.4322    0.2461  0.1762 11.6381  0.0000  0.0040   0.0043   0.0090    0.0117   0.0000   440.6734     -0.309818       20.7431     -0.359669      -2.73050     -0.226894      0.202699      0.267709      0.294042      0.310319      0.332418      0.312194
  32   5 1806.1693    0.4229  0.3372 11.6882  0.0000  0.0050   0.0053   0.0125    0.0157   0.0000   440.4587     -0.659444       20.6170      0.381866      -3.10128     -0.343641      0.258402      0.335328      0.361823      0.389995      0.401470      0.395450
  32   6 1988.6389    0.6508  0.5961 11.7831  0.0000  0.0066   0.0062   0.0166    0.0243   0.0000   440.6618     -0.915893       20.4047      0.301145      -2.64576     -0.680244      0.330592      0.431967      0.466872      0.505820      0.530070      0.533233
  32   7 2167.3217    0.9442  0.7732 12.1274  0.0000  0.0073   0.0078   0.0187    0.0325   0.0000   440.7853     0.0167447       19.6318      0.415855      -2.11934     -0.270076      0.362966      0.476958      0.521859      0.565411      0.579059      0.565869
  32   8 2340.0517    1.3627  0.9926 12.6461  0.0000  0.0082   0.0102   0.0222    0.0395   0.0000   440.2452     0.0286985       18.5114      0.695444      -3.15741     -0.722044      0.410346      0.536762      0.583805      0.641709      0.631444      0.640466
  32   9 2507.2378    1.8792  1.1078 13.1512  0.0000  0.0087   0.0133   0.0235    0.0457   0.0000   440.2912     -0.480454       19.6916     -0.649817      -2.62695      0.349581      0.434955      0.587249      0.619716      0.694825      0.689629      0.688196
  32  10 2671.6070    2.5632  1.0323 13.7279  0.0000  0.0082   0.0184   0.0216    0.0464   0.0000   440.7387      0.305509       18.3159      0.377915      -1.81223      -1.22410      0.418750      0.551030      0.598972      0.662079      0.668400      0.674550
  32  11 2833.6601    3.2865  0.9186 14.2875  0.0000  0.0076   0.0244   0.0193    0.0432   0.0000   440.0095      0.387892       16.6572     -0.738715      -2.88050      -2.20841      0.386602      0.495541      0.552798      0.603375      0.608769      0.612318
  32  12 2992.6674    3.9335  0.9316 14.7093  0.0000  0.0077   0.0290   0.0198    0.0430   0.0000   440.3448       1.22842       16.2623     0.0927930      -1.54184      -1.34907      0.380952      0.499526      0.541443      0.594495      0.593311      0.596676
  32  13 3148.8230    4.0947  1.1209 14.9670  0.0000  0.0088   0.0292   0.0234    0.0468   0.0000   439.0145       2.21293       15.0616      0.424547      -1.60300      -1.29550      0.445336      0.583874      0.635197      0.696801      0.699161      0.698592
  32  14 3303.2535    3.6722  1.5155 14.7057  0.0000  0.0106   0.0228   0.0279    0.0354   0.0000   438.4325       1.68090       14.4349     -0.995184     -0.999183     -0.639799      0.524329      0.707449      0.775568      0.834977      0.837345      0.829824
  32  15 3456.6599    3.0375  2.3923 14.1061  0.0000  0.0135   0.0149   0.0362    0.0232   0.0000   438.9820       1.06848       15.5790      -2.50522     -0.972645      -2.68127      0.675356      0.892367      0.976619       1.05598       1.05842       1.06788
  32  16 3609.2976    2.4733  3.6813 13.4283  0.0000  0.0174   0.0099   0.0468    0.0189   0.0000   439.1109       3.19862       14.1258     -0.565991      -2.13136      -1.76383      0.863820       1.14084       1.27067       1.36284       1.38036       1.36654
  32  17 3761.1169    2.0347  5.3311 12.8687 -0.0002  0.0221   0.0070   0.0594    0.0169   0.0000   437.4012      0.259414       16.2666       5.68234      -3.96598      -6.72140       1.10463       1.44961       1.61052       1.73222       1.76633       1.74463
  32  18 3912.1709    1.6732  7.6267 12.4311 -0.0000  0.0288   0.0050   0.0787    0.0151   0.0000   440.1240      -2.68784       9.97704      -4.70529      -1.83197      0.117231       1.42058       1.87938       2.06687       2.23876       2.27819       2.26697
  32  19 4062.7961    1.3743 10.3369 12.2540 -0.0000  0.0387   0.0038   0.1079    0.0138   0.0000   442.8072     0.0385754       7.39074       4.66933      -3.15861      -10.9612       1.92499       2.52062       2.79855       2.99778       3.04521       3.02886
  32  20 4212.9699    1.1149 12.7876 12.1451 -0.0002  0.0503   0.0030   0.1380    0.0126   0.0000   440.4188      0.299509       17.9707       2.54311       2.77775      -2.51775       2.46760       3.27233       3.64651       3.88003       3.94377       3.93808
  32  21 4362.7150    0.9121 15.5714 12.0072  0.0000  0.0650   0.0025   0.1725    0.0113   0.0000   441.7778       5.12070       12.0512      -5.07905      -9.85644      -5.66291       3.15406       4.19600       4.67924       4.99823       5.08982       5.02398
  33   2 1193.8658    0.0641  0.0300 11.8043  0.0000  0.0030   0.0037   0.0063    0.0093   0.0000   440.7930     0.0159407       20.4813    0.00696302      -2.80341      0.151460      0.154734      0.188555      0.242375      0.240612      0.274714      0.259655
  33   3 1425.4183    0.1417  0.0833 11.6713  0.0000  0.0030   0.0039   0.0070    0.0100   0.0000   441.1502     -0.223930       20.8985      0.360591      -3.10926      0.421193      0.143805      0.170082      0.207472      0.250086      0.240557      0.232723
  33   4 1633.2258    0.2604  0.1874 11.6606  0.0000  0.0041   0.0044   0.0090    0.0117   0.0000   440.6667      -1.19224       20.8520     -0.205221      -2.97436      0.329345      0.210980      0.266474      0.291610      0.310865      0.310576      0.308755
  33   5 1823.8230    0.4423  0.3804 11.7148  0.0000  0.0054   0.0051   0.0129    0.0164   0.0000   440.5043     -0.858769       21.2700      0.835215      -2.47560      0.420807      0.270140      0.342394      0.379103      0.407023      0.403225      0.417375
  33   6 2007.5960    0.6702  0.5816 11.8384  0.0000  0.0064   0.0062   0.0159    0.0239   0.0000   440.8249      -1.10475       21.0966     -0.566902      -3.41222      0.513087      0.301283      0.402550      0.429383      0.485400      0.491336      0.482241
  33   7 2187.3262    1.0012  0.7957 12.2009  0.0000  0.0073   0.0080   0.0185    0.0320   0.0000   441.0023     -0.631390       20.2683      0.954857      -3.94030     -0.168962      0.352935      0.464952      0.498317      0.547343      0.565938      0.555868
  33   8 2360.7891    1.4331  1.0678 12.6241  0.0000  0.0085   0.0101   0.0224    0.0430   0.0000   440.0256     -0.346433       18.7920     0.0941633      -2.28703      -1.22003      0.416290      0.539485      0.597871      0.642487      0.650911      0.651400
  33   9 2529.1147    1.9960  1.0866 13.2565  0.0000  0.0084   0.0140   0.0225    0.0450   0.0000   439.7867      0.392941       19.3871      0.101293      -2.47350     -0.452783      0.409093      0.526501      0.580930      0.637557      0.647621      0.646292
  33  10 2694.9794    2.6773  1.0385 13.7995  0.0000  0.0081   0.0189   0.0213    0.0471   0.0000   440.3751      0.542853       18.0078    -0.0333523      -1.45904     -0.519600      0.403191      0.521266      0.575966      0.613383      0.627407      0.619772
  33  11 2858.5132    3.4514  0.9301 14.4004  0.0000  0.0075   0.0252   0.0196    0.0423   0.0000   439.5890     -0.143644       16.3565      0.348134      -1.48188     -0.960394      0.367554      0.486125      0.533546      0.582372      0.583976      0.591666
  33  12 3018.7727    4.0625  0.9252 14.8290  0.0000  0.0074   0.0299   0.0196    0.0406   0.0000   439.7411      0.117699       16.4479     -0.929675      -2.30390      -1.26406      0.364691      0.478233      0.521997      0.575222      0.568357      0.573352
  33  13 3175.9995    4.1296  1.1466 14.9838  0.0000  0.0087   0.0287   0.0238    0.0454   0.0000   439.4999      0.669822       15.7130      -1.94497     -0.804878     -0.700826      0.421047      0.562041      0.599438      0.679807      0.660981      0.671506
  33  14 3331.3543    3.5944  1.7512 14.3555  0.0000  0.0109   0.0198   0.0293    0.0324   0.0000   440.1339       1.02467       14.4622      0.832354      -1.45203      -1.78251      0.522519      0.691346      0.754454      0.815689      0.834078      0.824830
  33  15 3485.6471    2.9781  2.6514 13.7796  0.0000  0.0139   0.0135   0.0367    0.0242   0.0000   439.6269       2.58729       15.3530      -2.02682      -1.46905      -1.37760      0.667534      0.879573      0.960747       1.03780       1.05639       1.06743
  33  16 3639.0857    2.3990  3.9536 13.2778  0.0000  0.0177   0.0090   0.0476    0.0183   0.0000   437.8468       1.95499       18.6274      -2.73446     -0.417162      -2.12264      0.858193       1.12369       1.24463       1.34202       1.36305       1.35280
  33  17 3791.6641    1.9662  5.8802 12.7273  0.0001  0.0230   0.0063   0.0632    0.0162   0.0000   440.1063       1.74807       14.7234      -1.32393    -0.0327803      -1.91947       1.11866       1.48095       1.63463       1.76397       1.78800       1.77829
  33  18 3943.4472    1.6093  8.0825 12.3978  0.0000  0.0300   0.0046   0.0824    0.0146   0.0000   438.1001      -1.86720       16.7542     -0.103348      -4.58417      -5.57311       1.44416       1.91131       2.11342       2.25247       2.30286       2.29413
  33  19 4094.6988    1.3214 10.8292 12.2457  0.0001  0.0405   0.0035   0.1127    0.0132   0.0000   443.5460      0.198252       12.4577    -0.0350860     -0.631432     -0.602497       1.94353       2.56984       2.85556       3.06970       3.13369       3.09950
  33  20 4245.4673    1.0803 13.5925 12.1449  0.0003  0.0529   0.0028   0.1442    0.0119   0.0000   438.3596       5.90558       10.5760       1.10818       4.54093       3.03636       2.50907       3.31167       3.69848       3.97741       4.03470       4.00551
  34   2 1208.0033    0.0778  0.0378 11.7845  0.0000  0.0024   0.0037   0.0060    0.0093   0.0000   441.0386     -0.218075       21.5654      0.152194      -2.90848      0.168483      0.110889      0.136914      0.174431      0.178789      0.169291      0.174620
  34   3 1441.1568    0.1506  0.0777 11.6748  0.0000  0.0026   0.0041   0.0064    0.0098   0.0000   441.2573     -0.509186       20.7013      0.162384      -2.71026    -0.0116161      0.129983      0.157591      0.185112      0.206813      0.216023      0.226364
  34   4 1649.7325    0.2784  0.1944 11.6481  0.0000  0.0038   0.0045   0.0094    0.0118   0.0000   441.0133     -0.933630       21.2077     -0.528762      -3.24374      0.121754      0.186588      0.237950      0.272332      0.282416      0.293273      0.294985
  34   5 1841.2503    0.4653  0.4066 11.6505  0.0000  0.0053   0.0051   0.0133    0.0172   0.0000   440.2767     -0.725161       20.4337     -0.253328      -2.47972      0.270631      0.253593      0.340621      0.377172      0.399232      0.413346      0.411876
  34   6 2026.3177    0.7015  0.6152 11.8393  0.0000  0.0063   0.0063   0.0165    0.0246   0.0000   440.6686      0.489637       20.4058     -0.909034      -3.33943    -0.0193502      0.296679      0.384809      0.428661      0.452431      0.484862      0.472194
  34   7 2206.9863    1.0396  0.8868 12.1680  0.0000  0.0077   0.0079   0.0196    0.0355   0.0000   440.9396      0.199271       20.8175      -1.27453      -2.83515     -0.301395      0.357066      0.466291      0.521034      0.561558      0.572894      0.573841
  34   8 2381.2007    1.5119  1.0590 12.7332  0.0000  0.0083   0.0106   0.0221    0.0430   0.0000   440.6956       1.07628       20.4231      0.138287      -1.85158      0.274802      0.393087      0.518523      0.570326      0.619755      0.622341      0.621872
  34   9 2550.6345    2.0856  1.1055 13.3065  0.0000  0.0084   0.0142   0.0223    0.0456   0.0000   440.9014      0.672796       20.2418     -0.418606      -2.87438      0.407698      0.400480      0.526826      0.569353      0.630919      0.636410      0.634558
  34  10 2717.9517    2.7349  1.0358 13.9224  0.0000  0.0080   0.0191   0.0212    0.0439   0.0000   440.6786      0.352830       18.8804      0.275847      -3.17591     -0.257680      0.379227      0.505654      0.541593      0.599131      0.597899      0.600482
  34  11 2882.8881    3.5587  0.9401 14.4338  0.0000  0.0074   0.0254   0.0195    0.0428   0.0000   440.5992      0.928264       17.9495     -0.280331      -1.77020      -2.71706      0.355048      0.466391      0.514567      0.560621      0.565208      0.570223
  34  12 3044.3750    4.1602  0.9978 14.8111  0.0000  0.0077   0.0293   0.0203    0.0433   0.0000   440.0301      0.985450       18.2792      0.181226      -1.60706      -1.24962      0.369604      0.489798      0.535048      0.583441      0.575963      0.584541
  34  13 3202.7522    4.0577  1.2493 14.8224  0.0009  0.0090   0.0264   0.0243    0.0431   0.0000   439.9385       1.26073       15.9871     -0.429002      -1.53250      -1.48766      0.422225      0.570493      0.615521      0.678721      0.688086      0.693473
  34  14 3359.1260    3.4744  1.7873 14.4986  0.0000  0.0111   0.0194   0.0299    0.0302   0.0000   439.8983       1.17504       16.3829      -1.65725      -1.76265      0.175462      0.520744      0.692915      0.755471      0.825950      0.842092      0.839189
  34  15 3514.3203    2.8379  2.9599 13.6810  0.0000  0.0147   0.0120   0.0388    0.0220   0.0000   439.7600       1.46985       14.9444      0.988209      -3.01145      0.139858      0.691863      0.914348       1.01388       1.09076       1.10714       1.09720
  34  16 3668.4904    2.3199  4.3840 13.0877  0.0000  0.0185   0.0082   0.0494    0.0177   0.0000   438.9916      0.646911       14.0670      0.551255      -3.37497      -2.74603      0.874064       1.15297       1.26999       1.38143       1.41662       1.40751
  34  17 3821.8705    1.8790  6.4019 12.6542  0.0000  0.0243   0.0057   0.0666    0.0154   0.0000   439.0730      0.198974       13.4458      0.120886      -3.52627      -2.15144       1.13982       1.50161       1.66732       1.80923       1.84510       1.82303
  34  18 3974.4320    1.5464  8.6910 12.3495 -0.0002  0.0316   0.0043   0.0874    0.0141   0.0000   438.2795       1.67231       16.0433     -0.368572      -3.26273      -3.85710       1.48864       1.97250       2.17407       2.35138       2.41886       2.40566
  34  19 4126.2772    1.2709 11.3204 12.2240  0.0000  0.0423   0.0033   0.1164    0.0128   0.0000   439.5726      -2.71908       13.1862       1.79627      -2.45667      -2.51266       1.96313       2.60624       2.91096       3.11026       3.18639       3.17624
  34  20 4277.4964    1.0295 14.0725 12.1250  0.0000  0.0554   0.0026   0.1509    0.0114   0.0000   441.5325       2.43954       7.12563       4.21761       4.22467      -1.94342       2.53528       3.38557       3.78083       4.04643       4.11733       4.11380
  35   2 1221.9246    0.0780  0.0358 11.7713  0.0000  0.0024   0.0036   0.0050    0.0091   0.0000   441.3299     -0.312114       21.3867     -0.289016      -3.05326      0.110109      0.122463      0.162508      0.193871      0.179532      0.200705      0.221758
  35   3 1456.6191    0.1556  0.0991 11.6416  0.0000  0.0032   0.0037   0.0069    0.0099   0.0000   441.4399     -0.128727       21.2659     -0.352198      -3.01970    -0.0243315      0.141144      0.190107      0.202137      0.223279      0.221944      0.234315
  35   4 1665.9503    0.2916  0.2214 11.6403  0.0000  0.0040   0.0044   0.0099    0.0120   0.0000   441.0682     -0.316177       20.7094     0.0213014      -2.90181     -0.235329      0.188987      0.239450      0.266624      0.291181      0.294195      0.292762
  35   5 1858.4436    0.4874  0.4062 11.6870  0.0000  0.0052   0.0053   0.0131    0.0173   0.0000   440.5654     -0.270689       21.1487     -0.116715      -2.29559     -0.315454      0.244489      0.317072      0.363632      0.376285      0.384782      0.390859
  35   6 2044.8254    0.7305  0.6785 11.8346  0.0000  0.0068   0.0062   0.0169    0.0263   0.0000   440.6548     -0.858286       20.0500      0.195332      -1.72078      0.735532      0.297322      0.399356      0.429095      0.470200      0.476028      0.477196
  35   7 2226.3859    1.1055  0.8904 12.2395  0.0000  0.0075   0.0082   0.0192    0.0349   0.0000   440.6442     -0.455455       19.8763     -0.600524      -2.71941     -0.149375      0.340690      0.442630      0.498181      0.538200      0.553672      0.546481
  35   8 2401.3089    1.5719  1.0670 12.8502  0.0000  0.0082   0.0108   0.0217    0.0406   0.0000   440.5416      0.782926       20.1930      -1.16525      -3.01253     0.0358049      0.377707      0.501454      0.548165      0.599790      0.609044      0.616776
  35   9 2571.8213    2.1592  1.1225 13.4465  0.0000  0.0085   0.0145   0.0223    0.0443   0.0000   440.3050      0.812030       20.3326     -0.967152      -2.47177      0.599730      0.387190      0.511828      0.568517      0.613634      0.616735      0.626548
  35  10 2740.4913    2.8803  1.0074 14.0837  0.0000  0.0077   0.0201   0.0204    0.0410   0.0000   440.0822     -0.348868       18.5150     -0.899115      -1.42443     -0.339654      0.356539      0.471029      0.521461      0.574518      0.575394      0.579462
  35  11 2906.7968    3.6508  0.9471 14.5371 -0.0001  0.0073   0.0258   0.0194    0.0413   0.0000   440.7310      0.609440       19.0954      0.356476      -2.65977      -1.36491      0.340905      0.432773      0.478431      0.531066      0.532115      0.534947
  35  12 3069.5550    4.1889  1.0138 14.9418 -0.0000  0.0077   0.0291   0.0204    0.0414   0.0000   439.9838      0.739672       18.2066      0.121096      -2.97272      -2.59225      0.372640      0.485467      0.531810      0.587635      0.594475      0.597736
  35  13 3229.0933    3.9787  1.3199 14.9102  0.0000  0.0093   0.0251   0.0248    0.0371   0.0000   439.7173       1.40884       15.4573     -0.808208      -2.27261      -1.70754      0.421376      0.562705      0.610914      0.673466      0.669794      0.681388
  35  14 3386.5612    3.3761  2.0403 14.2184  0.0000  0.0116   0.0169   0.0308    0.0272   0.0000   440.2384       1.67417       15.0218     -0.490766     -0.582092      -2.49069      0.529662      0.708469      0.771430      0.842097      0.859905      0.861772
  35  15 3542.6433    2.7177  3.1375 13.7094 -0.0000  0.0152   0.0112   0.0403    0.0200   0.0000   439.3794      0.863157       16.8869     0.0589057      -1.32065       1.38295      0.686628      0.910105       1.01568       1.09172       1.12095       1.11717
  35  16 3697.6992    2.2278  4.8214 12.9971  0.0000  0.0195   0.0075   0.0521    0.0169   0.0000   439.2341       1.74141       16.2488      -1.45937      -1.04913      -2.13574      0.886905       1.16339       1.29032       1.39916       1.43263       1.43861
  35  17 3851.7110    1.8170  6.7881 12.6107  0.0000  0.0251   0.0053   0.0686    0.0150   0.0000   441.8630      0.246731       14.3912      -2.91524      -1.29467      -3.40053       1.15126       1.51928       1.67941       1.82808       1.86666       1.87398
  35  18 4004.9560    1.4897  9.5019 12.3603  0.0004  0.0342   0.0039   0.0945    0.0134   0.0000   439.1775      -1.77418       14.4535      -1.06924      -4.06176      -4.73822       1.55328       2.06911       2.29678       2.48469       2.54748       2.52981
  35  19 4157.4390    1.2198 12.0440 12.2151 -0.0000  0.0450   0.0030   0.1229    0.0123   0.0000   440.5612       4.06937       9.17673       2.59816      -3.93563     -0.844404       2.01129       2.68127       2.98029       3.23203       3.29972       3.29911
  35  20 4309.3407    0.9929 14.8844 12.0786  0.0000  0.0584   0.0024   0.1572    0.0111   0.0000   437.2796      -2.63965       13.5462      0.620618      -5.56262     -0.267473       2.58593       3.45257       3.86625       4.13416       4.24567       4.22129
  36   2 1235.6617    0.0810  0.0338 11.7512  0.0000  0.0021   0.0037   0.0052    0.0090   0.0000   441.0367     -0.298403       21.4092     0.0602374      -3.27948     -0.189785     0.0893052      0.123262      0.131480      0.134446      0.150943      0.160489
  36   3 1471.8409    0.1667  0.1008 11.6627  0.0000  0.0030   0.0039   0.0072    0.0098   0.0000   441.1573     -0.416012       21.1986     0.0446204      -3.19149      0.105570      0.138593      0.173660      0.193982      0.200822      0.212339      0.225520
  36   4 1681.8974    0.3099  0.2273 11.6540  0.0000  0.0040   0.0045   0.0097    0.0121   0.0000   441.2161     -0.615197       21.4494     0.0388902      -3.17218     -0.178262      0.185658      0.233057      0.256345      0.282870      0.276509      0.288885
  36   5 1875.4266    0.5108  0.4332 11.7501  0.0000  0.0054   0.0053   0.0130    0.0175   0.0000   441.0994     0.0868726       20.7552      0.366528      -3.43439      0.380014      0.235200      0.309818      0.340697      0.370705      0.379089      0.375612
  36   6 2063.0744    0.7555  0.6798 11.9523  0.0000  0.0067   0.0063   0.0167    0.0255   0.0000   440.8036     0.0709760       21.2724     -0.197751      -2.89618     -0.407707      0.288486      0.388759      0.421133      0.455126      0.475279      0.468553
  36   7 2245.5158    1.1359  0.8856 12.4142  0.0000  0.0074   0.0084   0.0191    0.0328   0.0000   440.1314      -1.10800       21.6110     -0.206809      -1.66052    -0.0765203      0.328162      0.434650      0.480899      0.528104      0.539535      0.539925
  36   8 2421.1149    1.6269  1.1024 12.9550  0.0000  0.0085   0.0109   0.0217    0.0402   0.0000   440.8853     -0.364184       19.8891      0.389758      -2.47443     0.0695226      0.367522      0.500368      0.533574      0.599371      0.603356      0.613413
  36   9 2592.6923    2.2336  1.1203 13.5979  0.0000  0.0084   0.0150   0.0221    0.0423   0.0000   440.7319      0.666847       19.6057     0.0742473      -3.34242     -0.513231      0.372307      0.494015      0.537212      0.591262      0.604122      0.603256
  36  10 2762.6772    3.0051  1.0155 14.0333  0.0000  0.0076   0.0203   0.0198    0.0444   0.0000   440.2957      0.178538       17.9824     -0.603849      -2.60619     -0.132357      0.344469      0.453235      0.493842      0.544682      0.546996      0.548932
  36  11 2930.2413    3.7975  0.9429 14.6387  0.0000  0.0073   0.0265   0.0189    0.0412   0.0000   440.7882      0.568185       18.4303      -1.02469      -1.87849     -0.361386      0.328313      0.432494      0.468199      0.513026      0.526060      0.538853
  36  12 3094.2515    4.2400  1.0441 14.8762  0.0000  0.0077   0.0286   0.0206    0.0450   0.0000   440.7313       1.77862       17.4233     -0.712029      -2.17866      -1.36767      0.357139      0.468507      0.516427      0.561261      0.571982      0.582119
  36  13 3255.0211    3.9372  1.4276 14.7934 -0.0002  0.0095   0.0234   0.0253    0.0350   0.0000   440.1391       1.25789       15.8432      -1.37242      -1.83571      -1.59865      0.422271      0.570656      0.623929      0.678178      0.703552      0.709139
  36  14 3413.6352    3.2518  2.1296 14.3103 -0.0000  0.0119   0.0159   0.0319    0.0234   0.0000   440.9374       1.65232       15.7774      -1.04818      -1.42156      -2.38561      0.529395      0.701956      0.770745      0.832661      0.853159      0.850174
  36  15 3570.6716    2.6490  3.4362 13.5291  0.0000  0.0156   0.0102   0.0413    0.0193   0.0000   439.7517      -1.04358       17.0131       1.64462      -1.81881     -0.550924      0.691183      0.915133       1.01468       1.09503       1.13352       1.13157
  36  16 3726.4929    2.1369  5.1360 12.9351  0.0000  0.0201   0.0069   0.0547    0.0161   0.0000   438.4911      0.263436       14.8946      0.497374      -1.50102      -2.80159      0.891419       1.17882       1.30751       1.42505       1.43676       1.45310
  36  17 3881.2871    1.7474  7.2154 12.6189  0.0000  0.0263   0.0050   0.0721    0.0141   0.0000   440.8216       2.69833       15.1839     -0.552119      -5.20357      -2.59425       1.16459       1.54408       1.71729       1.85003       1.91905       1.91801
  36  18 4035.2503    1.4196  9.7551 12.3766 -0.0005  0.0356   0.0037   0.0979    0.0130   0.0000   439.0749       2.13786       14.7494      -3.91423      0.731012     -0.838236       1.55696       2.07356       2.30749       2.51393       2.58438       2.57866
  36  19 4188.5196    1.1784 12.7181 12.2056  0.0003  0.0472   0.0028   0.1291    0.0118   0.0000   442.1449       6.21542       12.5578      -1.10139      -1.65678      -3.21771       2.04634       2.74751       3.07127       3.28259       3.37987       3.37189
  37   2 1249.2016    0.0841  0.0370 11.7406  0.0000  0.0021   0.0036   0.0053    0.0089   0.0000   441.3206     -0.321550       21.6005     -0.133672      -3.34641     -0.117487     0.0846201      0.114408      0.126129      0.138263      0.143693      0.138164
  37   3 1486.8188    0.1677  0.1157 11.6458  0.0000  0.0032   0.0036   0.0077    0.0098   0.0000   441.4868     -0.258525       21.3500     -0.134743      -3.34499     -0.286911      0.138754      0.181148      0.209087      0.216993      0.224391      0.223541
  37   4 1697.5929    0.3304  0.2392 11.6496  0.0000  0.0041   0.0046   0.0096    0.0123   0.0000   441.1894     -0.298382       21.4857      0.102484      -2.87513      0.266683      0.181888      0.240416      0.279841      0.315355      0.316894      0.317578
  37   5 1892.1993    0.5367  0.4805 11.7004  0.0000  0.0055   0.0053   0.0141    0.0187   0.0000   440.9072     -0.284874       21.4505     -0.161532      -3.63002    -0.0436579      0.237955      0.315973      0.345889      0.377966      0.389006      0.394539
  37   6 2081.1206    0.8072  0.7273 11.9351  0.0000  0.0067   0.0064   0.0169    0.0273   0.0000   441.3167      -1.06870       21.2448      0.425155      -3.27097      0.212364      0.286547      0.378543      0.419899      0.452645      0.456369      0.464677
  37   7 2264.3264    1.1931  0.9600 12.3866  0.0000  0.0076   0.0083   0.0197    0.0358   0.0000   440.9579     -0.386097       21.3420     0.0753194      -2.59781     -0.266685      0.328357      0.437976      0.483376      0.533802      0.557708      0.553768
  37   8 2440.6449    1.6978  1.1173 13.0711  0.0000  0.0083   0.0113   0.0223    0.0398   0.0000   441.0206       1.18194       21.0019      -1.30432      -1.28380      0.979367      0.365334      0.481006      0.527536      0.578178      0.586675      0.599624
  37   9 2613.3101    2.3373  1.1100 13.6433  0.0000  0.0081   0.0154   0.0216    0.0421   0.0000   440.4124      0.824489       20.6816      0.137796      -2.48698      -1.24903      0.358102      0.468882      0.523428      0.580689      0.577300      0.594313
  37  10 2784.5057    3.1170  1.0040 14.2109  0.0000  0.0075   0.0211   0.0196    0.0416   0.0000   440.5722       1.09279       18.9562      0.587210      -3.21039      -1.16542      0.331142      0.437329      0.479410      0.532837      0.538050      0.542503
  37  11 2953.2523    3.9337  0.9853 14.5652 -0.0004  0.0072   0.0265   0.0191    0.0434   0.0000   440.7204     -0.207358       19.7030     0.0690029      -2.53543     -0.669665      0.323286      0.424700      0.461837      0.512474      0.523650      0.533320
  37  12 3118.4735    4.2479  1.1308 14.9166  0.0000  0.0082   0.0277   0.0215    0.0449   0.0000   440.6998       1.51503       17.4487     -0.359931      -1.46128      -1.42577      0.355987      0.473059      0.519662      0.567418      0.574833      0.584444
  37  13 3280.5473    3.8424  1.5355 14.7603 -0.0000  0.0099   0.0218   0.0257    0.0310   0.0000   440.4644       1.18724       17.5103     -0.425875      -2.85612      -1.02898      0.423844      0.567732      0.623222      0.687515      0.686834      0.698323
  37  14 3440.2842    3.1782  2.3535 14.1657  0.0000  0.0125   0.0144   0.0326    0.0216   0.0000   439.9481      0.898509       15.9488    -0.0210506      -1.62488      -2.73218      0.537704      0.716147      0.783082      0.856498      0.878731      0.882153
  37  15 3598.3453    2.5570  3.6553 13.4725 -0.0000  0.0160   0.0095   0.0428    0.0181   0.0000   440.2658       1.83990       14.1704       1.02552      -1.56730      -2.09834      0.692120      0.922262       1.01757       1.10906       1.14970       1.14284
  37  16 3754.9747    2.0583  5.5615 12.8904  0.0000  0.0212   0.0063   0.0574    0.0151   0.0000   439.9613       1.13466       16.9971      -2.90434      -1.63445      -4.90847      0.906089       1.20365       1.34073       1.44789       1.48787       1.48881
  37  17 3910.6031    1.6886  7.8481 12.5312  0.0000  0.0278   0.0046   0.0764    0.0138   0.0000   440.2365       2.28553       14.2602      -3.00981      -3.32678      -3.33248       1.20216       1.58109       1.77776       1.91032       1.96760       1.98071
  37  18 4065.2760    1.3922 10.5873 12.3147  0.0006  0.0377   0.0034   0.1037    0.0127   0.0000   442.4140       3.17181       16.2764       1.73312      -1.11074      -2.40480       1.61252       2.13758       2.38268       2.56841       2.65353       2.63929
  37  19 4219.1712    1.1194 13.2828 12.2115  0.0000  0.0498   0.0026   0.1350    0.0112   0.0000   441.0171       1.28306       13.7682      0.859934      -2.21554      -8.06329       2.10497       2.80415       3.13355       3.37796       3.49031       3.49904
  38   2 1262.5569    0.0856  0.0417 11.7472  0.0000  0.0023   0.0035   0.0056    0.0088   0.0000   441.2807     -0.281522       21.3836      0.101544      -2.86777    -0.0383284      0.104243      0.134446      0.149144      0.175747      0.170815      0.201575
  38   3 1501.5467    0.1781  0.1167 11.6523  0.0000  0.0031   0.0037   0.0073    0.0097   0.0000   441.2814     -0.801206       21.6355      0.265884      -3.22558     -0.509006      0.133600      0.174363      0.194829      0.203990      0.215888      0.222119
  38   4 1713.0345    0.3405  0.2674 11.6522  0.0000  0.0043   0.0044   0.0103    0.0125   0.0000   441.3155     -0.426559       21.3062      0.315604      -3.10975      0.303501      0.173817      0.234887      0.252685      0.282943      0.288985      0.288438
  38   5 1908.8038    0.5485  0.4926 11.7531  0.0000  0.0056   0.0052   0.0139    0.0187   0.0000   440.6718      -1.15263       21.3186      0.298376      -2.39641      0.397834      0.236619      0.301304      0.339020      0.367819      0.380231      0.383806
  38   6 2098.9418    0.8353  0.7426 11.9763  0.0000  0.0066   0.0065   0.0171    0.0274   0.0000   441.5154     -0.702489       22.2122      0.218094      -3.43541     -0.122826      0.278400      0.373966      0.413461      0.448503      0.459730      0.466485
  38   7 2282.8894    1.2307  1.0034 12.4658  0.0000  0.0077   0.0084   0.0205    0.0359   0.0000   441.1193     -0.751210       20.9913     -0.285248      -2.70792     -0.116428      0.329401      0.437391      0.473662      0.523711      0.547649      0.552370
  38   8 2459.9544    1.7837  1.1478 13.0444  0.0000  0.0082   0.0115   0.0225    0.0428   0.0000   440.7689      0.586121       21.2234     -0.521241      -2.75995      0.957065      0.351240      0.458902      0.509919      0.560184      0.575612      0.575938
  38   9 2633.6978    2.4267  1.1174 13.7308  0.0000  0.0081   0.0158   0.0214    0.0413   0.0000   441.0203      0.541929       20.3720      0.418271      -1.91338     -0.769594      0.341003      0.444717      0.494450      0.550546      0.559538      0.564934
  38  10 2806.0199    3.2456  1.0068 14.2851 -0.0000  0.0074   0.0215   0.0196    0.0412   0.0000   441.1402     0.0360247       19.1904     -0.356445      -3.08460      -1.24330      0.311487      0.417072      0.454448      0.504998      0.510564      0.519694
  38  11 2975.8632    3.9994  1.0023 14.6621  0.0000  0.0073   0.0264   0.0192    0.0429   0.0000   440.2150      0.626882       19.0288     -0.207719      -2.99481      -1.50209      0.315698      0.412234      0.449806      0.506539      0.513219      0.527496
  38  12 3142.2749    4.2838  1.1335 14.9663  0.0000  0.0080   0.0276   0.0214    0.0434   0.0000   440.5889      0.734360       17.7999     -0.362312      -3.21303      -2.38052      0.343946      0.451479      0.496677      0.553376      0.553491      0.570536
  38  13 3305.6291    3.7690  1.6837 14.5869  0.0001  0.0101   0.0199   0.0269    0.0294   0.0000   440.6821      0.921157       16.8188     -0.756445      -1.57559      -1.87257      0.425997      0.569367      0.618739      0.683156      0.701616      0.702389
  38  14 3466.6476    3.0716  2.6027 14.0678  0.0000  0.0130   0.0132   0.0345    0.0199   0.0000   440.6985       2.27188       16.3500      -1.26028      -1.64279      -2.75044      0.547449      0.725427      0.804627      0.872690      0.887964      0.904650
  38  15 3625.6681    2.4627  4.0799 13.3149  0.0000  0.0168   0.0085   0.0450    0.0168   0.0000   439.4768    -0.0679409       14.0593       1.64115     -0.629565      -2.12270      0.705151      0.934726       1.04788       1.13666       1.17255       1.18345
  38  16 3783.1729    2.0054  6.0873 12.7806  0.0000  0.0222   0.0058   0.0600    0.0147   0.0000   438.5997      0.162249       15.7901      -2.09738      0.194258      -2.32763      0.934310       1.23628       1.39611       1.49912       1.54615       1.56143
  38  17 3939.5131    1.6204  8.4545 12.5062  0.0000  0.0295   0.0042   0.0820    0.0133   0.0000   437.4327       1.56520       17.4628       1.20030     -0.636572      -2.46461       1.23979       1.63129       1.84370       1.97871       2.06508       2.06154
  38  18 4095.0542    1.3278 11.0844 12.3337 -0.0001  0.0396   0.0032   0.1090    0.0121   0.0000   439.4038       3.82141       16.8267       1.05321      -5.18400      -3.16241       1.64972       2.19099       2.45428       2.64005       2.74596       2.72462
  38  19 4249.4460    1.0711 13.6997 12.2093  0.0000  0.0517   0.0025   0.1398    0.0108   0.0000   437.5266       4.51427       20.1525       1.28649      -6.81959       2.75255       2.12709       2.84629       3.16469       3.44165       3.51496       3.54314
  39   2 1275.7341    0.0958  0.0562 11.7302  0.0000  0.0027   0.0033   0.0064    0.0088   0.0000   441.5305     -0.462848       21.3180      0.189755      -3.47366     -0.241645     0.0999250      0.138993      0.160728      0.171622      0.186885      0.180418
  39   3 1516.0496    0.1841  0.1343 11.6499  0.0000  0.0033   0.0036   0.0079    0.0098   0.0000   441.6460     -0.326233       21.0749      0.750060      -3.43300    0.00348959      0.133763      0.176089      0.199382      0.217017      0.225494      0.228782
  39   4 1728.2497    0.3503  0.3047 11.6744  0.0000  0.0047   0.0043   0.0110    0.0129   0.0000   441.0345     -0.572874       21.5720      0.110864      -2.88233     -0.927331      0.188716      0.242890      0.274043      0.304777      0.311552      0.318700
  39   5 1925.1872    0.5840  0.5183 11.7404  0.0000  0.0055   0.0053   0.0141    0.0194   0.0000   441.3132     -0.246939       20.9570     -0.206438      -2.99186     -0.135645      0.222403      0.293610      0.332919      0.360397      0.380873      0.381693
  39   6 2116.5475    0.8714  0.7929 12.0467  0.0000  0.0068   0.0065   0.0174    0.0280   0.0000   440.7088      -1.06390       20.9386      0.222095      -3.86325    -0.0756459      0.276628      0.368561      0.404829      0.451084      0.457607      0.466678
  39   7 2301.2218    1.2903  1.0190 12.4956  0.0000  0.0077   0.0086   0.0203    0.0369   0.0000   440.7905     -0.470550       20.5740    -0.0374552      -3.37378     -0.887387      0.311210      0.411146      0.452353      0.497848      0.514214      0.516718
  39   8 2479.0252    1.8540  1.1032 13.1888  0.0000  0.0079   0.0120   0.0211    0.0396   0.0000   440.5168     -0.795667       20.7548     -0.526738      -4.41301     -0.472007      0.329398      0.432127      0.477370      0.526643      0.535761      0.532663
  39   9 2653.8369    2.5136  1.1399 13.7432  0.0000  0.0080   0.0159   0.0215    0.0430   0.0000   441.6257     -0.436380       20.2934      0.452083      -1.92665      -1.05944      0.338698      0.445488      0.494721      0.541471      0.554228      0.568116
  39  10 2827.2469    3.3725  1.0385 14.3434  0.0000  0.0074   0.0219   0.0197    0.0419   0.0000   440.4709      0.580743       20.1335    -0.0812817      -2.00981      -1.18981      0.313852      0.409473      0.453677      0.501904      0.510627      0.528082
  39  11 2998.0845    4.1134  1.0027 14.8253  0.0000  0.0073   0.0270   0.0190    0.0401   0.0000   441.2640      0.209122       19.6705      0.411627      -3.02738     -0.372708      0.298749      0.401442      0.436964      0.483106      0.497254      0.504365
  39  12 3165.6679    4.2462  1.2163 14.9404  0.0000  0.0084   0.0261   0.0218    0.0413   0.0000   440.7030      0.992501       17.7935     0.0216850      -2.40865      -1.54544      0.343843      0.460286      0.500585      0.560412      0.564299      0.571141
  39  13 3330.3262    3.6483  1.7637 14.6311 -0.0000  0.0104   0.0189   0.0276    0.0265   0.0000   440.1703    -0.0658702       16.8331      0.540005      -2.51489      -1.37820      0.424650      0.567552      0.628935      0.689980      0.707041      0.709978
  39  14 3492.5393    2.9349  2.8932 13.8933  0.0000  0.0136   0.0117   0.0363    0.0185   0.0000   439.9851      0.877856       14.8828      -1.43851      -1.17868      -2.31274      0.548034      0.729130      0.815043      0.892419      0.897687      0.915102
  39  15 3652.6446    2.3754  4.3086 13.3094  0.0000  0.0173   0.0079   0.0469    0.0154   0.0000   439.4733      0.862233       17.8669      -1.77451      -1.85962      -4.02864      0.701165      0.936391       1.05791       1.13968       1.18145       1.18287
  39  16 3811.0421    1.9259  6.3985 12.7650 -0.0000  0.0229   0.0054   0.0624    0.0140   0.0000   441.2579       3.29142       16.5677      -4.18524     -0.610797      -3.01005      0.934087       1.25033       1.38301       1.50763       1.55177       1.57005
  39  17 3968.1692    1.5755  9.0337 12.4759  0.0000  0.0312   0.0039   0.0866    0.0130   0.0000   439.2627     -0.776497       14.5641      0.936045      -5.23866      -2.17552       1.26900       1.68467       1.87610       2.04369       2.10798       2.12279
  39  18 4124.3903    1.2669 11.6451 12.3549  0.0002  0.0423   0.0030   0.1148    0.0116   0.0000   438.5097    -0.0938348       13.6975      -1.41555      -3.75150      -3.46219       1.69015       2.27026       2.53398       2.73983       2.82175       2.82491
  40   2 1288.7353    0.0890  0.0439 11.7342  0.0000  0.0024   0.0034   0.0052    0.0086   0.0000   441.4199    -0.0593605       21.5755     -0.267776      -3.71102    -0.0631435     0.0915070      0.113626      0.145082      0.135872      0.143315      0.139340
  40   3 1530.3184    0.1965  0.1306 11.6562  0.0000  0.0031   0.0037   0.0074    0.0097   0.0000   441.7990    -0.0758379       21.6850     0.0657612      -3.07688     -0.432060      0.122999      0.163079      0.184177      0.204793      0.195348      0.202628
  40   4 1743.2556    0.3747  0.3183 11.6433  0.0000  0.0045   0.0044   0.0112    0.0133   0.0000   441.3714      -1.28894       21.3359      0.304398      -3.10774    -0.0547689      0.185048      0.244506      0.272520      0.301036      0.308117      0.307840
  40   5 1941.4099    0.6019  0.5652 11.7286  0.0000  0.0058   0.0052   0.0143    0.0208   0.0000   441.6312    -0.0824409       21.1532     0.0655524      -3.21467     -0.531808      0.232812      0.303039      0.334696      0.367349      0.377956      0.388462
  40   6 2133.9402    0.8970  0.7789 12.1049  0.0000  0.0066   0.0067   0.0171    0.0273   0.0000   441.0181     -0.771729       21.5310      0.207575      -2.66795     -0.392158      0.264940      0.347789      0.387102      0.429312      0.436310      0.443881
  40   7 2319.2902    1.3473  1.0468 12.6133  0.0000  0.0077   0.0088   0.0207    0.0365   0.0000   440.9403     -0.263349       21.1048     0.0447324      -3.08312     -0.907991      0.303051      0.404427      0.445138      0.488325      0.501154      0.504839
  40   8 2497.8650    1.9016  1.2012 13.0965  0.0000  0.0082   0.0116   0.0218    0.0414   0.0000   441.1746       1.31548       21.7864     -0.184714      -2.51025     -0.208395      0.332538      0.441617      0.481687      0.535314      0.547220      0.553957
  40   9 2673.7535    2.6117  1.1368 13.8024  0.0000  0.0078   0.0164   0.0213    0.0429   0.0000   441.5296      0.295908       20.4720      0.135619      -2.77072      -1.18904      0.314854      0.420502      0.462535      0.505917      0.516381      0.520869
  40  10 2848.2036    3.4756  1.0201 14.3507  0.0004  0.0072   0.0222   0.0189    0.0417   0.0000   440.4336      0.311385       20.6365     -0.786680      -2.69055      -1.79129      0.296071      0.381388      0.425053      0.470395      0.472141      0.483805
  40  11 3020.0077    4.1850  1.0203 14.8253  0.0000  0.0073   0.0270   0.0190    0.0407   0.0000   440.8052      0.884104       19.9899     -0.370995      -2.65633      -1.29333      0.295860      0.386506      0.428280      0.467463      0.479760      0.491478
  40  12 3188.6458    4.1972  1.2828 15.0033  0.0000  0.0086   0.0251   0.0224    0.0361   0.0000   440.3754      0.577531       19.6115     0.0447635      -3.52806      -2.23196      0.346431      0.461548      0.512095      0.559333      0.565628      0.573360
  40  13 3354.5734    3.5882  1.9535 14.3923  0.0003  0.0108   0.0171   0.0282    0.0251   0.0000   440.8274      0.933898       17.3530      0.454445      -1.98238      -3.11443      0.424539      0.570407      0.615813      0.688300      0.690741      0.702211
  40  14 3518.0475    2.8673  3.0278 13.9156  0.0000  0.0140   0.0112   0.0372    0.0174   0.0000   441.0853       1.80985       16.0956     -0.681256      -3.56189      -2.23731      0.554755      0.738100      0.817733      0.893075      0.919510      0.930923
  40  15 3679.3112    2.2876  4.7409 13.2138  0.0000  0.0184   0.0072   0.0491    0.0144   0.0000   440.0041       1.45043       16.1414      -2.60629      -1.57280      -2.28412      0.733458      0.977528       1.07825       1.17915       1.20863       1.22557
  40  16 3838.6282    1.8502  7.0156 12.7415 -0.0001  0.0246   0.0050   0.0671    0.0133   0.0000   439.5633       1.05192       14.8274      -2.02847      -2.13745       1.07880      0.979649       1.29636       1.44353       1.56712       1.62586       1.64408
  40  17 3996.5280    1.5180  9.7113 12.4623  0.0004  0.0335   0.0036   0.0929    0.0125   0.0000   438.2004     -0.130562       15.2169       2.54280     -0.117853      -1.48008       1.32248       1.76344       1.98100       2.15132       2.22907       2.24507
  40  18 4153.4797    1.2246 12.4301 12.3344 -0.0002  0.0444   0.0028   0.1217    0.0111   0.0000   438.4467       4.02581       19.3962       1.45724      -5.61382      -9.37146       1.74241       2.32854       2.61299       2.83957       2.91154       2.94100
  41   2 1301.5693    0.0992  0.0461 11.7106  0.0000  0.0021   0.0034   0.0049    0.0086   0.0000   441.6472     -0.359222       21.5934     0.0459629      -3.26514    -0.0789599     0.0830102      0.104387      0.123758      0.129673      0.145809      0.137414
  41   3 1544.3612    0.2100  0.1484 11.6572  0.0000  0.0033   0.0037   0.0077    0.0098   0.0000   441.6318     -0.484831       21.5249    -0.0775693      -3.72725    -0.0415752      0.132201      0.173911      0.190774      0.210725      0.214268      0.218118
  41   4 1758.0371    0.3865  0.3359 11.6914  0.0000  0.0047   0.0043   0.0110    0.0134   0.0000   441.3798     -0.386261       21.5344     -0.481572      -3.00923     -0.457018      0.181347      0.237185      0.273883      0.290977      0.307850      0.316294
  41   5 1957.4548    0.6250  0.5661 11.8131  0.0000  0.0057   0.0053   0.0142    0.0201   0.0000   441.8521     -0.926320       20.8684     0.0478938      -3.63973     0.0288723      0.223209      0.295479      0.323906      0.361459      0.367977      0.374999
  41   6 2151.1094    0.9353  0.8159 12.1657  0.0000  0.0068   0.0067   0.0173    0.0281   0.0000   441.9990      0.470910       21.6035      0.517142      -2.33609     -0.709727      0.265208      0.350078      0.387092      0.422585      0.445052      0.442664
  41   7 2337.1531    1.3996  1.0601 12.7142  0.0000  0.0077   0.0091   0.0204    0.0360   0.0000   441.2952    -0.0573060       20.7161     -0.165961      -2.62677    -0.0714038      0.299788      0.394267      0.431606      0.484851      0.489827      0.503287
  41   8 2516.5444    1.9934  1.1600 13.3373 -0.0000  0.0081   0.0125   0.0216    0.0406   0.0000   441.4572     0.0720181       20.9868     -0.702986      -2.96687      -1.08565      0.315584      0.420457      0.464247      0.511974      0.520845      0.529509
  41   9 2693.4990    2.7063  1.1027 13.9872  0.0000  0.0077   0.0170   0.0205    0.0394   0.0000   441.4199      0.672125       20.2551       1.32279      -2.74734     -0.489522      0.303107      0.398229      0.439696      0.486703      0.498989      0.508109
  41  10 2868.8889    3.5632  1.0089 14.4793  0.0000  0.0071   0.0228   0.0188    0.0395   0.0000   440.8062      0.773271       20.9702     -0.667274      -2.48677      -1.15441      0.276073      0.370605      0.411864      0.453443      0.461633      0.472740
  41  11 3041.5993    4.3106  1.0586 14.7171  0.0000  0.0072   0.0268   0.0194    0.0454   0.0000   441.1669      0.678255       21.3760     -0.319820      -2.60529      -1.35794      0.284737      0.375859      0.416914      0.463644      0.464972      0.472192
  41  12 3211.2870    4.1304  1.3341 15.0715 -0.0002  0.0087   0.0243   0.0233    0.0331   0.0000   440.9277      0.524893       19.1282      -1.35100      -2.89168      -2.40036      0.344237      0.452136      0.490622      0.554135      0.564696      0.572445
  41  13 3378.4456    3.5024  2.0923 14.3488 -0.0000  0.0110   0.0159   0.0290    0.0231   0.0000   440.3670     -0.328107       18.8997     0.0371250      -1.88634      -3.54731      0.431489      0.574239      0.630537      0.688497      0.716482      0.719395
  41  14 3543.1493    2.7752  3.3640 13.7033  0.0000  0.0144   0.0100   0.0391    0.0168   0.0000   440.7348      0.833159       17.6419     -0.955212      -2.55215      -2.46762      0.561603      0.746371      0.830463      0.903956      0.942244      0.947135
  41  15 3705.5623    2.2256  5.0654 13.1102  0.0000  0.0187   0.0067   0.0513    0.0140   0.0000   441.5418       1.57245       16.7830      -1.65607      -1.00681      -2.70364      0.734818      0.972864       1.09435       1.18833       1.22395       1.23691
  41  16 3865.8523    1.8033  7.5387 12.7196  0.0003  0.0259   0.0047   0.0711    0.0129   0.0000   440.3574       1.14212       15.7311     -0.933198      -3.69710      -3.67775       1.00762       1.33670       1.49747       1.62403       1.68534       1.70647
  41  17 4024.6467    1.4656 10.1430 12.4514 -0.0004  0.0352   0.0034   0.0966    0.0122   0.0000   438.9499      -1.52023       16.0220      0.613260      -1.49479      -3.92271       1.36295       1.82094       2.03377       2.20329       2.28793       2.29926
  41  18 4182.2784    1.1741 12.7466 12.3361 -0.0002  0.0464   0.0026   0.1254    0.0108   0.0000   438.2262      0.400829       14.3350     -0.565164      -2.80400      -6.00341       1.76507       2.36144       2.65314       2.87591       2.98679       3.00379
  42   2 1314.2357    0.1055  0.0619 11.7036  0.0000  0.0024   0.0033   0.0063    0.0086   0.0000   441.7347     -0.157761       21.4583     0.0430748      -3.51502    -0.0847411     0.0966919      0.129110      0.149355      0.158783      0.169483      0.162259
  42   3 1558.1888    0.2230  0.1542 11.6344  0.0000  0.0031   0.0038   0.0080    0.0099   0.0000   441.7668     -0.508736       21.5245     -0.176463      -3.20103     -0.459276      0.128198      0.160660      0.188626      0.208590      0.208829      0.211608
  42   4 1772.6194    0.4058  0.3626 11.6527  0.0000  0.0047   0.0043   0.0116    0.0140   0.0000   441.4238     -0.375921       21.4040      0.417157      -3.83986     -0.314897      0.181511      0.240666      0.273818      0.297801      0.294572      0.306182
  42   5 1973.3270    0.6539  0.5685 11.8047  0.0000  0.0056   0.0055   0.0139    0.0208   0.0000   441.6585     -0.338279       21.1925     -0.539220      -3.13722    -0.0137958      0.208471      0.276597      0.309780      0.337752      0.347859      0.358620
  42   6 2168.0883    0.9813  0.8835 12.0538  0.0000  0.0069   0.0067   0.0177    0.0310   0.0000   441.0142     -0.449278       21.2821     -0.174078      -3.18460     -0.408357      0.258468      0.344484      0.389979      0.419517      0.437706      0.439009
  42   7 2354.7704    1.4399  1.0948 12.7770  0.0000  0.0078   0.0091   0.0207    0.0362   0.0000   441.5396      0.160157       20.9912     -0.705588      -2.41458     -0.621112      0.292805      0.391730      0.433024      0.477275      0.493734      0.494869
  42   8 2535.0115    2.0680  1.1695 13.3832  0.0003  0.0081   0.0126   0.0213    0.0401   0.0000   440.8901      0.280731       20.9543     -0.427574      -2.48588      -1.11622      0.302253      0.403187      0.445008      0.491070      0.508722      0.524060
  42   9 2713.0144    2.8166  1.0949 13.9770  0.0000  0.0076   0.0173   0.0197    0.0411   0.0000   441.0338      0.119343       19.9108     -0.317292      -2.61224      0.419175      0.288018      0.381879      0.420268      0.462668      0.476762      0.482758
  42  10 2889.3681    3.6789  1.0290 14.4980  0.0000  0.0071   0.0231   0.0188    0.0416   0.0000   440.8869      0.420902       21.3355     -0.362495      -2.82437     -0.734072      0.278976      0.368465      0.405993      0.453501      0.462043      0.476318
  42  11 3062.8930    4.3566  1.0759 14.8523  0.0000  0.0073   0.0269   0.0195    0.0429   0.0000   440.8837       1.07219       20.5258     -0.151009      -3.15473     -0.663734      0.283126      0.375252      0.411446      0.460334      0.469520      0.481440
  42  12 3233.5900    4.1039  1.4599 14.7890  0.0000  0.0089   0.0221   0.0234    0.0323   0.0000   441.4752      0.923375       19.5636      -1.30212      -2.29504      -1.64595      0.344625      0.461372      0.501200      0.562230      0.572628      0.590602
  42  13 3401.9605    3.3785  2.2246 14.3239 -0.0000  0.0114   0.0148   0.0300    0.0214   0.0000   441.4228       1.26456       18.9636    -0.0691019     -0.597334      -1.42420      0.430366      0.571518      0.636626      0.699570      0.715397      0.730983
  42  14 3567.9733    2.6906  3.6760 13.5935  0.0000  0.0151   0.0092   0.0406    0.0161   0.0000   441.1264    -0.0694594       17.2502      0.276972      -2.25084      -1.77412      0.575529      0.764535      0.852957      0.928959      0.959140      0.967645
  42  15 3731.5028    2.1555  5.5666 12.9870  0.0000  0.0198   0.0061   0.0541    0.0136   0.0000   440.9480       1.09847       18.3429     -0.839728     -0.821213      -3.76252      0.754797      0.998206       1.11079       1.21754       1.24928       1.27439
  42  16 3892.7778    1.7279  7.9697 12.7151 -0.0002  0.0272   0.0043   0.0749    0.0124   0.0000   441.7038       1.71293       16.9610       3.43283      -2.19569      0.121874       1.03489       1.37558       1.54622       1.68376       1.73892       1.77832
  42  17 4052.4035    1.4248 10.7868 12.4400  0.0004  0.0370   0.0031   0.1009    0.0117   0.0000   438.5927      0.766213       18.0446      -3.92637      -6.64211      -1.40140       1.39017       1.85180       2.06874       2.24960       2.32933       2.36748
  42  18 4210.8323    1.1408 13.5027 12.3084  0.0003  0.0489   0.0025   0.1307    0.0103   0.0000   437.8230       2.74529       17.5976    -0.0528369      -1.40601      -5.86261       1.81828       2.43983       2.75203       2.97540       3.09197       3.11423
  43   2 1326.7413    0.1087  0.0600 11.7351  0.0000  0.0025   0.0033   0.0055    0.0085   0.0000   441.7141     -0.177303       21.5599    0.00354867      -3.34413      0.263348     0.0916842      0.112870      0.129271      0.146070      0.158764      0.160868
  43   3 1571.8042    0.2354  0.1602 11.6483  0.0000  0.0032   0.0038   0.0077    0.0098   0.0000   441.6897     -0.800348       21.5836     0.0602119      -3.39454      0.100427      0.127822      0.161711      0.175357      0.188278      0.200605      0.197770
  43   4 1787.0251    0.4176  0.3619 11.6991  0.0000  0.0046   0.0044   0.0113    0.0138   0.0000   441.5508     -0.345709       21.9286      0.126238      -2.93260     0.0950252      0.174161      0.228939      0.255824      0.277238      0.295338      0.294273
  43   5 1989.0409    0.6690  0.6329 11.8189  0.0000  0.0058   0.0053   0.0149    0.0217   0.0000   441.1705     -0.372365       21.5476     -0.255121      -3.09554     0.0186292      0.219655      0.285988      0.320169      0.353494      0.372763      0.371259
  43   6 2184.8626    1.0204  0.8758 12.2465  0.0000  0.0067   0.0070   0.0178    0.0291   0.0000   441.4814    0.00313204       21.1977    -0.0524386      -2.93543     -0.294411      0.251229      0.333283      0.370289      0.411526      0.430187      0.435988
  43   7 2372.2102    1.4900  1.1713 12.8019 -0.0000  0.0079   0.0091   0.0217    0.0372   0.0000   440.8830     -0.145879       21.8863    -0.0522641      -2.99299     -0.421230      0.301363      0.393347      0.439507      0.491512      0.513981      0.513589
  43   8 2553.3148    2.1521  1.2203 13.2922  0.0000  0.0080   0.0125   0.0211    0.0415   0.0000   441.6344      0.671200       21.4232     -0.543486      -2.62569     -0.427842      0.295514      0.395319      0.433732      0.476847      0.493545      0.502671
  43   9 2732.3447    2.9120  1.1312 14.0226  0.0000  0.0076   0.0175   0.0202    0.0417   0.0000   441.4277      0.686716       21.5999     -0.227326      -2.83494      -1.45682      0.283051      0.373441      0.412300      0.460873      0.469155      0.482659
  43  10 2909.5911    3.8014  1.0107 14.6351  0.0000  0.0070   0.0237   0.0185    0.0394   0.0000   440.6197      0.504302       20.8407     -0.238044      -2.50401      -1.28117      0.262029      0.344404      0.379964      0.419422      0.421544      0.442536
  43  11 3083.9461    4.3225  1.1186 14.9909  0.0000  0.0075   0.0263   0.0199    0.0401   0.0000   440.9110       1.40430       20.4948     -0.477459      -3.08031      -1.38270      0.283490      0.376951      0.419626      0.469245      0.476388      0.484736
  43  12 3255.5848    4.0233  1.5159 14.8729  0.0000  0.0090   0.0213   0.0244    0.0291   0.0000   440.9509       1.62170       20.3967     -0.882911      -2.09131      -1.53127      0.336381      0.455290      0.491011      0.551281      0.567389      0.583851
  43  13 3425.0733    3.3236  2.3871 14.2141 -0.0000  0.0116   0.0139   0.0311    0.0207   0.0000   441.8758       2.46245       17.9260     -0.155351      -2.94318      -2.16816      0.432199      0.576644      0.638399      0.704142      0.727243      0.738511
  43  14 3592.3068    2.6171  3.8721 13.5702  0.0000  0.0155   0.0087   0.0421    0.0152   0.0000   440.9978     -0.830483       18.7229     -0.379245     -0.904060      -2.87509      0.572062      0.767301      0.858162      0.936405      0.966078      0.981611
  43  15 3756.9954    2.0960  5.9119 12.9774  0.0000  0.0206   0.0057   0.0564    0.0131   0.0000   439.4434      0.793528       17.6980      0.869123      -2.60491     -0.456132      0.763142       1.01312       1.14502       1.24758       1.28203       1.30006
  43  16 3919.3092    1.6867  8.4793 12.6812  0.0001  0.0288   0.0041   0.0788    0.0123   0.0000   440.8084      0.478011       19.2995     -0.659118      0.613266      -7.74798       1.06920       1.42069       1.59469       1.74203       1.81864       1.83833
  43  17 4079.9788    1.3642 11.4643 12.4737 -0.0007  0.0398   0.0029   0.1079    0.0112   0.0000   438.0467       1.12334       17.4287      0.553992      -5.56258      -3.20124       1.44505       1.93652       2.18602       2.35713       2.45162       2.47558
  44   1 1051.9294    0.0515  0.0364 11.9166  0.0000  0.0035   0.0037   0.0091    0.0081   0.0000   440.2323     -0.558065       21.1190     0.0945295      -3.03256     -0.214597      0.130171      0.181569      0.186332      0.208611      0.222699      0.204922
  44   2 1339.0844    0.1032  0.0698 11.6959  0.0000  0.0027   0.0031   0.0066    0.0084   0.0000   441.7646     -0.232740       21.6953   -0.00557286      -3.08153     0.0337436      0.101241      0.139838      0.156256      0.173756      0.170701      0.178860
  44   3 1585.2116    0.2421  0.1734 11.6407  0.0000  0.0033   0.0037   0.0079    0.0099   0.0000   441.6463     -0.117768       21.3657     -0.125630      -3.27536      0.115294      0.124381      0.160806      0.180215      0.194501      0.213072      0.207890
  44   4 1801.2436    0.4351  0.3928 11.6991  0.0000  0.0049   0.0043   0.0114    0.0143   0.0000   441.7996     -0.485337       21.5250     0.0838881      -3.51843     -0.194804      0.174664      0.239387      0.252744      0.285487      0.285736      0.299509
  44   5 2004.6039    0.6950  0.6591 11.8163  0.0000  0.0060   0.0054   0.0150    0.0227   0.0000   441.1049     -0.689858       21.9184      0.400295      -2.87556      0.234307      0.214642      0.283223      0.315413      0.347865      0.359066      0.364841
  44   6 2201.4129    1.0512  0.9123 12.2973 -0.0001  0.0069   0.0070   0.0179    0.0293   0.0000   441.1820     -0.110364       21.0704     0.0430742      -2.69573      0.123823      0.249266      0.339178      0.373207      0.409650      0.421939      0.435610
  44   7 2389.4259    1.5680  1.1289 12.8732  0.0000  0.0077   0.0095   0.0206    0.0372   0.0000   441.2335      0.196769       21.9707      0.569767      -3.92477     -0.723607      0.278971      0.372104      0.403577      0.444358      0.462991      0.472917
  44   8 2571.4244    2.1963  1.2226 13.4937  0.0000  0.0079   0.0128   0.0215    0.0371   0.0000   441.4280      0.127907       20.9690     -0.353341      -3.37485     -0.350172      0.292162      0.384683      0.425583      0.468975      0.482720      0.498155
  44   9 2751.5180    2.9973  1.0866 14.1452  0.0000  0.0073   0.0181   0.0194    0.0393   0.0000   441.8016     -0.245957       20.5452     -0.650016      -3.07581     -0.136376      0.272381      0.359667      0.401338      0.447474      0.460340      0.478805
  44  10 2929.5984    3.9278  1.0433 14.5329 -0.0000  0.0070   0.0237   0.0182    0.0427   0.0000   441.5231      0.373498       21.1974     -0.196289      -2.45731     -0.482589      0.257719      0.345943      0.376238      0.423253      0.437017      0.440236
  44  11 3104.7514    4.3504  1.1499 15.0225 -0.0001  0.0076   0.0260   0.0203    0.0398   0.0000   441.5071      0.453284       20.9416     -0.111886      -2.97564      -1.48727      0.279561      0.368924      0.410076      0.452302      0.458302      0.470327
  44  12 3277.3032    3.9965  1.6420 14.7307  0.0000  0.0093   0.0200   0.0247    0.0279   0.0000   441.8845       1.05942       20.6400     -0.249407      -2.20220      -1.52328      0.341073      0.452570      0.502491      0.553340      0.570742      0.580562
  44  13 3447.8635    3.2283  2.5903 14.1439  0.0000  0.0121   0.0127   0.0322    0.0188   0.0000   441.4196      0.200596       18.9830      -1.07804      -2.63715      -1.17266      0.432670      0.583787      0.640223      0.702994      0.721568      0.735754
  44  14 3616.2851    2.5313  4.1233 13.4781 -0.0000  0.0161   0.0080   0.0433    0.0148   0.0000   441.7286      0.715137       18.6150     -0.366551      -3.23628      -3.21398      0.578463      0.772539      0.861318      0.936673      0.984634      0.995573
  44  15 3782.1554    2.0303  6.3335 12.9537  0.0000  0.0218   0.0053   0.0599    0.0127   0.0000   440.8091       1.80728       18.8790      0.918222      -2.36178     -0.646648      0.784879       1.04383       1.16602       1.27794       1.32540       1.34791
  44  16 3945.6387    1.6356  8.9026 12.6784  0.0000  0.0301   0.0038   0.0830    0.0119   0.0000   440.5461       1.48211       17.6173     -0.946616      -2.84340      -3.58293       1.09337       1.45699       1.63578       1.78624       1.87235       1.89431
  44  17 4107.0786    1.3181 12.1024 12.4603  0.0009  0.0421   0.0027   0.1131    0.0107   0.0000   442.4629      0.415769       20.0064      -2.57696     -0.913482      -3.58682       1.50287       2.01451       2.27036       2.46325       2.55993       2.59163
  45   1 1062.0271    0.0519  0.0202 11.9116  0.0000  0.0028   0.0036   0.0045    0.0079   0.0000   440.2378     -0.477357       21.3280      0.297007      -3.75427     -0.220942     0.0888700      0.134009      0.117257      0.155537      0.148006      0.141456
  45   2 1351.2646    0.1160  0.0741 11.6861  0.0000  0.0027   0.0031   0.0063    0.0084   0.0000   441.9003    -0.0835307       21.5384    0.00887083      -3.43490     0.0275218      0.101744      0.138047      0.158921      0.165418      0.184189      0.188754
  45   3 1598.4159    0.2504  0.1920 11.6370  0.0000  0.0035   0.0036   0.0083    0.0100   0.0000   441.8003     -0.267464       21.5540     -0.216991      -3.37360     -0.176750      0.126616      0.158878      0.187136      0.201834      0.205789      0.214690
  45   4 1815.3009    0.4542  0.4085 11.6991  0.0000  0.0048   0.0044   0.0117    0.0148   0.0000   441.5836     -0.781279       21.5679     0.0429164      -3.55516      0.171364      0.170117      0.224352      0.248943      0.272250      0.287078      0.289012
  45   5 2019.9758    0.7214  0.6862 11.8982  0.0002  0.0060   0.0054   0.0153    0.0226   0.0000   441.9305     -0.324707       21.7227     -0.122778      -3.11352     -0.139438      0.207422      0.278231      0.310674      0.343037      0.353915      0.362911
  45   6 2217.7709    1.0911  0.9160 12.3797  0.0000  0.0068   0.0071   0.0179    0.0290   0.0000   441.0853     -0.515031       21.3323      0.415964      -3.19318    -0.0479525      0.243877      0.320260      0.355978      0.389498      0.408116      0.418837
  45   7 2406.4376    1.6310  1.1929 12.8951  0.0000  0.0079   0.0096   0.0209    0.0375   0.0000   441.1820     -0.263368       21.4732     -0.554144      -3.42439      0.187557      0.280400      0.374848      0.417865      0.461459      0.472165      0.484216
  45   8 2589.3843    2.3037  1.1975 13.4631  0.0000  0.0077   0.0132   0.0205    0.0408   0.0000   441.1277      0.541893       21.6578     -0.909966      -3.12905      -1.20134      0.277984      0.372859      0.407339      0.453565      0.474834      0.484081
  45   9 2770.5015    3.1267  1.0820 14.1937  0.0000  0.0072   0.0187   0.0190    0.0398   0.0000   440.9068      0.924412       21.3531    -0.0330009      -2.38062    -0.0850636      0.263072      0.342491      0.375287      0.418201      0.432061      0.445532
  45  10 2949.4186    4.0106  1.0431 14.5977  0.0000  0.0070   0.0239   0.0180    0.0421   0.0000   441.5778      0.267469       20.9142     -0.679381      -3.49511     -0.886419      0.251540      0.336420      0.365204      0.412335      0.420746      0.432397
  45  11 3125.3064    4.3121  1.2313 15.0130  0.0000  0.0079   0.0248   0.0211    0.0373   0.0000   441.3367      0.901187       20.0055     -0.454054      -2.87240      -2.19551      0.278388      0.376524      0.413473      0.458713      0.466789      0.482807
  45  12 3298.7670    3.8847  1.6918 14.7506  0.0000  0.0095   0.0190   0.0251    0.0257   0.0000   441.7122       1.12223       19.8943      0.849165      -2.52505      -2.04242      0.333494      0.448724      0.491052      0.546067      0.562708      0.578661
  45  13 3470.3691    3.1511  2.8038 14.0390  0.0000  0.0125   0.0118   0.0333    0.0180   0.0000   441.7707       1.36306       18.7605     -0.796516      -1.35340     -0.996567      0.440246      0.588341      0.658769      0.728063      0.750337      0.764016
  45  14 3639.8586    2.4727  4.6450 13.3370  0.0000  0.0170   0.0073   0.0462    0.0142   0.0000   442.0784       2.75370       18.1565      -1.10333      -1.79944     -0.340596      0.604986      0.804087      0.902882      0.982250       1.02179       1.04991
  45  15 3806.8972    1.9783  6.8494 12.9115 -0.0000  0.0234   0.0050   0.0633    0.0127   0.0000   441.9916      0.685334       18.3751      0.324991      -4.22574      -2.39097      0.823732       1.09633       1.23785       1.34795       1.40511       1.42694
  45  16 3971.4218    1.5717  9.3235 12.6904 -0.0006  0.0319   0.0035   0.0874    0.0116   0.0000   442.3996      0.554062       17.4787      0.914711     -0.288497      -1.21189       1.12070       1.49721       1.67880       1.83022       1.90584       1.93796
  45  17 4133.8955    1.2657 12.4713 12.4677  0.0000  0.0437   0.0026   0.1173    0.0104   0.0000   436.1705      0.127032       16.6862      -2.83341      -4.87979      -4.01903       1.51610       2.04527       2.29434       2.49011       2.60246       2.64849
  46   1 1071.9985    0.0518  0.0294 11.8788  0.0000  0.0027   0.0034   0.0085    0.0079   0.0000   440.2654     0.0229159       21.8439     -0.484494      -3.64505      0.209294     0.0865088      0.122027      0.147350      0.148945      0.151993      0.196319
  46   2 1363.3103    0.1241  0.0716 11.6804  0.0001  0.0024   0.0032   0.0056    0.0083   0.0000   441.8774     -0.282539       21.4086    -0.0873168      -3.40261    -0.0180191     0.0903986      0.116204      0.136038      0.142609      0.140951      0.149690
  46   3 1611.4311    0.2606  0.2200 11.6086  0.0000  0.0037   0.0035   0.0090    0.0102   0.0000   441.9292     -0.655367       21.8265    -0.0293966      -3.28786     0.0297736      0.127372      0.167268      0.191545      0.202913      0.221490      0.220047
  46   4 1829.1922    0.4697  0.4377 11.6764  0.0000  0.0049   0.0043   0.0119    0.0150   0.0000   442.0144     -0.430428       21.5078     0.0496880      -3.55453     -0.518375      0.172522      0.219014      0.249007      0.273347      0.287667      0.291103
  46   5 2035.2278    0.7451  0.7035 11.9011  0.0000  0.0060   0.0054   0.0152    0.0227   0.0000   441.7511     -0.186198       21.4101      0.226645      -3.14941     0.0583711      0.201130      0.272947      0.298465      0.334859      0.346943      0.353026
  46   6 2233.9301    1.1236  0.9939 12.4221  0.0000  0.0071   0.0071   0.0190    0.0305   0.0000   441.6026      0.245681       22.3754     -0.814227      -3.07452      0.664884      0.248183      0.330145      0.364391      0.406372      0.417220      0.421314
  46   7 2423.2732    1.6751  1.2405 12.8686  0.0000  0.0079   0.0095   0.0210    0.0369   0.0000   441.6170     -0.365864       21.1954      0.262059      -2.31947     -0.557233      0.280442      0.372097      0.413348      0.457766      0.474369      0.484709
  46   8 2607.2134    2.3574  1.1902 13.7042  0.0000  0.0078   0.0137   0.0207    0.0377   0.0000   441.7984    -0.0385004       21.5755      0.320183      -1.90984      0.109396      0.275505      0.364716      0.400256      0.444816      0.461033      0.467642
  46   9 2789.3237    3.2154  1.0949 14.2474  0.0000  0.0071   0.0188   0.0191    0.0384   0.0000   441.4537     0.0682390       21.1472     -0.713230      -2.34635     -0.675482      0.252223      0.335608      0.371538      0.411760      0.424609      0.435417
  46  10 2969.0097    4.1034  1.0502 14.7452 -0.0000  0.0069   0.0245   0.0183    0.0396   0.0000   441.6302      0.194921       20.3676     -0.490950      -2.60075     -0.873715      0.245538      0.326655      0.357088      0.402716      0.404414      0.424175
  46  11 3145.6468    4.3705  1.2544 14.9247  0.0000  0.0078   0.0244   0.0204    0.0374   0.0000   441.3457      0.830324       20.7925     -0.437948      -2.77273      -2.32626      0.277851      0.364446      0.406112      0.451958      0.463790      0.475838
  46  12 3319.9983    3.8185  1.8727 14.5179  0.0000  0.0098   0.0173   0.0258    0.0248   0.0000   441.5116      0.420083       21.2845    -0.0806415      -3.32715      -1.45827      0.340141      0.460043      0.504310      0.562459      0.585788      0.599993
  46  13 3492.5611    3.0526  3.0883 13.8355  0.0000  0.0130   0.0107   0.0345    0.0174   0.0000   440.2346       1.18870       19.4000      0.270512      -2.55040      -2.24467      0.450921      0.600991      0.671952      0.734235      0.768494      0.782013
  46  14 3663.1582    2.4105  4.9307 13.2575  0.0000  0.0177   0.0068   0.0476    0.0138   0.0000   441.3743       1.20759       18.6371     -0.773010      -3.21195      -1.49579      0.613978      0.817229      0.914254      0.995084       1.04145       1.05930
  46  15 3831.3452    1.9193  7.4250 12.8637 -0.0001  0.0250   0.0046   0.0678    0.0125   0.0000   441.6829    -0.0585993       17.7534      -2.69667      -3.24574    -0.0759496      0.859137       1.14648       1.29089       1.41329       1.46905       1.49843
  46  16 3996.9532    1.5451 10.2168 12.6245  0.0005  0.0343   0.0032   0.0933    0.0114   0.0000   445.2632       1.15351       17.8686   -0.00318792      0.427818      -5.10597       1.17497       1.57779       1.76918       1.94224       2.00915       2.05196
  47   1 1081.8589    0.0573  0.0262 11.8739  0.0000  0.0024   0.0033   0.0053    0.0078   0.0000   440.4336    -0.0483223       21.6586     -0.126711      -3.54391      0.399466     0.0733059     0.0976959      0.112802      0.135265      0.135983      0.135064
  47   2 1375.1858    0.1279  0.0760 11.6608  0.0000  0.0024   0.0032   0.0060    0.0083   0.0000   441.9147     -0.267792       21.9976      0.158280      -3.63044      0.123395     0.0775525      0.101004      0.125802      0.125375      0.131948      0.128902
  47   3 1624.2444    0.2694  0.2213 11.6306  0.0000  0.0037   0.0036   0.0086    0.0102   0.0000   442.1851     -0.284022       21.5337    -0.0590308      -3.05126      0.122204      0.128072      0.162178      0.189512      0.207893      0.216449      0.227703
  47   4 1842.9279    0.4982  0.4516 11.6972  0.0000  0.0050   0.0045   0.0117    0.0157   0.0000   441.6820     -0.478579       20.7021     -0.302994      -2.51025     -0.367496      0.166841      0.219059      0.244712      0.266149      0.278406      0.284821
  47   5 2050.3147    0.7821  0.7020 11.8990  0.0000  0.0059   0.0056   0.0147    0.0239   0.0000   441.7913     -0.615987       21.4950     -0.686265      -3.41626     -0.732950      0.199730      0.261963      0.292148      0.321024      0.338584      0.345597
  47   6 2249.9123    1.1862  1.0259 12.3399  0.0000  0.0072   0.0072   0.0185    0.0337   0.0000   441.9508   -0.00202178       21.4581      0.286917      -3.23847     -0.458194      0.244183      0.323976      0.356545      0.396885      0.410907      0.424304
  47   7 2439.9499    1.7503  1.2119 13.0015  0.0000  0.0077   0.0100   0.0207    0.0367   0.0000   441.3801      0.452395       21.6202     0.0961692      -3.18287     -0.814377      0.266023      0.350950      0.394979      0.436246      0.456153      0.465129
  47   8 2624.8809    2.4615  1.1647 13.7021  0.0000  0.0075   0.0142   0.0202    0.0398   0.0000   441.7611      0.606156       21.4896     -0.921687      -2.56200     -0.409183      0.255890      0.337730      0.373555      0.415946      0.436716      0.445182
  47   9 2807.9618    3.3193  1.0891 14.2936  0.0000  0.0071   0.0193   0.0185    0.0393   0.0000   440.8274      0.288484       21.5544     -0.136341      -3.65313      -1.08256      0.244686      0.321642      0.362118      0.399329      0.404967      0.423367
  47  10 2988.4417    4.1654  1.0497 14.7753  0.0000  0.0068   0.0244   0.0182    0.0387   0.0000   441.4685      0.648593       20.5069      0.623524      -2.97003     -0.710114      0.238251      0.312198      0.351365      0.385652      0.402598      0.408525
  47  11 3165.7880    4.3444  1.3313 14.9132  0.0000  0.0079   0.0233   0.0213    0.0343   0.0000   441.3990       1.36973       20.6701      0.334786      -2.35835     -0.689494      0.274303      0.366624      0.403292      0.452413      0.468612      0.481354
  47  12 3340.9951    3.7529  2.0236 14.3838  0.0000  0.0101   0.0160   0.0263    0.0232   0.0000   441.7723       1.14158       20.5352     -0.376693      -2.88252     -0.545415      0.340194      0.454110      0.508867      0.556888      0.575560      0.588661
  47  13 3514.5199    2.9601  3.2915 13.8162 -0.0000  0.0135   0.0100   0.0358    0.0165   0.0000   440.7811      0.877604       20.3550     -0.250205      -2.20907      -1.33071      0.462257      0.617586      0.695218      0.766494      0.797963      0.815499
  47  14 3686.1388    2.3458  5.3051 13.1913  0.0000  0.0186   0.0063   0.0499    0.0136   0.0000   442.6944      0.118403       19.3793      -1.33126      -1.44378      -4.13545      0.629783      0.845983      0.942985       1.03127       1.08036       1.09589
  47  15 3855.3936    1.8540  7.7797 12.8658 -0.0004  0.0261   0.0043   0.0722    0.0123   0.0000   439.8468      -1.40796       18.3082      -3.11920      -5.14614     -0.831902      0.889560       1.18186       1.33236       1.45126       1.51454       1.54010
  47  16 4022.1751    1.4807 10.6135 12.6164 -0.0001  0.0361   0.0030   0.0981    0.0111   0.0000   441.6235    -0.0494654       21.6317      -1.10692      -5.82951      0.418520       1.21199       1.62173       1.83209       1.99356       2.07787       2.11678
  48   1 1091.6071    0.0523  0.0317 11.8842  0.0000  0.0026   0.0033   0.0073    0.0077   0.0000   440.2985     -0.251785       21.7079    -0.0616098      -3.90537      0.287879     0.0869489      0.107536      0.131553      0.143093      0.163951      0.157687
  48   2 1386.9261    0.1340  0.0762 11.6598  0.0000  0.0023   0.0032   0.0056    0.0082   0.0000   441.7672     -0.219523       22.0596     0.0458742      -3.51226      0.164214     0.0797354      0.100202      0.115937      0.122748      0.131612      0.130332
  48   3 1636.8839    0.2843  0.2230 11.6475  0.0000  0.0036   0.0036   0.0086    0.0102   0.0000   442.0321     -0.189745       21.6152     0.0777190      -3.06960     -0.231232      0.116769      0.152931      0.172875      0.187828      0.191630      0.195541
  48   4 1856.5111    0.5065  0.4977 11.7282  0.0000  0.0052   0.0044   0.0129    0.0161   0.0000   441.8045     -0.341583       21.9130     -0.761060      -3.29033      0.501964      0.167712      0.225487      0.254039      0.277200      0.287746      0.295045
  48   5 2065.2514    0.8034  0.7942 11.8983  0.0000  0.0063   0.0055   0.0162    0.0257   0.0000   441.5068     -0.489803       21.9114      0.300544      -3.97215      0.220889      0.205705      0.274751      0.304314      0.337094      0.357773      0.358671
  48   6 2265.7099    1.2217  1.0440 12.4346  0.0000  0.0071   0.0074   0.0189    0.0342   0.0000   441.3810    -0.0411547       21.2662      0.923111      -3.07089     -0.904993      0.234928      0.314410      0.352234      0.389041      0.402714      0.408065
  48   7 2456.4575    1.8144  1.2118 13.1482  0.0000  0.0077   0.0102   0.0206    0.0352   0.0000   441.5563      0.282236       21.9469      -1.04891      -2.51869     -0.655097      0.257392      0.348330      0.382713      0.431991      0.436180      0.450680
  48   8 2642.3924    2.5211  1.2194 13.7303 -0.0011  0.0076   0.0140   0.0200    0.0371   0.0000   441.2158      0.237020       21.5926     0.0120450      -2.33460      -1.09494      0.256063      0.343503      0.373777      0.422795      0.431503      0.446620
  48   9 2826.4469    3.4363  1.0655 14.3815  0.0000  0.0069   0.0200   0.0181    0.0392   0.0000   441.4804      0.177867       21.4164      0.166548      -3.16087     -0.899362      0.236801      0.316730      0.348663      0.383572      0.394135      0.408725
  48  10 3007.6625    4.2137  1.0630 14.8687  0.0000  0.0068   0.0246   0.0183    0.0385   0.0000   441.5357      0.296159       21.4396      0.147660      -2.86579      -1.23721      0.234397      0.312336      0.345388      0.382917      0.397327      0.403528
  48  11 3185.7844    4.2899  1.3676 14.9554  0.0000  0.0080   0.0225   0.0214    0.0319   0.0000   441.2389       1.54954       21.4687     -0.239747      -2.11888      -1.24864      0.273386      0.360006      0.400940      0.448878      0.463412      0.475621
  48  12 3361.8035    3.6410  2.0400 14.5513  0.0000  0.0101   0.0157   0.0271    0.0213   0.0000   441.1181       1.03591       20.7754      0.665321      -2.16489      -2.36100      0.341055      0.452189      0.504252      0.557026      0.578416      0.588599
  48  13 3536.2071    2.8985  3.5160 13.7395  0.0000  0.0139   0.0093   0.0368    0.0159   0.0000   441.9244       1.23213       20.1779      -1.55448      -3.08639      -3.46193      0.464188      0.618509      0.695197      0.756975      0.793298      0.810700
  48  14 3708.7843    2.2783  5.6293 13.1860  0.0000  0.0193   0.0060   0.0527    0.0134   0.0000   442.0646     -0.290128       18.4919     -0.541057      -2.64495      -2.77532      0.647485      0.864554      0.967099       1.06195       1.11078       1.13966
  48  15 3879.0536    1.8293  8.2754 12.8646  0.0006  0.0276   0.0040   0.0755    0.0123   0.0000   441.2486     -0.415168       16.5784      -1.95510      -3.16038      -1.87298      0.912521       1.21445       1.36854       1.49161       1.57792       1.58555
  48  16 4046.9418    1.4444 11.3976 12.6338 -0.0002  0.0388   0.0029   0.1039    0.0107   0.0000   440.9319       2.02145       16.8480      -2.88449      -5.32059       1.12717       1.27510       1.70911       1.93243       2.09714       2.20393       2.24546
  49   1 1101.2510    0.0514  0.0284 11.8701  0.0001  0.0052   0.0032   0.0107    0.0077   0.0000   440.5095     -0.463934       21.8260      0.344695      -3.71560     -0.610824      0.303121      0.353967      0.344439      0.345293      0.621523      0.613511
  49   2 1398.5154    0.1359  0.0929 11.6781 -0.0000  0.0027   0.0030   0.0064    0.0082   0.0000   441.9704     -0.126367       21.7766     -0.316940      -3.71964      0.555698     0.0919012      0.109974      0.130256      0.146273      0.153573      0.155659
  49   3 1649.3318    0.3032  0.2417 11.6451  0.0000  0.0037   0.0037   0.0087    0.0105   0.0000   441.8890     -0.293816       21.7311      0.434214      -3.30692     -0.201665      0.124281      0.161049      0.184211      0.198254      0.211455      0.221417
  49   4 1869.9641    0.5256  0.5045 11.7337  0.0000  0.0050   0.0044   0.0125    0.0164   0.0000   442.1986     -0.545454       21.2872      0.145629      -2.90436      0.815357      0.165565      0.219339      0.243202      0.266051      0.281116      0.286970
  49   5 2080.0271    0.8279  0.8104 11.9680  0.0000  0.0062   0.0055   0.0162    0.0251   0.0000   442.0167     0.0409453       21.4845     -0.234851      -3.41097      0.314515      0.203061      0.270919      0.304809      0.330314      0.345071      0.355310
  49   6 2281.3040    1.2694  1.0674 12.5405  0.0000  0.0072   0.0075   0.0189    0.0327   0.0000   441.7726      0.557700       21.1435    -0.0132069      -2.93685     -0.234550      0.238135      0.315867      0.348140      0.383337      0.404692      0.414678
  49   7 2472.7903    1.8485  1.2382 13.2272  0.0000  0.0077   0.0103   0.0207    0.0332   0.0000   441.4216      0.425956       21.9382      0.254432      -3.31851      0.588196      0.253992      0.336373      0.372333      0.416713      0.434409      0.441517
  49   8 2659.7691    2.6193  1.2172 13.8397  0.0000  0.0075   0.0144   0.0199    0.0363   0.0000   441.5264     0.0493523       21.4175     -0.779068      -3.83503     -0.641584      0.245368      0.330222      0.366060      0.407682      0.424565      0.433521
  49   9 2844.7574    3.5177  1.1153 14.4423  0.0000  0.0070   0.0199   0.0187    0.0387   0.0000   441.4470      0.140216       21.1956     -0.502628      -3.75382      -1.01691      0.231641      0.309246      0.344733      0.379552      0.393217      0.408191
  49  10 3026.7288    4.2838  1.1086 14.8853  0.0000  0.0070   0.0243   0.0186    0.0390   0.0000   441.2914      0.778086       21.3108      -1.33464      -3.46627     -0.950133      0.230545      0.303562      0.337823      0.377433      0.386500      0.399219
  49  11 3205.5738    4.2821  1.4029 14.9288 -0.0001  0.0080   0.0220   0.0217    0.0313   0.0000   441.8553      0.336134       21.3102    -0.0689208      -2.27136      -1.92153      0.263692      0.353062      0.389925      0.435808      0.449291      0.464824
  49  12 3382.3998    3.5771  2.2556 14.3639  0.0000  0.0106   0.0143   0.0280    0.0205   0.0000   441.6813       1.68314       19.2236     -0.146148      -2.53666      -1.09665      0.344776      0.463455      0.516692      0.568565      0.597459      0.614151
  49  13 3557.6860    2.8030  3.7798 13.6612  0.0000  0.0145   0.0086   0.0383    0.0153   0.0000   441.3415       1.20831       20.7982      -1.18770      -2.27096     -0.717440      0.471466      0.631329      0.708108      0.779055      0.814155      0.831661
  49  14 3731.1550    2.2231  6.0431 13.1287 -0.0000  0.0202   0.0056   0.0560    0.0132   0.0000   440.9814       1.77337       18.3392       1.68770      -4.02033      -1.90591      0.659092      0.874814      0.989290       1.08270       1.12823       1.15598
  49  15 3902.4538    1.7671  8.7997 12.8653 -0.0003  0.0294   0.0037   0.0805    0.0120   0.0000   441.7122       2.56060       17.2658       1.15105      -3.72650      -2.01646      0.955565       1.26684       1.43397       1.55963       1.63424       1.67885
  49  16 4071.5573    1.3958 11.9986 12.6446  0.0003  0.0411   0.0027   0.1102    0.0102   0.0000   439.2569       1.30881       20.0866      -2.39537      -4.15902     -0.930632       1.31727       1.76884       1.99590       2.18471       2.26682       2.32903
  50   1 1110.7777    0.0588  0.0338 11.8514  0.0000  0.0025   0.0031   0.0063    0.0076   0.0000   440.4561     -0.307782       21.6487     -0.104948      -3.87402     -0.131532     0.0739308      0.109539      0.107077      0.117140      0.127217      0.141780
  50   2 1409.9695    0.1412  0.0889 11.6699  0.0000  0.0025   0.0031   0.0061    0.0081   0.0000   441.9212     -0.415067       21.7787    -0.0365272      -3.60063    -0.0849639     0.0770057      0.101058      0.119788      0.133365      0.136553      0.137622
  50   3 1661.6187    0.3018  0.2637 11.6373  0.0000  0.0038   0.0035   0.0093    0.0106   0.0000   441.8845     -0.468308       21.8790      0.244358      -3.66926    -0.0616392      0.124884      0.161835      0.180647      0.202187      0.208699      0.216139
  50   4 1883.2690    0.5427  0.5273 11.7131  0.0000  0.0051   0.0044   0.0126    0.0169   0.0000   442.0250     -0.170153       21.8509      0.297813      -4.05426    -0.0360353      0.166946      0.216124      0.247149      0.269818      0.281234      0.290553
  50   5 2094.6562    0.8576  0.8579 11.9558  0.0000  0.0064   0.0055   0.0163    0.0269   0.0000   442.0144     -0.514123       20.8546     -0.286367      -3.15555      0.437652      0.205096      0.273943      0.302924      0.337697      0.344733      0.352576
  50   6 2296.7346    1.3163  1.0965 12.6272  0.0000  0.0071   0.0076   0.0194    0.0324   0.0000   441.8408     -0.454022       21.7169     -0.507002      -3.26715     -0.394640      0.232963      0.304004      0.342939      0.377489      0.393043      0.404947
  50   7 2488.9760    1.9294  1.2175 13.3429  0.0000  0.0077   0.0108   0.0203    0.0346   0.0000   441.4949      0.302630       21.4559    -0.0707553      -2.46255      -1.20972      0.241770      0.330264      0.353897      0.408978      0.416963      0.431808
  50   8 2676.9796    2.6780  1.2094 13.9676  0.0000  0.0074   0.0148   0.0198    0.0345   0.0000   441.4579    -0.0471231       21.7593      0.152304      -2.84688     -0.342228      0.242762      0.316276      0.350530      0.390832      0.404396      0.414640
  50   9 2862.9157    3.6355  1.0729 14.4322  0.0000  0.0067   0.0205   0.0177    0.0389   0.0000   441.5042      0.277103       21.7485     -0.202884      -2.19453     -0.641413      0.217826      0.290430      0.320281      0.359786      0.370064      0.383236
  50  10 3045.6038    4.3893  1.1182 14.9307  0.0000  0.0069   0.0245   0.0185    0.0383   0.0000   441.6363      0.419531       21.1640     0.0483512      -2.65401     -0.381285      0.225130      0.298401      0.332157      0.368533      0.389168      0.397484
  50  11 3225.1824    4.1623  1.4992 14.8821  0.0001  0.0084   0.0204   0.0220    0.0282   0.0000   441.8054       1.33685       20.6593    -0.0620261      -3.07747      -2.09527      0.272617      0.365029      0.404142      0.448102      0.462765      0.476077
  50  12 3402.8129    3.4743  2.4028 14.3336  0.0000  0.0109   0.0134   0.0290    0.0191   0.0000   440.5586    -0.0756102       20.3959     -0.542068      -2.94123      -1.52070      0.350789      0.464846      0.519392      0.575796      0.601143      0.616777
  50  13 3578.9442    2.7077  4.0285 13.6256 -0.0000  0.0150   0.0081   0.0402    0.0145   0.0000   441.5582      0.751976       21.8407       1.24744      -3.41579      -1.38019      0.482776      0.643436      0.716614      0.793675      0.831357      0.854721
  50  14 3753.3086    2.1566  6.4296 13.1013  0.0000  0.0214   0.0052   0.0589    0.0131   0.0000   441.1795       2.22359       21.0013      -2.37323      -3.69253      -2.08675      0.684463      0.907537       1.01603       1.11871       1.17508       1.20373
  50  15 3925.6511    1.7115  9.5256 12.8472 -0.0000  0.0316   0.0034   0.0862    0.0116   0.0000   441.2267     -0.436299       20.1521     -0.686678      -3.61976     -0.537799       1.00283       1.33779       1.50736       1.65439       1.72269       1.77202
  51   1 1120.2076    0.0623  0.0385 11.8336  0.0000  0.0029   0.0031   0.0057    0.0075   0.0000   440.5230     -0.347966       21.5803      0.282734      -3.64916     0.0221163      0.100861      0.143884      0.152510      0.182344      0.159534      0.156515
  51   2 1421.2799    0.1492  0.0901 11.6616  0.0000  0.0024   0.0031   0.0059    0.0081   0.0000   441.8231     -0.259539       21.9898     0.0268720      -3.43680     0.0245059     0.0742341     0.0961529      0.117399      0.120844      0.132848      0.133338
  51   3 1673.7299    0.3175  0.2699 11.6495  0.0000  0.0038   0.0036   0.0093    0.0107   0.0000   441.8881    -0.0538621       21.7018    -0.0611845      -3.34040     -0.332733      0.121568      0.163801      0.178186      0.200195      0.204774      0.214501
  51   4 1896.4685    0.5577  0.5578 11.7670  0.0000  0.0053   0.0044   0.0132    0.0170   0.0000   441.7238     -0.335136       21.6923     -0.133496      -3.15308     0.0367781      0.160438      0.215896      0.241736      0.267092      0.271651      0.281162
  51   5 2109.1559    0.8866  0.8586 12.0031  0.0000  0.0063   0.0056   0.0161    0.0267   0.0000   441.8437     -0.402428       21.8378      0.545722      -2.94644      -1.00010      0.196649      0.260790      0.293442      0.326445      0.332448      0.343880
  51   6 2311.9798    1.3479  1.1194 12.6792  0.0000  0.0072   0.0077   0.0195    0.0327   0.0000   441.9160     -0.379482       21.9800     -0.861239      -3.83225     -0.218465      0.227359      0.301283      0.337796      0.372635      0.390416      0.407737
  51   7 2505.0408    1.9945  1.2634 13.2640  0.0000  0.0076   0.0106   0.0199    0.0336   0.0000   441.6019     -0.179480       21.0566     -0.284338      -3.59813       1.26687      0.239850      0.320785      0.352485      0.399660      0.412055      0.432036
  51   8 2694.0912    2.7544  1.1832 13.9585  0.0000  0.0072   0.0151   0.0195    0.0366   0.0000   441.3688      0.662852       21.8221     0.0233364      -3.00996      -1.21001      0.229308      0.304454      0.336548      0.374480      0.392405      0.403756
  51   9 2880.9035    3.6936  1.0759 14.5528  0.0000  0.0068   0.0208   0.0177    0.0378   0.0000   441.5367      0.873895       21.8273      0.241344      -2.91265      -1.51283      0.215871      0.286811      0.315590      0.352145      0.367639      0.380225
  51  10 3064.3119    4.3676  1.1478 15.0423  0.0000  0.0071   0.0243   0.0189    0.0364   0.0000   441.3100       1.35181       21.6852     -0.736470      -3.47638     -0.961428      0.223521      0.298209      0.331689      0.369840      0.385332      0.391434
  51  11 3244.6604    4.1526  1.5903 14.8505 -0.0000  0.0086   0.0196   0.0224    0.0265   0.0000   441.6376       1.06415       21.2357     -0.322048      -2.03580      -1.74102      0.271221      0.363554      0.400679      0.448889      0.465216      0.475224
  51  12 3423.1092    3.4115  2.5641 14.2043  0.0000  0.0111   0.0125   0.0295    0.0182   0.0000   441.1547      0.156035       19.6770     -0.119453      -2.60290      -1.73055      0.346406      0.464257      0.519925      0.574924      0.600818      0.616517
  51  13 3599.9851    2.6622  4.3591 13.5273  0.0000  0.0156   0.0075   0.0420    0.0141   0.0000   442.1176     -0.540862       20.0072     -0.819236      -3.19951      -3.66801      0.486106      0.649993      0.734805      0.803837      0.841764      0.861322
  51  14 3775.1512    2.1065  6.7580 13.1034  0.0000  0.0225   0.0049   0.0615    0.0127   0.0000   441.4460      0.457564       20.5691      -1.66195      -1.80531      -3.75465      0.698593      0.935290       1.04369       1.15143       1.19992       1.23304
  51  15 3948.3971    1.6465  9.6179 12.8744  0.0000  0.0326   0.0033   0.0882    0.0113   0.0000   439.5880      -2.53037       17.7273     -0.623095      -1.73512      -6.91697       1.00829       1.35210       1.52687       1.66962       1.74318       1.78664
  52   1 1129.5401    0.0622  0.0353 11.8422  0.0000  0.0023   0.0030   0.0064    0.0075   0.0000   440.6789     -0.105898       21.5152      0.118066      -3.41058     -0.446441     0.0645990     0.0925559      0.113156      0.113807      0.141388      0.140461
  52   2 1432.4482    0.1580  0.1166 11.6563  0.0000  0.0028   0.0030   0.0069    0.0082   0.0000   442.0793     -0.213420       21.9033      0.138045      -3.47332     -0.242578     0.0871143      0.117114      0.129683      0.142227      0.155897      0.162724
  52   3 1685.6765    0.3289  0.2840 11.6793  0.0000  0.0038   0.0036   0.0093    0.0108   0.0000   442.1141     -0.291027       22.0194    -0.0853245      -4.07774      0.228382      0.122535      0.154973      0.175741      0.191665      0.206141      0.211856
  52   4 1909.5313    0.5746  0.5837 11.7671  0.0000  0.0054   0.0044   0.0132    0.0177   0.0000   441.9880     -0.501344       21.6587     -0.122871      -3.05523     0.0678154      0.161847      0.216362      0.243044      0.265063      0.279221      0.286481
  52   5 2123.4738    0.9232  0.9130 12.0225  0.0000  0.0064   0.0056   0.0168    0.0276   0.0000   441.8321     -0.705465       21.8171      0.157890      -3.10210      0.133489      0.192041      0.255375      0.290861      0.321003      0.330556      0.341818
  52   6 2327.0530    1.4023  1.1684 12.6962  0.0000  0.0074   0.0079   0.0196    0.0349   0.0000   441.4862     -0.185669       22.2677     -0.182813      -2.52239      -1.11066      0.225373      0.303023      0.336024      0.372635      0.384435      0.398752
  52   7 2520.9230    2.0343  1.3012 13.2980  0.0000  0.0077   0.0105   0.0202    0.0323   0.0000   441.4428      0.873188       21.6229     -0.517401      -2.77881     -0.365067      0.237651      0.319543      0.352281      0.389952      0.399873      0.419899
  52   8 2711.0638    2.8563  1.2041 13.9958  0.0000  0.0071   0.0153   0.0193    0.0365   0.0000   441.6202    -0.0461812       21.4090     0.0245976      -3.24831      -1.40164      0.225711      0.298404      0.330752      0.369600      0.376544      0.396620
  52   9 2898.7572    3.7894  1.1159 14.7199  0.0000  0.0069   0.0210   0.0183    0.0359   0.0000   441.5029      0.374941       21.4081     -0.546381      -2.60657     -0.926395      0.212522      0.285385      0.314377      0.349897      0.360954      0.374411
  52  10 3082.8734    4.3844  1.2094 14.9098 -0.0006  0.0072   0.0233   0.0190    0.0385   0.0000   441.7183      0.930911       21.4067     -0.938416      -2.91094      -1.17347      0.223799      0.301820      0.333046      0.369186      0.386280      0.394836
  52  11 3263.9707    4.0912  1.6370 14.8422  0.0000  0.0086   0.0189   0.0230    0.0249   0.0000   441.3711       1.19379       21.1674      -1.08693      -2.36058      -1.48785      0.265865      0.351047      0.390887      0.427079      0.450009      0.465585
  52  12 3443.1802    3.2891  2.7841 14.1115  0.0000  0.0116   0.0114   0.0309    0.0174   0.0000   440.8361    0.00954007       20.8276     -0.503796      -2.46594      -1.48866      0.358857      0.473627      0.535425      0.585438      0.610824      0.622856
  52  13 3620.8666    2.5900  4.6239 13.4730  0.0000  0.0161   0.0070   0.0436    0.0138   0.0000   442.4600     -0.252261       20.9263     -0.988922      -1.61415      -3.08512      0.495881      0.661523      0.750409      0.819582      0.867685      0.881227
  52  14 3796.8480    2.0301  7.2695 13.0991 -0.0001  0.0242   0.0045   0.0657    0.0126   0.0000   441.3717       1.31771       23.2936      -2.36839      -3.91879     -0.604341      0.741394      0.993762       1.11767       1.23150       1.29689       1.32169
  52  15 3970.8839    1.6183 10.3268 12.8762  0.0001  0.0347   0.0032   0.0939    0.0109   0.0000   439.9240     -0.769694       22.5262      0.131713      -4.20733      -5.58207       1.05238       1.41831       1.59743       1.75157       1.82550       1.87274
  53   1 1138.7637    0.0679  0.0366 11.8385  0.0000  0.0022   0.0030   0.0054    0.0074   0.0000   440.6705     -0.392828       21.9718     0.0189061      -3.71661    -0.0887440     0.0658267     0.0803426      0.100540      0.101154      0.122644      0.133972
  53   2 1443.4901    0.1611  0.1083 11.6609  0.0000  0.0026   0.0030   0.0064    0.0081   0.0000   441.9189     -0.168423       22.0797      0.331713      -3.62043     -0.157190     0.0759978     0.0984031      0.117497      0.122928      0.133585      0.138186
  53   3 1697.4760    0.3374  0.3065 11.6609  0.0000  0.0040   0.0035   0.0095    0.0110   0.0000   441.9295     -0.311299       21.8000      0.191683      -3.46775     -0.113786      0.125007      0.164668      0.183851      0.201791      0.210820      0.219987
  53   4 1922.4798    0.5946  0.6259 11.7737  0.0000  0.0055   0.0044   0.0137    0.0185   0.0000   441.7546     -0.736425       21.5860     -0.254587      -3.48743     -0.509147      0.164896      0.217828      0.248638      0.271651      0.279472      0.289556
  53   5 2137.6792    0.9439  0.8824 12.1776  0.0000  0.0063   0.0058   0.0164    0.0263   0.0000   441.7566     -0.487617       21.8663     -0.300959      -2.74200     -0.237228      0.188421      0.253811      0.281422      0.314900      0.326993      0.332105
  53   6 2341.9747    1.4555  1.2050 12.6629  0.0000  0.0073   0.0079   0.0198    0.0351   0.0000   441.3823     -0.310831       21.9973     -0.216426      -2.34013      0.134277      0.221920      0.293177      0.327088      0.365416      0.377374      0.391707
  53   7 2536.7065    2.1247  1.2985 13.3563  0.0000  0.0076   0.0109   0.0199    0.0331   0.0000   441.3589     -0.120945       22.3559      0.301936      -3.47633     -0.779365      0.229080      0.307761      0.340437      0.383736      0.393154      0.405797
  53   8 2727.8816    2.9466  1.1808 14.1315  0.0000  0.0071   0.0159   0.0190    0.0361   0.0000   442.1861      0.104462       21.1028     -0.218265      -3.32249     -0.659935      0.214109      0.287499      0.319796      0.358789      0.368377      0.384950
  53   9 2916.4597    3.9005  1.1093 14.6817  0.0000  0.0068   0.0214   0.0179    0.0377   0.0000   441.4714      0.427714       21.6772    -0.0721329      -2.71311      -1.66753      0.206577      0.276797      0.303501      0.342711      0.359094      0.374571
  53  10 3101.2766    4.4270  1.2211 14.9790  0.0000  0.0072   0.0234   0.0192    0.0368   0.0000   441.4592      0.936550       21.7229     -0.262938      -3.54112     -0.995793      0.220147      0.295507      0.322665      0.364699      0.375682      0.390175
  53  11 3283.1177    4.0178  1.7297 14.7928  0.0000  0.0087   0.0179   0.0236    0.0236   0.0000   441.6013      0.855677       20.7914     -0.346984      -2.92596      -1.99272      0.268578      0.358522      0.402284      0.446198      0.464257      0.476026
  53  12 3463.1216    3.2177  2.9644 13.9848  0.0000  0.0119   0.0106   0.0314    0.0171   0.0000   441.0624       1.21780       20.3012     -0.918218      -1.93089      -1.86960      0.359956      0.477500      0.540685      0.599783      0.627699      0.641221
  53  13 3641.5538    2.5193  4.9236 13.4083 -0.0000  0.0167   0.0066   0.0457    0.0136   0.0000   441.0557       1.33778       20.8030     -0.684522      -3.95696      -3.06603      0.503306      0.682227      0.759110      0.848240      0.881107      0.904577
  53  14 3818.3155    2.0060  7.7390 13.0512  0.0002  0.0254   0.0043   0.0691    0.0126   0.0000   442.1086     -0.568037       18.6887      -2.29112      -2.74987      -1.78654      0.760540       1.02353       1.15324       1.26913       1.32402       1.36123
  53  15 3993.3060    1.5598 10.6472 12.8819 -0.0000  0.0363   0.0030   0.0973    0.0106   0.0000   440.3497     -0.360408       20.7590       1.58186      -2.47221     0.0938926       1.07879       1.44556       1.64190       1.78923       1.88265       1.93387
  54   1 1147.9049    0.0643  0.0359 11.8113  0.0000  0.0025   0.0030   0.0054    0.0074   0.0000   440.5815     -0.140188       21.8926      0.461221      -3.62368    -0.0974250     0.0834298      0.112667      0.119553      0.122330      0.139594      0.138347
  54   2 1454.3885    0.1604  0.1215 11.6493  0.0000  0.0028   0.0029   0.0069    0.0081   0.0000   441.9954     -0.176063       22.0177     0.0961621      -3.62679      0.181454     0.0842822      0.112630      0.126401      0.135784      0.146985      0.149902
  54   3 1709.1175    0.3566  0.3202 11.6652  0.0000  0.0040   0.0036   0.0097    0.0112   0.0000   441.7948     -0.873130       21.8069      0.182789      -3.11298     -0.169152      0.119782      0.159111      0.179347      0.196980      0.209370      0.208882
  54   4 1935.3065    0.6131  0.6193 11.8219  0.0000  0.0053   0.0045   0.0137    0.0182   0.0000   441.9623     -0.194889       21.9765    0.00352067      -3.39674      0.454676      0.159030      0.209064      0.237902      0.259491      0.273268      0.283277
  54   5 2151.7298    0.9678  0.9123 12.2190  0.0000  0.0063   0.0059   0.0166    0.0262   0.0000   441.9475     -0.114003       22.2110     -0.424266      -3.42821     -0.336799      0.187557      0.248675      0.278894      0.310960      0.320482      0.330188
  54   6 2356.7244    1.5021  1.2085 12.8020 -0.0002  0.0074   0.0081   0.0195    0.0323   0.0000   442.2588      0.377196       21.5135      0.148088      -3.22040    -0.0227259      0.215384      0.285910      0.323960      0.359627      0.370397      0.379731
  54   7 2552.3528    2.1870  1.2900 13.4560  0.0000  0.0075   0.0112   0.0199    0.0322   0.0000   441.4032     -0.216817       21.2629      0.534510      -2.93201     -0.686689      0.225043      0.301631      0.334155      0.371402      0.386540      0.399450
  54   8 2744.5849    3.0467  1.1815 14.1421  0.0000  0.0070   0.0163   0.0187    0.0375   0.0000   441.8234      0.308742       21.5898     -0.767733      -3.37489      -1.01536      0.210055      0.281147      0.311034      0.352024      0.362203      0.373714
  54   9 2933.9878    3.9580  1.0929 14.8341  0.0000  0.0067   0.0217   0.0177    0.0341   0.0000   441.5981       1.10896       22.0337     0.0686150      -3.06314     -0.823539      0.201307      0.268920      0.299749      0.335196      0.345613      0.360437
  54  10 3119.5259    4.3930  1.2743 15.0063  0.0000  0.0073   0.0225   0.0196    0.0326   0.0000   441.6386      0.941142       21.3331     -0.365094      -2.99872      -1.16956      0.220374      0.291769      0.324140      0.362836      0.378891      0.393770
  54  11 3302.1272    3.9399  1.8414 14.6973 -0.0001  0.0091   0.0167   0.0239    0.0223   0.0000   441.6141      0.238908       21.2056     -0.116717      -2.77520     -0.981439      0.270399      0.366476      0.405000      0.450690      0.468908      0.486341
  54  12 3482.9164    3.1459  3.1854 13.9088  0.0000  0.0123   0.0100   0.0327    0.0163   0.0000   441.8347      0.918080       21.1853     -0.649949      -2.72579      -2.23782      0.365108      0.484629      0.545140      0.598772      0.631587      0.653523
  54  13 3662.0800    2.4441  5.3658 13.3331  0.0000  0.0179   0.0061   0.0487    0.0136   0.0000   441.0480       1.46969       21.9618      -1.02921      -2.60588      -3.06025      0.530478      0.706561      0.793532      0.875052      0.910518      0.941626
  54  14 3839.5463    1.9336  8.0382 13.0379  0.0001  0.0266   0.0040   0.0719    0.0123   0.0000   440.7715      0.332858       19.4074      0.198182      -2.33255      -4.05729      0.778492       1.04885       1.18093       1.29627       1.36786       1.39189
  55   1 1156.9422    0.0644  0.0326 11.8168  0.0000  0.0020   0.0029   0.0053    0.0073   0.0000   440.6499     -0.223878       22.1764     0.0147212      -3.54326     -0.113454     0.0517058     0.0712474     0.0842455     0.0938744     0.0946091      0.107840
  55   2 1465.1636    0.1746  0.1200 11.6623  0.0000  0.0026   0.0030   0.0065    0.0081   0.0000   442.0787     -0.233888       21.8858     -0.246563      -3.46289     0.0841716     0.0794330      0.105909      0.121781      0.128386      0.136702      0.143166
  55   3 1720.6107    0.3656  0.3467 11.6695  0.0000  0.0041   0.0035   0.0103    0.0114   0.0000   442.1600     -0.228825       21.9234     -0.222998      -3.65100    -0.0377018      0.118424      0.157488      0.179796      0.196537      0.208961      0.210117
  55   4 1948.0279    0.6397  0.6401 11.8103  0.0000  0.0054   0.0045   0.0134    0.0190   0.0000   442.0179     -0.635626       21.6478    -0.0626412      -3.76823   -0.00930588      0.152493      0.202635      0.225202      0.252219      0.263499      0.271551
  55   5 2165.6363    1.0176  0.9906 12.1576  0.0000  0.0065   0.0059   0.0172    0.0292   0.0000   441.7067    -0.0191979       22.7192     -0.340732      -3.37516     -0.214291      0.189764      0.257523      0.285722      0.317739      0.332725      0.350225
  55   6 2371.3321    1.5390  1.2225 12.9005  0.0000  0.0073   0.0082   0.0198    0.0310   0.0000   441.5325     0.0737579       21.2405     -0.399326      -3.10723     -0.575732      0.212382      0.284543      0.318683      0.354816      0.364266      0.382486
  55   7 2567.8570    2.2635  1.2966 13.5148  0.0000  0.0074   0.0114   0.0196    0.0319   0.0000   441.7842     0.0526609       21.7360    -0.0375521      -2.75254     -0.704765      0.215166      0.286752      0.319728      0.357911      0.373382      0.380670
  55   8 2761.1751    3.1274  1.1709 14.2665 -0.0004  0.0069   0.0167   0.0185    0.0361   0.0000   441.8016      0.583277       21.2020    -0.0502874      -3.86879      -1.47331      0.202402      0.269446      0.300347      0.335708      0.352111      0.360139
  55   9 2951.3647    4.0854  1.1348 14.7155  0.0000  0.0067   0.0217   0.0178    0.0391   0.0000   442.4722      0.777101       21.7772     -0.630441      -3.19938     -0.888426      0.200804      0.265516      0.296047      0.329341      0.346080      0.358548
  55  10 3137.6314    4.3841  1.3060 14.9727 -0.0000  0.0074   0.0219   0.0194    0.0325   0.0000   441.5878      0.577629       21.3932     -0.192624      -2.82363      -1.48642      0.217809      0.289184      0.327175      0.363633      0.380327      0.391331
  55  11 3320.9817    3.8844  1.9821 14.5712 -0.0000  0.0093   0.0156   0.0245    0.0215   0.0000   441.5511      0.694202       20.5398      0.111525      -2.99478      -2.10712      0.269090      0.362935      0.404036      0.447705      0.467215      0.481953
  55  12 3502.5406    3.0710  3.3472 13.8762  0.0000  0.0127   0.0094   0.0336    0.0155   0.0000   441.5061       1.21100       20.5116     0.0654775      -3.11443      -1.93718      0.364729      0.491371      0.548850      0.605003      0.636088      0.649701
  55  13 3682.4564    2.3951  5.5389 13.3839  0.0000  0.0183   0.0059   0.0503    0.0131   0.0000   441.8935       1.87084       20.6375     -0.122905      0.177415      -2.30084      0.535992      0.719103      0.808427      0.888931      0.935085      0.959746
  55  14 3860.5872    1.8773  8.4923 13.0524 -0.0007  0.0281   0.0038   0.0761    0.0120   0.0000   441.8418      0.110688       20.0847      0.377798      -2.01570      -3.85801      0.810175       1.09366       1.23793       1.35051       1.42404       1.46072
  56   1 1165.8958    0.0748  0.0431 11.8056  0.0000  0.0023   0.0030   0.0053    0.0073   0.0000   440.7863     0.0109189       21.8165    -0.0941641      -3.67513      0.253112     0.0642147     0.0823413     0.0961202      0.110667      0.131113      0.126270
  56   2 1475.7998    0.1830  0.1313 11.6397  0.0000  0.0027   0.0030   0.0067    0.0081   0.0000   442.0359    -0.0856075       21.8826     -0.109342      -3.67205      0.161473     0.0800996      0.100569      0.121790      0.128759      0.139243      0.145295
  56   3 1731.9692    0.3840  0.3553 11.6377  0.0000  0.0040   0.0036   0.0102    0.0118   0.0000   442.1051     -0.465826       21.9912      0.140776      -3.81128     -0.163540      0.120359      0.156152      0.173640      0.189078      0.205944      0.215561
  56   4 1960.6433    0.6640  0.6430 11.8448  0.0000  0.0053   0.0046   0.0134    0.0191   0.0000   442.0520     -0.346446       22.0775      0.191740      -3.41615      0.232666      0.148310      0.200602      0.223404      0.250933      0.265933      0.271289
  56   5 2179.3858    1.0504  1.0168 12.1599  0.0000  0.0065   0.0059   0.0174    0.0300   0.0000   442.2292     -0.143501       22.5702     -0.268906      -3.72256      0.583722      0.187295      0.253255      0.281835      0.308374      0.324449      0.334164
  56   6 2385.7725    1.5985  1.2702 12.8760  0.0000  0.0074   0.0082   0.0197    0.0311   0.0000   441.7431      0.727324       21.1552     -0.452470      -3.39519      0.387141      0.212700      0.288522      0.319603      0.360145      0.375616      0.387280
  56   7 2583.2652    2.3396  1.2866 13.6196  0.0000  0.0073   0.0118   0.0196    0.0310   0.0000   442.1629      0.524720       20.8216     0.0214261      -2.99827      -1.15875      0.209760      0.280553      0.311054      0.347410      0.361232      0.377668
  56   8 2777.6167    3.2012  1.1901 14.2505  0.0000  0.0069   0.0166   0.0183    0.0353   0.0000   441.6215      0.909680       21.7907      0.119379      -3.11961      -1.39011      0.199110      0.265917      0.294882      0.329395      0.345745      0.360288
  56   9 2968.6158    4.1359  1.1266 14.7847  0.0000  0.0066   0.0219   0.0177    0.0370   0.0000   441.6682      0.640761       21.4907     -0.443953      -2.84766      -1.49983      0.192466      0.253604      0.283399      0.316374      0.325822      0.339595
  56  10 3155.5966    4.4139  1.3324 15.0039  0.0000  0.0073   0.0218   0.0199    0.0313   0.0000   441.5887      0.586661       21.1230     -0.102572      -3.40881     -0.897952      0.212771      0.284653      0.316524      0.352234      0.366980      0.383338
  56  11 3339.7565    3.7966  2.0287 14.6053  0.0000  0.0094   0.0151   0.0253    0.0204   0.0000   442.0771       1.05765       21.4580      0.156053      -3.25282      -1.02504      0.267577      0.361192      0.400693      0.445579      0.467095      0.484871
  56  12 3522.0622    2.9925  3.5169 13.8458  0.0000  0.0130   0.0089   0.0348    0.0150   0.0000   442.2465       1.15031       22.0828      0.176472      -2.95947      -1.97111      0.371800      0.499219      0.555617      0.619385      0.647396      0.671593
  56  13 3702.6811    2.3265  5.9080 13.3053 -0.0006  0.0194   0.0055   0.0527    0.0132   0.0000   440.7130      0.566368       22.5310     -0.723635      -2.85737      -3.01765      0.552199      0.740501      0.834983      0.916410      0.962846      0.992589
  56  14 3881.5038    1.8370  9.0188 13.0345  0.0006  0.0296   0.0036   0.0802    0.0117   0.0000   443.6370     0.0328978       22.0817      -2.32683      -2.50993      -2.33629      0.836612       1.12595       1.27058       1.39755       1.48119       1.51733
  57   2 1486.3144    0.1863  0.1389 11.6367  0.0000  0.0028   0.0029   0.0066    0.0081   0.0000   441.8791     -0.135601       22.0801     -0.118746      -3.74885      0.132383     0.0801255      0.102028      0.123065      0.133012      0.141092      0.149264
  57   3 1743.2022    0.3914  0.3816 11.6497 -0.0000  0.0042   0.0036   0.0105    0.0119   0.0000   442.2867     -0.636984       22.1434     0.0841884      -3.40111     -0.209338      0.119670      0.152326      0.176842      0.194578      0.202011      0.207224
  57   4 1973.1448    0.6830  0.6982 11.8243  0.0000  0.0055   0.0046   0.0139    0.0201   0.0000   442.0334     -0.348821       21.6005     0.0861696      -3.57551     0.0281693      0.152283      0.202261      0.226851      0.250762      0.263452      0.271996
  57   5 2193.0150    1.0730  1.0266 12.2847  0.0000  0.0066   0.0060   0.0175    0.0290   0.0000   442.2812     -0.419637       21.7980      0.198964      -2.70032     -0.119947      0.183480      0.251115      0.277942      0.310834      0.322040      0.339807
  57   6 2400.0814    1.6345  1.3201 12.9481  0.0000  0.0076   0.0081   0.0197    0.0288   0.0000   441.7389      0.734783       22.0513      -1.00213      -3.31942     -0.282076      0.210450      0.285851      0.313911      0.358359      0.362731      0.380789
  57   7 2598.5456    2.3923  1.3458 13.4953  0.0000  0.0074   0.0115   0.0196    0.0322   0.0000   441.8710     -0.204942       21.5613     -0.150675      -3.48748     -0.576601      0.205792      0.275405      0.304598      0.341688      0.355844      0.367954
  57   8 2793.9287    3.3102  1.1992 14.2368  0.0000  0.0069   0.0169   0.0181    0.0371   0.0000   441.7424      0.581811       21.3567     -0.414696      -2.94374     -0.853564      0.195056      0.261355      0.289916      0.325941      0.335035      0.347150
  57   9 2985.7405    4.1976  1.1170 14.9019 -0.0000  0.0066   0.0222   0.0175    0.0353   0.0000   441.8610      0.116397       21.6087     -0.239721      -3.10541     -0.914050      0.186198      0.245447      0.274304      0.305463      0.316626      0.331990
  57  10 3173.4388    4.3760  1.3993 14.9146  0.0000  0.0075   0.0207   0.0199    0.0297   0.0000   441.8340      0.488574       21.6081     -0.280218      -3.33707      -1.91326      0.212234      0.283173      0.315384      0.354811      0.368266      0.379253
  57  11 3358.3416    3.7373  2.2063 14.4452  0.0000  0.0097   0.0140   0.0258    0.0196   0.0000   441.7578       1.20299       21.0882     -0.434803      -2.70740      -1.63219      0.272256      0.368321      0.408908      0.455471      0.475909      0.492960
  57  12 3541.3809    2.9218  3.8508 13.7014 -0.0000  0.0135   0.0082   0.0367    0.0147   0.0000   441.6514      0.828652       21.5347      0.207488      -3.38617      -1.46346      0.378473      0.503460      0.567954      0.629770      0.659561      0.683969
  57  13 3722.7035    2.2896  6.3984 13.2694  0.0002  0.0206   0.0051   0.0567    0.0131   0.0000   442.2266       1.76723       20.1759     -0.967774     -0.726933      -2.66700      0.575342      0.767230      0.870455      0.960997       1.00317       1.03504
  57  14 3902.2645    1.7723  9.4701 13.0564 -0.0001  0.0314   0.0034   0.0847    0.0112   0.0000   442.4066      0.415316       20.5115      0.971431      -6.26083      -3.37723      0.867391       1.16040       1.32084       1.45586       1.52091       1.56407
  58   1 1183.5390    0.0805  0.0542 11.7986  0.0000  0.0023   0.0028   0.0069    0.0072   0.0000   440.5648    -0.0446616       21.9034     -0.209572      -4.03704      0.140357     0.0679835     0.0923071      0.108336      0.119923      0.115550      0.121896
  58   2 1496.7014    0.1943  0.1490 11.6411  0.0000  0.0029   0.0029   0.0067    0.0082   0.0000   441.8903     -0.441240       22.0893      0.314392      -3.62727     0.0382992     0.0821556      0.106142      0.123515      0.131160      0.142719      0.144051
  58   3 1754.2967    0.4087  0.3952 11.6847  0.0000  0.0043   0.0036   0.0106    0.0124   0.0000   442.0765     -0.340230       21.6001     -0.388465      -3.76584      0.173814      0.119680      0.161708      0.182776      0.196057      0.210707      0.221747
  58   4 1985.5414    0.7091  0.7061 11.8528  0.0000  0.0053   0.0047   0.0141    0.0204   0.0000   442.2722   -0.00158491       21.5877     -0.103833      -3.25879     -0.308231      0.144573      0.193195      0.217495      0.241728      0.252011      0.257916
  58   5 2206.4839    1.1026  1.0524 12.3796  0.0000  0.0067   0.0061   0.0176    0.0288   0.0000   442.2070      0.228517       21.9825     0.0744207      -3.69956    -0.0920468      0.181025      0.246444      0.273135      0.308630      0.322485      0.333546
  58   6 2414.2745    1.7006  1.3057 13.0256  0.0000  0.0074   0.0085   0.0196    0.0293   0.0000   442.1623     -0.259964       21.6925     0.0142739      -2.95686     -0.797598      0.204465      0.272967      0.305319      0.338824      0.351557      0.368626
  58   7 2613.7253    2.4418  1.3210 13.7353  0.0000  0.0073   0.0120   0.0194    0.0300   0.0000   441.6051     0.0480831       21.5580     -0.626316      -3.27689     -0.923874      0.203460      0.270705      0.303180      0.340114      0.352016      0.363499
  58   8 2810.1073    3.4066  1.1583 14.4056  0.0000  0.0067   0.0177   0.0181    0.0367   0.0000   442.1697      0.618103       22.1584      0.337356      -2.93450      -1.08271      0.185445      0.249372      0.275271      0.311722      0.320622      0.334682
  58   9 3002.6928    4.2598  1.1488 14.9375  0.0000  0.0066   0.0222   0.0179    0.0353   0.0000   441.8029      0.849430       21.5738     -0.617316      -2.48409      -1.72581      0.183508      0.243603      0.272064      0.303843      0.321565      0.332792
  58  10 3191.1118    4.3658  1.4827 14.8561  0.0000  0.0077   0.0198   0.0201    0.0281   0.0000   441.6399      0.278545       21.0629     -0.278752      -3.12213      -1.10417      0.213744      0.289423      0.321083      0.357789      0.375898      0.393580
  58  11 3376.8219    3.6490  2.3977 14.3602  0.0000  0.0100   0.0129   0.0268    0.0186   0.0000   441.6338      0.826387       21.4479     -0.873897      -2.29953      -1.11794      0.279025      0.374459      0.418656      0.467390      0.490093      0.501994
  58  12 3560.6106    2.8465  4.0673 13.6992  0.0000  0.0140   0.0077   0.0381    0.0141   0.0000   441.6823      0.945784       21.6003      -1.41859      -1.89883      -2.23388      0.388087      0.517550      0.579451      0.641568      0.677567      0.696760
  58  13 3742.6831    2.2098  6.5152 13.2988 -0.0008  0.0213   0.0049   0.0578    0.0130   0.0000   441.9315      0.411979       22.5791       1.03653      -2.12878      -2.69640      0.582817      0.780642      0.880843      0.968450       1.01956       1.05249
  58  14 3922.8723    1.7150  9.7076 13.0670 -0.0001  0.0324   0.0033   0.0872    0.0109   0.0000   442.4680      0.846329       19.3267       1.23789     -0.910126      -2.95370      0.876653       1.18242       1.33612       1.47532       1.54546       1.59263
  59   1 1192.2380    0.0811  0.0421 11.7722  0.0000  0.0021   0.0028   0.0045    0.0071   0.0000   440.6207     -0.158786       21.8072      0.113468      -3.56780    -0.0716406     0.0546110     0.0763380     0.0900112      0.104898      0.115489      0.123914
  59   2 1506.9590    0.2001  0.1562 11.6320  0.0000  0.0029   0.0029   0.0070    0.0082   0.0000   442.0421    -0.0736991       21.9183      0.357953      -3.69711    -0.0975285     0.0810598      0.105486      0.124306      0.132519      0.142512      0.144515
  59   3 1765.2679    0.4250  0.4089 11.6575  0.0000  0.0042   0.0036   0.0106    0.0125   0.0000   442.1594     -0.494743       21.9572      0.209809      -3.66843    -0.0681993      0.115688      0.151411      0.171676      0.185614      0.199980      0.210159
  59   4 1997.8426    0.7199  0.7543 11.8606  0.0000  0.0056   0.0046   0.0145    0.0210   0.0000   442.3063      0.182451       22.0850     -0.159354      -3.54079     -0.445207      0.151084      0.198528      0.223739      0.249400      0.265121      0.273948
  59   5 2219.8338    1.1442  1.0832 12.3950  0.0000  0.0067   0.0062   0.0177    0.0294   0.0000   441.9186     -0.323258       21.6752      0.385033      -3.06554     0.0763291      0.182581      0.239356      0.271300      0.298772      0.312808      0.325886
  59   6 2428.3201    1.7521  1.3348 13.0393  0.0000  0.0073   0.0085   0.0198    0.0290   0.0000   441.8353     0.0440153       22.1016     -0.416780      -3.23951     -0.628602      0.201608      0.267859      0.297925      0.338730      0.351941      0.366377
  59   7 2628.7784    2.5165  1.3721 13.6101  0.0000  0.0073   0.0118   0.0195    0.0308   0.0000   441.9028      0.225999       21.5681     -0.138948      -3.01410     -0.267828      0.197304      0.267460      0.296261      0.331014      0.349005      0.361145
  59   8 2826.1743    3.4566  1.2081 14.3600  0.0000  0.0068   0.0174   0.0181    0.0363   0.0000   441.9482      0.736795       21.8928      0.212480      -3.10281     -0.487259      0.186288      0.250163      0.278166      0.311621      0.325990      0.337014
  59   9 3019.5279    4.3578  1.1619 14.9142  0.0000  0.0066   0.0223   0.0176    0.0371   0.0000   441.8874      0.790078       21.1237      0.131979      -2.96018     -0.895961      0.183884      0.245161      0.272168      0.307382      0.321035      0.333844
  59  10 3208.6847    4.3343  1.5510 14.8940  0.0000  0.0079   0.0192   0.0207    0.0260   0.0000   441.9337      0.667446       21.3408     -0.528307      -2.20274      -1.91471      0.216301      0.290467      0.320504      0.364758      0.376430      0.387668
  59  11 3395.1230    3.5776  2.4599 14.2892 -0.0000  0.0101   0.0123   0.0270    0.0181   0.0000   442.0880       1.63237       21.4763     -0.635692      -2.92771      -2.33673      0.273287      0.365299      0.407405      0.450872      0.475161      0.491790
  59  12 3579.7261    2.7701  4.3290 13.6304 -0.0000  0.0146   0.0073   0.0396    0.0140   0.0000   441.0849      0.959861       21.3276      -1.58055      -3.50923      0.482226      0.396562      0.534521      0.601917      0.666574      0.703944      0.726428
  59  13 3762.4126    2.1726  6.9408 13.2825  0.0008  0.0225   0.0047   0.0609    0.0127   0.0000   442.0044     -0.500192       23.0214      -2.21555      -4.18234      -1.03314      0.606676      0.822860      0.924765       1.02664       1.08031       1.12083
  59  14 3943.3619    1.6893 10.0969 13.0167  0.0005  0.0336   0.0031   0.0890    0.0107   0.0000   443.1413       1.43540       19.5335      -1.56321      -3.07791     -0.615246      0.893583       1.21076       1.36337       1.50427       1.56996       1.62239
  60   1 1200.8549    0.0762  0.0505 11.7778  0.0000  0.0023   0.0027   0.0058    0.0071   0.0000   440.7133     -0.125129       21.8662    -0.0215639      -3.71534     -0.192358     0.0659342     0.0839415      0.100667      0.110146      0.117318      0.121774
  60   2 1517.0994    0.2059  0.1683 11.6479  0.0000  0.0029   0.0029   0.0075    0.0082   0.0000   441.7697     -0.382124       22.0279     0.0857814      -3.80745    -0.0773381     0.0776115      0.100583      0.114420      0.124644      0.133412      0.137690
  60   3 1776.1186    0.4381  0.4231 11.6886  0.0000  0.0042   0.0037   0.0108    0.0128   0.0000   442.0253    -0.0875686       21.9440      0.109301      -3.57772    -0.0617033      0.113298      0.148745      0.170918      0.190222      0.201870      0.209982
  60   4 2010.0332    0.7411  0.7771 11.8737 -0.0000  0.0057   0.0046   0.0145    0.0219   0.0000   442.2044     -0.214108       21.9313     -0.187498      -3.39390      0.256349      0.150198      0.198946      0.226657      0.249847      0.261236      0.273378
  60   5 2233.0450    1.1862  1.1007 12.4216  0.0000  0.0067   0.0063   0.0180    0.0305   0.0000   442.2822    -0.0294301       21.7233     0.0870407      -3.30604     -0.354083      0.175751      0.236772      0.264190      0.298421      0.314839      0.323621
  60   6 2442.2396    1.8120  1.3414 13.0370  0.0000  0.0074   0.0087   0.0194    0.0299   0.0000   441.9559     -0.427634       21.8554      0.601641      -3.14328      0.140459      0.196385      0.261703      0.291721      0.329371      0.344251      0.360531
  60   7 2643.7583    2.5975  1.2891 13.8296  0.0000  0.0071   0.0126   0.0188    0.0304   0.0000   441.8852      0.166824       21.8357    -0.0253867      -3.17159     -0.817598      0.188534      0.251820      0.280858      0.314267      0.326710      0.341407
  60   8 2842.1170    3.5762  1.1988 14.4567  0.0000  0.0067   0.0178   0.0178    0.0350   0.0000   442.0086      0.224465       21.1345     -0.248716      -2.71231     -0.741689      0.181334      0.240084      0.269925      0.300444      0.313987      0.326244
  60   9 3036.2308    4.3607  1.1971 14.9673 -0.0006  0.0067   0.0219   0.0178    0.0351   0.0000   441.6026      0.653858       21.9452    0.00109534      -2.53510      -1.42677      0.180648      0.243053      0.270506      0.304784      0.315937      0.331236
  60  10 3226.1294    4.2540  1.6237 14.8782  0.0000  0.0080   0.0183   0.0212    0.0241   0.0000   442.1626      0.695315       21.1110     -0.233583      -2.76976      -1.08225      0.213967      0.289721      0.318469      0.360004      0.378049      0.391217
  60  11 3413.3534    3.4980  2.7171 14.2273  0.0000  0.0106   0.0114   0.0286    0.0171   0.0000   441.6392       1.16873       21.6204     -0.219699      -1.97684      -1.45490      0.286328      0.381680      0.428093      0.474323      0.500376      0.521586
  60  12 3598.6400    2.6909  4.5767 13.6288  0.0000  0.0153   0.0069   0.0413    0.0135   0.0000   441.4309     -0.237025       22.0449      0.197365      -1.85341      -2.95481      0.408933      0.547921      0.613958      0.680353      0.714781      0.736811
  60  13 3782.0233    2.0991  7.3523 13.2741 -0.0008  0.0237   0.0043   0.0648    0.0124   0.0000   442.1064      0.168624       19.3173     -0.393065      -3.80788      -2.57056      0.630894      0.845651      0.955590       1.04999       1.11399       1.14475
  61   1 1209.3894    0.0898  0.0635 11.7894 -0.0002  0.0024   0.0027   0.0063    0.0071   0.0000   440.5648     -0.132918       21.9107    -0.0256697      -4.07134      0.256717     0.0655256     0.0824071     0.0979986      0.100474      0.119604      0.116005
  61   2 1527.1201    0.2171  0.1619 11.6617  0.0000  0.0028   0.0030   0.0066    0.0082   0.0000   441.9347     -0.359814       21.9898      0.158229      -3.74411     -0.248465     0.0782571     0.0984844      0.115146      0.124434      0.130361      0.137054
  61   3 1786.8575    0.4505  0.4483 11.6973  0.0000  0.0045   0.0036   0.0108    0.0132   0.0000   442.0456     -0.343299       21.8795      0.155917      -3.72137      0.114211      0.115594      0.152977      0.173198      0.193759      0.199667      0.210210
  61   4 2022.1296    0.7651  0.8155 11.8778  0.0000  0.0057   0.0046   0.0149    0.0227   0.0000   442.1449     -0.258882       22.0805      0.224647      -3.61369     -0.238156      0.147526      0.198209      0.220245      0.246459      0.256230      0.266498
  61   5 2246.1147    1.2100  1.1442 12.4811 -0.0000  0.0068   0.0064   0.0182    0.0309   0.0000   441.9700     -0.257443       21.4707    -0.0388398      -3.66123     0.0839483      0.180829      0.238712      0.268905      0.299751      0.312716      0.324278
  61   6 2456.0315    1.8632  1.3547 13.1478  0.0000  0.0073   0.0088   0.0196    0.0285   0.0000   442.0208   -0.00909076       22.0444      0.318552      -3.86751     -0.714893      0.194632      0.262159      0.291248      0.323344      0.339783      0.355935
  61   7 2658.6110    2.6582  1.3290 13.8506  0.0000  0.0071   0.0126   0.0191    0.0303   0.0000   442.0228      0.585483       21.7087     -0.275754      -2.93785     -0.456133      0.187751      0.249527      0.278282      0.312857      0.326353      0.339563
  61   8 2857.9435    3.6442  1.1965 14.6229  0.0000  0.0066   0.0182   0.0178    0.0324   0.0000   442.0343      0.572695       21.3272      0.171197      -3.80584      -1.13330      0.179685      0.239521      0.269627      0.298913      0.315485      0.327342
  61   9 3052.7941    4.3469  1.2204 15.0863  0.0000  0.0068   0.0217   0.0181    0.0317   0.0000   442.2575      0.496499       21.4771     -0.406599      -2.94869     -0.835640      0.180665      0.240293      0.267050      0.300670      0.313777      0.329772
  61  10 3243.4354    4.2158  1.6830 14.8186 -0.0000  0.0080   0.0176   0.0215    0.0237   0.0000   441.9176       1.21069       21.7944     -0.327564      -2.81708     -0.972085      0.214862      0.284416      0.318856      0.357197      0.374159      0.389389
  61  11 3431.4606    3.4096  2.8370 14.1522  0.0000  0.0108   0.0108   0.0289    0.0167   0.0000   442.2047      0.496092       20.9508     -0.432186      -2.61986     -0.997249      0.286755      0.385395      0.428329      0.478459      0.508295      0.520305
  61  12 3617.5034    2.6446  4.8367 13.5684  0.0000  0.0157   0.0065   0.0430    0.0136   0.0000   441.0769       1.81603       21.3389     -0.829036      -1.29386      -1.94541      0.412068      0.552242      0.625192      0.693989      0.729720      0.753287
  61  13 3801.5587    2.0556  7.7893 13.2738  0.0004  0.0250   0.0041   0.0681    0.0121   0.0000   441.5087      0.878132       21.3902     -0.846138      -3.71395      0.153676      0.649406      0.869113      0.983601       1.08687       1.13918       1.18377
  62   1 1217.8524    0.0875  0.0508 11.7566  0.0000  0.0021   0.0027   0.0049    0.0070   0.0000   440.7188     -0.356678       22.0546      0.174737      -3.79540     -0.427866     0.0570222     0.0764655     0.0885564     0.0934056     0.0926699      0.101813
  62   2 1537.0179    0.2117  0.2026 11.6439  0.0000  0.0033   0.0028   0.0084    0.0083   0.0000   441.8958     -0.124342       21.9766    0.00469188      -3.78717      0.178361     0.0854407      0.114842      0.130731      0.144653      0.151451      0.156269
  62   3 1797.5000    0.4639  0.4637 11.6974  0.0000  0.0044   0.0036   0.0110    0.0132   0.0000   442.0285     -0.599710       21.9194    -0.0853067      -3.68060     -0.137041      0.110672      0.150142      0.168881      0.186320      0.195018      0.202243
  62   4 2034.1343    0.7912  0.8164 11.9265  0.0000  0.0056   0.0047   0.0147    0.0222   0.0000   442.2324     -0.272250       21.8821     -0.157317      -3.53123     -0.631320      0.143635      0.191332      0.213035      0.241029      0.250836      0.259721
  62   5 2259.0510    1.2545  1.1465 12.5433  0.0000  0.0068   0.0066   0.0181    0.0309   0.0000   442.4774    -0.0730019       22.1084      0.155522      -2.89983     -0.271044      0.177101      0.236735      0.260314      0.293305      0.303264      0.320619
  62   6 2469.7140    1.9101  1.3960 13.1687  0.0000  0.0074   0.0088   0.0194    0.0278   0.0000   441.9636     -0.498245       22.2278    0.00432586      -3.35563     -0.710122      0.191391      0.256455      0.286851      0.320838      0.337469      0.352189
  62   7 2673.3328    2.7415  1.3346 13.8700  0.0000  0.0070   0.0128   0.0189    0.0298   0.0000   442.0523      0.220073       22.0285     -0.143100      -3.78676      -1.10575      0.181891      0.242936      0.267526      0.307594      0.314205      0.327448
  62   8 2873.6486    3.7410  1.2176 14.4726  0.0000  0.0066   0.0181   0.0177    0.0351   0.0000   442.1253      0.675080       21.7834      0.132942      -3.14022     -0.844823      0.171106      0.229824      0.253591      0.288759      0.295524      0.310956
  62   9 3069.2339    4.4552  1.2711 14.9697  0.0000  0.0068   0.0214   0.0182    0.0324   0.0000   441.8437      0.565141       21.4089    -0.0787889      -3.14470      -1.37985      0.178851      0.240316      0.264214      0.298988      0.316008      0.328207
  62  10 3260.6404    4.1483  1.7701 14.7698  0.0000  0.0082   0.0168   0.0220    0.0224   0.0000   441.4499      0.491893       21.6125     -0.199951      -2.97833      -1.66099      0.215242      0.285007      0.319759      0.357002      0.376099      0.386502
  62  11 3449.4565    3.3188  2.9957 14.1443  0.0000  0.0113   0.0102   0.0299    0.0157   0.0000   441.5759      0.461430       21.3319     -0.529628      -2.60210      -2.42907      0.289043      0.387554      0.437383      0.483356      0.510183      0.527354
  62  12 3636.2133    2.5692  5.1683 13.5249  0.0000  0.0166   0.0061   0.0452    0.0134   0.0000   440.9518      0.431460       22.1331       1.73020      -2.64639     -0.402001      0.428910      0.575979      0.649488      0.718512      0.754857      0.783923
  62  13 3821.0016    1.9819  8.0393 13.2737 -0.0004  0.0260   0.0039   0.0710    0.0118   0.0000   441.9372      0.913973       20.9913      0.330581      -2.05898     -0.736656      0.661806      0.892031       1.00779       1.11050       1.17423       1.21420
  63   1 1226.2328    0.0867  0.0467 11.7621  0.0000  0.0020   0.0027   0.0046    0.0069   0.0000   440.6284    -0.0741226       21.6792     -0.131380      -3.82078    -0.0123771     0.0477033     0.0702337     0.0765103     0.0894522     0.0891338     0.0952907
  63   2 1546.8038    0.2325  0.1872 11.6319  0.0000  0.0030   0.0029   0.0070    0.0083   0.0000   441.9421     -0.318553       22.0886      0.190612      -3.71699     -0.218731     0.0769713     0.0997404      0.118047      0.124298      0.134495      0.139609
  63   3 1808.0185    0.4700  0.4769 11.7251  0.0000  0.0045   0.0036   0.0111    0.0134   0.0000   442.0745     -0.280206       21.4872    -0.0855912      -3.69110     0.0269275      0.114630      0.154245      0.170018      0.192915      0.202200      0.205288
  63   4 2046.0428    0.8052  0.8619 11.9425  0.0000  0.0058   0.0047   0.0151    0.0230   0.0000   442.2848     -0.221249       22.0827     -0.421930      -3.71024     -0.637034      0.147702      0.195552      0.220272      0.242235      0.256212      0.265845
  63   5 2271.8631    1.2809  1.1902 12.5722  0.0000  0.0069   0.0065   0.0185    0.0300   0.0000   442.3221     -0.356980       21.7947     -0.322742      -3.49750     -0.925004      0.173075      0.232324      0.258426      0.292660      0.304023      0.317460
  63   6 2483.2812    1.9552  1.3758 13.2830 -0.0003  0.0072   0.0090   0.0195    0.0264   0.0000   441.8951     0.0250851       21.4506      0.837015      -3.39180     -0.628907      0.184709      0.247492      0.273738      0.309654      0.325716      0.337428
  63   7 2687.9903    2.8269  1.2937 13.9670 -0.0001  0.0069   0.0133   0.0184    0.0309   0.0000   442.0986      0.711832       21.5427     -0.191630      -3.11168     -0.520838      0.174819      0.235074      0.260833      0.293224      0.306360      0.322067
  63   8 2889.2219    3.8153  1.1903 14.6686  0.0000  0.0065   0.0187   0.0175    0.0332   0.0000   442.0080      0.519219       22.6175      0.175080      -3.54793      -1.29421      0.167569      0.226572      0.250307      0.282010      0.294036      0.309698
  63   9 3085.5652    4.4528  1.2899 15.0093  0.0000  0.0068   0.0210   0.0183    0.0307   0.0000   442.0691      0.362254       22.0590     -0.591153      -2.77066     -0.573522      0.177420      0.235838      0.259695      0.294249      0.307149      0.318845
  63  10 3277.7443    4.1087  1.8847 14.6974  0.0000  0.0084   0.0159   0.0225    0.0214   0.0000   441.8897       1.00265       20.8597    -0.0312112      -2.99673      -1.92384      0.214136      0.291142      0.323175      0.361406      0.378629      0.394253
  63  11 3467.3180    3.2634  3.1541 14.0473  0.0000  0.0115   0.0096   0.0307    0.0156   0.0000   442.4317       1.62297       21.5324      0.135275      -1.86292      -2.68938      0.291186      0.395023      0.441325      0.496110      0.518400      0.540497
  63  12 3654.8208    2.4977  5.3856 13.5331  0.0000  0.0174   0.0058   0.0469    0.0132   0.0000   442.2423      0.517081       20.9347     -0.394871      -3.07646      -1.14023      0.437860      0.591554      0.664590      0.736657      0.771650      0.802961
  63  13 3840.1410    1.9499  8.4275 13.2377  0.0008  0.0271   0.0037   0.0733    0.0117   0.0000   442.4317       1.12290       21.2099     -0.473763      -5.25480      -2.62205      0.680181      0.912540       1.03623       1.13652       1.19873       1.23717
  64   1 1234.5408    0.0970  0.0636 11.7345  0.0000  0.0023   0.0026   0.0054    0.0069   0.0000   440.6699     -0.270858       22.0191      0.192422      -3.74540     -0.270117     0.0600900     0.0825048     0.0906150      0.100239      0.108034      0.114997
  64   2 1556.4684    0.2356  0.1997 11.6448  0.0000  0.0031   0.0029   0.0075    0.0084   0.0000   441.9228     -0.235684       22.0078     -0.147253      -3.87154    -0.0772640     0.0793418      0.102651      0.116976      0.131961      0.137870      0.143362
  64   3 1818.4427    0.4840  0.5227 11.7204  0.0000  0.0047   0.0036   0.0118    0.0139   0.0000   442.0025     -0.112448       22.1249      0.146015      -3.80964     0.0737383      0.115267      0.154752      0.175230      0.194910      0.208031      0.217455
  64   4 2057.8430    0.8260  0.8612 11.9836  0.0000  0.0058   0.0047   0.0148    0.0231   0.0000   442.4976     -0.272686       21.9198     -0.155042      -3.68396      0.255760      0.142799      0.193089      0.216521      0.244960      0.255379      0.263084
  64   5 2284.5592    1.3285  1.2075 12.6104  0.0000  0.0068   0.0067   0.0184    0.0299   0.0000   442.5902     -0.722921       21.0834     0.0835824      -3.63660     -0.384032      0.172655      0.230908      0.256220      0.285157      0.301823      0.312771
  64   6 2496.7465    2.0256  1.4207 13.2189  0.0000  0.0073   0.0091   0.0191    0.0277   0.0000   442.5298     -0.355517       22.3452     -0.324036      -3.62420      0.168399      0.184217      0.246704      0.272436      0.308437      0.320286      0.334576
  64   7 2702.5522    2.8703  1.3364 13.9959 -0.0004  0.0070   0.0132   0.0185    0.0289   0.0000   442.3970      0.339692       21.5763     -0.504914      -3.51931      -1.26233      0.175755      0.235335      0.261624      0.294532      0.306991      0.323728
  64   8 2904.6829    3.9154  1.1860 14.7166  0.0000  0.0064   0.0191   0.0173    0.0336   0.0000   442.4468      0.614404       22.2216      0.382060      -3.06903     -0.744801      0.165250      0.218862      0.243231      0.275563      0.290033      0.303001
  64   9 3101.7581    4.5105  1.3488 14.9063  0.0000  0.0069   0.0204   0.0182    0.0309   0.0000   442.1314      0.156111       21.1791     -0.312992      -2.91814      -1.43753      0.174843      0.234351      0.262139      0.292873      0.309075      0.324277
  64  10 3294.7027    4.0538  1.9281 14.7352  0.0000  0.0085   0.0155   0.0229    0.0202   0.0000   442.1610      0.923980       21.2302     -0.313391      -2.84504      -1.32015      0.213810      0.284558      0.316939      0.357333      0.374879      0.387517
  64  11 3485.0925    3.1766  3.3759 14.0114 -0.0000  0.0119   0.0090   0.0320    0.0148   0.0000   441.2216       1.27773       22.2255       1.19019      -2.02014      -1.74476      0.299671      0.402466      0.454700      0.501273      0.533235      0.548651
  64  12 3673.2847    2.4477  5.6685 13.5203 -0.0001  0.0182   0.0056   0.0493    0.0131   0.0000   442.4050       1.12125       21.6396      -1.65808      -2.32816      -1.20512      0.453020      0.608536      0.689545      0.762693      0.805988      0.833418
  64  13 3859.3511    1.9008  8.9532 13.2227 -0.0005  0.0289   0.0035   0.0778    0.0113   0.0000   441.4823      0.415086       21.1080     -0.126331      -1.46232      -1.95939      0.712271      0.964168       1.09371       1.20391       1.26977       1.31447
  65   1 1242.7755    0.0943  0.0615 11.7434  0.0000  0.0023   0.0026   0.0054    0.0069   0.0000   440.6454     -0.143526       21.9964    -0.0800526      -4.00172    -0.0318866     0.0628921     0.0827803     0.0961653      0.101547      0.110398      0.119067
  65   2 1566.0251    0.2462  0.1969 11.6305  0.0000  0.0029   0.0030   0.0073    0.0084   0.0000   441.8546     -0.193903       22.0034     0.0325882      -3.83425     -0.146985     0.0751564     0.0973790      0.113462      0.123298      0.132322      0.137519
  65   3 1828.7754    0.5059  0.5182 11.7268  0.0000  0.0046   0.0037   0.0114    0.0142   0.0000   441.8327     -0.275827       22.0374     0.0887550      -3.35341      0.103001      0.110910      0.151063      0.170486      0.190574      0.200357      0.204602
  65   4 2069.5373    0.8389  0.8882 12.0796  0.0000  0.0059   0.0048   0.0151    0.0224   0.0000   442.4192    -0.0569230       22.1844      0.254037      -3.31390     0.0315313      0.142642      0.192793      0.217099      0.240557      0.254012      0.264696
  65   5 2297.1018    1.3587  1.2261 12.6961  0.0000  0.0069   0.0067   0.0185    0.0283   0.0000   442.4812     -0.212982       21.9381     -0.178147      -3.58462     0.0378961      0.169028      0.228189      0.256101      0.287051      0.300241      0.315507
  65   6 2510.0909    2.0718  1.4135 13.3145  0.0000  0.0072   0.0093   0.0194    0.0276   0.0000   442.2588      0.651287       21.7004     -0.580292      -3.42959     -0.819154      0.178437      0.239223      0.267462      0.298976      0.311003      0.325183
  65   7 2716.9925    2.9630  1.3185 14.1216 -0.0000  0.0069   0.0136   0.0184    0.0283   0.0000   442.2980      0.312336       21.5453     -0.141113      -3.47938     -0.376452      0.170089      0.229360      0.256707      0.285576      0.300668      0.311244
  65   8 2920.0316    3.9771  1.1727 14.8761  0.0000  0.0065   0.0196   0.0173    0.0317   0.0000   442.2427      0.321400       21.7462     -0.253246      -3.45964      -1.27337      0.157530      0.211877      0.237673      0.268807      0.279775      0.292655
  65   9 3117.8325    4.5023  1.3443 15.0444  0.0000  0.0068   0.0205   0.0187    0.0282   0.0000   442.0539      0.673006       21.5991     -0.945411      -3.30581      -1.14650      0.169823      0.226758      0.251199      0.284725      0.294735      0.305010
  65  10 3311.5464    3.9506  2.0421 14.7062  0.0000  0.0088   0.0145   0.0235    0.0189   0.0000   442.3542      0.229744       21.4949      0.252533      -2.01723      -1.90264      0.216608      0.293482      0.325112      0.364332      0.380939      0.396451
  65  11 3502.7305    3.1035  3.6539 13.8943  0.0000  0.0124   0.0083   0.0335    0.0144   0.0000   442.7548      0.672017       20.9159      0.521310      -3.27004      -1.97473      0.306523      0.410854      0.465693      0.515905      0.547266      0.564242
  65  12 3691.6379    2.4126  6.1396 13.4692  0.0007  0.0193   0.0052   0.0526    0.0130   0.0000   441.9829      0.115990       22.1841     -0.296021      -2.64600      -3.05845      0.473541      0.638087      0.722087      0.797913      0.844338      0.878627
  65  13 3878.3926    1.8504  9.1544 13.2291  0.0003  0.0297   0.0034   0.0793    0.0109   0.0000   443.3097     -0.397532       20.9673     -0.238400      -1.57483      -2.28400      0.720460      0.976204       1.10546       1.21875       1.28873       1.33230
  66   1 1250.9377    0.0956  0.0617 11.7595  0.0000  0.0022   0.0026   0.0054    0.0068   0.0000   440.5966     -0.279765       22.0431      0.142404      -3.81669     -0.232892     0.0548436     0.0721821     0.0883534     0.0862130     0.0994497      0.102895
  66   2 1575.4659    0.2519  0.2358 11.6463  0.0000  0.0033   0.0028   0.0083    0.0086   0.0000   441.8128    -0.0568918       22.0001     0.0944276      -3.86047    -0.0646551     0.0809277      0.106869      0.121752      0.134733      0.141734      0.150264
  66   3 1839.0052    0.5162  0.5466 11.7427  0.0000  0.0046   0.0037   0.0118    0.0145   0.0000   441.9565     -0.291716       22.0455      0.140220      -3.96532     -0.164239      0.111760      0.149934      0.168090      0.188447      0.199733      0.208039
  66   4 2081.1502    0.8709  0.9453 12.0250  0.0000  0.0059   0.0047   0.0156    0.0241   0.0000   442.2520   -0.00661912       22.1065     -0.197849      -3.62018     0.0348516      0.143617      0.193322      0.217531      0.242089      0.252176      0.266678
  66   5 2309.5348    1.4069  1.2943 12.6314  0.0002  0.0069   0.0066   0.0187    0.0285   0.0000   441.9974      0.262063       22.4146     -0.826173      -3.32464     -0.198084      0.170128      0.225863      0.251483      0.283658      0.296961      0.308928
  66   6 2523.3708    2.1440  1.4189 13.3317 -0.0002  0.0072   0.0094   0.0189    0.0274   0.0000   442.2790    -0.0413474       21.8389     -0.636670      -3.29906     -0.434351      0.174131      0.235069      0.260896      0.297195      0.310711      0.323632
  66   7 2731.3456    3.0172  1.3010 14.1707  0.0000  0.0068   0.0139   0.0182    0.0288   0.0000   442.4211      0.385728       21.6585    -0.0841890      -3.12239     -0.624958      0.166078      0.222049      0.246608      0.278845      0.293131      0.306715
  66   8 2935.2607    4.0564  1.2269 14.7521  0.0000  0.0065   0.0192   0.0173    0.0331   0.0000   442.0292      0.623587       21.5384      0.486088      -3.25085     -0.644659      0.160439      0.214787      0.239336      0.268409      0.283013      0.295022
  66   9 3133.7911    4.4806  1.3779 15.0528 -0.0000  0.0070   0.0200   0.0186    0.0272   0.0000   442.6436       1.12119       22.0991     -0.152285      -3.53316      -1.29125      0.169396      0.228452      0.254287      0.287269      0.296602      0.311272
  66  10 3328.3163    3.9217  2.1636 14.5539  0.0000  0.0090   0.0137   0.0237    0.0189   0.0000   442.3687      0.190469       21.4236      0.199663      -2.12069      -1.25889      0.216339      0.294830      0.328639      0.368449      0.389884      0.400395
  66  11 3520.2548    3.0199  3.7697 13.9243 -0.0000  0.0127   0.0081   0.0346    0.0142   0.0000   442.1092      0.310737       21.0349      -1.21828      -1.71554      -1.53319      0.310627      0.413774      0.468190      0.517904      0.551399      0.569710
  66  12 3709.8760    2.3356  6.3913 13.4850 -0.0005  0.0203   0.0049   0.0551    0.0128   0.0000   441.6964      0.469705       21.6546      0.450290      -2.95489      -2.19713      0.489217      0.659656      0.746940      0.824018      0.870628      0.902591
  67   1 1259.0303    0.0990  0.0780 11.7384  0.0000  0.0027   0.0025   0.0062    0.0069   0.0000   440.7515     -0.246343       21.9735     0.0654957      -3.64892     0.0647975     0.0715853      0.105424      0.119202      0.134548      0.133515      0.138862
  67   2 1584.8000    0.2617  0.2314 11.6473  0.0000  0.0031   0.0029   0.0080    0.0085   0.0000   441.9810     -0.206508       21.9955    -0.0406448      -3.60919     0.0290975     0.0749448     0.0975876      0.114188      0.124286      0.136148      0.141954
  67   3 1849.1439    0.5353  0.5861 11.7120  0.0000  0.0048   0.0036   0.0121    0.0152   0.0000   441.9417     -0.287424       22.5431      0.243168      -3.66605    -0.0104504      0.114294      0.153183      0.173850      0.190509      0.202878      0.212234
  67   4 2092.6630    0.8966  0.9483 12.0719  0.0000  0.0059   0.0048   0.0156    0.0245   0.0000   442.4963     -0.196583       22.2920     0.0506471      -3.25109    -0.0297054      0.138482      0.187410      0.210260      0.234615      0.242297      0.259021
  67   5 2321.8496    1.4515  1.2801 12.7980  0.0000  0.0069   0.0069   0.0186    0.0269   0.0000   442.2465      0.434368       22.3471    0.00833527      -3.41985     -0.103552      0.164027      0.220177      0.249932      0.278175      0.295221      0.308016
  67   6 2536.5364    2.1936  1.4366 13.4140 -0.0000  0.0072   0.0095   0.0191    0.0264   0.0000   442.3539    -0.0245167       22.0588      0.373372      -3.06070      -1.15874      0.171159      0.229973      0.260074      0.292472      0.309781      0.322696
  67   7 2745.6009    3.1035  1.3138 14.1862  0.0000  0.0067   0.0140   0.0180    0.0288   0.0000   442.3391      0.371523       22.2939     -0.255460      -3.53514     -0.466505      0.161928      0.217077      0.243537      0.274735      0.289903      0.300988
  67   8 2950.3825    4.1543  1.2254 14.8177 -0.0000  0.0064   0.0195   0.0172    0.0326   0.0000   442.1388      0.270402       21.9929     -0.309017      -3.03017      -1.33745      0.155547      0.205252      0.230265      0.259612      0.271706      0.283932
  67   9 3149.6499    4.4739  1.4538 14.9852  0.0000  0.0071   0.0192   0.0189    0.0261   0.0000   442.1443      0.470681       21.6257      0.118927      -3.65122      -1.45557      0.170591      0.231078      0.253999      0.286014      0.301090      0.314738
  67  10 3344.9554    3.8253  2.2788 14.5162 -0.0000  0.0091   0.0129   0.0245    0.0179   0.0000   441.9530      0.853216       21.2258     -0.143234      -2.59403      -1.73776      0.219994      0.297235      0.332101      0.368176      0.391994      0.408199
  67  11 3537.6333    2.9925  4.0881 13.7903 -0.0000  0.0133   0.0075   0.0361    0.0143   0.0000   442.4298       1.12764       21.8865      0.309132      -3.27920      -1.13727      0.317026      0.425728      0.480600      0.534425      0.564873      0.587533
  67  12 3728.0327    2.2805  6.6626 13.4911  0.0000  0.0210   0.0047   0.0577    0.0127   0.0000   442.2192       1.08158       22.5831     -0.848302      -2.56323      -4.04670      0.500023      0.668743      0.763651      0.839790      0.896737      0.933413
  68   1 1267.0621    0.1042  0.0720 11.7427  0.0000  0.0024   0.0026   0.0054    0.0068   0.0000   440.7101   -0.00825209       22.0215    -0.0316239      -3.76179      0.276734     0.0612485     0.0819066     0.0912415      0.102509      0.114761      0.119781
  68   2 1594.0243    0.2665  0.2429 11.6439  0.0000  0.0032   0.0029   0.0081    0.0086   0.0000   441.8430     -0.166761       22.0378    -0.0306430      -4.10719      0.178548     0.0771169      0.100137      0.115158      0.126593      0.132595      0.137623
  68   3 1859.2080    0.5466  0.5895 11.7575  0.0000  0.0048   0.0037   0.0121    0.0152   0.0000   441.9196     -0.385700       22.4440     -0.107560      -3.67601    -0.0835905      0.111830      0.151139      0.167676      0.188985      0.201644      0.210210
  68   4 2104.0903    0.9355  0.9642 12.0910  0.0000  0.0058   0.0050   0.0156    0.0249   0.0000   442.3623    -0.0274235       22.2282      0.449357      -3.61954     0.0482237      0.137246      0.184470      0.204997      0.232977      0.244118      0.253940
  68   5 2334.0466    1.4886  1.3194 12.7481  0.0000  0.0070   0.0068   0.0185    0.0277   0.0000   442.4150      0.384373       22.1775    -0.0457795      -3.45428     -0.492722      0.163954      0.221234      0.245351      0.275322      0.289905      0.303405
  68   6 2549.6090    2.2508  1.4570 13.4562  0.0000  0.0072   0.0096   0.0189    0.0261   0.0000   442.1662     0.0284242       21.9327      0.668753      -3.39297     -0.270080      0.171207      0.227206      0.257153      0.288944      0.304881      0.317889
  68   7 2759.7696    3.1887  1.2890 14.3245  0.0000  0.0067   0.0146   0.0178    0.0285   0.0000   442.3147      0.341521       22.3515     -0.185157      -3.13420      -1.14094      0.157162      0.211454      0.233874      0.264865      0.275419      0.288219
  68   8 2965.3879    4.2184  1.2231 14.8488  0.0002  0.0064   0.0197   0.0171    0.0326   0.0000   442.3861      0.669928       22.2607     -0.491326      -3.18275      -1.28014      0.153378      0.204009      0.227880      0.258080      0.272641      0.284375
  68   9 3165.4008    4.4759  1.5259 14.9203 -0.0000  0.0072   0.0185   0.0192    0.0253   0.0000   442.4915      0.716681       21.9072     -0.360006      -3.21372     -0.947851      0.170880      0.230254      0.255467      0.286905      0.302303      0.314972
  68  10 3361.4965    3.7861  2.3841 14.4815  0.0000  0.0094   0.0124   0.0249    0.0174   0.0000   442.0771      0.958542       22.6096     -0.217780      -2.82592      -2.27736      0.220735      0.297253      0.331884      0.372425      0.394238      0.407577
  68  11 3554.9944    2.9086  4.2283 13.8341  0.0000  0.0137   0.0073   0.0373    0.0138   0.0000   442.2812      0.689425       20.9423      0.149016      -1.59592      -1.07292      0.325147      0.435330      0.491835      0.550229      0.586254      0.604959
  68  12 3746.0174    2.2452  7.0972 13.4644  0.0001  0.0222   0.0044   0.0604    0.0124   0.0000   441.4434      0.455361       20.5333      -1.39485      -2.76546      -1.86386      0.521023      0.700953      0.794261      0.880307      0.931889      0.968450
  69   0  848.2407    0.0218  0.0045 12.1247 -0.0089  0.0030   0.0037   0.0025    0.0064   0.0000   436.5865    -0.0874038       21.1590     0.0624809      -3.89918     -0.169072     0.0575772     0.0883860      0.115519     0.0837227      0.130006      0.125246
  69   1 1275.0120    0.1067  0.0843 11.7267  0.0000  0.0024   0.0024   0.0066    0.0068   0.0000   440.6358    -0.0781279       21.8555    -0.0424738      -3.92331      0.118093     0.0552773     0.0753304     0.0869933     0.0954549      0.103754      0.105907
  69   2 1603.1431    0.2735  0.2590 11.6540  0.0000  0.0034   0.0028   0.0082    0.0087   0.0000   441.8379     -0.322589       21.9125      0.115150      -4.10517      0.217184     0.0799918      0.102263      0.120133      0.132112      0.137157      0.142080
  69   3 1869.1834    0.5637  0.5896 11.7653  0.0000  0.0047   0.0038   0.0117    0.0155   0.0000   442.0491     -0.305763       22.2864     -0.228837      -4.03846      0.143646      0.109748      0.145493      0.163818      0.180153      0.189885      0.199045
  69   4 2115.4300    0.9348  0.9997 12.1437  0.0000  0.0061   0.0049   0.0158    0.0249   0.0000   442.3899     -0.495820       21.9594      0.182439      -3.57324     -0.703168      0.142646      0.190135      0.213035      0.241222      0.253113      0.262734
  69   5 2346.1411    1.5252  1.3358 12.8321  0.0000  0.0070   0.0069   0.0187    0.0264   0.0000   442.4176   -0.00686015       22.3272     -0.288569      -3.45720     -0.222717      0.162062      0.219032      0.243881      0.273900      0.285528      0.298820
  69   6 2562.5869    2.2961  1.4689 13.5403  0.0000  0.0072   0.0097   0.0190    0.0248   0.0000   442.2051      0.441094       21.9359     -0.256400      -3.20020     -0.586803      0.167414      0.226098      0.251266      0.283564      0.296535      0.308525
  69   7 2773.8203    3.2389  1.3122 14.3353 -0.0001  0.0067   0.0146   0.0177    0.0282   0.0000   442.4658      0.614630       21.5961     -0.453752      -3.53478     -0.411348      0.157542      0.208791      0.231662      0.262802      0.273692      0.287273
  69   8 2980.2796    4.2793  1.2466 14.9034  0.0000  0.0064   0.0196   0.0173    0.0308   0.0000   442.4140      0.800577       21.8018   -0.00665748      -3.01036      -1.23255      0.149639      0.199235      0.222650      0.252112      0.264211      0.280322
  69   9 3181.0537    4.4529  1.5686 14.8711 -0.0002  0.0073   0.0179   0.0192    0.0243   0.0000   442.1710      0.787672       21.5800     -0.386466      -3.06090      -1.18715      0.171381      0.230132      0.257147      0.287528      0.304043      0.315551
  69  10 3377.9527    3.6918  2.5997 14.3758  0.0000  0.0097   0.0115   0.0263    0.0167   0.0000   441.9048      0.513004       21.6279    -0.0273250      -3.00816      -1.64314      0.225695      0.302390      0.337348      0.378904      0.398198      0.415534
  69  11 3572.1739    2.8296  4.4755 13.8138 -0.0000  0.0144   0.0069   0.0391    0.0135   0.0000   442.6789      0.546870       21.6056      -1.09311      -2.46012      -1.24930      0.333811      0.448893      0.506318      0.560073      0.593668      0.620022
  69  12 3763.9249    2.1697  7.3428 13.4650 -0.0001  0.0234   0.0042   0.0631    0.0121   0.0000   442.6143     0.0714943       22.2882      -1.00454      -1.97158      -3.29493      0.534999      0.724995      0.825065      0.915199      0.971034       1.00654
  70   1 1282.9068    0.1056  0.0820 11.7248  0.0000  0.0024   0.0024   0.0063    0.0067   0.0000   440.6487     -0.202487       21.8156      0.173932      -3.99836      0.114428     0.0542266     0.0765181     0.0855661     0.0955732      0.103278      0.106154
  70   2 1612.1621    0.2832  0.2680 11.6386  0.0000  0.0034   0.0029   0.0082    0.0088   0.0000   441.6341     -0.243524       22.1132      0.143890      -3.98728     -0.167440     0.0783639      0.104004      0.118061      0.129715      0.138291      0.144360
  70   3 1879.0743    0.5821  0.6261 11.7311  0.0000  0.0048   0.0037   0.0120    0.0162   0.0000   442.0822     -0.321115       21.9159      0.128011      -3.43923     -0.272338      0.110389      0.145049      0.160268      0.182032      0.193931      0.200242
  70   4 2126.6509    0.9613  1.0354 12.2395  0.0000  0.0062   0.0050   0.0163    0.0248   0.0000   442.4816    -0.0687297       22.3096      0.132823      -3.43351    -0.0306400      0.141953      0.193129      0.215559      0.240957      0.251237      0.264159
  70   5 2358.0977    1.5628  1.3902 12.8151  0.0000  0.0070   0.0069   0.0187    0.0257   0.0000   442.3967     -0.115766       21.7179      0.140367      -3.63899     -0.175277      0.161774      0.216087      0.243720      0.275401      0.290205      0.301871
  70   6 2575.4976    2.3779  1.4305 13.5627 -0.0000  0.0070   0.0101   0.0186    0.0262   0.0000   442.0710    -0.0117380       22.0004     0.0786125      -3.66592     -0.889047      0.160623      0.216328      0.242222      0.272946      0.284000      0.301074
  70   7 2787.8095    3.3365  1.3024 14.3929  0.0000  0.0065   0.0149   0.0178    0.0281   0.0000   442.6719      0.438527       22.2416     0.0140938      -3.32333     -0.922576      0.150126      0.203096      0.226181      0.255007      0.266420      0.279508
  70   8 2995.0693    4.3012  1.2339 15.0126  0.0001  0.0064   0.0198   0.0171    0.0288   0.0000   442.3616      0.346999       22.0574     -0.410540      -3.57441     -0.440768      0.147875      0.197700      0.222922      0.248441      0.264838      0.278539
  70   9 3196.5995    4.4386  1.5682 14.9653 -0.0000  0.0073   0.0179   0.0193    0.0238   0.0000   442.3028      0.580768       21.3737     -0.251045      -3.14230     -0.960915      0.169119      0.226872      0.255565      0.288219      0.301141      0.312584
  70  10 3394.2536    3.5921  2.7436 14.3672  0.0000  0.0101   0.0109   0.0271    0.0158   0.0000   442.4140      0.782820       21.3678     -0.147034      -2.40235      -1.34093      0.231110      0.311710      0.349791      0.387763      0.411258      0.430896
  70  11 3589.2823    2.7766  4.7953 13.7426  0.0001  0.0151   0.0065   0.0412    0.0136   0.0000   441.5579      0.825422       21.4436      0.460154      -2.70984      -2.09104      0.345249      0.464357      0.517779      0.581135      0.617317      0.643215
  70  12 3781.7130    2.1064  7.7005 13.4911 -0.0002  0.0245   0.0040   0.0664    0.0117   0.0000   442.1382     -0.623412       20.6789      0.949564     -0.892068      -2.26698      0.552969      0.746520      0.848281      0.939003      0.999003       1.03864
  71   1 1290.7392    0.1090  0.0870 11.6950  0.0000  0.0025   0.0024   0.0062    0.0067   0.0000   440.5429     -0.130233       21.9626    -0.0379799      -4.05454     0.0798434     0.0576645     0.0739505     0.0820991     0.0942713     0.0984370     0.0985541
  71   2 1621.0744    0.2900  0.2781 11.6236  0.0000  0.0034   0.0028   0.0082    0.0089   0.0000   441.7476     -0.132790       22.2005      0.204485      -3.82963      0.104729     0.0797110      0.104925      0.121412      0.131133      0.142621      0.148982
  71   3 1888.8907    0.5868  0.6660 11.7569  0.0000  0.0049   0.0037   0.0127    0.0163   0.0000   441.9456     -0.535381       22.5538     0.0791416      -3.25878     -0.455480      0.110683      0.148555      0.166754      0.183328      0.196530      0.205789
  71   4 2137.8086    0.9907  1.0487 12.1991  0.0000  0.0061   0.0051   0.0162    0.0261   0.0000   442.2787    -0.0592280       22.4384     -0.339142      -3.94853     -0.258108      0.139527      0.186814      0.211144      0.233516      0.248950      0.260177
  71   5 2369.9755    1.6117  1.3604 12.9381  0.0000  0.0070   0.0072   0.0186    0.0255   0.0000   442.3581     -0.142335       21.8778      0.247833      -3.42706     -0.773620      0.155702      0.208962      0.234470      0.262538      0.277365      0.287641
  71   6 2588.3007    2.4215  1.4724 13.5676  0.0000  0.0071   0.0101   0.0188    0.0259   0.0000   442.4285      0.373560       21.7797     -0.218846      -3.36486     -0.972661      0.158989      0.214417      0.239083      0.271148      0.282899      0.299655
  71   7 2801.6885    3.4175  1.3069 14.3999  0.0000  0.0065   0.0151   0.0174    0.0279   0.0000   442.6208      0.546629       21.5691     -0.449623      -3.82788     -0.912297      0.147759      0.200594      0.222951      0.252650      0.262922      0.277786
  71   8 3009.7505    4.4169  1.2706 14.8993  0.0000  0.0064   0.0196   0.0169    0.0305   0.0000   442.2514      0.494363       21.9544     -0.208651      -3.36994      -1.28006      0.146333      0.194691      0.217497      0.247907      0.256797      0.269637
  71   9 3212.0219    4.3781  1.6569 14.9706 -0.0001  0.0075   0.0173   0.0200    0.0221   0.0000   442.3160      0.204126       21.9250     -0.326582      -3.44019      -1.32638      0.171210      0.230672      0.256459      0.290810      0.304550      0.315975
  71  10 3410.4983    3.5422  2.8594 14.2602  0.0000  0.0103   0.0103   0.0272    0.0158   0.0000   442.1401      0.742553       21.4183     0.0503136      -2.03222      -1.49317      0.232581      0.314153      0.354244      0.395377      0.417304      0.434803
  71  11 3606.2939    2.7233  5.0465 13.7062 -0.0002  0.0158   0.0061   0.0431    0.0134   0.0000   442.5195       1.34386       21.7519     -0.103553      -2.76760      -1.95438      0.354592      0.481181      0.539809      0.597653      0.638199      0.663385
  71  12 3799.3878    2.0780  8.0182 13.4610  0.0006  0.0253   0.0039   0.0685    0.0114   0.0000   442.7449     -0.638967       20.4351    -0.0268667      -3.94193      -4.40445      0.565992      0.767318      0.870729      0.965277       1.02483       1.06768
  72   1 1298.5062    0.1150  0.0819 11.7070  0.0000  0.0022   0.0024   0.0058    0.0067   0.0000   440.5934    -0.0791177       22.0934     0.0369253      -3.96376      0.248083     0.0490781     0.0622103     0.0758373     0.0824094     0.0872450     0.0914904
  72   2 1629.8907    0.3004  0.2977 11.6470  0.0000  0.0035   0.0028   0.0087    0.0090   0.0000   441.8601     -0.295294       22.3589    -0.0890250      -4.01005    -0.0908479     0.0791902      0.103189      0.119135      0.130472      0.140539      0.145876
  72   3 1898.6258    0.5983  0.6678 11.8090  0.0000  0.0048   0.0037   0.0127    0.0161   0.0000   441.6884     -0.283131       22.0173      0.214861      -4.01176    -0.0715143      0.108463      0.146230      0.164371      0.184639      0.194275      0.205622
  72   4 2148.8491    1.0149  1.0705 12.2313  0.0000  0.0062   0.0051   0.0163    0.0263   0.0000   442.3722    -0.0744360       22.3312    -0.0335115      -3.54236     0.0299537      0.138297      0.187342      0.207278      0.233100      0.246607      0.260816
  72   5 2381.7337    1.6408  1.4376 12.9169  0.0000  0.0071   0.0070   0.0191    0.0245   0.0000   442.5015      0.261379       22.5350      0.408689      -3.66341     -0.573299      0.157268      0.213248      0.235375      0.263995      0.278022      0.290137
  72   6 2601.0322    2.4644  1.4636 13.7103  0.0000  0.0071   0.0102   0.0186    0.0245   0.0000   442.4253     0.0998739       21.9449     -0.264049      -3.30737      -1.21670      0.157471      0.211905      0.237011      0.266291      0.281563      0.292323
  72   7 2815.4510    3.4828  1.3106 14.4656  0.0000  0.0065   0.0153   0.0174    0.0281   0.0000   442.5552      0.741828       22.1820     -0.383260      -3.07320     -0.578808      0.147064      0.197325      0.222909      0.247838      0.263804      0.274637
  72   8 3024.3274    4.4579  1.2972 14.9558  0.0000  0.0064   0.0196   0.0173    0.0296   0.0000   442.3600      0.271023       22.0827      0.306167      -3.41750     -0.708137      0.143029      0.193523      0.214013      0.242927      0.254049      0.266377
  72   9 3227.3520    4.3220  1.7283 14.8964  0.0000  0.0076   0.0164   0.0202    0.0210   0.0000   442.4848      0.375228       22.1680     -0.798841      -2.23759      -1.74829      0.170729      0.232170      0.257888      0.291519      0.305734      0.320318
  72  10 3426.6555    3.4863  3.0187 14.2272  0.0000  0.0106   0.0099   0.0283    0.0155   0.0000   442.6696      0.911597       21.8233      0.396931      -2.68366     -0.893440      0.236187      0.318435      0.358919      0.401139      0.426536      0.440311
  72  11 3623.1927    2.6519  5.2884 13.7484  0.0004  0.0165   0.0059   0.0450    0.0132   0.0000   442.5880     -0.242837       22.3824      0.110013      -3.35507     -0.891305      0.368000      0.495016      0.559978      0.627128      0.661271      0.687507
  72  12 3816.9828    1.9989  8.1857 13.4608 -0.0003  0.0262   0.0037   0.0709    0.0113   0.0000   440.9891      0.545321       21.2226     -0.838367      -1.48036      -2.15075      0.575743      0.776963      0.884982      0.978508       1.03513       1.07881
  73   1 1306.2136    0.1155  0.0815 11.7062  0.0000  0.0022   0.0024   0.0056    0.0066   0.0000   440.5866     -0.222529       22.0056      0.230841      -3.84715     -0.154641     0.0493877     0.0647756     0.0725796     0.0806437     0.0850989     0.0914410
  73   2 1638.6092    0.3097  0.2982 11.6499  0.0000  0.0034   0.0029   0.0084    0.0090   0.0000   441.5910     -0.374448       22.0108      0.294885      -4.05620      0.252642     0.0764034     0.0991473      0.112335      0.127799      0.130582      0.138303
  73   3 1908.2975    0.6155  0.7301 11.7673  0.0001  0.0051   0.0037   0.0133    0.0174   0.0000   441.8106     -0.426155       22.2791     0.0556745      -3.97253     0.0255922      0.112060      0.152496      0.171577      0.193018      0.202542      0.214821
  73   4 2159.8058    1.0349  1.0937 12.3514  0.0000  0.0062   0.0052   0.0168    0.0252   0.0000   442.1957      0.102172       22.0805     -0.397904      -3.96657     -0.357193      0.136839      0.184356      0.208753      0.233041      0.246866      0.260201
  73   5 2393.4067    1.6900  1.4628 12.9339  0.0000  0.0071   0.0070   0.0190    0.0241   0.0000   442.3430    0.00607593       22.0649    0.00152795      -3.50147     -0.338593      0.153795      0.206738      0.231983      0.258333      0.271934      0.285867
  73   6 2613.6815    2.5211  1.5057 13.6444 -0.0000  0.0070   0.0102   0.0186    0.0250   0.0000   442.7452     0.0338219       21.8962    -0.0963279      -3.39723     -0.179257      0.155709      0.207198      0.233077      0.262806      0.277015      0.291099
  73   7 2829.1455    3.5799  1.3291 14.4631  0.0000  0.0065   0.0154   0.0173    0.0277   0.0000   442.3648      0.276966       22.0057     -0.239321      -3.61720     -0.984871      0.143244      0.190501      0.215920      0.240327      0.253114      0.264775
  73   8 3038.7978    4.4135  1.3434 14.9974 -0.0000  0.0065   0.0189   0.0175    0.0267   0.0000   442.5809      0.988987       22.1206     -0.248534      -3.19950      -1.01097      0.145319      0.194610      0.217383      0.244793      0.258461      0.269176
  73   9 3242.5948    4.3200  1.8256 14.8069  0.0000  0.0078   0.0157   0.0205    0.0207   0.0000   442.0842       1.05881       21.8428     -0.291997      -3.22024      -1.02219      0.170994      0.230251      0.258060      0.289149      0.304073      0.319650
  73  10 3442.7018    3.4010  3.1470 14.2148 -0.0000  0.0108   0.0094   0.0293    0.0150   0.0000   442.4021      0.951752       22.3069     -0.608639      -2.56233      -1.07153      0.237821      0.319344      0.361670      0.404045      0.427620      0.449263
  73  11 3639.9710    2.5858  5.4553 13.7396 -0.0008  0.0171   0.0057   0.0470    0.0132   0.0000   442.2874      0.389933       21.3681      -1.75583      -2.32164     -0.764494      0.374180      0.504859      0.571947      0.635444      0.676802      0.704191
  74   1 1313.8494    0.1200  0.0926 11.7174  0.0000  0.0024   0.0024   0.0058    0.0067   0.0000   440.6114    -0.0855571       22.0074     0.0518326      -4.02628    -0.0192661     0.0526579     0.0699653     0.0848118     0.0926115      0.100045      0.102383
  74   2 1647.2253    0.3224  0.3054 11.6604  0.0000  0.0034   0.0029   0.0085    0.0092   0.0000   441.6562     -0.168113       22.0463    -0.0631522      -3.90390     -0.187409     0.0755028     0.0987236      0.114608      0.125220      0.132551      0.139664
  74   3 1917.9059    0.6278  0.7183 11.8273  0.0000  0.0050   0.0037   0.0130    0.0173   0.0000   442.0263     -0.322633       21.9575     -0.177585      -4.06117      0.120428      0.108041      0.144870      0.162849      0.182114      0.193100      0.203635
  74   4 2170.6588    1.0686  1.1566 12.3426  0.0000  0.0064   0.0052   0.0172    0.0267   0.0000   442.3632    -0.0622852       22.0188     0.0726699      -3.76218     -0.182707      0.138177      0.188356      0.208683      0.236728      0.249557      0.260894
  74   5 2404.9645    1.7294  1.5076 12.9785 -0.0000  0.0072   0.0070   0.0190    0.0236   0.0000   442.3057    0.00895782       22.4359     -0.113065      -3.48084     -0.278500      0.156025      0.211476      0.233966      0.266098      0.278946      0.293727
  74   6 2626.2601    2.6011  1.4620 13.7952  0.0000  0.0069   0.0107   0.0184    0.0251   0.0000   442.6365      0.191905       22.0868      0.179457      -3.60419      -1.21326      0.151548      0.205835      0.227344      0.257307      0.270933      0.285884
  74   7 2842.7375    3.6546  1.3284 14.4660  0.0000  0.0064   0.0155   0.0170    0.0283   0.0000   442.6995      0.417611       21.8913      0.266847      -3.70885     -0.627524      0.141894      0.191202      0.212818      0.237512      0.251235      0.261553
  74   8 3053.1680    4.5103  1.3260 15.0265 -0.0001  0.0064   0.0193   0.0171    0.0275   0.0000   442.4664      0.654398       22.0104     -0.569351      -3.24066     -0.925283      0.141270      0.189856      0.211202      0.238846      0.251126      0.262478
  74   9 3257.7753    4.2552  1.8666 14.8320  0.0000  0.0079   0.0153   0.0207    0.0199   0.0000   442.3327      0.670453       21.3662     -0.159894      -3.07231      -1.51354      0.170487      0.229964      0.257408      0.287360      0.303739      0.320022
  74  10 3458.6454    3.3546  3.3432 14.1465  0.0001  0.0112   0.0089   0.0301    0.0146   0.0000   443.0345       1.12756       21.7319     -0.292176      -2.93383      -1.31780      0.240621      0.327423      0.364377      0.408021      0.435963      0.454731
  74  11 3656.6686    2.5656  5.9900 13.6894  0.0016  0.0184   0.0052   0.0502    0.0130   0.0000   442.8143      0.992064       22.7379      0.393369      -3.26326      -2.07912      0.394914      0.530075      0.601049      0.666160      0.706905      0.738094
  75   1 1321.4320    0.1261  0.0978 11.6983  0.0000  0.0024   0.0024   0.0059    0.0066   0.0000   440.4860     -0.226854       21.7674     0.0286710      -4.07450      0.159982     0.0520238     0.0683088     0.0807457     0.0893488     0.0962930     0.0980614
  75   2 1655.7525    0.3248  0.3299 11.6427  0.0000  0.0036   0.0028   0.0088    0.0093   0.0000   441.7283     -0.404794       22.1308    -0.0941967      -3.91184     -0.110702     0.0759017      0.101028      0.114825      0.129473      0.134558      0.143680
  75   3 1927.4395    0.6438  0.7311 11.8354  0.0000  0.0051   0.0037   0.0129    0.0174   0.0000   441.9668     -0.232906       21.9997      0.363607      -4.22351     -0.266307      0.106855      0.146112      0.165132      0.185019      0.195820      0.204256
  75   4 2181.4359    1.1013  1.1678 12.3644  0.0000  0.0063   0.0053   0.0173    0.0271   0.0000   442.4931     -0.155518       22.0460     -0.320981      -3.63333    -0.0267582      0.135349      0.182033      0.205637      0.230152      0.243847      0.258250
  75   5 2416.4348    1.7728  1.5170 13.0564  0.0000  0.0072   0.0072   0.0191    0.0233   0.0000   442.0977     -0.211102       22.2313     -0.646388      -3.35160     -0.288101      0.155000      0.205271      0.230105      0.256976      0.272972      0.287399
  75   6 2638.7615    2.6604  1.4644 13.8637  0.0000  0.0069   0.0108   0.0184    0.0243   0.0000   442.6455      0.520637       22.0667     -0.602120      -3.48766     -0.489348      0.145396      0.197110      0.219156      0.247747      0.262262      0.274586
  75   7 2856.2546    3.7457  1.3171 14.5185  0.0000  0.0064   0.0159   0.0170    0.0288   0.0000   442.3501      0.473480       21.9610     -0.286378      -3.47398      -1.33502      0.136974      0.183634      0.204855      0.230435      0.241084      0.255103
  75   8 3067.4348    4.4933  1.3616 15.0935  0.0000  0.0065   0.0191   0.0177    0.0256   0.0000   442.7037      0.343130       21.7181    -0.0628714      -3.40698     -0.782916      0.140280      0.189014      0.208828      0.235709      0.249532      0.263536
  75   9 3272.8212    4.2085  1.9780 14.7986  0.0000  0.0081   0.0145   0.0214    0.0187   0.0000   442.7182      0.551409       21.9188     -0.426049      -3.18045     -0.942263      0.173131      0.233591      0.260821      0.291991      0.307606      0.325071
  75  10 3474.5495    3.2898  3.5696 14.0657 -0.0000  0.0116   0.0084   0.0315    0.0143   0.0000   442.8690      0.609449       22.1369      0.913335      -3.09244      -1.55784      0.249265      0.335782      0.378631      0.423060      0.447004      0.467928
  75  11 3673.2570    2.4840  6.1303 13.6912 -0.0012  0.0192   0.0050   0.0519    0.0128   0.0000   442.1861      0.854317       22.8667      0.124236      -3.56078      -2.21484      0.405121      0.549970      0.618470      0.689075      0.729633      0.761853
  76   0  888.8051    0.0166  0.0027 12.0859  0.0000  0.0040   0.0030   0.0018    0.0060   0.0000   436.8585      0.276992       21.6854    -0.0331255      -3.23597      0.436078     0.0570356      0.134817      0.112104      0.139125      0.148945      0.130613
  76   1 1328.9587    0.1235  0.1026 11.6961  0.0000  0.0025   0.0023   0.0064    0.0066   0.0000   440.4371     -0.213792       21.9413      0.277945      -4.26218      0.149426     0.0516781     0.0678309     0.0752229     0.0822860     0.0886924     0.0938319
  76   2 1664.1787    0.3315  0.3632 11.6547 -0.0001  0.0038   0.0028   0.0094    0.0096   0.0000   441.4595     -0.106673       22.1058     0.0294333      -4.08886     -0.181099     0.0809714      0.106441      0.124317      0.139944      0.146980      0.155044
  76   3 1936.8907    0.6638  0.7712 11.8484  0.0000  0.0052   0.0038   0.0133    0.0181   0.0000   441.8649     -0.357554       22.2435    -0.0701347      -3.95928     -0.559177      0.107419      0.146889      0.163567      0.186967      0.196715      0.203252
  76   4 2192.1133    1.1201  1.1866 12.3887  0.0000  0.0064   0.0053   0.0172    0.0267   0.0000   442.0510      0.146884       22.2481     -0.110327      -4.11929      0.155995      0.134914      0.180113      0.200153      0.227036      0.240978      0.252001
  76   5 2427.8142    1.8013  1.5302 13.0638 -0.0005  0.0072   0.0072   0.0191    0.0233   0.0000   442.4928      0.292875       22.3579     0.0556700      -3.63842     -0.327485      0.151084      0.202995      0.227217      0.254091      0.266813      0.280575
  76   6 2651.1793    2.6947  1.4627 14.0038  0.0000  0.0069   0.0110   0.0184    0.0229   0.0000   442.6359      0.305608       22.0759    -0.0223061      -3.49569     -0.411859      0.145893      0.197019      0.220648      0.249924      0.263998      0.277362
  76   7 2869.6566    3.8001  1.3029 14.6588  0.0000  0.0063   0.0163   0.0170    0.0276   0.0000   442.7031      0.409723       21.9753     -0.387618      -3.37925     -0.930686      0.133984      0.179314      0.200158      0.226155      0.239024      0.251185
  76   8 3081.6321    4.5432  1.4172 14.9817  0.0000  0.0065   0.0186   0.0177    0.0257   0.0000   442.4147      0.636097       22.3754    -0.0856274      -3.48003      -1.04269      0.140247      0.186972      0.211408      0.237276      0.248007      0.260033
  76   9 3287.7892    4.1132  2.0556 14.8113 -0.0000  0.0083   0.0140   0.0221    0.0179   0.0000   443.0908      0.799527       22.0333     -0.297555      -3.56980      -1.64505      0.174445      0.235171      0.264124      0.298178      0.314133      0.330203
  76  10 3490.3186    3.2127  3.7143 14.0869  0.0003  0.0120   0.0081   0.0327    0.0141   0.0000   443.4309      0.393565       22.1421      0.171546      -1.96488      -2.43933      0.252452      0.340417      0.383320      0.428016      0.454898      0.476576
  76  11 3689.7707    2.4446  6.5464 13.6785  0.0009  0.0202   0.0047   0.0550    0.0126   0.0000   442.6185       1.17064       20.9924      0.162370      -3.44721      -2.62007      0.421573      0.568053      0.646452      0.713582      0.758146      0.793340
  77   0  894.4421    0.0232  0.0036 12.0605 -0.0019  0.0023   0.0034   0.0016    0.0060   0.0000   436.8385      0.109783       21.8357     -0.441266      -3.67244     0.0128945     0.0494989     0.0678882     0.0911037      0.104246      0.136797      0.104194
  77   1 1336.4136    0.1307  0.1083 11.6802  0.0000  0.0024   0.0023   0.0065    0.0066   0.0000   440.5979    -0.0609159       21.9878     0.0963234      -3.87450     0.0111020     0.0505845     0.0656287     0.0770571     0.0841400     0.0921118     0.0941706
  77   2 1672.5331    0.3441  0.3606 11.6573  0.0002  0.0037   0.0028   0.0092    0.0097   0.0000   441.4103     -0.249299       22.2575    -0.0597159      -4.19571      0.197217     0.0766021      0.103973      0.118413      0.130631      0.140090      0.147321
  77   3 1946.3043    0.6756  0.7644 11.9118  0.0000  0.0051   0.0038   0.0132    0.0176   0.0000   441.9916     -0.316553       21.8482    -0.0305176      -3.59624     -0.160148      0.105142      0.140236      0.158622      0.179761      0.188628      0.199766
  77   4 2202.6965    1.1498  1.2191 12.3675  0.0000  0.0065   0.0053   0.0173    0.0272   0.0000   442.3581     0.0316794       22.1833     0.0475901      -3.77152     -0.263273      0.132910      0.181067      0.202540      0.226833      0.241564      0.251148
  77   5 2439.1038    1.8481  1.5730 13.1361 -0.0000  0.0073   0.0072   0.0191    0.0219   0.0000   442.3044      0.524089       22.0043  -0.000235473      -3.28023     -0.119354      0.151104      0.204347      0.229969      0.255294      0.272988      0.285183
  77   6 2663.5189    2.7312  1.4884 13.9549  0.0000  0.0069   0.0109   0.0185    0.0233   0.0000   442.6362      0.330029       22.4687     -0.542405      -3.34585     -0.222855      0.142897      0.192700      0.216845      0.244506      0.257339      0.272915
  77   7 2882.9978    3.8866  1.3157 14.6241 -0.0000  0.0063   0.0163   0.0168    0.0280   0.0000   442.7622      0.212491       21.9533     -0.260751      -3.23344      -1.04247      0.131532      0.177587      0.198244      0.224258      0.235410      0.249371
  77   8 3095.7319    4.5562  1.4150 15.0532 -0.0002  0.0066   0.0185   0.0174    0.0251   0.0000   442.5465      0.477965       22.3888     -0.377260      -3.41366     -0.868641      0.138218      0.184141      0.208338      0.234663      0.249118      0.257204
  77   9 3302.6668    4.0880  2.2212 14.6457  0.0000  0.0085   0.0131   0.0226    0.0177   0.0000   442.6693      0.923122       22.0253      0.651102      -2.88606      -1.55751      0.178117      0.239144      0.271278      0.302354      0.322589      0.334778
  77  10 3505.9874    3.1374  3.8496 14.0755 -0.0001  0.0124   0.0078   0.0334    0.0138   0.0000   442.6108      0.610973       22.2500     -0.350412      -3.06846      -2.53236      0.258008      0.347608      0.392202      0.439635      0.470415      0.491161
  77  11 3706.1739    2.3625  6.6310 13.7123 -0.0004  0.0206   0.0046   0.0566    0.0122   0.0000   443.3663       1.20319       22.7639      -1.54304      -3.58104      -1.94175      0.426074      0.572648      0.653038      0.723133      0.774680      0.803327
  78   1 1343.8191    0.1309  0.1104 11.6773  0.0000  0.0024   0.0023   0.0065    0.0066   0.0000   440.5349     0.0674898       21.9774     -0.174138      -4.04257      0.172759     0.0501654     0.0664691     0.0722550     0.0816234     0.0893845     0.0934485
  78   2 1680.7776    0.3518  0.3753 11.6492  0.0000  0.0037   0.0028   0.0095    0.0099   0.0000   441.4097     -0.255806       22.1992      0.127633      -4.18547   -0.00607851     0.0771863      0.102189      0.115701      0.127853      0.134632      0.140135
  78   3 1955.6253    0.6978  0.8138 11.8498  0.0001  0.0052   0.0038   0.0136    0.0191   0.0000   441.9028     -0.230318       22.0388    -0.0659547      -3.74977     -0.285484      0.107341      0.143822      0.162211      0.181264      0.193179      0.200175
  78   4 2213.1911    1.1650  1.2543 12.4751 -0.0000  0.0065   0.0053   0.0175    0.0246   0.0000   442.5249     -0.300419       22.0211     -0.114536      -4.17021     -0.781605      0.134773      0.179688      0.202844      0.225045      0.240521      0.251226
  78   5 2450.3131    1.8971  1.5263 13.1971  0.0000  0.0071   0.0075   0.0188    0.0228   0.0000   442.3439     -0.158896       21.7487     0.0394174      -3.13600      0.272267      0.144889      0.196109      0.221180      0.250166      0.261398      0.276161
  78   6 2675.8008    2.8310  1.4940 13.9658  0.0000  0.0069   0.0111   0.0179    0.0233   0.0000   442.3292     0.0437355       22.3919      0.418351      -3.53310     -0.790517      0.141547      0.189347      0.212328      0.237649      0.252655      0.264720
  78   7 2896.2260    3.9590  1.3627 14.5977 -0.0003  0.0063   0.0161   0.0168    0.0268   0.0000   442.4057      0.517166       21.9726      0.123060      -3.08411     -0.830463      0.130494      0.175580      0.197325      0.223168      0.235923      0.247410
  78   8 3109.7034    4.5646  1.4772 15.0619  0.0000  0.0067   0.0181   0.0180    0.0236   0.0000   442.9259      0.732145       21.9801     -0.164857      -3.91015      -1.39164      0.140325      0.188618      0.209767      0.236669      0.253034      0.263263
  78   9 3317.4478    3.9951  2.2788 14.6569 -0.0002  0.0087   0.0126   0.0230    0.0169   0.0000   442.5185      0.857822       21.4381     -0.330946      -2.61563      -1.48416      0.177610      0.241089      0.271725      0.302806      0.319269      0.336597
  78  10 3521.5620    3.0803  4.1653 13.9980  0.0001  0.0130   0.0073   0.0356    0.0139   0.0000   442.6716      0.404994       21.6110      0.463579      -2.43946      -2.19018      0.267180      0.360326      0.407277      0.454635      0.484806      0.504446
  78  11 3722.5381    2.3228  7.0199 13.7112  0.0000  0.0219   0.0044   0.0592    0.0119   0.0000   443.3879      0.771280       21.9335     -0.131408      -4.21582      -2.61494      0.444168      0.605008      0.687550      0.759288      0.806866      0.847531
  79   0  905.6191    0.0307  0.0146 12.0651 -0.0057  0.0035   0.0035   0.0055    0.0060   0.0000   436.8337      0.146362       21.9836     -0.378625      -4.06897      0.173919     0.0770067      0.113954      0.138908      0.161539      0.188143      0.180632
  79   1 1351.1689    0.1377  0.1125 11.6886  0.0000  0.0025   0.0023   0.0060    0.0066   0.0000   440.4780     -0.260630       21.9868   -0.00905559      -4.05438     -0.228669     0.0497859     0.0607995     0.0753911     0.0794610     0.0894360     0.0888687
  79   2 1688.9446    0.3641  0.3877 11.6704  0.0000  0.0038   0.0029   0.0094    0.0100   0.0000   441.3222     -0.213493       22.0806      0.119430      -4.00522    -0.0598403     0.0754971      0.101298      0.115849      0.130118      0.135415      0.143502
  79   3 1964.9007    0.7068  0.8534 11.8915  0.0000  0.0053   0.0038   0.0141    0.0193   0.0000   441.9417    -0.0638052       21.8576      0.289431      -4.07282    -0.0982994      0.107405      0.145083      0.163228      0.184661      0.195918      0.205307
  79   4 2223.5966    1.1956  1.2598 12.5178 -0.0001  0.0065   0.0053   0.0174    0.0244   0.0000   442.3877     0.0840678       22.2151     -0.217412      -3.56587      0.320024      0.131587      0.175447      0.197592      0.220624      0.232945      0.246461
  79   5 2461.4255    1.9539  1.5759 13.2640  0.0000  0.0071   0.0075   0.0192    0.0216   0.0000   442.2028      0.108783       22.0858     -0.116618      -3.57674     -0.352660      0.145423      0.194785      0.220243      0.246490      0.259682      0.273000
  79   6 2688.0086    2.8567  1.5192 14.0300  0.0000  0.0069   0.0111   0.0182    0.0226   0.0000   442.7233     0.0163987       22.2413    -0.0322146      -3.55049     -0.527112      0.139928      0.189091      0.212012      0.237811      0.252998      0.265859
  79   7 2909.3854    4.0044  1.3030 14.7993  0.0000  0.0062   0.0168   0.0167    0.0268   0.0000   442.6304      0.659696       22.1124      0.155327      -3.32816     -0.792512      0.127704      0.173790      0.193283      0.220342      0.234218      0.245442
  79   8 3123.6046    4.5941  1.5144 15.0426  0.0000  0.0068   0.0177   0.0178    0.0230   0.0000   442.5918      0.206854       22.0774     -0.235036      -3.63970      -1.11811      0.138009      0.186191      0.209312      0.234794      0.249966      0.261141
  79   9 3332.1520    3.9714  2.4328 14.5494  0.0000  0.0089   0.0119   0.0236    0.0167   0.0000   442.9458      0.768168       21.4410     -0.143109      -3.21987      -1.03383      0.178843      0.244758      0.274375      0.308516      0.326026      0.341319
  79  10 3537.0966    3.0197  4.4168 14.0284 -0.0003  0.0137   0.0070   0.0375    0.0135   0.0000   442.5404       1.26019       22.2231     -0.405019      -2.39999      -1.00407      0.277305      0.375745      0.424375      0.471873      0.504375      0.526865
  79  11 3738.7671    2.2597  7.1346 13.7250 -0.0002  0.0226   0.0043   0.0608    0.0116   0.0000   442.6201      0.603744       23.1580    -0.0544591      -3.14829      -2.44807      0.450933      0.609670      0.695126      0.769817      0.824833      0.856201
  80   0  911.1712    0.0273  0.0102 12.0628  0.0000  0.0031   0.0034   0.0038    0.0059   0.0000   436.6058     -0.534715       21.4162      0.373325      -3.95403     -0.219324     0.0507983     0.0842660     0.0951031     0.0940631     0.0928759      0.102265
  80   1 1358.4643    0.1413  0.1246 11.6717  0.0000  0.0026   0.0023   0.0063    0.0066   0.0000   440.3706     -0.137868       22.0751     0.0496385      -4.04679    -0.0849817     0.0516637     0.0661675     0.0803746     0.0848613     0.0925103     0.0973272
  80   2 1697.0372    0.3715  0.4061 11.6715  0.0000  0.0039   0.0028   0.0095    0.0102   0.0000   441.2589     -0.380690       22.0599    -0.0283404      -3.55122     0.0209253     0.0764590      0.103018      0.119356      0.131979      0.142231      0.150158
  80   3 1974.1283    0.7221  0.8441 11.9623  0.0000  0.0053   0.0039   0.0139    0.0189   0.0000   442.1112     -0.388483       22.1286     0.0445713      -4.26137      0.232366      0.104425      0.141527      0.157787      0.177783      0.189914      0.198742
  80   4 2233.9301    1.2249  1.2991 12.5596  0.0000  0.0067   0.0054   0.0176    0.0241   0.0000   442.4764      0.237139       22.3044      0.208916      -4.22765     -0.254326      0.131551      0.179377      0.200119      0.226946      0.239435      0.250805
  80   5 2472.4751    1.9803  1.5600 13.3129  0.0000  0.0071   0.0077   0.0190    0.0220   0.0000   442.5172     0.0639135       22.2972     -0.180867      -3.71576     -0.801483      0.142426      0.193249      0.216633      0.242091      0.256193      0.268738
  80   6 2700.1413    2.9309  1.5011 13.9952  0.0000  0.0067   0.0113   0.0179    0.0240   0.0000   442.4999      0.260663       22.0181     0.0864811      -3.46100     -0.625596      0.135768      0.183652      0.205730      0.229700      0.245907      0.256373
  80   7 2922.4509    4.0501  1.3472 14.8607  0.0000  0.0063   0.0167   0.0168    0.0248   0.0000   442.6317      0.347121       22.2353      0.120780      -3.14191     -0.533221      0.127056      0.171768      0.191756      0.219791      0.229994      0.242215
  80   8 3137.4177    4.5718  1.5223 15.0607  0.0000  0.0068   0.0176   0.0179    0.0227   0.0000   442.5372      0.875870       22.0862     -0.510240      -3.56316      -1.05676      0.134908      0.182661      0.205756      0.229760      0.240056      0.254012
  80   9 3346.7981    3.9029  2.5490 14.5031  0.0000  0.0091   0.0113   0.0243    0.0163   0.0000   442.6449       1.10648       21.8347     -0.302088      -3.46761      -1.13779      0.180578      0.245951      0.276960      0.310620      0.328609      0.342312
  80  10 3552.5069    2.9577  4.5002 14.0223  0.0007  0.0140   0.0068   0.0380    0.0134   0.0000   443.1805      0.201909       21.7530     -0.465327      -2.65669      -2.03255      0.280993      0.378724      0.427769      0.478627      0.511747      0.530699
  80  11 3754.9041    2.2304  7.6213 13.7241  0.0006  0.0240   0.0041   0.0641    0.0111   0.0000   442.0427     -0.627937       21.8809      0.962436      -3.04465      -2.49176      0.470612      0.642634      0.723588      0.805002      0.857535      0.896352
  81   0  916.6779    0.0284  0.0080 12.0365  0.0000  0.0037   0.0036   0.0035    0.0059   0.0000   436.7202     -0.650281       21.4800     0.0415401      -3.83499    -0.0463964     0.0892724      0.132741      0.171537      0.155912      0.174709      0.186364
  81   1 1365.7028    0.1455  0.1267 11.6712  0.0000  0.0026   0.0023   0.0062    0.0066   0.0000   440.4429     0.0359586       22.0313     0.0136377      -3.86410     0.0858336     0.0527403     0.0695317     0.0823326     0.0876414     0.0940693     0.0971811
  81   2 1705.0338    0.3773  0.4089 11.6707  0.0000  0.0038   0.0028   0.0096    0.0102   0.0000   441.3637     -0.250864       22.3477     0.0778926      -3.99382     -0.126742     0.0756260     0.0985843      0.113203      0.126189      0.133890      0.140495
  81   3 1983.2889    0.7348  0.8935 11.9066  0.0000  0.0054   0.0038   0.0144    0.0196   0.0000   442.0851     -0.237716       22.0698     -0.195084      -3.98145     -0.239804      0.103771      0.141017      0.158834      0.179121      0.189748      0.197860
  81   4 2244.1393    1.2576  1.3193 12.5938 -0.0000  0.0066   0.0054   0.0177    0.0236   0.0000   442.0269    0.00450346       21.8108     0.0137248      -3.31552     -0.491968      0.129935      0.175603      0.195758      0.220530      0.232440      0.247172
  81   5 2483.4338    2.0312  1.6079 13.3034  0.0000  0.0071   0.0076   0.0191    0.0215   0.0000   442.3353      0.111672       22.2091     -0.284809      -3.76792     -0.572672      0.141943      0.193326      0.215969      0.242620      0.256331      0.268234
  81   6 2712.2089    2.9896  1.4873 14.1044 -0.0000  0.0066   0.0117   0.0180    0.0236   0.0000   442.6359      0.210376       22.0864     -0.325665      -3.55334     -0.702637      0.133895      0.178522      0.201890      0.225457      0.238270      0.253329
  81   7 2935.4303    4.1145  1.3468 14.8718  0.0000  0.0063   0.0169   0.0169    0.0253   0.0000   442.5073      0.307301       22.1184     -0.235848      -3.62146     -0.724408      0.125188      0.169699      0.188634      0.214196      0.227298      0.238551
  81   8 3151.1660    4.6053  1.6024 14.9227  0.0000  0.0068   0.0170   0.0182    0.0230   0.0000   442.9866      0.494916       21.8156    -0.0358928      -3.62940      -1.18444      0.136398      0.180326      0.205659      0.230945      0.243752      0.256639
  81   9 3361.3411    3.8517  2.6464 14.5019  0.0000  0.0092   0.0110   0.0249    0.0157   0.0000   442.5655       1.01303       21.8078     -0.452877      -3.08485      -1.56687      0.182386      0.245156      0.276729      0.310745      0.330799      0.345245
  81  10 3567.8484    2.9186  4.8505 13.9543 -0.0003  0.0149   0.0064   0.0408    0.0136   0.0000   442.9133      0.411507       22.1966      0.554255      -2.66000      -1.74566      0.293025      0.395534      0.446365      0.498007      0.532318      0.555901
  81  11 3770.8836    2.1437  7.5601 13.6982 -0.0006  0.0239   0.0040   0.0647    0.0112   0.0000   442.9982     -0.300816       21.9994       1.93660     -0.576251      -3.12150      0.467589      0.631071      0.720053      0.802256      0.855212      0.895404
  82   0  922.1425    0.0220  0.0021 12.0497  0.0000  0.0025   0.0035   0.0009    0.0058   0.0000   436.7505     -0.175739       21.2343      0.216971      -4.24902    -0.0508678     0.0577703     0.0868312     0.0893011     0.0946522     0.0845186     0.0840712
  82   1 1372.8940    0.1418  0.1266 11.6737  0.0000  0.0026   0.0023   0.0064    0.0065   0.0000   440.4278    -0.0176470       21.9362    -0.0692083      -4.02739      0.163062     0.0506599     0.0663879     0.0771095     0.0863210     0.0908325     0.0935304
  82   2 1712.9637    0.3872  0.4311 11.6752  0.0000  0.0039   0.0028   0.0098    0.0104   0.0000   441.3769     -0.130595       21.7167    -0.0478851      -3.76370     0.0431520     0.0760594      0.101796      0.116603      0.130448      0.138221      0.144311
  82   3 1992.3869    0.7553  0.9050 11.9524  0.0000  0.0054   0.0039   0.0143    0.0203   0.0000   441.8832     -0.131785       22.3724     0.0616590      -3.90217     -0.169412      0.104995      0.143282      0.160515      0.179590      0.192671      0.201471
  82   4 2254.2712    1.2847  1.3485 12.6055  0.0000  0.0066   0.0054   0.0178    0.0235   0.0000   442.5291     -0.169352       22.1754     -0.373415      -3.74286     -0.576056      0.130432      0.175317      0.197751      0.221703      0.236108      0.247810
  82   5 2494.3252    2.0726  1.6541 13.2754  0.0000  0.0072   0.0076   0.0192    0.0219   0.0000   442.4272      0.161231       22.2621      0.181597      -3.54666      -1.10851      0.140978      0.190087      0.211226      0.240316      0.252418      0.267384
  82   6 2724.1992    3.0657  1.4676 14.1822  0.0000  0.0066   0.0119   0.0175    0.0229   0.0000   442.5719      0.277263       22.0150     -0.370866      -3.70155     -0.690875      0.129965      0.176472      0.197409      0.223694      0.237064      0.249454
  82   7 2948.3152    4.1596  1.3704 14.8580  0.0000  0.0063   0.0167   0.0167    0.0253   0.0000   442.6208      0.549837       22.5039     -0.170788      -3.66063     -0.727682      0.125257      0.167601      0.187830      0.211682      0.221959      0.235161
  82   8 3164.8094    4.5454  1.6353 15.0064 -0.0000  0.0070   0.0166   0.0185    0.0210   0.0000   442.7124       1.01450       21.9557     -0.438631      -3.47363      -1.17652      0.135595      0.184775      0.206287      0.232879      0.246011      0.259243
  82   9 3375.8147    3.7633  2.7434 14.5229  0.0000  0.0095   0.0105   0.0256    0.0149   0.0000   442.5423      0.903809       22.0804     -0.255863      -3.04339      -1.69928      0.184640      0.250299      0.281930      0.314905      0.336633      0.349695
  82  10 3583.0957    2.8422  5.0762 13.9637  0.0000  0.0156   0.0060   0.0424    0.0134   0.0000   443.0747   -0.00571357       21.5023      -1.12351      -2.95948      -1.48667      0.301342      0.406467      0.465114      0.519274      0.548377      0.576700
  83   1 1380.0203    0.1465  0.1238 11.6494  0.0000  0.0025   0.0023   0.0060    0.0065   0.0000   440.4860     -0.166723       21.7101     0.0108410      -4.19568      0.191018     0.0499393     0.0608306     0.0721492     0.0802632     0.0857328     0.0859625
  83   2 1720.8000    0.3980  0.4418 11.6778  0.0000  0.0039   0.0029   0.0097    0.0106   0.0000   441.2113     -0.283362       21.8056     0.0987644      -3.97696     -0.100746     0.0753986      0.103013      0.117414      0.133163      0.138833      0.145180
  83   3 2001.4200    0.7679  0.9026 11.9873  0.0000  0.0054   0.0039   0.0142    0.0199   0.0000   441.9517     -0.297341       22.1494      0.291097      -4.10888    -0.0333271      0.102358      0.139139      0.155857      0.175202      0.185412      0.193495
  83   4 2264.3334    1.3295  1.4270 12.5322  0.0001  0.0067   0.0054   0.0179    0.0232   0.0000   442.1716    0.00810403       22.0332    -0.0215428      -3.47509     -0.243901      0.129681      0.175373      0.196544      0.222589      0.234641      0.247369
  83   5 2505.1499    2.1214  1.6386 13.3755  0.0000  0.0072   0.0078   0.0190    0.0215   0.0000   442.4748     0.0460837       22.1449     0.0903571      -3.58854     -0.589590      0.137849      0.187176      0.211058      0.237191      0.252943      0.267708
  83   6 2736.1442    3.1194  1.5038 14.1889  0.0000  0.0066   0.0119   0.0178    0.0228   0.0000   442.6918      0.240658       22.0402     -0.248240      -3.62746     -0.340649      0.129993      0.174221      0.197338      0.220702      0.234807      0.247485
  83   7 2961.1067    4.2621  1.3841 14.8135  0.0000  0.0062   0.0168   0.0166    0.0256   0.0000   442.8085      0.479378       22.2793     -0.322545      -3.13915     -0.903014      0.120447      0.163627      0.182750      0.206664      0.218488      0.231638
  83   8 3178.3683    4.5496  1.6761 15.0167  0.0000  0.0070   0.0164   0.0188    0.0205   0.0000   442.5246      0.740025       22.0435     -0.648048      -3.00792      -1.30117      0.135173      0.182402      0.205498      0.230648      0.244277      0.255993
  83   9 3390.2026    3.7232  2.8919 14.4318  0.0000  0.0098   0.0101   0.0261    0.0151   0.0000   442.7124      0.995800       22.0370    -0.0985667      -3.06407      -1.67851      0.189326      0.254459      0.287635      0.322373      0.341173      0.355940
  83  10 3598.2787    2.8124  5.2736 13.9455  0.0001  0.0162   0.0058   0.0439    0.0135   0.0000   442.3722       1.32110       22.2501     -0.113781      -3.39488      -2.25814      0.310541      0.419278      0.475864      0.529486      0.563345      0.592289
  84   1 1387.1035    0.1507  0.1359 11.6694  0.0000  0.0026   0.0022   0.0065    0.0066   0.0000   440.3233     -0.187871       22.0366    -0.0154558      -3.94592      0.248283     0.0493340     0.0676012     0.0788078     0.0879528     0.0935430     0.0978255
  84   2 1728.5663    0.4084  0.4683 11.6669  0.0001  0.0040   0.0028   0.0099    0.0109   0.0000   441.1975     -0.256559       21.9346    -0.0228993      -4.18854     0.0189938     0.0772219      0.102199      0.113982      0.130274      0.138202      0.143980
  84   3 2010.4121    0.7811  0.9399 12.0500  0.0000  0.0055   0.0039   0.0148    0.0198   0.0000   442.0639    -0.0114078       22.2343     0.0102758      -3.89859    -0.0790859      0.102848      0.139541      0.157189      0.178171      0.189150      0.198767
  84   4 2274.3173    1.3409  1.4220 12.6855  0.0000  0.0068   0.0055   0.0181    0.0220   0.0000   442.3301    -0.0217335       22.3044      0.268987      -4.08835     -0.190335      0.129232      0.174562      0.197797      0.223162      0.237230      0.249448
  84   5 2515.8960    2.1528  1.6316 13.4787  0.0000  0.0072   0.0079   0.0189    0.0208   0.0000   442.3571      0.136183       22.1610      0.457753      -3.55290     -0.861345      0.135777      0.184917      0.206079      0.232439      0.247370      0.260053
  84   6 2747.9929    3.2093  1.5146 14.1392  0.0000  0.0066   0.0120   0.0175    0.0239   0.0000   442.8497      0.236926       22.1509     -0.336895      -3.55871     -0.254071      0.125114      0.169887      0.187368      0.213233      0.224225      0.236950
  84   7 2973.8528    4.3351  1.3902 14.8882  0.0000  0.0063   0.0170   0.0165    0.0253   0.0000   442.5722      0.625990       21.8495     0.0221861      -3.13339     -0.503385      0.121182      0.164283      0.182810      0.208354      0.220799      0.230521
  84   8 3191.8661    4.4745  1.7731 14.9811  0.0000  0.0072   0.0155   0.0193    0.0194   0.0000   442.7969      0.265593       22.2367     -0.546567      -3.23298     -0.950771      0.138637      0.186158      0.209881      0.233297      0.249885      0.261913
  84   9 3404.4890    3.6321  2.9990 14.4674  0.0000  0.0101   0.0097   0.0271    0.0144   0.0000   442.3131      0.880752       21.9115     -0.407412      -2.89195      -1.98809      0.191686      0.257916      0.291207      0.327874      0.347117      0.363628
  84  10 3613.3587    2.7424  5.4759 13.9332  0.0003  0.0168   0.0055   0.0460    0.0133   0.0000   443.5107      0.700296       22.0875     -0.396211      -1.61207      -1.06718      0.317593      0.432001      0.487553      0.542178      0.579603      0.605783
  85   0  938.3577    0.0288  0.0144 12.0123  0.0000  0.0036   0.0032   0.0049    0.0058   0.0000   436.6997      0.364585       21.5965     -0.249533      -4.28704    -0.0537738     0.0616302     0.0887285      0.119654      0.105643      0.119150      0.131862
  85   1 1394.1275    0.1513  0.1495 11.6713  0.0000  0.0027   0.0022   0.0069    0.0066   0.0000   440.2137     -0.131553       21.8200     -0.100788      -4.27365    -0.0480323     0.0533453     0.0675640     0.0790651     0.0885535     0.0930943      0.100877
  85   2 1736.2659    0.4209  0.4884 11.6698  0.0000  0.0041   0.0029   0.0101    0.0113   0.0000   441.1502     -0.171429       21.8903      0.187290      -4.26657     -0.218684     0.0774177      0.103913      0.117839      0.132118      0.139766      0.148233
  85   3 2019.3364    0.8042  0.9801 12.0073 -0.0000  0.0056   0.0039   0.0147    0.0213   0.0000   441.8704     -0.140006       22.1843     0.0222952      -3.81241     -0.147865      0.104112      0.140745      0.157289      0.177938      0.188854      0.197694
  85   4 2284.2171    1.3709  1.4395 12.6980 -0.0000  0.0068   0.0055   0.0182    0.0225   0.0000   442.2263    -0.0507664       22.5269     -0.100119      -3.70312      -1.11616      0.127253      0.170955      0.192608      0.217491      0.229219      0.242335
  85   5 2526.5761    2.2126  1.6666 13.4225  0.0000  0.0071   0.0079   0.0190    0.0212   0.0000   442.5687     0.0432238       21.8718    -0.0569130      -3.82812     -0.354804      0.133045      0.180539      0.201780      0.229585      0.242806      0.253572
  85   6 2759.7887    3.2550  1.5035 14.2631  0.0000  0.0065   0.0123   0.0176    0.0231   0.0000   442.9204      0.334532       22.2023     -0.134624      -3.81926     -0.330013      0.125029      0.167524      0.189345      0.213006      0.224237      0.236522
  85   7 2986.4993    4.3686  1.3934 14.9447 -0.0000  0.0063   0.0171   0.0165    0.0246   0.0000   442.6892      0.818806       22.5311      0.173005      -3.61100     -0.896285      0.119018      0.160284      0.178974      0.204138      0.214133      0.226179
  85   8 3205.2715    4.4882  1.8213 14.9141  0.0000  0.0072   0.0152   0.0194    0.0198   0.0000   442.9435      0.563401       22.1279   -0.00490525      -3.73947     -0.697368      0.139257      0.185275      0.207272      0.232656      0.246984      0.261479
  85   9 3418.7360    3.5836  3.2807 14.3371 -0.0000  0.0106   0.0090   0.0284    0.0144   0.0000   442.6748      0.371524       21.7326     -0.506631      -2.91904      -1.96251      0.198684      0.269493      0.303239      0.339179      0.362021      0.379198
  85  10 3628.3434    2.6916  5.8114 13.9461 -0.0007  0.0178   0.0052   0.0483    0.0129   0.0000   443.0705      0.905841       21.6837      0.223682      -3.05000      -1.88559      0.331844      0.448545      0.508680      0.566209      0.605019      0.629355
  86   0  943.7102    0.0290  0.0124 12.0147  0.0000  0.0034   0.0034   0.0042    0.0057   0.0000   437.0022     -0.534436       21.7562    -0.0473716      -3.64573      0.292894     0.0873957     0.0981329      0.125520      0.124160      0.195229      0.201595
  86   1 1401.1080    0.1599  0.1474 11.6642  0.0000  0.0026   0.0022   0.0065    0.0065   0.0000   440.3011     -0.141611       21.8411     0.0193776      -4.12929     -0.162354     0.0500027     0.0642973     0.0746009     0.0830117     0.0875804     0.0894968
  86   2 1743.8766    0.4261  0.5139 11.6734  0.0000  0.0042   0.0028   0.0106    0.0114   0.0000   441.2798     -0.504398       22.0684    0.00737807      -3.87910     0.0612623     0.0768592      0.102765      0.116766      0.130733      0.137744      0.145656
  86   3 2028.2002    0.8200  1.0210 12.0104  0.0000  0.0057   0.0039   0.0152    0.0218   0.0000   441.9958     0.0294134       22.4639     -0.239510      -3.74252     0.0947902      0.104725      0.141759      0.157810      0.180197      0.190135      0.202651
  86   4 2294.0131    1.4140  1.4919 12.6890 -0.0000  0.0068   0.0055   0.0183    0.0216   0.0000   442.1221     -0.140799       21.8427     -0.116994      -3.34342     -0.262200      0.126829      0.171976      0.191829      0.217965      0.229883      0.243530
  86   5 2537.1821    2.2480  1.7371 13.4200 -0.0000  0.0072   0.0078   0.0192    0.0208   0.0000   442.2812     0.0769838       22.2890     -0.155434      -3.30543     -0.227230      0.135549      0.182719      0.204501      0.231908      0.245065      0.256827
  86   6 2771.5034    3.3273  1.5027 14.3692  0.0000  0.0065   0.0125   0.0175    0.0221   0.0000   442.7937      0.172550       22.2444    0.00214627      -3.41258     -0.651408      0.122868      0.164057      0.185448      0.208946      0.221132      0.232995
  86   7 2999.0625    4.3891  1.4014 14.9622  0.0000  0.0062   0.0171   0.0167    0.0246   0.0000   442.8854      0.433309       22.4125    -0.0928568      -3.83913      -1.17525      0.117312      0.158449      0.175472      0.198552      0.208004      0.221429
  86   8 3218.6193    4.4701  1.8802 14.8916 -0.0000  0.0074   0.0148   0.0194    0.0192   0.0000   442.8693      0.565381       22.0332   -0.00941325      -3.44466      -1.31597      0.138270      0.186187      0.210959      0.236655      0.251294      0.261778
  86   9 3432.8892    3.5145  3.4011 14.3256  0.0000  0.0109   0.0087   0.0292    0.0143   0.0000   442.7674      0.725397       21.8299     -0.165305      -2.46965      -1.42459      0.202010      0.272637      0.308585      0.348028      0.367953      0.386907
  86  10 3643.3139    2.6384  6.0576 13.9504  0.0008  0.0185   0.0050   0.0506    0.0126   0.0000   442.9098      0.674471       22.1192     -0.148101      -3.09444      -2.79205      0.339642      0.462567      0.523460      0.584400      0.622507      0.647632
  87   0  949.0283    0.0226  0.0045 12.0112 -0.0036  0.0026   0.0031   0.0025    0.0057   0.0000   436.5801     -0.149114       21.3890      0.428332      -4.48761     -0.473471     0.0386061     0.0631650     0.0694129     0.0781472     0.0610908     0.0763972
  87   1 1408.0321    0.1572  0.1657 11.6665  0.0000  0.0029   0.0022   0.0073    0.0066   0.0000   440.2394     -0.217650       21.9589   -0.00170004      -4.20122    -0.0396419     0.0535704     0.0714530     0.0775220     0.0891377     0.0971897      0.100741
  87   2 1751.4323    0.4368  0.5128 11.7256  0.0000  0.0041   0.0029   0.0105    0.0114   0.0000   441.0933     -0.239794       22.2205      0.317999      -3.80707     -0.319321     0.0741686      0.100711      0.113712      0.128372      0.136394      0.142949
  87   3 2037.0268    0.8240  1.0371 12.0516  0.0000  0.0057   0.0039   0.0153    0.0216   0.0000   442.0504     -0.217542       22.0989    -0.0487282      -3.85089      0.260150      0.105583      0.144169      0.160779      0.182552      0.192329      0.204131
  87   4 2303.7380    1.4391  1.5199 12.7391  0.0000  0.0069   0.0055   0.0184    0.0213   0.0000   442.0948      0.248951       22.0112     -0.157211      -3.67010     -0.257475      0.126602      0.171044      0.192867      0.218168      0.231135      0.240040
  87   5 2547.7555    2.3028  1.7358 13.4861 -0.0005  0.0072   0.0080   0.0193    0.0207   0.0000   442.4613     0.0368782       22.0266     0.0483632      -3.70064     -0.364293      0.132511      0.178719      0.200772      0.227397      0.242087      0.253043
  87   6 2783.1702    3.3684  1.4944 14.3862  0.0000  0.0064   0.0126   0.0174    0.0222   0.0000   442.7789      0.279099       21.9722   -0.00509112      -3.56848    -0.0804947      0.119475      0.160648      0.180929      0.204531      0.215691      0.227283
  87   7 3011.5507    4.4761  1.4241 14.9685  0.0000  0.0062   0.0170   0.0166    0.0239   0.0000   442.6616      0.514338       22.6769    -0.0227195      -3.72778     -0.725877      0.116308      0.155280      0.175318      0.197640      0.211021      0.220830
  87   8 3231.8675    4.3843  1.9583 14.9321 -0.0000  0.0075   0.0142   0.0202    0.0176   0.0000   443.1618      0.695699       22.1258     -0.272852      -3.53302      -1.48069      0.138651      0.187039      0.209765      0.237019      0.250112      0.263929
  87   9 3446.9855    3.4780  3.5345 14.2871  0.0000  0.0111   0.0084   0.0301    0.0143   0.0000   442.8358      0.453803       22.5136   -0.00660958      -2.90727     -0.650772      0.202779      0.273229      0.311267      0.346985      0.367173      0.385806
  87  10 3658.1486    2.5709  6.2009 13.9562 -0.0007  0.0193   0.0049   0.0517    0.0125   0.0000   443.0548      0.451739       22.3274      -1.08197      -4.13464      -1.85284      0.351130      0.472521      0.538408      0.598791      0.639136      0.669409
  88   1 1414.9059    0.1640  0.1629 11.6574  0.0000  0.0027   0.0022   0.0069    0.0066   0.0000   440.1201    -0.0676819       22.0449     -0.172042      -4.15086     -0.151573     0.0514747     0.0672094     0.0763477     0.0849943     0.0916299     0.0953423
  88   2 1758.9012    0.4433  0.5528 11.7034  0.0000  0.0043   0.0028   0.0110    0.0118   0.0000   441.0878     -0.183104       22.1959     0.0733248      -4.47791    0.00995872     0.0775512      0.103266      0.118433      0.132942      0.139876      0.147264
  88   3 2045.7937    0.8588  1.0542 12.0808  0.0000  0.0057   0.0040   0.0154    0.0222   0.0000   441.9025     -0.284609       22.2923     0.0100489      -3.58210     -0.134805      0.102156      0.139687      0.156924      0.175891      0.187927      0.198256
  88   4 2313.3833    1.4775  1.5471 12.7310  0.0000  0.0069   0.0056   0.0183    0.0218   0.0000   442.2520    -0.0512718       21.9609      0.108612      -3.72951     -0.356878      0.126115      0.168934      0.191658      0.214644      0.228155      0.238812
  88   5 2558.2190    2.3355  1.7277 13.5743 -0.0000  0.0072   0.0081   0.0192    0.0203   0.0000   442.3909      0.213363       22.3260     -0.405776      -3.70772     -0.633585      0.130346      0.178636      0.198988      0.224997      0.238988      0.250304
  88   6 2794.7531    3.4272  1.5373 14.3677  0.0001  0.0065   0.0125   0.0175    0.0223   0.0000   442.6343      0.299652       22.0367    -0.0505608      -3.25340     -0.622270      0.120453      0.160853      0.182256      0.205910      0.215594      0.229217
  88   7 3023.9524    4.4630  1.4642 15.0306  0.0000  0.0063   0.0168   0.0172    0.0225   0.0000   442.3137      0.355870       22.3355    -0.0547707      -3.36046     -0.650202      0.115639      0.155412      0.174076      0.197690      0.210477      0.220341
  88   8 3245.0463    4.3703  2.0368 14.8631  0.0000  0.0076   0.0137   0.0204    0.0175   0.0000   442.7793       1.05554       21.9959     -0.124190      -3.21030      -1.20583      0.139408      0.188796      0.212276      0.238748      0.254405      0.267095
  88   9 3460.9978    3.3870  3.6422 14.3515  0.0000  0.0114   0.0082   0.0313    0.0137   0.0000   442.8342    -0.0715716       22.4583      0.110352      -2.79322      -1.46216      0.207826      0.278845      0.317188      0.352842      0.380134      0.396064
  88  10 3672.8878    2.5292  6.6338 13.9441  0.0004  0.0204   0.0046   0.0549    0.0120   0.0000   443.1898      0.529846       22.1631     -0.175258      -4.06131      -1.79770      0.366580      0.495420      0.565774      0.628045      0.675778      0.706804
  89   0  959.5693    0.0342  0.0206 11.9877  0.0000  0.0033   0.0031   0.0054    0.0057   0.0000   436.9382     0.0758064       21.6531      0.369908      -3.92287    -0.0709953     0.0575968     0.0804944     0.0956111      0.100744      0.123549      0.124482
  89   1 1421.7336    0.1705  0.1656 11.6572  0.0000  0.0027   0.0022   0.0067    0.0066   0.0000   440.2535     -0.139418       21.9380      0.184752      -4.18269     -0.177074     0.0491729     0.0627388     0.0742644     0.0841269     0.0904386     0.0926179
  89   2 1766.3244    0.4522  0.5567 11.7289  0.0000  0.0043   0.0029   0.0109    0.0119   0.0000   440.9981     -0.151626       22.0904     -0.181846      -4.36793    -0.0808632     0.0757829      0.103602      0.117370      0.131867      0.139407      0.146984
  89   3 2054.5051    0.8651  1.0726 12.0709  0.0000  0.0058   0.0040   0.0155    0.0231   0.0000   441.9938    -0.0830340       22.2400     0.0183774      -4.11837      0.104728      0.103502      0.139246      0.157406      0.177836      0.189081      0.196225
  89   4 2322.9457    1.4960  1.5687 12.8180 -0.0002  0.0070   0.0056   0.0186    0.0206   0.0000   442.0636      0.162942       22.3389     0.0454505      -3.86554     -0.239396      0.124834      0.168598      0.190413      0.214497      0.228231      0.238856
  89   5 2568.6490    2.4018  1.7089 13.6353 -0.0000  0.0071   0.0083   0.0189    0.0203   0.0000   442.3632      0.239925       22.4914     -0.157685      -3.38541     -0.713522      0.129006      0.174011      0.195718      0.219864      0.234979      0.247008
  89   6 2806.2717    3.5075  1.5291 14.4486 -0.0000  0.0065   0.0128   0.0173    0.0218   0.0000   442.9275      0.512211       22.4658    -0.0739086      -3.66499     -0.392595      0.116815      0.157268      0.176305      0.201558      0.210500      0.221713
  89   7 3036.2718    4.5258  1.4968 15.0166 -0.0000  0.0064   0.0167   0.0170    0.0222   0.0000   442.9226      0.653988       22.2554    -0.0754879      -3.33977     -0.951774      0.115407      0.156315      0.173429      0.198031      0.209489      0.223095
  89   8 3258.1658    4.3413  2.0988 14.8366  0.0000  0.0077   0.0133   0.0207    0.0172   0.0000   442.9111      0.269797       21.9425     0.0320243      -2.86525      -1.07345      0.139778      0.188896      0.213789      0.238434      0.255376      0.270343
  89   9 3474.9424    3.3279  3.8527 14.3192 -0.0002  0.0120   0.0079   0.0327    0.0138   0.0000   442.6352      0.131687       21.7633    -0.0127313      -2.11735      -1.14037      0.215054      0.291625      0.329497      0.370009      0.397388      0.415389
  89  10 3687.6266    2.4724  6.7918 13.9401 -0.0002  0.0210   0.0045   0.0565    0.0118   0.0000   443.4731       1.01837       23.1895      0.178127      -3.27484      -2.31771      0.374199      0.506625      0.578884      0.643900      0.691418      0.723379
  90   0  964.8043    0.0270  0.0116 11.9931  0.0000  0.0032   0.0032   0.0041    0.0056   0.0000   436.5019     -0.196165       21.4079      0.136729      -4.65879    -0.0460082     0.0482007     0.0697802     0.0836000     0.0836254     0.0765972     0.0791609
  90   1 1428.5077    0.1721  0.1722 11.6624  0.0000  0.0028   0.0022   0.0068    0.0066   0.0000   440.1606     -0.207894       22.0183    -0.0608249      -4.17116     -0.136440     0.0503578     0.0657558     0.0768808     0.0835011     0.0925634     0.0968079
  90   2 1773.6751    0.4635  0.5799 11.7038  0.0000  0.0043   0.0028   0.0112    0.0122   0.0000   440.8679     -0.184001       22.1171     0.0219430      -4.10112     -0.451049     0.0747712      0.101277      0.114358      0.128188      0.136547      0.141402
  90   3 2063.1693    0.8870  1.1215 12.1078  0.0000  0.0059   0.0041   0.0159    0.0232   0.0000   441.9221      0.145351       22.2990    -0.0931014      -3.85352    -0.0280685      0.103685      0.140835      0.159803      0.180932      0.190397      0.200825
  90   4 2332.4537    1.5359  1.5815 12.8637  0.0000  0.0070   0.0057   0.0186    0.0209   0.0000   442.0983      0.185997       21.8386     0.0362278      -3.97958     -0.816029      0.124074      0.167891      0.188169      0.212008      0.225298      0.235515
  90   5 2579.0230    2.4237  1.7209 13.7135  0.0000  0.0072   0.0084   0.0190    0.0199   0.0000   442.3179      0.350067       22.4193     -0.358120      -3.47536     -0.351690      0.128187      0.172470      0.194544      0.219212      0.234032      0.246747
  90   6 2817.7325    3.5820  1.5462 14.3361  0.0000  0.0064   0.0128   0.0171    0.0235   0.0000   442.6436      0.253470       22.1895     -0.342839      -3.67459     -0.667422      0.116708      0.158531      0.177647      0.199458      0.214336      0.224427
  90   7 3048.5285    4.5580  1.4911 15.0765  0.0001  0.0063   0.0168   0.0172    0.0217   0.0000   442.9008      0.632225       22.3534     -0.459864      -3.99979      -1.20327      0.113341      0.152063      0.170163      0.192838      0.203521      0.214922
  90   8 3271.2246    4.2886  2.1825 14.7773  0.0000  0.0079   0.0128   0.0212    0.0173   0.0000   442.7133      0.865362       22.7213     -0.126635      -3.18491      -1.30483      0.141865      0.192159      0.215869      0.242997      0.262069      0.275254
  90   9 3488.7791    3.2980  4.0609 14.2543  0.0006  0.0125   0.0075   0.0339    0.0140   0.0000   443.2866      0.745960       21.8870     -0.296902      -3.80863      -1.32408      0.218316      0.298466      0.337246      0.377517      0.399950      0.419361
  90  10 3702.2731    2.4156  6.8982 13.9617  0.0001  0.0215   0.0045   0.0578    0.0116   0.0000   443.6184      0.636415       21.6996     -0.269711      -2.02176      -2.02315      0.377903      0.511919      0.581954      0.648888      0.697139      0.728776
  91   1 1435.2483    0.1764  0.1856 11.6529  0.0000  0.0028   0.0021   0.0073    0.0066   0.0000   440.0899    -0.0678599       22.0529     0.0861655      -4.10464    -0.0561875     0.0508713     0.0668787     0.0781348     0.0839599     0.0885835     0.0936604
  91   2 1780.9665    0.4766  0.5775 11.7438  0.0000  0.0043   0.0029   0.0110    0.0124   0.0000   441.0036     -0.320012       22.3378      0.422324      -4.51232     -0.214402     0.0748843      0.101128      0.113920      0.128375      0.134388      0.143717
  91   3 2071.7700    0.9009  1.1241 12.1685  0.0000  0.0059   0.0041   0.0160    0.0229   0.0000   441.8263     0.0499604       21.9888    -0.0296194      -4.27799     -0.655968      0.103519      0.140396      0.158723      0.177956      0.189782      0.198194
  91   4 2341.8665    1.5640  1.6223 12.9362 -0.0000  0.0071   0.0057   0.0189    0.0198   0.0000   442.4362     0.0847514       22.2357     -0.140713      -3.94487     -0.523317      0.124482      0.167400      0.188327      0.213640      0.224303      0.236265
  91   5 2589.3428    2.4686  1.7041 13.7812  0.0000  0.0070   0.0085   0.0189    0.0193   0.0000   442.6121    -0.0583683       22.1414     -0.275594      -3.90711     -0.835842      0.125569      0.170494      0.190960      0.215239      0.229526      0.241473
  91   6 2829.1281    3.6211  1.5196 14.5632 -0.0000  0.0064   0.0131   0.0172    0.0212   0.0000   442.8667      0.131123       22.4342    -0.0843829      -3.66974     -0.709447      0.113172      0.152981      0.173383      0.196208      0.206824      0.218491
  91   7 3060.7179    4.5929  1.5080 15.1155  0.0000  0.0064   0.0167   0.0170    0.0210   0.0000   442.8725      0.701829       22.3016     -0.251067      -3.42270     -0.840404      0.112505      0.151868      0.168920      0.192036      0.203514      0.215022
  91   8 3284.1824    4.2438  2.2827 14.7942 -0.0000  0.0081   0.0124   0.0217    0.0164   0.0000   442.7574      0.258803       21.9380     -0.253018      -3.56008      -1.11854      0.142825      0.192900      0.216758      0.245214      0.261964      0.274594
  91   9 3502.6044    3.2357  4.2454 14.2518 -0.0011  0.0130   0.0072   0.0355    0.0139   0.0000   442.8792      0.942616       21.9335      0.425055      -3.77938      -1.52431      0.226186      0.306037      0.346621      0.388118      0.414955      0.435450
  92   0  975.1624    0.0353  0.0217 11.9819  0.0000  0.0032   0.0031   0.0056    0.0056   0.0000   436.9196     0.0988979       21.4533      0.199679      -3.78511    -0.0111679     0.0666836     0.0942403      0.104161      0.108090      0.101137      0.106541
  92   1 1441.9299    0.1771  0.1892 11.6524  0.0000  0.0029   0.0021   0.0072    0.0066   0.0000   440.1658     0.0373416       21.9138     0.0342096      -4.13923     -0.111150     0.0502263     0.0656740     0.0769583     0.0839641     0.0873829     0.0927247
  92   2 1788.1774    0.4854  0.6079 11.7421  0.0000  0.0044   0.0029   0.0112    0.0127   0.0000   441.0827    -0.0501752       22.0480      0.214383      -4.15808     -0.246205     0.0747877      0.102630      0.115335      0.129225      0.137247      0.143511
  92   3 2080.3202    0.9151  1.1540 12.2135  0.0000  0.0060   0.0041   0.0161    0.0229   0.0000   442.0134     -0.150965       22.6326      0.378412      -4.10243     -0.383286      0.103837      0.140923      0.159722      0.177017      0.191025      0.198847
  92   4 2351.2000    1.6121  1.6457 12.8543  0.0000  0.0070   0.0057   0.0187    0.0213   0.0000   442.3083    -0.0872553       21.9936     -0.508863      -3.54585     -0.690006      0.121800      0.164558      0.186717      0.208260      0.222295      0.232917
  92   5 2599.5889    2.5211  1.7556 13.7729 -0.0000  0.0071   0.0085   0.0190    0.0195   0.0000   442.4909    0.00494221       22.1390    -0.0340442      -3.78443     -0.699312      0.124567      0.167263      0.188544      0.212550      0.226875      0.239711
  92   6 2840.4513    3.6935  1.5020 14.6278  0.0000  0.0064   0.0134   0.0170    0.0216   0.0000   442.6593      0.500497       22.0343     -0.120912      -3.28411     -0.548538      0.110916      0.150867      0.168786      0.190506      0.203039      0.214853
  92   7 3072.8104    4.6265  1.5619 15.0550  0.0000  0.0064   0.0163   0.0170    0.0210   0.0000   442.7053      0.499783       22.3053     -0.273218      -3.21101     -0.867203      0.111886      0.151071      0.169415      0.190589      0.202024      0.212155
  92   8 3297.0779    4.1612  2.3726 14.8577  0.0000  0.0083   0.0120   0.0225    0.0153   0.0000   442.7137      0.749325       21.6163    -0.0391923      -3.01965      -1.22300      0.145004      0.197360      0.222085      0.249137      0.268223      0.279633
  92   9 3516.3292    3.1676  4.4073 14.2625  0.0015  0.0134   0.0069   0.0368    0.0138   0.0000   443.2985      0.469459       22.1236      0.146183      -3.35064      -1.56626      0.232346      0.312631      0.354517      0.397984      0.428528      0.447066
  93   0  980.2920    0.0363  0.0166 11.9803  0.0000  0.0027   0.0028   0.0036    0.0055   0.0000   437.1780      0.161882       21.9499     -0.143197      -3.81987      0.748416     0.0476014     0.0686534     0.0735993     0.0789878      0.102109      0.128718
  93   1 1448.5623    0.1811  0.1934 11.6527  0.0000  0.0029   0.0021   0.0072    0.0066   0.0000   440.1834     -0.366311       22.3559      0.104488      -4.18003      0.127669     0.0496824     0.0662346     0.0756088     0.0858191     0.0915534     0.0941124
  93   2 1795.3471    0.4926  0.6378 11.7315  0.0000  0.0045   0.0029   0.0116    0.0131   0.0000   440.8985     -0.229095       22.2235      0.107151      -4.11242     -0.274017     0.0759626      0.103769      0.117701      0.132448      0.141411      0.150487
[truncated: 191,202 more chars]
