# Supplementary material for: Global-Mode Analysis of Full-Disk Data from the Michelson Doppler Imager and the Helioseismic and Magnetic Imager
Source: Sol Phys. 2018 Jan 31;293(2):29. doi: 10.1007/s11207-017-1201-5 (PMC6566312; doi:10.1007/s11207-017-1201-5)
Supplement: Supplementary file 2 — (TAR 362.4 MB) [file 11207_2017_1201_MOESM2_ESM.tar › HMI/hmiv360d.6688.36]

   0  12 1822.2082    0.3911  0.2040 11.9355  0.0000  0.0299   0.0545   0.1017    0.1068   0.0000     0.0000       0.00000       0.00000       0.00000       0.00000       0.00000       0.00000       0.00000       0.00000       0.00000       0.00000       0.00000       0.00000       0.00000       0.00000       0.00000       0.00000       0.00000       0.00000       0.00000       0.00000       0.00000       0.00000       0.00000       0.00000       0.00000       0.00000       0.00000       0.00000       0.00000       0.00000       0.00000       0.00000       0.00000       0.00000       0.00000       0.00000       0.00000       0.00000       0.00000       0.00000       0.00000       0.00000       0.00000       0.00000       0.00000       0.00000       0.00000       0.00000       0.00000       0.00000       0.00000       0.00000       0.00000       0.00000       0.00000       0.00000       0.00000       0.00000       0.00000       0.00000       0.00000       0.00000       0.00000       0.00000       0.00000       0.00000       0.00000       0.00000       0.00000       0.00000       0.00000
   0  13 1957.3911    0.5841  0.4428 11.7405  0.0000  0.0452   0.0511   0.1231    0.1931   0.0000     0.0000       0.00000       0.00000       0.00000       0.00000       0.00000       0.00000       0.00000       0.00000       0.00000       0.00000       0.00000       0.00000       0.00000       0.00000       0.00000       0.00000       0.00000       0.00000       0.00000       0.00000       0.00000       0.00000       0.00000       0.00000       0.00000       0.00000       0.00000       0.00000       0.00000       0.00000       0.00000       0.00000       0.00000       0.00000       0.00000       0.00000       0.00000       0.00000       0.00000       0.00000       0.00000       0.00000       0.00000       0.00000       0.00000       0.00000       0.00000       0.00000       0.00000       0.00000       0.00000       0.00000       0.00000       0.00000       0.00000       0.00000       0.00000       0.00000       0.00000       0.00000       0.00000       0.00000       0.00000       0.00000       0.00000       0.00000       0.00000       0.00000       0.00000       0.00000       0.00000
   0  14 2093.5066    0.7114  0.4866 11.7951  0.0000  0.0430   0.0574   0.1154    0.2231   0.0000     0.0000       0.00000       0.00000       0.00000       0.00000       0.00000       0.00000       0.00000       0.00000       0.00000       0.00000       0.00000       0.00000       0.00000       0.00000       0.00000       0.00000       0.00000       0.00000       0.00000       0.00000       0.00000       0.00000       0.00000       0.00000       0.00000       0.00000       0.00000       0.00000       0.00000       0.00000       0.00000       0.00000       0.00000       0.00000       0.00000       0.00000       0.00000       0.00000       0.00000       0.00000       0.00000       0.00000       0.00000       0.00000       0.00000       0.00000       0.00000       0.00000       0.00000       0.00000       0.00000       0.00000       0.00000       0.00000       0.00000       0.00000       0.00000       0.00000       0.00000       0.00000       0.00000       0.00000       0.00000       0.00000       0.00000       0.00000       0.00000       0.00000       0.00000       0.00000       0.00000
   0  15 2228.7381    0.9168  0.6281 12.4777  0.0000  0.0494   0.0713   0.1802    0.2618   0.0000     0.0000       0.00000       0.00000       0.00000       0.00000       0.00000       0.00000       0.00000       0.00000       0.00000       0.00000       0.00000       0.00000       0.00000       0.00000       0.00000       0.00000       0.00000       0.00000       0.00000       0.00000       0.00000       0.00000       0.00000       0.00000       0.00000       0.00000       0.00000       0.00000       0.00000       0.00000       0.00000       0.00000       0.00000       0.00000       0.00000       0.00000       0.00000       0.00000       0.00000       0.00000       0.00000       0.00000       0.00000       0.00000       0.00000       0.00000       0.00000       0.00000       0.00000       0.00000       0.00000       0.00000       0.00000       0.00000       0.00000       0.00000       0.00000       0.00000       0.00000       0.00000       0.00000       0.00000       0.00000       0.00000       0.00000       0.00000       0.00000       0.00000       0.00000       0.00000       0.00000
   0  16 2362.9454    1.3462  0.7961 11.7459  0.0000  0.0523   0.0861   0.1745    0.9314   0.0000     0.0000       0.00000       0.00000       0.00000       0.00000       0.00000       0.00000       0.00000       0.00000       0.00000       0.00000       0.00000       0.00000       0.00000       0.00000       0.00000       0.00000       0.00000       0.00000       0.00000       0.00000       0.00000       0.00000       0.00000       0.00000       0.00000       0.00000       0.00000       0.00000       0.00000       0.00000       0.00000       0.00000       0.00000       0.00000       0.00000       0.00000       0.00000       0.00000       0.00000       0.00000       0.00000       0.00000       0.00000       0.00000       0.00000       0.00000       0.00000       0.00000       0.00000       0.00000       0.00000       0.00000       0.00000       0.00000       0.00000       0.00000       0.00000       0.00000       0.00000       0.00000       0.00000       0.00000       0.00000       0.00000       0.00000       0.00000       0.00000       0.00000       0.00000       0.00000       0.00000
   0  18 2629.6248    2.0633  1.1155  6.7428  0.0000  0.0579   0.1203   0.2668  481.2705   0.0000     0.0000       0.00000       0.00000       0.00000       0.00000       0.00000       0.00000       0.00000       0.00000       0.00000       0.00000       0.00000       0.00000       0.00000       0.00000       0.00000       0.00000       0.00000       0.00000       0.00000       0.00000       0.00000       0.00000       0.00000       0.00000       0.00000       0.00000       0.00000       0.00000       0.00000       0.00000       0.00000       0.00000       0.00000       0.00000       0.00000       0.00000       0.00000       0.00000       0.00000       0.00000       0.00000       0.00000       0.00000       0.00000       0.00000       0.00000       0.00000       0.00000       0.00000       0.00000       0.00000       0.00000       0.00000       0.00000       0.00000       0.00000       0.00000       0.00000       0.00000       0.00000       0.00000       0.00000       0.00000       0.00000       0.00000       0.00000       0.00000       0.00000       0.00000       0.00000       0.00000
   0  19 2764.1860    2.8583  0.6439 13.5423  0.0000  0.0448   0.2041   0.1595    0.6945   0.0000     0.0000       0.00000       0.00000       0.00000       0.00000       0.00000       0.00000       0.00000       0.00000       0.00000       0.00000       0.00000       0.00000       0.00000       0.00000       0.00000       0.00000       0.00000       0.00000       0.00000       0.00000       0.00000       0.00000       0.00000       0.00000       0.00000       0.00000       0.00000       0.00000       0.00000       0.00000       0.00000       0.00000       0.00000       0.00000       0.00000       0.00000       0.00000       0.00000       0.00000       0.00000       0.00000       0.00000       0.00000       0.00000       0.00000       0.00000       0.00000       0.00000       0.00000       0.00000       0.00000       0.00000       0.00000       0.00000       0.00000       0.00000       0.00000       0.00000       0.00000       0.00000       0.00000       0.00000       0.00000       0.00000       0.00000       0.00000       0.00000       0.00000       0.00000       0.00000       0.00000
   0  20 2899.0224    3.5175  0.8374  6.3835  0.0000  0.0454   0.2272   0.2117 1000.0000   0.0000     0.0000       0.00000       0.00000       0.00000       0.00000       0.00000       0.00000       0.00000       0.00000       0.00000       0.00000       0.00000       0.00000       0.00000       0.00000       0.00000       0.00000       0.00000       0.00000       0.00000       0.00000       0.00000       0.00000       0.00000       0.00000       0.00000       0.00000       0.00000       0.00000       0.00000       0.00000       0.00000       0.00000       0.00000       0.00000       0.00000       0.00000       0.00000       0.00000       0.00000       0.00000       0.00000       0.00000       0.00000       0.00000       0.00000       0.00000       0.00000       0.00000       0.00000       0.00000       0.00000       0.00000       0.00000       0.00000       0.00000       0.00000       0.00000       0.00000       0.00000       0.00000       0.00000       0.00000       0.00000       0.00000       0.00000       0.00000       0.00000       0.00000       0.00000       0.00000       0.00000
   0  22 3168.8607    3.6935  1.1887 12.2003  0.0069  0.0692   0.2469   0.2607    2.2657   0.0000     0.0000       0.00000       0.00000       0.00000       0.00000       0.00000       0.00000       0.00000       0.00000       0.00000       0.00000       0.00000       0.00000       0.00000       0.00000       0.00000       0.00000       0.00000       0.00000       0.00000       0.00000       0.00000       0.00000       0.00000       0.00000       0.00000       0.00000       0.00000       0.00000       0.00000       0.00000       0.00000       0.00000       0.00000       0.00000       0.00000       0.00000       0.00000       0.00000       0.00000       0.00000       0.00000       0.00000       0.00000       0.00000       0.00000       0.00000       0.00000       0.00000       0.00000       0.00000       0.00000       0.00000       0.00000       0.00000       0.00000       0.00000       0.00000       0.00000       0.00000       0.00000       0.00000       0.00000       0.00000       0.00000       0.00000       0.00000       0.00000       0.00000       0.00000       0.00000       0.00000
   0  23 3303.5758    3.6574  1.1304 14.5414  0.0000  0.0721   0.2506   0.2247    0.9718   0.0000     0.0000       0.00000       0.00000       0.00000       0.00000       0.00000       0.00000       0.00000       0.00000       0.00000       0.00000       0.00000       0.00000       0.00000       0.00000       0.00000       0.00000       0.00000       0.00000       0.00000       0.00000       0.00000       0.00000       0.00000       0.00000       0.00000       0.00000       0.00000       0.00000       0.00000       0.00000       0.00000       0.00000       0.00000       0.00000       0.00000       0.00000       0.00000       0.00000       0.00000       0.00000       0.00000       0.00000       0.00000       0.00000       0.00000       0.00000       0.00000       0.00000       0.00000       0.00000       0.00000       0.00000       0.00000       0.00000       0.00000       0.00000       0.00000       0.00000       0.00000       0.00000       0.00000       0.00000       0.00000       0.00000       0.00000       0.00000       0.00000       0.00000       0.00000       0.00000       0.00000
   0  24 3439.0844    2.9600  2.5763  8.3489 -0.0023  0.1101   0.1183   0.3529   63.5568   0.0000     0.0000       0.00000       0.00000       0.00000       0.00000       0.00000       0.00000       0.00000       0.00000       0.00000       0.00000       0.00000       0.00000       0.00000       0.00000       0.00000       0.00000       0.00000       0.00000       0.00000       0.00000       0.00000       0.00000       0.00000       0.00000       0.00000       0.00000       0.00000       0.00000       0.00000       0.00000       0.00000       0.00000       0.00000       0.00000       0.00000       0.00000       0.00000       0.00000       0.00000       0.00000       0.00000       0.00000       0.00000       0.00000       0.00000       0.00000       0.00000       0.00000       0.00000       0.00000       0.00000       0.00000       0.00000       0.00000       0.00000       0.00000       0.00000       0.00000       0.00000       0.00000       0.00000       0.00000       0.00000       0.00000       0.00000       0.00000       0.00000       0.00000       0.00000       0.00000       0.00000
   0  25 3574.8715    2.4931  2.8994 12.8181  0.0000  0.1298   0.1030   0.4529    1.0262   0.0000     0.0000       0.00000       0.00000       0.00000       0.00000       0.00000       0.00000       0.00000       0.00000       0.00000       0.00000       0.00000       0.00000       0.00000       0.00000       0.00000       0.00000       0.00000       0.00000       0.00000       0.00000       0.00000       0.00000       0.00000       0.00000       0.00000       0.00000       0.00000       0.00000       0.00000       0.00000       0.00000       0.00000       0.00000       0.00000       0.00000       0.00000       0.00000       0.00000       0.00000       0.00000       0.00000       0.00000       0.00000       0.00000       0.00000       0.00000       0.00000       0.00000       0.00000       0.00000       0.00000       0.00000       0.00000       0.00000       0.00000       0.00000       0.00000       0.00000       0.00000       0.00000       0.00000       0.00000       0.00000       0.00000       0.00000       0.00000       0.00000       0.00000       0.00000       0.00000       0.00000
   1  10 1612.7126    0.2280  0.0686 11.8157  0.0000  0.0105   0.0306   0.0274    0.0483   0.0000   435.8499      -11.0449       0.00000       0.00000       0.00000       0.00000       0.00000       0.00000       0.00000       0.00000       0.00000       0.00000       0.00000       0.00000       0.00000       0.00000       0.00000       0.00000       0.00000       0.00000       0.00000       0.00000       0.00000       0.00000       0.00000       0.00000       0.00000       0.00000       0.00000       0.00000       0.00000       0.00000       0.00000       0.00000       0.00000       0.00000       14.3168       7.02424       0.00000       0.00000       0.00000       0.00000       0.00000       0.00000       0.00000       0.00000       0.00000       0.00000       0.00000       0.00000       0.00000       0.00000       0.00000       0.00000       0.00000       0.00000       0.00000       0.00000       0.00000       0.00000       0.00000       0.00000       0.00000       0.00000       0.00000       0.00000       0.00000       0.00000       0.00000       0.00000       0.00000       0.00000
   1  11 1749.2806    0.3507  0.1821 11.7041  0.0000  0.0181   0.0267   0.0376    0.0591   0.0000   415.7641      -8.17073       0.00000       0.00000       0.00000       0.00000       0.00000       0.00000       0.00000       0.00000       0.00000       0.00000       0.00000       0.00000       0.00000       0.00000       0.00000       0.00000       0.00000       0.00000       0.00000       0.00000       0.00000       0.00000       0.00000       0.00000       0.00000       0.00000       0.00000       0.00000       0.00000       0.00000       0.00000       0.00000       0.00000       0.00000       21.0813       13.4612       0.00000       0.00000       0.00000       0.00000       0.00000       0.00000       0.00000       0.00000       0.00000       0.00000       0.00000       0.00000       0.00000       0.00000       0.00000       0.00000       0.00000       0.00000       0.00000       0.00000       0.00000       0.00000       0.00000       0.00000       0.00000       0.00000       0.00000       0.00000       0.00000       0.00000       0.00000       0.00000       0.00000       0.00000
   1  12 1885.0837    0.4659  0.2667 11.7470  0.0000  0.0215   0.0297   0.0496    0.0720   0.0000   496.3296      -18.5389       0.00000       0.00000       0.00000       0.00000       0.00000       0.00000       0.00000       0.00000       0.00000       0.00000       0.00000       0.00000       0.00000       0.00000       0.00000       0.00000       0.00000       0.00000       0.00000       0.00000       0.00000       0.00000       0.00000       0.00000       0.00000       0.00000       0.00000       0.00000       0.00000       0.00000       0.00000       0.00000       0.00000       0.00000       28.9265       13.1828       0.00000       0.00000       0.00000       0.00000       0.00000       0.00000       0.00000       0.00000       0.00000       0.00000       0.00000       0.00000       0.00000       0.00000       0.00000       0.00000       0.00000       0.00000       0.00000       0.00000       0.00000       0.00000       0.00000       0.00000       0.00000       0.00000       0.00000       0.00000       0.00000       0.00000       0.00000       0.00000       0.00000       0.00000
   1  13 2020.7308    0.6343  0.5152 11.6528  0.0000  0.0298   0.0301   0.0788    0.1261   0.0000   418.0265      -11.5954       0.00000       0.00000       0.00000       0.00000       0.00000       0.00000       0.00000       0.00000       0.00000       0.00000       0.00000       0.00000       0.00000       0.00000       0.00000       0.00000       0.00000       0.00000       0.00000       0.00000       0.00000       0.00000       0.00000       0.00000       0.00000       0.00000       0.00000       0.00000       0.00000       0.00000       0.00000       0.00000       0.00000       0.00000       40.6281       17.9423       0.00000       0.00000       0.00000       0.00000       0.00000       0.00000       0.00000       0.00000       0.00000       0.00000       0.00000       0.00000       0.00000       0.00000       0.00000       0.00000       0.00000       0.00000       0.00000       0.00000       0.00000       0.00000       0.00000       0.00000       0.00000       0.00000       0.00000       0.00000       0.00000       0.00000       0.00000       0.00000       0.00000       0.00000
   1  14 2156.7953    0.8849  0.5408 11.7589  0.0000  0.0295   0.0383   0.0635    0.1860   0.0000   428.2975       27.1466       0.00000       0.00000       0.00000       0.00000       0.00000       0.00000       0.00000       0.00000       0.00000       0.00000       0.00000       0.00000       0.00000       0.00000       0.00000       0.00000       0.00000       0.00000       0.00000       0.00000       0.00000       0.00000       0.00000       0.00000       0.00000       0.00000       0.00000       0.00000       0.00000       0.00000       0.00000       0.00000       0.00000       0.00000       37.1120       19.6134       0.00000       0.00000       0.00000       0.00000       0.00000       0.00000       0.00000       0.00000       0.00000       0.00000       0.00000       0.00000       0.00000       0.00000       0.00000       0.00000       0.00000       0.00000       0.00000       0.00000       0.00000       0.00000       0.00000       0.00000       0.00000       0.00000       0.00000       0.00000       0.00000       0.00000       0.00000       0.00000       0.00000       0.00000
   1  15 2291.9145    1.1445  0.7043 12.2078  0.0000  0.0329   0.0453   0.0798    0.2408   0.0000   432.5915      -6.11325       0.00000       0.00000       0.00000       0.00000       0.00000       0.00000       0.00000       0.00000       0.00000       0.00000       0.00000       0.00000       0.00000       0.00000       0.00000       0.00000       0.00000       0.00000       0.00000       0.00000       0.00000       0.00000       0.00000       0.00000       0.00000       0.00000       0.00000       0.00000       0.00000       0.00000       0.00000       0.00000       0.00000       0.00000       37.9354       23.7026       0.00000       0.00000       0.00000       0.00000       0.00000       0.00000       0.00000       0.00000       0.00000       0.00000       0.00000       0.00000       0.00000       0.00000       0.00000       0.00000       0.00000       0.00000       0.00000       0.00000       0.00000       0.00000       0.00000       0.00000       0.00000       0.00000       0.00000       0.00000       0.00000       0.00000       0.00000       0.00000       0.00000       0.00000
   1  16 2425.5069    1.4113  1.2747  9.8309  0.0000  0.0405   0.0491   0.1343    4.5924   0.0000   427.7706      -8.24522       0.00000       0.00000       0.00000       0.00000       0.00000       0.00000       0.00000       0.00000       0.00000       0.00000       0.00000       0.00000       0.00000       0.00000       0.00000       0.00000       0.00000       0.00000       0.00000       0.00000       0.00000       0.00000       0.00000       0.00000       0.00000       0.00000       0.00000       0.00000       0.00000       0.00000       0.00000       0.00000       0.00000       0.00000       50.4413       27.2324       0.00000       0.00000       0.00000       0.00000       0.00000       0.00000       0.00000       0.00000       0.00000       0.00000       0.00000       0.00000       0.00000       0.00000       0.00000       0.00000       0.00000       0.00000       0.00000       0.00000       0.00000       0.00000       0.00000       0.00000       0.00000       0.00000       0.00000       0.00000       0.00000       0.00000       0.00000       0.00000       0.00000       0.00000
   1  17 2559.0948    1.8787  1.0646 11.8625  0.0000  0.0375   0.0677   0.1139    1.2033   0.0000   368.5277       6.32386       0.00000       0.00000       0.00000       0.00000       0.00000       0.00000       0.00000       0.00000       0.00000       0.00000       0.00000       0.00000       0.00000       0.00000       0.00000       0.00000       0.00000       0.00000       0.00000       0.00000       0.00000       0.00000       0.00000       0.00000       0.00000       0.00000       0.00000       0.00000       0.00000       0.00000       0.00000       0.00000       0.00000       0.00000       45.6091       26.4356       0.00000       0.00000       0.00000       0.00000       0.00000       0.00000       0.00000       0.00000       0.00000       0.00000       0.00000       0.00000       0.00000       0.00000       0.00000       0.00000       0.00000       0.00000       0.00000       0.00000       0.00000       0.00000       0.00000       0.00000       0.00000       0.00000       0.00000       0.00000       0.00000       0.00000       0.00000       0.00000       0.00000       0.00000
   1  18 2693.3895    2.3640  1.0141 12.3191  0.0000  0.0357   0.0866   0.1197    1.2882   0.0000   481.9015       20.2173       0.00000       0.00000       0.00000       0.00000       0.00000       0.00000       0.00000       0.00000       0.00000       0.00000       0.00000       0.00000       0.00000       0.00000       0.00000       0.00000       0.00000       0.00000       0.00000       0.00000       0.00000       0.00000       0.00000       0.00000       0.00000       0.00000       0.00000       0.00000       0.00000       0.00000       0.00000       0.00000       0.00000       0.00000       44.1566       24.2241       0.00000       0.00000       0.00000       0.00000       0.00000       0.00000       0.00000       0.00000       0.00000       0.00000       0.00000       0.00000       0.00000       0.00000       0.00000       0.00000       0.00000       0.00000       0.00000       0.00000       0.00000       0.00000       0.00000       0.00000       0.00000       0.00000       0.00000       0.00000       0.00000       0.00000       0.00000       0.00000       0.00000       0.00000
   1  19 2828.2129    2.9206  1.0495  4.5889  0.0000  0.0361   0.1085   0.1246 1000.0000   0.0000   488.3499      -42.8586       0.00000       0.00000       0.00000       0.00000       0.00000       0.00000       0.00000       0.00000       0.00000       0.00000       0.00000       0.00000       0.00000       0.00000       0.00000       0.00000       0.00000       0.00000       0.00000       0.00000       0.00000       0.00000       0.00000       0.00000       0.00000       0.00000       0.00000       0.00000       0.00000       0.00000       0.00000       0.00000       0.00000       0.00000       46.7849       23.5377       0.00000       0.00000       0.00000       0.00000       0.00000       0.00000       0.00000       0.00000       0.00000       0.00000       0.00000       0.00000       0.00000       0.00000       0.00000       0.00000       0.00000       0.00000       0.00000       0.00000       0.00000       0.00000       0.00000       0.00000       0.00000       0.00000       0.00000       0.00000       0.00000       0.00000       0.00000       0.00000       0.00000       0.00000
   1  20 2963.3718    3.7267  0.8335 13.1512  0.0000  0.0313   0.1331   0.1051    1.1766   0.0000   392.7590       34.3417       0.00000       0.00000       0.00000       0.00000       0.00000       0.00000       0.00000       0.00000       0.00000       0.00000       0.00000       0.00000       0.00000       0.00000       0.00000       0.00000       0.00000       0.00000       0.00000       0.00000       0.00000       0.00000       0.00000       0.00000       0.00000       0.00000       0.00000       0.00000       0.00000       0.00000       0.00000       0.00000       0.00000       0.00000       37.7507       21.5884       0.00000       0.00000       0.00000       0.00000       0.00000       0.00000       0.00000       0.00000       0.00000       0.00000       0.00000       0.00000       0.00000       0.00000       0.00000       0.00000       0.00000       0.00000       0.00000       0.00000       0.00000       0.00000       0.00000       0.00000       0.00000       0.00000       0.00000       0.00000       0.00000       0.00000       0.00000       0.00000       0.00000       0.00000
   1  21 3098.2289    3.8875  1.0851  5.0437  0.0000  0.0370   0.1401   0.1294 1000.0000   0.0000   503.6046       52.8285       0.00000       0.00000       0.00000       0.00000       0.00000       0.00000       0.00000       0.00000       0.00000       0.00000       0.00000       0.00000       0.00000       0.00000       0.00000       0.00000       0.00000       0.00000       0.00000       0.00000       0.00000       0.00000       0.00000       0.00000       0.00000       0.00000       0.00000       0.00000       0.00000       0.00000       0.00000       0.00000       0.00000       0.00000       47.9958       25.3438       0.00000       0.00000       0.00000       0.00000       0.00000       0.00000       0.00000       0.00000       0.00000       0.00000       0.00000       0.00000       0.00000       0.00000       0.00000       0.00000       0.00000       0.00000       0.00000       0.00000       0.00000       0.00000       0.00000       0.00000       0.00000       0.00000       0.00000       0.00000       0.00000       0.00000       0.00000       0.00000       0.00000       0.00000
   1  22 3233.2206    3.8083  1.4086 12.5369 -0.0045  0.0438   0.1224   0.1476    6.0012   0.0000   460.8200       31.8829       0.00000       0.00000       0.00000       0.00000       0.00000       0.00000       0.00000       0.00000       0.00000       0.00000       0.00000       0.00000       0.00000       0.00000       0.00000       0.00000       0.00000       0.00000       0.00000       0.00000       0.00000       0.00000       0.00000       0.00000       0.00000       0.00000       0.00000       0.00000       0.00000       0.00000       0.00000       0.00000       0.00000       0.00000       55.5923       30.1234       0.00000       0.00000       0.00000       0.00000       0.00000       0.00000       0.00000       0.00000       0.00000       0.00000       0.00000       0.00000       0.00000       0.00000       0.00000       0.00000       0.00000       0.00000       0.00000       0.00000       0.00000       0.00000       0.00000       0.00000       0.00000       0.00000       0.00000       0.00000       0.00000       0.00000       0.00000       0.00000       0.00000       0.00000
   1  23 3368.5822    3.3700  1.9112 13.3945  0.0084  0.0555   0.1078   0.1933    0.6540   0.0000   412.9111       158.148       0.00000       0.00000       0.00000       0.00000       0.00000       0.00000       0.00000       0.00000       0.00000       0.00000       0.00000       0.00000       0.00000       0.00000       0.00000       0.00000       0.00000       0.00000       0.00000       0.00000       0.00000       0.00000       0.00000       0.00000       0.00000       0.00000       0.00000       0.00000       0.00000       0.00000       0.00000       0.00000       0.00000       0.00000       65.5676       39.5817       0.00000       0.00000       0.00000       0.00000       0.00000       0.00000       0.00000       0.00000       0.00000       0.00000       0.00000       0.00000       0.00000       0.00000       0.00000       0.00000       0.00000       0.00000       0.00000       0.00000       0.00000       0.00000       0.00000       0.00000       0.00000       0.00000       0.00000       0.00000       0.00000       0.00000       0.00000       0.00000       0.00000       0.00000
   1  24 3504.3028    2.9119  3.0705 11.4649  0.0000  0.0698   0.0729   0.2323    2.2144   0.0000   461.4081       79.2733       0.00000       0.00000       0.00000       0.00000       0.00000       0.00000       0.00000       0.00000       0.00000       0.00000       0.00000       0.00000       0.00000       0.00000       0.00000       0.00000       0.00000       0.00000       0.00000       0.00000       0.00000       0.00000       0.00000       0.00000       0.00000       0.00000       0.00000       0.00000       0.00000       0.00000       0.00000       0.00000       0.00000       0.00000       85.3017       49.4114       0.00000       0.00000       0.00000       0.00000       0.00000       0.00000       0.00000       0.00000       0.00000       0.00000       0.00000       0.00000       0.00000       0.00000       0.00000       0.00000       0.00000       0.00000       0.00000       0.00000       0.00000       0.00000       0.00000       0.00000       0.00000       0.00000       0.00000       0.00000       0.00000       0.00000       0.00000       0.00000       0.00000       0.00000
   1  26 3776.5409    2.0589  5.9971 -1.2177  0.0000  0.1106   0.0317   0.3695 1000.0000   0.0000   606.6074       83.3581       0.00000       0.00000       0.00000       0.00000       0.00000       0.00000       0.00000       0.00000       0.00000       0.00000       0.00000       0.00000       0.00000       0.00000       0.00000       0.00000       0.00000       0.00000       0.00000       0.00000       0.00000       0.00000       0.00000       0.00000       0.00000       0.00000       0.00000       0.00000       0.00000       0.00000       0.00000       0.00000       0.00000       0.00000       128.702       79.7749       0.00000       0.00000       0.00000       0.00000       0.00000       0.00000       0.00000       0.00000       0.00000       0.00000       0.00000       0.00000       0.00000       0.00000       0.00000       0.00000       0.00000       0.00000       0.00000       0.00000       0.00000       0.00000       0.00000       0.00000       0.00000       0.00000       0.00000       0.00000       0.00000       0.00000       0.00000       0.00000       0.00000       0.00000
   2  10 1674.5240    0.2523  0.1949 11.6115  0.0000  0.0184   0.0156   0.0342    0.0430   0.0000   431.6910       3.90084       7.92582      0.513772       0.00000       0.00000       0.00000       0.00000       0.00000       0.00000       0.00000       0.00000       0.00000       0.00000       0.00000       0.00000       0.00000       0.00000       0.00000       0.00000       0.00000       0.00000       0.00000       0.00000       0.00000       0.00000       0.00000       0.00000       0.00000       0.00000       0.00000       0.00000       0.00000       0.00000       0.00000       0.00000       11.8916       9.71573       7.28153       2.45729       0.00000       0.00000       0.00000       0.00000       0.00000       0.00000       0.00000       0.00000       0.00000       0.00000       0.00000       0.00000       0.00000       0.00000       0.00000       0.00000       0.00000       0.00000       0.00000       0.00000       0.00000       0.00000       0.00000       0.00000       0.00000       0.00000       0.00000       0.00000       0.00000       0.00000       0.00000       0.00000
   2  11 1810.2624    0.3651  0.2773 11.6986  0.0000  0.0183   0.0189   0.0453    0.0508   0.0000   403.7981      -12.4571       17.3068      -4.77238       0.00000       0.00000       0.00000       0.00000       0.00000       0.00000       0.00000       0.00000       0.00000       0.00000       0.00000       0.00000       0.00000       0.00000       0.00000       0.00000       0.00000       0.00000       0.00000       0.00000       0.00000       0.00000       0.00000       0.00000       0.00000       0.00000       0.00000       0.00000       0.00000       0.00000       0.00000       0.00000       12.2405       10.0094       6.80186       2.43823       0.00000       0.00000       0.00000       0.00000       0.00000       0.00000       0.00000       0.00000       0.00000       0.00000       0.00000       0.00000       0.00000       0.00000       0.00000       0.00000       0.00000       0.00000       0.00000       0.00000       0.00000       0.00000       0.00000       0.00000       0.00000       0.00000       0.00000       0.00000       0.00000       0.00000       0.00000       0.00000
   2  12 1945.7901    0.5637  0.3729 11.5890  0.0000  0.0174   0.0232   0.0455    0.0734   0.0000   428.5747      -1.46524       3.70995       1.44427       0.00000       0.00000       0.00000       0.00000       0.00000       0.00000       0.00000       0.00000       0.00000       0.00000       0.00000       0.00000       0.00000       0.00000       0.00000       0.00000       0.00000       0.00000       0.00000       0.00000       0.00000       0.00000       0.00000       0.00000       0.00000       0.00000       0.00000       0.00000       0.00000       0.00000       0.00000       0.00000       11.2011       9.68554       6.72529       2.45101       0.00000       0.00000       0.00000       0.00000       0.00000       0.00000       0.00000       0.00000       0.00000       0.00000       0.00000       0.00000       0.00000       0.00000       0.00000       0.00000       0.00000       0.00000       0.00000       0.00000       0.00000       0.00000       0.00000       0.00000       0.00000       0.00000       0.00000       0.00000       0.00000       0.00000       0.00000       0.00000
   2  13 2082.0742    0.6913  0.5602 11.8262  0.0000  0.0237   0.0245   0.0590    0.1045   0.0000   412.1408       5.20927       11.3071     -0.408350       0.00000       0.00000       0.00000       0.00000       0.00000       0.00000       0.00000       0.00000       0.00000       0.00000       0.00000       0.00000       0.00000       0.00000       0.00000       0.00000       0.00000       0.00000       0.00000       0.00000       0.00000       0.00000       0.00000       0.00000       0.00000       0.00000       0.00000       0.00000       0.00000       0.00000       0.00000       0.00000       14.9707       13.3248       8.12735       3.22219       0.00000       0.00000       0.00000       0.00000       0.00000       0.00000       0.00000       0.00000       0.00000       0.00000       0.00000       0.00000       0.00000       0.00000       0.00000       0.00000       0.00000       0.00000       0.00000       0.00000       0.00000       0.00000       0.00000       0.00000       0.00000       0.00000       0.00000       0.00000       0.00000       0.00000       0.00000       0.00000
   2  14 2217.5895    0.9315  0.7153 11.9486  0.0000  0.0248   0.0289   0.0670    0.1557   0.0000   427.6076       5.06101      -8.46824      -1.18552       0.00000       0.00000       0.00000       0.00000       0.00000       0.00000       0.00000       0.00000       0.00000       0.00000       0.00000       0.00000       0.00000       0.00000       0.00000       0.00000       0.00000       0.00000       0.00000       0.00000       0.00000       0.00000       0.00000       0.00000       0.00000       0.00000       0.00000       0.00000       0.00000       0.00000       0.00000       0.00000       17.0765       14.6765       8.72463       3.37164       0.00000       0.00000       0.00000       0.00000       0.00000       0.00000       0.00000       0.00000       0.00000       0.00000       0.00000       0.00000       0.00000       0.00000       0.00000       0.00000       0.00000       0.00000       0.00000       0.00000       0.00000       0.00000       0.00000       0.00000       0.00000       0.00000       0.00000       0.00000       0.00000       0.00000       0.00000       0.00000
   2  15 2352.1849    1.2368  0.8694 12.4361  0.0000  0.0290   0.0365   0.0782    0.2062   0.0000   422.5767       4.33023     -0.867300      0.915627       0.00000       0.00000       0.00000       0.00000       0.00000       0.00000       0.00000       0.00000       0.00000       0.00000       0.00000       0.00000       0.00000       0.00000       0.00000       0.00000       0.00000       0.00000       0.00000       0.00000       0.00000       0.00000       0.00000       0.00000       0.00000       0.00000       0.00000       0.00000       0.00000       0.00000       0.00000       0.00000       18.5828       16.8441       10.3968       4.17412       0.00000       0.00000       0.00000       0.00000       0.00000       0.00000       0.00000       0.00000       0.00000       0.00000       0.00000       0.00000       0.00000       0.00000       0.00000       0.00000       0.00000       0.00000       0.00000       0.00000       0.00000       0.00000       0.00000       0.00000       0.00000       0.00000       0.00000       0.00000       0.00000       0.00000       0.00000       0.00000
   2  16 2485.8767    1.7502  0.9268 12.0957  0.0000  0.0262   0.0471   0.0785    0.4555   0.0000   420.7242      -7.02285       8.21579      -2.02207       0.00000       0.00000       0.00000       0.00000       0.00000       0.00000       0.00000       0.00000       0.00000       0.00000       0.00000       0.00000       0.00000       0.00000       0.00000       0.00000       0.00000       0.00000       0.00000       0.00000       0.00000       0.00000       0.00000       0.00000       0.00000       0.00000       0.00000       0.00000       0.00000       0.00000       0.00000       0.00000       18.4281       15.1246       9.46252       3.41668       0.00000       0.00000       0.00000       0.00000       0.00000       0.00000       0.00000       0.00000       0.00000       0.00000       0.00000       0.00000       0.00000       0.00000       0.00000       0.00000       0.00000       0.00000       0.00000       0.00000       0.00000       0.00000       0.00000       0.00000       0.00000       0.00000       0.00000       0.00000       0.00000       0.00000       0.00000       0.00000
   2  17 2619.6497    2.2101  1.0835  5.2955  0.0000  0.0296   0.0563   0.0798  596.3559   0.0000   442.1186      -30.3698       1.50570      -1.13066       0.00000       0.00000       0.00000       0.00000       0.00000       0.00000       0.00000       0.00000       0.00000       0.00000       0.00000       0.00000       0.00000       0.00000       0.00000       0.00000       0.00000       0.00000       0.00000       0.00000       0.00000       0.00000       0.00000       0.00000       0.00000       0.00000       0.00000       0.00000       0.00000       0.00000       0.00000       0.00000       23.2732       18.0873       10.5743       3.43326       0.00000       0.00000       0.00000       0.00000       0.00000       0.00000       0.00000       0.00000       0.00000       0.00000       0.00000       0.00000       0.00000       0.00000       0.00000       0.00000       0.00000       0.00000       0.00000       0.00000       0.00000       0.00000       0.00000       0.00000       0.00000       0.00000       0.00000       0.00000       0.00000       0.00000       0.00000       0.00000
   2  18 2754.5467    2.6893  1.0168 12.9188  0.0000  0.0279   0.0719   0.0846    0.5799   0.0000   447.9831       39.6797       7.36354       1.74110       0.00000       0.00000       0.00000       0.00000       0.00000       0.00000       0.00000       0.00000       0.00000       0.00000       0.00000       0.00000       0.00000       0.00000       0.00000       0.00000       0.00000       0.00000       0.00000       0.00000       0.00000       0.00000       0.00000       0.00000       0.00000       0.00000       0.00000       0.00000       0.00000       0.00000       0.00000       0.00000       21.1153       17.1808       9.31509       3.40660       0.00000       0.00000       0.00000       0.00000       0.00000       0.00000       0.00000       0.00000       0.00000       0.00000       0.00000       0.00000       0.00000       0.00000       0.00000       0.00000       0.00000       0.00000       0.00000       0.00000       0.00000       0.00000       0.00000       0.00000       0.00000       0.00000       0.00000       0.00000       0.00000       0.00000       0.00000       0.00000
   2  20 3024.8129    3.8405  0.8377 14.1448  0.0000  0.0255   0.1080   0.0692    0.3384   0.0000   429.0174       18.1572       4.65428       1.68584       0.00000       0.00000       0.00000       0.00000       0.00000       0.00000       0.00000       0.00000       0.00000       0.00000       0.00000       0.00000       0.00000       0.00000       0.00000       0.00000       0.00000       0.00000       0.00000       0.00000       0.00000       0.00000       0.00000       0.00000       0.00000       0.00000       0.00000       0.00000       0.00000       0.00000       0.00000       0.00000       19.4526       15.8826       8.43760       3.14555       0.00000       0.00000       0.00000       0.00000       0.00000       0.00000       0.00000       0.00000       0.00000       0.00000       0.00000       0.00000       0.00000       0.00000       0.00000       0.00000       0.00000       0.00000       0.00000       0.00000       0.00000       0.00000       0.00000       0.00000       0.00000       0.00000       0.00000       0.00000       0.00000       0.00000       0.00000       0.00000
   2  21 3159.9774    3.9850  1.0932 13.3682  0.0000  0.0280   0.1032   0.0903    0.9188   0.0000   451.6051       50.7396       11.4404      0.758716       0.00000       0.00000       0.00000       0.00000       0.00000       0.00000       0.00000       0.00000       0.00000       0.00000       0.00000       0.00000       0.00000       0.00000       0.00000       0.00000       0.00000       0.00000       0.00000       0.00000       0.00000       0.00000       0.00000       0.00000       0.00000       0.00000       0.00000       0.00000       0.00000       0.00000       0.00000       0.00000       20.1099       17.5651       9.15574       3.85215       0.00000       0.00000       0.00000       0.00000       0.00000       0.00000       0.00000       0.00000       0.00000       0.00000       0.00000       0.00000       0.00000       0.00000       0.00000       0.00000       0.00000       0.00000       0.00000       0.00000       0.00000       0.00000       0.00000       0.00000       0.00000       0.00000       0.00000       0.00000       0.00000       0.00000       0.00000       0.00000
   2  22 3295.1302    3.5320  1.2551 14.5255  0.0090  0.0328   0.0978   0.1101    0.2916   0.0000   462.0890       24.4780      -17.0707    -0.0354572       0.00000       0.00000       0.00000       0.00000       0.00000       0.00000       0.00000       0.00000       0.00000       0.00000       0.00000       0.00000       0.00000       0.00000       0.00000       0.00000       0.00000       0.00000       0.00000       0.00000       0.00000       0.00000       0.00000       0.00000       0.00000       0.00000       0.00000       0.00000       0.00000       0.00000       0.00000       0.00000       23.3769       19.6014       11.8868       4.36662       0.00000       0.00000       0.00000       0.00000       0.00000       0.00000       0.00000       0.00000       0.00000       0.00000       0.00000       0.00000       0.00000       0.00000       0.00000       0.00000       0.00000       0.00000       0.00000       0.00000       0.00000       0.00000       0.00000       0.00000       0.00000       0.00000       0.00000       0.00000       0.00000       0.00000       0.00000       0.00000
   2  23 3430.7650    3.0608  2.4794  4.4063 -0.0010  0.0426   0.0519   0.1326   62.0718   0.0000   435.6490       83.4847       17.1325      -8.34728       0.00000       0.00000       0.00000       0.00000       0.00000       0.00000       0.00000       0.00000       0.00000       0.00000       0.00000       0.00000       0.00000       0.00000       0.00000       0.00000       0.00000       0.00000       0.00000       0.00000       0.00000       0.00000       0.00000       0.00000       0.00000       0.00000       0.00000       0.00000       0.00000       0.00000       0.00000       0.00000       31.4468       26.5736       14.2035       5.59564       0.00000       0.00000       0.00000       0.00000       0.00000       0.00000       0.00000       0.00000       0.00000       0.00000       0.00000       0.00000       0.00000       0.00000       0.00000       0.00000       0.00000       0.00000       0.00000       0.00000       0.00000       0.00000       0.00000       0.00000       0.00000       0.00000       0.00000       0.00000       0.00000       0.00000       0.00000       0.00000
   2  24 3566.8942    2.6257  3.3106 12.0063  0.0000  0.0532   0.0428   0.1668    0.5223   0.0000   442.7011       72.9482      -15.1311       9.61798       0.00000       0.00000       0.00000       0.00000       0.00000       0.00000       0.00000       0.00000       0.00000       0.00000       0.00000       0.00000       0.00000       0.00000       0.00000       0.00000       0.00000       0.00000       0.00000       0.00000       0.00000       0.00000       0.00000       0.00000       0.00000       0.00000       0.00000       0.00000       0.00000       0.00000       0.00000       0.00000       37.8996       32.3716       18.5845       7.16343       0.00000       0.00000       0.00000       0.00000       0.00000       0.00000       0.00000       0.00000       0.00000       0.00000       0.00000       0.00000       0.00000       0.00000       0.00000       0.00000       0.00000       0.00000       0.00000       0.00000       0.00000       0.00000       0.00000       0.00000       0.00000       0.00000       0.00000       0.00000       0.00000       0.00000       0.00000       0.00000
   3  10 1729.0618    0.3262  0.1498 11.6003  0.0000  0.0114   0.0198   0.0253    0.0398   0.0000   423.1066      -1.91796      -3.28148      -3.44404     -0.857114      0.168955       0.00000       0.00000       0.00000       0.00000       0.00000       0.00000       0.00000       0.00000       0.00000       0.00000       0.00000       0.00000       0.00000       0.00000       0.00000       0.00000       0.00000       0.00000       0.00000       0.00000       0.00000       0.00000       0.00000       0.00000       0.00000       0.00000       0.00000       0.00000       0.00000       0.00000       5.61177       5.66914       3.92192       2.25962       1.01967      0.351515       0.00000       0.00000       0.00000       0.00000       0.00000       0.00000       0.00000       0.00000       0.00000       0.00000       0.00000       0.00000       0.00000       0.00000       0.00000       0.00000       0.00000       0.00000       0.00000       0.00000       0.00000       0.00000       0.00000       0.00000       0.00000       0.00000       0.00000       0.00000       0.00000       0.00000
   3  11 1865.2521    0.3986  0.3278 11.6945  0.0000  0.0181   0.0158   0.0377    0.0533   0.0000   424.3585      -2.57382       9.86449      -4.55303      -1.50873     0.0612152       0.00000       0.00000       0.00000       0.00000       0.00000       0.00000       0.00000       0.00000       0.00000       0.00000       0.00000       0.00000       0.00000       0.00000       0.00000       0.00000       0.00000       0.00000       0.00000       0.00000       0.00000       0.00000       0.00000       0.00000       0.00000       0.00000       0.00000       0.00000       0.00000       0.00000       8.82738       7.57721       6.52507       4.03175       1.78262      0.463991       0.00000       0.00000       0.00000       0.00000       0.00000       0.00000       0.00000       0.00000       0.00000       0.00000       0.00000       0.00000       0.00000       0.00000       0.00000       0.00000       0.00000       0.00000       0.00000       0.00000       0.00000       0.00000       0.00000       0.00000       0.00000       0.00000       0.00000       0.00000       0.00000       0.00000
   3  12 2001.1913    0.5843  0.3905 11.8897  0.0000  0.0174   0.0197   0.0380    0.0648   0.0000   428.5316      -5.94931       5.53233       4.19943       1.44040     -0.691726       0.00000       0.00000       0.00000       0.00000       0.00000       0.00000       0.00000       0.00000       0.00000       0.00000       0.00000       0.00000       0.00000       0.00000       0.00000       0.00000       0.00000       0.00000       0.00000       0.00000       0.00000       0.00000       0.00000       0.00000       0.00000       0.00000       0.00000       0.00000       0.00000       0.00000       7.50250       7.70762       5.59327       3.72132       1.53691      0.535170       0.00000       0.00000       0.00000       0.00000       0.00000       0.00000       0.00000       0.00000       0.00000       0.00000       0.00000       0.00000       0.00000       0.00000       0.00000       0.00000       0.00000       0.00000       0.00000       0.00000       0.00000       0.00000       0.00000       0.00000       0.00000       0.00000       0.00000       0.00000       0.00000       0.00000
   3  13 2137.7066    0.7645  0.6305 11.7807  0.0000  0.0195   0.0216   0.0529    0.1050   0.0000   432.4594      -14.4157       14.2858      -9.88597       1.16255     -0.290887       0.00000       0.00000       0.00000       0.00000       0.00000       0.00000       0.00000       0.00000       0.00000       0.00000       0.00000       0.00000       0.00000       0.00000       0.00000       0.00000       0.00000       0.00000       0.00000       0.00000       0.00000       0.00000       0.00000       0.00000       0.00000       0.00000       0.00000       0.00000       0.00000       0.00000       9.84526       9.52773       6.91234       3.92412       1.80881      0.539618       0.00000       0.00000       0.00000       0.00000       0.00000       0.00000       0.00000       0.00000       0.00000       0.00000       0.00000       0.00000       0.00000       0.00000       0.00000       0.00000       0.00000       0.00000       0.00000       0.00000       0.00000       0.00000       0.00000       0.00000       0.00000       0.00000       0.00000       0.00000       0.00000       0.00000
   3  14 2273.4164    1.0869  0.7373 12.2537  0.0000  0.0218   0.0285   0.0574    0.1264   0.0000   435.7695      -13.3259       9.29602      -4.45827      -1.56445     -0.351643       0.00000       0.00000       0.00000       0.00000       0.00000       0.00000       0.00000       0.00000       0.00000       0.00000       0.00000       0.00000       0.00000       0.00000       0.00000       0.00000       0.00000       0.00000       0.00000       0.00000       0.00000       0.00000       0.00000       0.00000       0.00000       0.00000       0.00000       0.00000       0.00000       0.00000       10.5659       10.6788       7.36385       4.37885       1.91087      0.642203       0.00000       0.00000       0.00000       0.00000       0.00000       0.00000       0.00000       0.00000       0.00000       0.00000       0.00000       0.00000       0.00000       0.00000       0.00000       0.00000       0.00000       0.00000       0.00000       0.00000       0.00000       0.00000       0.00000       0.00000       0.00000       0.00000       0.00000       0.00000       0.00000       0.00000
   3  15 2407.5993    1.4732  0.9358 11.8952  0.0000  0.0232   0.0338   0.0607    0.3200   0.0000   438.8347      -14.2639       5.49277       4.03261      0.933683    -0.0737220       0.00000       0.00000       0.00000       0.00000       0.00000       0.00000       0.00000       0.00000       0.00000       0.00000       0.00000       0.00000       0.00000       0.00000       0.00000       0.00000       0.00000       0.00000       0.00000       0.00000       0.00000       0.00000       0.00000       0.00000       0.00000       0.00000       0.00000       0.00000       0.00000       0.00000       11.8455       11.3318       8.40627       4.95118       2.20882      0.658428       0.00000       0.00000       0.00000       0.00000       0.00000       0.00000       0.00000       0.00000       0.00000       0.00000       0.00000       0.00000       0.00000       0.00000       0.00000       0.00000       0.00000       0.00000       0.00000       0.00000       0.00000       0.00000       0.00000       0.00000       0.00000       0.00000       0.00000       0.00000       0.00000       0.00000
   3  16 2541.6526    1.9108  0.9165 12.6663  0.0000  0.0222   0.0447   0.0644    0.2450   0.0000   444.4305       9.10126       9.23140       1.71523      -1.06290     -0.729103       0.00000       0.00000       0.00000       0.00000       0.00000       0.00000       0.00000       0.00000       0.00000       0.00000       0.00000       0.00000       0.00000       0.00000       0.00000       0.00000       0.00000       0.00000       0.00000       0.00000       0.00000       0.00000       0.00000       0.00000       0.00000       0.00000       0.00000       0.00000       0.00000       0.00000       10.7311       10.0755       7.83366       4.88037       2.11518      0.631672       0.00000       0.00000       0.00000       0.00000       0.00000       0.00000       0.00000       0.00000       0.00000       0.00000       0.00000       0.00000       0.00000       0.00000       0.00000       0.00000       0.00000       0.00000       0.00000       0.00000       0.00000       0.00000       0.00000       0.00000       0.00000       0.00000       0.00000       0.00000       0.00000       0.00000
   3  17 2676.1630    2.4538  0.9762 12.6562  0.0000  0.0226   0.0549   0.0652    0.4286   0.0000   420.6635       2.40317       12.5609      -3.56528      -2.03176      -1.48453       0.00000       0.00000       0.00000       0.00000       0.00000       0.00000       0.00000       0.00000       0.00000       0.00000       0.00000       0.00000       0.00000       0.00000       0.00000       0.00000       0.00000       0.00000       0.00000       0.00000       0.00000       0.00000       0.00000       0.00000       0.00000       0.00000       0.00000       0.00000       0.00000       0.00000       11.8549       11.4827       8.03939       4.98875       1.99738      0.650389       0.00000       0.00000       0.00000       0.00000       0.00000       0.00000       0.00000       0.00000       0.00000       0.00000       0.00000       0.00000       0.00000       0.00000       0.00000       0.00000       0.00000       0.00000       0.00000       0.00000       0.00000       0.00000       0.00000       0.00000       0.00000       0.00000       0.00000       0.00000       0.00000       0.00000
   3  18 2811.4056    3.0784  0.8684 12.8210  0.0000  0.0207   0.0707   0.0578    0.5337   0.0000   445.3982       24.3161       13.1659      -3.47240       1.84743     -0.606735       0.00000       0.00000       0.00000       0.00000       0.00000       0.00000       0.00000       0.00000       0.00000       0.00000       0.00000       0.00000       0.00000       0.00000       0.00000       0.00000       0.00000       0.00000       0.00000       0.00000       0.00000       0.00000       0.00000       0.00000       0.00000       0.00000       0.00000       0.00000       0.00000       0.00000       10.2905       9.88137       7.46717       4.37890       2.00738      0.602615       0.00000       0.00000       0.00000       0.00000       0.00000       0.00000       0.00000       0.00000       0.00000       0.00000       0.00000       0.00000       0.00000       0.00000       0.00000       0.00000       0.00000       0.00000       0.00000       0.00000       0.00000       0.00000       0.00000       0.00000       0.00000       0.00000       0.00000       0.00000       0.00000       0.00000
   3  19 2946.9943    3.6684  0.8745 12.6971  0.0000  0.0205   0.0812   0.0555    0.7442   0.0000   456.5537       31.6312       7.22672      -5.54638      0.332713      -1.74907       0.00000       0.00000       0.00000       0.00000       0.00000       0.00000       0.00000       0.00000       0.00000       0.00000       0.00000       0.00000       0.00000       0.00000       0.00000       0.00000       0.00000       0.00000       0.00000       0.00000       0.00000       0.00000       0.00000       0.00000       0.00000       0.00000       0.00000       0.00000       0.00000       0.00000       10.6261       10.3064       7.55611       4.09924       1.99074      0.584997       0.00000       0.00000       0.00000       0.00000       0.00000       0.00000       0.00000       0.00000       0.00000       0.00000       0.00000       0.00000       0.00000       0.00000       0.00000       0.00000       0.00000       0.00000       0.00000       0.00000       0.00000       0.00000       0.00000       0.00000       0.00000       0.00000       0.00000       0.00000       0.00000       0.00000
   3  20 3082.3562    4.1810  0.9956 12.8319  0.0000  0.0230   0.0905   0.0607    1.0747   0.0000   444.7137       46.6775       6.35159      -1.40444      -1.98003     -0.985725       0.00000       0.00000       0.00000       0.00000       0.00000       0.00000       0.00000       0.00000       0.00000       0.00000       0.00000       0.00000       0.00000       0.00000       0.00000       0.00000       0.00000       0.00000       0.00000       0.00000       0.00000       0.00000       0.00000       0.00000       0.00000       0.00000       0.00000       0.00000       0.00000       0.00000       12.3412       11.9182       8.37383       4.71294       2.08479      0.636306       0.00000       0.00000       0.00000       0.00000       0.00000       0.00000       0.00000       0.00000       0.00000       0.00000       0.00000       0.00000       0.00000       0.00000       0.00000       0.00000       0.00000       0.00000       0.00000       0.00000       0.00000       0.00000       0.00000       0.00000       0.00000       0.00000       0.00000       0.00000       0.00000       0.00000
   3  21 3217.8108    3.7726  1.1463 14.4868  0.0000  0.0267   0.0869   0.0778    0.2653   0.0000   432.0974       41.0277      -8.05977      -3.40082      -2.22290     -0.858812       0.00000       0.00000       0.00000       0.00000       0.00000       0.00000       0.00000       0.00000       0.00000       0.00000       0.00000       0.00000       0.00000       0.00000       0.00000       0.00000       0.00000       0.00000       0.00000       0.00000       0.00000       0.00000       0.00000       0.00000       0.00000       0.00000       0.00000       0.00000       0.00000       0.00000       13.2447       13.1587       9.33308       6.03215       2.39200      0.816558       0.00000       0.00000       0.00000       0.00000       0.00000       0.00000       0.00000       0.00000       0.00000       0.00000       0.00000       0.00000       0.00000       0.00000       0.00000       0.00000       0.00000       0.00000       0.00000       0.00000       0.00000       0.00000       0.00000       0.00000       0.00000       0.00000       0.00000       0.00000       0.00000       0.00000
   3  22 3353.4522    3.4609  1.8355 13.2298 -0.0007  0.0316   0.0585   0.0939    0.3249   0.0000   452.0610       37.6093      -1.37675       5.29920       2.24669      -1.34624       0.00000       0.00000       0.00000       0.00000       0.00000       0.00000       0.00000       0.00000       0.00000       0.00000       0.00000       0.00000       0.00000       0.00000       0.00000       0.00000       0.00000       0.00000       0.00000       0.00000       0.00000       0.00000       0.00000       0.00000       0.00000       0.00000       0.00000       0.00000       0.00000       0.00000       15.9814       14.9362       11.4496       7.01639       3.03292      0.892653       0.00000       0.00000       0.00000       0.00000       0.00000       0.00000       0.00000       0.00000       0.00000       0.00000       0.00000       0.00000       0.00000       0.00000       0.00000       0.00000       0.00000       0.00000       0.00000       0.00000       0.00000       0.00000       0.00000       0.00000       0.00000       0.00000       0.00000       0.00000       0.00000       0.00000
   3  23 3489.5313    2.9664  2.8122 12.4683  0.0070  0.0407   0.0415   0.1127    0.2599   0.0000   406.2065       46.1431       14.6272      -1.67005       5.68210      -1.53854       0.00000       0.00000       0.00000       0.00000       0.00000       0.00000       0.00000       0.00000       0.00000       0.00000       0.00000       0.00000       0.00000       0.00000       0.00000       0.00000       0.00000       0.00000       0.00000       0.00000       0.00000       0.00000       0.00000       0.00000       0.00000       0.00000       0.00000       0.00000       0.00000       0.00000       20.4218       19.2451       14.6519       8.88772       3.90443       1.15720       0.00000       0.00000       0.00000       0.00000       0.00000       0.00000       0.00000       0.00000       0.00000       0.00000       0.00000       0.00000       0.00000       0.00000       0.00000       0.00000       0.00000       0.00000       0.00000       0.00000       0.00000       0.00000       0.00000       0.00000       0.00000       0.00000       0.00000       0.00000       0.00000       0.00000
   3  24 3626.0069    2.4207  4.1086 12.0453  0.0019  0.0502   0.0282   0.1459    0.1930   0.0000   437.5642       42.0455       4.49194      -2.17750       2.55182      -3.03224       0.00000       0.00000       0.00000       0.00000       0.00000       0.00000       0.00000       0.00000       0.00000       0.00000       0.00000       0.00000       0.00000       0.00000       0.00000       0.00000       0.00000       0.00000       0.00000       0.00000       0.00000       0.00000       0.00000       0.00000       0.00000       0.00000       0.00000       0.00000       0.00000       0.00000       25.0778       24.3736       17.9090       10.7433       4.75716       1.47277       0.00000       0.00000       0.00000       0.00000       0.00000       0.00000       0.00000       0.00000       0.00000       0.00000       0.00000       0.00000       0.00000       0.00000       0.00000       0.00000       0.00000       0.00000       0.00000       0.00000       0.00000       0.00000       0.00000       0.00000       0.00000       0.00000       0.00000       0.00000       0.00000       0.00000
   3  25 3762.7932    2.0425  5.4830 11.9318  0.0000  0.0631   0.0218   0.1773    0.1463   0.0000   465.5995       57.8846       20.2018       3.98615       7.31104      -4.71173       0.00000       0.00000       0.00000       0.00000       0.00000       0.00000       0.00000       0.00000       0.00000       0.00000       0.00000       0.00000       0.00000       0.00000       0.00000       0.00000       0.00000       0.00000       0.00000       0.00000       0.00000       0.00000       0.00000       0.00000       0.00000       0.00000       0.00000       0.00000       0.00000       0.00000       30.5415       30.1288       22.2128       13.6744       6.00644       1.90266       0.00000       0.00000       0.00000       0.00000       0.00000       0.00000       0.00000       0.00000       0.00000       0.00000       0.00000       0.00000       0.00000       0.00000       0.00000       0.00000       0.00000       0.00000       0.00000       0.00000       0.00000       0.00000       0.00000       0.00000       0.00000       0.00000       0.00000       0.00000       0.00000       0.00000
   4   9 1640.8967    0.2378  0.1042 11.6288 -0.0021  0.0103   0.0140   0.0164    0.0292   0.0000   436.6019      0.914369       5.16640       1.57471     -0.304299      -1.45787      0.265298  -0.000452248       0.00000       0.00000       0.00000       0.00000       0.00000       0.00000       0.00000       0.00000       0.00000       0.00000       0.00000       0.00000       0.00000       0.00000       0.00000       0.00000       0.00000       0.00000       0.00000       0.00000       0.00000       0.00000       0.00000       0.00000       0.00000       0.00000       0.00000       0.00000       3.06371       3.67819       3.44953       1.98951       1.45039      0.688332      0.343856     0.0823308       0.00000       0.00000       0.00000       0.00000       0.00000       0.00000       0.00000       0.00000       0.00000       0.00000       0.00000       0.00000       0.00000       0.00000       0.00000       0.00000       0.00000       0.00000       0.00000       0.00000       0.00000       0.00000       0.00000       0.00000       0.00000       0.00000       0.00000       0.00000
   4  10 1778.0090    0.3362  0.2605 11.6523 -0.0071  0.0142   0.0134   0.0303    0.0366   0.0000   434.9455       1.30913       8.75750      -2.01849     -0.312892     -0.411265      0.643643    -0.0111355       0.00000       0.00000       0.00000       0.00000       0.00000       0.00000       0.00000       0.00000       0.00000       0.00000       0.00000       0.00000       0.00000       0.00000       0.00000       0.00000       0.00000       0.00000       0.00000       0.00000       0.00000       0.00000       0.00000       0.00000       0.00000       0.00000       0.00000       0.00000       4.75712       5.69516       4.47032       3.18310       1.65937       1.01834      0.371742      0.108771       0.00000       0.00000       0.00000       0.00000       0.00000       0.00000       0.00000       0.00000       0.00000       0.00000       0.00000       0.00000       0.00000       0.00000       0.00000       0.00000       0.00000       0.00000       0.00000       0.00000       0.00000       0.00000       0.00000       0.00000       0.00000       0.00000       0.00000       0.00000
   4  11 1914.7187    0.4810  0.3169 11.7229 -0.0001  0.0128   0.0161   0.0298    0.0453   0.0000   433.6984      -1.13137       8.72331     -0.831219       3.47287    -0.0200842      0.272793    -0.0583120       0.00000       0.00000       0.00000       0.00000       0.00000       0.00000       0.00000       0.00000       0.00000       0.00000       0.00000       0.00000       0.00000       0.00000       0.00000       0.00000       0.00000       0.00000       0.00000       0.00000       0.00000       0.00000       0.00000       0.00000       0.00000       0.00000       0.00000       0.00000       5.02608       5.10690       4.35935       3.01268       1.79220      0.875590      0.329829     0.0820389       0.00000       0.00000       0.00000       0.00000       0.00000       0.00000       0.00000       0.00000       0.00000       0.00000       0.00000       0.00000       0.00000       0.00000       0.00000       0.00000       0.00000       0.00000       0.00000       0.00000       0.00000       0.00000       0.00000       0.00000       0.00000       0.00000       0.00000       0.00000
   4  12 2051.6514    0.6361  0.5021 11.8320  0.0030  0.0173   0.0178   0.0405    0.0647   0.0000   421.0448       3.19630       9.07893     -0.669934      -1.92908     -0.303537      0.312000     0.0788160       0.00000       0.00000       0.00000       0.00000       0.00000       0.00000       0.00000       0.00000       0.00000       0.00000       0.00000       0.00000       0.00000       0.00000       0.00000       0.00000       0.00000       0.00000       0.00000       0.00000       0.00000       0.00000       0.00000       0.00000       0.00000       0.00000       0.00000       0.00000       6.50564       7.09256       5.65533       3.73670       2.38736      0.995578      0.447172      0.116934       0.00000       0.00000       0.00000       0.00000       0.00000       0.00000       0.00000       0.00000       0.00000       0.00000       0.00000       0.00000       0.00000       0.00000       0.00000       0.00000       0.00000       0.00000       0.00000       0.00000       0.00000       0.00000       0.00000       0.00000       0.00000       0.00000       0.00000       0.00000
   4  13 2188.3382    0.9064  0.6781 11.7201  0.0010  0.0182   0.0214   0.0463    0.1361   0.0000   442.0530      -12.5763     -0.483722       6.82713       4.83305     -0.854231     -0.843164     0.0135139       0.00000       0.00000       0.00000       0.00000       0.00000       0.00000       0.00000       0.00000       0.00000       0.00000       0.00000       0.00000       0.00000       0.00000       0.00000       0.00000       0.00000       0.00000       0.00000       0.00000       0.00000       0.00000       0.00000       0.00000       0.00000       0.00000       0.00000       0.00000       7.16237       7.43585       6.19637       4.13833       2.40723       1.18827      0.458157      0.112954       0.00000       0.00000       0.00000       0.00000       0.00000       0.00000       0.00000       0.00000       0.00000       0.00000       0.00000       0.00000       0.00000       0.00000       0.00000       0.00000       0.00000       0.00000       0.00000       0.00000       0.00000       0.00000       0.00000       0.00000       0.00000       0.00000       0.00000       0.00000
   4  14 2324.1064    1.2564  0.8619 11.5221 -0.0002  0.0214   0.0277   0.0562    0.3480   0.0000   437.5356       5.95214       15.2730     -0.776083       2.66783      0.322274      0.611654    -0.0216018       0.00000       0.00000       0.00000       0.00000       0.00000       0.00000       0.00000       0.00000       0.00000       0.00000       0.00000       0.00000       0.00000       0.00000       0.00000       0.00000       0.00000       0.00000       0.00000       0.00000       0.00000       0.00000       0.00000       0.00000       0.00000       0.00000       0.00000       0.00000       7.92584       8.44456       6.91074       4.83797       2.89206       1.39824      0.541567      0.142788       0.00000       0.00000       0.00000       0.00000       0.00000       0.00000       0.00000       0.00000       0.00000       0.00000       0.00000       0.00000       0.00000       0.00000       0.00000       0.00000       0.00000       0.00000       0.00000       0.00000       0.00000       0.00000       0.00000       0.00000       0.00000       0.00000       0.00000       0.00000
   4  15 2458.5500    1.6371  1.0763  2.9394 -0.0021  0.0228   0.0347   0.0643  100.4907   0.0000   446.0139       21.4265      -11.2386       1.97706       1.57639     -0.562794      0.583617     -0.440192       0.00000       0.00000       0.00000       0.00000       0.00000       0.00000       0.00000       0.00000       0.00000       0.00000       0.00000       0.00000       0.00000       0.00000       0.00000       0.00000       0.00000       0.00000       0.00000       0.00000       0.00000       0.00000       0.00000       0.00000       0.00000       0.00000       0.00000       0.00000       8.32003       9.23509       7.45452       5.39198       3.05345       1.60720      0.589493      0.168343       0.00000       0.00000       0.00000       0.00000       0.00000       0.00000       0.00000       0.00000       0.00000       0.00000       0.00000       0.00000       0.00000       0.00000       0.00000       0.00000       0.00000       0.00000       0.00000       0.00000       0.00000       0.00000       0.00000       0.00000       0.00000       0.00000       0.00000       0.00000
   4  16 2593.0808    2.0642  0.9026 13.0285 -0.0032  0.0214   0.0448   0.0578    0.2724   0.0000   437.3349       1.16720      -3.74819      -8.98129      -1.91488      -1.58469      0.104124     -0.390537       0.00000       0.00000       0.00000       0.00000       0.00000       0.00000       0.00000       0.00000       0.00000       0.00000       0.00000       0.00000       0.00000       0.00000       0.00000       0.00000       0.00000       0.00000       0.00000       0.00000       0.00000       0.00000       0.00000       0.00000       0.00000       0.00000       0.00000       0.00000       7.73892       8.13235       6.79374       5.01234       3.04600       1.44384      0.557574      0.148657       0.00000       0.00000       0.00000       0.00000       0.00000       0.00000       0.00000       0.00000       0.00000       0.00000       0.00000       0.00000       0.00000       0.00000       0.00000       0.00000       0.00000       0.00000       0.00000       0.00000       0.00000       0.00000       0.00000       0.00000       0.00000       0.00000       0.00000       0.00000
   4  17 2728.4576    2.6168  0.7782 13.5047  0.0001  0.0194   0.0552   0.0468    0.2053   0.0000   431.8093       3.64217       9.56259      -5.54170     -0.379423     -0.776765      0.480388     -0.143334       0.00000       0.00000       0.00000       0.00000       0.00000       0.00000       0.00000       0.00000       0.00000       0.00000       0.00000       0.00000       0.00000       0.00000       0.00000       0.00000       0.00000       0.00000       0.00000       0.00000       0.00000       0.00000       0.00000       0.00000       0.00000       0.00000       0.00000       0.00000       7.05551       7.91243       6.37987       4.31515       2.80068       1.20351      0.534202      0.140502       0.00000       0.00000       0.00000       0.00000       0.00000       0.00000       0.00000       0.00000       0.00000       0.00000       0.00000       0.00000       0.00000       0.00000       0.00000       0.00000       0.00000       0.00000       0.00000       0.00000       0.00000       0.00000       0.00000       0.00000       0.00000       0.00000       0.00000       0.00000
   4  18 2864.2144    3.2077  0.8107 13.7080  0.0000  0.0180   0.0673   0.0496    0.2459   0.0000   446.0152       27.9107       2.78466       1.24896     -0.360485     -0.227314      0.848236     0.0348524       0.00000       0.00000       0.00000       0.00000       0.00000       0.00000       0.00000       0.00000       0.00000       0.00000       0.00000       0.00000       0.00000       0.00000       0.00000       0.00000       0.00000       0.00000       0.00000       0.00000       0.00000       0.00000       0.00000       0.00000       0.00000       0.00000       0.00000       0.00000       6.98109       7.25017       5.81536       4.32256       2.55740       1.18624      0.443689      0.121524       0.00000       0.00000       0.00000       0.00000       0.00000       0.00000       0.00000       0.00000       0.00000       0.00000       0.00000       0.00000       0.00000       0.00000       0.00000       0.00000       0.00000       0.00000       0.00000       0.00000       0.00000       0.00000       0.00000       0.00000       0.00000       0.00000       0.00000       0.00000
   4  19 3000.1646    3.8062  0.8943 14.0162 -0.0002  0.0191   0.0804   0.0536    0.2587   0.0000   431.2039       19.6587       7.69986       1.92967     -0.773688      -3.49892      0.150041     -0.218776       0.00000       0.00000       0.00000       0.00000       0.00000       0.00000       0.00000       0.00000       0.00000       0.00000       0.00000       0.00000       0.00000       0.00000       0.00000       0.00000       0.00000       0.00000       0.00000       0.00000       0.00000       0.00000       0.00000       0.00000       0.00000       0.00000       0.00000       0.00000       7.66617       7.72741       6.50532       4.47091       2.61777       1.27762      0.480466      0.119542       0.00000       0.00000       0.00000       0.00000       0.00000       0.00000       0.00000       0.00000       0.00000       0.00000       0.00000       0.00000       0.00000       0.00000       0.00000       0.00000       0.00000       0.00000       0.00000       0.00000       0.00000       0.00000       0.00000       0.00000       0.00000       0.00000       0.00000       0.00000
   4  20 3135.9749    3.9865  1.0228 14.0732 -0.0012  0.0209   0.0795   0.0596    0.2971   0.0000   439.1910       32.8163       3.11381      -1.79592       2.42705      -2.70645     -0.585422    -0.0864164       0.00000       0.00000       0.00000       0.00000       0.00000       0.00000       0.00000       0.00000       0.00000       0.00000       0.00000       0.00000       0.00000       0.00000       0.00000       0.00000       0.00000       0.00000       0.00000       0.00000       0.00000       0.00000       0.00000       0.00000       0.00000       0.00000       0.00000       0.00000       8.29770       8.47430       7.43339       4.73805       2.78032       1.42489      0.559038      0.131106       0.00000       0.00000       0.00000       0.00000       0.00000       0.00000       0.00000       0.00000       0.00000       0.00000       0.00000       0.00000       0.00000       0.00000       0.00000       0.00000       0.00000       0.00000       0.00000       0.00000       0.00000       0.00000       0.00000       0.00000       0.00000       0.00000       0.00000       0.00000
   4  21 3271.7951    3.8691  1.4775 13.0247  0.0010  0.0242   0.0653   0.0741    0.5429   0.0000   430.5937       27.2354       18.9053     -0.483665     -0.848707      -4.07881     -0.229516     -0.419877       0.00000       0.00000       0.00000       0.00000       0.00000       0.00000       0.00000       0.00000       0.00000       0.00000       0.00000       0.00000       0.00000       0.00000       0.00000       0.00000       0.00000       0.00000       0.00000       0.00000       0.00000       0.00000       0.00000       0.00000       0.00000       0.00000       0.00000       0.00000       9.45774       9.84462       8.08469       5.78021       3.32162       1.66902      0.608129      0.163498       0.00000       0.00000       0.00000       0.00000       0.00000       0.00000       0.00000       0.00000       0.00000       0.00000       0.00000       0.00000       0.00000       0.00000       0.00000       0.00000       0.00000       0.00000       0.00000       0.00000       0.00000       0.00000       0.00000       0.00000       0.00000       0.00000       0.00000       0.00000
   4  22 3408.1288    3.1627  2.0312 13.4818 -0.0013  0.0310   0.0476   0.0899    0.1871   0.0000   445.5194       34.5936       19.6360      -9.89639      0.966465      -2.18442      0.535380     -0.773118       0.00000       0.00000       0.00000       0.00000       0.00000       0.00000       0.00000       0.00000       0.00000       0.00000       0.00000       0.00000       0.00000       0.00000       0.00000       0.00000       0.00000       0.00000       0.00000       0.00000       0.00000       0.00000       0.00000       0.00000       0.00000       0.00000       0.00000       0.00000       11.9618       12.6251       10.2626       7.20143       4.37973       1.98317      0.795919      0.210995       0.00000       0.00000       0.00000       0.00000       0.00000       0.00000       0.00000       0.00000       0.00000       0.00000       0.00000       0.00000       0.00000       0.00000       0.00000       0.00000       0.00000       0.00000       0.00000       0.00000       0.00000       0.00000       0.00000       0.00000       0.00000       0.00000       0.00000       0.00000
   4  23 3544.7511    2.7027  2.8194 12.9970 -0.0001  0.0375   0.0346   0.1029    0.1495   0.0000   442.7201       17.9940       6.74200       19.5875      -2.07354      -4.56789      0.101752     -0.267537       0.00000       0.00000       0.00000       0.00000       0.00000       0.00000       0.00000       0.00000       0.00000       0.00000       0.00000       0.00000       0.00000       0.00000       0.00000       0.00000       0.00000       0.00000       0.00000       0.00000       0.00000       0.00000       0.00000       0.00000       0.00000       0.00000       0.00000       0.00000       14.0790       14.6642       12.2794       8.93221       5.24462       2.61287      0.973001      0.258382       0.00000       0.00000       0.00000       0.00000       0.00000       0.00000       0.00000       0.00000       0.00000       0.00000       0.00000       0.00000       0.00000       0.00000       0.00000       0.00000       0.00000       0.00000       0.00000       0.00000       0.00000       0.00000       0.00000       0.00000       0.00000       0.00000       0.00000       0.00000
   4  24 3681.5579    2.2518  4.2730 12.3176 -0.0001  0.0481   0.0246   0.1301    0.1419   0.0000   445.3587       28.3996       30.9360       15.6205       2.08843      -5.99181      0.618003     -0.191922       0.00000       0.00000       0.00000       0.00000       0.00000       0.00000       0.00000       0.00000       0.00000       0.00000       0.00000       0.00000       0.00000       0.00000       0.00000       0.00000       0.00000       0.00000       0.00000       0.00000       0.00000       0.00000       0.00000       0.00000       0.00000       0.00000       0.00000       0.00000       18.2541       19.5134       15.9907       11.1151       6.70620       3.14578       1.26404      0.331343       0.00000       0.00000       0.00000       0.00000       0.00000       0.00000       0.00000       0.00000       0.00000       0.00000       0.00000       0.00000       0.00000       0.00000       0.00000       0.00000       0.00000       0.00000       0.00000       0.00000       0.00000       0.00000       0.00000       0.00000       0.00000       0.00000       0.00000       0.00000
   4  25 3818.7720    1.8928  5.8451 12.0492  0.0003  0.0594   0.0184   0.1645    0.1089   0.0000   500.1953       62.5960       1.91501       1.34174       9.16018      0.761035      0.276273     -0.916071       0.00000       0.00000       0.00000       0.00000       0.00000       0.00000       0.00000       0.00000       0.00000       0.00000       0.00000       0.00000       0.00000       0.00000       0.00000       0.00000       0.00000       0.00000       0.00000       0.00000       0.00000       0.00000       0.00000       0.00000       0.00000       0.00000       0.00000       0.00000       22.1011       23.3855       19.4479       13.9402       8.36943       4.03860       1.56965      0.409755       0.00000       0.00000       0.00000       0.00000       0.00000       0.00000       0.00000       0.00000       0.00000       0.00000       0.00000       0.00000       0.00000       0.00000       0.00000       0.00000       0.00000       0.00000       0.00000       0.00000       0.00000       0.00000       0.00000       0.00000       0.00000       0.00000       0.00000       0.00000
   4  26 3955.9937    1.5757  7.6932 11.6682 -0.0017  0.0720   0.0145   0.2071    0.1068   0.0000   426.4900       23.3677      -14.0827      -8.80218       8.22724      -8.39922      0.872641      -1.11249       0.00000       0.00000       0.00000       0.00000       0.00000       0.00000       0.00000       0.00000       0.00000       0.00000       0.00000       0.00000       0.00000       0.00000       0.00000       0.00000       0.00000       0.00000       0.00000       0.00000       0.00000       0.00000       0.00000       0.00000       0.00000       0.00000       0.00000       0.00000       26.6761       28.5163       23.5473       17.0605       10.2015       4.93232       1.91117      0.512479       0.00000       0.00000       0.00000       0.00000       0.00000       0.00000       0.00000       0.00000       0.00000       0.00000       0.00000       0.00000       0.00000       0.00000       0.00000       0.00000       0.00000       0.00000       0.00000       0.00000       0.00000       0.00000       0.00000       0.00000       0.00000       0.00000       0.00000       0.00000
   4  27 4094.0401    1.3076  9.6509 11.6636  0.0006  0.0886   0.0123   0.2660    0.0819   0.0000   494.5157       19.6247       1.16846      -1.61805       13.8822      -1.59260      -1.22501      0.147510       0.00000       0.00000       0.00000       0.00000       0.00000       0.00000       0.00000       0.00000       0.00000       0.00000       0.00000       0.00000       0.00000       0.00000       0.00000       0.00000       0.00000       0.00000       0.00000       0.00000       0.00000       0.00000       0.00000       0.00000       0.00000       0.00000       0.00000       0.00000       32.1892       35.5325       29.4445       20.8890       12.4674       6.23606       2.45347      0.655074       0.00000       0.00000       0.00000       0.00000       0.00000       0.00000       0.00000       0.00000       0.00000       0.00000       0.00000       0.00000       0.00000       0.00000       0.00000       0.00000       0.00000       0.00000       0.00000       0.00000       0.00000       0.00000       0.00000       0.00000       0.00000       0.00000       0.00000       0.00000
   5   9 1685.8402    0.2477  0.1709 11.6361 -0.0017  0.0124   0.0109   0.0226    0.0286   0.0000   431.5084       1.35274       2.95918       4.10434      -3.41424     -0.402025     -0.193622      0.176562     0.0208946    0.00331861       0.00000       0.00000       0.00000       0.00000       0.00000       0.00000       0.00000       0.00000       0.00000       0.00000       0.00000       0.00000       0.00000       0.00000       0.00000       0.00000       0.00000       0.00000       0.00000       0.00000       0.00000       0.00000       0.00000       0.00000       0.00000       0.00000       4.67048       5.30735       4.31118       3.07181       1.95535       1.05634      0.474040      0.196531     0.0640370     0.0167838       0.00000       0.00000       0.00000       0.00000       0.00000       0.00000       0.00000       0.00000       0.00000       0.00000       0.00000       0.00000       0.00000       0.00000       0.00000       0.00000       0.00000       0.00000       0.00000       0.00000       0.00000       0.00000       0.00000       0.00000       0.00000       0.00000
   5  10 1823.3508    0.3738  0.3026 11.6649 -0.0001  0.0132   0.0123   0.0285    0.0362   0.0000   442.2874       2.15201       4.97756      -5.50173       1.57281      -1.02251      0.247062      0.420594    -0.0622635    0.00132163       0.00000       0.00000       0.00000       0.00000       0.00000       0.00000       0.00000       0.00000       0.00000       0.00000       0.00000       0.00000       0.00000       0.00000       0.00000       0.00000       0.00000       0.00000       0.00000       0.00000       0.00000       0.00000       0.00000       0.00000       0.00000       0.00000       4.04771       4.72437       4.02066       3.06189       2.02825       1.16306      0.609102      0.250182     0.0887350     0.0218847       0.00000       0.00000       0.00000       0.00000       0.00000       0.00000       0.00000       0.00000       0.00000       0.00000       0.00000       0.00000       0.00000       0.00000       0.00000       0.00000       0.00000       0.00000       0.00000       0.00000       0.00000       0.00000       0.00000       0.00000       0.00000       0.00000
   5  11 1960.5589    0.5315  0.3693 11.7292 -0.0012  0.0128   0.0152   0.0298    0.0447   0.0000   430.2201       3.72850       10.2615       4.08598      -1.32826       1.43017      0.593451      0.276267    -0.0586170     0.0178317       0.00000       0.00000       0.00000       0.00000       0.00000       0.00000       0.00000       0.00000       0.00000       0.00000       0.00000       0.00000       0.00000       0.00000       0.00000       0.00000       0.00000       0.00000       0.00000       0.00000       0.00000       0.00000       0.00000       0.00000       0.00000       0.00000       4.04182       4.56125       3.95173       2.95042       1.97330       1.17325      0.547556      0.254345     0.0850608     0.0200585       0.00000       0.00000       0.00000       0.00000       0.00000       0.00000       0.00000       0.00000       0.00000       0.00000       0.00000       0.00000       0.00000       0.00000       0.00000       0.00000       0.00000       0.00000       0.00000       0.00000       0.00000       0.00000       0.00000       0.00000       0.00000       0.00000
   5  12 2098.4657    0.7425  0.6129 11.6272 -0.0015  0.0179   0.0167   0.0371    0.0756   0.0000   434.7208      -14.6839       14.1594       7.41320      -2.84918      0.289096       1.00347    -0.0610533    -0.0359209   -0.00558148       0.00000       0.00000       0.00000       0.00000       0.00000       0.00000       0.00000       0.00000       0.00000       0.00000       0.00000       0.00000       0.00000       0.00000       0.00000       0.00000       0.00000       0.00000       0.00000       0.00000       0.00000       0.00000       0.00000       0.00000       0.00000       0.00000       4.86461       5.72176       4.64554       4.06167       2.70096       1.69102      0.799328      0.356202      0.114676     0.0317930       0.00000       0.00000       0.00000       0.00000       0.00000       0.00000       0.00000       0.00000       0.00000       0.00000       0.00000       0.00000       0.00000       0.00000       0.00000       0.00000       0.00000       0.00000       0.00000       0.00000       0.00000       0.00000       0.00000       0.00000       0.00000       0.00000
   5  13 2235.3781    1.0033  0.6908 11.9723 -0.0010  0.0162   0.0212   0.0419    0.0962   0.0000   436.8720      -3.71360       13.5340      -6.07981      -3.40984     -0.782108      0.339455     -0.573687     0.0557445   0.000312018       0.00000       0.00000       0.00000       0.00000       0.00000       0.00000       0.00000       0.00000       0.00000       0.00000       0.00000       0.00000       0.00000       0.00000       0.00000       0.00000       0.00000       0.00000       0.00000       0.00000       0.00000       0.00000       0.00000       0.00000       0.00000       0.00000       4.85309       5.39197       4.66050       3.73024       2.59726       1.49411      0.790617      0.315934      0.110225     0.0263465       0.00000       0.00000       0.00000       0.00000       0.00000       0.00000       0.00000       0.00000       0.00000       0.00000       0.00000       0.00000       0.00000       0.00000       0.00000       0.00000       0.00000       0.00000       0.00000       0.00000       0.00000       0.00000       0.00000       0.00000       0.00000       0.00000
   5  14 2371.1021    1.3249  0.8024 12.3455 -0.0022  0.0183   0.0262   0.0433    0.1175   0.0000   440.0102      0.552407       19.5449      -4.15884      0.257087     -0.496275     -0.122778     -0.401446    0.00413142    -0.0123388       0.00000       0.00000       0.00000       0.00000       0.00000       0.00000       0.00000       0.00000       0.00000       0.00000       0.00000       0.00000       0.00000       0.00000       0.00000       0.00000       0.00000       0.00000       0.00000       0.00000       0.00000       0.00000       0.00000       0.00000       0.00000       0.00000       5.50940       5.93858       5.54812       4.15690       2.77871       1.66427      0.865672      0.374739      0.126008     0.0276668       0.00000       0.00000       0.00000       0.00000       0.00000       0.00000       0.00000       0.00000       0.00000       0.00000       0.00000       0.00000       0.00000       0.00000       0.00000       0.00000       0.00000       0.00000       0.00000       0.00000       0.00000       0.00000       0.00000       0.00000       0.00000       0.00000
   5  15 2506.0492    1.7805  0.9433 12.3512  0.0013  0.0183   0.0325   0.0496    0.1943   0.0000   440.1912       9.75944       24.4276       2.46881      -6.72283     0.0451141      0.849980     -0.148637    -0.0658147    -0.0543536       0.00000       0.00000       0.00000       0.00000       0.00000       0.00000       0.00000       0.00000       0.00000       0.00000       0.00000       0.00000       0.00000       0.00000       0.00000       0.00000       0.00000       0.00000       0.00000       0.00000       0.00000       0.00000       0.00000       0.00000       0.00000       0.00000       5.94165       6.20328       5.27226       4.45896       3.05844       1.82449      0.862525      0.361534      0.112406     0.0280330       0.00000       0.00000       0.00000       0.00000       0.00000       0.00000       0.00000       0.00000       0.00000       0.00000       0.00000       0.00000       0.00000       0.00000       0.00000       0.00000       0.00000       0.00000       0.00000       0.00000       0.00000       0.00000       0.00000       0.00000       0.00000       0.00000
   5  16 2641.2178    2.2643  0.9218 12.4520 -0.0009  0.0177   0.0412   0.0484    0.3128   0.0000   429.8854       2.74850    -0.0631294      -3.80849      -3.91244       3.04782     -0.581951     -0.448416     0.0286373    -0.0327271       0.00000       0.00000       0.00000       0.00000       0.00000       0.00000       0.00000       0.00000       0.00000       0.00000       0.00000       0.00000       0.00000       0.00000       0.00000       0.00000       0.00000       0.00000       0.00000       0.00000       0.00000       0.00000       0.00000       0.00000       0.00000       0.00000       5.60883       6.06521       5.28031       4.21459       2.79845       1.68207      0.823205      0.354724      0.113157     0.0274242       0.00000       0.00000       0.00000       0.00000       0.00000       0.00000       0.00000       0.00000       0.00000       0.00000       0.00000       0.00000       0.00000       0.00000       0.00000       0.00000       0.00000       0.00000       0.00000       0.00000       0.00000       0.00000       0.00000       0.00000       0.00000       0.00000
   5  18 2913.7843    3.4362  0.8008 13.8190 -0.0047  0.0174   0.0664   0.0431    0.2704   0.0000   431.2039       20.1722       9.30439     -0.198729      -2.43176      -1.92008     -0.240227      -1.13455    -0.0273874    -0.0446630       0.00000       0.00000       0.00000       0.00000       0.00000       0.00000       0.00000       0.00000       0.00000       0.00000       0.00000       0.00000       0.00000       0.00000       0.00000       0.00000       0.00000       0.00000       0.00000       0.00000       0.00000       0.00000       0.00000       0.00000       0.00000       0.00000       5.17338       5.75845       4.94774       4.14020       2.85025       1.71870      0.836244      0.372332      0.120274     0.0297315       0.00000       0.00000       0.00000       0.00000       0.00000       0.00000       0.00000       0.00000       0.00000       0.00000       0.00000       0.00000       0.00000       0.00000       0.00000       0.00000       0.00000       0.00000       0.00000       0.00000       0.00000       0.00000       0.00000       0.00000       0.00000       0.00000
   5  19 3050.0057    3.8559  0.9377 13.5949 -0.0062  0.0190   0.0760   0.0521    0.5648   0.0000   444.2488       10.6041       13.2510       4.83620     -0.245892      0.105712      0.229942     0.0970422      0.348511    -0.0170004       0.00000       0.00000       0.00000       0.00000       0.00000       0.00000       0.00000       0.00000       0.00000       0.00000       0.00000       0.00000       0.00000       0.00000       0.00000       0.00000       0.00000       0.00000       0.00000       0.00000       0.00000       0.00000       0.00000       0.00000       0.00000       0.00000       5.54253       6.37324       5.57743       4.35602       3.10286       1.78830      0.913321      0.386282      0.143429     0.0329552       0.00000       0.00000       0.00000       0.00000       0.00000       0.00000       0.00000       0.00000       0.00000       0.00000       0.00000       0.00000       0.00000       0.00000       0.00000       0.00000       0.00000       0.00000       0.00000       0.00000       0.00000       0.00000       0.00000       0.00000       0.00000       0.00000
   5  20 3186.2743    4.0116  1.1279 13.9160  0.0016  0.0218   0.0790   0.0609    0.5005   0.0000   427.3063       12.8353       8.72467      -6.63576       2.46640      -5.14197      -1.62926     -0.674211   -0.00195263    -0.0830265       0.00000       0.00000       0.00000       0.00000       0.00000       0.00000       0.00000       0.00000       0.00000       0.00000       0.00000       0.00000       0.00000       0.00000       0.00000       0.00000       0.00000       0.00000       0.00000       0.00000       0.00000       0.00000       0.00000       0.00000       0.00000       0.00000       6.45366       7.40333       6.39927       5.13883       3.50417       2.17011       1.01143      0.470932      0.154720     0.0383591       0.00000       0.00000       0.00000       0.00000       0.00000       0.00000       0.00000       0.00000       0.00000       0.00000       0.00000       0.00000       0.00000       0.00000       0.00000       0.00000       0.00000       0.00000       0.00000       0.00000       0.00000       0.00000       0.00000       0.00000       0.00000       0.00000
   5  21 3322.6168    3.5351  1.6619 13.1980 -0.0019  0.0262   0.0529   0.0724    0.4282   0.0000   442.8281       25.1474       6.23035       1.94068       3.55243      -5.53371     -0.100413     -0.527480     0.0785706    -0.0958061       0.00000       0.00000       0.00000       0.00000       0.00000       0.00000       0.00000       0.00000       0.00000       0.00000       0.00000       0.00000       0.00000       0.00000       0.00000       0.00000       0.00000       0.00000       0.00000       0.00000       0.00000       0.00000       0.00000       0.00000       0.00000       0.00000       8.09554       9.20959       7.98368       6.27744       4.12010       2.53386       1.23724      0.561405      0.180468     0.0437182       0.00000       0.00000       0.00000       0.00000       0.00000       0.00000       0.00000       0.00000       0.00000       0.00000       0.00000       0.00000       0.00000       0.00000       0.00000       0.00000       0.00000       0.00000       0.00000       0.00000       0.00000       0.00000       0.00000       0.00000       0.00000       0.00000
   5  22 3459.4933    2.9630  2.2561 13.5108 -0.0001  0.0327   0.0412   0.0887    0.1764   0.0000   428.7859       41.4986      -13.2369      -6.18874       5.75619      -5.78421      0.145601      -1.25991     -0.278820     -0.151317       0.00000       0.00000       0.00000       0.00000       0.00000       0.00000       0.00000       0.00000       0.00000       0.00000       0.00000       0.00000       0.00000       0.00000       0.00000       0.00000       0.00000       0.00000       0.00000       0.00000       0.00000       0.00000       0.00000       0.00000       0.00000       0.00000       9.64744       11.1408       9.35816       7.86415       5.16006       3.22437       1.51494      0.703089      0.221221     0.0579122       0.00000       0.00000       0.00000       0.00000       0.00000       0.00000       0.00000       0.00000       0.00000       0.00000       0.00000       0.00000       0.00000       0.00000       0.00000       0.00000       0.00000       0.00000       0.00000       0.00000       0.00000       0.00000       0.00000       0.00000       0.00000       0.00000
   5  23 3596.6993    2.4856  3.4032 12.7728  0.0005  0.0404   0.0278   0.1105    0.1508   0.0000   442.0781       17.7422       13.5406      -5.27382      -3.36475      -3.31720       3.68635     -0.395136     -0.557892   -0.00556612       0.00000       0.00000       0.00000       0.00000       0.00000       0.00000       0.00000       0.00000       0.00000       0.00000       0.00000       0.00000       0.00000       0.00000       0.00000       0.00000       0.00000       0.00000       0.00000       0.00000       0.00000       0.00000       0.00000       0.00000       0.00000       0.00000       11.6992       13.8374       11.8638       9.45033       6.42430       3.81603       1.96417      0.842890      0.293853     0.0719847       0.00000       0.00000       0.00000       0.00000       0.00000       0.00000       0.00000       0.00000       0.00000       0.00000       0.00000       0.00000       0.00000       0.00000       0.00000       0.00000       0.00000       0.00000       0.00000       0.00000       0.00000       0.00000       0.00000       0.00000       0.00000       0.00000
   5  24 3733.9482    2.0840  4.5886 12.3919 -0.0002  0.0479   0.0200   0.1310    0.1058   0.0000   442.7442       21.2895       11.1693       11.5089       5.38070       1.71384       2.40308      0.260071     -0.227924     -0.128136       0.00000       0.00000       0.00000       0.00000       0.00000       0.00000       0.00000       0.00000       0.00000       0.00000       0.00000       0.00000       0.00000       0.00000       0.00000       0.00000       0.00000       0.00000       0.00000       0.00000       0.00000       0.00000       0.00000       0.00000       0.00000       0.00000       14.0209       16.3077       14.0929       11.4143       7.64803       4.69724       2.34010       1.03713      0.344537     0.0844242       0.00000       0.00000       0.00000       0.00000       0.00000       0.00000       0.00000       0.00000       0.00000       0.00000       0.00000       0.00000       0.00000       0.00000       0.00000       0.00000       0.00000       0.00000       0.00000       0.00000       0.00000       0.00000       0.00000       0.00000       0.00000       0.00000
   5  25 3871.5870    1.7542  6.5889 11.7981 -0.0000  0.0588   0.0142   0.1651    0.0901   0.0000   489.4424       53.2165       1.83071      -34.8968       12.9736      -5.34123      -1.63293      -3.50444       1.21836    -0.0493146       0.00000       0.00000       0.00000       0.00000       0.00000       0.00000       0.00000       0.00000       0.00000       0.00000       0.00000       0.00000       0.00000       0.00000       0.00000       0.00000       0.00000       0.00000       0.00000       0.00000       0.00000       0.00000       0.00000       0.00000       0.00000       0.00000       17.6969       19.7185       17.8967       13.8841       9.55047       5.78478       2.90627       1.28841      0.436583     0.0982770       0.00000       0.00000       0.00000       0.00000       0.00000       0.00000       0.00000       0.00000       0.00000       0.00000       0.00000       0.00000       0.00000       0.00000       0.00000       0.00000       0.00000       0.00000       0.00000       0.00000       0.00000       0.00000       0.00000       0.00000       0.00000       0.00000
   5  26 4009.5714    1.4849  8.5661 11.5578 -0.0016  0.0719   0.0112   0.2012    0.0741   0.0000   478.5001      -2.79105       30.7621       26.7072      -19.8261      -4.77490       1.39480     0.0354359      -1.38732     -0.203506       0.00000       0.00000       0.00000       0.00000       0.00000       0.00000       0.00000       0.00000       0.00000       0.00000       0.00000       0.00000       0.00000       0.00000       0.00000       0.00000       0.00000       0.00000       0.00000       0.00000       0.00000       0.00000       0.00000       0.00000       0.00000       0.00000       21.5939       24.7417       21.6139       17.2367       11.7146       7.01182       3.56473       1.54446      0.526594      0.124726       0.00000       0.00000       0.00000       0.00000       0.00000       0.00000       0.00000       0.00000       0.00000       0.00000       0.00000       0.00000       0.00000       0.00000       0.00000       0.00000       0.00000       0.00000       0.00000       0.00000       0.00000       0.00000       0.00000       0.00000       0.00000       0.00000
   5  27 4147.7710    1.2242 10.6212 11.5369  0.0001  0.0881   0.0094   0.2526    0.0593   0.0000   398.6544       9.43075       1.47825       1.00486      -11.3239      -7.22874       3.84327     -0.950319      -1.10615    -0.0853629       0.00000       0.00000       0.00000       0.00000       0.00000       0.00000       0.00000       0.00000       0.00000       0.00000       0.00000       0.00000       0.00000       0.00000       0.00000       0.00000       0.00000       0.00000       0.00000       0.00000       0.00000       0.00000       0.00000       0.00000       0.00000       0.00000       25.9269       30.1025       26.3815       21.2581       14.3497       8.74795       4.44715       1.95773      0.663897      0.157919       0.00000       0.00000       0.00000       0.00000       0.00000       0.00000       0.00000       0.00000       0.00000       0.00000       0.00000       0.00000       0.00000       0.00000       0.00000       0.00000       0.00000       0.00000       0.00000       0.00000       0.00000       0.00000       0.00000       0.00000       0.00000       0.00000
   5  28 4286.3044    1.0113 12.4302 11.6113 -0.0001  0.1090   0.0084   0.3181    0.0470   0.0000   413.9460       16.4192      -43.3508       7.31959      0.724336       1.61953       16.6761      -2.02993      -1.25093     -0.107416       0.00000       0.00000       0.00000       0.00000       0.00000       0.00000       0.00000       0.00000       0.00000       0.00000       0.00000       0.00000       0.00000       0.00000       0.00000       0.00000       0.00000       0.00000       0.00000       0.00000       0.00000       0.00000       0.00000       0.00000       0.00000       0.00000       31.3247       37.0697       32.8050       25.8955       18.0144       10.6917       5.65505       2.40268      0.854828      0.198637       0.00000       0.00000       0.00000       0.00000       0.00000       0.00000       0.00000       0.00000       0.00000       0.00000       0.00000       0.00000       0.00000       0.00000       0.00000       0.00000       0.00000       0.00000       0.00000       0.00000       0.00000       0.00000       0.00000       0.00000       0.00000       0.00000
   6   8 1587.4554    0.1948  0.0902 11.6157 -0.0084  0.0072   0.0123   0.0164    0.0237   0.0000   436.3894       1.22483       7.81778       3.62922      0.714103     -0.679767      0.591424    0.00976914     0.0224193    -0.0396146     0.0248415   -0.00292845       0.00000       0.00000       0.00000       0.00000       0.00000       0.00000       0.00000       0.00000       0.00000       0.00000       0.00000       0.00000       0.00000       0.00000       0.00000       0.00000       0.00000       0.00000       0.00000       0.00000       0.00000       0.00000       0.00000       0.00000       2.14139       2.29585       1.84643       1.63213       1.36737      0.894060      0.556755      0.219721      0.111833     0.0326345     0.0129168    0.00271547       0.00000       0.00000       0.00000       0.00000       0.00000       0.00000       0.00000       0.00000       0.00000       0.00000       0.00000       0.00000       0.00000       0.00000       0.00000       0.00000       0.00000       0.00000       0.00000       0.00000       0.00000       0.00000       0.00000       0.00000
   6   9 1727.7345    0.2899  0.1872 11.6444 -0.0028  0.0093   0.0108   0.0201    0.0273   0.0000   433.9486     -0.201142       7.91974       3.06835      -1.01559      -1.14166      0.210406    0.00590559     -0.107296    0.00136898    0.00237369   -0.00457950       0.00000       0.00000       0.00000       0.00000       0.00000       0.00000       0.00000       0.00000       0.00000       0.00000       0.00000       0.00000       0.00000       0.00000       0.00000       0.00000       0.00000       0.00000       0.00000       0.00000       0.00000       0.00000       0.00000       0.00000       2.59066       2.83567       2.60653       2.33020       1.48639      0.952434      0.591833      0.343210      0.144920     0.0520941     0.0140392    0.00344036       0.00000       0.00000       0.00000       0.00000       0.00000       0.00000       0.00000       0.00000       0.00000       0.00000       0.00000       0.00000       0.00000       0.00000       0.00000       0.00000       0.00000       0.00000       0.00000       0.00000       0.00000       0.00000       0.00000       0.00000
   6  10 1866.1458    0.4303  0.2756 11.6872 -0.0003  0.0103   0.0133   0.0243    0.0338   0.0000   435.6204      -3.86597       9.61392       1.78282     0.0396983      0.339172       1.25577     -0.293370     0.0133493   7.42623e-05    0.00835068    0.00351247       0.00000       0.00000       0.00000       0.00000       0.00000       0.00000       0.00000       0.00000       0.00000       0.00000       0.00000       0.00000       0.00000       0.00000       0.00000       0.00000       0.00000       0.00000       0.00000       0.00000       0.00000       0.00000       0.00000       0.00000       2.70890       3.01690       2.56468       2.26550       1.81987       1.18627      0.707592      0.338682      0.149496     0.0536882     0.0176468    0.00390817       0.00000       0.00000       0.00000       0.00000       0.00000       0.00000       0.00000       0.00000       0.00000       0.00000       0.00000       0.00000       0.00000       0.00000       0.00000       0.00000       0.00000       0.00000       0.00000       0.00000       0.00000       0.00000       0.00000       0.00000
   6  11 2004.0439    0.5984  0.4473 11.7590 -0.0006  0.0127   0.0147   0.0313    0.0477   0.0000   440.6329       1.10074       13.7392       2.13002       2.74559     0.0469537     -0.118762      0.803740     -0.156286     -0.149307    -0.0117015   -0.00475399       0.00000       0.00000       0.00000       0.00000       0.00000       0.00000       0.00000       0.00000       0.00000       0.00000       0.00000       0.00000       0.00000       0.00000       0.00000       0.00000       0.00000       0.00000       0.00000       0.00000       0.00000       0.00000       0.00000       0.00000       3.37566       3.80021       3.47212       2.83539       2.12708       1.39887      0.814279      0.416177      0.188579     0.0720057     0.0219621    0.00459255       0.00000       0.00000       0.00000       0.00000       0.00000       0.00000       0.00000       0.00000       0.00000       0.00000       0.00000       0.00000       0.00000       0.00000       0.00000       0.00000       0.00000       0.00000       0.00000       0.00000       0.00000       0.00000       0.00000       0.00000
   6  12 2142.4902    0.8140  0.6429 11.7644 -0.0025  0.0145   0.0166   0.0383    0.0725   0.0000   430.6368       5.10453       7.10959      -2.46935      -6.75258      -2.50875      0.324113      0.815100     0.0676291    -0.0349562    -0.0310030   -0.00680405       0.00000       0.00000       0.00000       0.00000       0.00000       0.00000       0.00000       0.00000       0.00000       0.00000       0.00000       0.00000       0.00000       0.00000       0.00000       0.00000       0.00000       0.00000       0.00000       0.00000       0.00000       0.00000       0.00000       0.00000       3.66697       4.18335       3.96731       3.16674       2.39057       1.57714      0.921236      0.492974      0.219252     0.0875095     0.0270316    0.00556871       0.00000       0.00000       0.00000       0.00000       0.00000       0.00000       0.00000       0.00000       0.00000       0.00000       0.00000       0.00000       0.00000       0.00000       0.00000       0.00000       0.00000       0.00000       0.00000       0.00000       0.00000       0.00000       0.00000       0.00000
   6  13 2279.8200    1.0551  0.7654 12.1162 -0.0011  0.0163   0.0196   0.0403    0.0889   0.0000   437.4970       1.56400       8.64375      -2.30242       2.98244       1.51103      -1.25851     -0.178656     -0.188840      0.141419    0.00693650   -0.00112541       0.00000       0.00000       0.00000       0.00000       0.00000       0.00000       0.00000       0.00000       0.00000       0.00000       0.00000       0.00000       0.00000       0.00000       0.00000       0.00000       0.00000       0.00000       0.00000       0.00000       0.00000       0.00000       0.00000       0.00000       4.01760       4.68074       4.48793       3.63600       2.60689       1.70333       1.06838      0.528171      0.270464     0.0977231     0.0307328    0.00639355       0.00000       0.00000       0.00000       0.00000       0.00000       0.00000       0.00000       0.00000       0.00000       0.00000       0.00000       0.00000       0.00000       0.00000       0.00000       0.00000       0.00000       0.00000       0.00000       0.00000       0.00000       0.00000       0.00000       0.00000
   6  14 2415.5120    1.4841  0.8872 12.3667 -0.0003  0.0167   0.0254   0.0425    0.1208   0.0000   437.9911       8.18909       14.4526       1.08088     -0.778228      -1.26022     -0.647498      0.302856      0.175831    -0.0937510    0.00366229   -0.00497159       0.00000       0.00000       0.00000       0.00000       0.00000       0.00000       0.00000       0.00000       0.00000       0.00000       0.00000       0.00000       0.00000       0.00000       0.00000       0.00000       0.00000       0.00000       0.00000       0.00000       0.00000       0.00000       0.00000       0.00000       4.37351       4.67335       4.54794       3.70025       2.79313       1.92887       1.11003      0.564905      0.264170      0.102230     0.0297990    0.00590584       0.00000       0.00000       0.00000       0.00000       0.00000       0.00000       0.00000       0.00000       0.00000       0.00000       0.00000       0.00000       0.00000       0.00000       0.00000       0.00000       0.00000       0.00000       0.00000       0.00000       0.00000       0.00000       0.00000       0.00000
   6  15 2551.0896    1.8519  0.8700 13.1028  0.0002  0.0168   0.0326   0.0442    0.1097   0.0000   434.3951       5.03673      0.297527       2.49795       2.39649      -4.05041      0.107929     -0.955872     -0.248632   -0.00795346  -7.39464e-05   0.000706998       0.00000       0.00000       0.00000       0.00000       0.00000       0.00000       0.00000       0.00000       0.00000       0.00000       0.00000       0.00000       0.00000       0.00000       0.00000       0.00000       0.00000       0.00000       0.00000       0.00000       0.00000       0.00000       0.00000       0.00000       4.39597       5.06314       4.58052       3.83465       2.79386       1.84769       1.09159      0.569194      0.256577     0.0970887     0.0296187    0.00650345       0.00000       0.00000       0.00000       0.00000       0.00000       0.00000       0.00000       0.00000       0.00000       0.00000       0.00000       0.00000       0.00000       0.00000       0.00000       0.00000       0.00000       0.00000       0.00000       0.00000       0.00000       0.00000       0.00000       0.00000
   6  16 2687.0781    2.4364  0.9040 13.4022  0.0014  0.0166   0.0418   0.0435    0.1287   0.0000   433.7708       4.90151       13.5809       7.19153       2.19675      -1.06768      0.605938     -0.388172     -0.383932     -0.123783     0.0604968   -0.00160475       0.00000       0.00000       0.00000       0.00000       0.00000       0.00000       0.00000       0.00000       0.00000       0.00000       0.00000       0.00000       0.00000       0.00000       0.00000       0.00000       0.00000       0.00000       0.00000       0.00000       0.00000       0.00000       0.00000       0.00000       4.35811       4.96472       4.44326       3.74488       2.84261       1.84998       1.11425      0.539587      0.255830     0.0917084     0.0298117    0.00639984       0.00000       0.00000       0.00000       0.00000       0.00000       0.00000       0.00000       0.00000       0.00000       0.00000       0.00000       0.00000       0.00000       0.00000       0.00000       0.00000       0.00000       0.00000       0.00000       0.00000       0.00000       0.00000       0.00000       0.00000
   6  17 2823.7700    3.0373  0.8481 13.4590  0.0014  0.0156   0.0513   0.0399    0.1646   0.0000   438.4178       13.1483       12.6710      0.906566       4.38026      -3.71838      0.397326     -0.321930      0.201359    -0.0711257    -0.0153412   -0.00583127       0.00000       0.00000       0.00000       0.00000       0.00000       0.00000       0.00000       0.00000       0.00000       0.00000       0.00000       0.00000       0.00000       0.00000       0.00000       0.00000       0.00000       0.00000       0.00000       0.00000       0.00000       0.00000       0.00000       0.00000       4.09645       4.43965       4.10671       3.58361       2.63684       1.74889       1.05551      0.543683      0.247316     0.0896853     0.0270562    0.00585023       0.00000       0.00000       0.00000       0.00000       0.00000       0.00000       0.00000       0.00000       0.00000       0.00000       0.00000       0.00000       0.00000       0.00000       0.00000       0.00000       0.00000       0.00000       0.00000       0.00000       0.00000       0.00000       0.00000       0.00000
   6  18 2960.7216    3.6048  0.8420 13.9918 -0.0009  0.0158   0.0621   0.0395    0.1577   0.0000   440.3927       18.5412       9.76696      -1.17982      -3.39785      -2.79220      0.121536     -0.920462      0.130574     -0.211821    -0.0103279    0.00403731       0.00000       0.00000       0.00000       0.00000       0.00000       0.00000       0.00000       0.00000       0.00000       0.00000       0.00000       0.00000       0.00000       0.00000       0.00000       0.00000       0.00000       0.00000       0.00000       0.00000       0.00000       0.00000       0.00000       0.00000       4.14015       4.63989       4.29637       3.53469       2.70807       1.80839       1.03726      0.541798      0.237639     0.0946550     0.0287853    0.00601506       0.00000       0.00000       0.00000       0.00000       0.00000       0.00000       0.00000       0.00000       0.00000       0.00000       0.00000       0.00000       0.00000       0.00000       0.00000       0.00000       0.00000       0.00000       0.00000       0.00000       0.00000       0.00000       0.00000       0.00000
   6  19 3097.3335    4.0454  0.9840 13.7997 -0.0031  0.0169   0.0664   0.0449    0.2715   0.0000   434.7067       14.3138       10.9414       1.82114       1.31102      -5.04701       2.13206      -1.55226      0.247703     -0.154452    0.00440874   -0.00549759       0.00000       0.00000       0.00000       0.00000       0.00000       0.00000       0.00000       0.00000       0.00000       0.00000       0.00000       0.00000       0.00000       0.00000       0.00000       0.00000       0.00000       0.00000       0.00000       0.00000       0.00000       0.00000       0.00000       0.00000       4.44095       5.00386       4.65398       3.83059       2.80332       1.88561       1.09699      0.562344      0.261043      0.100051     0.0299380    0.00642118       0.00000       0.00000       0.00000       0.00000       0.00000       0.00000       0.00000       0.00000       0.00000       0.00000       0.00000       0.00000       0.00000       0.00000       0.00000       0.00000       0.00000       0.00000       0.00000       0.00000       0.00000       0.00000       0.00000       0.00000
   6  20 3234.0277    3.8033  1.2666 13.8850 -0.0005  0.0201   0.0592   0.0582    0.2853   0.0000   448.4901       13.5827      0.326114       1.06692       9.21514      -5.86661      -1.16894     -0.908925     -0.182323    -0.0678587     0.0167561   -0.00464792       0.00000       0.00000       0.00000       0.00000       0.00000       0.00000       0.00000       0.00000       0.00000       0.00000       0.00000       0.00000       0.00000       0.00000       0.00000       0.00000       0.00000       0.00000       0.00000       0.00000       0.00000       0.00000       0.00000       0.00000       5.46196       6.23905       5.51712       4.69397       3.40553       2.26775       1.30185      0.678648      0.296492      0.114668     0.0338347    0.00763223       0.00000       0.00000       0.00000       0.00000       0.00000       0.00000       0.00000       0.00000       0.00000       0.00000       0.00000       0.00000       0.00000       0.00000       0.00000       0.00000       0.00000       0.00000       0.00000       0.00000       0.00000       0.00000       0.00000       0.00000
   6  21 3371.1539    3.4385  1.7765 13.5259 -0.0007  0.0254   0.0453   0.0682    0.2233   0.0000   444.0164       11.0643       10.0346      -8.41067       4.13098      -4.97778       2.22227      -1.59531      0.406910    -0.0745707    -0.0143503    -0.0143751       0.00000       0.00000       0.00000       0.00000       0.00000       0.00000       0.00000       0.00000       0.00000       0.00000       0.00000       0.00000       0.00000       0.00000       0.00000       0.00000       0.00000       0.00000       0.00000       0.00000       0.00000       0.00000       0.00000       0.00000       6.30160       7.30838       6.79387       5.69081       4.16970       2.82337       1.66208      0.879763      0.402093      0.156268     0.0471709     0.0101209       0.00000       0.00000       0.00000       0.00000       0.00000       0.00000       0.00000       0.00000       0.00000       0.00000       0.00000       0.00000       0.00000       0.00000       0.00000       0.00000       0.00000       0.00000       0.00000       0.00000       0.00000       0.00000       0.00000       0.00000
   6  22 3508.3214    2.8721  2.8733 12.4094 -0.0050  0.0333   0.0291   0.0851    0.2711   0.0000   447.3552       30.9577     -0.226999       1.48797      0.596998      -4.78545       1.05870      -3.09006    -0.0183195     -0.215521     0.0976639   -0.00522591       0.00000       0.00000       0.00000       0.00000       0.00000       0.00000       0.00000       0.00000       0.00000       0.00000       0.00000       0.00000       0.00000       0.00000       0.00000       0.00000       0.00000       0.00000       0.00000       0.00000       0.00000       0.00000       0.00000       0.00000       8.37522       10.0818       9.25363       7.67113       5.54389       3.77942       2.14973       1.19262      0.519093      0.215281     0.0644677     0.0140226       0.00000       0.00000       0.00000       0.00000       0.00000       0.00000       0.00000       0.00000       0.00000       0.00000       0.00000       0.00000       0.00000       0.00000       0.00000       0.00000       0.00000       0.00000       0.00000       0.00000       0.00000       0.00000       0.00000       0.00000
   6  23 3646.1012    2.3380  4.2402 12.0917 -0.0012  0.0408   0.0200   0.1121    0.1407   0.0000   443.5492       27.7317       20.4704      -8.51215      -8.15610       1.27587      0.264005      -3.09586       1.53674     -0.162784    -0.0169042   -0.00351245       0.00000       0.00000       0.00000       0.00000       0.00000       0.00000       0.00000       0.00000       0.00000       0.00000       0.00000       0.00000       0.00000       0.00000       0.00000       0.00000       0.00000       0.00000       0.00000       0.00000       0.00000       0.00000       0.00000       0.00000       10.2017       12.1326       11.3367       9.45654       6.88091       4.75100       2.74508       1.46101      0.675935      0.270828     0.0815492     0.0172735       0.00000       0.00000       0.00000       0.00000       0.00000       0.00000       0.00000       0.00000       0.00000       0.00000       0.00000       0.00000       0.00000       0.00000       0.00000       0.00000       0.00000       0.00000       0.00000       0.00000       0.00000       0.00000       0.00000       0.00000
   6  24 3784.0109    1.9726  5.3973 12.0230  0.0005  0.0494   0.0160   0.1335    0.0964   0.0000   448.6074       21.8534       6.17821       1.86806       7.74074      -5.72951      -3.45074      -3.59347      0.343726     0.0868130      0.125892    -0.0266337       0.00000       0.00000       0.00000       0.00000       0.00000       0.00000       0.00000       0.00000       0.00000       0.00000       0.00000       0.00000       0.00000       0.00000       0.00000       0.00000       0.00000       0.00000       0.00000       0.00000       0.00000       0.00000       0.00000       0.00000       11.8981       14.5961       13.4830       11.3182       8.33031       5.70057       3.25036       1.79197      0.789062      0.330763      0.100965     0.0217592       0.00000       0.00000       0.00000       0.00000       0.00000       0.00000       0.00000       0.00000       0.00000       0.00000       0.00000       0.00000       0.00000       0.00000       0.00000       0.00000       0.00000       0.00000       0.00000       0.00000       0.00000       0.00000       0.00000       0.00000
   6  25 3922.0719    1.6465  7.4626 11.7234 -0.0005  0.0605   0.0117   0.1679    0.0695   0.0000   448.7939       26.7239       50.1178      -4.35818      -3.06781      -13.8499       3.19904      -3.67102      -1.74186     0.0880319    -0.0938285    -0.0381367       0.00000       0.00000       0.00000       0.00000       0.00000       0.00000       0.00000       0.00000       0.00000       0.00000       0.00000       0.00000       0.00000       0.00000       0.00000       0.00000       0.00000       0.00000       0.00000       0.00000       0.00000       0.00000       0.00000       0.00000       15.0158       17.9605       16.6499       13.9240       10.4208       6.87555       4.16556       2.16425       1.01558      0.385867      0.124315     0.0258891       0.00000       0.00000       0.00000       0.00000       0.00000       0.00000       0.00000       0.00000       0.00000       0.00000       0.00000       0.00000       0.00000       0.00000       0.00000       0.00000       0.00000       0.00000       0.00000       0.00000       0.00000       0.00000       0.00000       0.00000
   6  26 4060.4048    1.3913  9.3649 11.5102  0.0001  0.0705   0.0092   0.2043    0.0564   0.0000   395.2150       38.5922       14.8885      -17.8544      -1.64007      -9.36272      -7.75794      -2.94467       1.56507      0.485090     -0.102940     0.0160460       0.00000       0.00000       0.00000       0.00000       0.00000       0.00000       0.00000       0.00000       0.00000       0.00000       0.00000       0.00000       0.00000       0.00000       0.00000       0.00000       0.00000       0.00000       0.00000       0.00000       0.00000       0.00000       0.00000       0.00000       17.5537       20.8987       19.5270       16.3367       12.1944       8.06960       4.88615       2.52360       1.19474      0.455904      0.145848     0.0300446       0.00000       0.00000       0.00000       0.00000       0.00000       0.00000       0.00000       0.00000       0.00000       0.00000       0.00000       0.00000       0.00000       0.00000       0.00000       0.00000       0.00000       0.00000       0.00000       0.00000       0.00000       0.00000       0.00000       0.00000
   6  27 4199.1409    1.1511 11.3250 11.5140  0.0004  0.0862   0.0079   0.2506    0.0454   0.0000   414.8038       10.0601       13.5630       10.3455       8.12978       13.8946       4.78582      -4.59308     -0.323625     -0.276994      0.340636    -0.0222862       0.00000       0.00000       0.00000       0.00000       0.00000       0.00000       0.00000       0.00000       0.00000       0.00000       0.00000       0.00000       0.00000       0.00000       0.00000       0.00000       0.00000       0.00000       0.00000       0.00000       0.00000       0.00000       0.00000       0.00000       21.3378       25.3217       23.9776       19.7866       15.0319       10.0314       6.05676       3.13474       1.48653      0.574353      0.181601     0.0365139       0.00000       0.00000       0.00000       0.00000       0.00000       0.00000       0.00000       0.00000       0.00000       0.00000       0.00000       0.00000       0.00000       0.00000       0.00000       0.00000       0.00000       0.00000       0.00000       0.00000       0.00000       0.00000       0.00000       0.00000
   6  28 4337.7794    0.9575 12.8998 11.6088 -0.0010  0.1042   0.0072   0.3069    0.0370   0.0000   457.4362       37.4779       14.8655       20.7948       29.1929      -17.1002      -17.5183       3.44168      0.555541     -0.733367      0.321568    -0.0203906       0.00000       0.00000       0.00000       0.00000       0.00000       0.00000       0.00000       0.00000       0.00000       0.00000       0.00000       0.00000       0.00000       0.00000       0.00000       0.00000       0.00000       0.00000       0.00000       0.00000       0.00000       0.00000       0.00000       0.00000       25.5310       30.2588       28.7478       23.9890       18.1272       12.2162       7.38265       3.85628       1.82571      0.704480      0.219501     0.0443148       0.00000       0.00000       0.00000       0.00000       0.00000       0.00000       0.00000       0.00000       0.00000       0.00000       0.00000       0.00000       0.00000       0.00000       0.00000       0.00000       0.00000       0.00000       0.00000       0.00000       0.00000       0.00000       0.00000       0.00000
   7   8 1627.5206    0.2209  0.1332 11.6161 -0.0055  0.0103   0.0109   0.0221    0.0236   0.0000   435.3027      -2.07844       8.05687     -0.714194      0.748008     -0.234529      0.669011    -0.0752075     0.0628773   -0.00654055     0.0224017     0.0125368    0.00431647   0.000856219       0.00000       0.00000       0.00000       0.00000       0.00000       0.00000       0.00000       0.00000       0.00000       0.00000       0.00000       0.00000       0.00000       0.00000       0.00000       0.00000       0.00000       0.00000       0.00000       0.00000       0.00000       0.00000       2.12079       1.73750       2.68014       2.20718       1.27136       1.13471      0.825708      0.387593      0.218041      0.138612     0.0628776     0.0178993    0.00407982   0.000551473       0.00000       0.00000       0.00000       0.00000       0.00000       0.00000       0.00000       0.00000       0.00000       0.00000       0.00000       0.00000       0.00000       0.00000       0.00000       0.00000       0.00000       0.00000       0.00000       0.00000       0.00000       0.00000
   7   9 1767.6911    0.3298  0.2355 11.6962 -0.0021  0.0112   0.0104   0.0215    0.0279   0.0000   436.8459     -0.638045       7.89579      0.341243     -0.538710      -1.38082     -0.201314     -0.120437      0.141286     0.0843113    -0.0175127    0.00940843   -0.00127558  -0.000497256       0.00000       0.00000       0.00000       0.00000       0.00000       0.00000       0.00000       0.00000       0.00000       0.00000       0.00000       0.00000       0.00000       0.00000       0.00000       0.00000       0.00000       0.00000       0.00000       0.00000       0.00000       0.00000       2.09125       2.92568       2.28484       2.60664       1.49105       1.43881      0.732288      0.560007      0.226961      0.149242     0.0467690     0.0220508    0.00399980    0.00139758       0.00000       0.00000       0.00000       0.00000       0.00000       0.00000       0.00000       0.00000       0.00000       0.00000       0.00000       0.00000       0.00000       0.00000       0.00000       0.00000       0.00000       0.00000       0.00000       0.00000       0.00000       0.00000
   7  10 1906.8559    0.4649  0.3535 11.7244  0.0001  0.0112   0.0119   0.0267    0.0349   0.0000   438.5197      -2.44363       15.8601      -3.03682      -1.22239       3.16493      0.653918     -0.247263    -0.0735542     0.0440748   -0.00196166    0.00637312  -0.000283383  -0.000659836       0.00000       0.00000       0.00000       0.00000       0.00000       0.00000       0.00000       0.00000       0.00000       0.00000       0.00000       0.00000       0.00000       0.00000       0.00000       0.00000       0.00000       0.00000       0.00000       0.00000       0.00000       0.00000       2.44504       2.89004       2.78080       2.41328       1.73701       1.33349      0.824807      0.487833      0.246844      0.127669     0.0519654     0.0189457    0.00475465    0.00102637       0.00000       0.00000       0.00000       0.00000       0.00000       0.00000       0.00000       0.00000       0.00000       0.00000       0.00000       0.00000       0.00000       0.00000       0.00000       0.00000       0.00000       0.00000       0.00000       0.00000       0.00000       0.00000
   7  11 2045.8377    0.6557  0.4790 11.7955 -0.0019  0.0125   0.0143   0.0292    0.0476   0.0000   432.1816    -0.0720848       12.9094       2.06761       3.51028      -2.84156     -0.863429      0.138618      0.531600     0.0753579      0.123331    0.00444175   -0.00974981    0.00161858       0.00000       0.00000       0.00000       0.00000       0.00000       0.00000       0.00000       0.00000       0.00000       0.00000       0.00000       0.00000       0.00000       0.00000       0.00000       0.00000       0.00000       0.00000       0.00000       0.00000       0.00000       0.00000       2.85768       3.25556       3.21977       2.65462       2.04767       1.55531      0.935139      0.562008      0.297737      0.134070     0.0588499     0.0216343    0.00547642    0.00105743       0.00000       0.00000       0.00000       0.00000       0.00000       0.00000       0.00000       0.00000       0.00000       0.00000       0.00000       0.00000       0.00000       0.00000       0.00000       0.00000       0.00000       0.00000       0.00000       0.00000       0.00000       0.00000
   7  12 2184.5451    0.8563  0.6997 11.9406 -0.0008  0.0148   0.0154   0.0366    0.0661   0.0000   434.2932       2.35344       9.13755       3.63440      -3.68717      -2.59776     -0.831381      0.128986      0.803029     -0.121052   -0.00980207    -0.0226801   -0.00130218    0.00130729       0.00000       0.00000       0.00000       0.00000       0.00000       0.00000       0.00000       0.00000       0.00000       0.00000       0.00000       0.00000       0.00000       0.00000       0.00000       0.00000       0.00000       0.00000       0.00000       0.00000       0.00000       0.00000       3.16681       3.60272       3.36570       3.04954       2.43896       1.74936       1.16628      0.673568      0.368506      0.165000     0.0702940     0.0234493    0.00682232    0.00136131       0.00000       0.00000       0.00000       0.00000       0.00000       0.00000       0.00000       0.00000       0.00000       0.00000       0.00000       0.00000       0.00000       0.00000       0.00000       0.00000       0.00000       0.00000       0.00000       0.00000       0.00000       0.00000
   7  13 2322.1577    1.2269  0.7956 12.0808 -0.0020  0.0147   0.0206   0.0373    0.0989   0.0000   436.1711      -3.20596       11.9034      0.573675      -5.31761      -1.59976     -0.547688      -1.02897     -0.735502      0.112722     -0.165210    0.00982261   -0.00320712   0.000466296       0.00000       0.00000       0.00000       0.00000       0.00000       0.00000       0.00000       0.00000       0.00000       0.00000       0.00000       0.00000       0.00000       0.00000       0.00000       0.00000       0.00000       0.00000       0.00000       0.00000       0.00000       0.00000       3.29968       3.76275       3.47433       3.07559       2.48799       1.81441       1.17782      0.685602      0.353466      0.166955     0.0675900     0.0235837    0.00661369    0.00132754       0.00000       0.00000       0.00000       0.00000       0.00000       0.00000       0.00000       0.00000       0.00000       0.00000       0.00000       0.00000       0.00000       0.00000       0.00000       0.00000       0.00000       0.00000       0.00000       0.00000       0.00000       0.00000
   7  14 2458.2047    1.5878  0.8980 12.5539 -0.0024  0.0160   0.0252   0.0404    0.1129   0.0000   435.3825     -0.636332       11.3426       2.14164       3.53170    -0.0810794       1.55280      -1.65242      0.335028     -0.173690     -0.102182    -0.0435689    -0.0136148   -0.00218920       0.00000       0.00000       0.00000       0.00000       0.00000       0.00000       0.00000       0.00000       0.00000       0.00000       0.00000       0.00000       0.00000       0.00000       0.00000       0.00000       0.00000       0.00000       0.00000       0.00000       0.00000       0.00000       3.63797       4.14493       3.93913       3.39601       2.73986       1.95227       1.24303      0.752486      0.398417      0.175946     0.0742515     0.0262138    0.00735526    0.00141071       0.00000       0.00000       0.00000       0.00000       0.00000       0.00000       0.00000       0.00000       0.00000       0.00000       0.00000       0.00000       0.00000       0.00000       0.00000       0.00000       0.00000       0.00000       0.00000       0.00000       0.00000       0.00000
   7  15 2594.2677    2.1205  0.9609 12.6808 -0.0043  0.0159   0.0321   0.0414    0.1615   0.0000   437.3819       4.43856       7.82247     -0.617768      0.140679      0.699775       1.61903      -1.64757     -0.357557     -0.234450      0.140473   -0.00944717    0.00573954    0.00216534       0.00000       0.00000       0.00000       0.00000       0.00000       0.00000       0.00000       0.00000       0.00000       0.00000       0.00000       0.00000       0.00000       0.00000       0.00000       0.00000       0.00000       0.00000       0.00000       0.00000       0.00000       0.00000       3.58452       4.06108       3.99127       3.33257       2.70547       1.91394       1.27053      0.728544      0.376486      0.185382     0.0747940     0.0263793    0.00761405    0.00137568       0.00000       0.00000       0.00000       0.00000       0.00000       0.00000       0.00000       0.00000       0.00000       0.00000       0.00000       0.00000       0.00000       0.00000       0.00000       0.00000       0.00000       0.00000       0.00000       0.00000       0.00000       0.00000
   7  16 2731.1749    2.5624  0.8981 13.3869  0.0004  0.0154   0.0403   0.0400    0.1290   0.0000   438.6798       2.54895       7.61267      -3.10900       2.12023      -6.99677     -0.270860     -0.699118     -0.315812     0.0861033     0.0227328     0.0144133    -0.0111850   -0.00225398       0.00000       0.00000       0.00000       0.00000       0.00000       0.00000       0.00000       0.00000       0.00000       0.00000       0.00000       0.00000       0.00000       0.00000       0.00000       0.00000       0.00000       0.00000       0.00000       0.00000       0.00000       0.00000       3.51671       4.14868       3.96109       3.34075       2.65318       1.81176       1.18945      0.697490      0.364642      0.174669     0.0702478     0.0250076    0.00736724    0.00140074       0.00000       0.00000       0.00000       0.00000       0.00000       0.00000       0.00000       0.00000       0.00000       0.00000       0.00000       0.00000       0.00000       0.00000       0.00000       0.00000       0.00000       0.00000       0.00000       0.00000       0.00000       0.00000
   7  17 2868.3805    3.2703  0.8382 13.7028 -0.0016  0.0145   0.0525   0.0372    0.1463   0.0000   437.6487       15.7070       5.98748      -4.19487      -1.09842      -2.68488       1.30672      -2.38103     -0.283638     -0.394591    -0.0101128    -0.0322604   -0.00415514    0.00209102       0.00000       0.00000       0.00000       0.00000       0.00000       0.00000       0.00000       0.00000       0.00000       0.00000       0.00000       0.00000       0.00000       0.00000       0.00000       0.00000       0.00000       0.00000       0.00000       0.00000       0.00000       0.00000       3.47800       3.88888       3.78054       3.23973       2.53555       1.73559       1.12634      0.685517      0.359175      0.168726     0.0669195     0.0232884    0.00653404    0.00121647       0.00000       0.00000       0.00000       0.00000       0.00000       0.00000       0.00000       0.00000       0.00000       0.00000       0.00000       0.00000       0.00000       0.00000       0.00000       0.00000       0.00000       0.00000       0.00000       0.00000       0.00000       0.00000
   7  18 3005.7051    3.7645  0.8404 14.2103 -0.0022  0.0142   0.0615   0.0392    0.1312   0.0000   436.0808       13.6159       4.87365      -1.19223      0.756186      -1.80669     -0.792081     -0.550075     -0.497072     -0.544690     -0.116339    -0.0207053    0.00141728  -0.000261888       0.00000       0.00000       0.00000       0.00000       0.00000       0.00000       0.00000       0.00000       0.00000       0.00000       0.00000       0.00000       0.00000       0.00000       0.00000       0.00000       0.00000       0.00000       0.00000       0.00000       0.00000       0.00000       3.26172       3.71829       3.59559       3.04165       2.42671       1.77699       1.08507      0.671019      0.348330      0.160826     0.0658897     0.0246429    0.00650947    0.00126040       0.00000       0.00000       0.00000       0.00000       0.00000       0.00000       0.00000       0.00000       0.00000       0.00000       0.00000       0.00000       0.00000       0.00000       0.00000       0.00000       0.00000       0.00000       0.00000       0.00000       0.00000       0.00000
   7  19 3142.8339    3.9326  0.9817 14.1804 -0.0029  0.0157   0.0602   0.0428    0.1546   0.0000   430.6008       19.0430       23.6595       8.15862      -2.14661      -5.34212     -0.915380      -1.42954     -0.283574     -0.137113     -0.188616    -0.0186436   -0.00436666    0.00143187       0.00000       0.00000       0.00000       0.00000       0.00000       0.00000       0.00000       0.00000       0.00000       0.00000       0.00000       0.00000       0.00000       0.00000       0.00000       0.00000       0.00000       0.00000       0.00000       0.00000       0.00000       0.00000       3.57495       4.18349       3.96180       3.42254       2.68937       1.90820       1.22236      0.727385      0.392467      0.175073     0.0748660     0.0260797    0.00737533    0.00145568       0.00000       0.00000       0.00000       0.00000       0.00000       0.00000       0.00000       0.00000       0.00000       0.00000       0.00000       0.00000       0.00000       0.00000       0.00000       0.00000       0.00000       0.00000       0.00000       0.00000       0.00000       0.00000
   7  20 3279.9634    3.6224  1.3845 14.2105 -0.0025  0.0203   0.0495   0.0534    0.1289   0.0000   439.1826       16.4734       6.31539      -2.80876      -7.87828      -3.88395       2.19611     -0.766019       1.12043     -0.596996    -0.0685527    0.00189117    0.00452680   -0.00414899       0.00000       0.00000       0.00000       0.00000       0.00000       0.00000       0.00000       0.00000       0.00000       0.00000       0.00000       0.00000       0.00000       0.00000       0.00000       0.00000       0.00000       0.00000       0.00000       0.00000       0.00000       0.00000       4.56179       5.31748       5.05942       4.32697       3.45062       2.43383       1.61057      0.929728      0.475823      0.240135     0.0940542     0.0334814    0.00960316    0.00184487       0.00000       0.00000       0.00000       0.00000       0.00000       0.00000       0.00000       0.00000       0.00000       0.00000       0.00000       0.00000       0.00000       0.00000       0.00000       0.00000       0.00000       0.00000       0.00000       0.00000       0.00000       0.00000
   7  21 3417.5441    3.2029  2.1213 13.2861 -0.0012  0.0243   0.0356   0.0659    0.1430   0.0000   431.6794       21.8449       10.2517       4.18356       2.89065      -4.86238     -0.348234      -1.73416     -0.182822      0.133067   -0.00761451    0.00565119   -0.00848539    0.00335122       0.00000       0.00000       0.00000       0.00000       0.00000       0.00000       0.00000       0.00000       0.00000       0.00000       0.00000       0.00000       0.00000       0.00000       0.00000       0.00000       0.00000       0.00000       0.00000       0.00000       0.00000       0.00000       5.55871       6.29001       6.09861       5.27695       4.11788       3.01514       1.96163       1.13156      0.586778      0.288048      0.117540     0.0410527     0.0112594    0.00216741       0.00000       0.00000       0.00000       0.00000       0.00000       0.00000       0.00000       0.00000       0.00000       0.00000       0.00000       0.00000       0.00000       0.00000       0.00000       0.00000       0.00000       0.00000       0.00000       0.00000       0.00000       0.00000
   7  22 3555.4347    2.6519  3.1308 12.5082 -0.0001  0.0312   0.0240   0.0814    0.1449   0.0000   447.2440       27.8971      -2.78336      0.963651       10.2993      -8.53728       2.22511      -1.64237      -1.77228    -0.0377184      0.171404    -0.0386035    -0.0125388   0.000946906       0.00000       0.00000       0.00000       0.00000       0.00000       0.00000       0.00000       0.00000       0.00000       0.00000       0.00000       0.00000       0.00000       0.00000       0.00000       0.00000       0.00000       0.00000       0.00000       0.00000       0.00000       0.00000       6.92698       8.23409       7.68112       6.71806       5.34198       3.82579       2.49824       1.45292      0.764515      0.363063      0.149181     0.0527391     0.0152135    0.00298592       0.00000       0.00000       0.00000       0.00000       0.00000       0.00000       0.00000       0.00000       0.00000       0.00000       0.00000       0.00000       0.00000       0.00000       0.00000       0.00000       0.00000       0.00000       0.00000       0.00000       0.00000       0.00000
   7  23 3693.6572    2.2196  4.6893 11.9985 -0.0004  0.0400   0.0165   0.1091    0.1086   0.0000   429.6806      -6.77879       10.1883       12.9364      -3.61165      -19.1666      -1.99514      -4.19137      0.624717     -0.133822     -0.112186     0.0467492     0.0192353    0.00268424       0.00000       0.00000       0.00000       0.00000       0.00000       0.00000       0.00000       0.00000       0.00000       0.00000       0.00000       0.00000       0.00000       0.00000       0.00000       0.00000       0.00000       0.00000       0.00000       0.00000       0.00000       0.00000       8.65822       10.3968       9.86234       8.68479       6.78876       4.83732       3.16099       1.88179      0.999068      0.478752      0.196954     0.0700094     0.0200966    0.00395007       0.00000       0.00000       0.00000       0.00000       0.00000       0.00000       0.00000       0.00000       0.00000       0.00000       0.00000       0.00000       0.00000       0.00000       0.00000       0.00000       0.00000       0.00000       0.00000       0.00000       0.00000       0.00000
   7  24 3832.0429    1.8724  6.2879 11.8002 -0.0000  0.0490   0.0127   0.1372    0.0787   0.0000   446.7476       17.6744      0.940173       14.3476      -5.90854      -11.4044      -5.39773      -1.04022     -0.268663     -0.768597    -0.0912138     0.0547540   -0.00968242   -0.00201484       0.00000       0.00000       0.00000       0.00000       0.00000       0.00000       0.00000       0.00000       0.00000       0.00000       0.00000       0.00000       0.00000       0.00000       0.00000       0.00000       0.00000       0.00000       0.00000       0.00000       0.00000       0.00000       10.4644       12.8381       11.7636       10.7046       8.29518       6.12647       3.98865       2.32255       1.24659      0.583973      0.248922     0.0869775     0.0247796    0.00510764       0.00000       0.00000       0.00000       0.00000       0.00000       0.00000       0.00000       0.00000       0.00000       0.00000       0.00000       0.00000       0.00000       0.00000       0.00000       0.00000       0.00000       0.00000       0.00000       0.00000       0.00000       0.00000
   7  25 3970.5320    1.5419  7.9495 11.6920  0.0010  0.0588   0.0101   0.1673    0.0586   0.0000   436.6778       8.42165       10.7821      -4.28444      -2.12604      -5.42718      -2.23739      -4.60256       1.16550      0.251688    0.00909319     -0.165369     0.0160205   0.000704642       0.00000       0.00000       0.00000       0.00000       0.00000       0.00000       0.00000       0.00000       0.00000       0.00000       0.00000       0.00000       0.00000       0.00000       0.00000       0.00000       0.00000       0.00000       0.00000       0.00000       0.00000       0.00000       12.7011       15.3740       14.6424       13.0048       10.1420       7.27036       4.77568       2.85156       1.52696      0.733253      0.303525      0.107881     0.0309597    0.00601511       0.00000       0.00000       0.00000       0.00000       0.00000       0.00000       0.00000       0.00000       0.00000       0.00000       0.00000       0.00000       0.00000       0.00000       0.00000       0.00000       0.00000       0.00000       0.00000       0.00000       0.00000       0.00000
   7  26 4109.5014    1.2847 10.3498 11.5804  0.0011  0.0729   0.0081   0.2138    0.0447   0.0000   432.2269      -12.7719      -20.3568      -15.7967      -13.9458      -9.82456      -6.57872       2.80549      0.991116     -0.958736      0.326194     0.0588686    0.00908390   -0.00771040       0.00000       0.00000       0.00000       0.00000       0.00000       0.00000       0.00000       0.00000       0.00000       0.00000       0.00000       0.00000       0.00000       0.00000       0.00000       0.00000       0.00000       0.00000       0.00000       0.00000       0.00000       0.00000       15.7756       18.9647       18.1759       15.9694       12.6671       9.16820       6.00282       3.56515       1.92078      0.905910      0.383608      0.135658     0.0386984    0.00737826       0.00000       0.00000       0.00000       0.00000       0.00000       0.00000       0.00000       0.00000       0.00000       0.00000       0.00000       0.00000       0.00000       0.00000       0.00000       0.00000       0.00000       0.00000       0.00000       0.00000       0.00000       0.00000
   7  27 4248.7060    1.0788 11.7354 11.6379 -0.0009  0.0859   0.0072   0.2498    0.0357   0.0000   416.5019       36.5473       46.0605      -16.8098      -22.7993       3.25606       9.11572       3.25497      0.965463      -2.66248     -0.462231     0.0712976      0.112402     0.0167955       0.00000       0.00000       0.00000       0.00000       0.00000       0.00000       0.00000       0.00000       0.00000       0.00000       0.00000       0.00000       0.00000       0.00000       0.00000       0.00000       0.00000       0.00000       0.00000       0.00000       0.00000       0.00000       18.3827       22.2458       21.5879       18.7627       15.1161       10.7674       7.11125       4.26039       2.24964       1.10492      0.452411      0.165192     0.0471796    0.00870815       0.00000       0.00000       0.00000       0.00000       0.00000       0.00000       0.00000       0.00000       0.00000       0.00000       0.00000       0.00000       0.00000       0.00000       0.00000       0.00000       0.00000       0.00000       0.00000       0.00000       0.00000       0.00000
   7  28 4387.9796    0.8892 14.4355 11.5974  0.0005  0.1116   0.0064   0.3257    0.0318   0.0000   437.3436       23.3557       8.76442       18.3353       27.3141      -15.7928      -8.52376      -5.42081      -1.73283      -3.74752     -0.597027      0.307764     0.0288637    -0.0134080       0.00000       0.00000       0.00000       0.00000       0.00000       0.00000       0.00000       0.00000       0.00000       0.00000       0.00000       0.00000       0.00000       0.00000       0.00000       0.00000       0.00000       0.00000       0.00000       0.00000       0.00000       0.00000       23.5191       28.7764       27.4730       24.4663       19.5592       14.1112       9.35016       5.61006       3.00298       1.45208      0.601805      0.215711     0.0612844     0.0116444       0.00000       0.00000       0.00000       0.00000       0.00000       0.00000       0.00000       0.00000       0.00000       0.00000       0.00000       0.00000       0.00000       0.00000       0.00000       0.00000       0.00000       0.00000       0.00000       0.00000       0.00000       0.00000
   7  29 4527.6805    0.7271 16.6935 11.6270 -0.0003  0.1429   0.0057   0.4121    0.0273   0.0000   419.5224       28.8907       43.4209      -42.0822       4.32114      -2.78151      -13.7455      -7.57414       4.11257      0.224257      0.353334     -0.669706    -0.0766743     0.0170521       0.00000       0.00000       0.00000       0.00000       0.00000       0.00000       0.00000       0.00000       0.00000       0.00000       0.00000       0.00000       0.00000       0.00000       0.00000       0.00000       0.00000       0.00000       0.00000       0.00000       0.00000       0.00000       30.2224       36.6230       35.7987       31.2933       25.1747       18.3298       12.3377       7.33460       3.99850       1.93953      0.815799      0.286008     0.0798146     0.0145805       0.00000       0.00000       0.00000       0.00000       0.00000       0.00000       0.00000       0.00000       0.00000       0.00000       0.00000       0.00000       0.00000       0.00000       0.00000       0.00000       0.00000       0.00000       0.00000       0.00000       0.00000       0.00000
   8   8 1665.7337    0.2357  0.1968 11.6331  0.0022  0.0094   0.0083   0.0216    0.0229   0.0000   436.0759      -1.57746       10.5154      -2.22215      -1.38795   -0.00608933      0.373733      0.125459     -0.275740     -0.144203      0.157103   -0.00509991    0.00451984    0.00816122   -0.00215983  -2.84461e-05       0.00000       0.00000       0.00000       0.00000       0.00000       0.00000       0.00000       0.00000       0.00000       0.00000       0.00000       0.00000       0.00000       0.00000       0.00000       0.00000       0.00000       0.00000       0.00000       0.00000       1.75627       2.19472       2.20531       1.84332       1.54750       1.12899      0.747371      0.495371      0.277315      0.154863     0.0735667     0.0328126     0.0126171    0.00456366    0.00121738   0.000200209       0.00000       0.00000       0.00000       0.00000       0.00000       0.00000       0.00000       0.00000       0.00000       0.00000       0.00000       0.00000       0.00000       0.00000       0.00000       0.00000       0.00000       0.00000       0.00000       0.00000
   8   9 1806.2005    0.3669  0.2500 11.6968 -0.0030  0.0092   0.0103   0.0205    0.0272   0.0000   433.8087      -1.10387       14.1135      0.838300      -1.52161      -1.00745     -0.822086     -0.639942      0.102115      0.121494     0.0564018     0.0332896   0.000640307   -0.00484047    0.00209862  -2.12837e-07       0.00000       0.00000       0.00000       0.00000       0.00000       0.00000       0.00000       0.00000       0.00000       0.00000       0.00000       0.00000       0.00000       0.00000       0.00000       0.00000       0.00000       0.00000       0.00000       0.00000       1.78548       2.13582       2.06703       1.88223       1.49433       1.14436      0.795966      0.510015      0.276153      0.161114     0.0718161     0.0360004     0.0120582    0.00421166    0.00107814   0.000207650       0.00000       0.00000       0.00000       0.00000       0.00000       0.00000       0.00000       0.00000       0.00000       0.00000       0.00000       0.00000       0.00000       0.00000       0.00000       0.00000       0.00000       0.00000       0.00000       0.00000
   8  10 1946.0618    0.5079  0.4141 11.7295 -0.0020  0.0109   0.0114   0.0278    0.0376   0.0000   435.3256       4.11354       10.7201      -1.32624      -1.05691       2.37053     -0.397238    -0.0887618     0.0282767     -0.164923     -0.132735    0.00689745    -0.0177699    0.00614726   -0.00114610   2.92898e-05       0.00000       0.00000       0.00000       0.00000       0.00000       0.00000       0.00000       0.00000       0.00000       0.00000       0.00000       0.00000       0.00000       0.00000       0.00000       0.00000       0.00000       0.00000       0.00000       0.00000       2.15586       2.55055       2.55313       2.21756       1.78280       1.33298      0.899272      0.580145      0.342575      0.186269     0.0891142     0.0395668     0.0152232    0.00502209    0.00127019   0.000230668       0.00000       0.00000       0.00000       0.00000       0.00000       0.00000       0.00000       0.00000       0.00000       0.00000       0.00000       0.00000       0.00000       0.00000       0.00000       0.00000       0.00000       0.00000       0.00000       0.00000
   8  11 2086.1386    0.6972  0.5327 11.8241 -0.0004  0.0126   0.0136   0.0284    0.0484   0.0000   439.4745      -3.42560       5.80107     -0.993492       2.82781       1.44614      -1.27090     0.0526378      0.499057     -0.334088     -0.150671    -0.0197023     0.0149655   -0.00152365    0.00191842  -0.000667140       0.00000       0.00000       0.00000       0.00000       0.00000       0.00000       0.00000       0.00000       0.00000       0.00000       0.00000       0.00000       0.00000       0.00000       0.00000       0.00000       0.00000       0.00000       0.00000       0.00000       2.40605       2.88510       2.73946       2.48099       2.02764       1.58401       1.09155      0.673706      0.420160      0.216969      0.101400     0.0451448     0.0181612    0.00562124    0.00149362   0.000285874       0.00000       0.00000       0.00000       0.00000       0.00000       0.00000       0.00000       0.00000       0.00000       0.00000       0.00000       0.00000       0.00000       0.00000       0.00000       0.00000       0.00000       0.00000       0.00000       0.00000
   8  12 2225.1509    0.9895  0.6667 12.0313 -0.0012  0.0129   0.0170   0.0324    0.0651   0.0000   438.0439      -2.40677       13.3712      -2.26791      0.112760      -3.84725     -0.523970     -0.350475     -0.981316     -0.201870     0.0835972     0.0336254    0.00755410   -0.00673924   -0.00196656  -0.000136421       0.00000       0.00000       0.00000       0.00000       0.00000       0.00000       0.00000       0.00000       0.00000       0.00000       0.00000       0.00000       0.00000       0.00000       0.00000       0.00000       0.00000       0.00000       0.00000       0.00000       2.45260       2.85525       2.88366       2.55548       2.11755       1.59966       1.06267      0.729854      0.427603      0.225472      0.118225     0.0461689     0.0187041    0.00630499    0.00156431   0.000281714       0.00000       0.00000       0.00000       0.00000       0.00000       0.00000       0.00000       0.00000       0.00000       0.00000       0.00000       0.00000       0.00000       0.00000       0.00000       0.00000       0.00000       0.00000       0.00000       0.00000
   8  13 2362.8757    1.3142  0.8710 12.3449  0.0005  0.0146   0.0199   0.0383    0.0847   0.0000   439.7205       1.44331       8.60472       3.11475      -3.83773     -0.811011     -0.261977     -0.706195    -0.0915197     0.0227259    -0.0135916    0.00748616    -0.0294485   -0.00464751    0.00112205   3.63833e-05       0.00000       0.00000       0.00000       0.00000       0.00000       0.00000       0.00000       0.00000       0.00000       0.00000       0.00000       0.00000       0.00000       0.00000       0.00000       0.00000       0.00000       0.00000       0.00000       0.00000       2.96436       3.51836       3.49657       3.09647       2.42464       1.82665       1.27302      0.786578      0.472499      0.249074      0.124511     0.0540812     0.0212709    0.00652915    0.00170557   0.000312005       0.00000       0.00000       0.00000       0.00000       0.00000       0.00000       0.00000       0.00000       0.00000       0.00000       0.00000       0.00000       0.00000       0.00000       0.00000       0.00000       0.00000       0.00000       0.00000       0.00000
   8  14 2499.5109    1.7584  0.9073 12.6627 -0.0036  0.0148   0.0262   0.0385    0.1067   0.0000   437.5446       3.10519       8.68509      0.858549      -2.23150      -2.76021     -0.963431      0.543822     -0.648019     -0.530022     0.0774280      0.137670    0.00522091   -0.00719268  -0.000621785   0.000376644       0.00000       0.00000       0.00000       0.00000       0.00000       0.00000       0.00000       0.00000       0.00000       0.00000       0.00000       0.00000       0.00000       0.00000       0.00000       0.00000       0.00000       0.00000       0.00000       0.00000       2.89030       3.45789       3.25364       3.00495       2.41876       1.88287       1.32784      0.825894      0.485831      0.251003      0.127533     0.0534669     0.0211939    0.00657405    0.00174960   0.000338225       0.00000       0.00000       0.00000       0.00000       0.00000       0.00000       0.00000       0.00000       0.00000       0.00000       0.00000       0.00000       0.00000       0.00000       0.00000       0.00000       0.00000       0.00000       0.00000       0.00000
   8  15 2636.1552    2.1354  0.9810 13.0124 -0.0005  0.0154   0.0305   0.0393    0.1186   0.0000   438.4618       3.81745       12.7571      -1.33171     -0.557610      -1.27005      -1.22207      0.455753      0.236933     -0.436320     -0.186065    -0.0691553    0.00254791    0.00139545    0.00298558  -0.000135586       0.00000       0.00000       0.00000       0.00000       0.00000       0.00000       0.00000       0.00000       0.00000       0.00000       0.00000       0.00000       0.00000       0.00000       0.00000       0.00000       0.00000       0.00000       0.00000       0.00000       3.27204       3.71439       3.54934       3.33879       2.68037       1.96509       1.34062      0.865225      0.536300      0.282039      0.134092     0.0553927     0.0211362    0.00644293    0.00169479   0.000321163       0.00000       0.00000       0.00000       0.00000       0.00000       0.00000       0.00000       0.00000       0.00000       0.00000       0.00000       0.00000       0.00000       0.00000       0.00000       0.00000       0.00000       0.00000       0.00000       0.00000
   8  16 2773.7908    2.8523  0.8099 13.6123 -0.0016  0.0134   0.0436   0.0345    0.1097   0.0000   440.9110       6.81042       10.6185       2.91372       2.97812      -2.45734       1.05919     -0.938737      0.262720     -0.589809   -0.00596999    -0.0183246     0.0237584     0.0103238  -0.000714228   0.000443845       0.00000       0.00000       0.00000       0.00000       0.00000       0.00000       0.00000       0.00000       0.00000       0.00000       0.00000       0.00000       0.00000       0.00000       0.00000       0.00000       0.00000       0.00000       0.00000       0.00000       2.69418       3.14196       3.04691       2.82740       2.31146       1.64805       1.15437      0.745021      0.455454      0.249566      0.115357     0.0511534     0.0186927    0.00598795    0.00162513   0.000295396       0.00000       0.00000       0.00000       0.00000       0.00000       0.00000       0.00000       0.00000       0.00000       0.00000       0.00000       0.00000       0.00000       0.00000       0.00000       0.00000       0.00000       0.00000       0.00000       0.00000
   8  17 2911.5843    3.3488  0.8296 14.1601 -0.0016  0.0136   0.0510   0.0360    0.1016   0.0000   437.5375       12.2532       8.86196     -0.745625      -2.21415      0.919395      0.233786      -1.56220     -0.376735    -0.0207877      0.230889     0.0365171     0.0256760   -0.00516625   0.000200290  -5.96867e-05       0.00000       0.00000       0.00000       0.00000       0.00000       0.00000       0.00000       0.00000       0.00000       0.00000       0.00000       0.00000       0.00000       0.00000       0.00000       0.00000       0.00000       0.00000       0.00000       0.00000       2.87021       3.23421       3.13139       2.85878       2.33353       1.76141       1.26229      0.791162      0.452600      0.242907      0.117475     0.0513519     0.0188103    0.00586780    0.00155084   0.000281760       0.00000       0.00000       0.00000       0.00000       0.00000       0.00000       0.00000       0.00000       0.00000       0.00000       0.00000       0.00000       0.00000       0.00000       0.00000       0.00000       0.00000       0.00000       0.00000       0.00000
   8  18 3049.2085    3.8270  0.9500 14.4554 -0.0024  0.0152   0.0552   0.0389    0.1077   0.0000   441.9012       6.62085       7.25504     -0.467961      -2.54006      -3.40238       1.81383     -0.151115      0.802539     -0.743932    0.00180084     0.0306394    -0.0301034   -0.00633109    0.00107584   0.000684609       0.00000       0.00000       0.00000       0.00000       0.00000       0.00000       0.00000       0.00000       0.00000       0.00000       0.00000       0.00000       0.00000       0.00000       0.00000       0.00000       0.00000       0.00000       0.00000       0.00000       2.99475       3.52115       3.36436       3.13057       2.51446       1.94725       1.32474      0.863692      0.512113      0.273268      0.132957     0.0564414     0.0219684    0.00707915    0.00179136   0.000350554       0.00000       0.00000       0.00000       0.00000       0.00000       0.00000       0.00000       0.00000       0.00000       0.00000       0.00000       0.00000       0.00000       0.00000       0.00000       0.00000       0.00000       0.00000       0.00000       0.00000
   8  19 3186.7834    3.8652  1.1455 14.5717 -0.0012  0.0174   0.0537   0.0469    0.1202   0.0000   437.9529       19.7602       6.53229       6.82217       1.82602      0.513092      -2.25106      -2.24096     -0.279935     -0.293122     -0.139466    -0.0748666     0.0322250    -0.0105475   -0.00502836   0.000527191       0.00000       0.00000       0.00000       0.00000       0.00000       0.00000       0.00000       0.00000       0.00000       0.00000       0.00000       0.00000       0.00000       0.00000       0.00000       0.00000       0.00000       0.00000       0.00000       0.00000       3.51570       4.03996       3.80985       3.40113       2.95175       2.30967       1.62855       1.03729      0.582130      0.313837      0.144421     0.0653057     0.0238488    0.00804582    0.00210054   0.000375503       0.00000       0.00000       0.00000       0.00000       0.00000       0.00000       0.00000       0.00000       0.00000       0.00000       0.00000       0.00000       0.00000       0.00000       0.00000       0.00000       0.00000       0.00000       0.00000       0.00000
   8  20 3324.4542    3.4587  1.5522 14.1641 -0.0024  0.0204   0.0421   0.0535    0.0934   0.0000   434.2463       7.07074       17.0760      -9.68248      -2.00998      -1.50673       3.65305      -4.88750     -0.236516      -1.18598      0.130832   -0.00803419    -0.0114934    0.00105883   -0.00347453   0.000229965       0.00000       0.00000       0.00000       0.00000       0.00000       0.00000       0.00000       0.00000       0.00000       0.00000       0.00000       0.00000       0.00000       0.00000       0.00000       0.00000       0.00000       0.00000       0.00000       0.00000       4.08688       4.76851       4.69722       4.15025       3.50072       2.63074       1.74623       1.17620      0.694269      0.371435      0.174928     0.0741631     0.0290375    0.00984003    0.00248514   0.000444834       0.00000       0.00000       0.00000       0.00000       0.00000       0.00000       0.00000       0.00000       0.00000       0.00000       0.00000       0.00000       0.00000       0.00000       0.00000       0.00000       0.00000       0.00000       0.00000       0.00000
   8  21 3462.5115    2.9958  2.4055 13.2448  0.0003  0.0248   0.0289   0.0668    0.0914   0.0000   442.6754       4.87118       5.78928      -6.43109      -2.70287       1.46719     -0.436118      -4.96477     -0.952850      0.265835      0.169357     -0.196966    -0.0406551     0.0106651    0.00379981  -0.000345378       0.00000       0.00000       0.00000       0.00000       0.00000       0.00000       0.00000       0.00000       0.00000       0.00000       0.00000       0.00000       0.00000       0.00000       0.00000       0.00000       0.00000       0.00000       0.00000       0.00000       4.88161       5.81706       5.72634       5.12678       4.06908       3.17513       2.18282       1.39170      0.811308      0.431410      0.214927     0.0934497     0.0366924     0.0117674    0.00299772   0.000563595       0.00000       0.00000       0.00000       0.00000       0.00000       0.00000       0.00000       0.00000       0.00000       0.00000       0.00000       0.00000       0.00000       0.00000       0.00000       0.00000       0.00000       0.00000       0.00000       0.00000
   8  22 3601.0006    2.4806  3.5449 12.6286 -0.0006  0.0314   0.0204   0.0836    0.0904   0.0000   441.1795       28.6426       14.4498       12.0162       15.2184      -11.1699      -1.87976      -2.41051       1.28715     -0.978891      0.142363      0.150827    -0.0482982    -0.0160746    0.00321637   -0.00113231       0.00000       0.00000       0.00000       0.00000       0.00000       0.00000       0.00000       0.00000       0.00000       0.00000       0.00000       0.00000       0.00000       0.00000       0.00000       0.00000       0.00000       0.00000       0.00000       0.00000       6.12150       7.29432       7.11473       6.46628       5.27790       3.97549       2.77451       1.76386       1.06405      0.568231      0.275130      0.120318     0.0464240     0.0148638    0.00396603   0.000725530       0.00000       0.00000       0.00000       0.00000       0.00000       0.00000       0.00000       0.00000       0.00000       0.00000       0.00000       0.00000       0.00000       0.00000       0.00000       0.00000       0.00000       0.00000       0.00000       0.00000
   8  23 3739.4215    2.0777  5.0221 12.1447 -0.0007  0.0392   0.0144   0.1062    0.0768   0.0000   433.0133       5.43575     -0.183708       17.3720      -3.39233     -0.157344      -4.55189      -2.51734       2.62840     -0.301888     -0.245747     -0.219681     0.0558170   -0.00967466   -0.00135600   -0.00151335       0.00000       0.00000       0.00000       0.00000       0.00000       0.00000       0.00000       0.00000       0.00000       0.00000       0.00000       0.00000       0.00000       0.00000       0.00000       0.00000       0.00000       0.00000       0.00000       0.00000       7.66508       9.10073       8.99299       8.15669       6.61010       4.96336       3.45918       2.24306       1.32059      0.706826      0.357343      0.150725     0.0585888     0.0190474    0.00497816   0.000893815       0.00000       0.00000       0.00000       0.00000       0.00000       0.00000       0.00000       0.00000       0.00000       0.00000       0.00000       0.00000       0.00000       0.00000       0.00000       0.00000       0.00000       0.00000       0.00000       0.00000
   8  24 3878.4278    1.7595  6.5449 11.9926 -0.0000  0.0478   0.0113   0.1318    0.0565   0.0000   436.2688       26.7568       22.4632      -3.21633       11.7632     -0.176506      -2.99249      -1.90287       1.43945      0.297767      0.121639     -0.229190     0.0343954     0.0316068    0.00706561  -0.000393889       0.00000       0.00000       0.00000       0.00000       0.00000       0.00000       0.00000       0.00000       0.00000       0.00000       0.00000       0.00000       0.00000       0.00000       0.00000       0.00000       0.00000       0.00000       0.00000       0.00000       9.08703       11.0772       10.7810       9.74451       8.08425       6.15172       4.25916       2.75955       1.63519      0.881446      0.425470      0.187287     0.0721390     0.0240599    0.00636591    0.00114832       0.00000       0.00000       0.00000       0.00000       0.00000       0.00000       0.00000       0.00000       0.00000       0.00000       0.00000       0.00000       0.00000       0.00000       0.00000       0.00000       0.00000       0.00000       0.00000       0.00000
   8  25 4017.4188    1.4489  8.5606 11.7541 -0.0001  0.0598   0.0089   0.1643    0.0465   0.0000   421.0222      -8.77915       9.95329      -10.4916      -10.6786       1.28429      -4.09195      -4.96021      -2.88240      -1.18263    -0.0445592    -0.0117547     -0.101364     0.0650515  -7.43199e-05  -0.000720883       0.00000       0.00000       0.00000       0.00000       0.00000       0.00000       0.00000       0.00000       0.00000       0.00000       0.00000       0.00000       0.00000       0.00000       0.00000       0.00000       0.00000       0.00000       0.00000       0.00000       11.4348       14.0809       13.5663       12.3436       10.1964       7.77827       5.40148       3.48103       2.05533       1.11145      0.532553      0.236944     0.0910275     0.0304593    0.00807377    0.00146085       0.00000       0.00000       0.00000       0.00000       0.00000       0.00000       0.00000       0.00000       0.00000       0.00000       0.00000       0.00000       0.00000       0.00000       0.00000       0.00000       0.00000       0.00000       0.00000       0.00000
   8  26 4156.9520    1.2247 10.6798 11.5901  0.0003  0.0716   0.0072   0.2046    0.0391   0.0000   419.5080       11.8986       4.00009       10.9993      -6.25598      -4.23613       9.54362      -6.08184     -0.286961       1.64471      -1.10070     -0.337677    -0.0125819    -0.0112450    0.00967552   0.000500185       0.00000       0.00000       0.00000       0.00000       0.00000       0.00000       0.00000       0.00000       0.00000       0.00000       0.00000       0.00000       0.00000       0.00000       0.00000       0.00000       0.00000       0.00000       0.00000       0.00000       13.5158       16.5722       16.1239       14.7854       12.2207       9.27212       6.48206       4.21960       2.52023       1.36642      0.668701      0.293537      0.112226     0.0371465    0.00986788    0.00176518       0.00000       0.00000       0.00000       0.00000       0.00000       0.00000       0.00000       0.00000       0.00000       0.00000       0.00000       0.00000       0.00000       0.00000       0.00000       0.00000       0.00000       0.00000       0.00000       0.00000
   8  27 4296.5502    1.0031 12.5665 11.6825 -0.0005  0.0886   0.0064   0.2572    0.0303   0.0000   443.6885       80.9713       26.6760      -63.0357      -8.86587      -2.15916       9.07183      -2.90283      -5.39633      -1.01712      0.211681     -0.719919     -0.109595     0.0634193    0.00302176   -0.00272204       0.00000       0.00000       0.00000       0.00000       0.00000       0.00000       0.00000       0.00000       0.00000       0.00000       0.00000       0.00000       0.00000       0.00000       0.00000       0.00000       0.00000       0.00000       0.00000       0.00000       16.7744       20.5972       20.4167       18.3563       15.2168       11.5929       8.16243       5.30190       3.14639       1.70949      0.847762      0.372467      0.144522     0.0476860     0.0124088    0.00215575       0.00000       0.00000       0.00000       0.00000       0.00000       0.00000       0.00000       0.00000       0.00000       0.00000       0.00000       0.00000       0.00000       0.00000       0.00000       0.00000       0.00000       0.00000       0.00000       0.00000
   8  28 4436.1731    0.8443 15.1232 11.6129 -0.0020  0.1126   0.0057   0.3228    0.0275   0.0000   443.2441       36.6591      -1.74432      -42.3012       11.5552       13.7252      -7.86765      -14.3822      -8.23497       1.74265       1.18606      -1.12012     -0.301702      0.110149    0.00831040   -0.00194066       0.00000       0.00000       0.00000       0.00000       0.00000       0.00000       0.00000       0.00000       0.00000       0.00000       0.00000       0.00000       0.00000       0.00000       0.00000       0.00000       0.00000       0.00000       0.00000       0.00000       20.8577       25.8279       25.5623       23.2404       19.2038       14.7476       10.4425       6.77634       4.10019       2.22068       1.11017      0.485286      0.190309     0.0615348     0.0159941    0.00279822       0.00000       0.00000       0.00000       0.00000       0.00000       0.00000       0.00000       0.00000       0.00000       0.00000       0.00000       0.00000       0.00000       0.00000       0.00000       0.00000       0.00000       0.00000       0.00000       0.00000
   9   8 1702.4275    0.2834  0.1741 11.6467 -0.0036  0.0077   0.0095   0.0160    0.0225   0.0000   437.8400     0.0917307       12.5752      0.393482     -0.703054      -1.88739     -0.580238     -0.410241      0.174570      0.119630    0.00331554    -0.0397557    0.00101315    0.00924071   -0.00298690   -0.00172784   0.000122015   5.08568e-05       0.00000       0.00000       0.00000       0.00000       0.00000       0.00000       0.00000       0.00000       0.00000       0.00000       0.00000       0.00000       0.00000       0.00000       0.00000       0.00000       0.00000       0.00000       1.36225       1.55550       1.61260       1.44114       1.21925      0.983446      0.774713      0.476409      0.313800      0.188321     0.0963755     0.0460801     0.0224868    0.00954024    0.00328102   0.000940246   0.000240992   3.85937e-05       0.00000       0.00000       0.00000       0.00000       0.00000       0.00000       0.00000       0.00000       0.00000       0.00000       0.00000       0.00000       0.00000       0.00000       0.00000       0.00000       0.00000       0.00000
   9   9 1843.6102    0.4030  0.3110 11.6694 -0.0018  0.0098   0.0101   0.0221    0.0289   0.0000   435.7136      -4.47530       10.7566     -0.833398      -3.46677    0.00892509     -0.812557     -0.719656      0.241367     -0.201952      0.140034     0.0924183   -0.00512682    -0.0259586  -0.000214244   0.000244545  -3.40246e-05  -4.04982e-05       0.00000       0.00000       0.00000       0.00000       0.00000       0.00000       0.00000       0.00000       0.00000       0.00000       0.00000       0.00000       0.00000       0.00000       0.00000       0.00000       0.00000       0.00000       1.87035       2.22426       2.25857       2.13010       1.75765       1.17671      0.890867      0.595552      0.374600      0.229694      0.127429     0.0648721     0.0289607     0.0113720    0.00365934    0.00111568   0.000300369   4.74016e-05       0.00000       0.00000       0.00000       0.00000       0.00000       0.00000       0.00000       0.00000       0.00000       0.00000       0.00000       0.00000       0.00000       0.00000       0.00000       0.00000       0.00000       0.00000
   9  10 1984.2011    0.5630  0.4576 11.7256 -0.0007  0.0110   0.0114   0.0272    0.0397   0.0000   436.6964      -2.62527       12.8601      0.749670     -0.414145      0.869059     -0.882596      0.326251      0.215342     0.0140962     0.0888117    -0.0561691  -0.000273795    0.00573395    0.00174011    0.00204009   0.000285881  -1.87093e-05       0.00000       0.00000       0.00000       0.00000       0.00000       0.00000       0.00000       0.00000       0.00000       0.00000       0.00000       0.00000       0.00000       0.00000       0.00000       0.00000       0.00000       0.00000       1.91081       2.20415       2.23766       1.94914       1.74682       1.43491       1.07157      0.713584      0.457057      0.261210      0.139120     0.0697798     0.0306565     0.0129674    0.00473580    0.00142092   0.000346763   5.43392e-05       0.00000       0.00000       0.00000       0.00000       0.00000       0.00000       0.00000       0.00000       0.00000       0.00000       0.00000       0.00000       0.00000       0.00000       0.00000       0.00000       0.00000       0.00000
   9  11 2125.1182    0.7839  0.5818 11.9226 -0.0017  0.0121   0.0135   0.0284    0.0526   0.0000   438.1728      -4.34439       10.5442       3.12762      -2.54358       1.89351       2.24393     -0.448119      0.239634     -0.452989    -0.0344123    -0.0611658    -0.0554569   -0.00690661  -0.000886312   -0.00217018  -0.000407321   3.53734e-05       0.00000       0.00000       0.00000       0.00000       0.00000       0.00000       0.00000       0.00000       0.00000       0.00000       0.00000       0.00000       0.00000       0.00000       0.00000       0.00000       0.00000       0.00000       1.96935       2.44366       2.37728       2.23227       1.86740       1.54851       1.08350      0.784367      0.470347      0.296841      0.150352     0.0798179     0.0339593     0.0148941    0.00497454    0.00168554   0.000375990   7.08468e-05       0.00000       0.00000       0.00000       0.00000       0.00000       0.00000       0.00000       0.00000       0.00000       0.00000       0.00000       0.00000       0.00000       0.00000       0.00000       0.00000       0.00000       0.00000
   9  12 2264.5349    1.0481  0.7542 12.2065 -0.0015  0.0134   0.0163   0.0332    0.0650   0.0000   436.3142       6.88920       11.5396      -1.46889     -0.948059       1.44577       1.90306     -0.501110      0.615290     -0.202749     0.0661184     0.0598460    -0.0133911    -0.0182232    0.00821720   -0.00116152   0.000442165   3.74427e-05       0.00000       0.00000       0.00000       0.00000       0.00000       0.00000       0.00000       0.00000       0.00000       0.00000       0.00000       0.00000       0.00000       0.00000       0.00000       0.00000       0.00000       0.00000       2.38608       2.88023       2.79519       2.53878       2.18274       1.73941       1.30038      0.852315      0.538715      0.322913      0.164082     0.0810494     0.0366259     0.0156661    0.00536411    0.00164227   0.000413304   7.05907e-05       0.00000       0.00000       0.00000       0.00000       0.00000       0.00000       0.00000       0.00000       0.00000       0.00000       0.00000       0.00000       0.00000       0.00000       0.00000       0.00000       0.00000       0.00000
   9  13 2402.3176    1.4309  0.8729 12.5690 -0.0015  0.0141   0.0206   0.0360    0.0816   0.0000   438.9839       2.76401       16.5731       5.36347      -2.74407      -1.75039      -2.06860      -2.03568      0.431559     -0.479679      0.153705    -0.0733008    -0.0323880     0.0317144   -0.00453996    0.00116878   0.000508900   6.12047e-05       0.00000       0.00000       0.00000       0.00000       0.00000       0.00000       0.00000       0.00000       0.00000       0.00000       0.00000       0.00000       0.00000       0.00000       0.00000       0.00000       0.00000       0.00000       2.46928       3.00443       2.86536       2.70317       2.28818       1.86205       1.32224      0.916786      0.587960      0.335447      0.188162     0.0867353     0.0414352     0.0156161    0.00605407    0.00179841   0.000437092   8.01344e-05       0.00000       0.00000       0.00000       0.00000       0.00000       0.00000       0.00000       0.00000       0.00000       0.00000       0.00000       0.00000       0.00000       0.00000       0.00000       0.00000       0.00000       0.00000
   9  14 2539.5731    1.8838  0.8555 12.9219 -0.0011  0.0134   0.0268   0.0340    0.0933   0.0000   438.9707       1.93648       10.8347       1.58418      0.722000      -6.00118      -1.85161     0.0464541      0.690519     -0.377383     -0.493728   0.000557201     0.0938991    -0.0109229    0.00885431  -0.000369592  -0.000636721   7.19622e-05       0.00000       0.00000       0.00000       0.00000       0.00000       0.00000       0.00000       0.00000       0.00000       0.00000       0.00000       0.00000       0.00000       0.00000       0.00000       0.00000       0.00000       0.00000       2.41577       2.91640       2.85750       2.63255       2.24251       1.74498       1.27891      0.854327      0.550106      0.322805      0.175678     0.0828286     0.0391980     0.0152542    0.00559365    0.00167853   0.000425200   7.29119e-05       0.00000       0.00000       0.00000       0.00000       0.00000       0.00000       0.00000       0.00000       0.00000       0.00000       0.00000       0.00000       0.00000       0.00000       0.00000       0.00000       0.00000       0.00000
   9  15 2677.0480    2.4338  0.8254 13.2712 -0.0013  0.0126   0.0352   0.0336    0.0954   0.0000   438.5737       8.02001       10.8095      0.765494      -1.07540      -2.88287       1.16613      -1.80886     -0.336572     -0.412425     -0.279276     -0.205809    -0.0122659   -0.00809651   -0.00335857   0.000778692   0.000162066   3.22730e-05       0.00000       0.00000       0.00000       0.00000       0.00000       0.00000       0.00000       0.00000       0.00000       0.00000       0.00000       0.00000       0.00000       0.00000       0.00000       0.00000       0.00000       0.00000       2.34200       2.72989       2.60440       2.48191       2.07430       1.68430       1.25054      0.847951      0.530049      0.303145      0.164427     0.0803837     0.0363180     0.0142636    0.00509373    0.00149235   0.000368388   6.67508e-05       0.00000       0.00000       0.00000       0.00000       0.00000       0.00000       0.00000       0.00000       0.00000       0.00000       0.00000       0.00000       0.00000       0.00000       0.00000       0.00000       0.00000       0.00000
   9  16 2815.2191    3.0127  0.8021 13.7884 -0.0007  0.0127   0.0448   0.0336    0.0996   0.0000   435.3201       7.06762       10.3330     0.0791387       4.34127      -4.00683      -3.35362      -2.53476       1.25925     -0.113007     -0.172232    -0.0290007    -0.0147109   -0.00682546    0.00244233    0.00278096  -0.000612700   3.29558e-05       0.00000       0.00000       0.00000       0.00000       0.00000       0.00000       0.00000       0.00000       0.00000       0.00000       0.00000       0.00000       0.00000       0.00000       0.00000       0.00000       0.00000       0.00000       2.40379       2.83592       2.65933       2.51500       2.11223       1.73328       1.24714      0.869489      0.530887      0.305788      0.161426     0.0803935     0.0344882     0.0140392    0.00493293    0.00151711   0.000356489   6.75718e-05       0.00000       0.00000       0.00000       0.00000       0.00000       0.00000       0.00000       0.00000       0.00000       0.00000       0.00000       0.00000       0.00000       0.00000       0.00000       0.00000       0.00000       0.00000
   9  17 2953.5939    3.5551  0.8255 14.1915 -0.0010  0.0129   0.0514   0.0329    0.0946   0.0000   439.0026       10.1076       7.85575      -2.76982     -0.548296      -1.07643      0.578160      -2.08988       1.52508      0.274767    -0.0857808     0.0369859     0.0222528   -0.00838037   -0.00982800  -0.000321772  -0.000288837  -6.50536e-05       0.00000       0.00000       0.00000       0.00000       0.00000       0.00000       0.00000       0.00000       0.00000       0.00000       0.00000       0.00000       0.00000       0.00000       0.00000       0.00000       0.00000       0.00000       2.28659       2.68998       2.69255       2.39517       2.11163       1.70865       1.23154      0.866499      0.540081      0.303819      0.168920     0.0821506     0.0372580     0.0145942    0.00556447    0.00171137   0.000404547   6.78884e-05       0.00000       0.00000       0.00000       0.00000       0.00000       0.00000       0.00000       0.00000       0.00000       0.00000       0.00000       0.00000       0.00000       0.00000       0.00000       0.00000       0.00000       0.00000
   9  18 3091.5754    3.9234  0.9251 14.3200  0.0004  0.0138   0.0540   0.0357    0.1091   0.0000   435.8904       11.2790       13.9651     -0.959023       1.77884      0.579903      -2.38072      -3.51673      0.855681     -0.374578     0.0926601    -0.0784529     0.0424261    0.00508613    0.00591965   -0.00289535   0.000112707  -0.000131375       0.00000       0.00000       0.00000       0.00000       0.00000       0.00000       0.00000       0.00000       0.00000       0.00000       0.00000       0.00000       0.00000       0.00000       0.00000       0.00000       0.00000       0.00000       2.45131       2.83124       2.86415       2.65803       2.22130       1.80971       1.31871      0.892249      0.568473      0.342361      0.177805     0.0892448     0.0397024     0.0169293    0.00585367    0.00176818   0.000418267   7.28550e-05       0.00000       0.00000       0.00000       0.00000       0.00000       0.00000       0.00000       0.00000       0.00000       0.00000       0.00000       0.00000       0.00000       0.00000       0.00000       0.00000       0.00000       0.00000
   9  19 3229.6140    3.6738  1.3085 14.4338  0.0000  0.0173   0.0450   0.0472    0.0931   0.0000   441.8765       12.9456       11.0196     0.0177145       1.64715      -10.5197     -0.440919      -2.95071      0.453818     -0.265689    -0.0342996      0.142717    -0.0490038   -0.00284410  -0.000382892    0.00292637   0.000224919   3.09140e-05       0.00000       0.00000       0.00000       0.00000       0.00000       0.00000       0.00000       0.00000       0.00000       0.00000       0.00000       0.00000       0.00000       0.00000       0.00000       0.00000       0.00000       0.00000       2.99823       3.70226       3.55431       3.38061       2.80417       2.21272       1.63512       1.11285      0.708847      0.400751      0.225879      0.110826     0.0508341     0.0198862    0.00735151    0.00216661   0.000552962   9.98801e-05       0.00000       0.00000       0.00000       0.00000       0.00000       0.00000       0.00000       0.00000       0.00000       0.00000       0.00000       0.00000       0.00000       0.00000       0.00000       0.00000       0.00000       0.00000
   9  20 3367.8357    3.3517  1.7727 14.0366 -0.0020  0.0204   0.0354   0.0545    0.0775   0.0000   441.2557       14.0525       5.48319       5.06599      -3.10015      -10.1109      -1.64730      -1.36332      -1.41722     -0.724496     -0.401523     -0.269123     0.0416116   -0.00600429    0.00725598   -0.00104984   0.000279389  -4.67276e-05       0.00000       0.00000       0.00000       0.00000       0.00000       0.00000       0.00000       0.00000       0.00000       0.00000       0.00000       0.00000       0.00000       0.00000       0.00000       0.00000       0.00000       0.00000       3.59127       4.39201       4.28328       3.91744       3.34719       2.65965       1.98018       1.33576      0.836219      0.489383      0.258438      0.132848     0.0577507     0.0245283    0.00852491    0.00265170   0.000663228   0.000113891       0.00000       0.00000       0.00000       0.00000       0.00000       0.00000       0.00000       0.00000       0.00000       0.00000       0.00000       0.00000       0.00000       0.00000       0.00000       0.00000       0.00000       0.00000
   9  21 3506.3581    2.8352  2.6071 13.3965  0.0003  0.0255   0.0251   0.0656    0.0646   0.0000   438.2792     -0.297845       16.5739       5.44581      -5.69274      -4.71350      -1.28695     -0.552863      0.643641     -0.620201     -0.383457     -0.293651     0.0690831   -0.00323332    0.00316261    0.00456728   0.000421387  -0.000140182       0.00000       0.00000       0.00000       0.00000       0.00000       0.00000       0.00000       0.00000       0.00000       0.00000       0.00000       0.00000       0.00000       0.00000       0.00000       0.00000       0.00000       0.00000       4.46340       5.34942       5.36534       4.89485       4.17844       3.29024       2.42745       1.65645       1.04690      0.604770      0.333832      0.165279     0.0755735     0.0302044     0.0110121    0.00334101   0.000829076   0.000139484       0.00000       0.00000       0.00000       0.00000       0.00000       0.00000       0.00000       0.00000       0.00000       0.00000       0.00000       0.00000       0.00000       0.00000       0.00000       0.00000       0.00000       0.00000
   9  22 3645.3030    2.3726  3.8369 12.8018 -0.0004  0.0314   0.0180   0.0833    0.0589   0.0000   431.8758       14.6872       13.4676       2.43281       16.7983      -7.97920      -1.58684      -3.12595      0.411335      -1.58711    -0.0475673    -0.0867689      0.167022   -0.00937007    -0.0165299    0.00241920  -0.000587912  -6.39992e-05       0.00000       0.00000       0.00000       0.00000       0.00000       0.00000       0.00000       0.00000       0.00000       0.00000       0.00000       0.00000       0.00000       0.00000       0.00000       0.00000       0.00000       0.00000       5.49636       6.72221       6.61448       6.12490       5.18934       4.03580       2.98572       2.01522       1.28205      0.757359      0.409393      0.202942     0.0924559     0.0374914     0.0133594    0.00407092    0.00102701   0.000176168       0.00000       0.00000       0.00000       0.00000       0.00000       0.00000       0.00000       0.00000       0.00000       0.00000       0.00000       0.00000       0.00000       0.00000       0.00000       0.00000       0.00000       0.00000
   9  23 3784.2485    1.9651  5.3443 12.4309 -0.0001  0.0394   0.0133   0.1059    0.0521   0.0000   442.5838       5.84005       3.21098       7.61690       14.9500      -12.6262   -0.00978952     -0.732294     -0.102051     -0.265410     -0.694553     -0.263530     -0.126828     -0.127070     0.0348986    0.00194959   0.000567222  -0.000150636       0.00000       0.00000       0.00000       0.00000       0.00000       0.00000       0.00000       0.00000       0.00000       0.00000       0.00000       0.00000       0.00000       0.00000       0.00000       0.00000       0.00000       0.00000       6.91967       8.31010       8.28967       7.69142       6.52167       5.10718       3.78236       2.55227       1.63946      0.956990      0.525229      0.257950      0.118627     0.0476549     0.0172254    0.00517617    0.00130095   0.000217691       0.00000       0.00000       0.00000       0.00000       0.00000       0.00000       0.00000       0.00000       0.00000       0.00000       0.00000       0.00000       0.00000       0.00000       0.00000       0.00000       0.00000       0.00000
   9  24 3923.5912    1.6380  7.3757 11.9656  0.0002  0.0491   0.0097   0.1362    0.0450   0.0000   443.7521       21.2700       18.3625       7.17069      0.925748       4.75596      -4.19714      -8.63334     -0.677863      -4.27104     -0.431289     -0.648591     0.0176772   0.000750852     0.0351342    0.00777015   0.000829979   0.000293034       0.00000       0.00000       0.00000       0.00000       0.00000       0.00000       0.00000       0.00000       0.00000       0.00000       0.00000       0.00000       0.00000       0.00000       0.00000       0.00000       0.00000       0.00000       8.50730       10.5076       10.3391       9.52709       8.16860       6.44255       4.72915       3.25733       2.04611       1.21298      0.659234      0.323161      0.150109     0.0601615     0.0217830    0.00677935    0.00167279   0.000282013       0.00000       0.00000       0.00000       0.00000       0.00000       0.00000       0.00000       0.00000       0.00000       0.00000       0.00000       0.00000       0.00000       0.00000       0.00000       0.00000       0.00000       0.00000
   9  25 4063.1450    1.3827  8.9542 11.7838  0.0003  0.0582   0.0080   0.1629    0.0388   0.0000   440.8586       12.1905       35.5523       2.05165      -28.3608      -24.5681       8.98762      -4.42788      -2.21004      -1.79865      0.762769      0.164209      0.249257    -0.0836594     0.0240066    -0.0154330    0.00154595   0.000185718       0.00000       0.00000       0.00000       0.00000       0.00000       0.00000       0.00000       0.00000       0.00000       0.00000       0.00000       0.00000       0.00000       0.00000       0.00000       0.00000       0.00000       0.00000       9.87696       12.2375       12.1555       11.3901       9.66470       7.56571       5.51875       3.82439       2.42870       1.45516      0.792512      0.397055      0.180506     0.0732656     0.0262542    0.00820165    0.00202093   0.000342558       0.00000       0.00000       0.00000       0.00000       0.00000       0.00000       0.00000       0.00000       0.00000       0.00000       0.00000       0.00000       0.00000       0.00000       0.00000       0.00000       0.00000       0.00000
   9  26 4202.9415    1.1382 11.4426 11.6896 -0.0008  0.0739   0.0066   0.2109    0.0318   0.0000   435.7606      -17.7309       12.4670      -3.21790       15.4256      -23.3342      -17.5671      0.881146       5.43337      -4.70972     -0.954649     -0.624828      0.315656      0.101702    -0.0713648  -0.000616184   0.000572102   0.000480649       0.00000       0.00000       0.00000       0.00000       0.00000       0.00000       0.00000       0.00000       0.00000       0.00000       0.00000       0.00000       0.00000       0.00000       0.00000       0.00000       0.00000       0.00000       12.4841       15.6003       15.4517       14.4148       12.2928       9.75686       7.16373       4.98799       3.16583       1.86747       1.02589      0.518965      0.233823     0.0957313     0.0346520     0.0107533    0.00262258   0.000440155       0.00000       0.00000       0.00000       0.00000       0.00000       0.00000       0.00000       0.00000       0.00000       0.00000       0.00000       0.00000       0.00000       0.00000       0.00000       0.00000       0.00000       0.00000
   9  27 4343.1517    0.9380 13.3769 11.7099 -0.0005  0.0919   0.0059   0.2640    0.0271   0.0000   432.7548      -10.7523       15.6410      0.142703       9.78306      -19.8157      -10.0472      -2.85803      -6.39426     -0.661008     -0.519740      0.832053     -0.148478      0.105304    -0.0489102   -0.00367436  -0.000857562   -0.00113656       0.00000       0.00000       0.00000       0.00000       0.00000       0.00000       0.00000       0.00000       0.00000       0.00000       0.00000       0.00000       0.00000       0.00000       0.00000       0.00000       0.00000       0.00000       15.2823       19.1977       19.2299       17.8148       15.2451       12.0886       9.02665       6.19569       3.96423       2.36246       1.29546      0.652015      0.300878      0.123363     0.0444273     0.0136655    0.00334957   0.000550521       0.00000       0.00000       0.00000       0.00000       0.00000       0.00000       0.00000       0.00000       0.00000       0.00000       0.00000       0.00000       0.00000       0.00000       0.00000       0.00000       0.00000       0.00000
   9  29 4623.3397    0.6326 18.2018 11.6386  0.0001  0.1511   0.0044   0.4162    0.0203   0.0000   405.4484       16.1877       25.6959      -39.6228      -17.2524       32.3021      -13.4260      -5.25668       8.54639       5.62467       1.67403      -1.30688      -1.26613     -0.171714      0.131699   0.000379800   -0.00304308   -0.00153134       0.00000       0.00000       0.00000       0.00000       0.00000       0.00000       0.00000       0.00000       0.00000       0.00000       0.00000       0.00000       0.00000       0.00000       0.00000       0.00000       0.00000       0.00000       24.8504       30.9370       31.4006       29.1032       25.1362       20.1041       14.9169       10.4511       6.76702       4.06570       2.25170       1.14306      0.522095      0.214741     0.0770471     0.0234439    0.00556589   0.000901628       0.00000       0.00000       0.00000       0.00000       0.00000       0.00000       0.00000       0.00000       0.00000       0.00000       0.00000       0.00000       0.00000       0.00000       0.00000       0.00000       0.00000       0.00000
  10   8 1737.8233    0.3024  0.2104 11.6745 -0.0006  0.0083   0.0086   0.0173    0.0221   0.0000   435.3686     -0.372603       13.2767       1.24989      -2.02896      0.335399      0.622599      0.223009     0.0306602     -0.395909     -0.223934    -0.0123532     0.0261697   -0.00149640  -0.000537182   -0.00254361   0.000114611  -0.000576728  -5.20111e-05  -8.06921e-06       0.00000       0.00000       0.00000       0.00000       0.00000       0.00000       0.00000       0.00000       0.00000       0.00000       0.00000       0.00000       0.00000       0.00000       0.00000       0.00000       1.24448       1.64054       1.47887       1.41871       1.34100       1.02385      0.846459      0.549583      0.403815      0.242890      0.142082     0.0793448     0.0351446     0.0187082    0.00647889    0.00291462   0.000930806   0.000271667   7.73309e-05   1.21493e-05       0.00000       0.00000       0.00000       0.00000       0.00000       0.00000       0.00000       0.00000       0.00000       0.00000       0.00000       0.00000       0.00000       0.00000       0.00000       0.00000
  10   9 1879.9973    0.4562  0.3331 11.6863 -0.0026  0.0092   0.0100   0.0209    0.0285   0.0000   437.1324     -0.490372       11.8128     -0.452366      -3.00521      -2.77753      -1.06893      0.319260     -0.135445     -0.314000     -0.223113    -0.0479244    -0.0247325    0.00714976    0.00245837   0.000830625  -0.000297210   0.000260719  -1.26485e-06  -7.49872e-06       0.00000       0.00000       0.00000       0.00000       0.00000       0.00000       0.00000       0.00000       0.00000       0.00000       0.00000       0.00000       0.00000       0.00000       0.00000       0.00000       1.38432       1.77172       1.76447       1.60492       1.43901       1.13804      0.885119      0.642327      0.411406      0.261948      0.148994     0.0810909     0.0432002     0.0186156    0.00865305    0.00313875    0.00107653   0.000332483   7.75048e-05   1.25206e-05       0.00000       0.00000       0.00000       0.00000       0.00000       0.00000       0.00000       0.00000       0.00000       0.00000       0.00000       0.00000       0.00000       0.00000       0.00000       0.00000
  10  10 2021.4724    0.6078  0.4967 11.8462  0.0002  0.0110   0.0114   0.0278    0.0387   0.0000   438.8151       1.00852       12.4982       1.13933     -0.275862      0.745684     -0.477598      0.445631    -0.0109790     -0.665447     -0.170017     -0.111750     0.0254587   -0.00981519     0.0106897    0.00415200   -0.00220366  -0.000247154  -3.08191e-05  -6.21995e-07       0.00000       0.00000       0.00000       0.00000       0.00000       0.00000       0.00000       0.00000       0.00000       0.00000       0.00000       0.00000       0.00000       0.00000       0.00000       0.00000       1.77439       2.14358       2.16144       1.99368       1.72377       1.45978       1.06490      0.760796      0.506611      0.333948      0.182713      0.106108     0.0473532     0.0244731    0.00927813    0.00410301    0.00126208   0.000384809   8.26614e-05   1.39321e-05       0.00000       0.00000       0.00000       0.00000       0.00000       0.00000       0.00000       0.00000       0.00000       0.00000       0.00000       0.00000       0.00000       0.00000       0.00000       0.00000
  10  11 2162.9369    0.8495  0.6297 11.8916  0.0003  0.0120   0.0137   0.0289    0.0573   0.0000   437.6876       1.42604       9.31935      -1.40085      0.281244      -2.83467     -0.859124     -0.410471      0.132885     -0.649927     0.0649287     0.0562386    -0.0106270     0.0167226    -0.0105160    0.00710788   0.000280706  -0.000586411   7.63629e-05   6.32371e-06       0.00000       0.00000       0.00000       0.00000       0.00000       0.00000       0.00000       0.00000       0.00000       0.00000       0.00000       0.00000       0.00000       0.00000       0.00000       0.00000       1.90983       2.29824       2.26360       2.12426       1.80839       1.51946       1.21879      0.860719      0.569649      0.340770      0.200831      0.105638     0.0536302     0.0261290     0.0108908    0.00410442    0.00139282   0.000380809   9.19051e-05   1.51705e-05       0.00000       0.00000       0.00000       0.00000       0.00000       0.00000       0.00000       0.00000       0.00000       0.00000       0.00000       0.00000       0.00000       0.00000       0.00000       0.00000
  10  12 2302.8337    1.1424  0.7632 12.3814  0.0009  0.0128   0.0168   0.0325    0.0671   0.0000   438.1680     -0.303486       16.4007       1.42911       2.26778       1.19852    -0.0493870     -0.195038     -0.498036      0.485330     0.0936331    -0.0863623     0.0758931     0.0317823    0.00705454   -0.00207661   -0.00131400   0.000103293   1.08170e-05  -2.43867e-06       0.00000       0.00000       0.00000       0.00000       0.00000       0.00000       0.00000       0.00000       0.00000       0.00000       0.00000       0.00000       0.00000       0.00000       0.00000       0.00000       2.04313       2.42052       2.40611       2.30775       1.92832       1.64134       1.29624      0.902174      0.596841      0.380075      0.224057      0.115439     0.0587076     0.0282939     0.0123275    0.00456073    0.00150447   0.000414365   9.67889e-05   1.64842e-05       0.00000       0.00000       0.00000       0.00000       0.00000       0.00000       0.00000       0.00000       0.00000       0.00000       0.00000       0.00000       0.00000       0.00000       0.00000       0.00000
  10  13 2440.8107    1.5320  0.9133 12.7050 -0.0014  0.0137   0.0207   0.0353    0.0801   0.0000   438.7444       2.31344       8.23394       1.08496      -2.80695       1.85607     -0.799270     -0.559673    -0.0941101      0.393441     -0.126973      0.103133    -0.0360031     0.0129593     0.0113881   -0.00269426   -0.00305309  -0.000703076  -1.78347e-05   3.48810e-05       0.00000       0.00000       0.00000       0.00000       0.00000       0.00000       0.00000       0.00000       0.00000       0.00000       0.00000       0.00000       0.00000       0.00000       0.00000       0.00000       2.21220       2.66750       2.65857       2.49656       2.12835       1.77814       1.39563      0.979636      0.639241      0.407483      0.236573      0.122748     0.0633912     0.0293004     0.0131731    0.00478829    0.00160934   0.000458558   0.000106669   1.77733e-05       0.00000       0.00000       0.00000       0.00000       0.00000       0.00000       0.00000       0.00000       0.00000       0.00000       0.00000       0.00000       0.00000       0.00000       0.00000       0.00000
  10  14 2578.6422    2.0005  0.9469 13.0777  0.0003  0.0136   0.0261   0.0356    0.0883   0.0000   436.2820       2.32359       14.3254      0.774578      -3.38472      -4.34530      0.500368     -0.197024      0.332442      0.420881     0.0313881     0.0746790     0.0471898   -0.00591590    0.00380840   -0.00463560   -0.00190843   0.000544031   8.18952e-05  -4.56789e-06       0.00000       0.00000       0.00000       0.00000       0.00000       0.00000       0.00000       0.00000       0.00000       0.00000       0.00000       0.00000       0.00000       0.00000       0.00000       0.00000       2.11447       2.63581       2.60108       2.44973       2.18513       1.73321       1.33592      0.933304      0.638209      0.405323      0.239679      0.128617     0.0647326     0.0298753     0.0127856    0.00483532    0.00165002   0.000479876   0.000116953   1.86742e-05       0.00000       0.00000       0.00000       0.00000       0.00000       0.00000       0.00000       0.00000       0.00000       0.00000       0.00000       0.00000       0.00000       0.00000       0.00000       0.00000
  10  15 2717.0597    2.5492  0.8282 13.5399 -0.0012  0.0125   0.0351   0.0317    0.0857   0.0000   440.7223       5.59027       16.4237       3.24898       1.46532     -0.674086       3.45410     -0.880333      0.424713      0.892956   -0.00828807     -0.112874    -0.0768661   -0.00718824    -0.0106706    0.00134121   -0.00158552  -0.000282546   7.15421e-05  -8.10677e-06       0.00000       0.00000       0.00000       0.00000       0.00000       0.00000       0.00000       0.00000       0.00000       0.00000       0.00000       0.00000       0.00000       0.00000       0.00000       0.00000       1.97058       2.35621       2.45178       2.22036       1.96785       1.61759       1.21695      0.891721      0.582541      0.370943      0.212562      0.118325     0.0594051     0.0278109     0.0116930    0.00455395    0.00153020   0.000458315   0.000100344   1.58504e-05       0.00000       0.00000       0.00000       0.00000       0.00000       0.00000       0.00000       0.00000       0.00000       0.00000       0.00000       0.00000       0.00000       0.00000       0.00000       0.00000
  10  16 2855.7176    3.1391  0.8761 13.7725 -0.0001  0.0124   0.0424   0.0339    0.1003   0.0000   436.7771       7.03532       13.7081    0.00970745      -2.74853      -3.91306      -1.72062      -1.89158    -0.0643302      0.351216      0.157611     -0.155969     0.0146460    -0.0279582   -0.00107312    0.00405164    0.00202002  -5.42169e-05  -3.91851e-05  -5.91712e-06       0.00000       0.00000       0.00000       0.00000       0.00000       0.00000       0.00000       0.00000       0.00000       0.00000       0.00000       0.00000       0.00000       0.00000       0.00000       0.00000       2.01654       2.38532       2.35950       2.27436       1.99999       1.58964       1.23855      0.907541      0.588790      0.373184      0.215951      0.118695     0.0616510     0.0273390     0.0119274    0.00428287    0.00142031   0.000423779   9.89060e-05   1.60591e-05       0.00000       0.00000       0.00000       0.00000       0.00000       0.00000       0.00000       0.00000       0.00000       0.00000       0.00000       0.00000       0.00000       0.00000       0.00000       0.00000
  10  17 2994.5494    3.7309  0.8749 14.2830 -0.0000  0.0128   0.0498   0.0328    0.0927   0.0000   435.0086       4.97243       8.04730       4.03802     -0.269621      -3.99784      0.124603      -2.25010       1.02895     -0.589792     0.0972913    -0.0147712    -0.0179014    0.00103064    -0.0143121    0.00919773   -0.00275523   0.000155474  -6.09259e-06   6.33453e-06       0.00000       0.00000       0.00000       0.00000       0.00000       0.00000       0.00000       0.00000       0.00000       0.00000       0.00000       0.00000       0.00000       0.00000       0.00000       0.00000       2.04338       2.50657       2.41445       2.30760       1.98405       1.71712       1.26688      0.922328      0.623121      0.379368      0.224612      0.118890     0.0605048     0.0270850     0.0117160    0.00441485    0.00157412   0.000437140   9.96869e-05   1.76906e-05       0.00000       0.00000       0.00000       0.00000       0.00000       0.00000       0.00000       0.00000       0.00000       0.00000       0.00000       0.00000       0.00000       0.00000       0.00000       0.00000
  10  18 3132.9864    4.0189  0.9465 14.4460 -0.0007  0.0135   0.0518   0.0348    0.1003   0.0000   436.9196       9.90117       5.16251      0.701087     -0.595277      -4.74525      -1.70333      -2.10248      0.308883    -0.0458024     -0.172132     -0.125001     0.0418710     0.0239945    -0.0215070  -0.000488296  -0.000199499   0.000176599   0.000178261   4.57862e-06       0.00000       0.00000       0.00000       0.00000       0.00000       0.00000       0.00000       0.00000       0.00000       0.00000       0.00000       0.00000       0.00000       0.00000       0.00000       0.00000       2.14347       2.58594       2.64114       2.44734       2.14771       1.72278       1.36449      0.945351      0.638445      0.395790      0.238996      0.125397     0.0628447     0.0310578     0.0128906    0.00488965    0.00167243   0.000464244   0.000113522   1.74641e-05       0.00000       0.00000       0.00000       0.00000       0.00000       0.00000       0.00000       0.00000       0.00000       0.00000       0.00000       0.00000       0.00000       0.00000       0.00000       0.00000
  10  19 3271.4063    3.6769  1.2460 14.5599 -0.0026  0.0160   0.0442   0.0446    0.0861   0.0000   441.1531       15.0948       9.57054     -0.202467      -2.19340      -5.13360      -1.62724      -1.27529     0.0830090     -0.333160      0.252640     -0.158402      0.121932     0.0332405    -0.0131677    0.00734085  -0.000478069  -0.000277111  -0.000158719   6.66056e-05       0.00000       0.00000       0.00000       0.00000       0.00000       0.00000       0.00000       0.00000       0.00000       0.00000       0.00000       0.00000       0.00000       0.00000       0.00000       0.00000       2.54091       3.07775       3.00170       2.92545       2.48077       2.10986       1.59734       1.14495      0.777078      0.481235      0.282264      0.152813     0.0790901     0.0349413     0.0154732    0.00575690    0.00196770   0.000547503   0.000127007   2.22137e-05       0.00000       0.00000       0.00000       0.00000       0.00000       0.00000       0.00000       0.00000       0.00000       0.00000       0.00000       0.00000       0.00000       0.00000       0.00000       0.00000
  10  20 3410.1923    3.1366  1.9313 13.9784 -0.0035  0.0206   0.0306   0.0544    0.0638   0.0000   442.0601       10.4349       10.9220       5.34538       2.09078      -2.56075      -3.98531     -0.800030     -0.321651     -0.246076     -0.319158     0.0375128    -0.0868670     0.0210855     0.0231305    0.00379581    0.00413580  -0.000652820   3.42317e-05  -3.90088e-05       0.00000       0.00000       0.00000       0.00000       0.00000       0.00000       0.00000       0.00000       0.00000       0.00000       0.00000       0.00000       0.00000       0.00000       0.00000       0.00000       3.28471       3.97038       3.94606       3.78961       3.28089       2.71568       2.04074       1.46762      0.972373      0.628531      0.365542      0.198933     0.0978428     0.0467759     0.0194194    0.00749940    0.00247629   0.000732931   0.000166423   2.80431e-05       0.00000       0.00000       0.00000       0.00000       0.00000       0.00000       0.00000       0.00000       0.00000       0.00000       0.00000       0.00000       0.00000       0.00000       0.00000       0.00000
  10  21 3549.1103    2.6989  3.0101 13.2716 -0.0020  0.0261   0.0214   0.0686    0.0531   0.0000   435.9229       8.57784       7.72221       6.30111      -8.11152      -2.01258      -2.10129      -3.73418      -1.12707      -1.25716     -0.731930     -0.194844     0.0340107    -0.0294162    -0.0529066   -0.00140180   -0.00145919  -0.000777724  -0.000386732   7.53050e-05       0.00000       0.00000       0.00000       0.00000       0.00000       0.00000       0.00000       0.00000       0.00000       0.00000       0.00000       0.00000       0.00000       0.00000       0.00000       0.00000       4.09224       5.00514       5.00069       4.77529       4.12553       3.37583       2.55440       1.85259       1.23569      0.776980      0.458406      0.249541      0.127842     0.0587653     0.0252544    0.00946609    0.00322808   0.000933069   0.000215548   3.57449e-05       0.00000       0.00000       0.00000       0.00000       0.00000       0.00000       0.00000       0.00000       0.00000       0.00000       0.00000       0.00000       0.00000       0.00000       0.00000       0.00000
  10  22 3688.5025    2.1785  4.1619 12.8276 -0.0009  0.0321   0.0154   0.0857    0.0451   0.0000   432.6175       21.1690       12.2976       2.43748       4.10555      -5.29725      -5.10893      -4.50034      0.471994      -1.76194      -1.16832     0.0152904     -0.145981     0.0273052    -0.0155433   -0.00830739     0.0122686    0.00292416  -0.000332475   2.20416e-05       0.00000       0.00000       0.00000       0.00000       0.00000       0.00000       0.00000       0.00000       0.00000       0.00000       0.00000       0.00000       0.00000       0.00000       0.00000       0.00000       5.12286       6.28642       6.33987       5.92429       5.14232       4.20515       3.19743       2.29269       1.49989      0.980140      0.557872      0.306425      0.153345     0.0715605     0.0309024     0.0119180    0.00388170    0.00116855   0.000265994   4.31978e-05       0.00000       0.00000       0.00000       0.00000       0.00000       0.00000       0.00000       0.00000       0.00000       0.00000       0.00000       0.00000       0.00000       0.00000       0.00000       0.00000
  10  23 3828.0647    1.8532  5.7682 12.3405 -0.0003  0.0391   0.0115   0.1068    0.0428   0.0000   446.0640       15.5719      -6.94662      -8.37990       3.44640       3.34754      -5.42078     -0.802278      0.631511     -0.645646    0.00391708     -0.852566     -0.352774    0.00324568     0.0255557     0.0111360  -0.000832650   -0.00167096  -0.000177187   0.000111473       0.00000       0.00000       0.00000       0.00000       0.00000       0.00000       0.00000       0.00000       0.00000       0.00000       0.00000       0.00000       0.00000       0.00000       0.00000       0.00000       6.12445       7.44529       7.56976       7.16909       6.18757       5.09636       3.87874       2.77955       1.86359       1.18148      0.694579      0.381243      0.190969     0.0912743     0.0382542     0.0148265    0.00494504    0.00142954   0.000328780   5.33069e-05       0.00000       0.00000       0.00000       0.00000       0.00000       0.00000       0.00000       0.00000       0.00000       0.00000       0.00000       0.00000       0.00000       0.00000       0.00000       0.00000
  10  24 3967.7150    1.5361  7.4821 12.0939 -0.0002  0.0476   0.0089   0.1371    0.0366   0.0000   438.3609       8.74090       12.1508      -3.21241      -4.09724       5.75453      -4.30507      -4.91414      -1.81093     0.0676900     -0.848125      0.218012     0.0320576     -0.180049    -0.0397479   -0.00496180   -0.00287820   -0.00222105  -0.000273163   7.02836e-05       0.00000       0.00000       0.00000       0.00000       0.00000       0.00000       0.00000       0.00000       0.00000       0.00000       0.00000       0.00000       0.00000       0.00000       0.00000       0.00000       7.45423       9.14023       9.26013       8.68848       7.72336       6.17398       4.81565       3.41827       2.29739       1.45973      0.865857      0.463232      0.239871      0.109620     0.0481983     0.0178376    0.00611972    0.00177741   0.000424074   6.49262e-05       0.00000       0.00000       0.00000       0.00000       0.00000       0.00000       0.00000       0.00000       0.00000       0.00000       0.00000       0.00000       0.00000       0.00000       0.00000       0.00000
  10  25 4107.7582    1.3000  9.6376 11.8188 -0.0006  0.0592   0.0072   0.1670    0.0328   0.0000   431.4524       15.0615       31.1873       10.3816       6.29314      -18.1349      0.790375      -3.77100       5.15174      -1.51255      0.323375     -0.820109     -0.453079    -0.0264444   -0.00998457   0.000844348    -0.0204383   -0.00107830   0.000514978   4.81498e-05       0.00000       0.00000       0.00000       0.00000       0.00000       0.00000       0.00000       0.00000       0.00000       0.00000       0.00000       0.00000       0.00000       0.00000       0.00000       0.00000       9.12737       11.2786       11.3160       10.9706       9.43581       7.73280       5.94381       4.23791       2.87000       1.83057       1.08068      0.595230      0.297903      0.143248     0.0598470     0.0232707    0.00774531    0.00223149   0.000521193   8.43698e-05       0.00000       0.00000       0.00000       0.00000       0.00000       0.00000       0.00000       0.00000       0.00000       0.00000       0.00000       0.00000       0.00000       0.00000       0.00000       0.00000
  10  26 4247.7794    1.0597 12.0427 11.7665 -0.0012  0.0752   0.0060   0.2191    0.0273   0.0000   458.9193       56.1430       20.6664      -2.18442      -13.4120      -11.8349      -10.7728      -6.10049      0.841827      -4.02819     -0.502997      0.730893     -0.287155     0.0264623     0.0204602     0.0346364   -0.00677878   0.000824510   0.000137898   0.000231257       0.00000       0.00000       0.00000       0.00000       0.00000       0.00000       0.00000       0.00000       0.00000       0.00000       0.00000       0.00000       0.00000       0.00000       0.00000       0.00000       11.3753       14.2591       14.3493       13.6955       12.0135       9.87320       7.68370       5.51362       3.75898       2.34243       1.40233      0.764557      0.392635      0.184554     0.0788331     0.0301331     0.0104161    0.00297069   0.000695319   0.000108849       0.00000       0.00000       0.00000       0.00000       0.00000       0.00000       0.00000       0.00000       0.00000       0.00000       0.00000       0.00000       0.00000       0.00000       0.00000       0.00000
  10  27 4388.2620    0.8958 14.4029 11.6819  0.0015  0.0947   0.0053   0.2756    0.0251   0.0000   445.5484       64.1802       11.5311      -41.6554      -22.5897      -12.6084       10.7199      -3.72087       5.38470      -2.57473      -2.04846     -0.610040      0.685211      0.156459      0.134714   -0.00304350     0.0311923    0.00464190   -0.00114296   0.000130989       0.00000       0.00000       0.00000       0.00000       0.00000       0.00000       0.00000       0.00000       0.00000       0.00000       0.00000       0.00000       0.00000       0.00000       0.00000       0.00000       14.3018       18.1093       18.2482       17.4859       15.1732       12.5012       9.55909       6.97619       4.70705       2.98401       1.77355      0.987598      0.500110      0.240006      0.100512     0.0391289     0.0131953    0.00382491   0.000869560   0.000138707       0.00000       0.00000       0.00000       0.00000       0.00000       0.00000       0.00000       0.00000       0.00000       0.00000       0.00000       0.00000       0.00000       0.00000       0.00000       0.00000
  11   8 1772.2190    0.3480  0.2411 11.6472 -0.0029  0.0078   0.0088   0.0178    0.0229   0.0000   436.5305      -1.70225       12.1113      0.616403      -2.27000     -0.436405      -1.35331      0.414006     -0.501906     -0.385415      0.189960    -0.0793197    -0.0585204     0.0429221    0.00316543  -1.93273e-06    0.00188382  -7.41631e-05  -0.000253497  -1.91185e-05  -1.39907e-06  -1.60595e-06       0.00000       0.00000       0.00000       0.00000       0.00000       0.00000       0.00000       0.00000       0.00000       0.00000       0.00000       0.00000       0.00000       0.00000       1.13561       1.39743       1.49771       1.32490       1.19160       1.01869      0.783633      0.575205      0.401175      0.260767      0.172159     0.0915865     0.0521558     0.0259480     0.0121966    0.00568411    0.00229588   0.000814676   0.000285419   7.42574e-05   1.59048e-05   2.33630e-06       0.00000       0.00000       0.00000       0.00000       0.00000       0.00000       0.00000       0.00000       0.00000       0.00000       0.00000       0.00000       0.00000       0.00000
  11   9 1915.4128    0.4849  0.3523 11.7112 -0.0031  0.0091   0.0101   0.0215    0.0295   0.0000   439.1977      0.517184       9.84269      0.479952      -1.58513     -0.946058      0.486821    -0.0818380     -0.218597     -0.167784     0.0936813     0.0488636     -0.142781    0.00808057     0.0143823   -0.00886638   -0.00110613   0.000363090  -0.000184909  -0.000111394  -3.28834e-05   2.77066e-07       0.00000       0.00000       0.00000       0.00000       0.00000       0.00000       0.00000       0.00000       0.00000       0.00000       0.00000       0.00000       0.00000       0.00000       1.35924       1.71077       1.79641       1.71312       1.43410       1.14583      0.949951      0.663230      0.452731      0.300469      0.191672      0.108879     0.0575579     0.0298485     0.0155138    0.00682952    0.00274864   0.000958208   0.000295875   7.95481e-05   1.88056e-05   2.83693e-06       0.00000       0.00000       0.00000       0.00000       0.00000       0.00000       0.00000       0.00000       0.00000       0.00000       0.00000       0.00000       0.00000       0.00000
  11  10 2057.9610    0.6695  0.5038 11.7842 -0.0012  0.0101   0.0115   0.0242    0.0390   0.0000   437.5600      -1.37807       11.1713      -3.04536      -1.01176       1.02130      0.481740     -0.607379      -1.10512     0.0444294     -0.339254      0.292558    -0.0123402     0.0222946    -0.0195190    0.00512855    0.00793880   1.26457e-05   8.92809e-05   0.000176747  -7.35553e-06  -4.72783e-06       0.00000       0.00000       0.00000       0.00000       0.00000       0.00000       0.00000       0.00000       0.00000       0.00000       0.00000       0.00000       0.00000       0.00000       1.37612       1.70641       1.79993       1.62683       1.51531       1.23578      0.983293      0.736993      0.520596      0.336900      0.208412      0.126535     0.0666297     0.0345875     0.0174938    0.00714196    0.00298342    0.00110094   0.000351207   9.95072e-05   2.19270e-05   3.14425e-06       0.00000       0.00000       0.00000       0.00000       0.00000       0.00000       0.00000       0.00000       0.00000       0.00000       0.00000       0.00000       0.00000       0.00000
  11  11 2199.7831    0.9125  0.7003 12.0677 -0.0005  0.0119   0.0136   0.0302    0.0564   0.0000   431.0547      -1.69865       7.79334       2.11198      -2.24274      -1.04739     -0.165629    -0.0438534     -0.464121     -0.241448     -0.173730     -0.114737     0.0545275     0.0227449     0.0220123     0.0101843  -0.000384098    0.00124145   8.76379e-05  -0.000130233  -3.39353e-05   2.41390e-06       0.00000       0.00000       0.00000       0.00000       0.00000       0.00000       0.00000       0.00000       0.00000       0.00000       0.00000       0.00000       0.00000       0.00000       1.73134       2.07488       2.14490       2.10176       1.82544       1.51769       1.17356      0.851080      0.610769      0.405483      0.253162      0.150490     0.0839625     0.0424396     0.0202955    0.00871239    0.00357349    0.00127155   0.000398625   0.000105613   2.36162e-05   3.73042e-06       0.00000       0.00000       0.00000       0.00000       0.00000       0.00000       0.00000       0.00000       0.00000       0.00000       0.00000       0.00000       0.00000       0.00000
  11  12 2340.0037    1.2551  0.8871 12.1698 -0.0016  0.0132   0.0165   0.0338    0.0887   0.0000   435.8303       4.84638       4.96477       1.07169      -2.32374      -3.22805      0.440199     -0.840918     -0.619444     -0.605038    -0.0851351     -0.108692    -0.0751797     0.0157427    -0.0151909     0.0143524  -0.000142783   -0.00100690  -7.66904e-05  -5.90604e-05   2.16002e-05   2.24792e-07       0.00000       0.00000       0.00000       0.00000       0.00000       0.00000       0.00000       0.00000       0.00000       0.00000       0.00000       0.00000       0.00000       0.00000       1.90503       2.26912       2.33388       2.29865       2.06253       1.63262       1.30415      0.975953      0.682162      0.448523      0.288363      0.168150     0.0935189     0.0483674     0.0233945     0.0101102    0.00394277    0.00137118   0.000444622   0.000121057   2.74349e-05   4.10000e-06       0.00000       0.00000       0.00000       0.00000       0.00000       0.00000       0.00000       0.00000       0.00000       0.00000       0.00000       0.00000       0.00000       0.00000
  11  13 2478.5165    1.6456  0.9209 12.7659 -0.0006  0.0134   0.0216   0.0338    0.0877   0.0000   434.0064       3.88411       11.6046       3.46062      -1.97480      -1.77119      -3.87647     -0.371530      0.532135     -0.251016     0.0242938     0.0529037    0.00276414    -0.0496853     0.0389450  -6.99871e-05    0.00149491   0.000744055   0.000205789  -5.50808e-05   1.75946e-05   6.96136e-06       0.00000       0.00000       0.00000       0.00000       0.00000       0.00000       0.00000       0.00000       0.00000       0.00000       0.00000       0.00000       0.00000       0.00000       1.97776       2.44772       2.58976       2.40592       2.12453       1.74990       1.32942      0.970473      0.684704      0.446328      0.280812      0.166136     0.0900549     0.0471999     0.0221516    0.00980152    0.00386928    0.00145340   0.000466208   0.000125368   2.72152e-05   4.11134e-06       0.00000       0.00000       0.00000       0.00000       0.00000       0.00000       0.00000       0.00000       0.00000       0.00000       0.00000       0.00000       0.00000       0.00000
  11  14 2616.9646    2.1498  0.8640 13.4194 -0.0014  0.0129   0.0287   0.0314    0.0810   0.0000   436.2608      0.579085       16.7527      0.170345     -0.799752      -5.79817     0.0306187      -2.47499      0.173668     -0.791447     -0.178967     -0.208045    -0.0502133    -0.0927126     0.0191840   -0.00443487   5.64117e-05   0.000610237   0.000218921   0.000206195  -2.62580e-05  -5.59414e-06       0.00000       0.00000       0.00000       0.00000       0.00000       0.00000       0.00000       0.00000       0.00000       0.00000       0.00000       0.00000       0.00000       0.00000       1.92077       2.26625       2.29888       2.24114       1.95296       1.68788       1.31133      0.992633      0.702598      0.462968      0.274644      0.167178     0.0907395     0.0484619     0.0209342    0.00982454    0.00368868    0.00143535   0.000428137   0.000117865   2.49482e-05   4.03533e-06       0.00000       0.00000       0.00000       0.00000       0.00000       0.00000       0.00000       0.00000       0.00000       0.00000       0.00000       0.00000       0.00000       0.00000
  11  15 2756.1628    2.7289  0.8541 13.5865 -0.0013  0.0119   0.0350   0.0306    0.0849   0.0000   436.2881       4.91446       10.6597     -0.715041      -3.32222      -2.61633      -1.67104     -0.414737      0.631740     -0.467252     -0.189842    -0.0657353     0.0224064     -0.102152    -0.0347068    0.00221617   -0.00391497    0.00132954   0.000280075   7.52717e-05   6.42640e-06  -4.59500e-07       0.00000       0.00000       0.00000       0.00000       0.00000       0.00000       0.00000       0.00000       0.00000       0.00000       0.00000       0.00000       0.00000       0.00000       1.79027       2.11134       2.11550       2.00596       1.84582       1.57310       1.23638      0.912717      0.632692      0.438308      0.269444      0.157899     0.0837101     0.0425600     0.0196060    0.00878103    0.00346796    0.00126847   0.000393036   0.000111477   2.39119e-05   3.64395e-06       0.00000       0.00000       0.00000       0.00000       0.00000       0.00000       0.00000       0.00000       0.00000       0.00000       0.00000       0.00000       0.00000       0.00000
  11  16 2895.4565    3.4264  0.8008 14.1806 -0.0033  0.0117   0.0453   0.0291    0.0778   0.0000   437.1842       5.19056       13.2643      0.633767      -3.84494      -5.66486      -1.76527      -1.07234     -0.169897      0.274250     0.0618434     -0.205746     -0.165541     0.0799320    -0.0151509   0.000519767   -0.00116167  -0.000927667   0.000904913   5.61087e-05   4.04170e-05   2.18973e-06       0.00000       0.00000       0.00000       0.00000       0.00000       0.00000       0.00000       0.00000       0.00000       0.00000       0.00000       0.00000       0.00000       0.00000       1.66390       2.13031       2.03193       2.04653       1.73431       1.53640       1.16945      0.895557      0.599714      0.411865      0.256177      0.148335     0.0802149     0.0406437     0.0195224    0.00862389    0.00346084    0.00122829   0.000395409   0.000111214   2.34636e-05   4.25643e-06       0.00000       0.00000       0.00000       0.00000       0.00000       0.00000       0.00000       0.00000       0.00000       0.00000       0.00000       0.00000       0.00000       0.00000
  11  17 3034.5649    3.8894  0.8955 14.2558 -0.0010  0.0122   0.0494   0.0311    0.0947   0.0000   434.5932       5.61789       12.4168     0.0798268      -2.90306      -3.50898       1.46066      -2.62387      0.617932      -1.17597     0.0913779     0.0676415     0.0556060    -0.0325879     0.0180797     0.0136938    0.00300069    0.00175047  -0.000134023   1.77498e-05  -8.93062e-07  -2.69446e-06       0.00000       0.00000       0.00000       0.00000       0.00000       0.00000       0.00000       0.00000       0.00000       0.00000       0.00000       0.00000       0.00000       0.00000       1.80381       2.20265       2.16102       2.14335       1.90229       1.58949       1.24955      0.906283      0.664206      0.426507      0.271852      0.156401     0.0876961     0.0440187     0.0205897    0.00888887    0.00355954    0.00128393   0.000419876   0.000107430   2.54718e-05   4.00368e-06       0.00000       0.00000       0.00000       0.00000       0.00000       0.00000       0.00000       0.00000       0.00000       0.00000       0.00000       0.00000       0.00000       0.00000
  11  18 3173.5656    3.9205  1.0251 14.5437 -0.0037  0.0134   0.0482   0.0366    0.0895   0.0000   435.6310       8.36051       6.32348      -1.87017       2.32245      -6.51519      -2.25020      -2.06496     -0.748466      -1.43680     -0.330693     -0.177057      0.141632     0.0795610    -0.0271015    -0.0109869    0.00615041    0.00134560   0.000136933  -9.13742e-06  -1.78799e-05   6.89181e-06       0.00000       0.00000       0.00000       0.00000       0.00000       0.00000       0.00000       0.00000       0.00000       0.00000       0.00000       0.00000       0.00000       0.00000       1.89592       2.39129       2.35610       2.25951       2.05120       1.70369       1.37196       1.00160      0.711435      0.467726      0.295728      0.170244     0.0924728     0.0476589     0.0221902     0.0100355    0.00391647    0.00143624   0.000465047   0.000126820   2.95791e-05   4.53462e-06       0.00000       0.00000       0.00000       0.00000       0.00000       0.00000       0.00000       0.00000       0.00000       0.00000       0.00000       0.00000       0.00000       0.00000
  11  19 3312.3985    3.5600  1.5178 14.1815 -0.0003  0.0166   0.0366   0.0455    0.0754   0.0000   437.4664       10.1415       15.4425      -2.49361      -3.86609      -4.19213      -4.33516      -2.84768       1.66688     -0.186189     -0.274930     -0.114487   -0.00536159    0.00848881     0.0137497     0.0112013   -0.00396847   0.000667839  -8.73559e-05   2.04679e-05   2.73426e-05   2.90807e-06       0.00000       0.00000       0.00000       0.00000       0.00000       0.00000       0.00000       0.00000       0.00000       0.00000       0.00000       0.00000       0.00000       0.00000       2.47163       3.02276       3.06612       3.00224       2.57364       2.19011       1.69961       1.27055      0.885536      0.581028      0.364155      0.212409      0.116356     0.0599664     0.0285729     0.0125884    0.00499713    0.00180629   0.000577521   0.000155452   3.35472e-05   5.46334e-06       0.00000       0.00000       0.00000       0.00000       0.00000       0.00000       0.00000       0.00000       0.00000       0.00000       0.00000       0.00000       0.00000       0.00000
  11  20 3451.7138    2.9808  2.2728 13.6513 -0.0019  0.0215   0.0257   0.0555    0.0562   0.0000   443.1692       13.4526       15.7189     -0.344841       1.19674      -3.94477      -3.23923      -5.61266    -0.0853314      -1.36877      0.454560      0.421036      0.276122     0.0930892    0.00937615   -0.00940018    0.00196919   -0.00248124    0.00130163   3.68259e-05  -7.93034e-05   1.90089e-07       0.00000       0.00000       0.00000       0.00000       0.00000       0.00000       0.00000       0.00000       0.00000       0.00000       0.00000       0.00000       0.00000       0.00000       3.11316       3.87433       3.89569       3.74690       3.25154       2.80153       2.20317       1.63756       1.14325      0.750245      0.465791      0.275134      0.144490     0.0760424     0.0359169     0.0160757    0.00628858    0.00237667   0.000742520   0.000202911   4.47939e-05   7.18651e-06       0.00000       0.00000       0.00000       0.00000       0.00000       0.00000       0.00000       0.00000       0.00000       0.00000       0.00000       0.00000       0.00000       0.00000
  11  21 3591.1747    2.5142  3.2833 13.1034 -0.0006  0.0264   0.0182   0.0683    0.0459   0.0000   439.6555       14.9126       9.98693      -4.59663     -0.105470      -4.68707      0.609250      -5.83675      0.173318      0.913364      0.612725    -0.0761304     -0.200019     -0.107078    -0.0355374     0.0472237    0.00194574    0.00224210  -0.000489751  -0.000204783  -7.34218e-05   6.79656e-06       0.00000       0.00000       0.00000       0.00000       0.00000       0.00000       0.00000       0.00000       0.00000       0.00000       0.00000       0.00000       0.00000       0.00000       3.72467       4.69041       4.70855       4.57242       4.01245       3.36944       2.68206       1.97553       1.39428      0.919733      0.570711      0.331709      0.185966     0.0938822     0.0451183     0.0197033    0.00811713    0.00288560   0.000930834   0.000253026   5.75308e-05   9.05958e-06       0.00000       0.00000       0.00000       0.00000       0.00000       0.00000       0.00000       0.00000       0.00000       0.00000       0.00000       0.00000       0.00000       0.00000
  11  22 3730.8752    2.0820  4.7588 12.6679 -0.0004  0.0329   0.0132   0.0895    0.0386   0.0000   434.4604       8.53779       6.32965       2.89246      -3.18319      -3.93854      -3.97581      -2.36014       4.33153      -3.32667     -0.642208     -0.230038     0.0756490    -0.0244981    -0.0387381     0.0107706  -0.000867558    0.00326216    0.00190221  -0.000401442   5.53821e-05   1.07083e-07       0.00000       0.00000       0.00000       0.00000       0.00000       0.00000       0.00000       0.00000       0.00000       0.00000       0.00000       0.00000       0.00000       0.00000       4.68619       5.80906       5.88467       5.67495       5.03175       4.23706       3.37047       2.48692       1.75908       1.15920      0.730381      0.422554      0.233834      0.120037     0.0564628     0.0254432     0.0101295    0.00366144    0.00118095   0.000319032   7.21125e-05   1.10722e-05       0.00000       0.00000       0.00000       0.00000       0.00000       0.00000       0.00000       0.00000       0.00000       0.00000       0.00000       0.00000       0.00000       0.00000
  11  23 3870.9571    1.7527  6.2668 12.2637 -0.0006  0.0400   0.0101   0.1083    0.0378   0.0000   438.8933       26.1042       9.61498      -4.21936      -4.78211      -1.29261     -0.784356       3.20440     -0.532926     -0.959681     -0.999943      0.489017     -0.244403      0.166619     0.0972404    -0.0336289    0.00476618    0.00432909   -0.00190705   0.000184905   4.92789e-07   2.35882e-06       0.00000       0.00000       0.00000       0.00000       0.00000       0.00000       0.00000       0.00000       0.00000       0.00000       0.00000       0.00000       0.00000       0.00000       5.69152       7.04565       7.20270       6.89965       6.16179       5.18450       4.12116       3.03300       2.15783       1.43790      0.876725      0.522397      0.288209      0.148413     0.0690951     0.0308605     0.0124660    0.00459595    0.00144123   0.000399561   8.92367e-05   1.34702e-05       0.00000       0.00000       0.00000       0.00000       0.00000       0.00000       0.00000       0.00000       0.00000       0.00000       0.00000       0.00000       0.00000       0.00000
  11  24 4011.0525    1.4610  8.2949 11.9305 -0.0006  0.0488   0.0077   0.1383    0.0342   0.0000   443.3834       15.6632       23.5372      -7.08116      -15.8513      -13.1541      -11.5049      -4.10874     -0.909165      -5.06343     -0.510920    -0.0174941     -0.425448      0.246093     0.0538029   -0.00387650     0.0104665  -3.45790e-05   0.000217878  -0.000531295  -3.73370e-05  -6.70294e-06       0.00000       0.00000       0.00000       0.00000       0.00000       0.00000       0.00000       0.00000       0.00000       0.00000       0.00000       0.00000       0.00000       0.00000       6.88829       8.53543       8.78303       8.51371       7.55923       6.28095       4.98803       3.65868       2.61968       1.72930       1.09359      0.643473      0.356495      0.183931     0.0877070     0.0388069     0.0156007    0.00565937    0.00181297   0.000488517   0.000109937   1.64809e-05       0.00000       0.00000       0.00000       0.00000       0.00000       0.00000       0.00000       0.00000       0.00000       0.00000       0.00000       0.00000       0.00000       0.00000
  11  25 4151.4100    1.2113 10.1628 11.8415 -0.0013  0.0602   0.0064   0.1717    0.0288   0.0000   444.9494       17.5536       15.1334      -10.9756      -17.3153      -12.4858       10.2482      -5.41441      -4.55220      -2.02390      0.178251     -0.505739      0.302759     -0.718337     -0.102148    -0.0361037     0.0222595    0.00703700  -0.000370752  -0.000625927  -0.000378381  -2.94736e-05       0.00000       0.00000       0.00000       0.00000       0.00000       0.00000       0.00000       0.00000       0.00000       0.00000       0.00000       0.00000       0.00000       0.00000       8.40674       10.4969       10.6736       10.4364       9.28625       7.79800       6.20086       4.60523       3.22665       2.19767       1.37956      0.810973      0.447743      0.229359      0.110187     0.0487974     0.0198497    0.00711362    0.00226540   0.000628280   0.000138400   2.09714e-05       0.00000       0.00000       0.00000       0.00000       0.00000       0.00000       0.00000       0.00000       0.00000       0.00000       0.00000       0.00000       0.00000       0.00000
  11  26 4291.9911    1.0070 12.7557 11.7772 -0.0001  0.0773   0.0056   0.2230    0.0246   0.0000   436.5312       14.8568       12.3004      -20.3754       2.84580       12.2253      -19.3167      -12.4889      -5.40594     -0.859683      -1.24495     -0.853185     -0.190628     -0.252348      0.174936     0.0888155    -0.0129095   -0.00717606   -0.00273501   -0.00102994  -8.45965e-05   1.68482e-05       0.00000       0.00000       0.00000       0.00000       0.00000       0.00000       0.00000       0.00000       0.00000       0.00000       0.00000       0.00000       0.00000       0.00000       10.6438       13.5047       13.7382       13.3336       11.9167       10.0041       7.98750       6.02731       4.25565       2.84646       1.77929       1.05391      0.591462      0.305060      0.146611     0.0647711     0.0262951    0.00947307    0.00303997   0.000834630   0.000182097   2.73850e-05       0.00000       0.00000       0.00000       0.00000       0.00000       0.00000       0.00000       0.00000       0.00000       0.00000       0.00000       0.00000       0.00000       0.00000
  11  27 4432.7891    0.8370 15.6176 11.6959 -0.0010  0.1019   0.0047   0.2885    0.0222   0.0000   464.5552      -4.48436       5.31743      0.110494      -2.49995       3.84009      -8.80997      -16.6771      0.840293      0.838770      -1.62063    -0.0272144       1.99208      0.397183      0.161512     0.0528804     0.0623178    -0.0277573   -0.00287937   -0.00122384  -6.59565e-05   4.76758e-05       0.00000       0.00000       0.00000       0.00000       0.00000       0.00000       0.00000       0.00000       0.00000       0.00000       0.00000       0.00000       0.00000       0.00000       13.8661       17.5885       18.1928       17.5012       15.6470       13.2908       10.4336       7.88245       5.56169       3.76277       2.37656       1.40946      0.786604      0.404523      0.197021     0.0864736     0.0354719     0.0128015    0.00412563    0.00112727   0.000239874   3.59624e-05       0.00000       0.00000       0.00000       0.00000       0.00000       0.00000       0.00000       0.00000       0.00000       0.00000       0.00000       0.00000       0.00000       0.00000
  11  28 4573.8357    0.6845 17.9795 11.6873 -0.0010  0.1299   0.0040   0.3588    0.0183   0.0000   441.1306       10.6316      -28.6192       2.99420       42.1985      -24.6192      -24.5319      -5.30972       8.38223       5.78541       2.89770       1.24983   0.000178478      0.310577      0.239275    -0.0390980     0.0363020     0.0290580    0.00307494  -0.000986853  -0.000112634   1.67531e-05       0.00000       0.00000       0.00000       0.00000       0.00000       0.00000       0.00000       0.00000       0.00000       0.00000       0.00000       0.00000       0.00000       0.00000       17.6402       22.3009       23.2615       22.2760       20.0519       16.8705       13.3737       10.1116       7.19923       4.85559       3.08874       1.85526       1.03228      0.536956      0.263446      0.114907     0.0468938     0.0169751    0.00539294    0.00145523   0.000309533   4.53739e-05       0.00000       0.00000       0.00000       0.00000       0.00000       0.00000       0.00000       0.00000       0.00000       0.00000       0.00000       0.00000       0.00000       0.00000
  12   6 1509.7068    0.1568  0.0773 11.6694 -0.0126  0.0063   0.0076   0.0108    0.0165   0.0000   436.7778     -0.190576       12.7679       1.44919      -1.61517     -0.116719     -0.139597     -0.589265    -0.0795200     0.0354894     -0.255463    0.00675709    0.00396652     0.0228470   -0.00970603   -0.00888973    0.00371805   0.000699441   0.000162921   0.000148207  -3.24040e-05  -3.02700e-05  -3.18550e-06   1.70739e-07       0.00000       0.00000       0.00000       0.00000       0.00000       0.00000       0.00000       0.00000       0.00000       0.00000       0.00000       0.00000      0.902485      0.814981       1.11966       1.10984      0.736873      0.763791      0.737273      0.489503      0.335724      0.274121      0.179699     0.0864364     0.0583732     0.0370731     0.0154149    0.00701434    0.00429717    0.00209851   0.000734614   0.000220981   5.50751e-05   1.18189e-05   2.37344e-06   3.36251e-07       0.00000       0.00000       0.00000       0.00000       0.00000       0.00000       0.00000       0.00000       0.00000       0.00000       0.00000       0.00000
  12   8 1805.7962    0.3742  0.2305 11.6887 -0.0029  0.0077   0.0091   0.0155    0.0224   0.0000   436.0788      -1.67415       12.5020       2.85736      -1.15404       1.01950     -0.607298     -0.988549     0.0994970     -0.133999     -0.213944      0.139133    -0.0794677   -0.00514790    0.00693754     0.0232882   0.000280877  -0.000473260  -0.000387813   2.52796e-05   9.87537e-06  -8.56233e-06   1.35735e-06   3.74490e-07       0.00000       0.00000       0.00000       0.00000       0.00000       0.00000       0.00000       0.00000       0.00000       0.00000       0.00000       0.00000       1.03061       1.19215       1.33181       1.31462       1.09151      0.969594      0.792415      0.559588      0.451714      0.306933      0.180081      0.112492     0.0706060     0.0407090     0.0215207    0.00971506    0.00463082    0.00185768   0.000789919   0.000260950   7.11089e-05   1.70003e-05   3.84337e-06   5.59715e-07       0.00000       0.00000       0.00000       0.00000       0.00000       0.00000       0.00000       0.00000       0.00000       0.00000       0.00000       0.00000
  12   9 1949.9858    0.5423  0.3839 11.7548 -0.0039  0.0091   0.0104   0.0204    0.0302   0.0000   437.4799      -2.79158       14.7685      -2.05216      -1.23040     -0.699466      -1.48395     -0.528653     -0.439761      0.564600    -0.0174359      0.242868      0.139222     0.0544644     0.0592081    -0.0147775   -0.00192420    0.00120030    0.00138955   0.000266896   0.000114946   2.77225e-05   9.26979e-06   6.36020e-07       0.00000       0.00000       0.00000       0.00000       0.00000       0.00000       0.00000       0.00000       0.00000       0.00000       0.00000       0.00000       1.11486       1.46743       1.50954       1.43528       1.31261       1.11348      0.859695      0.718990      0.496124      0.345107      0.223663      0.132027     0.0805551     0.0464494     0.0234248     0.0115314    0.00516894    0.00224245   0.000805332   0.000283076   9.29750e-05   2.50842e-05   4.93502e-06   7.71959e-07       0.00000       0.00000       0.00000       0.00000       0.00000       0.00000       0.00000       0.00000       0.00000       0.00000       0.00000       0.00000
  12  10 2093.6451    0.7351  0.5485 11.8054 -0.0014  0.0098   0.0116   0.0246    0.0420   0.0000   435.9059    0.00386963       16.0552     -0.254397      -3.87181      -1.38315     -0.615554      0.639161      0.208662     -0.425794     0.0703102    -0.0120955     -0.113016    -0.0647182     0.0184820     0.0229651   -0.00640281    0.00300787   0.000862706   1.01268e-05  -8.62718e-05   4.21333e-05  -3.79643e-06   4.51580e-07       0.00000       0.00000       0.00000       0.00000       0.00000       0.00000       0.00000       0.00000       0.00000       0.00000       0.00000       0.00000       1.29683       1.60433       1.66474       1.59000       1.42639       1.21386       1.00506      0.768944      0.557901      0.377264      0.251965      0.148662     0.0879918     0.0499720     0.0251061     0.0122215    0.00568624    0.00239584   0.000880612   0.000304883   9.44638e-05   2.39217e-05   5.16589e-06   7.45657e-07       0.00000       0.00000       0.00000       0.00000       0.00000       0.00000       0.00000       0.00000       0.00000       0.00000       0.00000       0.00000
  12  11 2235.8520    0.9874  0.7218 12.0923 -0.0006  0.0112   0.0135   0.0281    0.0538   0.0000   436.5222     -0.215856       8.89704      -3.07525      0.169470      0.311286      0.349156     -0.332248      0.147496      0.132861      0.253153      0.120160     -0.140076    -0.0214769     0.0429537     0.0162414     0.0139065    0.00242103   0.000108728  -0.000456039  -0.000108413  -5.70768e-06   2.19729e-07  -1.27520e-07       0.00000       0.00000       0.00000       0.00000       0.00000       0.00000       0.00000       0.00000       0.00000       0.00000       0.00000       0.00000       1.49744       1.83260       1.85451       1.83870       1.65582       1.39790       1.15308      0.865194      0.642207      0.445234      0.286862      0.172351      0.106074     0.0584463     0.0302906     0.0142355    0.00647219    0.00271891    0.00104709   0.000341410   0.000104771   2.69351e-05   5.91222e-06   8.81693e-07       0.00000       0.00000       0.00000       0.00000       0.00000       0.00000       0.00000       0.00000       0.00000       0.00000       0.00000       0.00000
  12  12 2376.3170    1.3315  0.8485 12.5373 -0.0019  0.0125   0.0175   0.0311    0.0716   0.0000   434.8597      -1.33581       15.9248       2.63645     -0.870821      -3.47254       1.81549      -1.93611      0.851318     -0.211363     -0.181344    -0.0686242   -0.00232897      0.105787    -0.0160960    -0.0279143    0.00230424    0.00479232  -0.000131658  -0.000662056  -3.52453e-05   4.32187e-05   1.15021e-05   4.33743e-07       0.00000       0.00000       0.00000       0.00000       0.00000       0.00000       0.00000       0.00000       0.00000       0.00000       0.00000       0.00000       1.69079       2.00819       2.07830       1.99097       1.82259       1.56346       1.29054       1.00744      0.721577      0.491060      0.327316      0.203946      0.115701     0.0626726     0.0332421     0.0160214    0.00746286    0.00293923    0.00113319   0.000387568   0.000118099   3.05544e-05   6.35956e-06   9.10858e-07       0.00000       0.00000       0.00000       0.00000       0.00000       0.00000       0.00000       0.00000       0.00000       0.00000       0.00000       0.00000
  12  13 2515.4806    1.7966  0.9272 12.8426  0.0003  0.0126   0.0224   0.0329    0.0909   0.0000   437.7764      -2.18941       12.1500      0.966683     -0.224433      -4.61918      -1.59385     -0.526375       1.39889     -0.506459     -0.252031   -0.00956601     -0.211477     -0.116133    -0.0123899    0.00306347     0.0105382    0.00108928  -0.000591495  -0.000277942  -0.000226751   9.74967e-06   1.23051e-06  -1.75690e-06       0.00000       0.00000       0.00000       0.00000       0.00000       0.00000       0.00000       0.00000       0.00000       0.00000       0.00000       0.00000       1.65680       2.01178       2.08611       2.05315       1.76564       1.57800       1.28270      0.996420      0.720032      0.494009      0.319480      0.201218      0.114984     0.0628086     0.0330214     0.0165839    0.00734433    0.00310717    0.00118076   0.000409553   0.000120439   3.09742e-05   6.35254e-06   1.00694e-06       0.00000       0.00000       0.00000       0.00000       0.00000       0.00000       0.00000       0.00000       0.00000       0.00000       0.00000       0.00000
  12  14 2654.6216    2.3258  0.9201 13.1872 -0.0025  0.0122   0.0284   0.0312    0.1055   0.0000   439.0428       2.25931       12.4552       2.21580      -1.53450      -3.75178     -0.725519     -0.898496     -0.515442    -0.0737150     0.0827897     -0.274081     -0.124349    -0.0386803    -0.0379300    -0.0129645   -0.00756781   0.000556995    0.00230013  -1.79016e-05  -0.000139767   5.29457e-06  -3.10997e-07   3.93298e-07       0.00000       0.00000       0.00000       0.00000       0.00000       0.00000       0.00000       0.00000       0.00000       0.00000       0.00000       0.00000       1.71012       2.06227       2.13832       2.04751       1.82176       1.59884       1.28733      0.972684      0.719522      0.486893      0.321116      0.194727      0.115033     0.0620829     0.0321703     0.0153646    0.00692742    0.00289543    0.00112629   0.000381015   0.000117084   2.86441e-05   6.06999e-06   9.04586e-07       0.00000       0.00000       0.00000       0.00000       0.00000       0.00000       0.00000       0.00000       0.00000       0.00000       0.00000       0.00000
  12  15 2794.5063    2.9082  0.8820 13.8774 -0.0005  0.0121   0.0358   0.0300    0.0831   0.0000   437.0822       3.05181       12.2399       1.29835      -2.98362      -2.45061      -1.37777      -1.75297      0.368159     -0.809963      0.156125      0.137749     -0.185075     0.0770999    -0.0146693     0.0517856   -0.00822877    0.00268557  -0.000629328   0.000141961  -7.16213e-05   7.35773e-06   9.48824e-06   7.03965e-07       0.00000       0.00000       0.00000       0.00000       0.00000       0.00000       0.00000       0.00000       0.00000       0.00000       0.00000       0.00000       1.66518       2.03321       2.06825       1.96531       1.77973       1.54914       1.28306      0.993316      0.733790      0.496256      0.312105      0.192983      0.110802     0.0630536     0.0317105     0.0157299    0.00684815    0.00292314    0.00108281   0.000389795   0.000114060   3.00042e-05   6.35528e-06   9.28716e-07       0.00000       0.00000       0.00000       0.00000       0.00000       0.00000       0.00000       0.00000       0.00000       0.00000       0.00000       0.00000
  12  16 2934.3849    3.5701  0.8377 14.3253  0.0011  0.0115   0.0448   0.0289    0.0763   0.0000   439.1251       7.64963       13.2154      0.116569     -0.891178      -3.72795     -0.110960     -0.390146       1.10054     -0.678647     -0.280086     -0.217936      0.138736     0.0274832    -0.0129952    0.00417692   -0.00290086    0.00198632    0.00137028  -0.000428495  -0.000168889  -1.62428e-05   2.21212e-06   8.08189e-07       0.00000       0.00000       0.00000       0.00000       0.00000       0.00000       0.00000       0.00000       0.00000       0.00000       0.00000       0.00000       1.56591       1.93110       2.02643       1.95371       1.71333       1.48718       1.18859      0.900252      0.650151      0.459643      0.285125      0.179818      0.103944     0.0594552     0.0302081     0.0142591    0.00665845    0.00277284    0.00107171   0.000371957   0.000106539   2.87705e-05   5.83682e-06   8.94964e-07       0.00000       0.00000       0.00000       0.00000       0.00000       0.00000       0.00000       0.00000       0.00000       0.00000       0.00000       0.00000
  12  17 3073.9085    3.8884  0.9206 14.5041 -0.0025  0.0119   0.0479   0.0329    0.0825   0.0000   434.4408       8.66307       10.9403      -1.37927       1.89254      -4.64228      0.825546      -2.44222     -0.509823     -0.788883     -0.179527     -0.129642    -0.0170619     0.0420637    -0.0747417    0.00266404   -0.00891519   -0.00339267   0.000257600  -0.000196739   5.24437e-05  -1.15082e-05  -2.84904e-07   8.77917e-07       0.00000       0.00000       0.00000       0.00000       0.00000       0.00000       0.00000       0.00000       0.00000       0.00000       0.00000       0.00000       1.60810       2.00970       2.01180       2.02606       1.78060       1.52018       1.24577      0.926463      0.685578      0.460941      0.309605      0.190506      0.111916     0.0589232     0.0317945     0.0150617    0.00695511    0.00276897    0.00109999   0.000363257   0.000112431   2.80364e-05   6.39466e-06   9.74973e-07       0.00000       0.00000       0.00000       0.00000       0.00000       0.00000       0.00000       0.00000       0.00000       0.00000       0.00000       0.00000
  12  18 3213.3162    3.8438  1.1317 14.6143 -0.0013  0.0141   0.0439   0.0371    0.0854   0.0000   440.1699       6.79775       12.9971      -2.60509      -1.17195      -5.15765      0.257446      -1.21469      -1.29082     -0.324646     0.0945521    -0.0548781     0.0695423    0.00120100     0.0312067   -0.00688100   -0.00993259    0.00958998   0.000675082  -0.000149337   0.000286882   2.27315e-05   3.22494e-06  -7.63722e-07       0.00000       0.00000       0.00000       0.00000       0.00000       0.00000       0.00000       0.00000       0.00000       0.00000       0.00000       0.00000       1.88671       2.34336       2.36405       2.36164       2.11119       1.80350       1.45463       1.10143      0.801832      0.556628      0.371133      0.222796      0.135768     0.0731525     0.0379109     0.0183973    0.00814172    0.00351261    0.00132026   0.000434616   0.000137829   3.50925e-05   7.55612e-06   1.15338e-06       0.00000       0.00000       0.00000       0.00000       0.00000       0.00000       0.00000       0.00000       0.00000       0.00000       0.00000       0.00000
  12  19 3352.7522    3.3665  1.6769 14.0895 -0.0009  0.0173   0.0314   0.0450    0.0623   0.0000   440.9290       16.3046       10.0950      -2.69273      -1.87339      -4.26194      -3.72532      -3.46133      0.554385     -0.950739     -0.156365     -0.280805     0.0204313      0.141644    -0.0216955    -0.0229045    -0.0163686  -0.000396818   0.000447048  -4.55750e-05  -0.000219192   3.60499e-05   7.23494e-06   3.02306e-07       0.00000       0.00000       0.00000       0.00000       0.00000       0.00000       0.00000       0.00000       0.00000       0.00000       0.00000       0.00000       2.32296       2.80335       2.92668       2.89406       2.55303       2.20698       1.80198       1.35142      0.989920      0.696093      0.452653      0.274724      0.166661     0.0921664     0.0470903     0.0228247     0.0102199    0.00444196    0.00168482   0.000561620   0.000169622   4.32178e-05   9.16761e-06   1.36386e-06       0.00000       0.00000       0.00000       0.00000       0.00000       0.00000       0.00000       0.00000       0.00000       0.00000       0.00000       0.00000
  12  20 3492.5136    2.8366  2.5556 13.4300  0.0000  0.0219   0.0218   0.0554    0.0489   0.0000   435.8126       14.8899       4.93201       2.75990       1.77029      -6.23571      -2.29475      -3.28870       1.62888      -1.52496     -0.616447     0.0991847     -0.263376    -0.0609980    -0.0382250    0.00818898     0.0123465   0.000477512  -0.000492598   7.42020e-05   0.000332062   2.14851e-05  -4.35350e-06   1.61516e-06       0.00000       0.00000       0.00000       0.00000       0.00000       0.00000       0.00000       0.00000       0.00000       0.00000       0.00000       0.00000       2.86916       3.55810       3.66923       3.59240       3.25746       2.73373       2.25451       1.72396       1.26853      0.852513      0.573649      0.348103      0.205914      0.114489     0.0594187     0.0289773     0.0132201    0.00547474    0.00205254   0.000707244   0.000220231   5.59493e-05   1.23284e-05   1.77054e-06       0.00000       0.00000       0.00000       0.00000       0.00000       0.00000       0.00000       0.00000       0.00000       0.00000       0.00000       0.00000
  12  21 3632.5349    2.3594  3.8941 12.7988 -0.0010  0.0273   0.0150   0.0727    0.0414   0.0000   441.6376       5.99575       7.58659       3.02170     -0.989551      -6.92495      -2.96437      -1.48795      -2.20636      -2.59595     -0.760859     0.0919642      0.228346     -0.115309     -0.194735    -0.0577899     0.0210556    0.00777547   -0.00434912   9.34566e-05  -1.04686e-05   8.54094e-05   2.12585e-06  -3.05345e-06       0.00000       0.00000       0.00000       0.00000       0.00000       0.00000       0.00000       0.00000       0.00000       0.00000       0.00000       0.00000       3.66268       4.46082       4.55330       4.53334       4.08783       3.44212       2.82273       2.21221       1.58819       1.09801      0.709218      0.445139      0.256184      0.144588     0.0744357     0.0369621     0.0163837    0.00684548    0.00252074   0.000879494   0.000260937   7.06254e-05   1.48031e-05   2.19067e-06       0.00000       0.00000       0.00000       0.00000       0.00000       0.00000       0.00000       0.00000       0.00000       0.00000       0.00000       0.00000
  12  22 3772.6163    1.9734  5.0652 12.6403 -0.0001  0.0336   0.0117   0.0889    0.0338   0.0000   431.3782       9.47990       9.52270      -9.76231      -2.71954       1.06995       2.48110      -4.57175       1.66207     -0.796562     0.0605905      0.282486     -0.366111      0.201576    -0.0273370    -0.0307262     0.0346454    0.00793898   -0.00253084    0.00166472  -0.000154195   4.94932e-06   6.30926e-07   3.84243e-06       0.00000       0.00000       0.00000       0.00000       0.00000       0.00000       0.00000       0.00000       0.00000       0.00000       0.00000       0.00000       4.39230       5.45933       5.53485       5.50800       4.93000       4.30027       3.47407       2.62916       1.92148       1.34510      0.893027      0.549719      0.324194      0.179177     0.0915345     0.0442485     0.0201500    0.00850951    0.00323189    0.00110994   0.000337559   8.73875e-05   1.86582e-05   2.80078e-06       0.00000       0.00000       0.00000       0.00000       0.00000       0.00000       0.00000       0.00000       0.00000       0.00000       0.00000       0.00000
  12  23 3912.9379    1.6308  7.2000 12.2097 -0.0006  0.0425   0.0086   0.1174    0.0318   0.0000   431.1933       12.8358       8.87707       5.36531       13.7461      -6.53837      -7.00458      -6.16072      -1.94170      -1.99338      0.660926     0.0718124      0.856107    -0.0212620    0.00849951     0.0837772     0.0215173    0.00210697    0.00587930   -0.00109887   0.000289447   0.000242516   3.17918e-05  -5.60349e-06       0.00000       0.00000       0.00000       0.00000       0.00000       0.00000       0.00000       0.00000       0.00000       0.00000       0.00000       0.00000       5.46687       7.00249       7.14944       6.98728       6.30306       5.39720       4.41750       3.39156       2.47063       1.70464       1.11556      0.700235      0.405901      0.223725      0.117191     0.0576951     0.0260212     0.0108606    0.00417672    0.00145138   0.000439327   0.000116825   2.48753e-05   3.63037e-06       0.00000       0.00000       0.00000       0.00000       0.00000       0.00000       0.00000       0.00000       0.00000       0.00000       0.00000       0.00000
  12  24 4053.5854    1.3702  8.7483 11.9814 -0.0007  0.0501   0.0071   0.1421    0.0300   0.0000   440.7911       17.4628       10.2276      -7.13241       4.27665      -5.44775     -0.765155      -11.8360     -0.670018      -5.40663       1.09410       1.17403      0.113056     -0.132925     0.0119354   -0.00789234    -0.0460381    0.00664147     0.0115648  -0.000410907  -0.000638815   0.000197675   4.89038e-05   1.24820e-06       0.00000       0.00000       0.00000       0.00000       0.00000       0.00000       0.00000       0.00000       0.00000       0.00000       0.00000       0.00000       6.42647       8.18832       8.39396       8.26863       7.41521       6.44465       5.10665       4.02709       2.89394       2.01560       1.32365      0.829735      0.480152      0.272403      0.139609     0.0686392     0.0312102     0.0130635    0.00491727    0.00174225   0.000530377   0.000140455   2.86014e-05   4.30370e-06       0.00000       0.00000       0.00000       0.00000       0.00000       0.00000       0.00000       0.00000       0.00000       0.00000       0.00000       0.00000
  12  25 4194.4906    1.1420 10.9291 11.8449 -0.0007  0.0619   0.0060   0.1798    0.0261   0.0000   441.3990       10.3929       7.13874       8.06523      -8.78419      -23.4860       5.61183       6.54257      -6.01396      0.284723      -1.03567   -0.00686931      -1.21655      0.202694      0.178287    -0.0730233    -0.0672499     0.0273728   -0.00934008  -0.000763905   1.07461e-05  -0.000358107   7.87386e-06  -1.87946e-06       0.00000       0.00000       0.00000       0.00000       0.00000       0.00000       0.00000       0.00000       0.00000       0.00000       0.00000       0.00000       8.01137       10.0429       10.3963       10.1882       9.21743       7.95849       6.44984       4.96966       3.66187       2.54764       1.66266       1.04209      0.613168      0.344956      0.179237     0.0863633     0.0397594     0.0164898    0.00635802    0.00220731   0.000664581   0.000173336   3.60685e-05   5.21078e-06       0.00000       0.00000       0.00000       0.00000       0.00000       0.00000       0.00000       0.00000       0.00000       0.00000       0.00000       0.00000
  12  26 4335.4079    0.9441 12.9801 11.7860 -0.0010  0.0786   0.0052   0.2256    0.0233   0.0000   436.0222       7.75963       11.4932      -15.4904      -9.85752      -6.64282       5.25033      -9.87260      -10.5449       4.04510     0.0728757     -0.414859      0.810542      0.351015     0.0509603     -0.121285    0.00637431     0.0164195    0.00175862   -0.00329892  -0.000731460   0.000564947  -9.22105e-05  -1.78569e-05       0.00000       0.00000       0.00000       0.00000       0.00000       0.00000       0.00000       0.00000       0.00000       0.00000       0.00000       0.00000       10.0229       12.7771       13.2864       12.8428       11.7306       10.1099       8.15517       6.31369       4.62739       3.22130       2.12607       1.33848      0.781116      0.440523      0.228197      0.111512     0.0510588     0.0213575    0.00816513    0.00287629   0.000871502   0.000227775   4.68037e-05   6.67777e-06       0.00000       0.00000       0.00000       0.00000       0.00000       0.00000       0.00000       0.00000       0.00000       0.00000       0.00000       0.00000
  12  27 4476.3011    0.7988 15.9190 11.7041 -0.0018  0.1022   0.0043   0.2847    0.0198   0.0000   463.8045       11.0534       14.6615      -7.20700       3.78681       1.30244      -3.41907      -10.5206      -1.82923      -11.0891     -0.519797       2.89278   0.000750211      0.705561     -0.228681      0.168412   -0.00349579    -0.0427114   0.000291902   -0.00661894   -0.00200223   0.000362511   0.000107487  -1.07596e-05       0.00000       0.00000       0.00000       0.00000       0.00000       0.00000       0.00000       0.00000       0.00000       0.00000       0.00000       0.00000       12.9316       16.3209       17.0950       16.7196       15.0942       12.9340       10.7264       8.22990       6.10594       4.25118       2.79268       1.75690       1.03832      0.590802      0.306259      0.151780     0.0687932     0.0292751     0.0110718    0.00385664    0.00114736   0.000295409   6.13631e-05   8.63483e-06       0.00000       0.00000       0.00000       0.00000       0.00000       0.00000       0.00000       0.00000       0.00000       0.00000       0.00000       0.00000
  12  28 4617.8754    0.6229 18.2895 11.7094 -0.0009  0.1387   0.0037   0.3677    0.0165   0.0000   440.0012       26.8172       6.69471      -46.7993     -0.543320       13.6445      0.842807      -20.9063      -15.7602      -3.43600       8.34241    -0.0443299      -1.24180      0.979427      0.100344    -0.0241566      0.134121   -0.00988517    -0.0601730    0.00445929    0.00170852   0.000133744   7.19952e-05   3.15430e-05       0.00000       0.00000       0.00000       0.00000       0.00000       0.00000       0.00000       0.00000       0.00000       0.00000       0.00000       0.00000       17.0507       22.1221       23.1184       22.3880       20.5696       17.4860       14.5200       11.2861       8.28776       5.86124       3.85252       2.43185       1.46080      0.814978      0.432083      0.214426     0.0967293     0.0411917     0.0158135    0.00537999    0.00162800   0.000422651   8.64497e-05   1.20474e-05       0.00000       0.00000       0.00000       0.00000       0.00000       0.00000       0.00000       0.00000       0.00000       0.00000       0.00000       0.00000
  13   7 1692.3636    0.2750  0.1867 11.6774 -0.0044  0.0076   0.0076   0.0148    0.0190   0.0000   436.8000     -0.839405       12.0487     -0.358248     -0.144371     -0.443361       1.17563      0.884668     0.0655931    -0.0665060     -0.226454     0.0132706     0.0560970    -0.0787566   -0.00934093  -0.000666857  -0.000837800   -0.00113174    0.00108521   0.000684619  -0.000221868  -4.26157e-06  -1.61161e-05   7.34492e-06   4.51731e-07  -2.01626e-07       0.00000       0.00000       0.00000       0.00000       0.00000       0.00000       0.00000       0.00000       0.00000       0.00000      0.953635       1.04697       1.06850       1.19899       1.09576      0.869681      0.824949      0.587112      0.410668      0.298943      0.230872      0.158664     0.0945956     0.0554632     0.0285614     0.0151427    0.00780404    0.00364225    0.00161268   0.000594411   0.000197180   6.12734e-05   1.61946e-05   4.32403e-06   1.02100e-06   1.30694e-07       0.00000       0.00000       0.00000       0.00000       0.00000       0.00000       0.00000       0.00000       0.00000       0.00000
  13   8 1838.6458    0.3917  0.3123 11.6689 -0.0024  0.0081   0.0083   0.0194    0.0241   0.0000   436.3110      0.247310       14.3888     -0.212850      -1.54022     -0.687275      -1.01488     -0.251426     -0.336371     -0.563151     0.0408605     0.0415625    -0.0119227      0.104431    -0.0394419    -0.0312123   -0.00383507  -0.000284063    0.00185215   0.000294572   9.03632e-05  -8.41462e-05  -6.89745e-06   6.04506e-06  -2.75766e-07  -1.55028e-07       0.00000       0.00000       0.00000       0.00000       0.00000       0.00000       0.00000       0.00000       0.00000       0.00000      0.986190       1.22442       1.23563       1.30610       1.13221      0.976390      0.815819      0.657399      0.476526      0.345570      0.224718      0.155019     0.0891198     0.0546412     0.0287540     0.0161096    0.00783770    0.00372469    0.00154515   0.000615538   0.000209518   7.25290e-05   1.88708e-05   5.20179e-06   1.01019e-06   1.63470e-07       0.00000       0.00000       0.00000       0.00000       0.00000       0.00000       0.00000       0.00000       0.00000       0.00000
  13   9 1983.8191    0.5702  0.4749 11.7724 -0.0022  0.0098   0.0093   0.0216    0.0329   0.0000   437.1269     -0.573874       12.0940       1.02187     -0.250436      0.995388      -2.13516     -0.158856    -0.0728828   -0.00747026      0.108780    -0.0622681     -0.199541    -0.0914142     0.0114213     0.0235254    0.00804725    0.00121591   0.000247182   0.000679856   0.000163856  -0.000132589  -5.01493e-06  -1.46547e-06   7.25056e-07  -3.07014e-09       0.00000       0.00000       0.00000       0.00000       0.00000       0.00000       0.00000       0.00000       0.00000       0.00000       1.17693       1.46081       1.52587       1.48318       1.32557       1.18741      0.995146      0.795367      0.595616      0.422460      0.284094      0.181879      0.113632     0.0652486     0.0351901     0.0194256    0.00932043    0.00441804    0.00182754   0.000774786   0.000271144   9.01029e-05   2.60885e-05   6.42075e-06   1.28460e-06   1.88097e-07       0.00000       0.00000       0.00000       0.00000       0.00000       0.00000       0.00000       0.00000       0.00000       0.00000
  13  10 2128.4886    0.8096  0.6126 11.7423  0.0003  0.0100   0.0113   0.0242    0.0454   0.0000   436.4113     -0.869139       11.9557      -1.01006      0.412864      0.945646       1.58918     -0.478998     -0.454259    -0.0576364     -0.462345     -0.131872     -0.126918      0.148886    -0.0490325     0.0100747    0.00331083    0.00133110   -0.00185782  -0.000138499  -0.000242753  -1.18367e-05  -1.58141e-06   1.09806e-05   9.88588e-07   5.31269e-08       0.00000       0.00000       0.00000       0.00000       0.00000       0.00000       0.00000       0.00000       0.00000       0.00000       1.21522       1.51607       1.58808       1.57134       1.43961       1.24351      0.995571      0.796698      0.586577      0.407364      0.296265      0.180906      0.117541     0.0677416     0.0368027     0.0198496    0.00976666    0.00439827    0.00193982   0.000768810   0.000265670   8.86094e-05   2.79606e-05   6.47862e-06   1.32273e-06   1.90572e-07       0.00000       0.00000       0.00000       0.00000       0.00000       0.00000       0.00000       0.00000       0.00000       0.00000
  13  11 2271.1397    1.0708  0.7490 12.2055  0.0015  0.0111   0.0137   0.0269    0.0526   0.0000   436.8286       2.92617       13.3755       1.13910      -2.28125     -0.790276      -1.19576     -0.401430      0.501293     0.0266904    -0.0615840     -0.212301      0.124970     0.0898549    -0.0471519   -0.00506363     0.0146394   3.11293e-05  -0.000946179   0.000662826   3.62190e-05  -4.28833e-05   2.44220e-05  -5.23116e-06  -1.15834e-06   2.45088e-07       0.00000       0.00000       0.00000       0.00000       0.00000       0.00000       0.00000       0.00000       0.00000       0.00000       1.34669       1.74092       1.77917       1.72159       1.57998       1.38076       1.14968      0.908362      0.666618      0.480751      0.328702      0.211346      0.124869     0.0768409     0.0413440     0.0212519     0.0103546    0.00492960    0.00216037   0.000847600   0.000301143   0.000104275   2.99666e-05   7.74854e-06   1.54942e-06   2.22873e-07       0.00000       0.00000       0.00000       0.00000       0.00000       0.00000       0.00000       0.00000       0.00000       0.00000
  13  12 2411.8619    1.4493  0.8551 12.6356 -0.0014  0.0123   0.0179   0.0291    0.0672   0.0000   439.8906     -0.641976       11.1149      0.650328       1.64847      -1.97032       1.57661     -0.383225      0.896686      -1.10559     -0.579078     -0.266105    -0.0238824    -0.0351305    -0.0262476    -0.0152044   -0.00627554   -0.00838298   -0.00185568   -0.00207320   0.000183345   9.93442e-05  -3.47893e-05   1.62790e-06   7.29723e-07   1.61285e-07       0.00000       0.00000       0.00000       0.00000       0.00000       0.00000       0.00000       0.00000       0.00000       0.00000       1.52590       1.95474       1.91495       1.92554       1.80345       1.57268       1.28155      0.952356      0.760286      0.528246      0.366157      0.236946      0.144490     0.0871067     0.0471185     0.0244913     0.0114339    0.00530977    0.00218856   0.000899228   0.000324667   0.000113635   3.21267e-05   7.85640e-06   1.73536e-06   2.46894e-07       0.00000       0.00000       0.00000       0.00000       0.00000       0.00000       0.00000       0.00000       0.00000       0.00000
  13  13 2551.7390    1.9089  0.9195 13.1067 -0.0006  0.0121   0.0230   0.0308    0.0810   0.0000   439.7015     -0.333929       12.7513      0.706597      -1.74021      -1.04794      -1.14374      -1.56688      0.211157      0.220101      0.185026     -0.191520      0.140990     0.0213445     0.0999144   -0.00357333    0.00643686  -0.000956405   -0.00172852  -6.46652e-05   7.69021e-05  -0.000198939   5.76188e-05   2.36305e-06  -2.35303e-06  -1.36608e-07       0.00000       0.00000       0.00000       0.00000       0.00000       0.00000       0.00000       0.00000       0.00000       0.00000       1.53569       1.83571       1.89760       1.90028       1.69773       1.51422       1.26398      0.999427      0.755593      0.545346      0.364421      0.234772      0.141318     0.0863673     0.0476364     0.0246014     0.0117864    0.00565276    0.00237598   0.000956778   0.000338884   0.000112967   3.11484e-05   7.81007e-06   1.55307e-06   2.28285e-07       0.00000       0.00000       0.00000       0.00000       0.00000       0.00000       0.00000       0.00000       0.00000       0.00000
  13  14 2691.7153    2.5283  0.8746 13.2036  0.0016  0.0116   0.0301   0.0290    0.1055   0.0000   437.2202       4.85703       14.0423      0.127223     -0.113506      -2.67612      -1.14029      -1.95503      0.857338     -0.907877     -0.269902     -0.514003     -0.146588     0.0252550     0.0199212    -0.0158011   -0.00368995    0.00106529    0.00223310  -0.000741985  -0.000711312   5.72691e-05  -6.11348e-07  -1.13296e-05   2.08768e-06  -3.70858e-07       0.00000       0.00000       0.00000       0.00000       0.00000       0.00000       0.00000       0.00000       0.00000       0.00000       1.40038       1.82687       1.86605       1.83824       1.69215       1.42404       1.21216      0.910026      0.701452      0.482966      0.336995      0.218420      0.134319     0.0771399     0.0430170     0.0224585     0.0110443    0.00522504    0.00219581   0.000880563   0.000323725   0.000106439   3.12158e-05   7.69970e-06   1.70109e-06   2.33277e-07       0.00000       0.00000       0.00000       0.00000       0.00000       0.00000       0.00000       0.00000       0.00000       0.00000
  13  15 2832.1852    3.1292  0.8366 13.8810 -0.0026  0.0114   0.0380   0.0275    0.0972   0.0000   441.5399       5.20689       11.9358     -0.916984      -2.90685      -3.70809      0.731628      -1.34996      -1.16509     -0.693868      0.480691    -0.0933985     -0.208543     -0.118784     0.0402194    -0.0636137   -0.00625203  -0.000124060    0.00293384   0.000604148  -0.000247913   3.85236e-06  -1.11900e-05   9.43620e-06   2.16021e-07   2.30120e-07       0.00000       0.00000       0.00000       0.00000       0.00000       0.00000       0.00000       0.00000       0.00000       0.00000       1.40035       1.76122       1.74580       1.76881       1.55940       1.40867       1.18647      0.947952      0.706643      0.504130      0.340233      0.222883      0.132516     0.0782547     0.0426584     0.0223488     0.0109591    0.00515589    0.00220656   0.000871074   0.000314625   0.000104982   2.93610e-05   7.49045e-06   1.51857e-06   2.34274e-07       0.00000       0.00000       0.00000       0.00000       0.00000       0.00000       0.00000       0.00000       0.00000       0.00000
  13  16 2972.6447    3.7062  0.8504 14.3376  0.0003  0.0110   0.0451   0.0290    0.0840   0.0000   438.0940       2.07121       8.38806      0.373050       1.90744      -1.35554      -2.00378      -2.04303     0.0685206      0.449729      0.225940     -0.403399      0.109291    0.00652282     0.0125562  -0.000179491    -0.0138716    0.00229602    0.00390082   -0.00131643   0.000404699   0.000194325   1.82251e-05  -6.35303e-06  -1.83440e-06   1.76890e-07       0.00000       0.00000       0.00000       0.00000       0.00000       0.00000       0.00000       0.00000       0.00000       0.00000       1.40522       1.67186       1.68428       1.70999       1.55149       1.36509       1.14948      0.918533      0.689977      0.494641      0.333363      0.214624      0.131936     0.0767231     0.0432615     0.0221422     0.0108853    0.00504117    0.00213445   0.000835047   0.000303546   9.63966e-05   2.79107e-05   6.92880e-06   1.40920e-06   2.07729e-07       0.00000       0.00000       0.00000       0.00000       0.00000       0.00000       0.00000       0.00000       0.00000       0.00000
  13  17 3112.5543    3.8606  0.9815 14.6452 -0.0015  0.0122   0.0451   0.0324    0.0758   0.0000   437.4073       4.86270       10.7498      -1.29148     -0.761089      -2.56106      0.581831      -2.31682       2.13321      -1.03725     -0.244175     -0.282734    -0.0305560     0.0462583     0.0770363     0.0283090    -0.0190021    0.00166781    0.00311769  -0.000597461   0.000214544  -0.000165822   1.60166e-05   1.04599e-05  -1.74811e-06   1.47031e-07       0.00000       0.00000       0.00000       0.00000       0.00000       0.00000       0.00000       0.00000       0.00000       0.00000       1.54005       1.86993       1.95412       1.94404       1.75037       1.50963       1.28297       1.01260      0.748535      0.528898      0.364148      0.236655      0.143789     0.0833934     0.0456178     0.0242179     0.0121324    0.00558822    0.00243151   0.000946559   0.000337541   0.000110616   3.18211e-05   7.90417e-06   1.60858e-06   2.29573e-07       0.00000       0.00000       0.00000       0.00000       0.00000       0.00000       0.00000       0.00000       0.00000       0.00000
  13  18 3252.4075    3.7613  1.2422 14.5108  0.0005  0.0144   0.0393   0.0372    0.0762   0.0000   437.3378       6.60701       12.5815    -0.0908414      0.534566      -4.40673     -0.172869      -1.75761       1.51338      -1.88878     -0.582778     0.0822749     0.0432478     -0.140329     0.0504138    -0.0194845    -0.0291903   -0.00105939    0.00377539  -5.38968e-05  -0.000353331  -2.75295e-05  -7.61469e-05   9.41354e-06   1.23011e-06  -2.66734e-07       0.00000       0.00000       0.00000       0.00000       0.00000       0.00000       0.00000       0.00000       0.00000       0.00000       1.76222       2.16156       2.21982       2.25026       2.02002       1.79883       1.46290       1.15577      0.874263      0.616048      0.431539      0.273972      0.174391     0.0989865     0.0561362     0.0290791     0.0143342    0.00667365    0.00280864    0.00112160   0.000410702   0.000131149   3.96728e-05   9.25855e-06   1.91425e-06   2.85881e-07       0.00000       0.00000       0.00000       0.00000       0.00000       0.00000       0.00000       0.00000       0.00000       0.00000
  13  19 3392.4041    3.2221  1.8585 13.9739 -0.0024  0.0178   0.0276   0.0453    0.0543   0.0000   440.5715       5.96289       10.4696      -2.99003      0.134975      -2.74023      0.998751      -1.86854      0.655616      -2.50276      0.799781      0.458485     -0.320209    0.00794715   -0.00269861     0.0257648  -0.000990726     0.0132154    0.00770029  -0.000940736   0.000101049   5.18787e-05   5.26624e-05  -7.42126e-06  -5.12123e-06   3.41975e-08       0.00000       0.00000       0.00000       0.00000       0.00000       0.00000       0.00000       0.00000       0.00000       0.00000       2.22430       2.76437       2.94985       2.82998       2.56331       2.25614       1.86565       1.48445       1.10101      0.785086      0.532924      0.343758      0.210700      0.120910     0.0692849     0.0349759     0.0176209    0.00833033    0.00358336    0.00140134   0.000528751   0.000169487   5.02417e-05   1.23185e-05   2.42629e-06   3.39626e-07       0.00000       0.00000       0.00000       0.00000       0.00000       0.00000       0.00000       0.00000       0.00000       0.00000
  13  20 3532.6421    2.7205  2.8290 13.3175 -0.0001  0.0220   0.0191   0.0581    0.0427   0.0000   436.1193       15.8196       15.1762      0.462113      -2.46793      -7.23195      -5.67932      -1.61890     -0.163071      -1.14762      -1.11514     0.0241669    -0.0569508    -0.0177334    -0.0250224     0.0273356  -0.000202210     0.0172024   -0.00317021    0.00138975   -0.00101027  -5.91253e-05  -4.24898e-05  -8.31789e-07   3.94603e-06   3.91197e-07       0.00000       0.00000       0.00000       0.00000       0.00000       0.00000       0.00000       0.00000       0.00000       0.00000       2.71819       3.33657       3.43224       3.48482       3.13857       2.75654       2.29579       1.79517       1.33610      0.964358      0.661652      0.431725      0.264348      0.155267     0.0860664     0.0443758     0.0221302     0.0101821    0.00444438    0.00173254   0.000632571   0.000205106   5.91527e-05   1.48666e-05   3.01788e-06   4.37564e-07       0.00000       0.00000       0.00000       0.00000       0.00000       0.00000       0.00000       0.00000       0.00000       0.00000
  13  21 3673.1683    2.2523  4.0979 12.8034 -0.0011  0.0277   0.0136   0.0725    0.0360   0.0000   433.4972       14.3018       25.9380      -3.84750      -5.32444      -7.85582      -1.23376      -7.62215     -0.922211     -0.818702   -0.00982714      -1.39672      0.604005      0.234925     0.0202268     0.0302943    -0.0194833   -0.00315758    0.00588931    0.00361405    0.00152383  -0.000229711   3.10081e-05  -1.20439e-05  -3.52346e-06   1.04936e-06       0.00000       0.00000       0.00000       0.00000       0.00000       0.00000       0.00000       0.00000       0.00000       0.00000       3.37198       4.23851       4.40183       4.35942       3.93827       3.49617       2.86785       2.26855       1.70221       1.21268      0.819722      0.542367      0.334159      0.191821      0.105482     0.0567594     0.0279339     0.0128774    0.00545877    0.00222192   0.000812582   0.000268353   7.72549e-05   1.93723e-05   3.89069e-06   5.60879e-07       0.00000       0.00000       0.00000       0.00000       0.00000       0.00000       0.00000       0.00000       0.00000       0.00000
  13  22 3813.7626    1.8567  5.6999 12.5340 -0.0007  0.0350   0.0102   0.0930    0.0308   0.0000   438.7579       9.21789       15.1209      -4.43200      -7.83992      -2.31711       1.97001      -2.71693      0.279460      -3.19143      0.986490      0.818041    -0.0449057    -0.0265216    -0.0158995    -0.0569963    -0.0177192     0.0203204    0.00281538  -0.000822443  -0.000598299   0.000364155  -1.73444e-05   2.26807e-05  -1.37006e-06  -1.18333e-06       0.00000       0.00000       0.00000       0.00000       0.00000       0.00000       0.00000       0.00000       0.00000       0.00000       4.21491       5.32003       5.47681       5.47062       5.03856       4.36479       3.63237       2.84930       2.15747       1.53908       1.04763      0.687202      0.427151      0.247186      0.138327     0.0731325     0.0361629     0.0167217    0.00710480    0.00284627    0.00104335   0.000341155   9.95624e-05   2.50521e-05   5.14244e-06   7.17169e-07       0.00000       0.00000       0.00000       0.00000       0.00000       0.00000       0.00000       0.00000       0.00000       0.00000
  13  23 3954.4268    1.5436  7.5306 12.2555 -0.0007  0.0432   0.0080   0.1195    0.0282   0.0000   436.1010       7.61860       27.8901     -0.751575      -9.47658      -1.90005       5.20076      -3.46111      -2.49409      -5.36798       1.03310       1.09254     -0.178121     -0.180624     -0.135189    -0.0444963     0.0428953   -0.00685811   0.000902329   -0.00351602    0.00143712   4.51565e-05  -0.000119964   1.02322e-07   9.21361e-06   8.14642e-07       0.00000       0.00000       0.00000       0.00000       0.00000       0.00000       0.00000       0.00000       0.00000       0.00000       5.15807       6.57058       6.83279       6.70870       6.24021       5.38410       4.47428       3.56413       2.68810       1.92129       1.30327      0.850250      0.522460      0.308181      0.172098     0.0902499     0.0448062     0.0206821    0.00890875    0.00352763    0.00130012   0.000432798   0.000127000   3.22308e-05   6.47631e-06   8.85636e-07       0.00000       0.00000       0.00000       0.00000       0.00000       0.00000       0.00000       0.00000       0.00000       0.00000
  13  24 4095.5209    1.2957  9.5335 11.9724 -0.0004  0.0528   0.0065   0.1479    0.0271   0.0000   434.9189       20.4334       10.4550      -12.9167       11.1187      -16.2157       3.38162      -9.15949      0.324652      -1.79542      0.300254      0.906431     -0.177596     -0.342284      0.118973     -0.243714    -0.0141990     0.0743194   -0.00353207   -0.00459380   -0.00202488   0.000880225   0.000245474   3.43778e-05   4.58445e-07  -1.00096e-07       0.00000       0.00000       0.00000       0.00000       0.00000       0.00000       0.00000       0.00000       0.00000       0.00000       6.21399       7.91343       8.32049       8.06652       7.58123       6.48792       5.51293       4.33928       3.29614       2.33928       1.60245       1.05658      0.644500      0.379384      0.211043      0.111678     0.0551591     0.0260688     0.0110459    0.00443362    0.00162406   0.000545053   0.000157961   3.99943e-05   8.12633e-06   1.07145e-06       0.00000       0.00000       0.00000       0.00000       0.00000       0.00000       0.00000       0.00000       0.00000       0.00000
  13  25 4236.6775    1.0743 11.6631 11.8905 -0.0005  0.0657   0.0056   0.1885    0.0237   0.0000   447.0466       25.6880       11.4969      -14.7345       21.2990      -17.8458       8.39829      -9.09061     -0.552823       1.29289       1.71043       1.76720      0.291339     -0.260954    -0.0637535      0.322609     0.0655314    -0.0187153   -0.00676102    0.00280651  -0.000369103  -0.000184746  -8.39877e-05  -6.18169e-05  -1.77180e-06  -2.18024e-06       0.00000       0.00000       0.00000       0.00000       0.00000       0.00000       0.00000       0.00000       0.00000       0.00000       7.80122       9.95856       10.3730       10.2959       9.48492       8.26596       6.82352       5.40333       4.07374       2.93311       2.00789       1.31533      0.816742      0.481980      0.269091      0.141615     0.0706456     0.0323462     0.0141670    0.00561268    0.00206559   0.000682412   0.000198991   4.96287e-05   9.87553e-06   1.36752e-06       0.00000       0.00000       0.00000       0.00000       0.00000       0.00000       0.00000       0.00000       0.00000       0.00000
  13  26 4377.8591    0.9115 14.4826 11.7693 -0.0001  0.0842   0.0046   0.2419    0.0208   0.0000   434.4533       12.4098       1.42799      -1.01230       8.32773      -2.50272       1.25802      -3.12497      -6.10742       1.90208      -4.91411     -0.634798       1.30841     0.0752961      0.616848      0.324645     -0.113403    -0.0116301   -0.00670113     0.0130966  -0.000629889  -0.000724944   0.000131246   9.83370e-06  -1.27533e-05   6.01295e-07       0.00000       0.00000       0.00000       0.00000       0.00000       0.00000       0.00000       0.00000       0.00000       0.00000       9.85023       12.6166       13.2700       13.0260       12.0527       10.5707       8.71520       6.92675       5.26686       3.80027       2.57543       1.71592       1.05625      0.626987      0.352192      0.186194     0.0923192     0.0431521     0.0184813    0.00742300    0.00274680   0.000913114   0.000261802   6.54376e-05   1.27953e-05   1.75485e-06       0.00000       0.00000       0.00000       0.00000       0.00000       0.00000       0.00000       0.00000       0.00000       0.00000
  13  27 4519.5188    0.7361 16.7120 11.7284 -0.0004  0.1096   0.0039   0.2975    0.0176   0.0000   430.0378       26.4772       44.7778      -14.8798      -21.0297      -14.8098       4.38889       13.4253       2.79680      -6.23169      -4.70417       1.54310       2.10548      -1.52629      0.394038     -0.339527     0.0418660     0.0492431    0.00897501    0.00174704   -0.00601542   0.000141105   0.000559630   0.000199561  -3.38416e-05  -7.34996e-07       0.00000       0.00000       0.00000       0.00000       0.00000       0.00000       0.00000       0.00000       0.00000       0.00000       12.5085       16.1538       17.0062       16.7385       15.4878       13.5309       11.4059       8.98315       6.86426       4.95350       3.41318       2.25507       1.40819      0.830844      0.472709      0.246826      0.125484     0.0575465     0.0254745    0.00997318    0.00374013    0.00121135   0.000350308   8.63654e-05   1.71969e-05   2.31849e-06       0.00000       0.00000       0.00000       0.00000       0.00000       0.00000       0.00000       0.00000       0.00000       0.00000
  14   7 1723.5277    0.3035  0.1878 11.7086  0.0010  0.0075   0.0078   0.0136    0.0186   0.0000   437.4352     -0.704320       12.9588      -1.47538      -2.29022    -0.0452145     -0.278497      0.106665      0.550019      0.431883     -0.210331    -0.0288615     -0.102775    0.00256405     0.0247026   -0.00129109    0.00300637    0.00211810  -0.000293765  -0.000836324   0.000142949   0.000207192  -9.95766e-05   1.53321e-05   3.47160e-06   4.45683e-07   7.92195e-08  -1.73732e-09       0.00000       0.00000       0.00000       0.00000       0.00000       0.00000       0.00000       0.00000      0.734108       1.10459      0.998623       1.14688      0.962446      0.902539      0.716708      0.558752      0.443777      0.319681      0.226141      0.152160     0.0976276     0.0610377     0.0368423     0.0188341     0.0115947    0.00453569    0.00279841   0.000879604   0.000517817   0.000149199   6.56394e-05   1.90386e-05   5.46074e-06   1.31859e-06   2.87711e-07   4.69461e-08       0.00000       0.00000       0.00000       0.00000       0.00000       0.00000       0.00000       0.00000
  14   8 1870.8232    0.4389  0.3807 11.6872 -0.0033  0.0084   0.0080   0.0204    0.0258   0.0000   436.9225      -1.15612       12.0364     -0.469081      -1.98845      -1.49125     -0.621548       1.45469     -0.624397     0.0458851      0.298242     -0.107456     0.0152849      0.127850    -0.0154246    -0.0567489    -0.0129131   -0.00695326   -0.00308193    0.00168171   0.000967341  -6.18684e-05   0.000100001   2.60994e-05  -9.23486e-06   7.78637e-07  -3.91919e-07   3.47635e-08       0.00000       0.00000       0.00000       0.00000       0.00000       0.00000       0.00000       0.00000      0.951362       1.15681       1.28508       1.21902       1.15998       1.01091      0.834013      0.675491      0.525720      0.377887      0.265394      0.181088      0.112099     0.0701375     0.0419346     0.0235866     0.0119551    0.00605355    0.00294039    0.00126184   0.000512735   0.000196023   7.00276e-05   2.26608e-05   6.17618e-06   1.47336e-06   2.78309e-07   3.53981e-08       0.00000       0.00000       0.00000       0.00000       0.00000       0.00000       0.00000       0.00000
  14   9 2017.0183    0.6223  0.4924 11.7931 -0.0014  0.0092   0.0095   0.0215    0.0344   0.0000   436.8356     -0.606573       13.2568     -0.235169      -2.70633      -1.72165       1.96318      0.746204      0.607666    -0.0757510      0.149672     -0.119277     0.0463539    -0.0173547     0.0652554     0.0163031    -0.0115396    0.00358971   0.000460357  -0.000166370  -0.000764287  -2.59166e-05   1.53929e-05   3.96059e-06  -1.02093e-05  -7.38632e-07   4.28484e-07  -9.49362e-08       0.00000       0.00000       0.00000       0.00000       0.00000       0.00000       0.00000       0.00000      0.977715       1.25738       1.31434       1.30951       1.17689       1.07866      0.895003      0.738164      0.573382      0.413422      0.298199      0.189208      0.125335     0.0774697     0.0440485     0.0246412     0.0136114    0.00674548    0.00299407    0.00141856   0.000581407   0.000221438   7.62511e-05   2.47666e-05   7.12389e-06   1.60625e-06   3.19184e-07   4.64533e-08       0.00000       0.00000       0.00000       0.00000       0.00000       0.00000       0.00000       0.00000
  14  10 2162.5384    0.8327  0.6855 12.0079  0.0001  0.0106   0.0109   0.0263    0.0434   0.0000   436.5604       1.17508       13.5466       1.11073      -1.52631      0.125058     -0.298999      -1.60756     -0.300329      0.123260      0.283353      0.131451      0.326170    -0.0742618    -0.0156098     0.0327128    -0.0127673    0.00161740    0.00193571   -0.00206617   0.000375211  -1.56304e-05   1.28455e-05  -2.50193e-05   1.32945e-05  -2.29778e-07   6.13175e-07  -5.30635e-08       0.00000       0.00000       0.00000       0.00000       0.00000       0.00000       0.00000       0.00000       1.18059       1.50334       1.57275       1.52250       1.43079       1.28956       1.05777      0.867750      0.660688      0.485608      0.348719      0.227110      0.148592     0.0909059     0.0520460     0.0301138     0.0148369    0.00770676    0.00355452    0.00158260   0.000637107   0.000258122   8.47995e-05   2.85477e-05   8.16269e-06   1.89000e-06   3.62336e-07   5.04975e-08       0.00000       0.00000       0.00000       0.00000       0.00000       0.00000       0.00000       0.00000
  14  11 2305.7193    1.1490  0.7537 12.4078 -0.0014  0.0111   0.0145   0.0275    0.0534   0.0000   436.9025      -1.31949       13.4689     0.0364843       1.18005      -2.43735      -2.68842      -1.25971      0.482938      0.325159      0.597448      0.364184     0.0706856      0.170960     0.0312683   -0.00175676    -0.0169606    -0.0149855    0.00103848    0.00124763  -0.000342238  -1.77180e-05  -6.50149e-05  -4.33789e-05   3.39504e-07   3.41108e-06  -3.64332e-07   5.28029e-08       0.00000       0.00000       0.00000       0.00000       0.00000       0.00000       0.00000       0.00000       1.28226       1.56765       1.63353       1.70176       1.52382       1.31049       1.12780      0.938607      0.712465      0.501104      0.356214      0.244692      0.159603     0.0960775     0.0517966     0.0300574     0.0168176    0.00862159    0.00396853    0.00172921   0.000703631   0.000261777   8.74083e-05   2.83329e-05   7.81736e-06   1.86241e-06   3.69180e-07   5.21921e-08       0.00000       0.00000       0.00000       0.00000       0.00000       0.00000       0.00000       0.00000
  14  12 2446.7155    1.5329  0.9243 12.7536 -0.0001  0.0120   0.0175   0.0301    0.0659   0.0000   440.5827    0.00984942       13.9844      -5.45261      -2.60500      -1.73123      -1.69788      -2.00540      0.691220     -0.177447      0.570321     -0.268997     -0.185110    -0.0217845    -0.0128213   -0.00888768    0.00878461     0.0147362   -0.00319979   0.000184552   0.000502932  -0.000380202   9.95299e-05  -1.15982e-05  -1.70602e-05  -4.47515e-06  -5.84999e-07  -4.04881e-08       0.00000       0.00000       0.00000       0.00000       0.00000       0.00000       0.00000       0.00000       1.41230       1.74194       1.82295       1.83887       1.71309       1.47059       1.22061      0.984161      0.779281      0.573069      0.390541      0.258605      0.161476      0.101564     0.0627732     0.0350731     0.0179734    0.00907768    0.00418793    0.00186012   0.000728019   0.000282797   9.88553e-05   3.09912e-05   8.49613e-06   2.07856e-06   4.05891e-07   5.49853e-08       0.00000       0.00000       0.00000       0.00000       0.00000       0.00000       0.00000       0.00000
  14  13 2587.3212    2.0354  0.9420 13.2466 -0.0015  0.0118   0.0231   0.0299    0.0726   0.0000   439.0730       2.30098       11.4772      -1.21908      0.243395     -0.868966       1.00816      0.597610      0.941745      -1.25151     -0.186565      0.273189      0.384910    -0.0548679     0.0853632     0.0547923    -0.0149472    0.00897630    0.00414852   -0.00189129  -0.000142734   8.68868e-05   0.000108201  -1.25102e-06   3.06977e-06  -3.35515e-06  -2.50941e-07   4.36894e-08       0.00000       0.00000       0.00000       0.00000       0.00000       0.00000       0.00000       0.00000       1.39015       1.71494       1.81778       1.81225       1.66730       1.47553       1.22754      0.980414      0.736830      0.561046      0.382121      0.259713      0.169464      0.103498     0.0601242     0.0327967     0.0181776    0.00880924    0.00400227    0.00181448   0.000756295   0.000283709   0.000100596   3.03961e-05   8.56787e-06   2.10383e-06   3.87972e-07   5.47424e-08       0.00000       0.00000       0.00000       0.00000       0.00000       0.00000       0.00000       0.00000
  14  14 2728.2499    2.6729  0.8591 13.5883 -0.0005  0.0112   0.0309   0.0277    0.0850   0.0000   437.9413      0.983273       12.8199      -1.55499       2.02027      -3.07653     -0.957555      -2.78843      0.354756      0.315370     -0.378951     -0.410633     -0.276661    -0.0713615    -0.0261869   0.000476450    -0.0255247   -0.00485542  -0.000148911    0.00259996  -5.98419e-06   0.000168658  -9.34501e-05  -4.10697e-06   9.76497e-06  -1.76626e-07   1.56084e-07  -9.91722e-08       0.00000       0.00000       0.00000       0.00000       0.00000       0.00000       0.00000       0.00000       1.26676       1.61132       1.69265       1.70401       1.52217       1.33167       1.18358      0.924962      0.706295      0.509903      0.372436      0.246642      0.155370     0.0954422     0.0572343     0.0307586     0.0162943    0.00805367    0.00401790    0.00179066   0.000748954   0.000273203   9.66771e-05   2.96011e-05   8.29115e-06   1.95276e-06   4.06403e-07   5.46934e-08       0.00000       0.00000       0.00000       0.00000       0.00000       0.00000       0.00000       0.00000
  14  15 2869.2842    3.3310  0.8688 13.8613 -0.0022  0.0108   0.0390   0.0283    0.1077   0.0000   439.1366       6.19808       11.6176       2.77587      -1.56459      -4.95744     -0.712703      -2.25967     -0.349549      0.397590      0.193852     -0.379293     -0.203568     -0.122939     0.0275656     0.0357825     0.0103030  -0.000410743   -0.00205292    0.00252955   -0.00128525   3.26388e-05   9.46429e-05  -2.50406e-05   8.71898e-06  -8.44755e-07  -6.24041e-07   4.00338e-08       0.00000       0.00000       0.00000       0.00000       0.00000       0.00000       0.00000       0.00000       1.25545       1.58208       1.60865       1.63749       1.45706       1.30607       1.13546      0.921468      0.716211      0.524440      0.369466      0.239675      0.151871     0.0931479     0.0560530     0.0298761     0.0162902    0.00784278    0.00376137    0.00168502   0.000707336   0.000254687   9.22607e-05   2.79039e-05   7.91501e-06   1.86305e-06   3.78083e-07   5.38538e-08       0.00000       0.00000       0.00000       0.00000       0.00000       0.00000       0.00000       0.00000
  14  16 3010.1976    3.8371  0.9026 14.3198 -0.0007  0.0115   0.0439   0.0284    0.1008   0.0000   437.7831       8.78034       13.8410     -0.828004      -1.63260      -1.95112     -0.679664      -1.82238     -0.555412     -0.869562     -0.431695     0.0954851     -0.175430     0.0612696   -0.00912553    0.00902174     0.0251133     0.0105965   -0.00551210   0.000281927    0.00133340  -0.000335974   4.67639e-05  -4.85787e-05   1.29336e-06   3.02528e-06  -1.22917e-08  -6.43433e-08       0.00000       0.00000       0.00000       0.00000       0.00000       0.00000       0.00000       0.00000       1.34134       1.69354       1.71743       1.77665       1.60420       1.44442       1.20448      0.937085      0.724060      0.529453      0.380670      0.253048      0.166448      0.102404     0.0583992     0.0325876     0.0171367    0.00862200    0.00381471    0.00178506   0.000712402   0.000279512   9.37862e-05   2.99308e-05   8.28675e-06   1.93351e-06   3.95834e-07   5.71987e-08       0.00000       0.00000       0.00000       0.00000       0.00000       0.00000       0.00000       0.00000
  14  17 3150.5908    3.9244  1.0741 14.8311 -0.0016  0.0129   0.0439   0.0345    0.0793   0.0000   434.6797       10.9681       12.6222      0.182827      -2.38780      -3.31143      0.458759      -4.45973     -0.232891     -0.797652     -0.314315     -0.237057     -0.227265    -0.0465777     0.0711449    -0.0126474    -0.0234591   -0.00276600   -0.00685790    0.00279987  -0.000628333  -0.000155259  -4.96368e-05   9.72421e-06   3.60795e-07  -1.67305e-07   5.70581e-08  -3.98440e-09       0.00000       0.00000       0.00000       0.00000       0.00000       0.00000       0.00000       0.00000       1.46806       1.85307       1.93019       2.03405       1.78890       1.58285       1.32690       1.06176      0.794469      0.592423      0.413594      0.284216      0.181365      0.110345     0.0676497     0.0362839     0.0196168    0.00961043    0.00474935    0.00205381   0.000859468   0.000314428   0.000114135   3.36683e-05   9.39521e-06   2.27710e-06   4.44098e-07   6.56433e-08       0.00000       0.00000       0.00000       0.00000       0.00000       0.00000       0.00000       0.00000
  14  18 3290.9244    3.6310  1.4597 14.4349 -0.0002  0.0152   0.0346   0.0401    0.0651   0.0000   440.2236       9.37271       12.4212      0.637797      -2.97830      -4.02530      -3.22983      -4.80629       1.40858      -1.52739     0.0947100     -0.575816     -0.235614    -0.0514652    -0.0477038     0.0520202    -0.0375523     0.0153272    0.00896372   -0.00125074   -0.00148178  -0.000115187   0.000321403  -1.86110e-05  -2.11666e-05   6.52128e-06   1.95983e-07  -1.96169e-08       0.00000       0.00000       0.00000       0.00000       0.00000       0.00000       0.00000       0.00000       1.72446       2.21473       2.26451       2.32470       2.10372       1.87132       1.54965       1.25919      0.963581      0.706098      0.500630      0.332510      0.210082      0.132209     0.0779360     0.0436806     0.0226117     0.0113278    0.00535115    0.00237616   0.000969597   0.000366436   0.000126812   4.07721e-05   1.13052e-05   2.70860e-06   5.32491e-07   7.74411e-08       0.00000       0.00000       0.00000       0.00000       0.00000       0.00000       0.00000       0.00000
  14  19 3431.5378    3.0693  2.1061 13.9428 -0.0020  0.0187   0.0247   0.0480    0.0487   0.0000   441.3180       7.37798       19.0728      -2.11711     -0.417754      -6.95641      0.143436      -5.26901      -2.80918      -2.24912     -0.397409   0.000180520      0.383453   -0.00587594     -0.173019    -0.0619441    0.00100277   5.03608e-05   -0.00377077  -0.000286607   0.000684775   0.000573705   6.72672e-05   0.000103813   2.59034e-06  -4.44810e-07   6.44059e-07  -1.21934e-07       0.00000       0.00000       0.00000       0.00000       0.00000       0.00000       0.00000       0.00000       2.12632       2.71974       2.74771       2.76456       2.51129       2.27995       1.93934       1.60040       1.23422      0.910165      0.633983      0.422312      0.269017      0.164873     0.0951429     0.0531970     0.0279616     0.0139572    0.00656994    0.00288684    0.00119799   0.000457559   0.000158629   5.08575e-05   1.42121e-05   3.45110e-06   6.70351e-07   9.50948e-08       0.00000       0.00000       0.00000       0.00000       0.00000       0.00000       0.00000       0.00000
  14  20 3572.2430    2.5535  3.1809 13.2821 -0.0002  0.0230   0.0168   0.0613    0.0388   0.0000   437.1279       7.77520       11.7152      -4.45448      -1.74105      -3.83015      -2.43679      -4.59497       2.45862      -2.48192     -0.643646     -0.649757      0.189461      0.476070     0.0245178     0.0491605    -0.0169200   0.000561301   -0.00549024    0.00383323   4.24958e-05   0.000220662   0.000335673  -0.000145798   4.83600e-06   2.11893e-07   1.89305e-06  -3.40326e-08       0.00000       0.00000       0.00000       0.00000       0.00000       0.00000       0.00000       0.00000       2.68237       3.35385       3.43382       3.48380       3.18897       2.79321       2.38858       1.98493       1.55234       1.10830      0.787650      0.517798      0.335721      0.202424      0.118296     0.0667647     0.0353724     0.0179869    0.00842767    0.00369435    0.00148698   0.000566884   0.000194640   6.19292e-05   1.76549e-05   4.10794e-06   8.25998e-07   1.12840e-07       0.00000       0.00000       0.00000       0.00000       0.00000       0.00000       0.00000       0.00000
  14  21 3713.1822    2.1159  4.4750 12.8662 -0.0005  0.0286   0.0123   0.0773    0.0324   0.0000   437.8709       9.29568       7.88483     -0.301535      -5.76732      -4.53877      -2.45458      -2.80456      -1.22970      -2.63138      -1.85592      0.128229      0.505770     0.0728964      0.261688      0.155430     0.0212547     0.0160526   -0.00100481    0.00105274   -0.00412148   0.000916501   1.84151e-05   3.71925e-05   3.82989e-05  -2.54552e-06   2.31272e-06   2.82686e-07       0.00000       0.00000       0.00000       0.00000       0.00000       0.00000       0.00000       0.00000       3.22342       4.03695       4.24645       4.22855       3.91662       3.48479       2.93775       2.38926       1.85584       1.36377      0.963128      0.633081      0.416157      0.249910      0.150512     0.0830297     0.0440785     0.0220123     0.0103732    0.00457961    0.00188475   0.000722456   0.000254359   7.83818e-05   2.27143e-05   5.32481e-06   1.04415e-06   1.40328e-07       0.00000       0.00000       0.00000       0.00000       0.00000       0.00000       0.00000       0.00000
  14  22 3854.3445    1.7506  6.2660 12.4376 -0.0002  0.0361   0.0090   0.0973    0.0291   0.0000   442.3488       8.51971       10.6575      -1.62188       5.45066      0.733901      -1.72334      -3.58474       3.94626      -3.21923      -1.57900       2.10643      0.145536     -0.109736     -0.317308      0.182253    -0.0381712    -0.0199519    -0.0103474     0.0117760   -0.00378944   0.000429635   0.000110602  -2.30899e-05  -1.56325e-05  -5.34355e-07   1.43032e-06  -3.15380e-08       0.00000       0.00000       0.00000       0.00000       0.00000       0.00000       0.00000       0.00000       4.01367       5.08026       5.33279       5.32293       4.99306       4.41912       3.70345       2.99989       2.32575       1.71558       1.21173      0.813397      0.527757      0.326121      0.190429      0.107089     0.0566734     0.0285614     0.0131507    0.00593144    0.00241442   0.000933335   0.000324290   0.000103711   2.91741e-05   6.98846e-06   1.35432e-06   1.80838e-07       0.00000       0.00000       0.00000       0.00000       0.00000       0.00000       0.00000       0.00000
  14  23 3995.3668    1.4700  8.3265 12.1474 -0.0009  0.0447   0.0072   0.1244    0.0274   0.0000   438.2901       15.9780       17.8334     -0.574321       12.8447      -2.89200       2.53475      -10.7293      -2.56047      -4.57571     -0.265825     -0.540240       1.42258     -0.205922     -0.451116     0.0748152     -0.192956    -0.0768821     0.0163707    0.00134460   -0.00327788  -5.44406e-05   2.08339e-05   8.94959e-06  -2.27246e-05   5.61763e-06  -8.26048e-07   2.21267e-07       0.00000       0.00000       0.00000       0.00000       0.00000       0.00000       0.00000       0.00000       5.02535       6.45377       6.67097       6.62493       6.20024       5.50114       4.69938       3.77762       2.93118       2.17544       1.51969       1.02685      0.658349      0.404814      0.237043      0.132148     0.0694504     0.0346104     0.0163925    0.00719358    0.00299618    0.00114899   0.000404304   0.000128158   3.58985e-05   8.78890e-06   1.70960e-06   2.26407e-07       0.00000       0.00000       0.00000       0.00000       0.00000       0.00000       0.00000       0.00000
  14  24 4136.7706    1.2284 10.3319 11.9833 -0.0006  0.0548   0.0060   0.1572    0.0249   0.0000   422.9673       22.9843       25.7652      -4.78893      -9.65991      -4.58697      -1.04338      -8.65167      -4.75415     -0.620090     -0.705497      -1.25639       1.58949      0.644416     -0.319633     -0.180734     -0.198827    -0.0256066    -0.0217640    -0.0172109   -0.00321934  -0.000289223  -0.000136451   7.07510e-05  -3.21145e-05  -1.57893e-06   3.02835e-06  -8.75252e-08       0.00000       0.00000       0.00000       0.00000       0.00000       0.00000       0.00000       0.00000       6.07322       7.78761       8.18482       8.17219       7.62264       6.76016       5.68839       4.60414       3.53035       2.62461       1.84652       1.26006      0.814090      0.501498      0.294464      0.164674     0.0875285     0.0437944     0.0208669    0.00915478    0.00381565    0.00145320   0.000512002   0.000161721   4.53198e-05   1.09759e-05   2.08634e-06   2.78473e-07       0.00000       0.00000       0.00000       0.00000       0.00000       0.00000       0.00000       0.00000
  14  25 4278.2430    1.0232 12.6581 11.8956 -0.0001  0.0696   0.0051   0.1998    0.0219   0.0000   435.8306       30.8229       8.01115      -15.3555       8.54138      -12.4768      -8.55753      -5.51451       1.99942      0.171265     -0.234786      -1.54413      0.267534      0.558642      0.222859     -0.146338      0.113440    -0.0619453     0.0199107    0.00228625  -0.000192828  -0.000935204   0.000622782   3.44707e-05   5.54407e-05   2.25457e-05  -1.11414e-06  -3.95193e-07       0.00000       0.00000       0.00000       0.00000       0.00000       0.00000       0.00000       0.00000       7.60196       9.73657       10.2666       10.2351       9.58248       8.50086       7.21762       5.77545       4.52938       3.32311       2.38862       1.60379       1.04256      0.646548      0.381475      0.214275      0.112667     0.0566271     0.0268899     0.0119245    0.00493914    0.00190200   0.000664414   0.000211836   5.92520e-05   1.39372e-05   2.71588e-06   3.53762e-07       0.00000       0.00000       0.00000       0.00000       0.00000       0.00000       0.00000       0.00000
  14  26 4420.0113    0.8443 14.8516 11.8204 -0.0007  0.0890   0.0043   0.2480    0.0189   0.0000   427.3349       3.69438       36.5328      -2.29993       9.27018      -8.64656       1.02429      -14.5502      0.903091      -4.56151       1.48123     -0.820815      0.521519      -1.92393     -0.760772      0.378239      0.330118    -0.0321692    -0.0267739  -0.000168935     0.0147314    0.00404177   -0.00102082  -3.23458e-05   4.57001e-05  -1.18686e-05  -4.06135e-07   7.79314e-07       0.00000       0.00000       0.00000       0.00000       0.00000       0.00000       0.00000       0.00000       9.55799       12.3577       13.1337       12.7902       12.3000       10.7867       9.18112       7.42994       5.72938       4.30127       3.04044       2.06797       1.35616      0.835779      0.495125      0.277035      0.148404     0.0743451     0.0351848     0.0156256    0.00651030    0.00249332   0.000878029   0.000275127   7.78341e-05   1.86758e-05   3.51461e-06   4.49140e-07       0.00000       0.00000       0.00000       0.00000       0.00000       0.00000       0.00000       0.00000
  14  27 4561.7023    0.6853 17.2224 11.7773 -0.0009  0.1137   0.0036   0.3081    0.0158   0.0000   425.7097     -0.141554       13.8633      -5.49195       12.5481      -19.3485      -6.09089     -0.826393      -11.5729       14.4822       5.58486      -4.24754      -1.53851       1.30394    -0.0195562     -0.536282     -0.189763     0.0395645     0.0512907    -0.0240547    -0.0174525   -0.00655245  -0.000586170   0.000321418   5.89733e-05   2.69107e-05  -2.80869e-06   7.66519e-07       0.00000       0.00000       0.00000       0.00000       0.00000       0.00000       0.00000       0.00000       12.1767       15.7138       16.6718       16.6955       15.5209       13.8284       11.7579       9.46855       7.38651       5.54223       3.91465       2.66907       1.74958       1.08934      0.643000      0.368213      0.193746     0.0989788     0.0467410     0.0208510    0.00861381    0.00335950    0.00115242   0.000363702   9.99165e-05   2.36185e-05   4.46259e-06   5.87944e-07       0.00000       0.00000       0.00000       0.00000       0.00000       0.00000       0.00000       0.00000
  15   7 1753.8005    0.3375  0.2173 11.6332 -0.0050  0.0065   0.0078   0.0136    0.0191   0.0000   436.8215      -1.54883       14.2611      0.180780      -1.07425      -2.18033    -0.0849626     -0.654662      0.154613      0.177633      0.127377      0.125499     -0.188063     0.0680287    0.00811645     0.0108375   -0.00971145    -0.0123520    0.00274227  -0.000153601    0.00131428   0.000669209   4.10000e-05  -1.24059e-06  -2.15928e-06   4.06162e-06  -1.93733e-06   5.19614e-08  -6.16636e-08   1.81591e-10       0.00000       0.00000       0.00000       0.00000       0.00000       0.00000      0.640088      0.828408      0.846673      0.859033      0.793979      0.740345      0.638164      0.504238      0.411225      0.317227      0.217665      0.156374      0.108394     0.0644505     0.0409566     0.0238641     0.0132794    0.00683570    0.00355464    0.00172668   0.000725139   0.000316373   0.000126606   4.90340e-05   1.66880e-05   4.67394e-06   1.29490e-06   3.04233e-07   5.89192e-08   8.02358e-09       0.00000       0.00000       0.00000       0.00000       0.00000       0.00000
  15   8 1902.3285    0.4794  0.3639 11.7274 -0.0034  0.0080   0.0085   0.0186    0.0250   0.0000   436.8974     -0.938984       13.9869       1.59562      -2.32127       1.30358      0.627733    0.00992252     -0.189500     0.0474410      0.378895    -0.0269787    -0.0210676      0.109356    -0.0402196    -0.0172206     0.0321450   -0.00432255   -0.00825738   -0.00126798    0.00101559  -0.000578998  -2.06875e-05   4.63656e-05   2.25878e-05   8.50364e-06   3.95595e-07   6.79378e-08   8.24995e-08   3.14419e-09       0.00000       0.00000       0.00000       0.00000       0.00000       0.00000      0.809123       1.02994       1.07227       1.07099       1.01111      0.895294      0.801078      0.658299      0.518938      0.378118      0.291758      0.193138      0.133486     0.0825021     0.0515623     0.0290901     0.0164943    0.00884315    0.00433885    0.00213119   0.000968568   0.000423515   0.000158698   5.89760e-05   1.94937e-05   5.92826e-06   1.70348e-06   3.69702e-07   7.48238e-08   9.53036e-09       0.00000       0.00000       0.00000       0.00000       0.00000       0.00000
  15   9 2049.6081    0.6651  0.5501 11.7721 -0.0019  0.0095   0.0094   0.0225    0.0362   0.0000   439.4565     -0.477369       11.9239     0.0458942      -3.33944     0.0260756       1.83378     -0.182088     -0.165307   -0.00819727     -0.484618     -0.132076      0.123937     0.0547063     0.0297572    -0.0148308    -0.0160653   -0.00675685    0.00210969    0.00213693  -0.000710476   0.000125472  -0.000269827  -0.000110586   3.52058e-05  -7.45405e-06   3.31618e-06   1.04525e-06   8.36762e-08  -1.29655e-08       0.00000       0.00000       0.00000       0.00000       0.00000       0.00000       1.01821       1.26173       1.32170       1.34048       1.24876       1.13990      0.977179      0.770448      0.595505      0.437728      0.335983      0.230264      0.158215     0.0987047     0.0624781     0.0345643     0.0196593     0.0101379    0.00501518    0.00250507    0.00108001   0.000487956   0.000182354   6.70183e-05   2.28852e-05   6.60322e-06   1.86492e-06   3.99341e-07   7.98170e-08   1.05996e-08       0.00000       0.00000       0.00000       0.00000       0.00000       0.00000
  15  10 2195.7996    0.9129  0.7393 12.0183 -0.0006  0.0106   0.0113   0.0263    0.0473   0.0000   438.6463       1.04756       10.0607       2.68164      0.215182      -2.73242      0.700219      -1.32008      0.674232     -0.117705     -0.303684      0.225811      0.265432    -0.0283647     0.0178664    -0.0639971    -0.0297839     0.0221469   -0.00279860  -0.000895791   0.000295908   1.22299e-05   0.000199142  -1.54376e-06   2.26612e-05   9.20061e-06  -3.92107e-06  -1.87958e-07   1.20211e-07   4.43071e-09       0.00000       0.00000       0.00000       0.00000       0.00000       0.00000       1.05884       1.39616       1.43158       1.46885       1.34561       1.21780       1.04269      0.855142      0.663742      0.501766      0.370394      0.246678      0.172203      0.105180     0.0664201     0.0380588     0.0215535     0.0112648    0.00580960    0.00269051    0.00127316   0.000519971   0.000215444   7.69218e-05   2.60163e-05   7.62113e-06   2.21863e-06   4.89922e-07   9.64744e-08   1.32835e-08       0.00000       0.00000       0.00000       0.00000       0.00000       0.00000
  15  11 2339.5290    1.2710  0.8113 12.4711 -0.0014  0.0107   0.0147   0.0268    0.0544   0.0000   437.9091      -1.86733       12.6166      0.233471      -1.52714     -0.864627     0.0506795     -0.317756      0.769018     -0.234368     0.0368378     -0.186124     -0.239332     -0.138683     -0.140266     0.0269783     0.0261572     0.0196976    0.00459241   -0.00142473  -9.41482e-05  -0.000225738   2.28987e-05   9.12351e-05  -1.23942e-05   1.01698e-05   3.75713e-07  -1.76981e-07  -6.86683e-09   3.02308e-08       0.00000       0.00000       0.00000       0.00000       0.00000       0.00000       1.15103       1.41196       1.47994       1.48567       1.38918       1.25814       1.07358      0.899574      0.706428      0.538307      0.388433      0.267922      0.176200      0.114540     0.0685277     0.0410389     0.0226572     0.0119431    0.00609456    0.00285893    0.00130851   0.000540222   0.000219262   7.83381e-05   2.60242e-05   8.14876e-06   2.13807e-06   4.96589e-07   9.08335e-08   1.23581e-08       0.00000       0.00000       0.00000       0.00000       0.00000       0.00000
  15  12 2481.0413    1.6937  0.9251 12.7971 -0.0014  0.0114   0.0186   0.0285    0.0678   0.0000   437.8426      0.861530       10.9460       1.49650      -1.82207      0.148186     -0.377471     -0.120530      0.590551      -1.04130     -0.171468     0.0642957      0.197623     -0.113869     0.0402296     0.0241677  -0.000473656   -0.00447979    0.00749880   -0.00206560    0.00156850   5.69687e-05   0.000429533  -3.61040e-05   1.51048e-06   3.72607e-06   3.60110e-06  -2.39778e-07  -5.75295e-08   5.24655e-09       0.00000       0.00000       0.00000       0.00000       0.00000       0.00000       1.26720       1.59282       1.63418       1.64891       1.51734       1.40954       1.18865      0.966327      0.762635      0.583257      0.420872      0.287340      0.190780      0.120422     0.0760440     0.0428950     0.0242852     0.0125784    0.00624525    0.00290987    0.00134227   0.000565259   0.000224792   8.16474e-05   2.83523e-05   8.19399e-06   2.25537e-06   5.06926e-07   9.57209e-08   1.34361e-08       0.00000       0.00000       0.00000       0.00000       0.00000       0.00000
  15  13 2622.4046    2.1745  0.9152 13.4100  0.0001  0.0110   0.0241   0.0292    0.0635   0.0000   439.1157       1.00332       10.4064      0.363678      -1.51758      -3.72414      -3.11635      -1.01540      -1.03562      -1.22646     -0.114732      0.412411    -0.0626670     -0.122688     -0.132488     0.0741060     0.0443175    0.00904968   -0.00189905   0.000303373   -0.00324588   2.21078e-06   3.71230e-05  -3.14884e-05   8.38862e-05  -2.43221e-06  -6.76920e-07   1.42399e-07   1.24159e-07  -3.70839e-08       0.00000       0.00000       0.00000       0.00000       0.00000       0.00000       1.21959       1.49855       1.53130       1.55729       1.46194       1.35794       1.13028      0.947976      0.733033      0.563088      0.404502      0.284072      0.189238      0.119235     0.0744469     0.0431078     0.0235371     0.0126391    0.00614185    0.00297178    0.00132446   0.000559955   0.000212906   8.11741e-05   2.69275e-05   8.08964e-06   2.22387e-06   5.10765e-07   9.08367e-08   1.29964e-08       0.00000       0.00000       0.00000       0.00000       0.00000       0.00000
  15  14 2764.1668    2.7705  0.9039 13.8848 -0.0010  0.0109   0.0308   0.0286    0.0675   0.0000   438.3425       3.14728       8.88471       1.04666      -3.40515      -6.16156      -1.39702      -2.10917     -0.552174     -0.651401     -0.124628     0.0943220      0.107403     -0.117147    -0.0522524    -0.0125067    -0.0211126    0.00234833   -0.00738599    0.00105794   7.98029e-05  -0.000565606  -2.62095e-05   7.47306e-05   3.16195e-05  -5.52384e-06  -2.34863e-06   4.11435e-07  -4.88919e-08   8.18817e-09       0.00000       0.00000       0.00000       0.00000       0.00000       0.00000       1.18209       1.51683       1.56665       1.58759       1.45824       1.34805       1.11983      0.938596      0.708728      0.544763      0.390463      0.277652      0.179896      0.116985     0.0698976     0.0423027     0.0222345     0.0120915    0.00592492    0.00292512    0.00130039   0.000556313   0.000213843   8.17989e-05   2.61204e-05   8.41019e-06   2.18197e-06   5.24278e-07   9.23844e-08   1.33901e-08       0.00000       0.00000       0.00000       0.00000       0.00000       0.00000
  15  15 2905.8195    3.4058  0.8483 14.1631 -0.0019  0.0107   0.0388   0.0263    0.0832   0.0000   437.7677       6.43500       8.54509     -0.647477      -1.77476      -3.53823      -1.29674      -2.33275     -0.801344     -0.755637     -0.233832     -0.386849     -0.198033   -0.00201976     0.0409229    -0.0103707   -0.00473049   -0.00191767    -0.0111364    0.00422749   -0.00287005  -0.000345946  -0.000480137   4.77165e-05  -1.11152e-05   4.90378e-07   1.73387e-07  -4.77526e-07   6.39729e-08  -1.77100e-08       0.00000       0.00000       0.00000       0.00000       0.00000       0.00000       1.14104       1.47889       1.50512       1.57320       1.42668       1.29438       1.10191      0.900743      0.706005      0.513187      0.390964      0.261187      0.179539      0.112209     0.0693456     0.0399463     0.0223945     0.0116559    0.00603117    0.00281971    0.00132260   0.000540919   0.000220382   7.71544e-05   2.61440e-05   7.95172e-06   2.22830e-06   4.78492e-07   9.71950e-08   1.35569e-08       0.00000       0.00000       0.00000       0.00000       0.00000       0.00000
  15  16 3047.1383    3.8548  0.9458 14.2964 -0.0009  0.0114   0.0423   0.0284    0.1033   0.0000   440.2802       6.11463       11.7348      0.749116      0.221189      -4.55797     -0.304961      -2.26024      0.292860     -0.496211    -0.0355241     -0.773405     0.0709840     -0.121889   0.000329238     0.0438245     0.0545243    0.00603414    0.00390006    0.00652603   -0.00112917  -0.000424382  -0.000484773  -7.61564e-05  -8.99830e-06  -3.31942e-06  -4.82977e-06  -9.50545e-07   7.17908e-09   1.93295e-10       0.00000       0.00000       0.00000       0.00000       0.00000       0.00000       1.23785       1.51506       1.62233       1.60719       1.54731       1.40537       1.14701      0.948459      0.741229      0.557207      0.408227      0.282885      0.193519      0.123264     0.0750984     0.0440487     0.0244871     0.0130552    0.00653706    0.00303588    0.00137929   0.000566644   0.000229848   8.40631e-05   2.83128e-05   8.77280e-06   2.40798e-06   5.32869e-07   9.59582e-08   1.27358e-08       0.00000       0.00000       0.00000       0.00000       0.00000       0.00000
  15  17 3188.0898    3.9375  1.1355 14.6453 -0.0005  0.0130   0.0416   0.0344    0.0922   0.0000   438.6422       8.01895       11.6604      -1.15548      -1.34318      -5.07354      -2.31166      -1.92668      0.692445      -1.44362      0.385921     -0.564536     0.0974958    -0.0404526     0.0330043     0.0295824    -0.0250709     0.0186855    0.00144710    0.00238456  -0.000379567  -8.30901e-05   0.000434332  -2.28018e-05  -1.43103e-05   1.15362e-05   1.72015e-07  -6.29346e-07  -1.92980e-07   1.15368e-08       0.00000       0.00000       0.00000       0.00000       0.00000       0.00000       1.35990       1.73086       1.80416       1.86922       1.67342       1.55736       1.31850       1.06602      0.853208      0.647630      0.455017      0.324085      0.216586      0.137750     0.0843443     0.0485310     0.0272715     0.0149850    0.00727548    0.00359303    0.00154554   0.000691829   0.000261807   0.000101780   3.38115e-05   9.98923e-06   2.61395e-06   6.08390e-07   1.15092e-07   1.62818e-08       0.00000       0.00000       0.00000       0.00000       0.00000       0.00000
  15  18 3328.8883    3.4570  1.5993 14.4745 -0.0008  0.0160   0.0319   0.0421    0.0607   0.0000   442.1430       11.7544       8.16675      0.727139     -0.889737      -5.46446      -2.26691      -3.00211       1.31170      -1.35743     -0.259254    -0.0440707     -0.506338     -0.115455     -0.172202     0.0400891    -0.0516103    0.00982784     0.0104521    0.00361398  -0.000794151  -0.000107441   0.000107218   0.000147455  -3.24386e-05   3.07109e-05  -3.55232e-06  -1.15304e-07   8.83095e-08   1.41968e-08       0.00000       0.00000       0.00000       0.00000       0.00000       0.00000       1.69607       2.20113       2.24542       2.32790       2.16943       1.93920       1.64397       1.32312       1.05341      0.799716      0.575057      0.389378      0.269167      0.168301      0.104813     0.0609037     0.0344860     0.0183338    0.00925663    0.00426289    0.00196754   0.000806474   0.000330322   0.000120216   4.02900e-05   1.19866e-05   3.36568e-06   7.63840e-07   1.48640e-07   2.00937e-08       0.00000       0.00000       0.00000       0.00000       0.00000       0.00000
  15  19 3470.0465    2.9164  2.4411 13.6565  0.0007  0.0196   0.0213   0.0504    0.0496   0.0000   440.0227       10.7992       9.29887       4.11621       4.76073      -10.2659      -3.20151      -4.70970       1.38954     -0.573057     -0.815533     -0.133722      0.153949     0.0609042    -0.0452840    -0.0642642    -0.0134479     0.0277244   0.000678677    0.00370955  -0.000785420   0.000604298   0.000341535   0.000314601   6.19049e-05  -2.06137e-05  -3.91169e-07  -4.00237e-08  -3.79896e-07  -2.66815e-08       0.00000       0.00000       0.00000       0.00000       0.00000       0.00000       2.10857       2.61907       2.74543       2.76755       2.61564       2.35763       2.00196       1.67357       1.30803      0.969409      0.711921      0.503094      0.333103      0.215870      0.129199     0.0750111     0.0420177     0.0224135     0.0113457    0.00541937    0.00243549    0.00102824   0.000400855   0.000145261   4.93202e-05   1.53925e-05   4.09318e-06   9.45357e-07   1.74432e-07   2.30252e-08       0.00000       0.00000       0.00000       0.00000       0.00000       0.00000
  15  20 3611.2726    2.4407  3.4534 13.1967  0.0000  0.0237   0.0153   0.0634    0.0378   0.0000   443.8740       9.27195       11.0850       2.15295       2.33943      -8.15068      -7.12476      -3.95110       1.96949      -2.33608      -1.27434     -0.747586    -0.0519460     -0.274103     0.0870731    -0.0619067     0.0220676     0.0347896     0.0103110   -0.00573458    0.00791407  -0.000443682  -0.000451634   0.000180157   9.84266e-05  -2.11541e-05  -2.60753e-06   4.98512e-07  -1.50511e-07   5.25249e-08       0.00000       0.00000       0.00000       0.00000       0.00000       0.00000       2.53900       3.20812       3.36934       3.37363       3.16194       2.86813       2.41715       2.02493       1.59869       1.20023      0.862427      0.600243      0.403880      0.257003      0.155007     0.0900418     0.0509349     0.0270970     0.0138963    0.00644793    0.00296364    0.00121471   0.000495291   0.000178659   6.12131e-05   1.86211e-05   5.04881e-06   1.15927e-06   2.13275e-07   2.83886e-08       0.00000       0.00000       0.00000       0.00000       0.00000       0.00000
  15  21 3752.6329    2.0503  4.9707 12.6428 -0.0004  0.0293   0.0109   0.0793    0.0329   0.0000   436.2367       9.66851       20.3075      -3.18259      -3.15077      -1.38129      0.527289      -4.84836      0.291383      -1.59787     -0.296941      0.229653    -0.0793624    -0.0214252      0.159087      0.100656   -0.00722327     0.0114264     0.0175713    0.00280829  -9.18290e-05   0.000873061  -0.000454305  -0.000342921   1.44167e-05  -2.01492e-05   1.85543e-06  -1.16478e-06  -2.88885e-07  -6.90308e-09       0.00000       0.00000       0.00000       0.00000       0.00000       0.00000       3.18480       4.03884       4.24371       4.27403       4.00237       3.55289       3.09065       2.52425       1.98178       1.48923       1.08042      0.753418      0.497377      0.318061      0.194616      0.112757     0.0629375     0.0335803     0.0168428    0.00812265    0.00366404    0.00156538   0.000608711   0.000223486   7.52538e-05   2.28334e-05   6.16100e-06   1.44960e-06   2.74005e-07   3.49803e-08       0.00000       0.00000       0.00000       0.00000       0.00000       0.00000
  15  22 3894.1985    1.6845  6.8070 12.3014 -0.0003  0.0368   0.0081   0.1010    0.0279   0.0000   445.6583       16.6965       10.0944      -1.72049      -4.11086      -5.96921      -1.71766      -3.81415      -5.11884      -2.31084     -0.321516      0.225633      0.137661     -0.441030     -0.361600     -0.110677    -0.0254122    0.00950796   -0.00712179   -0.00884559    0.00168494   0.000581535   -0.00148823   2.05921e-05   4.46223e-05   2.81427e-05   3.95964e-06   7.15466e-07  -1.14196e-07   9.24075e-08       0.00000       0.00000       0.00000       0.00000       0.00000       0.00000       3.86067       4.89687       5.17931       5.23691       4.92110       4.40709       3.80178       3.12090       2.45762       1.83300       1.34710      0.950396      0.624250      0.404578      0.246123      0.145406     0.0799701     0.0428673     0.0215805     0.0105059    0.00473660    0.00201505   0.000785975   0.000289984   9.71606e-05   3.02866e-05   7.99729e-06   1.87231e-06   3.51766e-07   4.50630e-08       0.00000       0.00000       0.00000       0.00000       0.00000       0.00000
  15  23 4035.8292    1.3915  8.7224 12.1177 -0.0002  0.0458   0.0066   0.1282    0.0251   0.0000   439.6250       3.33644       8.59094      -1.70347     -0.262645      0.659014       3.62191     -0.456581      -4.07910      -6.77914     -0.795617       1.79105      0.605475      -1.15698     0.0318741      0.477223      0.175697     0.0886593    -0.0215857    0.00865573    0.00500062  -0.000873361  -0.000895859  -3.79028e-05  -5.27369e-05  -1.45927e-05  -1.50321e-06  -2.80982e-06  -8.68645e-09   5.06102e-08       0.00000       0.00000       0.00000       0.00000       0.00000       0.00000       4.78871       6.08435       6.44664       6.38887       6.08410       5.46029       4.71549       3.89789       3.07945       2.33978       1.69488       1.17625      0.792137      0.506051      0.307743      0.181840      0.100695     0.0545250     0.0273374     0.0130738    0.00593668    0.00250964   0.000997163   0.000370288   0.000122907   3.78909e-05   1.02681e-05   2.37808e-06   4.38610e-07   5.54210e-08       0.00000       0.00000       0.00000       0.00000       0.00000       0.00000
  15  24 4177.5769    1.1507 11.0250 11.9891 -0.0009  0.0582   0.0055   0.1649    0.0225   0.0000   438.6415       21.4931       17.3892       4.28352      -3.58197       4.09283     -0.554457      -4.48915      -3.82846       3.63740       1.72586     -0.646104      0.613153      0.688342     -0.405594      0.267276      0.124146     0.0686115     0.0518512     0.0287104     0.0240340   0.000417732  -0.000887950   0.000210961   0.000377428  -0.000117285  -2.31059e-05   5.48968e-06   5.41822e-07   3.95191e-08       0.00000       0.00000       0.00000       0.00000       0.00000       0.00000       5.96840       7.74124       8.20111       8.17251       7.81163       6.92747       5.99049       4.92459       3.91132       2.93602       2.14750       1.49772       1.00154      0.644665      0.393141      0.230786      0.129919     0.0686638     0.0354300     0.0166384    0.00771795    0.00319208    0.00130051   0.000468824   0.000160862   4.94164e-05   1.33811e-05   3.10257e-06   5.78997e-07   7.22400e-08       0.00000       0.00000       0.00000       0.00000       0.00000       0.00000
  15  25 4319.4715    0.9590 13.1372 11.8866 -0.0009  0.0723   0.0047   0.2058    0.0202   0.0000   443.4885       30.1711       17.8833      -13.4738       26.0416      -17.0158      -7.51339      -18.6082       2.24155       3.38095      0.876589      -4.01101    -0.0404093       1.38905    -0.0813730      0.176650     -0.163967     0.0384400    -0.0473516     0.0117515   -0.00528803    0.00320852   -0.00289169   -0.00149251   0.000239932   4.88537e-05  -3.12631e-05  -6.62143e-06   1.01023e-06   1.35862e-07       0.00000       0.00000       0.00000       0.00000       0.00000       0.00000       7.35961       9.54501       10.0908       10.2161       9.60483       8.62856       7.38872       6.12208       4.85077       3.66115       2.68718       1.85908       1.26246      0.811214      0.497190      0.293132      0.165412     0.0893450     0.0448723     0.0220062    0.00966209    0.00425114    0.00164981   0.000614037   0.000204540   6.27668e-05   1.69956e-05   3.85231e-06   7.14451e-07   9.16922e-08       0.00000       0.00000       0.00000       0.00000       0.00000       0.00000
  15  26 4461.4228    0.7888 15.4531 11.8281 -0.0008  0.0929   0.0039   0.2576    0.0172   0.0000   430.5879       22.9606       29.8334      -27.1082      -1.92012      0.825246      -5.66512      -2.74512      -5.94634       10.4346       3.30083      -3.54477      -3.11938     -0.545997      0.496341    -0.0277422      0.308341    -0.0438021     -0.102771     0.0263172    -0.0124736    -0.0159329  -0.000407383    0.00232334   0.000189288   0.000134810   1.02056e-05  -3.66004e-06   9.57106e-08  -2.29279e-07       0.00000       0.00000       0.00000       0.00000       0.00000       0.00000       9.25222       12.0316       12.8273       12.8759       12.1768       10.9824       9.45195       7.81287       6.19360       4.72675       3.46534       2.41277       1.62876       1.05573      0.646865      0.386687      0.215805      0.116488     0.0589468     0.0285403     0.0128898    0.00553934    0.00219538   0.000814433   0.000270394   8.33096e-05   2.22630e-05   5.08097e-06   9.29852e-07   1.18201e-07       0.00000       0.00000       0.00000       0.00000       0.00000       0.00000
  15  27 4603.8551    0.6425 18.0421 11.7519 -0.0004  0.1206   0.0033   0.3186    0.0146   0.0000   446.8881       30.8488       19.4946       6.69771      0.314872       4.31345       17.2900      -14.4469      -23.8128      -3.70015      -2.99410      -3.81837      -2.67008      0.941318       1.11174     -0.277359     -0.765173    0.00919804     0.0318349   -0.00292908    -0.0194447    0.00558262  -0.000511158   0.000645085   0.000188285  -5.55746e-05  -6.02757e-05   1.08358e-06   1.29377e-06  -9.26908e-08       0.00000       0.00000       0.00000       0.00000       0.00000       0.00000       12.0652       15.6846       16.7670       16.7931       15.8887       14.3120       12.3322       10.1886       8.11550       6.11474       4.53464       3.17455       2.14134       1.38670      0.862014      0.510639      0.289715      0.154214     0.0795449     0.0384445     0.0174932    0.00744756    0.00296763    0.00107834   0.000364523   0.000110195   2.93735e-05   6.58497e-06   1.20908e-06   1.52382e-07       0.00000       0.00000       0.00000       0.00000       0.00000       0.00000
  16   7 1783.2501    0.3623  0.2662 11.6527 -0.0009  0.0068   0.0074   0.0158    0.0198   0.0000   438.6618     -0.523604       13.5928      0.902190     -0.685875     -0.112085     0.0544982     -0.345099     -0.124516     -0.109361     0.0569750      0.277961    -0.0332672     0.0512404     0.0449831   -0.00558010    -0.0125628   -0.00762600   -0.00861232    0.00287055  -0.000394774   -0.00128084   0.000145385  -3.04828e-05  -3.32928e-05  -4.92545e-06   1.50139e-06  -4.60086e-06   1.00550e-08   1.48226e-08   3.22965e-08  -2.57225e-09       0.00000       0.00000       0.00000       0.00000      0.667370      0.825999      0.864133      0.911926      0.838610      0.787095      0.657273      0.557516      0.436728      0.341953      0.267802      0.182926      0.116415     0.0822278     0.0533455     0.0319083     0.0193064     0.0108142    0.00575375    0.00275595    0.00134713   0.000616711   0.000288476   0.000113834   4.24119e-05   1.40016e-05   4.81254e-06   1.45205e-06   3.61094e-07   7.91179e-08   1.44333e-08   2.03124e-09       0.00000       0.00000       0.00000       0.00000
  16   8 1933.1521    0.5217  0.3862 11.7318 -0.0019  0.0077   0.0085   0.0182    0.0261   0.0000   437.5809     -0.949178       15.5907       1.38074      -1.82398      -1.45047   -0.00953317    -0.0927166     -0.231776    -0.0944062     0.0241116     -0.224517     -0.147011     0.0788268    0.00564819    -0.0909626    -0.0149946   -0.00317381    0.00369070   0.000967272    0.00228804   -0.00122647  -0.000193319   9.12958e-05   6.31983e-05  -3.25299e-06   2.73068e-06   5.66698e-07   2.24856e-07  -9.32899e-08   1.83953e-09  -1.01269e-10       0.00000       0.00000       0.00000       0.00000      0.776887       1.00451       1.02312       1.01228      0.998914      0.909783      0.819826      0.642439      0.498698      0.372345      0.284017      0.210821      0.151389      0.100908     0.0618549     0.0379756     0.0211878     0.0114235    0.00587604    0.00310249    0.00148613   0.000678236   0.000289276   0.000122337   4.63562e-05   1.64581e-05   5.16194e-06   1.57691e-06   4.05737e-07   9.39962e-08   1.79830e-08   2.18714e-09       0.00000       0.00000       0.00000       0.00000
  16   9 2081.5909    0.7327  0.5659 11.7986 -0.0011  0.0089   0.0100   0.0223    0.0380   0.0000   437.8657     0.0933993       11.4712      0.605718      -2.04431      0.863001     -0.155873      -1.51415     -0.755497      0.491522      0.302026      0.237599     -0.123955      0.105676      0.160887    -0.0926752     0.0140893     0.0343198   -0.00681273   -0.00531157    0.00258705   0.000984026  -7.54701e-05   2.53231e-05   2.73581e-05   6.71320e-06   2.24110e-06   6.76483e-07   4.33386e-07   3.62840e-08  -2.22871e-08  -1.24781e-09       0.00000       0.00000       0.00000       0.00000      0.838131       1.07030       1.15728       1.15305       1.10858       1.01540      0.847923      0.735097      0.563110      0.446429      0.324608      0.239159      0.160321      0.107699     0.0694341     0.0417583     0.0247637     0.0137477    0.00738504    0.00376331    0.00178612   0.000863856   0.000358376   0.000151707   5.57841e-05   2.00304e-05   6.68904e-06   1.94343e-06   5.13649e-07   1.16835e-07   1.94550e-08   2.63233e-09       0.00000       0.00000       0.00000       0.00000
  16  10 2228.3707    0.9893  0.7704 12.0943 -0.0016  0.0104   0.0115   0.0258    0.0512   0.0000   438.7148    -0.0442742       14.8301      0.621988      -1.47787      -1.27814     -0.565931     -0.396261      -1.67960      0.358427      0.313453     -0.349160    -0.0128926     0.0717051      0.100720     0.0243259     0.0142444    -0.0135759   -0.00599422     0.0112886    0.00107679    0.00100204  -0.000394163  -8.36542e-05  -1.98848e-05   3.00634e-05   4.81551e-07   5.65513e-07  -4.33839e-08  -6.30253e-08   1.26864e-08   1.75269e-09       0.00000       0.00000       0.00000       0.00000       1.02676       1.29111       1.40561       1.38851       1.31156       1.23354       1.02053      0.857815      0.699169      0.514499      0.389780      0.283564      0.190579      0.126535     0.0817390     0.0486230     0.0290902     0.0159532    0.00837081    0.00435301    0.00214980   0.000933730   0.000430060   0.000167884   6.39957e-05   2.30952e-05   7.90956e-06   2.28324e-06   5.78609e-07   1.23033e-07   2.21504e-08   2.91165e-09       0.00000       0.00000       0.00000       0.00000
  16  11 2372.6166    1.3277  0.8702 12.5488 -0.0022  0.0109   0.0146   0.0280    0.0549   0.0000   435.8207       2.31088       13.6007     0.0495566      -3.11556      -1.40353     -0.502466      -2.19851     -0.925115     -0.804298     -0.481183     -0.427701     -0.287621    0.00205928    -0.0344027    -0.0225977    -0.0650217   -0.00219505     0.0154226    0.00140907   -0.00338186    0.00124534  -0.000612685   7.76500e-05   9.11950e-06  -6.61905e-06  -1.89122e-06   3.23057e-06   4.67867e-07  -1.40985e-07   2.31619e-08   3.13475e-09       0.00000       0.00000       0.00000       0.00000       1.04469       1.34255       1.41590       1.45207       1.34212       1.25125       1.06382      0.903191      0.717678      0.556543      0.409001      0.294472      0.199287      0.136551     0.0830495     0.0518123     0.0301447     0.0168697    0.00905189    0.00466682    0.00222822    0.00103110   0.000440475   0.000185350   7.01324e-05   2.46035e-05   7.95059e-06   2.42000e-06   6.00463e-07   1.37612e-07   2.41097e-08   3.29434e-09       0.00000       0.00000       0.00000       0.00000
  16  12 2514.8474    1.7850  0.9592 12.9903 -0.0009  0.0113   0.0188   0.0291    0.0646   0.0000   437.6519       3.64639       13.7613       2.71329       2.88708      0.326004     -0.336049     -0.482656      0.245953      0.385674      0.520974     -0.184419      0.126841      0.128740     -0.127298     -0.105901     0.0127567    0.00849264     0.0157802   -0.00291507   0.000467371   -0.00105545  -0.000271122   0.000302482   0.000143851   2.27828e-05  -6.82842e-06  -3.71697e-06   4.70861e-07   1.28925e-08  -3.39864e-09  -2.36040e-09       0.00000       0.00000       0.00000       0.00000       1.15332       1.46459       1.52892       1.57852       1.45970       1.33667       1.15596      0.951495      0.771867      0.583449      0.433454      0.312930      0.211699      0.140843     0.0883274     0.0548083     0.0311545     0.0177317    0.00934091    0.00478614    0.00232372    0.00106501   0.000462195   0.000185115   7.05777e-05   2.53308e-05   8.00786e-06   2.38633e-06   5.91034e-07   1.34062e-07   2.50264e-08   3.30700e-09       0.00000       0.00000       0.00000       0.00000
  16  13 2656.9825    2.2834  0.9716 13.3478 -0.0018  0.0111   0.0238   0.0292    0.0721   0.0000   437.1330       2.63540       13.0463       3.53689      0.342554     0.0730070      -1.08740      -2.97713       1.11445      -1.58634      0.127908    -0.0174827      0.328228     -0.178604      0.168071    -0.0271513    -0.0832185   -0.00765803     0.0322562    0.00645117   -0.00364236   -0.00125490  -0.000544371   0.000196965  -3.04557e-05  -3.83418e-05   7.04212e-07  -6.34070e-07  -7.55588e-07   8.51168e-08  -6.98983e-09   5.22974e-09       0.00000       0.00000       0.00000       0.00000       1.14338       1.45068       1.49446       1.55206       1.46582       1.32747       1.13323      0.936990      0.769739      0.586561      0.436943      0.306761      0.207537      0.138461     0.0868437     0.0546386     0.0315019     0.0177257    0.00954016    0.00470518    0.00230318    0.00102994   0.000450976   0.000176816   6.97424e-05   2.42371e-05   7.81613e-06   2.35911e-06   5.90328e-07   1.32427e-07   2.51350e-08   3.27101e-09       0.00000       0.00000       0.00000       0.00000
  16  14 2799.5494    3.0048  0.8013 14.0503  0.0000  0.0099   0.0336   0.0248    0.0617   0.0000   438.2760       4.59593       14.1739      0.210946      -1.47319      -3.84229     -0.423203      -1.22658      0.724927      -1.52910     0.0101053     -0.279423     0.0655445     -0.251005     -0.113884     0.0377208    -0.0243784   -0.00841020   -0.00706298    0.00669686    0.00332678   -0.00115381   1.80051e-05   0.000108187  -3.37927e-05   3.08141e-05   1.62696e-05   5.36699e-07   7.90964e-08  -1.25316e-07  -2.52711e-08  -7.59863e-09       0.00000       0.00000       0.00000       0.00000       1.01738       1.26333       1.33300       1.36023       1.26477       1.13947      0.988686      0.865445      0.693348      0.523380      0.396064      0.281431      0.184882      0.123775     0.0769340     0.0476450     0.0279035     0.0154703    0.00810555    0.00426951    0.00210853   0.000943047   0.000419643   0.000166181   6.11448e-05   2.13191e-05   7.03471e-06   2.13538e-06   5.34903e-07   1.19079e-07   2.15026e-08   2.84358e-09       0.00000       0.00000       0.00000       0.00000
  16  15 2941.8161    3.5374  0.8300 14.4469 -0.0004  0.0101   0.0396   0.0259    0.0640   0.0000   439.6617       7.86523       12.2996      -1.19516     -0.864830      -2.51884    -0.0657492      -2.12392       1.44060      -1.76629     -0.423291     -0.634896     -0.141589     -0.146811    -0.0707457     0.0361015   -0.00826734     0.0169327   -0.00894565   -0.00157263  -0.000492684    0.00161424   0.000240114   0.000231100  -2.21419e-05   2.42107e-05   9.16869e-06  -3.49063e-07  -4.54267e-07  -2.90170e-08  -1.61110e-08   2.79662e-10       0.00000       0.00000       0.00000       0.00000       1.03901       1.30799       1.34445       1.38618       1.32362       1.15614       1.04023      0.870153      0.691116      0.549048      0.394559      0.283099      0.191682      0.127413     0.0811156     0.0474201     0.0283760     0.0161493    0.00846659    0.00438891    0.00208937   0.000931810   0.000419574   0.000169624   6.20097e-05   2.19748e-05   7.03322e-06   1.99732e-06   5.39760e-07   1.27298e-07   2.28651e-08   2.89490e-09       0.00000       0.00000       0.00000       0.00000
  16  16 3083.5366    3.9250  0.9046 14.6408 -0.0010  0.0106   0.0432   0.0284    0.0769   0.0000   436.8893       6.68798       13.2957      -1.13270      -1.67517      -2.27298      0.477725      -1.15376     -0.345244      -2.43330     -0.203726     -0.469470     -0.103103     -0.254116     0.0495027     0.0454934   -0.00445994   -0.00989120  -0.000395640    0.00687308  -0.000869061   0.000663164   0.000445055  -0.000307344   1.07690e-05   2.40398e-05  -1.03993e-05   2.57284e-06   4.16832e-07  -6.54846e-08  -2.17681e-08  -3.07723e-09       0.00000       0.00000       0.00000       0.00000       1.08817       1.37320       1.41605       1.44216       1.35202       1.25441       1.07431      0.915001      0.720356      0.564685      0.416171      0.295344      0.203983      0.135665     0.0848936     0.0513985     0.0295134     0.0168027    0.00882551    0.00449910    0.00214929   0.000980912   0.000430622   0.000174346   6.56081e-05   2.33092e-05   7.39368e-06   2.22572e-06   5.77985e-07   1.27647e-07   2.27378e-08   3.12196e-09       0.00000       0.00000       0.00000       0.00000
  16  17 3225.0189    3.8133  1.2490 14.5608 -0.0012  0.0133   0.0380   0.0354    0.0892   0.0000   440.2169       5.52308       14.4571      -3.90092      -2.96928      -2.15555     -0.367756      -4.17010     -0.948022     -0.927710      0.347998     -0.306428     -0.110370     0.0862657     0.0120449    -0.0745433     0.0231538     0.0108888     0.0190486   -0.00660254    0.00361968   0.000813924   0.000388587  -0.000120067   9.21553e-05   3.51722e-05   2.36919e-06   3.31590e-06  -5.26202e-08  -3.41125e-07   4.20581e-08  -1.52209e-09       0.00000       0.00000       0.00000       0.00000       1.36724       1.71308       1.81015       1.85476       1.76606       1.59184       1.35524       1.12991      0.894159      0.701046      0.520090      0.362625      0.248647      0.167504      0.105780     0.0646853     0.0379390     0.0215646     0.0115230    0.00577060    0.00273546    0.00126641   0.000546219   0.000225307   8.46451e-05   2.95297e-05   9.47080e-06   2.82647e-06   7.37249e-07   1.64750e-07   2.92407e-08   3.77992e-09       0.00000       0.00000       0.00000       0.00000
  16  18 3366.4767    3.3458  1.7771 14.1902 -0.0024  0.0164   0.0287   0.0425    0.0666   0.0000   437.0816       10.4373       11.4806      -1.83752     -0.914186      -3.43723       1.41800      -4.65828      -1.74954      -1.86397     -0.216408      0.286633     -0.224405     0.0746572     0.0760589   -0.00672169    -0.0460196     0.0296560    0.00845136    0.00238994   0.000438577   -0.00258966  -0.000261501  -6.27705e-05   7.28281e-05   5.78591e-06   8.71694e-06  -5.83272e-06   2.26564e-06   2.06902e-07   5.06396e-08   2.11100e-09       0.00000       0.00000       0.00000       0.00000       1.64789       2.10649       2.21360       2.27987       2.15751       1.93507       1.65531       1.39936       1.12360      0.850465      0.623118      0.454310      0.312065      0.209238      0.130855     0.0790043     0.0461821     0.0263773     0.0140141    0.00728670    0.00355392    0.00156639   0.000702204   0.000276536   0.000104790   3.74341e-05   1.21789e-05   3.60581e-06   9.25307e-07   2.09180e-07   3.76201e-08   4.87994e-09       0.00000       0.00000       0.00000       0.00000
  16  19 3508.0278    2.8385  2.6203 13.5102 -0.0004  0.0196   0.0196   0.0529    0.0511   0.0000   444.4540       12.8712       5.51402      0.667905      -2.92732      -5.23149      0.780717      -3.51111      0.690288      -1.28458     -0.586945     -0.529284      0.501020      0.138460     0.0900317     0.0260239     0.0706088     0.0299241     0.0118307    0.00955527    0.00415751   -0.00187726  -0.000533837  -0.000145134   7.07392e-05   6.33417e-06  -1.38181e-05  -5.03431e-06   5.19760e-07  -1.04744e-07   5.59997e-09  -7.79743e-11       0.00000       0.00000       0.00000       0.00000       1.96548       2.49239       2.62999       2.69653       2.52157       2.29396       1.99103       1.64361       1.34859       1.03010      0.766202      0.541667      0.374946      0.243453      0.157902     0.0941778     0.0560822     0.0312252     0.0167951    0.00849883    0.00412923    0.00187368   0.000821868   0.000331060   0.000126898   4.50076e-05   1.48111e-05   4.20627e-06   1.11685e-06   2.43538e-07   4.55116e-08   5.75132e-09       0.00000       0.00000       0.00000       0.00000
  16  20 3649.8397    2.3063  3.9576 12.9944 -0.0006  0.0250   0.0132   0.0682    0.0360   0.0000   437.8011       12.4417       11.9410      0.775068      -3.02004      -3.61008      0.887995      -1.19875      -1.32860      -2.01235      -1.53805      0.548044     0.0318793      0.137275     0.0773573      0.148254    -0.0605850    -0.0531109    -0.0194348    -0.0185274    0.00625709   -0.00125038  -0.000103182  -0.000343595   0.000264563  -2.94094e-05  -2.86437e-05  -2.50130e-06   1.94275e-06  -2.53296e-07  -8.03210e-08  -4.17210e-09       0.00000       0.00000       0.00000       0.00000       2.49416       3.17600       3.37182       3.40831       3.20727       2.88958       2.56623       2.11895       1.74446       1.33119      0.988951      0.702605      0.478984      0.316401      0.200348      0.121369     0.0709709     0.0401015     0.0213008     0.0109328    0.00527823    0.00242064    0.00105981   0.000432027   0.000163981   5.85132e-05   1.89682e-05   5.56325e-06   1.43458e-06   3.23283e-07   5.99908e-08   7.30494e-09       0.00000       0.00000       0.00000       0.00000
  16  21 3791.5722    1.9431  5.5429 12.5072 -0.0003  0.0309   0.0097   0.0835    0.0314   0.0000   439.0373       5.82474       17.5181      -1.16322      -7.31643     -0.657750       3.55845      -6.97083       1.11205      -4.47595      -1.23634     -0.395221     -0.349926      0.258280     -0.250502     0.0834396    -0.0515025     0.0372335     0.0260142    -0.0174046   -0.00176978   -0.00162926  -0.000943173  -0.000537830  -0.000119055   9.41525e-05   6.95099e-07   1.70922e-06  -1.00453e-06  -5.37582e-08   1.16969e-07  -9.22754e-09       0.00000       0.00000       0.00000       0.00000       3.08701       3.93327       4.11407       4.18250       3.96568       3.63672       3.15728       2.64131       2.15344       1.65494       1.23413      0.872976      0.604913      0.394727      0.252289      0.154108     0.0894594     0.0505299     0.0268343     0.0137429    0.00654247    0.00307437    0.00129465   0.000538641   0.000203061   7.32685e-05   2.35101e-05   6.94886e-06   1.82191e-06   4.03206e-07   7.45700e-08   9.34438e-09       0.00000       0.00000       0.00000       0.00000
  16  22 3933.5530    1.6139  7.1326 12.2926 -0.0000  0.0376   0.0076   0.1035    0.0260   0.0000   439.4810       10.0209       13.5021       6.18750       5.34292      -20.7646      -9.15126      -8.41534       2.74047      -1.20600      -1.73233    -0.0592924      0.654613     -0.697293     -0.522880      0.166174    -0.0840343     0.0375294    -0.0173746    0.00883498     0.0159800   -0.00300885   -0.00143778   0.000971554  -1.19129e-05   3.04167e-06   1.98412e-06   1.24862e-06  -1.39636e-06   1.41325e-08   1.01661e-07  -3.90569e-09       0.00000       0.00000       0.00000       0.00000       3.69997       4.72260       5.00021       5.09318       4.83595       4.42216       3.83603       3.18083       2.56017       1.97815       1.47477       1.05667      0.724818      0.484534      0.307132      0.187183      0.110724     0.0618097     0.0324754     0.0170295    0.00811595    0.00372823    0.00161702   0.000676166   0.000251284   9.01264e-05   2.92365e-05   8.60662e-06   2.22873e-06   5.01384e-07   9.07292e-08   1.13541e-08       0.00000       0.00000       0.00000       0.00000
  16  23 4075.6121    1.3264  9.3944 12.0698  0.0001  0.0472   0.0060   0.1333    0.0232   0.0000   430.8428       21.3848       10.4477      -4.78590      -10.4150      -10.8600      0.464018      -8.93098       1.89124      -1.10686     -0.629390     -0.734018       2.21931     0.0134161     -0.821937      0.446235      0.181422    -0.0444637     0.0201878     0.0168851     0.0192999   -0.00419364   -0.00434818  -0.000627630   0.000619774  -0.000228349  -1.37132e-05   1.62644e-05   5.94354e-06  -1.03421e-06   1.53379e-08  -1.10754e-08       0.00000       0.00000       0.00000       0.00000       4.65830       5.91784       6.32382       6.39215       6.14529       5.52061       4.83030       4.02372       3.24411       2.49237       1.87001       1.32408      0.932095      0.613397      0.388947      0.239911      0.139529     0.0786381     0.0422136     0.0216310     0.0104734    0.00483548    0.00207750   0.000854435   0.000327383   0.000115732   3.71116e-05   1.10608e-05   2.89966e-06   6.36975e-07   1.15437e-07   1.39434e-08       0.00000       0.00000       0.00000       0.00000
  16  24 4217.7624    1.1071 11.6343 11.9547 -0.0003  0.0589   0.0051   0.1696    0.0209   0.0000   434.7134       14.7253       17.2980      -4.92811      -18.9807      -10.1910       6.83417      -11.0085     -0.746158      -5.04496       3.51333      0.524118     -0.572435    -0.0564987     -0.659544     -0.166057      0.237356    -0.0639666     0.0490430    -0.0483420   -0.00712924   0.000643381    0.00640267   0.000117389  -2.68839e-05  -0.000497851  -2.55731e-05   1.55212e-05  -2.16766e-06  -2.14657e-07  -5.50842e-08  -6.11156e-09       0.00000       0.00000       0.00000       0.00000       5.77408       7.39968       7.95449       8.00630       7.58780       6.90714       5.97283       5.06781       4.08538       3.15335       2.36460       1.67627       1.15251      0.763540      0.488042      0.299033      0.175407     0.0996096     0.0529155     0.0274744     0.0131344    0.00619889    0.00264678    0.00110646   0.000412025   0.000148660   4.79274e-05   1.42042e-05   3.68623e-06   8.05689e-07   1.42968e-07   1.77520e-08       0.00000       0.00000       0.00000       0.00000
  16  26 4502.4510    0.7477 16.6686 11.8155 -0.0006  0.0993   0.0035   0.2701    0.0156   0.0000   445.6962       20.5194       17.9279      -17.8017      -13.8751      -4.58043      -6.57687      -9.53996     -0.819372      -5.26833      0.179342      -8.62727       1.68027       1.54716     -0.712435     -0.905042      0.475055      0.196844     -0.142762     0.0222228    0.00105859     0.0168964  -0.000683538   0.000241431  -0.000969249  -2.97930e-05   6.41324e-05  -2.78763e-05   8.75134e-06   5.10442e-07   3.75619e-08  -2.21837e-08       0.00000       0.00000       0.00000       0.00000       9.33701       12.1720       13.0346       13.1250       12.6035       11.4389       9.96494       8.43474       6.82286       5.25250       3.96792       2.83805       1.98552       1.32806      0.847539      0.522464      0.308794      0.174358     0.0955433     0.0486735     0.0238943     0.0111026    0.00481631    0.00197384   0.000758577   0.000264553   8.63405e-05   2.53010e-05   6.52365e-06   1.41762e-06   2.51392e-07   3.07718e-08       0.00000       0.00000       0.00000       0.00000
  16  27 4644.9261    0.5939 18.8627 11.7347 -0.0025  0.1294   0.0031   0.3359    0.0135   0.0000   411.0853       17.9694       14.1686       11.8559      -5.58801      -10.3292       6.01980       9.76046       1.45829      -17.2844      -8.22229       1.93425       1.04520       1.38127      -1.11072      0.109667     -0.284271      0.361015      0.129790   -0.00280194   -0.00410702    0.00228932  -0.000334072    0.00259333   0.000176111   0.000190893   0.000174237   6.44693e-05  -5.82042e-06  -4.04749e-06  -5.18426e-07  -6.74848e-08       0.00000       0.00000       0.00000       0.00000       12.0631       15.8355       16.9357       17.1687       16.3470       14.9186       13.0350       10.9637       8.86969       6.84767       5.16704       3.73630       2.60344       1.73879       1.11987      0.693151      0.410945      0.232120      0.125826     0.0653080     0.0319050     0.0149393    0.00645541    0.00266153    0.00101145   0.000357196   0.000115228   3.35317e-05   8.58641e-06   1.86448e-06   3.30211e-07   4.07169e-08       0.00000       0.00000       0.00000       0.00000
  17   6 1657.0589    0.2603  0.1755 11.6305 -0.0001  0.0060   0.0063   0.0123    0.0162   0.0000   438.2175     -0.869324       14.1239      0.605717      -1.24538      0.261857      0.606258      0.447925   -0.00902769      0.132092      0.139351    -0.0521756    -0.0597564    -0.0110448     0.0163430     0.0199833    -0.0314751     0.0101884   -0.00192948  -0.000893651  -0.000470859   0.000142707  -7.59242e-05  -0.000100089   1.60626e-05  -6.63390e-07  -2.98131e-08   1.07631e-06  -1.52309e-06   3.99454e-10   2.67901e-08  -2.48164e-08   8.49877e-10   1.15183e-10       0.00000       0.00000      0.540100      0.771773      0.800106      0.835883      0.742492      0.734941      0.596401      0.502078      0.399312      0.314355      0.237262      0.170168      0.120092     0.0785681     0.0525743     0.0326628     0.0209517     0.0114083    0.00676508    0.00327858    0.00186679   0.000832988   0.000423429   0.000176124   7.96968e-05   2.91473e-05   1.22384e-05   3.82403e-06   1.32749e-06   3.50744e-07   9.31693e-08   1.95633e-08   3.51912e-09   5.07427e-10       0.00000       0.00000
  17   7 1811.9658    0.3942  0.2837 11.7106 -0.0016  0.0066   0.0076   0.0158    0.0199   0.0000   438.9968      -1.21381       16.1101      0.848724      -2.61231     -0.761305     -0.509043      0.315955      0.163220      0.785440      0.136145      0.271702     -0.164791    -0.0745845      0.114808     0.0282867   -0.00900224     0.0163224     0.0102555    0.00466880    0.00202632   -0.00129345   0.000112768  -0.000189226   0.000162575   4.19735e-05   2.37350e-05   9.15195e-07  -2.16429e-06  -4.63793e-07   9.65502e-08  -1.00838e-08  -6.64198e-09  -1.99106e-10       0.00000       0.00000      0.597442      0.800013      0.870797      0.852872      0.816970      0.735191      0.639805      0.568417      0.448826      0.352040      0.271243      0.192720      0.133180     0.0924340     0.0580266     0.0370606     0.0224056     0.0128235    0.00735888    0.00402072    0.00199570   0.000990965   0.000495874   0.000200835   9.08744e-05   3.52869e-05   1.28560e-05   4.26223e-06   1.39857e-06   4.19039e-07   1.04224e-07   2.24930e-08   3.88258e-09   4.86998e-10       0.00000       0.00000
  17   8 1963.3128    0.5391  0.4237 11.7785 -0.0015  0.0080   0.0084   0.0190    0.0259   0.0000   438.5284      -1.77443       12.3749       1.40147      -1.31185    -0.0557178    -0.0657534     -0.896525      0.708356      0.233225     -0.132736    -0.0286079      0.168106     -0.173564     0.0831580     0.0374566     0.0433291    0.00783230   -0.00169697   -0.00149624   -0.00280607  -0.000510171   0.000944942   6.16520e-05   0.000211976   4.84690e-05  -1.38669e-06   1.31743e-06  -2.99637e-07  -7.77659e-08   3.85104e-08   2.48124e-08  -4.05670e-09  -8.79444e-11       0.00000       0.00000      0.737623      0.966362       1.02719       1.05505      0.985889      0.937190      0.795134      0.660982      0.541082      0.394606      0.318092      0.228034      0.163034      0.109802     0.0739548     0.0463562     0.0274701     0.0165516    0.00888073    0.00471202    0.00250951    0.00117678   0.000570379   0.000252455   0.000109187   3.95304e-05   1.52023e-05   5.34676e-06   1.66649e-06   4.84652e-07   1.19653e-07   2.39064e-08   4.60420e-09   5.90047e-10       0.00000       0.00000
  17   9 2112.9666    0.7682  0.6218 11.7934 -0.0019  0.0094   0.0096   0.0218    0.0392   0.0000   438.2869     -0.803707       13.6840       1.83557      -2.97535      -1.08618      0.408389     -0.587672      0.710993      -1.22100     -0.311167    0.00324207     -0.411793     -0.138798     0.0483843    0.00166514    -0.0503660    0.00514933     0.0152883   -0.00658709   -0.00596817    0.00242698   0.000494629   0.000443215   2.31603e-05  -4.23096e-05   1.76791e-06  -4.56911e-06  -9.30789e-07  -4.79827e-07   4.38166e-09   9.55429e-09  -3.49260e-09   1.14911e-10       0.00000       0.00000      0.878356       1.07841       1.12603       1.18670       1.14631      0.997894      0.913410      0.779848      0.638569      0.488810      0.369964      0.278345      0.196988      0.132025     0.0856031     0.0549066     0.0336094     0.0191136     0.0107657    0.00577037    0.00301911    0.00153867   0.000691094   0.000316769   0.000121703   4.91584e-05   1.73990e-05   5.85290e-06   1.84142e-06   5.17836e-07   1.30275e-07   2.92658e-08   5.27138e-09   6.32250e-10       0.00000       0.00000
  17  10 2260.3358    1.0671  0.7515 12.2086 -0.0009  0.0100   0.0120   0.0244    0.0479   0.0000   436.9999       1.44126       15.4673      0.822954      0.878938     -0.392487     -0.318100     -0.158251     -0.519040    -0.0921250     -0.301646    0.00962554      0.183999     0.0684711     -0.184648     0.0296885     0.0106475  -8.07058e-05    -0.0184663    0.00133049  -0.000466862   -0.00125648  -0.000721564  -0.000241407  -0.000227121  -7.64680e-05  -1.33281e-06   3.44073e-06  -1.14131e-06  -1.22780e-06  -3.84530e-08   4.24073e-08  -4.83261e-09  -1.59352e-10       0.00000       0.00000      0.933985       1.22038       1.29019       1.27999       1.20148       1.14668      0.992930      0.854720      0.693496      0.542986      0.407864      0.299842      0.211969      0.144865     0.0954792     0.0574506     0.0350168     0.0206117     0.0112608    0.00607028    0.00321107    0.00153551   0.000700398   0.000321619   0.000136061   5.27737e-05   1.94899e-05   6.85667e-06   2.15894e-06   6.02632e-07   1.53319e-07   3.26305e-08   5.64806e-09   7.39692e-10       0.00000       0.00000
  17  11 2405.0151    1.4626  0.8991 12.6950 -0.0019  0.0105   0.0156   0.0275    0.0569   0.0000   436.6714       1.78202       13.7004     -0.145871      -2.40893      -2.10946       1.17325     -0.786562       1.42202      -1.10697    -0.0506216     -0.572251     -0.299315   -0.00514608    0.00278587    -0.0169446    0.00523886   -0.00161427    -0.0272598   -0.00782533    0.00617802   -0.00186010   8.57343e-05   0.000121097   0.000253753  -5.43555e-06  -2.54675e-05  -9.11698e-06   1.68348e-06  -2.00311e-07  -3.30436e-07  -3.63102e-08   1.45289e-08   8.51681e-10       0.00000       0.00000       1.01033       1.25391       1.34513       1.38425       1.32397       1.20903       1.03585      0.891117      0.724200      0.573480      0.430317      0.316307      0.216107      0.150708     0.0976622     0.0620844     0.0378395     0.0218075     0.0128019    0.00684180    0.00337861    0.00167776   0.000799807   0.000341735   0.000142751   5.66197e-05   2.04563e-05   6.86782e-06   2.21372e-06   6.26912e-07   1.53823e-07   3.38523e-08   5.71161e-09   7.30042e-10       0.00000       0.00000
  17  12 2548.0977    1.9424  0.9186 13.0066 -0.0012  0.0105   0.0198   0.0271    0.0648   0.0000   438.3940       1.76870       15.7938      0.578928      -1.87692      0.287551     -0.822687      -1.11959      0.169629      -1.32420     -0.199072     -0.109861      0.122610     -0.295114      0.178656     0.0242503    -0.0247457   -0.00763578     0.0215300   -0.00377473    0.00253191    0.00130307   0.000931042  -0.000480718   1.29025e-05  -9.06360e-06   2.54267e-05  -4.28786e-06  -2.58476e-06  -4.86887e-07   3.33110e-08  -5.23606e-08  -1.08099e-09  -1.14601e-09       0.00000       0.00000       1.00202       1.27557       1.36974       1.39701       1.31971       1.19543       1.06722      0.885074      0.719138      0.568694      0.423747      0.314150      0.217785      0.145520     0.0973767     0.0615515     0.0367272     0.0214539     0.0122692    0.00653415    0.00323761    0.00162880   0.000777790   0.000343881   0.000140254   5.57315e-05   2.05071e-05   7.04206e-06   2.16486e-06   6.00322e-07   1.52546e-07   3.38442e-08   5.93752e-09   7.30048e-10       0.00000       0.00000
  17  13 2691.0673    2.4641  0.9251 13.4970 -0.0009  0.0105   0.0249   0.0270    0.0656   0.0000   437.3883       3.97931       11.9960      -1.00774     -0.378667      -1.22785      0.406292     -0.751342     -0.242876     -0.822323      0.268491    0.00644363     -0.255424     -0.225857      0.114610     0.0780228    -0.0201388    -0.0276550    0.00940191   -0.00579411   -0.00209131   0.000155173   0.000670615   0.000128393  -3.21566e-06  -9.44409e-05  -9.96604e-06   9.12158e-06  -3.33354e-06  -6.94603e-08  -9.37275e-08  -2.09564e-08  -8.28722e-09   5.02318e-10       0.00000       0.00000       1.02116       1.31241       1.37476       1.40534       1.32495       1.22901       1.07992      0.910810      0.732150      0.569207      0.422021      0.319909      0.225851      0.153267     0.0999041     0.0626638     0.0378764     0.0215511     0.0120360    0.00647709    0.00327552    0.00166087   0.000753903   0.000341106   0.000135702   5.56002e-05   2.00097e-05   6.95310e-06   2.18308e-06   6.07433e-07   1.52706e-07   3.40290e-08   5.88297e-09   7.58577e-10       0.00000       0.00000
  17  14 2834.3678    3.1080  0.8834 14.0353 -0.0007  0.0101   0.0323   0.0260    0.0631   0.0000   438.0445       3.46651       13.1727       1.03921      0.393339      -3.53734      -1.42804      -1.67745      0.145678      -1.51362     -0.400209     -0.434450     -0.116031     -0.114877     0.0283489     0.0188842     0.0453610    0.00851953    0.00917444   -0.00894656  -0.000796676   -0.00197145   0.000232963  -0.000554524  -0.000145208   2.90313e-05   3.46887e-05  -1.78854e-06  -5.53349e-07   2.01679e-07  -1.56740e-07   2.52998e-08   9.22492e-09   3.70027e-10       0.00000       0.00000      0.956280       1.22665       1.29866       1.32589       1.26929       1.16043       1.01796      0.856932      0.692672      0.548235      0.416618      0.300266      0.212258      0.143461     0.0930038     0.0603969     0.0362401     0.0212460     0.0119555    0.00620832    0.00332191    0.00156286   0.000749983   0.000323920   0.000139809   5.26038e-05   2.04955e-05   6.64104e-06   2.09099e-06   6.08982e-07   1.53276e-07   3.31596e-08   5.86078e-09   7.34063e-10       0.00000       0.00000
  17  15 2977.2871    3.7323  0.8476 14.5720  0.0015  0.0100   0.0399   0.0252    0.0591   0.0000   437.7542       1.87062       11.1343      -2.81674      -1.68280      -1.88791      -1.95152     -0.929381       1.05312      0.150201      -1.32048     -0.209054      0.219648     -0.223018     -0.121478    -0.0565186    -0.0269198     0.0142856    -0.0147603    0.00110785    0.00265580    0.00266588   0.000120502   0.000263556   0.000238217   2.37366e-05  -9.52281e-06  -1.42155e-05  -6.52376e-06   6.95528e-07  -3.17037e-07   2.78335e-08  -6.90486e-09  -1.40153e-09       0.00000       0.00000      0.992917       1.19603       1.24705       1.30661       1.21579       1.16635       1.00390      0.833438      0.704515      0.566347      0.427468      0.306099      0.214478      0.143761     0.0948855     0.0602837     0.0374763     0.0216864     0.0122369    0.00647566    0.00327587    0.00158825   0.000722214   0.000318744   0.000131941   5.31079e-05   1.95621e-05   6.60335e-06   2.05504e-06   5.56568e-07   1.38821e-07   2.90099e-08   5.20506e-09   6.93365e-10       0.00000       0.00000
  17  16 3119.4538    3.9726  1.0145 14.7292  0.0004  0.0113   0.0403   0.0292    0.0715   0.0000   441.1219       5.04035       15.9364      0.696325      -2.67448      -2.95950      0.118211      -4.06928      0.781030    -0.0255420     -0.498445     -0.719024     -0.408227    -0.0282486    -0.0675858     0.0730501    -0.0458741     0.0182607    0.00551033   0.000503287  -0.000205490  -0.000930232  -0.000185654  -5.70749e-05  -0.000227221   4.42983e-07  -3.87241e-05  -2.86595e-06   3.22268e-07  -1.83462e-07   4.55861e-08   2.30835e-10  -1.20726e-09   7.02643e-10       0.00000       0.00000       1.10184       1.39687       1.41520       1.47517       1.38829       1.30028       1.17689      0.976778      0.783405      0.620234      0.473518      0.344632      0.246475      0.169313      0.111473     0.0677230     0.0423716     0.0241575     0.0132377    0.00717681    0.00363876    0.00181080   0.000792515   0.000373851   0.000152564   6.26960e-05   2.16375e-05   7.43828e-06   2.32417e-06   6.33456e-07   1.64488e-07   3.56449e-08   6.50644e-09   8.29268e-10       0.00000       0.00000
  17  17 3261.4610    3.7363  1.3377 14.4854 -0.0011  0.0136   0.0346   0.0351    0.0783   0.0000   439.5327       8.62841       15.1934     -0.819499     -0.277608      -1.07394       2.88492      -4.33757      0.728480      -1.68007     -0.466729     0.0457659     -0.542207     0.0462473     0.0729909    -0.0469251    -0.0902865     0.0124931     0.0113047     0.0203707   -0.00140109   0.000941122   0.000718927  -0.000340088  -0.000334737   7.27453e-05   2.32708e-05  -1.06972e-05   6.84415e-07  -6.04499e-07  -1.62024e-07  -1.35378e-08   9.93020e-09  -4.82212e-10       0.00000       0.00000       1.26432       1.65593       1.71872       1.77939       1.65094       1.54398       1.36585       1.14791      0.943641      0.740221      0.567927      0.408978      0.290281      0.191656      0.128743     0.0798930     0.0494991     0.0288015     0.0157817    0.00856959    0.00434534    0.00217181   0.000980414   0.000453558   0.000184595   7.49728e-05   2.67728e-05   9.44824e-06   2.92161e-06   8.12253e-07   2.10537e-07   4.43451e-08   8.16180e-09   1.04168e-09       0.00000       0.00000
  17  18 3403.5172    3.2571  2.0193 13.8350 -0.0003  0.0166   0.0254   0.0441    0.0706   0.0000   439.3623       7.05954       11.3018      -3.04177       4.43542      -4.21372      0.333210      -4.31996       1.52707      -2.58918      0.218374     -0.240333      0.188344     -0.490806    0.00396985    -0.0258501    0.00922674     0.0204738    0.00222990   -0.00426800   -0.00591605   -0.00116345    0.00118821  -0.000172764   0.000335321  -0.000133438  -9.81448e-06  -1.60484e-05  -1.63245e-06  -1.40856e-08   2.87172e-07  -2.68503e-08  -1.58046e-08   1.06130e-09       0.00000       0.00000       1.56914       1.97675       2.04873       2.14752       2.02741       1.88308       1.65326       1.40690       1.14789      0.902750      0.675355      0.500471      0.359940      0.244125      0.159305      0.101470     0.0607082     0.0349509     0.0201339     0.0106486    0.00548577    0.00268440    0.00126632   0.000548518   0.000226302   8.92610e-05   3.36348e-05   1.12005e-05   3.52412e-06   9.91160e-07   2.50500e-07   5.43976e-08   9.53949e-09   1.22315e-09       0.00000       0.00000
  17  19 3545.5368    2.7067  3.0539 13.2718 -0.0002  0.0213   0.0172   0.0549    0.0502   0.0000   439.6064       10.4947       14.7242      -3.40293     -0.409425      -4.46492      -2.01151      -3.99382       4.12839      -1.64953     0.0340575     -0.133286     -0.150038     -0.332683    0.00909730      0.143951    0.00507785     0.0801205   -0.00428234    0.00265381    0.00412863   0.000419887  -0.000310775   0.000869340   6.31896e-05  -0.000149091   3.47040e-05  -2.40945e-05  -4.96464e-06  -2.63802e-07   3.36946e-07   6.55348e-08   1.43765e-08  -2.51017e-09       0.00000       0.00000       1.95891       2.53503       2.66196       2.73960       2.62235       2.41893       2.13427       1.77987       1.47230       1.14885      0.875520      0.644995      0.455782      0.305225      0.206326      0.128294     0.0785098     0.0459213     0.0257938     0.0136750    0.00710625    0.00340253    0.00163912   0.000706648   0.000304869   0.000115308   4.38302e-05   1.50521e-05   4.76259e-06   1.31878e-06   3.40128e-07   7.31029e-08   1.31548e-08   1.60768e-09       0.00000       0.00000
  17  20 3687.8353    2.2329  4.3172 12.7788 -0.0001  0.0257   0.0120   0.0687    0.0376   0.0000   437.1797       6.75926       7.89007      0.819488       2.27784      -5.36107      -1.90705      -3.03364      0.794216      -1.65279      -1.41124      -1.78830     -0.184625      0.178846      0.750217    -0.0856555    -0.0478742     0.0346055   -0.00558775    0.00528737   -0.00951285   -0.00244329   0.000483544   0.000515022   3.46160e-06  -0.000152292   9.42149e-06  -1.55755e-05   5.12384e-06  -1.63083e-06   4.56239e-07   5.85578e-08   5.01787e-09   1.60515e-09       0.00000       0.00000       2.41635       3.08016       3.27615       3.33485       3.16973       2.95177       2.56799       2.21540       1.77939       1.42707       1.07864      0.792508      0.550197      0.375435      0.246307      0.155835     0.0950655     0.0560955     0.0307487     0.0165839    0.00858533    0.00416878    0.00194847   0.000864773   0.000368048   0.000142730   5.24834e-05   1.80979e-05   5.64950e-06   1.62419e-06   4.08646e-07   8.90899e-08   1.50566e-08   1.90400e-09       0.00000       0.00000
  17  21 3830.1197    1.8473  6.0967 12.3878 -0.0011  0.0322   0.0086   0.0868    0.0292   0.0000   436.9945       12.8169       13.1373      -2.47516       2.20579     -0.263283      -2.00961      -3.92324      -3.02355      -2.90532       1.90139      -1.01189    -0.0696694      0.609498    -0.0149616      0.176823     -0.126555     -0.158736    -0.0364605     0.0210451    -0.0184254   -0.00451500  -0.000662887   0.000123254   0.000470174  -0.000115529  -4.51316e-05   1.17832e-05   2.13234e-06  -1.00760e-06   4.32596e-07   1.23705e-07   1.76396e-08   2.20996e-09       0.00000       0.00000       3.01774       3.83502       4.11437       4.20014       4.01450       3.67791       3.26020       2.72370       2.27763       1.75604       1.35199      0.975671      0.693284      0.473360      0.309077      0.195674      0.117732     0.0695493     0.0390457     0.0209699     0.0108503    0.00523815    0.00248502    0.00108023   0.000462329   0.000178585   6.69183e-05   2.27717e-05   7.13844e-06   2.04864e-06   5.09585e-07   1.09624e-07   1.99082e-08   2.34316e-09       0.00000       0.00000
  17  22 3972.4269    1.5373  7.9813 12.1220 -0.0002  0.0390   0.0066   0.1095    0.0248   0.0000   439.8639       5.92661       3.85397       6.17053       4.76473     -0.384850      -1.93995      -12.2970     -0.321810      -2.21643      0.287672      -2.10034     -0.102125      0.108384      0.310416      0.300315     -0.110488    -0.0484028     0.0332092     0.0128475   -0.00774019   -0.00371987   0.000125249  -0.000461719  -0.000936185  -0.000486161   4.70977e-05   4.26886e-05   1.28815e-05  -1.03200e-06  -3.15722e-07  -1.37259e-07   7.98336e-09  -3.58374e-09       0.00000       0.00000       3.63463       4.64838       4.94167       5.06004       4.85190       4.48516       3.92501       3.33875       2.71573       2.14481       1.63081       1.19419      0.849219      0.570641      0.379992      0.239055      0.146283     0.0855978     0.0476196     0.0256034     0.0131964    0.00647706    0.00300654    0.00134074   0.000559349   0.000220342   8.12193e-05   2.80763e-05   8.78840e-06   2.48316e-06   6.38399e-07   1.36902e-07   2.38576e-08   2.91189e-09       0.00000       0.00000
  17  23 4115.0237    1.2763 10.2351 11.9738 -0.0011  0.0495   0.0054   0.1385    0.0221   0.0000   444.8655       9.05165       8.89605       9.17000       4.22025       1.00577       1.45890      -14.2915      -1.46021     -0.752653       3.03502      -1.48710     -0.156428      -1.53137      0.652372     0.0457590      0.152506    -0.0124474    -0.0497626     0.0278833    0.00356226   -0.00642584    0.00531517   -0.00111546    0.00105255   0.000461131  -4.86359e-05  -2.79362e-05   1.44212e-05  -5.15579e-07  -2.03801e-07  -4.52438e-07  -2.64117e-08   8.66609e-09       0.00000       0.00000       4.51200       5.84446       6.30142       6.41614       6.15613       5.65388       4.95934       4.21520       3.43424       2.70139       2.05370       1.50372       1.07388      0.727393      0.480228      0.304140      0.185624      0.108547     0.0609468     0.0329986     0.0169470    0.00838874    0.00392198    0.00173900   0.000727783   0.000289190   0.000106520   3.66674e-05   1.14960e-05   3.27693e-06   8.34230e-07   1.78631e-07   3.09926e-08   3.73702e-09       0.00000       0.00000
  17  24 4257.5510    1.0495 12.2065 11.9281 -0.0008  0.0616   0.0047   0.1762    0.0196   0.0000   443.8717       20.7293       2.62633       3.79610       1.60473      -10.8279      -1.94001      -2.79455     -0.981007      -3.35192      -3.59237      0.595718     -0.225509      0.567260       1.03055      0.214039     -0.232168      0.215952      0.103105    -0.0643968   -0.00395609   -0.00770944    0.00262928    0.00422513   0.000696255   0.000412162  -6.89551e-05   4.79635e-05   1.39898e-05   9.63425e-07   6.63011e-08   1.87015e-07  -6.50573e-08   1.25220e-09       0.00000       0.00000       5.57257       7.22301       7.76156       7.86892       7.58761       7.00013       6.16966       5.23702       4.28917       3.35391       2.57162       1.90138       1.34519      0.921078      0.608224      0.386975      0.235376      0.137748     0.0778627     0.0416755     0.0216069     0.0106280    0.00501011    0.00222999   0.000933359   0.000367265   0.000136524   4.66619e-05   1.47782e-05   4.20081e-06   1.05244e-06   2.25655e-07   3.89704e-08   4.66087e-09       0.00000       0.00000
  17  25 4400.1683    0.8687 14.6491 11.8529 -0.0001  0.0789   0.0038   0.2210    0.0172   0.0000   428.2191       7.05344       17.1702       14.6434      -10.5293      0.168539      -11.1304       3.68014      -5.75244       5.95268      0.160179       2.85169       3.54878      -1.05812      0.370346      0.327280     -0.230194      0.108415      0.220782     0.0629422     0.0688057     0.0169688   -0.00820802    0.00235118  -0.000139839  -8.25180e-05  -0.000119168   7.94261e-05   6.01250e-06  -6.90257e-06  -6.30711e-07   1.93143e-07  -2.41630e-09   2.34556e-09       0.00000       0.00000       7.09113       9.18015       9.96519       10.0381       9.66988       8.90250       7.90641       6.69966       5.49388       4.32091       3.29679       2.43569       1.74082       1.18792      0.786466      0.500634      0.304349      0.179689      0.101081     0.0549114     0.0283382     0.0140553    0.00661057    0.00294493    0.00123569   0.000489354   0.000180670   6.21541e-05   1.93176e-05   5.47462e-06   1.36898e-06   2.91249e-07   4.99513e-08   5.91866e-09       0.00000       0.00000
  17  26 4543.1405    0.6974 17.0299 11.8135 -0.0002  0.1028   0.0033   0.2768    0.0145   0.0000   421.3540     -0.777513       34.7328       11.8759      -16.4272      -20.7944       19.8340       10.0782      -1.52171      -8.76064       5.14588      0.524178      -2.40424       1.71370       1.01704     -0.399998     -0.749785    -0.0548962     0.0509924     0.0367781    -0.0580412   -0.00214309     0.0107201    0.00549087  -0.000687789   -0.00127951   0.000171554   0.000172920  -2.63375e-05   5.09934e-06   1.04604e-06  -5.12143e-09   2.02106e-08  -3.30276e-09       0.00000       0.00000       9.06341       11.9436       12.7105       13.0656       12.5163       11.6252       10.1610       8.74333       7.08466       5.62530       4.27361       3.19598       2.27137       1.56670       1.03506      0.664029      0.407422      0.240069      0.135380     0.0740651     0.0381381     0.0190949    0.00894518    0.00399180    0.00166388   0.000663487   0.000241867   8.32695e-05   2.59264e-05   7.33204e-06   1.81788e-06   3.88515e-07   6.55074e-08   8.09621e-09       0.00000       0.00000
  18   6 1683.6586    0.2794  0.1790 11.6602 -0.0052  0.0057   0.0068   0.0123    0.0160   0.0000   437.9509      -1.67330       14.7513      0.684522      -1.56183      0.391452      0.286497     -0.333758     0.0199886    -0.0369969      0.122877     -0.249336    -0.0655343    0.00342698    -0.0393879     0.0211134     0.0693677   -0.00352543    0.00830606    0.00428657   -0.00357078   0.000556368   6.25446e-05   0.000486371  -1.52067e-06   7.01340e-05  -1.69107e-06   4.43963e-06   5.65565e-06  -6.40245e-07   4.16915e-07   1.34078e-07  -2.11501e-08   6.65929e-09  -4.25769e-10  -5.47379e-12      0.550696      0.680395      0.713734      0.698124      0.673437      0.673301      0.612719      0.516564      0.395920      0.312392      0.224094      0.185429      0.143690      0.101405     0.0668460     0.0448578     0.0279856     0.0156332    0.00871318    0.00469054    0.00251265    0.00125009   0.000672637   0.000319529   0.000133775   5.52968e-05   2.36617e-05   9.10194e-06   3.36282e-06   1.05848e-06   3.20519e-07   8.43272e-08   2.11878e-08   4.59848e-09   7.21227e-10   9.32334e-11
  18   7 1839.9842    0.4148  0.3325 11.7072 -0.0011  0.0075   0.0072   0.0160    0.0210   0.0000   437.9667      0.116766       14.7705      0.310611      -2.15804      0.378113     -0.314564     -0.982557     0.0424086     0.0958123      0.185910      0.312625      0.164587     0.0452986    -0.0266553     0.0776042   -0.00252438    -0.0545880    0.00224245   0.000523948   -0.00685837    0.00151360    0.00119408   0.000420486   0.000102780   4.34088e-05  -3.38061e-05   1.29399e-05   8.36471e-06   5.22583e-07   3.75539e-07   9.34082e-08   6.82126e-08   9.61834e-09   7.19618e-10  -2.02440e-10      0.663317      0.848209      0.913000      0.891795      0.863724      0.822457      0.735494      0.642830      0.517412      0.408394      0.304734      0.240319      0.170120      0.123639     0.0837711     0.0526912     0.0320657     0.0197101     0.0111522    0.00603568    0.00334843    0.00181208   0.000840809   0.000395501   0.000184157   8.13927e-05   3.12940e-05   1.21282e-05   4.36390e-06   1.48409e-06   4.50625e-07   1.21784e-07   2.92558e-08   6.41759e-09   1.03029e-09   1.26122e-10
  18   8 1992.8364    0.6028  0.4923 11.7802 -0.0010  0.0084   0.0085   0.0199    0.0293   0.0000   439.1289      -1.65535       13.7326       2.56848      -2.05990     -0.111690    -0.0251865     -0.856609      0.169574     -0.171403      0.222362      0.292679     -0.265659   -0.00556641    -0.0760431    -0.0779748    -0.0467867     0.0151044    -0.0130320    0.00340127   -0.00331693    0.00153041  -0.000500733   0.000346425   9.24727e-05  -6.22924e-05   5.19278e-06  -3.12407e-08   2.00854e-06   5.67738e-07  -8.05123e-07  -6.13896e-08   1.69468e-08  -1.59486e-09  -3.21687e-10  -1.61193e-10      0.712741      0.944318      0.951576       1.02103      0.959875      0.896375      0.796627      0.667046      0.587454      0.450182      0.357787      0.258452      0.190392      0.129753     0.0904044     0.0546017     0.0371590     0.0212526     0.0128928    0.00713123    0.00386285    0.00206932   0.000979410   0.000471616   0.000203440   9.05478e-05   3.49755e-05   1.40114e-05   4.72386e-06   1.59798e-06   5.15424e-07   1.27738e-07   3.36035e-08   6.64643e-09   1.30957e-09   1.58215e-10
  18   9 2143.6924    0.8489  0.6424 11.9226 -0.0003  0.0087   0.0101   0.0223    0.0388   0.0000   438.0184     -0.817074       15.0261      0.706748      -2.29804      0.606573    -0.0753785      -1.02330      -1.03622     -0.451090     -0.153688      0.354696      0.162766     -0.248852    0.00525156    -0.0328990     0.0231409    -0.0520174    -0.0242673   -0.00819579  -9.29139e-05  -0.000705383  -0.000722298  -0.000820791   0.000133651  -6.46315e-06  -3.34826e-05  -6.34131e-06   1.64114e-06   4.66370e-07  -7.16194e-07   1.03789e-07   4.76967e-08   1.91196e-09   1.78312e-10   3.73147e-11      0.774957      0.978421       1.04748       1.04992       1.02840      0.962684      0.847816      0.720650      0.601966      0.473009      0.370002      0.278286      0.193892      0.140900     0.0931298     0.0602665     0.0385567     0.0233655     0.0133060    0.00761888    0.00404394    0.00205866    0.00103248   0.000481041   0.000214617   9.21951e-05   3.83908e-05   1.41685e-05   4.95275e-06   1.69315e-06   5.24857e-07   1.43134e-07   3.33641e-08   7.18731e-09   1.21806e-09   1.43879e-10
  18  10 2291.6416    1.1363  0.7950 12.3407 -0.0008  0.0100   0.0126   0.0252    0.0493   0.0000   438.9762      0.572511       15.2706     -0.157931      -1.53557      -2.16694     0.0104613      0.357993       1.40771     -0.403286    -0.0654686     -0.161780      0.585864   -0.00378531     0.0485197    -0.0861793    -0.0181965   -0.00662021   -0.00188052     0.0102495  -0.000953221   -0.00212810    0.00140630   0.000768445   0.000232205  -0.000218960  -1.45403e-05  -2.58340e-06  -6.09491e-06  -1.83500e-06   4.75922e-07  -5.22142e-08  -4.43171e-08  -9.68748e-10   9.51199e-10   3.97839e-10      0.901765       1.12613       1.20923       1.26912       1.20098       1.08080      0.982227      0.839340      0.710102      0.537577      0.424967      0.314289      0.230527      0.159164      0.105879     0.0694591     0.0431014     0.0264542     0.0150248    0.00848721    0.00457648    0.00246612    0.00121101   0.000576245   0.000260376   0.000110239   4.35405e-05   1.65139e-05   5.72923e-06   1.91586e-06   5.66106e-07   1.59495e-07   3.76495e-08   7.81509e-09   1.43902e-09   1.64965e-10
  18  11 2436.8690    1.5452  0.9458 12.6317 -0.0008  0.0108   0.0154   0.0268    0.0638   0.0000   438.5702       2.02536       12.8270      0.313297      -1.64325     -0.302969     0.0761993      -1.64858     -0.516508     -0.566508      0.323374     -0.212540      0.771770    -0.0295381    -0.0679121     0.0460757     0.0443771     0.0360736   -0.00949218    -0.0119074   -0.00506407   -0.00165568   -0.00111210   0.000355067  -7.90787e-05   0.000162451  -5.79776e-05  -1.25196e-05  -7.86716e-06   2.76192e-07  -7.34855e-08   3.37516e-07  -9.92731e-09  -1.54323e-08  -4.12703e-10   4.34329e-11      0.947739       1.19031       1.28624       1.31868       1.23773       1.14723       1.04330      0.890137      0.755874      0.603477      0.464382      0.344297      0.249278      0.174917      0.113232     0.0754770     0.0471036     0.0283677     0.0167175    0.00920560    0.00509439    0.00262389    0.00131917   0.000617042   0.000278059   0.000118386   4.85790e-05   1.85591e-05   6.72393e-06   2.12010e-06   6.50509e-07   1.79602e-07   4.19470e-08   9.00107e-09   1.55071e-09   1.83004e-10
  18  12 2580.8612    1.9885  1.0358 13.1448 -0.0025  0.0111   0.0191   0.0291    0.0649   0.0000   439.6292       2.40537       13.8558      0.183048       2.08851      -2.22276       1.05578     -0.176179       1.58382     -0.872685     -0.671143    -0.0140133     -0.191586     -0.285144    -0.0128870      0.128106    -0.0766387    0.00942960    -0.0473410    -0.0167174    0.00507916    0.00183859  -0.000437297   0.000847700  -1.63168e-05   0.000166032  -7.54575e-05   1.00225e-05  -5.91972e-07  -1.73577e-06  -9.00420e-07   1.78308e-07  -3.04071e-08   1.36846e-08   1.81095e-09   1.83574e-11      0.985566       1.25743       1.32494       1.37862       1.33604       1.23805       1.10783      0.942057      0.763678      0.592372      0.465436      0.351678      0.259991      0.178735      0.122833     0.0800300     0.0509933     0.0303307     0.0175427    0.00989496    0.00521874    0.00269132    0.00138025   0.000639621   0.000299631   0.000120147   5.08698e-05   1.86909e-05   6.67623e-06   2.21541e-06   6.72397e-07   1.83614e-07   4.60947e-08   9.43265e-09   1.65313e-09   1.96525e-10
  18  13 2724.7539    2.5800  0.9172 13.7405 -0.0012  0.0102   0.0257   0.0263    0.0591   0.0000   437.5860       4.81128       13.5415       2.33210      0.628011      -3.57840     -0.446915     -0.536618      0.300572    -0.0862747     0.0266408     -0.431919    -0.0801949     -0.439193     -0.160210      0.128903    0.00900881    -0.0449383     0.0198807    0.00852465    0.00248316   0.000465025  -0.000279640   0.000520847  -7.72194e-05  -2.63263e-06  -5.63120e-05  -2.16388e-05   9.49079e-06   2.21937e-06  -1.67943e-07   1.51571e-07  -6.37490e-09  -1.29008e-08   5.01358e-10   2.90681e-10      0.918022       1.15394       1.21086       1.24929       1.22761       1.13346       1.01122      0.852704      0.714872      0.552417      0.434418      0.329607      0.239546      0.164909      0.109674     0.0736134     0.0466559     0.0284980     0.0163848    0.00876045    0.00483655    0.00254354    0.00124314   0.000594420   0.000260368   0.000113793   4.35925e-05   1.69226e-05   6.12587e-06   1.99039e-06   6.11922e-07   1.69695e-07   4.06292e-08   8.55400e-09   1.50301e-09   1.74658e-10
  18  14 2868.7027    3.2562  0.8570 14.0844 -0.0006  0.0094   0.0335   0.0254    0.0616   0.0000   437.7725       3.75081       15.1506      0.975096      -3.21707     -0.476853      -1.19652      -2.12311       1.32519      -1.16702     -0.194120     -0.246419     -0.349007    -0.0265552      0.102623      0.139733    -0.0325356   -0.00506717     0.0254558    -0.0133664   -0.00604460    0.00430478   0.000982128    0.00149834   0.000119379   6.64612e-05  -3.10792e-05  -1.18870e-05   8.21164e-06  -2.04976e-06  -6.00482e-07   1.66738e-07  -9.53675e-09  -5.37242e-09  -7.92649e-10  -1.88380e-10      0.848371       1.04850       1.12263       1.16543       1.10976       1.04484      0.939945      0.785227      0.653549      0.517861      0.400673      0.299228      0.219838      0.153508      0.102259     0.0670000     0.0428945     0.0259104     0.0147719    0.00819748    0.00443779    0.00232178    0.00115204   0.000533355   0.000241517   0.000101965   4.23081e-05   1.60026e-05   5.68098e-06   1.85727e-06   5.58489e-07   1.51902e-07   3.67169e-08   7.67748e-09   1.34671e-09   1.59647e-10
  18  15 3012.1953    3.7730  0.9266 14.5231 -0.0006  0.0102   0.0375   0.0262    0.0627   0.0000   439.5584       6.42340       10.9073    -0.0830566      -1.10798     -0.123408      0.775355     -0.852012      0.932481      -1.85204     0.0208599      0.234811      0.104584    -0.0457520    -0.0411273     0.0277812    -0.0371079   -0.00693811    0.00838582   -0.00400421    0.00393949  -0.000602732   0.000285418  -0.000357683   3.15625e-05  -2.96061e-06  -7.16284e-05   2.71824e-05   7.93823e-06   1.55244e-06  -5.97941e-07  -2.13129e-07  -1.28441e-08  -1.52537e-09   8.64659e-10   1.41244e-10      0.920676       1.15739       1.21897       1.26339       1.19093       1.13838      0.993040      0.862137      0.726513      0.575608      0.444088      0.331037      0.238039      0.168799      0.110541     0.0733533     0.0451808     0.0273082     0.0162013    0.00882943    0.00490679    0.00250446    0.00124763   0.000575714   0.000264392   0.000110126   4.49243e-05   1.69055e-05   6.22721e-06   1.97223e-06   6.17845e-07   1.70592e-07   3.96193e-08   8.37720e-09   1.44340e-09   1.81315e-10
  18  16 3154.9239    3.8982  1.0229 14.7679 -0.0015  0.0111   0.0379   0.0288    0.0623   0.0000   438.5316       7.53322       13.3787     -0.672806      -1.88331      -4.30870      -1.44513      -2.75742      0.227784     -0.756549     -0.271941     -0.173990     -0.287590      0.141458    0.00174593      0.147491    -0.0599398     0.0127088    0.00876907     0.0158276    0.00315944    0.00216378   4.38644e-05    0.00116940  -0.000106907  -0.000130771  -2.89628e-05  -1.88575e-05  -1.03327e-05   1.18625e-07  -8.66902e-08  -1.55866e-07   7.83930e-08  -5.86270e-10   1.77026e-09  -1.19179e-10      0.967609       1.27770       1.31636       1.40306       1.27253       1.22349       1.07025      0.945767      0.775985      0.625832      0.486454      0.357628      0.255950      0.180363      0.118138     0.0795118     0.0474241     0.0295738     0.0170585    0.00987836    0.00519882    0.00272220    0.00133044   0.000645041   0.000288778   0.000125078   4.99211e-05   1.93957e-05   6.76941e-06   2.24904e-06   6.56640e-07   1.92405e-07   4.44594e-08   9.50994e-09   1.64631e-09   2.17321e-10
  18  17 3297.4370    3.5645  1.4592 14.4091 -0.0007  0.0137   0.0304   0.0359    0.0632   0.0000   440.2085       8.84880       13.3545      -2.88693      0.788291      -4.32005      0.111489      -2.79255       1.50686      -1.42672      0.350642    -0.0579849     -0.174071      0.202063     0.0575121     0.0728504    -0.0941328    0.00618807     0.0401742   -0.00228804   -0.00297086   -0.00737395    0.00203215   0.000867595   8.56081e-05   8.67005e-06   3.80986e-06  -3.90290e-06  -4.58658e-06  -6.42948e-07   5.24783e-07  -3.66958e-08   6.09261e-08  -3.24073e-09   2.08231e-09  -1.33570e-11       1.20000       1.54749       1.61878       1.70404       1.60718       1.50121       1.34759       1.13535      0.958076      0.753901      0.605034      0.438638      0.316538      0.219238      0.147200     0.0967806     0.0611950     0.0373517     0.0217785     0.0121503    0.00654471    0.00337014    0.00167995   0.000778806   0.000362396   0.000151735   6.29304e-05   2.35079e-05   8.39179e-06   2.73948e-06   8.38515e-07   2.32513e-07   5.60045e-08   1.15606e-08   2.10953e-09   2.50681e-10
  18  18 3440.0928    3.0880  2.2088 13.7769 -0.0005  0.0171   0.0222   0.0452    0.0563   0.0000   439.8771       6.48770       8.49432       1.44970     -0.487235      -3.36223       1.40178      -4.24062      0.677616      -3.19014      0.988665      -1.23465      0.834224    -0.0703455     -0.274852     -0.214083     0.0354949     0.0900796    -0.0365232    -0.0127952     0.0200035   -0.00170686   -0.00179480  -0.000243292  -0.000125123   0.000420308   8.83558e-05   1.32598e-06  -2.00775e-05  -9.29127e-07   1.99735e-06  -2.52159e-07  -2.92457e-08   6.61304e-09  -1.97013e-09   1.83422e-10       1.52146       1.96080       2.07684       2.14225       2.05942       1.92080       1.69380       1.44755       1.19417      0.954635      0.740973      0.548840      0.398331      0.278518      0.186647      0.123001     0.0768005     0.0471718     0.0272372     0.0153085    0.00823813    0.00427626    0.00209792   0.000988739   0.000444763   0.000191290   7.73311e-05   2.96748e-05   1.05710e-05   3.50126e-06   1.05160e-06   2.95276e-07   7.10070e-08   1.48719e-08   2.55585e-09   3.06815e-10
  18  19 3582.6743    2.5558  3.2948 13.1618 -0.0012  0.0213   0.0152   0.0576    0.0455   0.0000   438.0863       8.01736       14.7609       2.06071     -0.608328      -1.12839      -3.77538      -4.46587      -1.13919      -1.12890      0.327798     -0.940744      -1.41607     -0.432101     0.0181520      0.177303     -0.105412     0.0777550     0.0502343    0.00136741   -0.00675244  -0.000246906    0.00375384  -0.000200466   0.000380971   0.000517451  -4.96423e-05   4.64728e-05  -2.19856e-05  -5.27655e-06   9.43161e-07   2.52003e-07  -9.00467e-08  -1.92134e-08   3.69191e-10   6.76238e-11       1.90131       2.45746       2.59958       2.67053       2.56114       2.38121       2.12633       1.82201       1.51785       1.20813      0.939809      0.700062      0.504425      0.349324      0.236784      0.155039     0.0953429     0.0582886     0.0338956     0.0193152     0.0102173    0.00529421    0.00258932    0.00126159   0.000554096   0.000243705   9.54485e-05   3.71432e-05   1.31105e-05   4.41400e-06   1.31860e-06   3.71627e-07   9.02595e-08   1.89966e-08   3.26270e-09   3.83135e-10
[truncated: 1,877,307 more chars]
