# Supplementary material for: Global-Mode Analysis of Full-Disk Data from the Michelson Doppler Imager and the Helioseismic and Magnetic Imager
Source: Sol Phys. 2018 Jan 31;293(2):29. doi: 10.1007/s11207-017-1201-5 (PMC6566312; doi:10.1007/s11207-017-1201-5)
Supplement: Supplementary file 2 — (TAR 362.4 MB) [file 11207_2017_1201_MOESM2_ESM.tar › HMI/hmiv72dasym.8272]

   0  20 2899.1194    3.4920  1.0037 11.7515  0.0000     -0.683899  0.1757   0.4759   0.6724    4.9332   0.0000       3.25305    -0.0000       0.00000       0.00000       0.00000       0.00000       0.00000       0.00000       0.00000       0.00000       0.00000       0.00000       0.00000
   0  23 3303.6833    3.6543  1.6112 -1.2929  0.0000     0.0269933  0.3363   0.4479   0.8803 1000.0000   0.0000       2.82449    -0.0000       0.00000       0.00000       0.00000       0.00000       0.00000       0.00000       0.00000       0.00000       0.00000       0.00000       0.00000
   1  12 1885.1317    0.4569  0.3375 10.0593  0.0000       10.2675  0.1324   0.0733   0.2231    0.2067   0.0000       9.48261   476.3518      -12.2807       0.00000       0.00000       0.00000       0.00000       139.058       59.3326       0.00000       0.00000       0.00000       0.00000
   1  14 2156.9270    0.8835  0.7620  9.5117  0.0000       5.39239  0.1060   0.0811   0.1989    0.8385   0.0000       3.50358   464.6390      -18.3239       0.00000       0.00000       0.00000       0.00000       100.802       51.5285       0.00000       0.00000       0.00000       0.00000
   1  15 2292.1120    1.1347  0.7667 -1.0943  0.0000       4.38366  0.0847   0.0993   0.2361 1000.0000   0.0000       2.40793   394.4451       65.3291       0.00000       0.00000       0.00000       0.00000       90.9573       41.1796       0.00000       0.00000       0.00000       0.00000
   1  17 2559.2038    1.8494  0.7932 10.6257  0.0000       2.57178  0.2048   0.1568   0.2372    1.3810   0.0000       3.57576   630.3448       17.4544       0.00000       0.00000       0.00000       0.00000       202.654       80.9889       0.00000       0.00000       0.00000       0.00000
   1  21 3098.2073    4.4736  0.7125 12.1720  0.0000      0.740131  0.0899   0.3833   0.1848    1.6726   0.0000       1.90744   378.9661       71.4028       0.00000       0.00000       0.00000       0.00000       98.6130       47.6763       0.00000       0.00000       0.00000       0.00000
   1  22 3233.1955    3.7289  0.4999 13.9760  0.0000      -2.00480  0.1534   0.4023   0.1539    0.3378   0.0000       4.54269   364.5308       23.6848       0.00000       0.00000       0.00000       0.00000       176.447       72.7363       0.00000       0.00000       0.00000       0.00000
   1  26 3776.9986    1.8662  5.8251 10.7636 -0.0087      0.521447  0.4100   0.0769   0.8705    0.4792   0.0000      0.500810    79.4281       50.1618       0.00000       0.00000       0.00000       0.00000       306.036       179.946       0.00000       0.00000       0.00000       0.00000
   2  12 1945.8641    0.5005  0.4371  9.9929  0.0000       8.25282  0.1187   0.0457   0.1040    0.1901   0.0000       6.29322   451.5286       19.5529      -3.75814       6.44176       0.00000       0.00000       77.4412       61.1808       23.4609       7.00120       0.00000       0.00000
   2  14 2217.7022    0.9821  0.7171  9.4737  0.0000       2.93925  0.0764   0.0659   0.1474    0.6520   0.0000       1.94059   505.2420      -21.2463      -13.4050      -5.55378       0.00000       0.00000       50.2072       36.5230       20.4612       6.65732       0.00000       0.00000
   2  16 2485.9918    1.6535  1.2459  9.8290  0.0000       4.05322  0.1085   0.0941   0.2042    1.6487   0.0000       1.63257   362.6875      -67.7622      -15.3331      -7.53801       0.00000       0.00000       53.2226       47.6318       22.3026       10.1989       0.00000       0.00000
   2  17 2619.8283    2.2990  0.8806  0.1316  0.0000       3.05737  0.0911   0.1334   0.1389 1000.0000   0.0000       1.59984   453.6739       32.8848       33.9225      0.307164       0.00000       0.00000       45.8027       34.9252       23.1971       7.39642       0.00000       0.00000
   2  19 2889.6495    3.4753  0.8049  3.0632  0.0000       1.38303  0.0677   0.2521   0.2213 1000.0000   0.0000       1.29123   411.2812       2.87657      -9.68405     -0.738597       0.00000       0.00000       48.7015       43.9783       15.8159       6.10827       0.00000       0.00000
   2  20 3024.8433    3.8849  0.7787 12.1502  0.0000       2.13959  0.0716   0.2512   0.1603    0.8972   0.0000       2.00435   468.5179       66.5674      0.889991       8.32492       0.00000       0.00000       42.4317       31.5551       19.9298       6.33084       0.00000       0.00000
   2  21 3159.9684    4.2482  1.1465 -0.6333  0.0000      0.166007  0.0861   0.2402   0.2197 1000.0000   0.0000       1.48597   381.8778       28.2833       28.2353       22.5281       0.00000       0.00000       47.1244       37.7397       21.1869       7.64370       0.00000       0.00000
   2  22 3295.0699    3.8710  1.3809 10.6153  0.0000       1.41959  0.1206   0.2010   0.2265    4.5356   0.0000       1.45062   351.3430       68.5483      -6.61618       6.58463       0.00000       0.00000       66.8491       51.5610       25.6732       8.57840       0.00000       0.00000
   2  24 3566.9247    2.4886  3.2163 11.5224  0.0000      0.261280  0.2022   0.0937   0.3657    0.3678   0.0000      0.504688   388.4985      -29.5869       22.9472       25.3637       0.00000       0.00000       98.7742       83.7869       45.0027       18.4166       0.00000       0.00000
   3  12 2001.1446    0.5973  0.5046  9.8394  0.0178      0.910561  0.0555   0.0405   0.0943    0.2168   0.0000       2.89136   434.2162      -7.24338      -4.80953       17.2141      -10.1113    -0.0317345       21.5586       20.8802       16.7643       10.5169       4.88776       1.44427
   3  13 2137.8840    0.7178  0.6162  9.6212 -0.0024       6.99558  0.0572   0.0455   0.1205    0.3843   0.0000       2.22673   399.7726       42.2157      -6.24688       11.6762      0.749137      0.294396       21.5634       24.5927       15.6180       10.1450       4.19418       1.63290
   3  14 2273.4045    1.0957  0.7713  9.3941  0.0000       2.07961  0.0703   0.0594   0.1192    0.7535   0.0000       1.79575   471.2298       7.43218       38.1813       22.4425      -10.5672      0.847854       26.7914       25.2013       18.9904       10.6718       4.25874       1.32428
   3  15 2407.6372    1.4379  0.8477 10.8487  0.0000       2.60902  0.0673   0.0775   0.1490    0.3836   0.0000       1.80763   453.0598      -25.9901      -16.6051      0.139244       13.3935      0.814301       24.8063       24.3718       17.9644       10.0930       4.88538       1.46834
   3  16 2541.6887    1.7490  1.0177 10.6946  0.0000       2.19392  0.0847   0.0888   0.1554    0.7354   0.0000       1.48066   450.8131       14.9611       13.5188      -15.4192       6.34244     -0.809457       30.0996       24.1949       22.4071       16.0021       6.15145       1.68130
   3  17 2676.2657    2.2619  0.9318 11.5524  0.0000       2.81424  0.0858   0.1234   0.1497    0.5771   0.0000       1.59568   406.4875       10.8501      -42.2489      -17.6540      -2.65818      0.188447       29.9500       22.6478       23.9924       15.6407       7.00173       1.58136
   3  18 2811.5744    2.9664  0.7811 11.6045  0.0000       2.78788  0.0664   0.1596   0.1159    0.6550   0.0000       1.61240   409.3633       46.4312       20.8839       17.1458       4.05395      -4.34895       27.8616       28.1512       17.7194       10.2440       4.11652       1.36757
   3  19 2947.0119    3.8847  0.7130 11.8216  0.0000      0.396477  0.0640   0.2205   0.1241    0.8162   0.0000       1.71177   400.5263       14.7552       15.5134       6.49800       1.55251      -1.36205       22.6714       21.5277       17.2902       8.50785       4.84475       1.32150
   3  20 3082.2889    3.9821  0.9695 12.0815  0.0000     -0.710975  0.0708   0.1948   0.1443    0.8698   0.0000       2.05786   364.7920       76.5901     0.0945108       18.9267      -5.48193       1.54226       27.8628       25.6229       19.2632       11.8509       5.08638       1.46213
   3  21 3217.9066    3.9414  1.2183 12.3442  0.0000       3.22565  0.0975   0.1970   0.1759    0.9116   0.0000       2.82655   433.8851       19.1452      -17.3408       12.1193      -5.59204       1.04800       33.0445       28.5890       22.8472       14.3456       5.79332       1.51201
   3  22 3353.4596    3.5348  1.7617 11.8159  0.0000     -0.207192  0.1166   0.1419   0.2088    0.7035   0.0000      0.962528   460.9473       35.2958      -44.7496       29.0120      0.347104      -1.49092       38.6831       34.2462       27.9358       16.3588       7.52613       1.93372
   3  23 3489.6198    2.9590  2.1761 11.5640  0.0000      0.916574  0.1301   0.1097   0.2338    0.5149   0.0000      0.532939   467.3025       38.1233      -1.65860       3.26226      -5.63091      -1.01415       47.0561       36.2261       34.8469       23.4139       9.47145       2.23154
   3  24 3626.2123    2.5042  4.0860 10.6676  0.0000      0.734371  0.1637   0.0645   0.3347    0.3364   0.0000      0.297408   472.6290       54.8678       1.55344      -19.0078      -1.21463      -5.11636       54.5144       51.7276       39.9890       23.7295       10.9254       3.17025
   3  25 3762.8482    2.0709  5.2041 10.6810  0.0000      0.425436  0.2104   0.0520   0.3793    0.2390   0.0000      0.229604   413.0808       30.8130      -38.8984      -15.0819       30.4054       4.43837       68.0786       66.1053       49.1492       30.0385       13.3396       4.17085
   4   9 1640.9792    0.2067  0.1311  9.9975  0.0000       47.4094  0.0639   0.0278   0.0613    0.0930   0.0000       32.9293   436.8133      -21.1384       10.8554       5.96758       2.41853       1.39083       21.9896       20.7637       23.5132       9.56861       5.58576       3.19313
   4  10 1778.0489    0.3495  0.2774  9.8419  0.0000       1.71286  0.0352   0.0295   0.0727    0.0986   0.0000       6.23339   455.8647       13.8616       11.3194      -2.92914     -0.947173      -1.24637       10.8276       11.6663       11.1709       6.63865       4.73009       1.86628
   4  11 1914.7608    0.4066  0.2634  9.9418  0.0000       13.4191  0.0337   0.0330   0.0581    0.1128   0.0000       5.81705   441.0438      -4.36352      -2.40801       9.48176       7.16494       4.03740       10.4825       11.0784       9.61408       6.51771       3.87958       2.06069
   4  12 2051.7246    0.6221  0.4364 10.0484  0.0000       6.52700  0.0346   0.0432   0.1027    0.1384   0.0000       2.97265   458.2990       8.99954       10.4426      -9.11996       4.84189       2.38060       11.1838       11.2329       10.2070       6.44483       4.28664       1.93645
   4  13 2188.4336    0.9281  0.6137  9.7946  0.0000       8.54413  0.0561   0.0477   0.0826    0.2813   0.0000       2.07511   424.4119       15.8414      0.183938       4.89347       16.6339      -3.34191       14.8499       14.1836       13.4582       10.0862       6.11648       3.11929
   4  14 2324.1838    1.2899  0.8486  9.7798  0.0000       2.71527  0.0623   0.0604   0.1171    0.6791   0.0000       1.48294   438.1911       12.7316       14.0747       10.8928      -7.43738       3.59033       16.4365       17.3536       16.9923       11.3041       6.61734       3.76916
   4  15 2458.6250    1.7314  0.7847 10.9093  0.0000       3.13538  0.0577   0.0909   0.1111    0.6250   0.0000       1.48810   444.1262      -12.9769       15.9693      -4.11882      -9.69796      -3.48490       17.3579       18.0267       15.3521       10.8339       6.69253       3.06212
   4  17 2728.5255    2.6515  0.8672 11.8287  0.0000       1.56731  0.0685   0.1287   0.1254    0.5410   0.0000       1.63205   418.5387       25.6276       1.99596      -1.55575      0.669467       5.81598       21.9077       21.9395       17.0713       12.0470       6.49038       3.36697
   4  18 2864.2166    3.3315  0.7662 12.2366  0.0000      0.956637  0.0565   0.1583   0.0996    0.4756   0.0000       1.42765   436.6251      -9.76682       11.4969     -0.601294      -3.84356      0.923926       19.6038       17.4101       15.4465       11.5225       6.63425       3.24794
   4  21 3271.8141    3.8186  1.3044 12.5872  0.0000      0.901007  0.0848   0.1669   0.1759    0.5403   0.0000       1.58156   444.9997      -20.0721      -2.65863       1.93793      -3.33163      -1.60227       22.8483       20.0454       18.4886       14.2535       8.19951       3.93340
   4  22 3408.2019    3.1284  2.1617 10.9035  0.0004     0.0126466  0.1023   0.0953   0.1904    0.7625   0.0000      0.568593   425.9337       39.1216       22.4806       22.2110      -1.51680      -9.61334       25.2930       28.2661       22.1896       16.9776       10.1495       4.75872
   4  23 3544.8872    2.9346  2.9239 10.5707 -0.0002      0.292984  0.1168   0.0821   0.2426    0.6970   0.0000      0.313241   400.8091      -27.7934      -6.07399       13.4900       3.09286      -2.74082       31.1996       31.8433       26.8085       18.8178       11.0682       5.34536
   4  24 3681.7530    2.2526  5.1363 10.5189  0.0000      0.683881  0.1704   0.0480   0.3247    0.2614   0.0000      0.188744   389.4903       90.5453       55.1123      -43.7464      -13.6301      -13.2726       42.1541       45.1563       36.2174       27.2433       15.9307       7.83894
   5  10 1823.4848    0.3985  0.3090  9.8654  0.0000       13.1786  0.0991   0.0365   0.0908    0.0926   0.0000       5.41731   433.6872      -6.99978       7.17101      -1.41006      -2.73457       1.59465       43.2447       40.4654       26.6061       11.3094       6.58515       4.51415
   5  11 1960.6676    0.4930  0.4499  9.9205  0.0000       13.8482  0.0438   0.0307   0.0853    0.1065   0.0000       3.99150   439.7543       5.50129      -11.1743      -3.32540      -4.67278      -2.73148       12.3886       13.7427       12.6443       7.91515       4.98162       2.88334
   5  12 2098.4768    0.6828  0.6378  9.7502  0.0000       6.86939  0.0469   0.0328   0.0907    0.1894   0.0000       1.99254   465.7588       4.37569       4.69699       12.3192       11.2252       1.59171       11.3298       12.5091       11.6632       8.19626       6.88062       3.51579
   5  13 2235.5687    0.8830  0.7516 10.3399  0.0000       5.22167  0.0617   0.0410   0.0938    0.2053   0.0000       1.86933   419.0552       1.86016       28.5468      -7.87598      -1.92465    -0.0167795       13.2080       13.6120       14.1890       10.8585       6.73989       4.46998
   5  14 2370.9961    1.2603  0.7756 10.9430  0.0000       2.77148  0.0527   0.0558   0.0987    0.2178   0.0000       1.45348   430.5349       8.99150      -26.6093       6.48956       11.3295       14.3370       12.5172       13.6396       11.5989       9.38117       6.83509       4.17901
   5  15 2506.2899    1.6826  0.9165 11.1631 -0.0005       4.53937  0.0635   0.0705   0.1061    0.2721   0.0000       1.49499   414.5062      -1.07250      -24.7493       14.7945       4.33971       1.38795       12.8886       14.3314       12.6333       10.0252       7.35036       4.13689
   5  16 2641.2556    2.1576  0.8590 11.6486  0.0009       1.28288  0.0583   0.0899   0.1006    0.3008   0.0000       1.30602   450.6596       5.86538       7.39167      -8.42581      -7.53041       7.32395       15.6525       15.4430       13.0105       12.0358       7.45824       4.08402
   5  18 2913.7534    3.5426  0.8478  4.5830  0.0000     -0.166437  0.0460   0.1435   0.1044 1000.0000   0.0000      0.956443   430.0786       27.5253       12.9383      -3.21117       3.44225      -1.47117       11.3211       11.9122       10.0749       8.56185       6.56395       4.06075
   5  19 3050.0197    4.2098  0.9478 12.3860  0.0000       1.64224  0.0671   0.1798   0.1075    0.9145   0.0000      0.912285   433.1990       15.0139      0.512735      -1.85369       11.6785       7.59833       13.0630       17.1713       13.3075       11.1191       7.60003       4.38399
   5  20 3186.4286    3.7593  0.9899 13.2487  0.0000       2.08314  0.0633   0.1729   0.1352    0.4253   0.0000       1.43002   431.2221      -3.59073       52.0566      -1.60908      -1.33598      -5.82501       14.0470       15.6441       13.9618       11.1954       7.19784       4.61460
   5  22 3459.7462    2.9476  2.1830 11.8764 -0.0014       2.01237  0.1012   0.0938   0.2149    0.4254   0.0000      0.626968   443.2667       108.568       12.9221       4.02664       3.69102      -1.42959       22.4358       25.0542       21.3118       17.1361       11.0033       6.60738
   5  23 3596.8740    2.5091  3.3643 11.4465  0.0000      0.226903  0.1390   0.0654   0.2380    0.2750   0.0000      0.348607   366.4307      -3.28992      -15.3252       38.8719      0.742351      -13.8994       29.4237       31.7962       28.8627       21.6256       15.1762       8.69043
   5  26 4010.1843    1.5536  8.2964 10.1830 -0.0055      0.375106  0.2310   0.0269   0.4533    0.1331   0.0000      0.112462   458.3814       70.7393       1.39116       29.0541       2.70360       22.0014       45.7155       52.9043       44.4832       36.4380       24.0330       14.8972
   6   8 1587.4679    0.1924  0.1328  9.9713  0.0000       51.5470  0.0306   0.0210   0.0487    0.0737   0.0000       24.0911   431.0306       6.58335       18.2605       5.09815     -0.690121      -3.61005       9.20601       11.8729       9.43735       7.77130       5.37840       2.71910
   6   9 1727.8166    0.3162  0.1727  9.8158  0.0000       21.9155  0.0253   0.0263   0.0379    0.0750   0.0000       8.86126   437.0085      -6.49115       6.43118     -0.837672       1.96720       3.60645       6.30955       5.48499       5.54465       5.06764       4.37522       2.34307
   6  10 1866.1710    0.4452  0.2658  9.9565  0.0000       15.6489  0.0373   0.0299   0.0491    0.0894   0.0000       5.04063   433.5023      -3.08816       18.2648       2.72982       3.15801      -2.33772       10.6839       10.2185       8.52462       5.95149       4.82929       3.64936
   6  11 2004.1617    0.6092  0.5303  9.7095  0.0000       7.37156  0.0462   0.0298   0.0795    0.1568   0.0000       2.15104   436.5815      -7.14042       8.89923      -16.2648       9.75000      -1.19337       11.9574       11.1307       9.66901       8.23695       7.44970       4.39063
   6  12 2142.6464    0.7990  0.6341  9.6775  0.0000       8.23408  0.0396   0.0349   0.0796    0.2007   0.0000       1.52602   442.3184      -6.71578       11.7366      -16.9522       2.14093     -0.216212       9.35676       9.75115       9.00700       7.69247       5.63847       3.43887
   6  13 2279.9644    1.1564  0.6443 10.3384  0.0000       5.79337  0.0501   0.0510   0.0778    0.2451   0.0000       1.32286   441.4000       13.5083      -3.06072      -9.14117    -0.0580432       7.45834       12.8752       14.7117       14.0171       10.5300       6.85675       3.93909
   6  14 2415.6316    1.4663  0.8512 10.9747  0.0000       4.11642  0.0552   0.0566   0.0952    0.2122   0.0000       1.42568   433.1572       7.63952       5.43050      -1.89890      -3.01337       3.39211       11.4841       12.0548       11.8149       9.16820       6.54368       4.47026
   6  15 2551.1138    1.8773  1.0283 11.0831  0.0000       1.51744  0.0652   0.0699   0.1110    0.3350   0.0000       1.25873   436.2015      -4.92197       14.2556      -12.5866       10.1420       1.60333       13.9561       15.1191       12.9049       11.3168       7.87756       5.27628
   6  16 2687.1839    2.5565  0.7320 11.4805  0.0000       2.97959  0.0441   0.1028   0.0813    0.3008   0.0000       1.02547   432.3120      -4.90331       4.73052      -14.6604      -9.77306     -0.361063       10.1113       10.9609       10.0971       8.40858       5.83502       4.01439
   6  17 2823.8446    2.9796  0.7516 12.5072  0.0000       3.43953  0.0487   0.1205   0.0797    0.2144   0.0000       1.34232   459.9034       16.6617      -7.92936      -11.7926       10.6783       3.80386       9.03694       10.6022       10.2436       7.80939       6.07770       3.74031
   6  18 2960.7564    3.7348  0.7134 12.8003  0.0000       1.37007  0.0437   0.1570   0.0774    0.2216   0.0000       1.29506   417.0660       15.4544       10.9585       17.1707      -9.38809      -7.52708       9.52293       10.7023       9.98080       7.86935       5.50498       3.81760
   6  19 3097.3662    4.0284  0.8134 12.9037  0.0000       1.74761  0.0463   0.1622   0.0934    0.2835   0.0000       1.19483   433.3642     -0.274480      -3.40635      -2.94546      -10.9420       5.82168       9.89328       11.5105       10.2393       8.52310       5.81600       3.64850
   6  20 3234.0953    3.9734  1.1516 13.1606  0.0000       1.44979  0.0696   0.1467   0.1245    0.3194   0.0000       1.30069   429.6933       17.4511       30.0631       15.8683      -10.2063      -12.5262       12.7331       12.9382       11.0585       10.6114       8.68408       5.73911
   6  21 3371.1186    3.3045  2.0304 11.9576  0.0000       1.42217  0.0953   0.0891   0.1652    0.3288   0.0000      0.597076   451.8887       30.1185       8.54331       8.63345       19.5158      0.367472       14.4393       19.6009       15.1365       14.7616       10.4156       7.48424
   6  23 3646.4282    2.3015  3.8598 11.3112 -0.0030      0.584203  0.1345   0.0484   0.2475    0.1676   0.0000      0.252779   422.9733      -14.0670      -2.36411       23.3970       12.8878       9.61972       22.8830       26.6181       23.7361       21.4900       15.2096       10.7068
   6  24 3784.2438    2.0310  5.2562 10.6305  0.0000      0.408346  0.1540   0.0383   0.2991    0.1863   0.0000      0.153720   424.7002       65.0912       40.4247       47.6401       7.20155       3.49082       26.4424       31.8037       28.6933       24.5422       17.7130       11.8800
   6  26 4060.7114    1.4541 10.0652 10.3006  0.0000     0.0466112  0.2531   0.0221   0.4855    0.0802   0.0000     0.0916035   507.3372      -6.90433       54.8503       23.1546       9.64812      -17.3052       40.1225       48.5002       43.3662       37.8363       27.7647       19.0151
   7   9 1767.6813    0.2912  0.2409  9.9069  0.0000       22.3426  0.0485   0.0207   0.0783    0.0794   0.0000       11.2659   438.2792      -11.2373       12.6210       8.01926      -3.78837       2.74249       12.2288       9.36752       5.53675       5.96171       9.16291       6.17285
   7  11 2045.9061    0.5964  0.5541 10.0292  0.0000       7.78944  0.0389   0.0273   0.0773    0.1170   0.0000       2.20137   437.4092       2.28160       5.29254      -1.64025      -2.11843      0.655801       8.02829       8.87909       8.44093       6.60193       5.96498       4.15297
   7  12 2184.6426    0.8726  0.6139 10.2308  0.0000       7.12119  0.0356   0.0366   0.0797    0.1544   0.0000       1.75699   434.4382      -16.4284       21.6083       6.82625      -4.60067      -3.36395       6.66669       7.44147       7.26289       6.06724       4.55310       3.93832
   7  13 2322.1788    1.1715  0.7466 10.4914  0.0000       3.62876  0.0417   0.0444   0.0854    0.1994   0.0000       1.43901   425.9856      -1.79617       8.32259      -6.25993     -0.334417       2.65544       8.39155       10.1363       9.04900       7.23556       6.43039       4.37833
   7  14 2458.2415    1.6738  0.8221 11.2820  0.0000       1.46303  0.0438   0.0618   0.0897    0.1934   0.0000       1.20332   425.0661       25.4070       2.07742       8.31110      -1.64737       2.18283       7.54876       8.94520       8.45712       7.07845       5.70216       3.94385
   7  15 2594.3993    1.9551  0.9645 11.6379  0.0000       5.02472  0.0532   0.0705   0.0991    0.2117   0.0000       1.30903   433.8004       19.0347       11.4578      -8.09324      -3.27908      -2.48672       8.50921       11.1584       10.1574       8.01441       6.64239       4.81274
   7  16 2731.1603    2.6266  0.8467 12.0163  0.0000      0.787628  0.0471   0.0947   0.0822    0.2318   0.0000       1.08201   436.4134      -4.98647       19.2502      -2.17217       5.64103      -4.97450       8.36679       9.83437       9.33478       7.43960       6.14973       4.57125
   7  17 2868.4112    3.0672  0.8947 12.7627  0.0000       2.06793  0.0479   0.1126   0.0969    0.2055   0.0000       1.09522   442.1691      -7.03517       6.32920       4.40706      -4.85660      0.354372       8.89286       9.88193       9.83617       8.09933       6.43692       4.43532
   7  18 3005.7535    3.9007  0.8979 12.8653  0.0000       1.41830  0.0495   0.1399   0.0902    0.2479   0.0000       1.10968   435.6639       11.9667       9.22657       3.82207       1.55335      -4.92215       8.75833       9.84090       9.24531       8.14260       6.16363       4.42414
   7  19 3142.8672    4.0634  0.8390 13.2009  0.0000       2.10619  0.0485   0.1475   0.0797    0.2059   0.0000       1.14686   444.3636       21.9545       7.96348      -2.47861      0.678098      -10.1787       8.60565       10.3213       9.55664       8.35900       6.24393       4.13638
   7  20 3279.9546    3.7064  1.3735 12.8446  0.0000      0.887014  0.0672   0.1161   0.1266    0.2324   0.0000       1.10364   434.2902       19.9126       7.35233       11.2507      -6.24325       1.51783       10.1826       11.0748       11.0684       9.78420       7.57431       5.30024
   7  21 3417.5781    3.1960  1.8436 12.2113 -0.0065      0.318128  0.0759   0.0851   0.1401    0.2327   0.0000      0.564518   431.2444      -8.88468      -5.07660       11.6659       1.56721       3.36683       12.5976       14.1000       13.3614       11.6859       9.05310       6.46921
   7  22 3555.4815    2.6287  3.0714 11.5632  0.0000      0.566481  0.1026   0.0575   0.1957    0.1887   0.0000      0.307541   441.8914       42.0013       15.2541       7.59819       6.57559      0.932768       15.6924       19.5897       17.9945       15.5607       11.7673       8.30335
   7  23 3693.6615    2.2349  4.1991 11.1032  0.0000      0.298004  0.1240   0.0407   0.2326    0.1503   0.0000      0.187782   432.8162       55.8177       25.9652      0.153312      -6.07713      -23.7706       19.1025       22.7029       21.9019       19.1458       14.1898       9.94182
   7  24 3832.5199    1.7878  5.9489 10.8587  0.0000      0.672862  0.1634   0.0302   0.3123    0.1000   0.0000      0.150672   407.1319       77.5480       29.9381       14.7475       7.59064      -8.96324       23.8800       28.6168       27.4097       23.6226       18.1537       13.6868
   8   8 1665.7566    0.2703  0.1947  9.9860  0.0000       13.3727  0.0243   0.0198   0.0500    0.0609   0.0000       8.59783   438.1413     -0.945177       11.0882    0.00727948      -1.45483      -1.04525       5.21216       5.59600       5.87418       4.97449       4.11496       3.29704
   8   9 1806.2567    0.3459  0.2932  9.8278  0.0000       21.9342  0.0312   0.0202   0.0521    0.0768   0.0000       5.81158   445.5360       7.43143       14.9815      -2.08766       4.64444     -0.160070       5.69265       7.32240       8.28619       6.42375       4.41089       3.42433
   8  10 1946.1755    0.5096  0.3811 10.0191  0.0000       10.4766  0.0244   0.0266   0.0660    0.0877   0.0000       2.98385   436.9532      -12.0392       11.1513      -8.87281      -2.86306       1.38473       4.33395       5.16937       5.28900       4.32484       3.51199       2.91450
   8  11 2086.3040    0.6869  0.5604  9.8249  0.0003       8.42131  0.0352   0.0282   0.0677    0.1313   0.0000       1.72497   434.0227       6.78855       10.4068       3.45786      -2.90049     -0.943324       6.33743       7.77488       7.21310       5.90670       4.76092       3.41679
   8  12 2225.2272    0.9311  0.6716 10.3995  0.0000       6.56179  0.0396   0.0359   0.0728    0.1467   0.0000       1.53649   434.8565       4.39693     -0.550460      -10.0158      -2.59364      -6.15180       6.27490       7.59266       7.88220       6.97812       5.10745       3.64924
   8  13 2363.0557    1.3181  0.7676 10.7638  0.0000       6.80677  0.0404   0.0472   0.0794    0.1690   0.0000       1.24830   450.3822       9.12784       15.2786      -4.89702       5.84052      -4.90095       6.37517       6.67226       6.69652       6.83569       5.04525       3.72551
   8  14 2499.6294    1.6104  0.8803 11.4735  0.0000       3.20025  0.0533   0.0548   0.0828    0.1539   0.0000       1.33093   439.6501       7.34217       17.5726     -0.917143      -10.9843     -0.129852       8.21293       9.91140       9.79214       8.28676       7.00873       4.87193
   8  15 2636.1762    2.0770  0.8961 11.2781  0.0000       1.94761  0.0435   0.0665   0.0843    0.2470   0.0000       1.11489   446.5005       11.9167       11.7174      -2.85302      -4.21817       3.22054       6.51203       8.11415       7.77043       6.67247       5.46909       4.04135
   8  16 2773.7713    2.7339  0.9405 12.0690  0.0000      0.406961  0.0458   0.0883   0.0871    0.2334   0.0000       1.02693   435.0399       12.8274      -1.96869      0.203167      -1.17232      -4.88843       6.78753       7.31438       7.69264       6.68403       5.69115       4.25959
   8  17 2911.6316    3.2616  0.9022 12.3466  0.0000       1.48944  0.0450   0.1076   0.0873    0.2389   0.0000      0.965247   446.9691       16.8857       12.1046       7.26767       6.54341      -2.75193       6.36445       7.40237       7.51004       6.88396       5.46884       3.90849
   8  18 3049.2757    3.9651  0.7976 13.1494 -0.0009       1.19541  0.0415   0.1369   0.0791    0.1727   0.0000      0.911613   432.5785       3.95191       7.34518       13.1892       3.27234       5.18231       6.20868       7.61788       7.04334       6.66023       5.15327       4.35824
   8  19 3186.7281    3.8559  1.0854 13.2825  0.0004     -0.661641  0.0564   0.1240   0.1025    0.2008   0.0000       1.05392   438.2091       4.52407       21.6447      -1.04922       8.01883       2.42550       8.28271       9.61860       9.96270       7.91654       6.67740       5.28778
   8  20 3324.6167    3.5852  1.5148 12.5463  0.0000       2.79780  0.0643   0.0969   0.1170    0.2240   0.0000       1.10145   421.2181      -1.29294       15.3578       10.5916       7.83743      -8.43553       9.73425       12.0271       11.6608       10.2384       7.71084       6.01522
   8  21 3462.6127    2.9740  2.4366 11.6579  0.0000     0.0265767  0.0849   0.0635   0.1475    0.1883   0.0000      0.420207   437.5913     -0.331521       23.7906       22.9985       10.4223      -8.86475       11.0387       13.5514       13.2961       11.9260       9.66260       6.97555
   8  22 3601.0143    2.4169  3.5301 11.5528  0.0000      0.451024  0.1080   0.0475   0.1933    0.1363   0.0000      0.225245   443.3101       22.5440       12.8874       9.50275       10.8456      -4.65535       14.3455       16.5830       16.4839       15.1779       12.0719       9.42155
   8  23 3739.5741    2.0099  4.9943 11.1002  0.0000      0.444716  0.1405   0.0346   0.2438    0.1110   0.0000      0.166657   455.7630       45.3716       30.1970       20.5396      -21.4177       11.8774       18.2736       21.9518       21.6495       19.5451       15.3175       12.1093
   8  24 3878.6712    1.7821  6.7645 10.7032  0.0000      0.273106  0.1606   0.0261   0.3021    0.0891   0.0000      0.109567   428.5692       60.9329      -19.8279      -10.0440       27.7496      -2.17765       20.7324       25.6574       25.0377       23.1752       17.8645       13.8463
   8  25 4018.0106    1.4974  8.6497 10.4269  0.0000      0.272014  0.1994   0.0207   0.3710    0.0738   0.0000     0.0951118   487.8735      -22.6952       58.7102       2.80087      -51.8164       13.8832       24.7174       30.8400       29.4688       27.2821       21.9439       16.0972
   8  26 4156.6986    1.2621 11.9826 10.1693  0.0000     0.0118336  0.2765   0.0167   0.4974    0.0632   0.0000     0.0848670   398.0127       70.1365       59.4677       16.6455       14.5716      -17.4289       32.2795       40.3579       39.7243       34.9807       28.4523       21.0575
   9  10 1984.2903    0.5007  0.3917 10.1895  0.0000       14.4870  0.0315   0.0237   0.0547    0.0814   0.0000       3.40473   432.7781       1.96666       8.41863     -0.275723      -2.98342      -1.65359       4.42914       5.69516       5.14695       5.10354       3.97823       3.39919
   9  11 2125.2055    0.7650  0.5890  9.8873  0.0000       7.49753  0.0318   0.0286   0.0678    0.1523   0.0000       1.53609   444.7991      0.450677       9.19793      -1.95171     -0.263704      -1.04115       4.42491       5.93017       5.35043       4.59710       4.56493       3.32493
   9  12 2264.7228    1.0312  0.7272 10.3432  0.0000       6.94854  0.0376   0.0347   0.0710    0.1475   0.0000       1.24813   435.2923      -5.37785       12.0786      0.240766      -4.20317       2.48856       5.28680       6.54476       6.51341       5.67589       4.72682       3.60796
   9  13 2402.4125    1.3537  0.6773 11.3239  0.0000       5.94731  0.0335   0.0493   0.0771    0.1184   0.0000       1.57389   445.4764      0.881677       18.5305       10.6238      -7.24334      -6.30941       4.68173       5.90791       5.93380       5.01199       4.31017       3.39173
   9  14 2539.5956    1.9110  0.7473 11.7444  0.0000      0.814667  0.0359   0.0653   0.0745    0.1507   0.0000       1.05007   438.3157      -11.7448      -1.70673       4.78180      0.126645       5.52279       5.00132       5.64464       5.60818       5.46155       4.58193       3.56776
   9  15 2677.1577    2.4362  0.7692 11.5701  0.0000       2.88743  0.0346   0.0806   0.0700    0.1995   0.0000       1.01121   443.6316       1.07159       19.0288      -2.92299      -7.48087       2.45875       4.73506       5.54515       5.27700       5.23259       4.42847       3.32257
   9  16 2815.1986    2.9808  0.8270 12.0009  0.0000      0.231850  0.0391   0.0927   0.0687    0.2350   0.0000      0.897985   444.5892       2.58492       8.41346       2.37812      -3.48472      -2.78060       5.30236       6.59532       6.14502       6.15373       5.00348       3.81207
   9  17 2953.6240    3.5073  0.9267 12.2647  0.0000       1.98032  0.0418   0.1079   0.0788    0.2511   0.0000      0.772252   446.9958       12.2402      -6.28816       1.98755      -7.40990      -1.51500       5.76578       6.34178       6.33195       5.99840       4.88560       4.11386
   9  18 3091.5425    3.8660  0.8901 13.0820  0.0000       1.42778  0.0413   0.1197   0.0785    0.1821   0.0000      0.923679   443.3413       13.1001      -4.53456      -4.24873      -6.15554       1.28081       5.29065       6.85539       6.51811       6.31532       4.90871       4.06621
   9  19 3229.6885    3.5612  1.3824 12.9815  0.0000       2.37355  0.0617   0.0963   0.1154    0.1665   0.0000      0.920413   450.1646       6.39276       5.55187     -0.696083     -0.788921     -0.170612       7.20675       9.20612       8.57385       8.20187       6.80711       5.41850
   9  20 3367.9162    3.2881  1.7842 12.7054 -0.0003       1.21986  0.0725   0.0795   0.1260    0.1373   0.0000      0.672968   431.3148       19.9654      -3.01714       6.63921      -3.39112      -2.58474       8.17062       9.54476       9.65665       9.41667       7.47204       5.88011
   9  21 3506.5796    2.7646  2.3824 12.3475  0.0000       1.24698  0.0817   0.0601   0.1549    0.1094   0.0000      0.419655   459.1981       8.10655       9.12114       10.7183      -9.92558      -24.7216       9.84028       12.1102       12.2799       11.0642       9.23607       7.23988
   9  22 3645.4729    2.2888  3.5425 11.7078  0.0000      0.680984  0.1041   0.0428   0.1900    0.0949   0.0000      0.250969   441.0231       14.0643      -20.2974       8.77231       6.71118      -5.16082       12.9033       14.8028       14.8668       13.9165       11.9554       9.28583
   9  23 3784.7675    1.9879  5.2869 10.9584  0.0000      0.619122  0.1299   0.0301   0.2351    0.0917   0.0000      0.145047   441.0936       33.3445       31.3883       19.4448      -30.3874      -15.7681       15.0417       17.6274       18.0361       16.5838       14.1691       11.0599
   9  24 3923.8033    1.6573  7.3140 10.5757  0.0000      0.326078  0.1612   0.0221   0.2961    0.0777   0.0000      0.100766   439.4402      -43.1297      -21.0088       3.58445       19.9260     -0.804389       18.6804       22.2242       22.1539       20.4638       17.8564       13.9908
   9  25 4063.7933    1.4072  9.7417 10.4895  0.0000      0.267553  0.2105   0.0187   0.3903    0.0593   0.0000     0.0852934   436.7958       1.54157       70.9460       15.2165      -23.9086      -32.4386       22.8961       28.3341       27.8488       26.1339       22.1049       17.5245
   9  26 4202.8750    1.1870 11.8746 10.2764 -0.0002     0.0525988  0.2616   0.0154   0.4824    0.0536   0.0000     0.0874099   428.8399       5.26268      -5.72897      -54.6546       8.23530      -1.61136       26.8069       32.3756       33.1394       30.9750       25.5571       20.7287
   9  29 4621.3014    0.6495 20.3374 10.1454  0.0000     -0.511490  0.6994   0.0104   1.0401    0.0385   0.0000      0.133845   358.7169      -52.7164      -20.1900      -43.7100       42.8417      -1.01481       54.0240       70.0391       69.9730       64.7672       53.3133       42.5168
  10   6 1443.4623    0.1369  0.0952 10.0236  0.0000       10.6664  0.0384   0.0158   0.0371    0.0416   0.0000       43.8735   440.8946      0.560278       6.96498      -7.49186      -1.75502       1.21050       5.93553       6.01619       4.29408       4.01596       5.77765       4.33799
  10   9 1880.0572    0.4157  0.2991  9.8262  0.0000       17.3138  0.0214   0.0213   0.0487    0.0716   0.0000       3.63162   436.9199       6.43095       7.81980     -0.433128      -5.37131      -1.10102       3.39815       3.92284       4.01296       3.39994       3.22923       2.47662
  10  10 2021.5605    0.6372  0.4576  9.9501  0.0000       8.90879  0.0273   0.0249   0.0499    0.0978   0.0000       1.91449   442.3780       1.87832       12.0718      0.518522       1.84347       3.96805       3.82446       4.60220       4.62233       3.98747       3.48090       3.23609
  10  11 2163.0751    0.7497  0.7556  9.9445  0.0000       7.21836  0.0409   0.0245   0.0707    0.1586   0.0000       1.48023   435.0214       4.82590       18.1817     -0.988437      -6.32455      -4.22811       4.69902       5.66964       5.69645       5.33186       4.76021       3.87050
  10  12 2302.8486    1.0916  0.7259 10.6305  0.0000       3.31860  0.0363   0.0357   0.0704    0.1560   0.0000       1.17307   435.9575       2.54097       11.5179       4.78063       1.03739      -1.93107       4.25473       5.55133       5.37884       5.09211       4.35154       3.76338
  10  13 2440.8755    1.5130  0.9757 10.6548  0.0000       2.64423  0.0420   0.0445   0.0854    0.2394   0.0000       1.10022   446.1428       9.73546       15.5433      -1.75691       3.33010       2.51043       4.96689       5.98771       6.18689       5.79338       4.80028       4.07172
  10  14 2578.6630    2.0271  0.9074 11.4386  0.0000      0.361614  0.0387   0.0598   0.0770    0.1758   0.0000      0.951710   437.9045     -0.713458       7.82735       2.95662       5.82211       1.95030       4.70998       5.62474       5.67500       5.52386       4.69580       3.63556
  10  15 2717.0623    2.5478  0.8246 12.1161  0.0000       1.67714  0.0389   0.0782   0.0689    0.1649   0.0000      0.893748   439.9084       5.65500       6.66718      -3.44641      -2.02235      -1.18545       4.81817       5.86288       5.80355       5.29194       4.61480       3.77462
  10  16 2855.8274    3.2524  0.7900 12.6925  0.0000       1.86763  0.0372   0.1023   0.0684    0.1548   0.0000      0.925224   435.5353       4.40325       11.9351       2.09303       7.55133      -1.66622       5.07646       6.15312       6.16377       5.75438       4.84391       3.99231
  10  17 2994.5232    3.6916  0.8832 12.6739  0.0000       2.20430  0.0389   0.1092   0.0735    0.1771   0.0000      0.908558   439.1786       11.8603       1.28367      -2.92153       7.34509      -3.60713       4.41884       5.40812       5.80691       5.15194       4.67353       3.57463
  10  18 3132.9908    3.7229  1.0860 12.9590  0.0000       1.77229  0.0510   0.1038   0.0848    0.1880   0.0000      0.948402   440.7046       19.5653       13.1532       13.0316      0.364465      -6.15891       5.81858       6.47121       6.67117       6.13436       5.53212       4.83018
  10  19 3271.4640    3.7478  1.3007 13.2400  0.0000       3.54096  0.0544   0.1016   0.1090    0.1570   0.0000      0.925106   435.4109       21.5367       19.1755       12.0341       9.13573       6.63697       6.21850       7.92716       7.90414       7.26336       6.06778       5.07117
  10  20 3410.3600    3.0134  1.9892 12.5332  0.0103      0.711481  0.0767   0.0677   0.1248    0.1150   0.0000      0.542921   441.5868       6.24836       22.8846       30.8790      -8.98186      -5.95006       8.26830       10.3923       9.63701       9.38338       8.54961       6.62428
  10  21 3549.4085    2.4523  2.8572 12.1249  0.0000       1.15696  0.0876   0.0476   0.1625    0.0861   0.0000      0.323191   433.4710       15.6788       2.43121      -30.6550      -3.63782       5.72745       9.31875       11.3604       11.4978       11.5260       9.56850       7.51822
  10  22 3688.8405    2.1813  3.9317 11.5154  0.0000      0.705582  0.1049   0.0364   0.1881    0.0815   0.0000      0.210279   461.3489       16.1749      -3.26869       11.2693      -7.55057      -3.35552       11.3667       14.1804       13.9004       13.1823       11.8121       9.30915
  10  23 3828.3803    1.8548  5.9090 10.9851  0.0000      0.547946  0.1350   0.0264   0.2427    0.0723   0.0000      0.126944   420.6959     -0.838530       2.98027       22.0490       7.90185      -15.2868       14.0425       17.3302       17.2760       15.8707       14.1975       11.5674
  10  24 3968.2265    1.5695  7.6671 10.6692  0.0000      0.444951  0.1651   0.0207   0.2983    0.0634   0.0000      0.103308   463.4445       16.6317       14.4048      -32.1362       25.4474      -16.3569       16.5925       21.1497       20.8369       19.6869       17.3052       13.8425
  11   7 1627.1064    0.2053  0.2192  9.9210  0.0000       22.4287  0.0281   0.0134   0.0455    0.0512   0.0000       11.2971   437.3933      0.888659       11.8444      0.314782     -0.518301      -2.17298       3.64938       5.66721       6.84936       6.77160       5.89973       4.51593
  11   8 1772.2606    0.3234  0.2455  9.8982  0.0000       14.2975  0.0186   0.0174   0.0389    0.0565   0.0000       5.28942   438.8380      -4.45236       18.6972      -1.71623     -0.808716      0.700744       2.35798       2.77756       2.97266       2.80876       2.68222       2.26783
  11   9 1915.4826    0.4364  0.3983 10.1241  0.0000       12.2458  0.0276   0.0188   0.0498    0.0673   0.0000       3.13896   443.3149     -0.611609       13.5744      -1.07697      -5.38384       4.61275       3.42588       4.17234       4.23152       4.01274       3.82560       2.87510
  11  10 2058.0391    0.6863  0.4520 10.0193  0.0000       7.72194  0.0255   0.0255   0.0457    0.0956   0.0000       1.58894   434.5495      -2.00497       7.75857       2.69440       4.09035     -0.706384       3.11421       3.69333       4.04198       3.87951       3.43236       2.79553
  11  11 2199.9692    0.8642  0.7375 10.1866  0.0000       8.83603  0.0349   0.0269   0.0678    0.1283   0.0000       1.44140   442.7228      -4.99365       10.5771       9.74813      -2.32080      -11.9856       3.79265       4.46437       4.57249       4.34484       3.91179       3.44542
  11  12 2340.1056    1.2348  0.8805 10.4450  0.0000       2.22769  0.0394   0.0361   0.0771    0.1974   0.0000       1.00691   438.4506      0.175579       17.4532       2.86489       3.18364      -10.1556       4.58672       5.91952       5.63502       5.46957       4.82886       3.84903
  11  13 2478.6579    1.6968  0.8645 11.0836  0.0005       4.41765  0.0339   0.0518   0.0804    0.1809   0.0000       1.01107   434.4626       9.59449       10.2294      -1.99018      -7.37471    -0.0954497       3.77432       4.40899       4.62803       4.61118       3.83767       3.60986
  11  14 2616.9514    2.1748  0.8958 11.9044  0.0000       1.22409  0.0402   0.0627   0.0735    0.1574   0.0000      0.974195   443.6004       6.02838       6.73605       5.00025      -1.33151       2.28620       4.50588       5.89515       6.00405       5.71650       4.66965       4.16489
  11  15 2756.2632    2.7068  0.9150 12.4123  0.0000       4.96276  0.0403   0.0780   0.0755    0.1456   0.0000       1.13063   430.3609       10.9537       4.55585       10.6652      -6.13353      -1.15119       4.25146       5.27793       5.13142       4.94923       4.45980       3.70186
  11  16 2895.4061    3.3115  0.9132 12.5066  0.0000      0.268798  0.0385   0.0923   0.0710    0.1737   0.0000       1.01295   441.1830       11.5445       11.0626       1.55676      -1.29596      -3.29480       4.07394       4.82552       4.86153       4.63338       4.24176       3.74546
  11  17 3034.5779    3.7428  0.8904 13.1523  0.0000      0.816223  0.0375   0.1110   0.0764    0.1577   0.0000      0.881160   442.0228      0.864822       1.78701       8.17118      -12.0535      -2.10159       4.20149       4.97808       5.29567       5.14439       4.38390       3.69955
  11  18 3173.5299    3.6854  1.0330 13.3550  0.0000      0.937636  0.0436   0.1045   0.0860    0.1523   0.0000       1.02654   436.1830       1.57906       3.14347      -6.71345       6.65821    -0.0592510       4.56332       5.84928       6.00535       5.97875       4.95260       4.15642
  11  19 3312.4580    3.5285  1.4402 12.8629  0.0000      0.260092  0.0524   0.0845   0.1094    0.1544   0.0000      0.680131   438.0324       13.6833       15.8269       6.34589      -6.20707      -2.02902       5.37277       6.61386       6.61941       6.43439       5.68640       4.82167
  11  20 3451.7918    3.0246  2.2841 11.9750  0.0000       1.07581  0.0681   0.0574   0.1251    0.1239   0.0000      0.324977   433.7389       8.48278       5.04181       9.17825      -18.4702      -11.7915       6.90473       8.74310       8.49540       8.20507       7.30986       6.08708
  11  21 3591.5042    2.4933  3.3514 11.6868  0.0000      0.717711  0.0915   0.0409   0.1546    0.0854   0.0000      0.235266   427.5811       25.0427       14.3912       4.53563       12.2616      0.572347       9.35189       10.9448       10.9581       10.2349       9.41864       8.01021
  11  22 3731.1862    2.0309  4.8814 11.3053  0.0000      0.587365  0.1129   0.0295   0.2127    0.0699   0.0000      0.152834   453.5120       11.8092      -5.07037      -9.08659      -25.9886      -2.37301       10.8831       13.6354       13.6512       13.3427       11.5594       9.67369
  11  23 3871.2832    1.7598  6.2311 10.9865  0.0000      0.519755  0.1309   0.0233   0.2528    0.0620   0.0000      0.118759   414.6044       20.7625       7.39411     -0.655033      -18.5736      -6.60762       12.6722       15.1710       15.8886       15.3679       13.7159       11.2823
  11  24 4011.2151    1.4758  8.3106 10.6630  0.0000      0.308479  0.1663   0.0187   0.3161    0.0567   0.0000     0.0921317   439.6462      -22.5677       17.4165       6.35723      -32.5397       16.6570       15.4526       19.4777       19.6310       18.8938       16.7246       13.9204
  11  25 4152.0801    1.2498 10.7857 10.4964  0.0000      0.261327  0.2216   0.0156   0.4078    0.0486   0.0000     0.0840854   454.8170       3.30956       25.2666       24.1984      -3.32871       11.1473       18.6283       24.4840       24.0808       23.5771       20.4456       17.4754
  11  26 4292.1533    1.0289 13.2995 10.3940  0.0000     0.0128623  0.3020   0.0139   0.5203    0.0453   0.0000     0.0931008   468.2782       13.4269       80.4340       12.8284      -23.7033      -18.9183       24.5271       30.8632       31.0592       30.3506       26.9227       22.4483
  12   7 1660.2710    0.2362  0.2199  9.9034  0.0000       17.4653  0.0208   0.0140   0.0436    0.0510   0.0000       9.57130   435.9601      -1.19696       13.0611      -1.48603      -5.26007      -6.27551       2.22388       3.10820       2.78221       3.07955       2.78497       2.08032
  12   8 1805.8366    0.3864  0.2548  9.9175  0.0000       17.0378  0.0221   0.0188   0.0345    0.0595   0.0000       4.04097   437.8010      -4.08779       13.0538      -3.06196      0.708034      0.118527       2.75332       3.70222       4.31913       3.89157       3.43178       2.68189
  12   9 1949.9992    0.5384  0.4430  9.9639  0.0000       6.47518  0.0241   0.0207   0.0511    0.0754   0.0000       1.86120   436.1766       3.22792       10.0922       1.61214       2.51718     -0.156947       2.60578       3.38871       3.48616       3.38772       3.20481       2.55867
  12  10 2093.7522    0.7104  0.5918 10.0543  0.0000       7.32611  0.0324   0.0235   0.0546    0.1014   0.0000       1.41755   440.6101       2.20681       9.20908       3.84766      0.671661     -0.521200       4.19621       5.02806       5.05859       4.80922       4.11496       3.17235
  12  11 2236.0181    0.9260  0.7462 10.3128  0.0000       6.95562  0.0318   0.0280   0.0713    0.1237   0.0000       1.23052   433.8912      -1.29250       15.8174      -2.85159      -5.13356       8.29619       3.32789       3.91992       4.09457       4.14414       3.76257       3.10010
  12  12 2376.4531    1.3009  0.9257 11.0138  0.0000       2.78516  0.0393   0.0368   0.0781    0.1443   0.0000       1.05330   439.9602       7.79246       11.3123      -3.09728      -3.31713       2.89202       3.85018       4.87466       4.97776       4.67717       4.11509       3.68722
  12  13 2515.4941    1.7682  0.8329 11.7696  0.0000       2.51104  0.0376   0.0527   0.0709    0.1339   0.0000       1.07307   437.3782      -2.14128       15.7082       14.1672       12.3950       5.86063       3.89503       4.51630       4.50817       4.36015       4.30417       3.68098
  12  14 2654.6711    2.2949  0.8959 11.7041  0.0000       2.45797  0.0405   0.0621   0.0668    0.1962   0.0000      0.910346   438.0405     -0.232101       12.5088      -1.93923      -2.41836      -2.18247       3.92682       5.21349       4.75888       4.73219       4.18391       3.73304
  12  15 2794.5665    2.8773  0.8100 12.4491  0.0000       1.48348  0.0378   0.0829   0.0666    0.1627   0.0000      0.884082   440.3436       11.2507       14.5661      -1.59502       9.98797     -0.986314       5.09270       6.61459       6.64004       6.32113       5.05992       4.06415
  12  16 2934.5248    3.3690  0.8335 12.9699  0.0000       2.97053  0.0361   0.0952   0.0652    0.1322   0.0000      0.906327   439.1071       5.60118       8.99539       2.83938      -2.41218      -4.68922       3.46463       4.62871       4.55949       4.59340       3.73779       3.57872
  12  17 3073.9856    3.9864  0.8902 13.1271 -0.0000       3.10644  0.0352   0.1098   0.0709    0.1494   0.0000      0.923228   444.7919       6.25388       11.4541      0.863802      0.741337      -3.59381       3.64405       4.53771       4.66914       4.63496       4.26703       3.46609
  12  18 3213.3316    3.7165  1.2202 13.4083  0.0065       1.06085  0.0509   0.0967   0.0987    0.1320   0.0000       1.21210   434.7763       2.74703       17.2065       4.99635      0.422596       9.20523       4.51101       5.80037       5.37107       5.37497       5.02074       4.37037
  12  19 3352.7174    3.2436  1.6180 12.8805  0.0022      0.127013  0.0570   0.0725   0.1087    0.1203   0.0000      0.613072   443.0136       15.4939       12.8833       11.3705       2.21237      -1.88909       4.89672       6.46849       6.76202       6.67056       6.10293       5.10570
  12  20 3492.5871    2.7985  2.3501 12.2199  0.0000       1.09614  0.0716   0.0527   0.1250    0.0963   0.0000      0.331987   448.0987       29.8810       24.7049       3.99670     -0.976511      -3.13984       6.70342       8.20826       8.39445       8.39634       7.39568       6.15016
  12  21 3632.6621    2.3615  3.6909 11.6179  0.0000      0.689501  0.0904   0.0355   0.1627    0.0716   0.0000      0.202243   439.4585       26.9561       12.5092     -0.893655      -14.2297       4.71769       8.02694       9.60623       10.4418       10.0167       8.78032       7.73512
  12  22 3772.9830    1.9512  5.2619 11.2830  0.0000      0.628702  0.1195   0.0265   0.2088    0.0608   0.0000      0.141919   429.6764       20.4977       22.6953       14.6878      -10.6989       2.69293       10.2699       12.7695       13.2746       13.1977       11.7987       9.84578
  12  23 3913.4330    1.6460  7.2784 10.7258  0.0000      0.424456  0.1431   0.0197   0.2637    0.0593   0.0000     0.0971859   433.1966       15.6438       6.85893       5.33917       24.1022      -14.3030       12.0642       15.2068       15.4091       15.5303       13.5398       11.4954
  12  24 4054.0050    1.3755  9.3017 10.6179  0.0000      0.332816  0.1798   0.0167   0.3401    0.0501   0.0000     0.0877028   424.6861       32.1872      -8.89242      -9.18292      -4.57672      -15.6693       14.9306       19.0074       19.3651       18.9645       17.2938       14.3794
  12  26 4334.8336    0.9840 14.6609 10.3669 -0.0008    -0.0650775  0.3325   0.0126   0.5661    0.0424   0.0000     0.0888994   469.2307       30.0381       29.7139       13.0448      -25.7442       14.5594       23.5345       30.1586       31.0522       30.3706       27.3413       23.1742
  12  27 4475.5332    0.7766 16.1349 10.2918  0.0027     -0.185042  0.4393   0.0105   0.6993    0.0369   0.0000      0.111894   369.6136       50.5485       90.1128       42.8426      -13.2892       7.40179       28.9580       37.1536       37.4366       37.6608       33.1053       29.2654
  13   6 1541.1862    0.1554  0.1328 10.0897  0.0000       8.56411  0.0444   0.0123   0.0384    0.0383   0.0000       29.8521   438.2284      -3.93157       8.17661     -0.506381     -0.901402     -0.513254       2.30761       6.20281       2.35755       5.61598       3.39120       3.64270
  13   7 1692.4167    0.2550  0.1889  9.9618  0.0000       31.2870  0.0226   0.0157   0.0362    0.0520   0.0000       8.56663   441.4687      0.562687       17.4083      -3.33832      -2.84653       4.25087       2.32786       3.50001       4.37729       3.21220       2.70629       3.28684
  13   8 1838.7073    0.3562  0.4410  9.9919  0.0000       13.3844  0.0281   0.0146   0.0583    0.0641   0.0000       3.50224   434.5704      -1.80948       16.2653      -1.12784      -5.38957      -2.19245       2.87274       3.36371       3.80370       3.48848       3.09865       2.77723
  13   9 1983.8294    0.5696  0.4805 10.0275  0.0000       5.29737  0.0242   0.0201   0.0502    0.0823   0.0000       1.65871   437.8838       3.06255       10.7804      -2.72355      -6.17015      -1.66589       2.66935       3.34489       3.50938       3.39039       3.09397       2.55258
  13  10 2128.6055    0.8247  0.5546 10.2632  0.0000       6.76740  0.0251   0.0257   0.0496    0.0937   0.0000       1.34622   442.3092      -3.84471       10.3507       2.54402      -2.40739       2.72954       2.50393       3.07928       3.07724       2.92690       2.93684       2.49414
  13  11 2271.2571    1.0815  0.6340 10.7501  0.0000       6.29122  0.0279   0.0331   0.0577    0.1051   0.0000       1.21348   432.3586       3.91528       8.09117     -0.206902      -1.37446       4.18191       2.78014       3.30180       3.40376       3.33033       3.26704       2.88530
  13  12 2411.8998    1.4615  0.9140 11.1474  0.0000       3.44684  0.0365   0.0390   0.0699    0.1361   0.0000       1.01051   433.7353       8.35212       7.15798       8.41669      -2.27631      -2.58583       3.16208       3.96319       4.37862       4.14291       3.71805       3.48181
  13  13 2551.7199    1.8327  1.0492 11.6790  0.0000       1.56298  0.0425   0.0473   0.0802    0.1540   0.0000      0.963746   440.7733      -3.35045       12.1713      0.435700      -1.27581      -2.40100       3.71202       4.72189       4.87240       4.87512       4.55926       3.73078
  13  14 2691.7769    2.4707  0.7604 12.4975  0.0000       2.88724  0.0328   0.0742   0.0640    0.1289   0.0000       1.05932   440.5540       2.05794       18.4778      -2.76250      0.789578       5.94432       3.59177       4.44328       4.70967       4.59094       4.06902       3.44383
  13  15 2832.2275    3.0244  0.8825 12.6132  0.0000      0.862340  0.0350   0.0819   0.0685    0.1678   0.0000      0.884521   443.2507       5.76008       17.4177      -7.07103      -3.31446      0.408394       3.39805       4.28900       4.24556       4.19079       3.87344       3.44103
  13  16 2972.7295    3.6813  0.7979 13.2557  0.0000       2.14685  0.0329   0.1057   0.0633    0.1327   0.0000      0.890521   436.5675       5.79800       11.5535       1.63723       1.44510     -0.300421       3.07857       3.77419       3.69012       3.87880       3.50271       3.22231
  13  17 3112.5572    3.7935  0.9040 13.4836  0.0000       2.22864  0.0360   0.1027   0.0734    0.1264   0.0000      0.973193   441.5695       6.19225       11.1752       5.78933      0.408490       4.32066       3.45045       4.06313       4.42778       4.30160       3.77517       3.38553
  13  18 3252.4297    3.6843  1.2444 13.3907  0.0000       1.48839  0.0468   0.0895   0.0933    0.1358   0.0000      0.964041   441.8069       12.2779      -4.57416      -2.87391      -2.67355      -1.53813       3.85433       4.85077       5.17622       5.09531       4.51570       4.05882
  13  19 3392.4396    3.1185  1.7754 12.9689 -0.0001      0.149667  0.0606   0.0650   0.1115    0.0973   0.0000      0.568386   428.5842       15.9318       24.7722      -2.49132      -6.02739      -1.72336       5.29847       6.96771       7.15651       7.11917       6.04285       5.28493
  13  20 3532.8461    2.6213  2.9707 12.0205  0.0000      0.880517  0.0756   0.0420   0.1406    0.0761   0.0000      0.230740   449.2768       13.0212       15.9437      0.501331       6.37133      -5.08243       6.29944       8.13556       8.27361       8.34426       7.33683       6.47476
  13  21 3673.3824    2.2271  3.8643 11.6602  0.0000      0.588327  0.0913   0.0322   0.1642    0.0645   0.0000      0.185556   427.1232       26.9286       6.19910       9.37554       11.1337      -15.3909       7.67293       9.33960       9.65385       9.49121       8.70396       7.67442
  13  23 3954.8367    1.5294  7.2570 10.9681  0.0000      0.500045  0.1477   0.0188   0.2632    0.0496   0.0000      0.109295   438.7528       27.8859       10.2775       13.4373       2.18895       12.6236       11.5194       14.5272       14.8448       14.7093       13.3973       11.8205
  13  24 4095.4223    1.3079 10.3471 10.6465  0.0000      0.154046  0.1973   0.0152   0.3612    0.0453   0.0000     0.0844471   476.5071      -10.7057       10.6020       1.97688       26.8074      -2.72745       14.2603       18.3802       18.6656       18.8206       17.1323       15.0655
  13  25 4236.9391    1.1251 13.2181 10.4836  0.0000      0.113593  0.2657   0.0132   0.4673    0.0430   0.0000     0.0802478   444.0241       32.9949       11.3988      -8.92105      -11.0059      -7.88425       17.8782       22.9698       23.9628       23.5132       21.5597       18.6705
  13  26 4377.5007    0.9557 16.0569 10.4042 -0.0025     0.0114364  0.3600   0.0109   0.6076    0.0372   0.0000     0.0821573   443.5515      -72.5964       57.2995       56.7304      -11.7669       23.6552       22.3888       29.8108       29.8240       30.1931       27.0112       23.8602
  13  27 4521.1996    0.7432 17.0602 10.3204  0.0000      0.414212  0.4267   0.0102   0.7041    0.0345   0.0000      0.104832   507.5213       37.1322      -65.8473       3.36490       22.4610      0.478495       25.8765       33.0504       34.8511       33.7101       31.0299       27.0508
  14   5 1411.7055    0.1147  0.0801 10.0304  0.0000       4.08758  0.0251   0.0143   0.0301    0.0335   0.0000       68.6606   438.7406     -0.872370       13.0978     -0.325277      -2.43955       2.96816       4.10374       3.63632       3.30640       4.48742       2.58688       3.66241
  14   6 1571.5663    0.1865  0.1270  9.9607  0.0000       32.6825  0.0155   0.0141   0.0330    0.0409   0.0000       17.4623   439.9743      -5.40420       22.2514      -3.18008      -4.48615      -1.03426       1.51907       2.10659       2.09047       2.20959       1.62795       1.99118
  14   8 1870.9418    0.4197  0.4146  9.8367  0.0000       12.0537  0.0238   0.0158   0.0461    0.0659   0.0000       2.78582   434.0593      -2.77242       17.7874      0.901119      -3.69228       4.31599       2.44309       2.96303       3.35044       3.44340       3.20027       2.64522
  14   9 2017.0625    0.5950  0.5701 10.0574  0.0000       6.82291  0.0271   0.0196   0.0562    0.0856   0.0000       1.63315   432.8206      -3.33256       13.6721      -2.66205      0.597654     -0.540867       2.72254       3.23594       3.24223       3.14645       3.31251       2.74766
  14  10 2162.6946    0.8057  0.6380 10.1804  0.0000       8.44193  0.0295   0.0234   0.0521    0.1015   0.0000       1.26672   438.9153       3.56066       13.7299       5.14193      -8.95034       5.12509       2.69455       3.57455       3.76790       3.83497       3.66039       3.05033
  14  11 2305.8669    1.1624  0.7643 10.7924  0.0000       5.91260  0.0318   0.0324   0.0609    0.1073   0.0000       1.14151   433.4792      -6.89397       10.9176       6.30815     -0.859714      -3.91034       2.77485       3.58151       3.80139       3.62956       3.46630       2.91956
  14  12 2446.7727    1.5695  0.8790 11.3057  0.0000       2.94811  0.0342   0.0416   0.0655    0.1269   0.0000      0.927242   438.8192       5.07183       10.2897    -0.0306748    -0.0141414      -1.46371       2.90814       3.45706       3.56420       3.62959       3.29767       3.09803
  14  13 2587.3814    1.9374  0.8285 12.0829  0.0000       2.72112  0.0328   0.0536   0.0674    0.1092   0.0000       1.01175   442.2586       3.76500       7.57819      -3.06472       6.51249      -4.46527       3.03830       3.86792       3.92338       3.90890       3.63847       3.15490
  14  14 2728.2696    2.6128  0.8909 12.2514  0.0000       1.71794  0.0332   0.0673   0.0678    0.1498   0.0000      0.844153   437.9207       11.4455       9.22718       9.09019      -2.96251      -1.90541       2.93859       3.55484       3.72878       3.67486       3.49082       3.39535
  14  15 2869.2973    3.2323  0.8379 12.6539  0.0000       1.82412  0.0307   0.0876   0.0686    0.1562   0.0000      0.921927   438.1482       10.9093       8.11217       5.11148      0.614561      -1.99522       2.77776       3.51850       3.49620       3.50809       3.20841       2.96368
  14  16 3010.2423    3.8127  0.7797 13.3227  0.0000      0.697774  0.0311   0.1064   0.0611    0.1272   0.0000      0.982271   432.6618       13.7260       18.7241       1.04988      -6.51258       1.55085       2.82637       3.72188       3.89453       3.90461       3.54882       2.89645
  14  17 3150.6166    3.7470  0.9464 13.6304  0.0000      0.666364  0.0373   0.1016   0.0744    0.1193   0.0000      0.955646   435.6876       9.31481       17.8653       2.93953      -4.45433       7.51490       3.33429       4.31869       4.64656       4.71301       4.16185       3.52550
  14  18 3290.9076    3.6115  1.3091 13.4416  0.0000      0.987556  0.0496   0.0857   0.0946    0.1142   0.0000      0.875857   440.2127       12.9731       18.6621       7.03671      0.571798       6.94973       4.06926       5.40272       5.52198       5.45412       4.84975       4.38277
  14  19 3431.5591    3.0900  2.0268 12.6264  0.0000      0.547540  0.0622   0.0567   0.1115    0.0926   0.0000      0.449756   434.7493       26.9011       10.3305       2.12198      -2.39372      -9.09938       4.67965       6.22008       6.18084       6.30341       5.76082       5.06368
  14  20 3572.3937    2.4468  3.0464 11.9663  0.0000      0.530214  0.0759   0.0381   0.1441    0.0734   0.0000      0.253071   439.7351       20.0200       24.5932      -4.57287      -1.24337       1.00703       5.76873       7.44628       7.78448       7.77728       7.03613       6.47966
  14  21 3713.1877    2.1063  4.4041 11.3253  0.0000      0.351150  0.0936   0.0274   0.1725    0.0657   0.0000      0.145563   454.5655       28.2482       13.3693       13.2003      -25.4622      -5.41416       7.08408       8.94510       9.24741       9.26526       8.55189       7.78720
  14  22 3854.7657    1.7599  6.4780 10.9788  0.0000      0.563364  0.1269   0.0203   0.2228    0.0517   0.0000      0.100820   451.0956       22.6995       3.25194       32.0846       14.7865      0.947209       9.35596       12.3594       12.4111       12.2524       11.5806       10.1831
  14  23 3995.7877    1.4978  8.5027 10.7733  0.0000      0.438597  0.1560   0.0169   0.2906    0.0460   0.0000     0.0873575   456.8151       8.10581       22.1717       19.1485      -4.29324       14.2645       11.3036       14.8147       15.0493       15.2005       13.9021       12.2871
  14  24 4137.0805    1.2303 10.1309 10.6453 -0.0002      0.305895  0.1894   0.0143   0.3665    0.0415   0.0000     0.0900016   418.7475       20.8250       26.3142       3.68263       39.6706      -2.10938       13.1538       16.7940       17.7883       17.5206       16.6904       14.1462
  14  26 4419.8855    0.8719 16.0396 10.3365 -0.0017     0.0868855  0.3619   0.0100   0.6050    0.0344   0.0000     0.0979140   477.4123       28.3034       20.1755       17.9990      -4.96451     -0.686321       20.8634       26.9466       28.1930       27.9468       26.0542       22.6843
  15   4 1268.6167    0.0822  0.0846 10.1229  0.0000       22.8838  0.0402   0.0127   0.0415    0.0330   0.0000       130.459   440.7586       7.38510       23.6239       9.78919       5.87438       3.46165       2.88838       2.60560       3.88278       6.13186       2.94373       3.92506
  15   5 1440.0204    0.1351  0.0739  9.9965  0.0000       18.8820  0.0280   0.0144   0.0260    0.0339   0.0000       51.0724   437.5309     -0.399603       16.6793       3.11042      -3.17932     0.0798026       3.03449       2.33342       2.12726       3.10875       2.63207       1.97725
  15   7 1753.8096    0.3303  0.2531 10.0100  0.0000       18.0218  0.0182   0.0157   0.0390    0.0471   0.0000       5.06547   436.7353      0.849244       14.6290      -1.94289      0.600844      -1.08385       2.03237       3.03457       2.85244       3.37744       2.77347       2.60865
  15   8 1902.4184    0.4891  0.3712  9.8487  0.0002       13.8719  0.0264   0.0180   0.0377    0.0649   0.0000       2.51401   434.8356       2.45362       12.4089     0.0589046    -0.0454132      0.805457       2.88927       3.89693       4.13118       3.54087       3.07844       2.64977
  15   9 2049.6968    0.6335  0.4742 10.2216  0.0000       8.86787  0.0223   0.0211   0.0471    0.0745   0.0000       1.73589   437.1152       1.93870       15.9664      0.445191      -5.09279       1.93241       1.89466       2.49804       2.54101       2.50033       2.50122       2.29165
  15  10 2195.9275    0.9174  0.6519 10.5739  0.0000       7.22519  0.0283   0.0259   0.0519    0.0901   0.0000       1.28275   438.6026      0.789974       10.2586      -2.50988      -3.18763     -0.320446       2.54781       3.03664       3.24160       3.34911       3.17043       2.89367
  15  11 2339.6013    1.2179  0.7652 11.0217  0.0000       3.97913  0.0300   0.0330   0.0605    0.1079   0.0000       1.04448   438.0926      0.155767       7.66184     -0.743019     -0.481840       4.79149       2.64676       3.13442       3.20550       3.62217       3.35192       2.99070
  15  12 2481.1430    1.6077  0.9700 11.4078  0.0000       3.66710  0.0371   0.0388   0.0697    0.1179   0.0000      0.949858   437.4189       1.53247       10.3838      -3.88128      -2.33459    -0.0649087       3.02579       3.94144       4.01516       4.09450       3.77072       3.27376
  15  13 2622.5078    2.1338  0.8578 12.0754  0.0000       2.51306  0.0319   0.0549   0.0659    0.1101   0.0000      0.909463   434.8184       6.64839       9.06839      -6.68019      -4.27999       1.47106       2.57789       3.46883       3.33369       3.47350       3.45073       2.90030
  15  14 2764.2782    2.7258  0.8858 12.4520  0.0000       3.35897  0.0330   0.0690   0.0640    0.1276   0.0000      0.845097   433.1252       5.53102       11.5534      -1.07936       1.99627      -2.40358       2.79854       3.64316       3.98396       3.92161       3.45833       3.27730
  15  15 2905.8603    3.3299  0.7708 13.0267  0.0000       2.82207  0.0312   0.0884   0.0565    0.1222   0.0000      0.883080   438.5862       10.2761       18.2797       10.9505       2.78549      -3.53687       2.72302       3.45466       3.58824       3.81974       3.76163       2.98695
  15  16 3047.2562    3.8458  1.0259 12.9958  0.0000       3.05820  0.0378   0.0930   0.0718    0.1785   0.0000      0.899763   441.4243       7.91190       5.24911       5.56771       4.29712      -5.08004       2.95832       3.84621       3.81034       4.00488       3.66283       3.33410
  15  17 3188.1526    3.7357  1.0686 13.5220  0.0000      0.943122  0.0412   0.0930   0.0793    0.1363   0.0000      0.943335   444.3710       3.78775       9.35880       5.70116       2.22196      -1.01628       3.09059       3.93016       3.92707       4.14213       3.69388       3.37623
  15  18 3328.9940    3.3632  1.4785 13.2645  0.0000       2.09284  0.0548   0.0753   0.0959    0.1202   0.0000      0.705497   446.9210       5.80878       18.2601       4.25568     -0.879992       6.30219       4.20614       5.09813       5.16066       4.99553       4.76216       4.42215
  15  19 3470.1488    2.8857  2.3077 12.4611  0.0000      0.852843  0.0664   0.0500   0.1127    0.0923   0.0000      0.355228   434.1243       12.5497       13.2649       5.66154       11.0656       1.01676       4.84344       5.73558       6.30631       6.48520       5.78607       5.36842
  15  20 3611.7900    2.4049  3.5387 11.7511 -0.0037       1.35215  0.0801   0.0338   0.1500    0.0722   0.0000      0.201632   436.3737       6.38082       20.7382       1.70356       6.55104       1.86194       5.46310       7.21337       7.48341       7.52034       7.10573       6.26419
  15  21 3752.9695    2.0364  4.8014 11.2799  0.0004      0.668985  0.0975   0.0252   0.1814    0.0615   0.0000      0.148554   440.6297       1.46868       4.27288       4.45715      -5.45252       3.66547       6.51826       8.58529       8.91125       9.01038       8.25799       7.40049
  15  22 3894.4819    1.7012  7.1011 10.9153  0.0000      0.400689  0.1281   0.0183   0.2353    0.0483   0.0000     0.0927050   440.5829       24.0564      -1.10098       5.95861       2.02883      -8.37189       8.61262       10.8618       11.5873       11.6667       10.8828       9.60437
  15  23 4036.1839    1.3951  9.7205 10.7781  0.0006      0.327244  0.1750   0.0155   0.3207    0.0422   0.0000     0.0796066   450.3854       11.0840       27.3148       16.8374       5.81642      -6.47723       11.8178       15.0232       16.0089       15.9170       15.0513       13.5085
  15  24 4177.8607    1.1985 11.9055 10.5660  0.0001      0.262876  0.2153   0.0132   0.3998    0.0406   0.0000     0.0782934   458.7547       6.09190      -11.7234     -0.537365      -8.29581     -0.253519       13.0926       16.8131       17.9622       17.9402       16.8851       14.9551
  15  26 4461.7676    0.8128 17.6987 10.3417  0.0000      0.114745  0.4309   0.0085   0.6470    0.0307   0.0000     0.0996388   414.6607       7.43618      -14.0881      -32.3855      -1.01768       21.5011       21.4072       27.6637       29.2842       29.3411       26.9870       24.4538
  16   7 1783.2625    0.3662  0.3232  9.9295  0.0000       9.89636  0.0190   0.0147   0.0407    0.0504   0.0000       3.25043   438.8856       1.47000       17.0905      -2.04843      -2.24242       1.72820       1.58263       2.07291       2.28969       2.03274       2.05457       1.91163
  16   8 1933.2578    0.4989  0.5151  9.8041  0.0000       11.2029  0.0248   0.0153   0.0471    0.0716   0.0000       1.84730   434.7645      -2.13156       13.5561       7.64956      -5.54476      -5.76245       2.08996       2.80433       2.89858       2.85675       2.63797       2.36012
  16   9 2081.6886    0.6887  0.5220 10.0366  0.0000       8.14941  0.0244   0.0204   0.0440    0.0863   0.0000       1.37889   434.5453      0.733966       6.63723      -4.77927      -3.12275      -1.25171       2.07169       2.72072       3.08276       2.78876       2.61295       2.47389
  16  10 2228.4177    0.9628  0.6867 10.4399  0.0000       4.21646  0.0282   0.0252   0.0510    0.1072   0.0000       1.08094   439.8002      0.551636       10.8302      -1.87987      -1.32085      -1.25753       2.17138       3.00589       2.97061       3.09955       2.88781       2.60548
  16  11 2372.6860    1.3121  0.8972 11.1223  0.0000       2.65256  0.0356   0.0321   0.0617    0.1107   0.0000      0.943024   435.3185       6.67426       14.8164      -3.17181      -6.92462      -1.97126       2.65995       3.23226       3.46667       3.39183       3.24069       2.90873
  16  12 2514.9116    1.7348  0.8591 11.7850  0.0000       3.64051  0.0354   0.0436   0.0624    0.1023   0.0000      0.966901   434.9531       2.50717       17.0696       2.94372      -1.54381     -0.380771       2.66180       3.33528       3.88976       3.83255       3.55570       3.09872
  16  13 2657.0456    2.2057  0.9362 12.0331  0.0000       3.35238  0.0368   0.0524   0.0614    0.1226   0.0000      0.895889   437.2178       1.31772       13.3241     -0.272151     -0.446306       2.05168       2.80336       3.23631       3.58128       3.64185       3.28005       2.97292
  16  14 2799.5552    2.8477  0.8540 12.3892  0.0000       2.28735  0.0292   0.0701   0.0620    0.1248   0.0000      0.927008   436.9770       5.16165       19.3575      -1.17058     -0.301853       1.76088       2.16879       2.65775       2.93185       3.01380       2.66957       2.53416
  16  15 2941.7759    3.5134  0.8364 13.0470  0.0000      0.679159  0.0294   0.0881   0.0612    0.1145   0.0000      0.855079   439.5491       9.45476       11.4310      -6.46266      -3.00714      0.518147       2.44373       3.15369       3.32617       3.27207       3.14329       2.82175
  16  16 3083.5529    3.8218  0.9089 13.3964  0.0000       1.55075  0.0346   0.0958   0.0642    0.1310   0.0000      0.776681   438.6089       7.11613       6.84558       5.79828      -1.90262     -0.551852       2.67679       3.16220       3.59389       3.47387       3.12660       2.98605
  16  17 3225.1416    3.6894  1.3284 13.0693  0.0000       2.38017  0.0454   0.0805   0.0836    0.1506   0.0000      0.783211   440.5317       11.0633       14.6551       12.5179       10.1072       5.93701       3.05228       3.91301       3.94798       4.16505       3.96923       3.44939
  16  18 3366.4110    3.2175  1.6510 13.1057  0.0000      0.584561  0.0544   0.0663   0.0994    0.1075   0.0000      0.624216   440.6773       8.34148       9.81810      -5.36636       2.97073       4.24431       3.80500       4.99457       5.24213       5.26585       4.73382       4.56881
  16  19 3508.1576    2.8101  2.7715 12.0486  0.0000      0.860045  0.0691   0.0433   0.1217    0.0927   0.0000      0.242376   438.6967     -0.334721       4.73564      -1.47967      -1.42088       8.78854       4.62706       5.73305       5.80944       6.27862       5.80598       5.24043
  16  20 3650.1815    2.3431  4.0429 11.4753  0.0000      0.806332  0.0849   0.0299   0.1500    0.0721   0.0000      0.152314   437.1496       12.1751       20.0743       9.09910      -3.17504      -12.2646       5.70306       7.18219       7.58321       7.55424       7.28676       6.67987
  16  21 3792.2021    1.9183  5.5890 11.1512  0.0005      0.789633  0.1065   0.0220   0.1929    0.0549   0.0000      0.115903   449.1211       26.4329       9.84607     -0.261297      -11.6033      -6.31154       7.12570       8.95084       9.48556       9.53205       9.04247       8.01420
  16  22 3933.8863    1.5850  7.3798 10.8525  0.0000      0.520489  0.1327   0.0171   0.2430    0.0469   0.0000     0.0970923   431.5598       20.1159       3.64069       4.08512      -8.40459     -0.939388       8.42029       10.7480       11.2486       11.5249       10.7338       9.82981
  16  24 4217.9260    1.1396 13.2519 10.5302  0.0030      0.161658  0.2465   0.0118   0.4324    0.0372   0.0000     0.0770320   451.6657       35.6418       21.5830       24.8065       17.7632      -4.13095       13.4991       17.7466       18.6129       19.1602       17.9795       16.1037
  16  26 4502.5869    0.8054 19.1751 10.3103  0.0014    0.00107213  0.4568   0.0080   0.6660    0.0281   0.0000     0.0957915   432.1192     -0.788099       49.1050      -54.4771     -0.631063       10.1618       20.6679       26.7448       29.2940       28.2859       27.5120       24.5117
  17   4 1318.0666    0.0792  0.0422 10.0990 -0.0009       100.617  0.0195   0.0163   0.0300    0.0381   0.0000       196.145   436.5833    -0.0915354       17.9772     -0.772091      -1.07557     -0.178128       1.56085       3.02270       2.53070       3.04643       1.82777       1.98677
  17   6 1657.0987    0.2528  0.1630  9.9141  0.0000       32.1919  0.0155   0.0142   0.0259    0.0410   0.0000       8.98658   438.3718     -0.809451       16.4543      0.544433      -2.86927      -1.95360       1.06756       1.64345       1.63246       1.52101       1.44066       1.59282
  17   7 1811.9704    0.3580  0.2947 10.0108  0.0000       11.3101  0.0168   0.0149   0.0385    0.0479   0.0000       3.45293   438.9826     -0.663994       15.2731      -2.43536      -1.01481      -1.87379       1.33757       1.84079       1.78330       2.00414       2.04822       1.78024
  17   8 1963.3848    0.5354  0.3968 10.0664  0.0000       11.7437  0.0189   0.0175   0.0390    0.0616   0.0000       2.13678   439.2760     -0.930598       13.0676     -0.419959      -1.88412    -0.0159189       1.36444       1.79268       1.86417       2.10901       1.77103       1.72671
  17   9 2113.0815    0.7784  0.5546 10.2151  0.0000       7.75533  0.0217   0.0220   0.0457    0.0802   0.0000       1.23051   439.3180       2.27903       9.16187    -0.0508836       1.11473      -2.86864       1.76745       2.12928       2.40901       2.52628       2.27528       2.08186
  17  10 2260.4515    1.0205  0.8135 10.4311  0.0000       5.87032  0.0305   0.0246   0.0576    0.1149   0.0000      0.988323   437.9474      0.961122       8.09582      -2.86088      -2.62728     -0.638629       2.28142       2.86292       3.00531       3.13437       3.12323       2.73862
  17  11 2405.1044    1.3984  0.8853 11.2800  0.0023       3.58978  0.0328   0.0335   0.0609    0.1134   0.0000      0.905634   436.9712      0.933782       9.34021       4.33102      0.464126      -1.88939       2.31955       3.05783       3.10192       3.19857       3.09892       2.79067
  17  12 2548.2349    1.8584  0.9332 11.7575  0.0000       3.89844  0.0343   0.0422   0.0630    0.1143   0.0000      0.900342   439.5456       2.76394       10.7466     -0.781019      -5.10600      -3.86264       2.28383       3.16526       3.22852       3.35777       3.07505       2.71256
  17  13 2691.1076    2.4753  0.8586 12.2633  0.0000       2.54637  0.0307   0.0587   0.0592    0.1167   0.0000      0.864227   438.3786       8.51955       13.7362       6.51877       1.87170       1.68248       2.29104       2.96781       3.06912       3.36212       3.17920       2.89023
  17  14 2834.4551    3.1544  0.8552 12.7538  0.0000       3.56247  0.0299   0.0738   0.0576    0.1066   0.0000      0.858751   441.7866      0.576398       12.5931       3.99674      -10.2365      -1.54418       2.15661       2.55630       2.65204       2.85455       2.64811       2.54992
  17  15 2977.2962    3.6457  0.8328 13.0504  0.0000       1.38255  0.0285   0.0871   0.0569    0.1139   0.0000      0.815073   437.9395       10.4065       11.8026     -0.440064    -0.0790711      -2.33871       2.03207       2.49480       2.75660       2.70346       2.83084       2.42833
  17  16 3119.4689    3.9455  1.0043 13.3485  0.0000       1.76336  0.0344   0.0900   0.0656    0.1271   0.0000      0.799965   433.3433       1.18399       9.24813      0.190032      -2.25764       3.27765       2.37330       3.08095       3.18647       3.27037       3.04336       2.85064
  17  17 3261.4786    3.6207  1.1751 13.3556  0.0000       1.17105  0.0429   0.0816   0.0761    0.1429   0.0000      0.931541   435.6043       14.3123       12.4743      -4.91291      -1.95536      -1.30267       2.82029       3.64901       3.81629       3.88163       3.69820       3.31094
  17  18 3403.5131    3.1907  1.9558 12.6741  0.0000      0.439611  0.0542   0.0579   0.1027    0.1130   0.0000      0.435117   442.0414       9.71184       18.4203       5.28161      -2.23263       8.18405       3.70019       4.56111       4.65031       4.89658       4.68493       4.33905
  17  19 3545.6271    2.6847  2.8087 12.0721  0.0000      0.384413  0.0666   0.0416   0.1257    0.0965   0.0000      0.240870   434.3140       16.9082       18.7810       13.6105      -4.69999      -1.24800       4.35807       5.75504       6.00980       6.41030       5.84092       5.30955
  17  20 3687.9482    2.2370  4.5209 11.2671  0.0000      0.348686  0.0887   0.0265   0.1538    0.0724   0.0000      0.118652   445.7012       17.2474       9.93603       9.73390       15.7121      -8.86983       5.63249       7.09458       7.61166       7.88021       7.44066       6.93551
  17  21 3830.6019    1.8428  6.0741 11.0844  0.0000      0.627151  0.1084   0.0201   0.1976    0.0509   0.0000     0.0935926   449.3353       19.8391       7.97337       1.24114      -9.33676      -7.38880       6.76920       8.55441       9.24900       9.34994       9.18840       8.26897
  17  22 3972.9638    1.5706  8.4991 10.6731  0.0001      0.542496  0.1374   0.0155   0.2540    0.0456   0.0000     0.0757102   423.4785       20.6107       22.5585      -8.70682      -28.6320     -0.286616       8.41633       10.9090       11.5007       11.7284       11.2784       10.1803
  17  23 4115.5231    1.3030 10.9844 10.6490  0.0000      0.214688  0.1849   0.0129   0.3366    0.0374   0.0000     0.0748509   443.4499      -8.03220      -26.2694       6.36207       15.2187      -15.1189       10.2236       13.3323       14.2983       14.4453       13.6932       12.5264
  17  24 4258.0059    1.0910 13.0745 10.5722  0.0005      0.185290  0.2393   0.0114   0.4239    0.0349   0.0000     0.0765001   450.7593      -9.14349       24.2696       26.8635      -2.41215       17.2963       12.6057       16.3846       17.3803       17.8419       16.9377       15.7942
  17  25 4400.7378    0.8704 16.1523 10.4254  0.0000      0.111227  0.3586   0.0086   0.5519    0.0311   0.0000     0.0943455   406.9453       23.0976       39.9673      -7.75236       18.6917      -30.7079       16.3694       21.6078       23.3754       23.1833       22.3076       20.6154
  18   5 1518.7629    0.1660  0.1416  9.9965  0.0000       27.0867  0.0157   0.0113   0.0340    0.0343   0.0000       20.5158   437.9429      -1.99026       16.6659      -1.35621      0.786209     -0.766132       1.30109       1.76025       1.84050       1.88349       1.95221       1.55910
  18   6 1683.6851    0.2941  0.1761  9.8654  0.0000       18.6671  0.0121   0.0144   0.0253    0.0402   0.0000       6.13020   437.9130      -2.20463       13.7301      0.141512      -1.15727     -0.453242      0.997264       1.30660       1.34315       1.41686       1.45322       1.28102
  18   7 1840.0053    0.3973  0.3317  9.8920  0.0000       11.9382  0.0176   0.0146   0.0375    0.0510   0.0000       2.85390   439.4879       1.02228       16.1907      0.164837       2.65875       2.20485       1.50801       1.66350       1.75777       1.92411       1.83061       1.76018
  18   8 1992.9556    0.5755  0.4871 10.0163  0.0000       12.7722  0.0226   0.0172   0.0434    0.0663   0.0000       1.80908   436.4730       1.95131       16.3807     -0.926424       2.81697     -0.754841       1.56207       2.19741       1.96976       2.32407       2.18991       2.09803
  18   9 2143.7742    0.8144  0.6170 10.2880  0.0000       6.42157  0.0228   0.0218   0.0496    0.0844   0.0000       1.10852   438.0120       3.00825       15.6840      -1.81109       1.73038       3.00195       1.69967       2.19078       2.20169       2.41853       2.26713       2.32719
  18  10 2291.7934    1.1254  0.7618 10.7468  0.0000       5.38052  0.0275   0.0275   0.0541    0.0989   0.0000      0.969956   437.5359       4.57024       13.2690      -1.61361     -0.752641       1.75147       1.98299       2.49463       2.73570       2.71360       2.66486       2.57206
  18  11 2436.9205    1.4427  0.8326 11.3436  0.0000       4.43504  0.0306   0.0340   0.0580    0.1059   0.0000      0.909323   440.8729       5.36009       11.5328      -6.18525      -1.83863       2.14035       1.96781       2.66789       2.71405       2.93631       2.56692       2.65624
  18  12 2580.9983    2.0100  1.0128 11.5849  0.0000       4.00815  0.0343   0.0426   0.0637    0.1239   0.0000      0.797277   435.8729     -0.224577       14.1816      -3.48290      -6.75958       1.61088       2.23173       2.80181       2.94365       3.14323       2.92178       2.72834
  18  13 2724.8851    2.5606  0.8348 12.4380  0.0000       4.77332  0.0296   0.0596   0.0558    0.1044   0.0000      0.920398   433.9550      -1.15759       16.1527       7.21104       2.51433     -0.633751       2.01560       2.66299       2.71717       2.78707       2.64643       2.44826
  18  14 2868.6904    3.2753  0.8614 12.6983  0.0000       1.11882  0.0300   0.0722   0.0546    0.1156   0.0000      0.825532   438.8269       6.46978       14.5379      -5.09110     -0.285165      0.958313       2.03171       2.57197       2.75521       2.72900       2.70484       2.35504
  18  15 3012.2307    3.6319  0.8818 13.2300  0.0000       1.60086  0.0293   0.0849   0.0614    0.1072   0.0000      0.825802   434.8134       4.75579       14.0064       1.68701       5.56446      -1.07027       2.10119       2.61032       2.74697       2.85119       2.57250       2.50921
  18  16 3154.9289    3.8084  1.0033 13.2618  0.0000      0.959398  0.0340   0.0830   0.0651    0.1220   0.0000      0.823336   436.4547       8.41437       7.78646       1.48972      0.689913       1.29231       2.26797       2.85237       3.02457       3.08403       3.07778       2.73353
  18  17 3297.4400    3.4568  1.5134 13.1532  0.0000      0.905020  0.0482   0.0676   0.0845    0.1044   0.0000      0.582294   441.8469       11.1191       6.66468       2.95450      0.302343      -12.2020       2.69183       3.69815       3.87762       4.08056       3.76842       3.61803
  18  18 3440.1976    3.1474  2.1188 12.4505  0.0064       1.20316  0.0562   0.0517   0.1016    0.0999   0.0000      0.365793   436.7723       16.9260       17.8428      -1.35163       2.23449      0.145353       3.36691       4.27757       4.58650       4.56905       4.35404       4.12272
  18  19 3582.9103    2.5283  3.1418 11.9337  0.0000      0.675203  0.0728   0.0360   0.1284    0.0801   0.0000      0.225543   438.4343       8.82934       5.91236       4.87452      -4.63550      -8.64036       4.23119       5.60949       5.87301       6.12226       5.87084       5.46365
  18  20 3725.7109    2.1057  4.7045 11.3798  0.0000      0.695060  0.0887   0.0258   0.1729    0.0635   0.0000      0.132314   438.2218       18.5546       15.4834       4.65064       1.13313       4.73797       5.44404       6.84965       7.38226       7.63062       7.20506       6.69168
  18  21 3868.4490    1.7872  6.8244 10.9165  0.0000      0.424235  0.1136   0.0180   0.2117    0.0474   0.0000     0.0872235   439.0715       4.59934       24.4735      -8.10854      -16.6119       9.36362       6.68597       8.61862       9.30191       9.57406       9.17388       8.47237
  18  22 4011.4227    1.4674  8.9377 10.6925 -0.0003      0.342815  0.1483   0.0143   0.2634    0.0403   0.0000     0.0784618   439.2741       4.85882       24.5464       13.3899      -3.79439       10.8866       8.30648       10.4349       11.2118       11.6463       11.1279       10.2033
  18  25 4440.5274    0.8662 17.2797 10.3774  0.0000      0.219028  0.3691   0.0084   0.5586    0.0288   0.0000     0.0843542   458.0317       35.5379      -17.2948      -20.1147       38.5131       6.38642       15.5349       20.0602       22.2021       22.1130       21.1198       19.9306
  19   6 1709.3654    0.3059  0.1957  9.9708  0.0000       14.9105  0.0130   0.0139   0.0254    0.0393   0.0000       5.33650   437.1054       2.18485       16.9840     -0.602083      -1.66012      0.535121      0.977045       1.19156       1.40557       1.55250       1.32032       1.14316
  19   7 1867.3356    0.4388  0.3399  9.9767  0.0000       13.3625  0.0165   0.0152   0.0344    0.0507   0.0000       2.58303   437.2314      0.296431       13.1941       3.07259      -3.48378      0.750947       1.20153       1.58251       1.73794       1.64137       1.64328       1.57369
  19   8 2021.8455    0.6170  0.4802 10.0764  0.0000       9.41065  0.0202   0.0180   0.0421    0.0692   0.0000       1.54635   438.6602     -0.644283       12.9846      -1.60126      -4.60947      0.466991       1.56620       1.78491       1.77932       1.99040       1.99267       1.76987
  19   9 2173.8596    0.8460  0.7214 10.4126  0.0000       6.18178  0.0266   0.0205   0.0541    0.0861   0.0000       1.06579   438.7965       4.85311       13.6529      -5.77171       2.94758       1.67988       1.67959       2.12681       2.44529       2.47668       2.40256       2.12024
  19  10 2322.4000    1.1798  0.7940 10.8543  0.0000       3.94863  0.0273   0.0276   0.0565    0.1005   0.0000      0.879550   439.1105       6.10387       16.1417      0.899720      0.482320      -1.77011       1.82680       2.33932       2.65904       2.42629       2.39450       2.20285
  19  11 2468.3272    1.6601  0.8647 11.5873  0.0000       5.32808  0.0296   0.0378   0.0596    0.0982   0.0000      0.922193   436.3756      -1.63630       13.0780       3.35971       3.74851      -3.04767       1.88267       2.34163       2.48608       2.71937       2.69416       2.59862
  19  12 2613.1592    2.1548  0.9938 11.7840  0.0000       3.01872  0.0321   0.0461   0.0620    0.1319   0.0000      0.789496   440.0793     -0.611995       14.5258      -3.12483      -4.96409      0.624946       2.09048       2.58692       2.88704       3.01156       2.90667       2.68349
  19  13 2758.0111    2.7013  0.9130 12.4505  0.0000       2.94510  0.0298   0.0590   0.0561    0.1111   0.0000      0.772813   438.7174       7.09592       18.9999       2.41561      -4.41632      -3.41333       1.92657       2.39673       2.55490       2.67621       2.48904       2.38672
  19  14 2902.5884    3.3313  0.8802 12.8059  0.0000       1.44402  0.0283   0.0730   0.0563    0.1160   0.0000      0.741000   435.9891       5.91085       11.7102       2.07293     -0.730948      -4.12538       1.85130       2.35463       2.38150       2.56687       2.38722       2.35009
  19  15 3046.6355    3.8325  0.7962 13.4676  0.0000       2.11576  0.0271   0.0895   0.0528    0.0924   0.0000      0.766078   439.5614       3.75297       17.4795       2.19128      -2.22516      0.173082       1.88032       2.17245       2.35745       2.41429       2.33885       2.30889
  19  16 3190.0624    3.8871  1.0246 13.5997  0.0000       3.80900  0.0365   0.0837   0.0641    0.1022   0.0000      0.993044   444.3405       8.40213       12.7150      -3.03203       1.91238      -2.15346       2.19992       2.73763       2.81544       2.96509       2.84295       2.78513
  19  17 3332.9359    3.4108  1.6514 12.9494  0.0000      0.288787  0.0481   0.0587   0.0868    0.0920   0.0000      0.545702   439.0224       9.95121       9.52444      -5.33583      -12.5580      -1.65270       2.75514       3.68455       3.97951       3.97293       4.00649       3.57680
  19  18 3476.4611    2.8683  2.3467 12.5037  0.0000       1.33276  0.0584   0.0446   0.1080    0.0782   0.0000      0.300104   441.5994       6.14410       14.0339       1.65474       3.36992       5.39607       3.44890       4.38975       4.59685       4.83202       4.62751       4.47947
  19  19 3619.6899    2.4764  3.7426 11.6478  0.0004      0.922999  0.0748   0.0316   0.1386    0.0771   0.0000      0.170295   444.1175       13.4965       19.6499       3.54929      -11.3155      -4.18378       4.19913       5.27581       5.60731       5.92452       5.68338       5.27818
  19  20 3762.9891    2.0555  5.4543 11.0355  0.0000      0.777573  0.0923   0.0215   0.1752    0.0609   0.0000      0.106260   439.5273       17.2945      -1.55635       7.66866      -14.8280      -8.38450       5.15823       6.59434       7.20062       7.33022       7.14662       6.70306
  19  21 3906.3295    1.6854  7.3210 10.8528  0.0000      0.446101  0.1206   0.0162   0.2182    0.0447   0.0000     0.0833882   443.9126       14.7413       11.9980       29.9765      -6.04192      -2.57735       6.58176       8.62334       9.28738       9.49997       8.99324       8.50946
  19  22 4049.6412    1.4234  9.6301 10.6530  0.0000      0.405013  0.1517   0.0130   0.2762    0.0375   0.0000     0.0715319   433.3064      -8.67623       14.2832      -3.63639       31.7764      -1.34207       7.91182       10.2150       10.9410       11.3806       10.9900       10.2747
  19  23 4192.5479    1.1566 11.8003 10.5739  0.0000      0.149629  0.2066   0.0110   0.3557    0.0353   0.0000     0.0779149   454.0826       11.4041       17.7564       21.6597       15.0360       1.45512       10.0281       12.8351       13.9540       14.2790       14.0402       12.8770
  19  24 4336.0764    0.9611 14.5321 10.5143  0.0006      0.114207  0.2835   0.0091   0.4779    0.0307   0.0000     0.0870651   452.3081       33.1503       46.7219       11.0207       34.9420       16.5480       12.8055       16.2209       17.9356       18.5587       17.7709       16.5061
  20   4 1386.4924    0.0949  0.0617 10.0358  0.0000       94.9917  0.0241   0.0131   0.0197    0.0355   0.0000       102.704   440.4386      -3.10484       20.5363       1.47729      -2.15483     -0.677695       1.15470       2.19671       2.07872       1.98598       2.01745       1.68280
  20   6 1734.2275    0.3181  0.3242  9.9777  0.0000       13.1313  0.0183   0.0120   0.0380    0.0431   0.0000       3.73642   440.4005      0.470831       16.9365       3.15874     -0.586475       2.43669       1.28949       1.55588       1.85451       1.93693       1.97803       1.84666
  20   7 1893.9807    0.4610  0.4527  9.9724  0.0000       11.3519  0.0200   0.0138   0.0422    0.0532   0.0000       2.19630   440.8509      0.179196       15.5313       3.20607     0.0491246       1.41065       1.34132       1.59188       1.64943       1.87399       1.68636       1.58074
  20   8 2050.1262    0.6695  0.5302 10.1104  0.0000       7.96895  0.0208   0.0178   0.0417    0.0695   0.0000       1.37298   440.2653      0.290507       13.5442     -0.691030      -3.67328       2.85834       1.42663       1.73329       1.69157       1.82477       1.87774       1.72684
  20   9 2203.2224    0.9468  0.7740 10.4107  0.0000       5.42930  0.0273   0.0218   0.0525    0.0960   0.0000       1.01828   438.9584      -1.20548       13.0730      0.611052      -4.89271      -1.59493       1.67036       2.14120       2.28459       2.34114       2.21653       2.21978
  20  10 2352.5061    1.2815  0.8676 10.9191  0.0000       5.25402  0.0307   0.0277   0.0535    0.0985   0.0000      0.887823   439.5061     -0.193624       15.4660      -1.97717      -1.26038      -1.83207       1.82203       2.41284       2.33304       2.52379       2.46284       2.40292
  20  11 2499.0341    1.7605  0.9148 11.4253  0.0000       3.28408  0.0283   0.0383   0.0600    0.1123   0.0000      0.834491   439.4209       6.44703       11.8427      -7.06368       4.66102      -1.61528       1.62760       2.16041       2.34226       2.46841       2.26708       2.12173
  20  12 2644.9171    2.2950  0.9607 11.9111  0.0000       1.87379  0.0298   0.0478   0.0588    0.1156   0.0000      0.799409   436.7519      0.194218       9.86918     -0.822524      -1.14379      -3.53196       1.76378       2.26983       2.33632       2.56125       2.33374       2.26631
  20  13 2790.7462    2.8619  0.8186 12.6505  0.0000       1.29268  0.0267   0.0655   0.0543    0.0976   0.0000      0.845943   440.4336       4.51548       9.77870       4.37472      -5.44802       2.42468       1.76559       2.32693       2.47662       2.42070       2.34383       2.21774
  20  14 2935.9361    3.5376  0.8609 13.0650  0.0000      0.863332  0.0282   0.0768   0.0527    0.0976   0.0000      0.747112   440.7564       8.20594       15.2570       2.27482      -6.82047     -0.144696       1.66266       2.21249       2.19765       2.32207       2.26216       2.19507
  20  15 3080.5612    3.8407  0.9244 13.4736  0.0000       1.52783  0.0298   0.0836   0.0583    0.1042   0.0000      0.767011   442.4150       7.42757       14.6648      -2.24091      -2.28495    -0.0697835       1.86553       2.33652       2.51498       2.59491       2.50400       2.37449
  20  16 3224.4798    3.8025  1.1990 13.5945  0.0000      0.747750  0.0396   0.0772   0.0741    0.1040   0.0000      0.805825   444.3342       7.29981       9.51505       11.1901       2.73458      -1.34855       2.12876       2.82446       3.03328       3.13476       2.93605       2.88156
  20  17 3368.1966    3.1804  1.8468 13.0286  0.0019       1.49227  0.0512   0.0523   0.0964    0.0664   0.0000      0.473169   438.1725       11.3858       2.69731       7.08692       6.20834       2.87303       2.71661       3.41410       3.68930       3.90815       3.71312       3.57443
  20  18 3512.0367    2.6920  2.6133 12.4157  0.0006      0.927943  0.0646   0.0385   0.1073    0.0661   0.0000      0.304452   443.7222       13.9556       12.1993      -2.58761       4.64434     -0.442169       3.50590       4.32260       4.69163       4.78493       4.62417       4.48383
  20  19 3655.8470    2.3089  3.8574 11.6813  0.0000      0.650029  0.0756   0.0279   0.1401    0.0631   0.0000      0.162220   439.3077       8.60139       3.72278       7.12871       6.07779      -2.10575       4.04149       5.00792       5.45073       5.67582       5.59558       5.28970
  20  20 3799.7691    1.9781  5.5163 11.2030  0.0000      0.727898  0.0947   0.0206   0.1717    0.0513   0.0000      0.104024   440.2275       10.7133       12.9521       6.18273      -4.98843      -17.7744       5.04916       6.55444       7.12834       7.10241       7.02178       6.57305
  20  21 3943.4655    1.6604  7.6804 10.7978  0.0000      0.372196  0.1180   0.0152   0.2212    0.0420   0.0000     0.0768881   447.3086       18.2629       21.3464      -6.31872      -8.00602       1.12304       6.24147       7.96944       8.79016       9.05922       8.86284       8.25386
  20  22 4087.2488    1.3861 10.7674 10.5704  0.0000      0.241860  0.1627   0.0117   0.2925    0.0350   0.0000     0.0636637   429.1190       17.1490       6.80146      -19.7887      -1.93970       20.1333       7.85670       10.1684       11.0619       11.3799       11.2009       10.4193
  20  23 4231.0955    1.1437 13.1447 10.4914 -0.0003      0.181418  0.2245   0.0099   0.3808    0.0336   0.0000     0.0705696   456.5860       24.0608      -16.3749      -2.69605       24.0107       31.6834       10.0379       13.0986       14.2569       14.4131       14.4666       13.4866
  20  24 4374.5601    0.9136 15.8868 10.4990 -0.0010     0.0941722  0.3205   0.0080   0.5016    0.0277   0.0000     0.0931389   420.3141      -1.59449       21.0984      -21.8607       19.1372      -22.6762       12.6297       16.4174       18.1293       18.7586       17.9027       16.8650
  21   4 1408.0930    0.1241  0.0983 10.0301  0.0000       39.1718  0.0174   0.0098   0.0266    0.0304   0.0000       43.4679   439.9042       1.43423       17.8212      -2.36940      -1.69079     -0.627215       1.01604       1.39063       1.66386       1.41438       1.57313       1.55562
  21   6 1758.2811    0.3317  0.3207  9.9127  0.0000       15.4616  0.0160   0.0119   0.0371    0.0431   0.0000       3.57553   438.7931     -0.108569       14.7537       2.98735      -1.20593       2.05760       1.07218       1.47238       1.59533       1.58564       1.69986       1.56305
  21   7 1919.9247    0.5201  0.4418  9.9393  0.0000       11.2306  0.0190   0.0148   0.0366    0.0563   0.0000       1.88482   437.2007     -0.328995       14.6868      -1.44197      -2.28510      -3.82297       1.11432       1.55896       1.63882       1.71543       1.65088       1.50161
  21   8 2077.8030    0.7215  0.6401  9.9790  0.0000       7.58221  0.0228   0.0171   0.0447    0.0843   0.0000       1.09938   438.3578       2.05846       18.8501       1.06032      -5.50484     -0.967418       1.43217       1.86249       2.03305       1.95103       1.89015       1.80759
  21   9 2232.0064    0.9807  0.8055 10.4734  0.0000       7.25670  0.0274   0.0219   0.0527    0.0987   0.0000       1.02434   440.9739     -0.812632       11.0927     -0.452129      -1.91875     -0.283700       1.51819       2.12504       2.17129       2.32853       2.21446       2.13638
  21  10 2381.9855    1.3857  0.8999 11.3051  0.0000       3.88857  0.0287   0.0297   0.0577    0.0918   0.0000      0.868112   440.6054      0.153519       15.2859      0.182904      -9.18945       2.57878       1.68960       2.16474       2.30049       2.58821       2.51186       2.30550
  21  11 2529.3333    1.8118  0.9587 11.5276  0.0000       2.16332  0.0289   0.0373   0.0590    0.1116   0.0000      0.733540   439.6231       4.02149       11.9374       6.56315      -2.81684      -1.65582       1.66093       2.12766       2.28286       2.47154       2.38257       2.31051
  21  12 2676.2503    2.4223  0.9165 12.1397  0.0000       2.53238  0.0286   0.0502   0.0543    0.1110   0.0000      0.708245   440.2264       2.77904       18.0366       1.69554     -0.462943     -0.624181       1.65201       2.13220       2.29840       2.46970       2.41845       2.15393
  21  13 2823.0223    3.0382  0.7921 12.7153  0.0000       2.61455  0.0254   0.0681   0.0507    0.1007   0.0000      0.828835   439.0704       3.99373       15.0305       1.43462      -1.65681      0.616003       1.57134       2.15747       2.47807       2.66150       2.49151       2.37697
  21  14 2968.9689    3.6233  0.9002 13.0158  0.0000      0.734256  0.0274   0.0757   0.0541    0.1053   0.0000      0.702160   438.9997       6.12037       11.7522       3.84141       3.13518      -2.61071       1.66462       2.08506       2.30493       2.44154       2.28920       2.26172
  21  15 3114.0724    3.7428  0.9868 13.4254  0.0000       2.09353  0.0318   0.0763   0.0606    0.0984   0.0000      0.765606   437.4406       3.34252       13.0096       4.64302       2.29152      -1.96996       1.72996       2.25977       2.38721       2.46126       2.46337       2.28353
  21  16 3258.6378    3.6596  1.2012 13.4152  0.0000      0.945132  0.0392   0.0716   0.0692    0.1081   0.0000      0.798098   437.1293      -1.99742       15.1311       4.25813      -2.48578      -1.74084       2.05335       2.59476       2.82751       2.90141       2.69236       2.77059
  21  17 3403.0123    3.1291  2.1059 12.5533  0.0000       1.33627  0.0502   0.0450   0.0930    0.0714   0.0000      0.330013   438.7478       8.09945       13.5028       2.56350      -3.06746       4.66676       2.62616       3.41126       3.65249       3.77173       3.63454       3.52085
  21  18 3547.4095    2.6840  2.8464 12.1556  0.0000      0.793848  0.0628   0.0344   0.1070    0.0626   0.0000      0.232149   435.3392       8.62203       4.77392       5.91955      -3.32790      -7.84396       3.17201       4.14109       4.37595       4.62424       4.45596       4.30165
  21  19 3691.8179    2.1575  4.3169 11.6646  0.0000      0.785412  0.0815   0.0247   0.1468    0.0515   0.0000      0.144088   438.9445       15.0687       19.4957      -2.94501      -3.00415      -7.40131       4.05705       5.27400       5.57997       6.01306       5.80184       5.54376
  21  20 3836.0926    1.8364  6.3091 11.0374  0.0000      0.515287  0.0991   0.0175   0.1863    0.0443   0.0000     0.0887941   442.1588       15.5233       21.3641      0.372079      -23.5349      -1.22782       5.09862       6.48572       7.13773       7.33052       7.30271       7.03448
  21  21 3980.1993    1.5512  9.0054 10.7069  0.0000      0.342599  0.1320   0.0131   0.2505    0.0374   0.0000     0.0687142   444.5101       14.4296       12.7289       18.0986      0.396473       5.58500       6.49481       8.33619       9.07687       9.47316       9.22812       8.75555
  21  22 4124.2636    1.2895 10.9186 10.6348  0.0000      0.116501  0.1731   0.0111   0.3025    0.0329   0.0000     0.0673599   441.0665       21.3039       35.6457      -19.8035       12.5344       23.6182       7.78439       10.2735       11.1933       11.3397       11.2967       10.8415
  21  23 4268.8116    1.0969 13.8877 10.4901  0.0007      0.265996  0.2334   0.0089   0.3982    0.0307   0.0000     0.0688561   441.4976       16.5952       12.6209       10.0260      -2.23037      -4.27782       9.68366       12.5826       13.6088       14.1816       14.1472       13.1259
  21  24 4412.9652    0.8716 16.0977 10.4918  0.0000      0.216972  0.3253   0.0076   0.4953    0.0265   0.0000     0.0943885   471.0303       17.7220      -10.5444      -19.7272       17.9481       6.59305       12.5816       16.0448       17.6432       18.4446       18.0394       17.0780
  22   5 1611.3517    0.2252  0.1664  9.9879  0.0000       21.5676  0.0116   0.0110   0.0271    0.0348   0.0000       10.1956   438.0800      0.338365       17.5371       3.00872      -2.97034      -1.06813       1.45200       1.59168       2.33051       2.49102       2.61834       2.64737
  22   6 1781.5674    0.3742  0.3000  9.9899  0.0000       13.8149  0.0159   0.0129   0.0301    0.0433   0.0000       3.29491   437.9561      0.715875       19.1273      0.459162      -2.86811       2.53142      0.958293       1.16582       1.40567       1.36713       1.34540       1.46929
  22   7 1945.1352    0.5107  0.5009 10.0320  0.0000       11.7342  0.0199   0.0139   0.0432    0.0551   0.0000       1.86409   438.4679      -1.28342       14.7022     -0.947220      -1.82807      -4.97094       1.26024       1.60104       1.75863       1.74877       1.78615       1.61749
  22   8 2104.8792    0.7534  0.6004 10.2243  0.0000       8.44216  0.0211   0.0184   0.0442    0.0742   0.0000       1.21237   439.4201      0.608697       15.0527     0.0273183      -2.47898      0.694755       1.35191       1.68989       1.91471       1.95549       1.87587       1.84116
  22   9 2260.1452    1.0594  0.7812 10.6855  0.0000       7.77050  0.0250   0.0230   0.0521    0.0861   0.0000       1.03866   438.5327     -0.540646       19.7621     -0.347269       1.82962      -1.64536       1.40088       1.82427       1.90176       2.11284       2.03343       1.97041
  22  10 2410.8860    1.4548  0.8684 11.1801  0.0000       3.64033  0.0283   0.0305   0.0520    0.1055   0.0000      0.845600   442.3067       2.20297       16.9868       3.41642      -3.05143      -3.04478       1.56503       1.89460       2.25425       2.32390       2.17031       2.11982
  22  11 2559.2236    1.8934  0.9130 11.9221  0.0000       2.01741  0.0299   0.0394   0.0548    0.0935   0.0000      0.788212   436.2256       4.16436       19.9307      -1.50504     -0.133637     -0.638449       1.69368       2.18921       2.32967       2.41368       2.38624       2.34471
  22  12 2707.1927    2.4640  0.9233 12.4013  0.0000       3.02563  0.0288   0.0509   0.0562    0.1014   0.0000      0.783124   440.2677      0.519721       15.8528       1.24499     -0.652222      -3.86771       1.69880       2.27620       2.47699       2.54086       2.46373       2.34333
  22  13 2854.7882    3.2533  0.8461 12.9209  0.0000       1.31356  0.0261   0.0681   0.0519    0.0970   0.0000      0.774284   437.9889       4.35470       12.6136     -0.835569      0.237317      -1.83514       1.49689       1.94178       2.03980       2.22649       2.08390       2.04379
  22  14 3001.5121    3.7742  0.8483 13.1029  0.0000       1.66905  0.0256   0.0784   0.0499    0.1062   0.0000      0.660214   436.5339       1.54680       15.8032       3.82523      -3.20775      -4.05089       1.40948       1.84614       1.90033       2.14176       2.09599       2.02149
  22  15 3147.1262    3.8967  1.0622 13.4864  0.0007       2.22576  0.0329   0.0768   0.0606    0.0971   0.0000      0.740440   436.4870       4.39930       15.6764       7.58992      -4.30233      -1.18046       1.75335       2.29738       2.55831       2.60433       2.58596       2.42134
  22  16 3292.3130    3.5877  1.4255 13.2282  0.0000       1.30580  0.0401   0.0621   0.0745    0.0872   0.0000      0.587432   437.6655       10.3462       14.9561       3.03577      -2.43483      -2.50427       2.02339       2.63883       2.96671       3.15345       3.03286       2.93033
  22  17 3437.4247    3.1029  2.2414 12.4160  0.0000       1.15933  0.0516   0.0416   0.0928    0.0667   0.0000      0.312010   437.9246       12.7264       16.1931       4.21398       1.06509      0.114960       2.49936       3.32505       3.57308       3.75469       3.70753       3.62675
  22  18 3582.4236    2.4691  3.3091 12.0131 -0.0003      0.949901  0.0661   0.0292   0.1211    0.0506   0.0000      0.197642   444.2521       5.70552       13.5583       3.36969       2.95418       1.45766       3.10042       4.18290       4.42631       4.66884       4.39570       4.32455
  22  19 3727.3197    2.0945  4.4925 11.4906  0.0000      0.680993  0.0797   0.0222   0.1459    0.0493   0.0000      0.136399   440.8969       12.3095       7.76336       4.72666      -5.17684       1.76088       3.76896       5.01107       5.32208       5.76811       5.48896       5.17263
  22  20 3871.8873    1.7611  6.7134 11.0117  0.0000      0.406594  0.1030   0.0159   0.1919    0.0403   0.0000     0.0820949   437.1930       11.6315       5.64732       8.78245      -3.69939      -10.2959       5.02977       6.66792       7.10674       7.76021       7.34551       7.00153
  22  21 4017.0568    1.4723  9.3686 10.7211  0.0000      0.440626  0.1388   0.0122   0.2526    0.0343   0.0000     0.0713160   431.2201       9.53487       1.04760       22.9731      -8.42598      -2.11824       6.37027       8.38380       8.97312       9.39060       9.27559       8.72015
  22  23 4306.2845    1.0267 14.4808 10.5152  0.0024      0.285644  0.2540   0.0084   0.4118    0.0281   0.0000     0.0726086   437.5870       13.5417       21.1690       1.40730       7.71083       5.52452       9.85095       12.7607       13.9385       14.5019       14.4966       13.5975
  23   3 1252.2263    0.0694  0.0627 10.1318  0.0000       50.2894  0.0229   0.0105   0.0311    0.0272   0.0000       183.213   440.7307      0.706849       21.7319       4.41390     -0.764387      -1.26322       1.33534       1.42504       1.62131       1.80053       1.73441       1.52264
  23   5 1632.8231    0.2472  0.2410  9.9581  0.0000       29.7332  0.0148   0.0103   0.0303    0.0358   0.0000       6.90411   439.5437      0.137297       20.1479     -0.608252      -1.29536    -0.0267007      0.857251       1.13831       1.21211       1.24168       1.23431       1.21781
  23   6 1804.2625    0.3905  0.3526  9.9718  0.0000       16.7567  0.0158   0.0126   0.0350    0.0438   0.0000       2.81137   440.4029      -1.67278       19.1211       1.52551      -3.71454       1.46746      0.963798       1.22423       1.32785       1.35536       1.25146       1.24601
  23   7 1969.7113    0.5731  0.4945  9.9902  0.0000       10.4601  0.0190   0.0148   0.0382    0.0607   0.0000       1.52561   437.6708       2.04670       15.8044      0.479151      0.119660     -0.614504       1.09008       1.50907       1.54108       1.66533       1.56488       1.50298
  23   8 2131.2345    0.7837  0.7329 10.2491 -0.0001       8.45287  0.0243   0.0172   0.0484    0.0778   0.0000       1.08103   441.9892      -1.62440       15.0988     -0.640457     -0.839014      -3.30492       1.38353       1.81532       2.00611       2.05963       2.04459       1.95998
  23   9 2287.6211    1.1147  0.8442 10.7824  0.0000       6.99482  0.0267   0.0234   0.0541    0.0893   0.0000      0.966483   438.3379      0.960929       11.3040      -3.42549      -6.26367      -1.26285       1.48859       1.86095       1.98119       2.03035       2.10575       2.14819
  23  10 2439.3330    1.4894  1.0824 11.1039  0.0000       4.58829  0.0319   0.0283   0.0625    0.1171   0.0000      0.774377   439.0278       2.46273       15.5153      0.515882      -2.65698       1.42221       1.53424       2.03947       2.21186       2.40719       2.38735       2.18272
  23  11 2588.7570    2.0617  0.9701 11.8257  0.0000       3.11378  0.0312   0.0394   0.0524    0.0989   0.0000      0.820806   439.5446       3.72385       17.1330       1.69501      -4.09700       1.71032       1.56161       2.04129       2.18084       2.36550       2.20778       2.14776
  23  12 2737.6447    2.6584  0.9231 12.5522  0.0000       1.56692  0.0284   0.0533   0.0531    0.0934   0.0000      0.748572   439.5159       2.90558       7.88836     -0.222022     -0.596893      -2.66038       1.54125       1.99695       2.17423       2.20266       2.18514       2.11412
  23  13 2886.1927    3.3048  0.8760 12.8065  0.0000       3.28323  0.0253   0.0669   0.0524    0.1006   0.0000      0.745801   435.3563       3.18889       17.1294      -1.09950     -0.838420      -2.06766       1.36002       1.73381       1.82871       2.06540       1.98415       1.87159
  23  14 3033.4858    3.7697  0.8352 13.3730  0.0001      0.632380  0.0255   0.0787   0.0492    0.0936   0.0000      0.771751   439.4064       1.03488       15.9996     -0.422040      -4.90305      -4.59339       1.36228       1.73960       1.86757       2.01561       1.85756       1.86837
  23  15 3179.8186    3.8272  1.0998 13.4850  0.0000       1.44701  0.0340   0.0730   0.0595    0.0980   0.0000      0.696991   438.6033       3.98339       14.4138       2.48456       1.24003      -3.39026       1.61576       2.10931       2.23326       2.52151       2.33446       2.30293
  23  16 3325.6798    3.3958  1.6197 12.9416  0.0000       1.07288  0.0406   0.0536   0.0779    0.0786   0.0000      0.450623   436.7582       7.53970       13.8807       3.22435     -0.234503       1.15836       1.93242       2.51731       2.70709       2.93588       2.82597       2.69910
  23  17 3471.5274    2.9030  2.3498 12.4941  0.0000       1.41802  0.0522   0.0382   0.0953    0.0586   0.0000      0.296455   440.5101       1.20847       4.22985       1.45166      0.801091      -1.47512       2.41803       3.24277       3.36450       3.64233       3.52406       3.42438
  23  18 3617.0264    2.3923  3.5421 11.9184 -0.0007      0.709475  0.0660   0.0264   0.1229    0.0463   0.0000      0.173819   447.1782       4.77113       9.64219       5.21503       1.54893      -4.26527       3.13291       4.14757       4.43913       4.70564       4.54594       4.41171
  23  19 3762.4290    2.0572  5.2893 11.3203  0.0000      0.683226  0.0845   0.0193   0.1557    0.0427   0.0000      0.104234   440.0577       9.68233       21.5273      0.185861       3.19935      -1.26098       3.84245       5.14697       5.45916       5.80731       5.76023       5.45428
  23  20 3907.7291    1.6858  7.6518 10.8542  0.0000      0.390882  0.1100   0.0139   0.2045    0.0376   0.0000     0.0729845   443.5793       4.53862       6.82390       8.25220       2.89717      -3.66476       4.99949       6.59589       7.09942       7.47381       7.29450       7.06101
  23  21 4052.8999    1.4196 10.3366 10.6807  0.0000      0.289398  0.1500   0.0112   0.2693    0.0323   0.0000     0.0661075   445.8188       28.8672       18.8727       10.8008      -12.1168       2.34663       6.36914       8.40576       9.04178       9.48243       9.28658       8.86669
  23  23 4342.7041    0.9617 15.3730 10.5409  0.0005     0.0653632  0.2841   0.0075   0.4404    0.0258   0.0000     0.0821252   444.6117       25.4760       9.58918       17.8285       11.9037       15.5281       9.92259       13.0878       14.3867       15.2377       14.7151       14.2449
  24   4 1469.7982    0.1473  0.1001 10.0090  0.0000       25.8042  0.0129   0.0107   0.0277    0.0288   0.0000       22.8193   438.9413     -0.593534       20.3233     -0.541877      -4.85949      0.491687      0.827250      0.978988       1.41451       1.20516       1.30016       1.63854
  24   6 1826.3416    0.4282  0.3505  9.9853  0.0000       12.5859  0.0155   0.0131   0.0328    0.0436   0.0000       2.47986   440.4252    0.00259601       21.4556      0.965523      -2.55174      -1.53825      0.918833       1.09812       1.18970       1.30712       1.30070       1.20997
  24   7 1993.7048    0.6027  0.5200 10.0499  0.0000       11.0050  0.0195   0.0149   0.0374    0.0585   0.0000       1.40888   437.8018      0.479936       18.1396      -1.73593      -2.79221      -1.28876       1.04457       1.33001       1.51225       1.48393       1.63651       1.45814
  24   8 2156.8744    0.8681  0.7444 10.2081  0.0000       7.20746  0.0231   0.0185   0.0468    0.0864   0.0000      0.955159   439.7973       2.76138       15.7966      -1.51616     -0.203909     0.0464311       1.25367       1.61471       1.74364       1.67780       1.76029       1.71653
  24   9 2314.4470    1.1896  0.8689 10.9406  0.0000       5.19216  0.0267   0.0239   0.0522    0.0858   0.0000      0.875940   440.1970       2.09424       17.9345       2.42499      -3.34685      -2.44384       1.42375       1.77429       1.99728       1.98260       2.02344       2.01186
  24  10 2467.0983    1.6041  1.1020 11.2640  0.0000       3.65169  0.0321   0.0293   0.0610    0.1147   0.0000      0.733698   439.1862      0.655997       12.8211      -1.69171      -4.02987      -4.61021       1.53714       1.89664       2.08591       2.21327       2.14106       2.06750
  24  11 2617.8027    2.1256  0.9981 12.1435  0.0000       3.58435  0.0297   0.0415   0.0586    0.0931   0.0000      0.798102   439.9181       1.54702       10.5846       1.38144     -0.273813      -1.29543       1.47491       2.07868       2.19226       2.38962       2.32101       2.17517
  24  12 2767.7230    2.8128  0.9687 12.4504  0.0000       1.95372  0.0269   0.0537   0.0561    0.0967   0.0000      0.794550   439.6335       4.70824       17.4617     -0.472529       4.22836      -4.31169       1.35193       1.71060       1.79332       2.00293       1.91733       1.81410
  24  13 2917.0064    3.4131  0.8702 13.0913  0.0000      0.661177  0.0255   0.0695   0.0518    0.0901   0.0000      0.739739   441.6254       1.99913       15.2499       4.01757      -3.51854      -2.29312       1.33456       1.69597       1.73480       1.88294       1.88087       1.84429
  24  14 3065.1067    3.9973  0.8686 13.3472 -0.0003       2.17267  0.0259   0.0792   0.0504    0.1002   0.0000      0.716567   441.0708       4.95012       15.2453     -0.365930      0.840597      -4.30387       1.39098       1.79590       1.98889       2.05179       1.98969       1.93718
  24  15 3212.0244    3.8116  1.2433 13.4204  0.0000      0.590760  0.0368   0.0688   0.0664    0.0996   0.0000      0.693041   437.1575       8.31684       23.6870       2.56569     -0.918557      -4.69180       1.74946       2.19517       2.32023       2.46043       2.46902       2.33638
  24  16 3358.6564    3.3147  1.6947 12.9650  0.0000       1.24481  0.0421   0.0512   0.0784    0.0739   0.0000      0.424773   441.1546       8.76256       19.9765      -2.96964       2.93506      -5.78656       1.99955       2.63398       2.75097       2.98684       2.91817       2.84159
  24  17 3504.9859    2.7869  2.5616 12.4200  0.0000      0.535930  0.0545   0.0348   0.0970    0.0539   0.0000      0.261596   440.7818       8.21129       21.4592       2.22090      -1.02428       4.52322       2.46045       3.17993       3.39237       3.62191       3.64521       3.47851
  24  18 3651.2685    2.2584  3.9837 11.7307  0.0010      0.703185  0.0704   0.0230   0.1291    0.0418   0.0000      0.145494   440.9417       13.2548       12.1612       6.44498      -2.94276      -4.91125       3.10514       3.97437       4.36872       4.57801       4.44316       4.46581
  24  19 3797.2083    1.9089  5.8466 11.2980  0.0005      0.545168  0.0920   0.0173   0.1655    0.0374   0.0000     0.0968191   443.9767       9.97466       20.6804       3.19065      -8.58155      -4.23906       4.02476       5.09132       5.62734       6.07005       5.87733       5.64418
  24  20 3943.2380    1.5801  7.9569 10.9344 -0.0001      0.518752  0.1164   0.0132   0.2155    0.0333   0.0000     0.0796833   434.6245      -1.03194       15.1267       3.25004      -3.46031     -0.249323       4.93966       6.32206       6.87804       7.24638       7.30680       7.04777
  24  21 4088.2811    1.3431 10.5784 10.7055  0.0000     0.0951009  0.1572   0.0105   0.2795    0.0303   0.0000     0.0717183   448.8147       16.4990       14.7028       2.14202       11.8452      -5.11669       6.27671       8.32165       9.04153       9.66522       9.48300       8.97053
  24  22 4233.8760    1.1170 13.5944 10.5663 -0.0003    -0.0141706  0.2266   0.0081   0.3711    0.0275   0.0000     0.0696748   442.1338       28.7096       15.3792      -15.8641       16.1339      -5.26842       8.20766       10.6236       11.7293       12.2715       12.3886       11.8966
  24  23 4379.9725    0.8978 15.5468 10.5298 -0.0009      0.261086  0.2972   0.0071   0.4647    0.0248   0.0000     0.0822480   453.2792       17.0429       27.2621      -1.72654      -1.51294       1.32366       9.95721       13.1342       14.6323       15.0673       15.1691       14.5315
  25   4 1489.4578    0.1537  0.1249 10.0148  0.0000       28.0301  0.0146   0.0094   0.0227    0.0284   0.0000       23.5197   439.9263      0.851258       19.9371     0.0120282      -2.37838     -0.136353      0.894616       1.29501       1.24639       1.33617       1.46626       1.51574
  25   5 1674.1210    0.2875  0.2100  9.9930  0.0000       18.8412  0.0117   0.0118   0.0272    0.0343   0.0000       5.51306   440.0393     -0.889272       21.0291     -0.247065      -1.85991     -0.425942      0.781028      0.910260       1.00643       1.11552       1.22311       1.05079
  25   6 1847.9262    0.4257  0.4189 10.0351  0.0000       11.3296  0.0182   0.0122   0.0364    0.0449   0.0000       2.29517   439.7536      -1.51126       18.9949      -1.06913     -0.131681      0.322560       1.08955       1.48717       1.57203       1.73733       1.73531       1.70946
  25   7 2016.9882    0.6548  0.5685 10.1197  0.0000       9.15276  0.0195   0.0153   0.0393    0.0598   0.0000       1.31335   438.6485       1.31504       17.0714    -0.0251841      -2.12127       3.31744       1.01823       1.26188       1.45493       1.47572       1.51266       1.43444
  25   8 2181.8204    0.9276  0.7492 10.3408  0.0000       6.18033  0.0224   0.0191   0.0464    0.0815   0.0000      0.929868   439.4755     -0.202037       17.7927      -2.03828      -2.79087       3.39907       1.13224       1.41283       1.55079       1.62215       1.62549       1.57336
  25   9 2340.6035    1.3038  0.9677 10.7468  0.0000       4.00012  0.0298   0.0241   0.0529    0.1086   0.0000      0.767331   439.2337   -0.00362278       11.1194      -2.45862      0.688058       4.62919       1.53939       2.02632       2.25157       2.30660       2.33391       2.16176
  25  10 2494.5078    1.7405  1.0199 11.5569  0.0000       3.63039  0.0293   0.0324   0.0587    0.0996   0.0000      0.796052   439.4479       3.33249       15.7358       2.98788       1.30690      -1.24902       1.32565       1.76533       1.89374       2.06884       1.91456       1.90860
  25  11 2646.3048    2.2384  1.0329 12.0345  0.0000       2.40799  0.0291   0.0416   0.0574    0.1025   0.0000      0.723192   437.5804       3.45076       17.4770       3.04811      -3.58081      -1.20258       1.36865       1.73843       1.81750       1.99876       1.93127       1.86639
  25  12 2797.4032    2.9235  0.8035 12.8582  0.0000       2.21748  0.0238   0.0589   0.0467    0.0829   0.0000      0.729251   440.0709       2.49761       15.9846       1.25751      -2.66248      -1.08111       1.17085       1.55932       1.67830       1.86647       1.75794       1.74414
  25  13 2947.4646    3.6704  0.7708 13.0811  0.0000       1.90414  0.0217   0.0747   0.0438    0.0878   0.0000      0.636811   441.5447       2.95049       12.5025       1.98818      -1.28563       1.08666       1.16644       1.44871       1.66169       1.72690       1.72365       1.71634
  25  14 3096.3026    3.9452  1.0487 13.1996  0.0001       4.18466  0.0301   0.0714   0.0561    0.1094   0.0000      0.723794   439.1122       5.07510       14.9787      -4.05041      -3.53602       1.83174       1.39791       1.88015       1.95020       2.08719       2.06261       1.95917
  25  15 3243.9471    3.5716  1.2866 13.6470 -0.0059      0.605437  0.0385   0.0640   0.0683    0.0859   0.0000      0.834072   437.9656       3.86343       16.6180       2.53294      0.112304      -1.05093       1.70162       2.26511       2.46179       2.53966       2.59935       2.57159
  25  16 3391.1554    3.2567  1.8518 12.9427  0.0000      0.119546  0.0444   0.0470   0.0809    0.0688   0.0000      0.407249   438.6623       7.78600       13.1884       2.97323       2.95501       3.38422       1.90956       2.49588       2.70250       2.73030       2.76703       2.72346
  25  17 3538.1989    2.7010  3.0231 12.1442  0.0000      0.346247  0.0580   0.0301   0.1032    0.0485   0.0000      0.177136   440.1884       2.67680       9.76622      0.548649       3.66912      -5.53418       2.38705       3.26749       3.46345       3.78135       3.74051       3.58311
  25  18 3685.1910    2.1917  4.2024 11.6655  0.0000      0.726608  0.0707   0.0215   0.1293    0.0408   0.0000      0.128161   439.5014       12.2367       6.16612       5.26664       1.75806      -11.0281       3.01651       3.89403       4.27136       4.60986       4.42000       4.33416
  25  19 3831.6386    1.8567  6.1126 11.2186 -0.0001      0.481852  0.0911   0.0159   0.1654    0.0358   0.0000     0.0898947   438.9130       8.87221       10.4137       6.97750    -0.0333020      -5.63788       3.90671       5.08824       5.53938       5.80301       5.73789       5.66892
  25  20 3977.9754    1.5289  8.5716 10.9152  0.0000      0.352501  0.1231   0.0123   0.2255    0.0316   0.0000     0.0722834   431.0518       10.0372       22.7444      -15.9488       2.31253     -0.981174       4.94870       6.59058       7.19159       7.48518       7.48489       7.21267
  25  21 4124.0111    1.2672 11.2966 10.7611 -0.0006      0.192420  0.1739   0.0098   0.3021    0.0280   0.0000     0.0710354   438.6034       7.37604       4.37571       15.4009       2.59906      -16.9938       6.36040       8.48655       9.26204       9.76701       9.72572       9.29566
  25  22 4270.3652    1.0618 13.6013 10.6455  0.0000      0.183157  0.2315   0.0081   0.3778    0.0259   0.0000     0.0738806   429.8065       12.7916      -12.9752       29.1761      -10.1254      -8.11247       7.93954       10.4495       11.5021       12.1423       11.9107       11.5617
  26   5 1694.0714    0.3024  0.1882  9.9957  0.0000       16.4967  0.0108   0.0120   0.0226    0.0333   0.0000       5.52253   440.3243     -0.787861       20.7450       2.22115      -2.99741      0.137671      0.595372      0.718047      0.771862      0.994673      0.782644      0.783197
  26   6 1869.0544    0.4716  0.4207  9.9904  0.0000       10.5613  0.0177   0.0128   0.0342    0.0454   0.0000       1.93965   438.7963     0.0638826       17.7977      -2.56409      -1.07830      0.684269      0.828989       1.09923       1.27558       1.34045       1.27855       1.27703
  26   7 2039.8036    0.6712  0.6091  9.9357  0.0000       7.01021  0.0192   0.0149   0.0411    0.0681   0.0000       1.11545   441.8241      0.168455       18.4707      -1.26986      -2.01734      0.962789       1.01453       1.19708       1.36460       1.42938       1.48009       1.39354
  26   8 2206.1366    0.9847  0.7572 10.4563 -0.0000       6.71415  0.0233   0.0198   0.0440    0.0835   0.0000      0.918256   441.1907       2.66911       16.7098       2.12127     -0.911967      0.650146       1.12998       1.43353       1.61122       1.72003       1.72224       1.68085
  26   9 2366.1520    1.3633  0.9060 11.0461  0.0000       4.40867  0.0260   0.0258   0.0510    0.0917   0.0000      0.800244   439.9291      0.617083       13.9106     -0.398543      -2.27495      0.630991       1.24615       1.52752       1.71076       1.88577       1.82695       1.84085
  26  10 2521.2994    1.7952  0.9276 11.6613  0.0000       3.97655  0.0283   0.0332   0.0491    0.0936   0.0000      0.803826   435.8139      0.589131       16.5111      -1.64901      0.163268     0.0289784       1.31496       1.62254       1.79191       1.86091       1.90398       1.87542
  26  11 2674.4119    2.3756  1.0194 12.2778 -0.0003       1.42456  0.0284   0.0439   0.0562    0.0967   0.0000      0.735443   441.0925       5.50119       14.9901     -0.325369      -1.15925      0.804283       1.26354       1.61577       1.76163       1.89700       1.87698       1.86344
  26  12 2826.6527    3.0137  0.9326 12.8581  0.0000       2.53950  0.0264   0.0568   0.0513    0.0853   0.0000      0.733036   439.1698       3.82084       14.2446       4.73517      -5.35684       2.06036       1.26820       1.73291       1.90076       2.01795       1.99384       1.98023
  26  13 2977.5078    3.6415  0.8549 13.1660  0.0000       1.00070  0.0251   0.0690   0.0448    0.0849   0.0000      0.745351   439.9838       5.31772       13.0881       1.01036      0.120991      0.799840       1.15491       1.46465       1.67367       1.75875       1.67131       1.71251
  26  14 3126.9187    3.9502  1.0230 13.3872  0.0000      0.962306  0.0277   0.0728   0.0581    0.0959   0.0000      0.742889   439.6506       2.98221       16.6354       1.97082      -2.51230      -3.48280       1.28885       1.66874       1.79575       1.81768       1.84565       1.85126
  26  15 3275.3905    3.5206  1.3566 13.5829  0.0000      0.445753  0.0393   0.0607   0.0709    0.0745   0.0000      0.698061   435.8501       6.06974       12.9725       1.61365      -3.93372      -2.46630       1.66412       2.08037       2.36762       2.52277       2.48913       2.43639
  26  16 3423.4592    3.1148  2.1283 12.6699 -0.0007      0.453992  0.0480   0.0409   0.0838    0.0667   0.0000      0.317548   436.8902       4.51198       16.4548       4.40292      -1.38282       1.00388       2.00354       2.71105       2.91593       3.08507       3.15424       3.01432
  26  17 3571.1369    2.5383  2.9372 12.3717  0.0000      0.398983  0.0591   0.0297   0.1055    0.0466   0.0000      0.219365   435.6204       8.09262       16.3266       4.99434       1.01957       1.45901       2.43735       3.15243       3.41215       3.67462       3.66060       3.56734
  26  18 3718.6912    2.1023  4.8723 11.6151  0.0000      0.547003  0.0770   0.0193   0.1438    0.0364   0.0000      0.115819   436.7950       7.07296       17.0284       4.69965      0.848212      -7.91366       3.11663       4.10068       4.45355       4.65878       4.73005       4.66807
  26  19 3865.5737    1.7589  7.0403 11.0946  0.0000      0.316870  0.0992   0.0140   0.1845    0.0331   0.0000     0.0797957   436.3233       12.5310       8.00678       5.84376       4.50480      -2.53311       3.94303       5.05775       5.66963       5.97414       5.96081       5.75753
  26  20 4012.5626    1.4983  9.2946 10.8783  0.0001      0.287995  0.1306   0.0117   0.2331    0.0301   0.0000     0.0663596   445.4936       1.11033       17.1493       7.02863      -2.31303      -8.29511       5.00312       6.69677       7.28919       7.67734       7.71150       7.50047
  26  21 4159.2130    1.2260 11.6040 10.7513  0.0002      0.185801  0.1803   0.0094   0.3033    0.0271   0.0000     0.0699261   442.9333       11.5727       18.8501      -5.69256      -6.11741       4.62821       6.36050       8.26538       9.06114       9.67745       9.69101       9.39713
  26  22 4305.9467    1.0105 14.1938 10.6162 -0.0000      0.267991  0.2476   0.0074   0.3911    0.0243   0.0000     0.0799180   445.0786       31.7714       27.2401     -0.957295       12.4464      -16.1791       8.03013       10.5834       11.6411       12.3984       12.2982       12.0704
  27   3 1325.2480    0.1003  0.1280 10.0845  0.0000       15.8935  0.0211   0.0087   0.0382    0.0252   0.0000       55.8828   441.0673       1.32877       24.8957      0.292817      -5.21896       1.02431       1.04657       1.42638       1.50244       2.23571       2.58785       2.72802
  27   4 1527.5861    0.1907  0.1489 10.0149  0.0000       19.2346  0.0119   0.0095   0.0232    0.0280   0.0000       13.7322   438.6706     -0.577733       21.2058      0.550420      -3.57656     -0.412784      0.709297      0.940379      0.989791      0.990639       1.00016       1.03519
  27   5 1713.6049    0.3084  0.2890  9.9158  0.0000       19.5050  0.0139   0.0105   0.0305    0.0352   0.0000       4.08562   439.7239    -0.0197432       21.3738     -0.160231      -4.42197     -0.468995      0.695188      0.956014       1.09306       1.15150       1.11984       1.16943
  27   6 1889.7879    0.4978  0.4601  9.9768  0.0000       7.72308  0.0173   0.0126   0.0344    0.0520   0.0000       1.65997   440.7337      0.694279       20.1541      -2.20245      -4.06138      -2.32679      0.873964       1.17652       1.20470       1.36310       1.38252       1.28170
  27   7 2062.1651    0.7455  0.5685 10.2465  0.0000       8.77240  0.0176   0.0169   0.0385    0.0605   0.0000       1.17149   441.2153     -0.206115       19.5427       2.50267      -1.63510      -3.10991      0.871904       1.13093       1.26198       1.31931       1.33453       1.31494
  27   8 2229.7998    1.0707  0.7856 10.6190  0.0000       5.15841  0.0235   0.0209   0.0450    0.0863   0.0000      0.863156   441.2971       1.04081       15.1624    -0.0342365      0.410066      0.423499       1.15442       1.41765       1.44859       1.56782       1.60059       1.54881
  27   9 2391.1311    1.4222  0.9552 11.1104  0.0000       5.08702  0.0281   0.0260   0.0512    0.0933   0.0000      0.794565   440.9493       2.70283       17.3491     -0.132469     0.0543086      -1.55950       1.31730       1.62201       1.69689       1.84523       1.84370       1.76213
  27  10 2547.6985    1.9303  1.0835 11.8768  0.0000       5.42104  0.0299   0.0345   0.0594    0.0858   0.0000      0.917696   438.3763      0.979600       15.4236       2.22548     -0.604045      -3.54611       1.19611       1.61760       1.74007       1.95771       1.88313       1.80007
  27  11 2702.0600    2.4892  1.0277 12.2784  0.0000      0.303907  0.0288   0.0438   0.0537    0.0992   0.0000      0.728484   438.8216       2.09772       15.3563       2.06234      -3.83859      -2.47913       1.23092       1.62468       1.73824       1.88876       1.85776       1.92379
  27  12 2855.4281    3.1624  0.9054 12.9712  0.0000       2.20219  0.0248   0.0600   0.0513    0.0875   0.0000      0.631638   438.7896       7.81244       20.9292       2.14884      -1.78067      -1.39929       1.12519       1.50444       1.65699       1.79026       1.68068       1.70152
  27  13 3007.1136    3.7506  0.9480 13.2520  0.0000       1.40961  0.0259   0.0685   0.0509    0.0879   0.0000      0.682210   438.9211       4.12299       18.6161       1.53146      -2.42059     -0.768359       1.20879       1.51762       1.62039       1.72882       1.78235       1.73565
  27  14 3157.3368    3.9223  1.1236 13.3123 -0.0003       2.12699  0.0308   0.0671   0.0567    0.0996   0.0000      0.649275   439.8129       4.37986       19.6011     -0.403306       2.70727       1.98714       1.30574       1.65565       1.80813       1.92823       1.92094       1.86975
  27  15 3306.6371    3.5196  1.5537 13.1017  0.0000       1.31733  0.0378   0.0531   0.0721    0.0746   0.0000      0.500224   439.0016       4.70722       16.1159     0.0776432      -5.54187      0.694766       1.52386       1.97542       2.11295       2.28378       2.24587       2.22630
  27  16 3455.4213    3.0012  2.2486 12.6656  0.0000       1.06323  0.0481   0.0387   0.0896    0.0599   0.0000      0.303481   441.8582       7.35970       16.5650      0.486649      -2.28067      -6.70363       2.00975       2.76344       2.97554       3.20198       3.20053       3.13044
  27  17 3603.7339    2.4392  3.4936 12.0573  0.0000      0.845753  0.0609   0.0256   0.1163    0.0431   0.0000      0.177341   442.5275       13.2081       12.7617       7.37043       2.31498      -3.71949       2.46462       3.23525       3.56281       3.75405       3.69670       3.58596
  27  18 3751.8107    2.0216  5.3071 11.4476  0.0001      0.537847  0.0792   0.0174   0.1492    0.0351   0.0000      0.107270   441.1880       8.16048       13.7245      -4.22078      -1.55617       1.61663       3.12600       4.08132       4.39546       4.75689       4.84530       4.73542
  27  19 3899.6020    1.6858  7.2157 11.0584 -0.0001      0.400678  0.1014   0.0131   0.1862    0.0315   0.0000     0.0830545   435.6135       4.53108       21.4996       23.0130       10.5370      -3.51513       3.91354       5.12011       5.78214       5.99392       6.02623       5.93338
  27  21 4194.4188    1.1622 12.4638 10.7296 -0.0015      0.335271  0.1936   0.0084   0.3322    0.0254   0.0000     0.0675063   443.4694       14.2333       15.1128      -17.1919      -17.3160       12.4130       6.39902       8.50751       9.32305       9.88427       9.87674       9.70421
  27  22 4341.7431    0.9628 15.6829 10.5823  0.0000      0.432358  0.2697   0.0068   0.4208    0.0229   0.0000     0.0810040   443.1628      -6.10267       33.5549      -4.64174       15.0523      -17.0333       7.83602       10.3975       11.3910       12.1797       12.2037       11.8936
  28   4 1546.0345    0.1989  0.1528 10.0128  0.0000       12.9558  0.0113   0.0096   0.0225    0.0272   0.0000       12.2869   440.6223     -0.893928       20.7013      0.383977      -1.00209     -0.799527      0.574319      0.818044      0.859012       1.01752       1.02928       1.08133
  28   5 1732.7906    0.3523  0.2626  9.9573  0.0000       15.2536  0.0134   0.0117   0.0263    0.0351   0.0000       3.53609   440.3048      0.111467       19.8474       1.67797      -2.53103      -1.02363      0.890543       1.07337       1.26208       1.27193       1.35099       1.34535
  28   6 1910.2288    0.5475  0.4356  9.9443  0.0000       12.6540  0.0155   0.0138   0.0324    0.0490   0.0000       1.63467   440.3318      0.500304       19.5791      0.549298      -3.20134    -0.0920848      0.705789       1.02412       1.02238       1.18711       1.21076       1.15315
  28   7 2084.0049    0.7186  0.7194 10.2122  0.0000       7.09771  0.0215   0.0147   0.0457    0.0662   0.0000       1.11738   439.4027      -1.13109       19.6335      -2.36677      -2.22461      0.533801      0.986604       1.26411       1.39899       1.49787       1.53265       1.52993
  28   8 2252.9392    1.0798  0.8566 10.5584  0.0000       6.22757  0.0241   0.0198   0.0470    0.0835   0.0000      0.829741   441.3401       2.01505       18.5502     -0.707640      -1.55468     -0.206844       1.03329       1.35998       1.47260       1.55454       1.53643       1.52302
  28   9 2415.4228    1.5479  0.9881 11.2890  0.0000       5.53708  0.0269   0.0273   0.0526    0.0870   0.0000      0.811955   438.1837       4.02480       16.6268       2.64966      -4.10660     0.0766750       1.09574       1.42983       1.58916       1.67627       1.64093       1.62546
  28  10 2573.4180    1.9881  1.1204 12.0270  0.0000       2.34507  0.0316   0.0341   0.0580    0.0845   0.0000      0.752275   442.0644       3.03841       14.3319       1.02486       2.36800       1.53455       1.25617       1.71034       1.82205       2.06068       1.96392       2.03716
  28  11 2729.4619    2.6253  0.9708 12.4276 -0.0001       4.01545  0.0261   0.0470   0.0521    0.0882   0.0000      0.783474   440.2359       2.69338       14.2979       1.36471      -1.60079      -3.31589       1.15508       1.51196       1.60167       1.68873       1.70310       1.69962
  28  12 2883.7497    3.4095  0.8141 12.9874  0.0000      0.570047  0.0223   0.0642   0.0435    0.0849   0.0000      0.771438   439.0870       2.47465       16.9114      0.149875      0.182279     -0.777164       1.00999       1.34029       1.42555       1.60018       1.56765       1.47191
  28  13 3036.2972    3.8957  0.8993 13.3298  0.0000      0.570908  0.0242   0.0711   0.0478    0.0874   0.0000      0.671097   437.7335      0.499388       14.6198       2.81591      -6.58414     -0.444368       1.05421       1.46787       1.49848       1.68928       1.63782       1.68314
  28  14 3187.2258    3.8355  1.2801 13.3322 -0.0020      0.307779  0.0349   0.0617   0.0597    0.0860   0.0000      0.567463   438.1824       3.46077       12.8429       1.03278      -5.02125       2.97492       1.39756       1.81147       1.92609       2.04526       2.12663       2.04739
  28  15 3337.3755    3.4274  1.6578 12.9843 -0.0004      0.786498  0.0389   0.0488   0.0730    0.0711   0.0000      0.404812   440.7864       3.83458       17.1261       2.86117       4.57081     -0.479390       1.50028       2.05316       2.24406       2.32314       2.30779       2.31348
  28  16 3486.9520    2.8164  2.6398 12.3907  0.0000      0.686493  0.0516   0.0326   0.0941    0.0521   0.0000      0.240469   436.2471     -0.283183       15.8526       4.66267      -1.27510      0.503010       1.98924       2.59714       2.86157       3.10420       3.08862       3.00877
  28  17 3635.9390    2.3617  3.9399 11.7620  0.0000      0.623983  0.0645   0.0228   0.1177    0.0428   0.0000      0.136855   437.7760       8.34735       15.9443       1.83786      -5.64872     -0.137779       2.43634       3.25445       3.48603       3.70797       3.74537       3.74998
  28  18 3784.6394    1.9062  5.5392 11.4211 -0.0002      0.521037  0.0839   0.0162   0.1518    0.0335   0.0000      0.101731   441.8400       12.1334       26.2966       15.9190      0.522704      -7.33808       3.12731       4.23884       4.52732       4.87394       4.75746       4.64195
  28  19 3933.0401    1.6007  7.9560 11.0408 -0.0001      0.415675  0.1096   0.0121   0.2031    0.0287   0.0000     0.0758913   435.8792       8.84602       17.9953       3.95585      -4.29753      -10.3011       4.00166       5.14017       5.62752       5.91620       6.02574       5.93628
  28  20 4080.9393    1.3184 10.0680 10.8743  0.0000      0.335444  0.1471   0.0100   0.2653    0.0272   0.0000     0.0743990   438.3231       17.9309       13.7982       3.81766      -16.1428      -8.86993       4.97766       6.72709       7.43747       7.76828       7.93375       7.82982
  28  21 4228.5292    1.1313 13.4470 10.6920  0.0001      0.220959  0.2114   0.0077   0.3423    0.0245   0.0000     0.0777375   443.7468       28.2277       9.21738       2.59088       3.89653       16.9803       6.52520       8.61189       9.38934       10.1612       9.92928       9.98873
  29   3 1359.7977    0.1099  0.1111 10.0505  0.0000       61.8883  0.0174   0.0086   0.0382    0.0283   0.0000       49.0839   440.5214       1.16830       21.1904      -1.58073      -3.45550      -1.53703       1.02196       1.49664       1.63151       1.44343       1.70773       1.71172
  29   4 1564.1328    0.2003  0.1916 10.0084  0.0000       17.9857  0.0130   0.0090   0.0313    0.0274   0.0000       10.9733   440.8388       1.77810       21.6174     -0.337716      -1.60156      -1.06480      0.649737      0.733573      0.962706      0.970854       1.03599      0.996733
  29   5 1751.5894    0.3704  0.2669  9.9739  0.0000       14.5698  0.0122   0.0117   0.0251    0.0346   0.0000       3.28192   440.5897     -0.804574       20.9138     0.0443188      -1.20497     -0.819166      0.559789      0.798545      0.810801      0.868553      0.934328      0.898630
  29   6 1930.2913    0.5365  0.4826 10.0661  0.0000       12.8735  0.0171   0.0128   0.0337    0.0472   0.0000       1.68879   440.3534    -0.0348722       19.1843      -1.22991      -1.07787     -0.903030      0.813202       1.12036       1.23556       1.29894       1.25257       1.23501
  29   7 2105.4336    0.7828  0.7174 10.2622  0.0000       7.80876  0.0220   0.0156   0.0423    0.0707   0.0000       1.05809   439.9915       1.47395       21.6436      0.650598      -3.12785     -0.992004      0.901887       1.25428       1.30731       1.43679       1.48885       1.45005
  29   8 2275.4391    1.1204  0.9100 10.7153  0.0000       4.80312  0.0251   0.0201   0.0498    0.0882   0.0000      0.804317   440.1143       1.09086       17.2786     -0.161952      -3.57462      0.258879       1.04148       1.41385       1.48909       1.53355       1.56288       1.57253
  29   9 2439.2056    1.5941  1.0371 11.4504 -0.0009       4.02457  0.0292   0.0274   0.0526    0.0882   0.0000      0.842062   440.5562       2.45477       15.9127      0.938909      -1.65703      -1.14265       1.11237       1.53904       1.56782       1.77278       1.75919       1.70920
  29  10 2598.6845    2.1739  1.0995 11.9819  0.0000       1.13742  0.0293   0.0364   0.0535    0.0950   0.0000      0.690967   439.7668       4.89769       18.5952      0.531350      0.704984       2.16260       1.14116       1.43866       1.60842       1.71983       1.67489       1.71716
  29  11 2756.2092    2.7638  0.9414 12.7115  0.0000       2.21020  0.0261   0.0496   0.0491    0.0834   0.0000      0.680371   438.7275       1.20235       14.1669       2.07208      -3.81923      0.259391       1.12507       1.43621       1.63194       1.77825       1.74967       1.68922
  29  12 2911.6539    3.4957  1.0123 12.8572  0.0000       1.92648  0.0264   0.0602   0.0506    0.1011   0.0000      0.681419   441.0530       2.50794       16.6330      -2.56226      -1.96143       1.81699       1.16072       1.53534       1.70966       1.84507       1.86613       1.88369
  29  13 3065.0345    3.8458  0.9830 13.4728  0.0000      0.953195  0.0265   0.0682   0.0517    0.0851   0.0000      0.721406   441.0333       1.82009       14.4999     -0.380277     -0.786984      -1.59586       1.09467       1.38343       1.54171       1.66098       1.67858       1.66347
  29  14 3216.8703    3.9722  1.2827 13.3813 -0.0001       1.28237  0.0328   0.0639   0.0626    0.0932   0.0000      0.584601   442.1620       6.13997       13.6395       4.62710      0.931473      -1.40017       1.23968       1.62849       1.71649       1.89066       1.80730       1.86821
  29  15 3367.8411    3.3384  1.6853 13.1386  0.0000       1.50896  0.0414   0.0480   0.0702    0.0638   0.0000      0.431013   438.9047       3.28148       16.4903     -0.186056    -0.0942125       1.23201       1.48934       1.97124       2.02617       2.35214       2.29598       2.35867
  29  16 3518.2331    2.7632  2.7696 12.3379 -0.0015       1.25080  0.0523   0.0306   0.0941    0.0500   0.0000      0.241724   441.2235      0.625046       18.2635       8.96759      -3.04989      -5.25136       1.94003       2.56703       2.87471       3.01724       3.03934       3.05436
  29  17 3667.8588    2.2578  4.1732 11.6668  0.0000      0.522536  0.0672   0.0208   0.1211    0.0420   0.0000      0.136991   440.4162       7.32408       12.4627       1.75215      -1.87330      -8.12329       2.43340       3.22228       3.48943       3.75569       3.75644       3.69056
  29  18 3817.3286    1.9054  6.0812 11.2043  0.0000      0.629514  0.0847   0.0148   0.1540    0.0337   0.0000     0.0847347   443.6816       9.07129       11.1492       5.60472      -6.86609      -6.76591       3.09275       4.07822       4.47265       4.75060       4.87232       4.68665
  29  19 3966.0089    1.5435  8.4142 10.9891  0.0000      0.357700  0.1164   0.0113   0.2068    0.0286   0.0000     0.0747571   435.1738      0.198379       7.65460      -2.80769      0.993123       9.16438       3.98459       5.25881       5.83356       6.24638       6.23798       6.14915
  29  20 4114.5192    1.2737 11.1106 10.8585 -0.0018      0.266811  0.1626   0.0091   0.2844    0.0261   0.0000     0.0742990   442.7497       13.1384       2.75357      -8.01893      -1.94750       12.4248       5.14729       6.76529       7.58164       7.87110       8.06166       7.91736
  29  21 4262.2643    1.0537 13.6282 10.7173  0.0007      0.100161  0.2281   0.0072   0.3659    0.0236   0.0000     0.0833190   437.3928       17.6816       9.87519       14.8184       15.3640       17.1114       6.67794       8.78301       9.89760       10.3407       10.4878       10.3347
  30   3 1376.6142    0.1205  0.0716 10.0705  0.0000       21.5064  0.0138   0.0098   0.0166    0.0237   0.0000       56.7176   439.9904      0.714292       22.3798      -1.11359      -3.02282     -0.499941      0.593815      0.801860      0.867219       1.08587      0.945317      0.965002
  30   4 1581.8958    0.2257  0.1768  9.9851  0.0000       18.5701  0.0136   0.0094   0.0224    0.0278   0.0000       9.67287   439.4086      -2.36845       20.2803      -1.51692      -3.33680       1.20232      0.787984       1.07217       1.13369       1.13777      0.984297      0.955943
  30   5 1770.1081    0.3681  0.3240  9.9711  0.0000       13.7785  0.0134   0.0109   0.0293    0.0363   0.0000       2.98647   438.5522     -0.386017       21.4492      0.644705      -2.98047      -1.02959      0.684270      0.916514       1.07263       1.15259       1.17865       1.18453
  30   6 1950.0354    0.5548  0.5417  9.9572  0.0000       8.84980  0.0173   0.0122   0.0368    0.0532   0.0000       1.43155   442.0083     -0.736020       20.1419     0.0339261     -0.641651     -0.688835      0.755798      0.961411       1.02242       1.17424       1.08768       1.11602
  30   7 2126.4719    0.8067  0.7435 10.3135  0.0000       8.53343  0.0214   0.0156   0.0438    0.0678   0.0000       1.05799   442.1649       2.81127       20.1251      0.622626      -3.76105       1.08864      0.901216       1.10635       1.20468       1.40331       1.31332       1.33919
  30   8 2297.4782    1.1644  0.9017 11.0685  0.0000       5.49000  0.0259   0.0213   0.0493    0.0732   0.0000      0.922079   442.6838      0.387575       20.5379     0.0886251      -2.77345     -0.961689       1.08802       1.44745       1.58896       1.68312       1.63833       1.67078
  30   9 2462.3774    1.6786  1.1117 11.3675  0.0000       3.82501  0.0288   0.0278   0.0556    0.1032   0.0000      0.753869   443.3419       2.77275       19.4331     -0.657357      -2.56480      -2.70281       1.13260       1.44659       1.55384       1.73693       1.79694       1.75928
  30  10 2623.4893    2.2321  1.0246 12.2196  0.0000       1.16582  0.0276   0.0375   0.0510    0.0843   0.0000      0.769138   440.0848       3.81326       15.9608      0.597295      -2.57163      -1.28145       1.06101       1.40944       1.52619       1.70561       1.70142       1.67368
  30  11 2782.5021    2.9164  0.8779 12.7591  0.0000      0.935879  0.0244   0.0514   0.0442    0.0795   0.0000      0.701750   439.5080       2.60233       17.7985      0.896725      -2.78375     -0.310687      0.952436       1.29240       1.40056       1.55450       1.49869       1.54829
  30  12 2939.0977    3.7400  0.7994 13.2354  0.0000       1.21565  0.0212   0.0690   0.0427    0.0800   0.0000      0.691274   439.5694       2.64886       14.6061     -0.470017      -2.41407     0.0610730      0.884350       1.19470       1.25926       1.34330       1.36511       1.33937
  30  13 3093.4256    4.0452  0.9627 13.6530  0.0000      0.656733  0.0268   0.0709   0.0490    0.0784   0.0000      0.767384   437.9159       4.07757       17.2054      -2.28672      -2.54672      0.928892       1.02377       1.36734       1.44107       1.60387       1.61809       1.57463
  30  14 3245.9937    3.8505  1.3409 13.3759  0.0000      0.368080  0.0338   0.0600   0.0621    0.0852   0.0000      0.555650   438.9037       4.58427       15.5421      0.330627      -2.14132       1.78141       1.21211       1.63543       1.78548       1.89245       1.89010       1.88484
  30  15 3397.8341    3.2298  2.0389 12.8076  0.0000      0.690671  0.0422   0.0406   0.0788    0.0581   0.0000      0.290786   439.7011       6.80422       13.7162       2.56553      -2.34309      -1.06452       1.54390       1.99813       2.15599       2.38401       2.35863       2.35072
  30  16 3549.0082    2.5867  3.0749 12.2352  0.0000       1.27352  0.0549   0.0273   0.1004    0.0444   0.0000      0.186261   436.9514       9.12297       16.5558      0.769122      -3.84309      -5.10759       1.96232       2.60177       2.81708       3.01220       3.03436       2.98798
  30  17 3699.6846    2.1677  4.5434 11.5883  0.0000       1.23992  0.0676   0.0194   0.1294    0.0383   0.0000      0.125409   435.3156       3.29591       17.1100      -1.90149      -1.97814       1.09022       2.42118       3.16636       3.50304       3.69069       3.75170       3.73486
  30  18 3849.2487    1.8396  6.8881 11.1277  0.0004      0.419175  0.0916   0.0136   0.1658    0.0310   0.0000     0.0784049   438.6857       3.18156       17.4825      -5.13338      -5.44341      -3.60006       3.16972       4.18622       4.70123       4.86838       4.94504       4.88824
  30  19 3999.1209    1.4968  9.2640 10.9206 -0.0001      0.457913  0.1258   0.0105   0.2237    0.0275   0.0000     0.0679459   444.7806       1.13262       17.5461       12.1045      -3.09121      -16.1224       4.08501       5.39599       5.94521       6.50860       6.42546       6.35013
  30  20 4148.2979    1.2746 11.7681 10.7632  0.0010      0.438083  0.1672   0.0086   0.2944    0.0258   0.0000     0.0664485   446.5940       18.8267       10.1996       3.87423      -15.5743      -5.91976       5.19064       6.78576       7.56973       8.01940       8.13992       8.08665
  30  21 4297.5075    0.9973 14.4323 10.6971  0.0000      0.608118  0.2406   0.0070   0.3744    0.0222   0.0000     0.0840543   442.5108       5.53118     0.0557338       6.99067       17.7989      -3.19618       6.47340       8.71970       9.67118       10.2958       10.2880       10.1014
  31   4 1599.3310    0.2297  0.2079 10.0249  0.0000       16.4872  0.0129   0.0090   0.0250    0.0281   0.0000       8.02698   441.2793     0.0178450       20.5369     -0.211867      -2.55108      0.602345      0.559945      0.705806      0.750334      0.855439      0.811396      0.814476
  31   5 1788.2817    0.3866  0.3755  9.9235  0.0002       12.1800  0.0150   0.0104   0.0306    0.0385   0.0000       2.42304   439.9206     -0.294377       21.2076     -0.184934      -2.78956      -1.10077      0.659632      0.930224      0.994543       1.05834       1.17074      0.997758
  31   6 1969.5125    0.5958  0.5650 10.0425  0.0000       10.6802  0.0178   0.0129   0.0376    0.0541   0.0000       1.34510   440.6279      0.235838       17.2168      -1.10959      -2.11465      -1.38156      0.813627       1.09356       1.18350       1.24748       1.31397       1.25384
  31   7 2147.1686    0.8687  0.7011 10.3262  0.0000       8.66209  0.0194   0.0167   0.0406    0.0706   0.0000      0.973936   440.5546      0.333413       22.6521       2.05403      -2.88328      0.734502      0.817771       1.08305       1.14126       1.27315       1.25252       1.27348
  31   8 2319.0298    1.3063  0.9217 10.9372  0.0000       4.52656  0.0236   0.0225   0.0477    0.0832   0.0000      0.757529   441.3905     -0.385352       17.5942       2.61295      -2.00079       3.52688      0.892251       1.20975       1.33630       1.39689       1.40793       1.42993
  31   9 2485.0828    1.7420  1.0207 11.7570  0.0000       3.93529  0.0269   0.0302   0.0536    0.0819   0.0000      0.806982   439.6792       2.59511       19.3491    -0.0829879      -4.11789      -1.55349       1.03720       1.42498       1.48327       1.67883       1.71083       1.67796
  31  10 2647.8338    2.3744  1.0121 12.2526  0.0000       1.62209  0.0270   0.0395   0.0497    0.0848   0.0000      0.707734   438.8806       3.09885       17.8119       2.88018      -1.20926       3.20294       1.03365       1.41923       1.46810       1.64366       1.65124       1.59218
  31  11 2808.4728    3.0690  0.9475 12.8512  0.0000       3.18209  0.0240   0.0527   0.0484    0.0766   0.0000      0.661754   441.1819       2.65709       18.8412       3.69024      -3.85711      0.594675      0.947149       1.24330       1.34737       1.45132       1.50409       1.48716
  31  12 2966.2299    3.6740  0.9523 13.3878  0.0002       2.96501  0.0259   0.0633   0.0461    0.0746   0.0000      0.737889   439.5808       5.66200       12.7125       4.76738     -0.219151      -3.45598      0.969968       1.29209       1.37438       1.51872       1.50855       1.48532
  31  13 3121.4189    4.0354  1.0760 13.4853  0.0000       1.54014  0.0271   0.0666   0.0537    0.0844   0.0000      0.745683   439.7501       5.70333       17.6514       4.10639       1.35700       1.08891      0.991133       1.29450       1.44434       1.53758       1.55988       1.53532
  31  14 3274.8869    3.7695  1.4580 13.2295  0.0000      0.612188  0.0357   0.0545   0.0639    0.0790   0.0000      0.519977   438.2274       5.74750       15.8065       4.35266     -0.781398       3.52440       1.27268       1.75600       1.79841       1.93467       1.95365       1.91623
  31  15 3427.4854    3.1861  2.1963 12.7235  0.0000      0.892118  0.0435   0.0375   0.0795    0.0518   0.0000      0.272782   440.9752       6.60844       19.6108       2.62791      0.123015      0.694792       1.51342       1.96858       2.17560       2.38967       2.36863       2.36565
  31  16 3579.5229    2.5723  3.5365 11.8689  0.0004      0.929115  0.0566   0.0237   0.1032    0.0422   0.0000      0.152933   441.1107       3.66169       12.2018       7.95480      -5.98005      -2.82693       1.92889       2.54812       2.77054       3.04319       3.13652       3.06024
  31  17 3730.6710    2.1326  5.3031 11.3722  0.0000      0.664875  0.0737   0.0169   0.1313    0.0351   0.0000     0.0989054   442.0114       3.34406       17.3993       2.74743      -7.17345      -3.28933       2.55664       3.29225       3.67813       3.92736       4.05166       3.95932
  31  18 3880.9164    1.7577  7.4626 11.0815  0.0000      0.194824  0.0969   0.0125   0.1799    0.0295   0.0000     0.0722541   436.4579      0.564968       17.0743       5.59411      -12.0751     0.0606160       3.29238       4.30456       4.88728       5.11143       5.26453       5.17992
  31  19 4031.4252    1.4599  9.8601 10.8650  0.0000      0.402595  0.1309   0.0097   0.2344    0.0268   0.0000     0.0666558   436.9514       12.5873       11.1535   0.000201749       3.82572      -11.4820       4.15783       5.41601       6.09421       6.49083       6.67066       6.63711
  31  20 4180.4876    1.1941 12.8240 10.7438 -0.0002      0.122762  0.1923   0.0074   0.3101    0.0241   0.0000     0.0778041   442.7262       12.3075       27.8025       5.58591      -2.83048       3.18819       5.43363       7.14670       7.95140       8.39562       8.66505       8.47429
  32   4 1616.4762    0.2389  0.2079  9.9613  0.0000       23.0284  0.0148   0.0089   0.0232    0.0290   0.0000       7.09819   440.8712      -1.03959       20.3214      0.481191      -3.39440       1.74278      0.586692      0.759128       1.03612      0.843029      0.914621      0.958968
  32   5 1806.2439    0.4148  0.4313  9.9201  0.0000       13.1994  0.0167   0.0104   0.0310    0.0408   0.0000       2.09556   440.6175     -0.443032       21.4299      -1.11264      -4.22373     -0.888188      0.729345      0.988128       1.09958       1.27283       1.28239       1.12549
  32   6 1988.7340    0.6290  0.5689 10.0848  0.0000       8.45924  0.0170   0.0132   0.0361    0.0551   0.0000       1.25866   439.3154       1.45837       21.7292      0.923649      -3.57616       2.71717      0.718962      0.941498       1.06454       1.16939       1.23506       1.18250
  32   7 2167.4672    0.9184  0.7568 10.4874  0.0000       7.64764  0.0214   0.0167   0.0404    0.0673   0.0000      0.935746   441.3668      0.327141       16.8899     0.0530277      -3.84409     -0.470702      0.844904       1.14348       1.26618       1.40006       1.40754       1.39732
  32   8 2340.1852    1.3304  0.9973 11.0947  0.0000       4.64222  0.0261   0.0221   0.0499    0.0812   0.0000      0.789976   439.9788       1.59109       19.0098       1.31124      -4.02787     -0.700148      0.963479       1.24887       1.36852       1.50781       1.46196       1.50921
  32   9 2507.3906    1.8385  1.1175 11.7531  0.0000       3.24652  0.0287   0.0298   0.0534    0.0872   0.0000      0.711336   440.9835       2.67118       21.0740      0.375309      -1.79546      0.314944       1.05708       1.35335       1.49882       1.64670       1.65323       1.58246
  32  10 2671.7415    2.4974  1.0188 12.4021  0.0000       3.42327  0.0267   0.0410   0.0499    0.0789   0.0000      0.742949   441.8299       1.45818       20.3755      0.702755      -1.40603      0.538337      0.969931       1.31972       1.39286       1.52890       1.51139       1.60376
  32  11 2833.7666    3.1940  0.9594 12.8191  0.0000       2.26186  0.0235   0.0533   0.0475    0.0831   0.0000      0.832208   440.0190       3.82462       17.2590    0.00559644      -2.47538     -0.710206      0.849000       1.11839       1.22993       1.32576       1.35508       1.35261
  32  12 2992.7352    3.8708  0.9036 13.3990  0.0000    -0.0813292  0.0232   0.0663   0.0443    0.0739   0.0000      0.748744   439.7621       2.23077       15.9988      0.866660     -0.334526      -3.13483      0.880607       1.14930       1.31088       1.40481       1.42299       1.42780
  32  13 3148.9406    4.0139  1.0870 13.6788  0.0000      0.525145  0.0277   0.0666   0.0544    0.0776   0.0000      0.675424   440.9133       5.43473       16.3990     -0.390788      0.869499      -1.74281      0.983697       1.32647       1.45042       1.54636       1.53903       1.55044
  32  14 3303.3018    3.6627  1.5669 13.0406  0.0000     0.0142049  0.0342   0.0500   0.0658    0.0750   0.0000      0.410180   439.2898       3.95361       14.6327       3.31846      0.223514     -0.925546       1.20841       1.63815       1.80753       1.99480       2.00478       1.94219
  32  15 3456.8504    3.0007  2.4650 12.5472  0.0000      0.772933  0.0460   0.0328   0.0834    0.0484   0.0000      0.212430   438.3245       7.42906       14.4965      -1.76389      -1.76102      -4.22034       1.57170       2.08681       2.28596       2.44699       2.54906       2.48104
  32  16 3609.6461    2.4580  3.8982 11.8183  0.0001      0.768386  0.0598   0.0216   0.1080    0.0395   0.0000      0.135151   440.8687       5.36095       12.2156       1.46886      -1.70890       1.64939       1.98672       2.63073       2.84689       3.12000       3.08301       3.10099
  32  17 3761.5671    2.0240  5.5162 11.3219  0.0001      0.528770  0.0751   0.0154   0.1387    0.0340   0.0000     0.0944440   439.2317       7.14485       16.7885       2.37712      -1.46742       1.67523       2.43654       3.24335       3.53702       3.83331       3.93147       3.86635
  32  18 3912.7369    1.6823  7.7863 11.0701  0.0000      0.367603  0.1025   0.0117   0.1842    0.0284   0.0000     0.0724736   435.1393       7.58010       16.3961       1.53315      -1.69142      -7.12216       3.26558       4.30601       4.76560       5.23046       5.34176       5.21851
  32  19 4063.4372    1.4073 10.7576 10.8530  0.0000      0.336599  0.1461   0.0090   0.2474    0.0257   0.0000     0.0668450   436.6574       23.3526       18.5734       8.25025      -7.21000       3.99594       4.25632       5.66364       6.21125       6.72824       6.79364       6.79403
  32  20 4213.6107    1.1469 13.1154 10.7365  0.0000      0.216204  0.2000   0.0071   0.3225    0.0236   0.0000     0.0767496   434.7835       3.06050       20.6190       14.9363       12.8580       13.7375       5.42049       7.14295       7.92579       8.62425       8.66583       8.51683
  33   3 1425.4175    0.1400  0.1217 10.0076  0.0000       19.1882  0.0126   0.0081   0.0249    0.0235   0.0000       28.9931   441.2121     -0.349207       19.9099     -0.442778      -2.61569      0.785847      0.450590      0.624761      0.784583      0.776998      0.736679      0.825471
  33   4 1633.2592    0.2728  0.2313  9.9701  0.0000       18.1658  0.0111   0.0095   0.0255    0.0287   0.0000       5.53157   440.9355     0.0769306       23.1737       2.07753      -3.33601      0.285875      0.486596      0.642663      0.735719      0.804408      0.840572      0.771459
  33   5 1823.8895    0.4379  0.4117  9.9930  0.0000       11.1818  0.0142   0.0108   0.0321    0.0395   0.0000       2.01867   439.7610      0.291513       23.0740     -0.494944      -1.93932      0.941791      0.588836      0.767019      0.866640      0.939987      0.999053      0.985423
  33   6 2007.7176    0.6617  0.6332 10.0346  0.0000       10.5803  0.0182   0.0131   0.0376    0.0572   0.0000       1.17247   441.4654     -0.653734       21.9681      0.796608      -1.18725      0.625054      0.717633      0.904014       1.04714       1.09217       1.13614       1.13409
  33   7 2187.4512    0.9668  0.8366 10.4799  0.0000       5.83521  0.0223   0.0168   0.0429    0.0740   0.0000      0.855929   439.9491      -1.44817       21.4447    -0.0836845      -1.73286      0.872866      0.816582       1.05723       1.19310       1.24679       1.28760       1.30795
  33   8 2360.9662    1.3664  1.0983 11.1265  0.0000       4.77662  0.0298   0.0217   0.0507    0.0852   0.0000      0.778389   440.7057       1.67772       21.9247      -1.78975      -1.64933      0.637916      0.986169       1.33365       1.44835       1.60067       1.65420       1.58170
  33   9 2529.2231    1.8915  1.0603 11.9419  0.0000       2.76612  0.0282   0.0305   0.0506    0.0751   0.0000      0.780518   441.2118      0.452307       20.2922      0.511160      -3.28295      -2.50298      0.951281       1.23307       1.33251       1.50026       1.44444       1.47593
  33  10 2695.1530    2.6275  1.0792 12.2981  0.0000       2.81853  0.0263   0.0411   0.0506    0.0875   0.0000      0.688186   439.4213     -0.234416       16.5999     -0.969709      -1.00807     -0.150164      0.885372       1.16687       1.29323       1.40992       1.41357       1.37996
  33  11 2858.6104    3.3031  0.9714 13.0782  0.0003       1.53093  0.0252   0.0548   0.0462    0.0748   0.0000      0.731625   442.0162       2.10726       18.0366       3.27973     -0.792375       1.99915      0.935777       1.27638       1.37375       1.53037       1.50754       1.45552
  33  12 3018.8755    3.8070  0.9711 13.4857  0.0000       1.37961  0.0242   0.0633   0.0486    0.0711   0.0000      0.670154   439.0775       5.14392       17.3732      0.349161      -4.38703      0.650732      0.847378       1.13818       1.23358       1.32717       1.32674       1.34753
  33  13 3176.1411    4.0901  1.1428 13.3440  0.0000       1.75893  0.0273   0.0634   0.0527    0.0958   0.0000      0.636041   437.2514       2.90678       16.4712     -0.207339      -1.67846     -0.106756      0.949088       1.24948       1.38671       1.50034       1.51639       1.51442
  33  14 3331.5032    3.4500  1.7331 13.0947  0.0000      0.459248  0.0379   0.0451   0.0687    0.0642   0.0000      0.416005   439.1886       6.51527       15.6803       4.67887    -0.0875583     -0.959122       1.23553       1.65684       1.85604       1.94480       1.94458       1.98715
  33  15 3485.9470    2.9380  2.6449 12.3803  0.0000      0.848362  0.0462   0.0307   0.0850    0.0477   0.0000      0.196583   441.9824       7.43649       15.5267     -0.748346     0.0509433      -2.01900       1.51767       2.01942       2.17383       2.36314       2.40618       2.32413
  33  16 3639.5138    2.3875  3.7833 11.9797  0.0000      0.958149  0.0599   0.0217   0.1060    0.0368   0.0000      0.144472   443.4406       5.30154       12.9205       7.36163      -2.87072      -4.36243       1.94302       2.60965       2.85155       3.15284       3.24716       3.17722
  33  17 3792.2496    1.9439  5.9740 11.3192 -0.0001      0.661674  0.0803   0.0144   0.1460    0.0309   0.0000     0.0925284   439.9671       6.94185       18.9778       1.87514      -9.65465       10.7542       2.51328       3.35419       3.65008       3.90865       4.09260       4.05445
  33  18 3944.0190    1.6129  8.3901 11.0010  0.0000      0.399841  0.1083   0.0107   0.1915    0.0272   0.0000     0.0746977   442.6577       2.96990       8.12538       9.08016     -0.614163      -2.16635       3.32509       4.38079       4.86725       5.27057       5.42586       5.35202
  33  20 4246.7056    1.0692 13.1975 10.7701 -0.0009      0.477677  0.2101   0.0070   0.3334    0.0226   0.0000     0.0785728   450.2294       17.6049       14.2647       6.32332      -9.88688       5.92753       5.41729       7.20306       8.13639       8.52881       8.70024       8.76902
  34   2 1208.0179    0.0584  0.0238 10.1580  0.0000       24.8533  0.0174   0.0131   0.0112    0.0206   0.0000       453.962   442.1784      -1.60405       20.4405      -1.68132      -2.75113     -0.926360      0.758224      0.951206       1.07456       2.28938       1.63314       2.04127
  34   3 1441.1603    0.1530  0.1346 10.0231  0.0000       38.1606  0.0114   0.0083   0.0286    0.0250   0.0000       22.7994   441.4449     -0.582430       21.3313     0.0341068      -3.92473     -0.768198      0.558851      0.920732      0.918028       1.15617       1.41962       1.37910
  34   4 1649.7431    0.2500  0.2178 10.0231  0.0000       21.6181  0.0123   0.0088   0.0237    0.0279   0.0000       6.82003   441.2627      0.844346       21.6815       1.00949      -2.16672      -1.51353      0.552804      0.716486      0.835533      0.900190      0.942424      0.943657
  34   5 1841.3090    0.4684  0.4534  9.9019  0.0000       12.1421  0.0153   0.0110   0.0316    0.0422   0.0000       1.75066   441.7540      0.717547       22.0142      -1.31919      -1.91723     0.0546445      0.618355      0.773732      0.941425      0.957877      0.957763      0.997633
  34   6 2026.4327    0.6825  0.6607 10.0915  0.0000       8.63842  0.0189   0.0129   0.0374    0.0581   0.0000       1.13239   440.7607     -0.821303       20.3775      0.517970      -2.55736   -0.00916294      0.733208      0.940139       1.00442       1.09600       1.12745       1.12226
  34   7 2207.1187    0.9810  0.8527 10.6291  0.0000       5.74876  0.0230   0.0169   0.0442    0.0702   0.0000      0.891599   439.3453     0.0108054       19.6709       2.15489       1.84285       2.20689      0.821939       1.12241       1.19445       1.33697       1.31859       1.29810
  34   8 2381.3430    1.4434  1.0481 11.4946  0.0000       3.84031  0.0275   0.0239   0.0513    0.0737   0.0000      0.798545   440.0779     -0.826287       20.1372    0.00196079      -7.21930      0.165903      0.964188       1.27384       1.37890       1.49795       1.56122       1.57557
  34   9 2550.7463    2.0039  1.0998 11.8895  0.0000       3.21325  0.0275   0.0315   0.0508    0.0879   0.0000      0.843324   441.6595       1.03684       20.7486      0.898421      -2.75880      0.592207      0.941623       1.25647       1.36481       1.50527       1.51095       1.48896
  34  10 2717.9492    2.7524  1.0215 12.3236  0.0000      0.115379  0.0237   0.0433   0.0486    0.0932   0.0000      0.665407   440.8892       1.34605       17.8145      0.199682      -2.30739      0.993184      0.848058       1.11503       1.21876       1.33562       1.33251       1.31707
  34  11 2882.9862    3.5289  0.9487 13.0326  0.0000       1.00923  0.0232   0.0564   0.0437    0.0800   0.0000      0.555046   440.9191       3.04508       16.0335       2.15362      -4.44002      -1.05710      0.833170       1.08711       1.17473       1.26794       1.29536       1.28674
  34  12 3044.4784    4.0012  0.9266 13.6112 -0.0000       1.14464  0.0237   0.0669   0.0450    0.0722   0.0000      0.775982   440.3201       3.04636       16.2900      -2.14491     -0.623591     -0.212468      0.850116       1.09551       1.15530       1.31152       1.34480       1.31444
  34  13 3202.7928    3.9046  1.2403 13.5555  0.0000      0.135956  0.0307   0.0598   0.0571    0.0772   0.0000      0.692442   438.3705       4.10354       17.2614      -2.93627      -3.13219       2.45353       1.02777       1.33400       1.51960       1.62353       1.65271       1.64699
  34  14 3359.2554    3.3676  1.8692 13.1076  0.0000      0.261105  0.0387   0.0423   0.0707    0.0530   0.0000      0.342952   439.0945       1.82406       17.8782       4.80123      -4.65675   -0.00698770       1.24762       1.65430       1.83462       1.93091       1.99843       1.98256
  34  15 3514.5604    2.8010  2.8209 12.4171  0.0000      0.384570  0.0495   0.0282   0.0875    0.0431   0.0000      0.194281   438.4332       3.35900       13.7835      0.277905      -2.17283      0.924274       1.55321       2.10534       2.31842       2.56052       2.57320       2.60962
  34  16 3669.0060    2.2916  4.7245 11.5695  0.0000      0.641941  0.0636   0.0180   0.1193    0.0343   0.0000     0.0975046   441.2443       4.00705       11.9373       6.74833       4.15351      -5.12953       2.00967       2.64354       2.96848       3.19100       3.30480       3.28606
  34  17 3822.3755    1.8868  6.5255 11.2116  0.0000      0.526790  0.0831   0.0134   0.1529    0.0304   0.0000     0.0792254   437.5772       10.5873       17.1282       2.08724       2.31112      -1.05734       2.58976       3.42213       3.83970       4.08057       4.11087       4.11446
  34  18 3974.9064    1.5665  8.8018 10.9689  0.0000      0.331145  0.1119   0.0101   0.2007    0.0265   0.0000     0.0705153   438.2758       7.76719       14.6999       8.09350       8.48262      -6.93490       3.32248       4.42765       4.90994       5.23299       5.37512       5.29464
  34  19 4126.8491    1.2874 11.9638 10.7907  0.0000      0.151655  0.1709   0.0074   0.2783    0.0240   0.0000     0.0712788   438.2332     -0.547908       10.8825      0.171750      -3.44322       5.71994       4.51316       5.94037       6.57856       7.07274       7.25070       7.20708
  34  20 4278.1875    1.0838 14.6578 10.7078  0.0007      0.275034  0.2249   0.0064   0.3416    0.0215   0.0000     0.0729281   432.6849       5.46071       23.0592      -10.9916       6.72147       3.50888       5.44635       7.15442       8.03115       8.63080       8.75250       8.73525
  35   2 1221.9336    0.0810  0.0431 10.1632  0.0000       29.4894  0.0166   0.0106   0.0191    0.0209   0.0000       198.083   441.3798     0.0534381       20.7783     -0.166195      -3.18154       1.00987      0.714196      0.962689       1.05836       1.20278       1.27353       1.16577
  35   3 1456.6302    0.1647  0.1200 10.0028  0.0000       25.7567  0.0108   0.0085   0.0207    0.0232   0.0000       21.6336   441.3859     -0.133730       21.7391     0.0983598      -3.47705      0.499343      0.433317      0.456950      0.539373      0.614214      0.624470      0.614509
  35   4 1665.9620    0.2933  0.2518  9.9779  0.0000       16.2433  0.0111   0.0093   0.0254    0.0289   0.0000       4.75344   439.7938     -0.474362       20.7504      0.913041      -2.47032     -0.577135      0.482762      0.582684      0.675000      0.716412      0.783163      0.720643
  35   5 1858.5036    0.4611  0.4338 10.0779  0.0000       11.3536  0.0158   0.0108   0.0304    0.0402   0.0000       1.93759   440.1576      -1.85571       20.8770      -1.13900      -3.18068     0.0931481      0.654445      0.906214      0.996702       1.10219       1.11217       1.11509
  35   6 2044.9622    0.7059  0.6848 10.2305  0.0000       8.90427  0.0201   0.0131   0.0370    0.0574   0.0000       1.12809   442.5896      0.425152       20.3899      0.189811      -3.44643      0.583351      0.721641      0.950657       1.05247       1.14428       1.11176       1.17405
  35   7 2226.5054    1.0532  0.8787 10.6516  0.0000       6.57453  0.0223   0.0175   0.0440    0.0723   0.0000      0.858600   439.5766       3.21680       20.0219      -2.09435      -1.97522     0.0256912      0.739993      0.986647       1.09341       1.23714       1.22412       1.20713
  35   8 2401.3860    1.5020  1.0648 11.4853  0.0000       2.34894  0.0270   0.0237   0.0506    0.0759   0.0000      0.787267   443.5020      0.302974       19.9921      -1.00982      -4.12419     -0.977856      0.898589       1.16896       1.28005       1.40513       1.40730       1.41206
  35   9 2571.8984    2.0905  1.2016 11.9271  0.0000       2.41665  0.0297   0.0311   0.0532    0.0873   0.0000      0.683137   441.4786       1.48337       23.1325      -2.18016      -2.16925     -0.164331      0.938411       1.18683       1.30909       1.46032       1.49511       1.53217
  35  10 2740.5379    2.8438  0.9894 12.7628  0.0000       2.04510  0.0243   0.0454   0.0477    0.0729   0.0000      0.773569   441.1491       2.02826       19.2859     -0.938571      -3.30047     -0.572814      0.812176       1.07027       1.13889       1.21106       1.24110       1.31690
  35  11 2906.8461    3.5765  0.9556 13.1794  0.0000      0.833350  0.0231   0.0576   0.0457    0.0757   0.0000      0.689355   439.2841       2.72315       15.9791      0.734316     -0.986068       1.69674      0.781908       1.01841       1.12220       1.20413       1.21336       1.27105
  35  12 3069.7029    4.1653  1.0392 13.2518  0.0000       1.75663  0.0242   0.0643   0.0478    0.0915   0.0000      0.597889   438.7808       2.58402       16.8905       2.12638      -3.29609      -2.80413      0.790698       1.10614       1.14590       1.30354       1.29412       1.34794
  35  13 3229.2229    3.9003  1.2985 13.5153  0.0000      0.817165  0.0300   0.0568   0.0575    0.0705   0.0000      0.649938   438.9709       3.28595       18.9805       1.79685      0.537298      -1.07312      0.980379       1.30888       1.43945       1.60182       1.63346       1.60954
  35  14 3386.6986    3.3335  2.0023 12.9104  0.0000      0.231829  0.0394   0.0387   0.0709    0.0511   0.0000      0.315441   442.0379       6.94826       18.3150      -2.04400      -5.29357      -3.22789       1.23267       1.64527       1.76990       1.90566       1.98463       1.90567
  35  15 3542.9658    2.6876  3.1083 12.2572  0.0002      0.756567  0.0510   0.0253   0.0923    0.0406   0.0000      0.172482   439.9004       5.41642       13.6713       3.93359      -3.42333     -0.877492       1.56745       2.04629       2.32288       2.48372       2.51450       2.51015
  35  16 3698.0065    2.1918  4.6461 11.6413  0.0000      0.539748  0.0644   0.0172   0.1184    0.0328   0.0000      0.109341   441.4251       11.1226       18.6694       1.38066      -8.10374       5.17703       1.95506       2.61505       2.89122       3.17640       3.16591       3.22821
  35  17 3852.0794    1.7957  6.7804 11.2712  0.0000      0.525504  0.0870   0.0125   0.1609    0.0280   0.0000     0.0812805   439.1166       8.47296       10.9838       5.35207      -5.28248      -2.48982       2.58077       3.35305       3.72121       4.05679       4.18028       4.15973
  35  18 4005.5457    1.4950  9.5348 10.9385 -0.0008      0.318168  0.1230   0.0092   0.2162    0.0257   0.0000     0.0701596   439.1670       21.9382       24.1164       2.04622      -9.79461      -1.62615       3.48455       4.54124       5.09306       5.47914       5.60593       5.67117
  35  19 4158.0301    1.2430 12.1451 10.8046  0.0000      0.202943  0.1759   0.0071   0.2821    0.0232   0.0000     0.0765272   436.6873       1.84505       25.0174      -10.3907       7.00027      -8.90359       4.41039       5.86961       6.58314       6.97752       7.20435       7.25749
  36   2 1235.6700    0.0747  0.0623 10.1398  0.0013       43.1068  0.0154   0.0081   0.0248    0.0211   0.0000       168.094   441.1848      0.119325       21.6144   -0.00122413      -2.40668      0.918181      0.506354      0.761873      0.901216      0.804700      0.876189      0.836503
  36   3 1471.8372    0.1584  0.1350 10.0037  0.0000       27.1189  0.0117   0.0076   0.0212    0.0236   0.0000       20.5189   441.5365     -0.607579       21.1941     -0.595701      -4.17804      0.387270      0.499844      0.564487      0.650055      0.888187      0.892268      0.696542
  36   4 1681.9294    0.2971  0.2855  9.9736  0.0000       17.2005  0.0129   0.0088   0.0254    0.0292   0.0000       4.28134   440.5601     -0.344336       21.1328     -0.593641      -2.36157      -1.43196      0.545767      0.761615      0.858221      0.923623      0.930750      0.986637
  36   5 1875.4751    0.5162  0.4635  9.9658 -0.0000       10.8043  0.0149   0.0113   0.0299    0.0445   0.0000       1.51042   440.6093      0.982549       20.0339      0.123143      -1.67587      -1.10284      0.554344      0.759177      0.829921      0.871479      0.895327      0.887205
  36   6 2063.2246    0.7437  0.6741 10.3138  0.0000       9.30503  0.0183   0.0138   0.0377    0.0556   0.0000       1.08554   441.5900      0.334333       22.0691      -1.28557      -3.81051       1.73142      0.687042      0.910997       1.01809       1.06784       1.10814       1.13479
  36   7 2245.6344    1.0761  0.9496 10.8963  0.0000       5.48569  0.0240   0.0175   0.0472    0.0673   0.0000      0.856539   440.5461       1.56083       20.9929      0.176343      -1.20574      0.270072      0.773762      0.987689       1.10138       1.24715       1.27388       1.26443
  36   8 2421.2339    1.5891  1.1029 11.4543  0.0000       4.07392  0.0270   0.0242   0.0507    0.0807   0.0000      0.758156   441.3277       1.02978       21.3249      0.711040      -1.74507     -0.458887      0.859178       1.11749       1.21941       1.35780       1.39168       1.39485
  36   9 2592.8086    2.2703  1.0420 12.1043  0.0000       2.24362  0.0247   0.0347   0.0470    0.0811   0.0000      0.683737   441.1277       2.26213       19.9977      -1.03949      -3.86334     -0.377438      0.793376       1.05956       1.14038       1.27938       1.28330       1.29881
  36  10 2762.7727    2.9109  1.0600 12.5858  0.0000       1.90909  0.0253   0.0435   0.0471    0.0816   0.0000      0.658698   441.6535       3.76249       16.9039      0.289799     -0.991871       2.20863      0.758851       1.04736       1.14035       1.23214       1.23124       1.29055
  36  11 2930.3148    3.7349  0.9527 13.1777  0.0000       1.41264  0.0226   0.0584   0.0435    0.0783   0.0000      0.657261   442.0940       1.69783       19.4088       1.16999      -2.92743       1.36872      0.740685      0.971757       1.06787       1.14824       1.14617       1.18439
  36  12 3094.3371    3.9966  1.1427 13.5342  0.0000       1.24730  0.0277   0.0607   0.0522    0.0785   0.0000      0.740463   439.6109       3.18335       17.5016     -0.914138      -3.40502      -2.19643      0.853992       1.08141       1.14954       1.31341       1.35099       1.30207
  36  13 3255.1346    3.8073  1.3048 13.6744  0.0000      0.385995  0.0309   0.0553   0.0584    0.0652   0.0000      0.616853   439.6356       7.50352       17.7776       2.28766      -2.52780       2.27105      0.948366       1.26015       1.34186       1.51013       1.51879       1.57750
  36  14 3413.7817    3.2410  2.2328 12.7109  0.0002      0.869561  0.0406   0.0348   0.0740    0.0503   0.0000      0.245478   440.6926       5.55252       14.1735       1.55029      -6.83323      -1.65163       1.21407       1.58258       1.75035       1.87660       1.97104       1.95025
  36  15 3571.0047    2.5926  3.3487 12.2373  0.0000      0.982167  0.0538   0.0238   0.0948    0.0378   0.0000      0.169019   436.8734       5.74878       15.8246       1.05579      -2.64056      -1.65063       1.60099       2.10528       2.25246       2.47739       2.49487       2.55520
  36  16 3726.9586    2.1538  5.1937 11.5600  0.0001      0.634913  0.0667   0.0159   0.1282    0.0306   0.0000     0.0982336   437.8828       5.94320       22.5866      0.170464      -1.18476      0.973910       2.01878       2.62816       2.95905       3.18352       3.34870       3.32719
  36  17 3882.0410    1.7501  7.8516 11.1588  0.0000      0.538116  0.0960   0.0113   0.1781    0.0274   0.0000     0.0723982   437.4568       5.88183       10.5784      -1.03849       2.42760      -2.99674       2.70651       3.63795       4.08500       4.41315       4.48060       4.52257
  36  18 4035.8854    1.4402 10.1885 10.9382 -0.0001      0.318676  0.1358   0.0086   0.2296    0.0253   0.0000     0.0690092   438.6951       15.6602       10.1734      -3.04020      -9.42182       2.37426       3.59780       4.78215       5.29562       5.76017       5.83120       5.80831
  36  19 4189.6341    1.1884 12.8580 10.8491  0.0006      0.477755  0.1845   0.0069   0.2968    0.0220   0.0000     0.0785659   436.0110      -2.35680       12.7795       12.4340     -0.456109      -6.53627       4.50065       5.91164       6.66877       7.22440       7.28280       7.27358
  37   2 1249.1880    0.0743  0.0688 10.0969  0.0000       29.1405  0.0201   0.0082   0.0281    0.0208   0.0000       156.388   441.9549      -1.52304       21.0889      0.671689     -0.892946       1.63972      0.666221      0.920485       1.06584       1.21439       1.17998       1.29611
  37   4 1697.6145    0.3167  0.2785  9.9927  0.0000       17.1373  0.0121   0.0091   0.0237    0.0303   0.0000       3.86593   441.5352    -0.0716332       21.2532     -0.513063      -2.09522    -0.0986452      0.492532      0.648640      0.721444      0.760247      0.755149      0.782278
  37   5 1892.2428    0.5176  0.4913  9.9465  0.0000       9.81752  0.0161   0.0108   0.0298    0.0446   0.0000       1.51570   441.4791      0.173637       20.7434      0.198265      -3.11524       1.99687      0.586717      0.811678      0.838540      0.980240      0.984215       1.02791
  37   6 2081.2414    0.7737  0.6975 10.1608  0.0000       7.40273  0.0181   0.0136   0.0375    0.0597   0.0000       1.01065   440.6699      -1.26242       20.7683     0.0333560      -3.54809      -1.08520      0.645775      0.850552      0.920294      0.973945       1.03231       1.03074
  37   7 2264.4506    1.1538  0.9832 10.7561  0.0000       4.77910  0.0244   0.0179   0.0459    0.0762   0.0000      0.797176   440.7871      -1.12179       20.5126      0.487608      -3.33863     0.0994134      0.762884       1.01463       1.09930       1.24995       1.24679       1.24369
  37   8 2440.7898    1.6348  1.1389 11.4739  0.0000       4.12561  0.0275   0.0242   0.0529    0.0811   0.0000      0.743382   441.4878      0.689895       20.1229      0.189068      -2.69991     -0.583725      0.855924       1.07712       1.20336       1.31800       1.34158       1.34060
  37   9 2613.4568    2.3325  1.0567 12.2924  0.0000       3.08402  0.0252   0.0360   0.0478    0.0750   0.0000      0.833345   439.2690      0.959452       19.7112       2.45115      -1.42665     -0.894808      0.802388       1.00261       1.10166       1.25552       1.22568       1.27305
  37  10 2784.5689    3.0223  1.0442 12.8125  0.0000      0.220761  0.0252   0.0459   0.0470    0.0776   0.0000      0.676874   442.2396       1.18080       19.4650     -0.999713      -4.67553      -1.25358      0.771691       1.01265       1.08377       1.17758       1.21942       1.22345
  37  11 2953.3710    3.7907  0.9761 13.3426  0.0000       2.55382  0.0238   0.0592   0.0439    0.0743   0.0000      0.736618   440.8699       1.79793       18.1957       2.05238      -3.69605     -0.437657      0.796967      0.998051       1.12097       1.22027       1.22306       1.21357
  37  12 3118.5254    4.1230  1.1115 13.5388  0.0000     -0.281774  0.0272   0.0617   0.0489    0.0830   0.0000      0.659494   441.8506       3.31969       18.2892       2.18950      0.259736     -0.528681      0.819044       1.13802       1.21536       1.33822       1.35475       1.40404
  37  13 3280.7697    3.7405  1.5268 13.2781  0.0000       1.58484  0.0341   0.0487   0.0594    0.0666   0.0000      0.392927   440.2389      0.804916       16.2957       1.98741      -1.16778      -1.00123       1.00701       1.37325       1.46660       1.61462       1.64082       1.63300
  37  14 3440.5555    3.0970  2.3858 12.5732  0.0000       1.17840  0.0414   0.0319   0.0746    0.0464   0.0000      0.239738   437.9661       4.36145       14.9538       3.13429       1.25417     -0.246363       1.24751       1.71272       1.80511       1.98406       2.05561       2.05127
  37  15 3598.7528    2.4950  3.7722 12.0713  0.0000      0.811191  0.0559   0.0215   0.1030    0.0348   0.0000      0.154020   439.9005       4.76636       13.1458       6.13048      -1.47817      -1.40707       1.58427       2.12821       2.33917       2.56259       2.63620       2.66394
  37  16 3755.4025    2.0945  5.7136 11.3657  0.0000      0.402037  0.0715   0.0144   0.1307    0.0302   0.0000     0.0869554   440.1990       1.86815       20.9047      -5.31811      -5.38974      -4.05845       2.05440       2.69175       3.04329       3.27866       3.38393       3.36244
  37  17 3911.0905    1.7280  7.9865 11.1070  0.0000      0.416091  0.0977   0.0109   0.1740    0.0266   0.0000     0.0690038   439.8415       11.8484       17.3142       6.06460      -1.05771      -1.51124       2.71415       3.56997       3.97029       4.26142       4.45709       4.47382
  37  18 4065.7215    1.3856 10.6483 10.9439  0.0003      0.337464  0.1436   0.0082   0.2407    0.0241   0.0000     0.0792849   440.9533       2.20052       13.9063     0.0981884       2.74587       2.75298       3.56845       4.83464       5.35473       5.70356       5.98456       5.99638
  38   2 1262.5165    0.0761  0.0535 10.1730  0.0000       1.43122  0.0157   0.0085   0.0181    0.0200   0.0000       168.887   441.5892     -0.126220       21.8512      0.447296      -3.78356      0.341919      0.471210      0.720154      0.665355      0.871649      0.775711      0.724311
  38   3 1501.5578    0.1799  0.1536 10.0124  0.0000       34.4497  0.0110   0.0076   0.0189    0.0244   0.0000       13.4908   442.0043     0.0530671       21.1008      0.493250      -3.78617     -0.664367      0.445265      0.551287      0.587573      0.693160      0.633980      0.672954
  38   4 1713.0860    0.3408  0.2848  9.9992  0.0000       18.3913  0.0116   0.0094   0.0229    0.0302   0.0000       3.42642   442.1186     -0.869867       21.6579     -0.685986      -2.81697     0.0449181      0.425184      0.531204      0.626785      0.655233      0.669279      0.684357
  38   5 1908.8654    0.5441  0.5335  9.9895  0.0000       10.8732  0.0157   0.0111   0.0324    0.0463   0.0000       1.37244   441.2399     -0.779046       23.3246     -0.730034      -2.47987       1.45403      0.558053      0.746044      0.799327      0.875244      0.907570      0.888380
  38   6 2099.1069    0.7998  0.7718 10.2732  0.0000       8.38639  0.0202   0.0135   0.0385    0.0618   0.0000      0.941017   441.6614     -0.284133       20.4604    -0.0420242     -0.851520      0.401840      0.683509      0.967724       1.02442       1.14792       1.14683       1.12195
  38   7 2283.0219    1.2225  1.0028 10.8843  0.0000       4.44714  0.0242   0.0186   0.0458    0.0769   0.0000      0.764259   442.0874       3.35592       21.3770       1.57361     -0.716657       2.61637      0.766847       1.00745       1.11890       1.19788       1.26747       1.25379
  38   8 2460.1460    1.7142  1.1574 11.5928  0.0000       4.75180  0.0273   0.0251   0.0528    0.0799   0.0000      0.765329   441.4344       1.95966       19.3103      -1.94730      -3.47027      -1.23915      0.793203       1.07625       1.15029       1.27246       1.31427       1.35642
  38   9 2633.7380    2.4533  1.0118 12.3828  0.0000       2.02371  0.0237   0.0370   0.0460    0.0725   0.0000      0.714079   440.2744      0.653310       20.6369     -0.811397      -3.39348      0.620921      0.710149      0.955831       1.04364       1.12616       1.15981       1.15474
  38  10 2806.1620    3.1972  1.0218 12.7158  0.0000       1.98416  0.0234   0.0469   0.0436    0.0861   0.0000      0.601212   441.5220      0.130307       19.3448      0.878696      -1.13341     -0.862883      0.738321      0.943573       1.04427       1.12458       1.17659       1.19102
  38  11 2975.9816    3.8256  1.0132 13.3703  0.0000       2.08459  0.0232   0.0582   0.0463    0.0741   0.0000      0.638027   440.5175       3.05172       18.3615      0.407568      -1.17572      -2.06993      0.701774      0.901559      0.991695       1.14219       1.09715       1.10661
  38  12 3142.4676    4.1709  1.2324 13.4275  0.0000       2.58270  0.0280   0.0580   0.0517    0.0779   0.0000      0.595675   440.8668       2.57513       18.3177       1.87857      -3.22553      -3.06492      0.789890       1.05900       1.18721       1.33691       1.37755       1.34624
  38  13 3305.8785    3.6764  1.6787 13.2245  0.0000       1.84364  0.0342   0.0447   0.0613    0.0572   0.0000      0.448211   439.6007       4.99243       17.6199       3.10755      0.103830      -3.41035      0.995107       1.32528       1.43788       1.58137       1.61114       1.61326
  38  14 3466.7840    3.0205  2.4621 12.6606  0.0000      0.335872  0.0427   0.0302   0.0764    0.0420   0.0000      0.254651   439.6496       4.80373       17.6683       2.63328     -0.732992       2.19864       1.19591       1.61471       1.80733       1.91986       2.04022       2.04614
  38  15 3626.0469    2.4031  3.9767 12.0205  0.0000      0.608099  0.0566   0.0196   0.1045    0.0329   0.0000      0.127735   439.3503       8.55323       16.0406       3.09428       1.09868      -8.27454       1.59655       2.14079       2.37345       2.57355       2.69305       2.67275
  38  16 3783.6405    1.9656  6.3629 11.3828 -0.0003      0.502955  0.0787   0.0130   0.1430    0.0280   0.0000     0.0824765   435.8520       4.31133       15.2514       1.68111       1.00920      -9.67675       2.20171       2.88779       3.28823       3.56355       3.61117       3.65132
  38  17 3939.9838    1.6409  8.3196 11.1785 -0.0003      0.323002  0.1049   0.0103   0.1857    0.0256   0.0000     0.0743983   443.0056       12.0319       12.0031      -1.52952      0.946789      -1.59031       2.75535       3.69593       4.15233       4.43657       4.58965       4.60599
  38  18 4095.3719    1.3370 11.3784 10.9583  0.0006      0.241713  0.1559   0.0075   0.2620    0.0234   0.0000     0.0762245   441.4171       17.7360       19.6304      0.793847       5.58160      -1.40641       3.70194       5.00682       5.58341       5.98694       6.22093       6.18223
  38  19 4249.8944    1.0616 13.4821 10.7702 -0.0007     0.0938768  0.2147   0.0058   0.3303    0.0214   0.0000     0.0867696   440.0767       3.89081       3.78575      -7.64593       2.32552      -3.27313       4.64404       6.21884       6.99288       7.51724       7.90300       7.86222
  39   2 1275.7250    0.0890  0.0751 10.0869  0.0000       31.2529  0.0148   0.0077   0.0219    0.0206   0.0000       103.657   442.1533     0.0891373       19.9430      0.200022      -2.77911     -0.542725      0.501475      0.598831      0.726635      0.708692      0.783281      0.826713
  39   3 1516.0579    0.1830  0.1559 10.0084  0.0000       19.1886  0.0115   0.0076   0.0185    0.0232   0.0000       13.8145   441.3267     -0.709759       20.5927      0.121939      -4.61502     -0.760653      0.550848      0.743995      0.927525      0.987062       1.10936       1.06338
  39   4 1728.2740    0.3553  0.3191  9.9822  0.0000       13.4717  0.0117   0.0093   0.0254    0.0311   0.0000       3.04474   441.6352      -1.05337       22.0785     -0.145432      -4.31755     -0.797667      0.435983      0.550389      0.612794      0.698129      0.699720      0.690659
  39   5 1925.2798    0.5503  0.5457 10.0086  0.0000       9.53237  0.0154   0.0108   0.0329    0.0470   0.0000       1.35241   441.0079     -0.444878       20.7120       1.23434      -1.02777      0.108717      0.537779      0.693866      0.744416      0.885375      0.879843      0.908403
  39   6 2116.6484    0.8477  0.7318 10.3980  0.0000       6.30297  0.0184   0.0144   0.0377    0.0599   0.0000      0.921903   440.2597      0.910293       19.7750      0.798765      -3.97278      -1.73605      0.629260      0.850920      0.958810       1.01914       1.01379       1.01679
  39   7 2301.3540    1.2440  1.0026 11.0753  0.0000       4.98008  0.0241   0.0190   0.0476    0.0692   0.0000      0.808737   440.0614       1.04326       23.1239      0.155527      -1.32608       1.58832      0.680052      0.928008       1.00989       1.12881       1.08168       1.11426
  39   8 2479.1492    1.8164  1.1863 11.7111  0.0000       3.50035  0.0281   0.0259   0.0510    0.0795   0.0000      0.718534   440.5636      0.645112       20.4880     -0.471449      -1.67244       2.48995      0.785323       1.04489       1.16163       1.28997       1.33551       1.32681
  39   9 2653.9417    2.5086  1.0622 12.4077  0.0000       2.31762  0.0243   0.0373   0.0471    0.0799   0.0000      0.663629   441.1438       1.11102       20.5124       1.17644      -3.83797     -0.152549      0.710493      0.968262       1.05737       1.18553       1.22187       1.22445
  39  10 2827.3955    3.2848  0.9742 13.1071  0.0000       2.02217  0.0228   0.0503   0.0442    0.0683   0.0000      0.763953   439.7477       2.27295       22.6000      0.847163      0.182035      0.953701      0.680219      0.918847      0.970664       1.10572       1.13392       1.13311
  39  11 2998.1891    3.9722  1.0286 13.4144  0.0000      0.778845  0.0240   0.0593   0.0446    0.0783   0.0000      0.644810   441.0930       2.15626       18.6731      0.342800      -2.22527      -2.19546      0.717823      0.947182       1.02970       1.12917       1.17938       1.20677
  39  12 3165.8094    3.9815  1.2780 13.7174  0.0000       1.46073  0.0295   0.0569   0.0554    0.0676   0.0000      0.615317   441.2502       4.36061       19.5817       1.85283      -1.39806      -1.08004      0.842977       1.09597       1.23585       1.38389       1.39855       1.39701
  39  13 3330.4967    3.6620  1.8375 12.9893  0.0001       1.10023  0.0351   0.0414   0.0626    0.0553   0.0000      0.344671   439.4099       7.10614       18.6319       2.60610     -0.706834      -1.32649      0.965705       1.25272       1.38013       1.54670       1.57221       1.63969
  39  14 3492.7974    2.8711  2.8225 12.4829  0.0000       1.10311  0.0450   0.0268   0.0842    0.0384   0.0000      0.214649   438.7444       3.20039       17.4764       2.04537      -2.20664     -0.842881       1.24015       1.64755       1.85371       2.01825       2.05604       2.12335
  39  15 3652.9257    2.3769  4.6279 11.7425  0.0004      0.503258  0.0600   0.0175   0.1106    0.0313   0.0000      0.110501   441.5436       11.0135       13.2591       2.86766      -2.04322      -5.13102       1.63636       2.18814       2.44714       2.68332       2.72864       2.73374
  39  16 3811.4700    1.9405  6.6366 11.3556  0.0000      0.375675  0.0813   0.0126   0.1456    0.0273   0.0000     0.0751436   436.5167       6.52475       18.1117     -0.901802      -1.71718       3.30288       2.16081       2.90359       3.22185       3.50058       3.61685       3.69780
  39  17 3969.1606    1.5554  8.7615 11.1538 -0.0008      0.600068  0.1115   0.0097   0.1979    0.0247   0.0000     0.0743142   438.4877       8.74480       18.8754       1.11206      -7.69866      -4.75263       2.82188       3.75099       4.18032       4.55031       4.62236       4.71661
  39  18 4125.1261    1.2749 11.7243 10.9201  0.0000      0.449688  0.1665   0.0070   0.2695    0.0225   0.0000     0.0797455   439.8745       7.44836       14.0024       13.0176      -2.17090      -21.0275       3.80276       5.01973       5.65429       6.09228       6.23951       6.37633
  40   2 1288.7500    0.1047  0.0738 10.0997  0.0000       70.5621  0.0127   0.0082   0.0203    0.0221   0.0000       78.5732   441.6924     -0.411214       21.0377      0.378041      -3.49985     -0.615792      0.424055      0.752163      0.726885      0.946303      0.994051      0.930902
  40   3 1530.3292    0.2015  0.1849  9.9667  0.0000       13.8448  0.0101   0.0075   0.0225    0.0232   0.0000       10.5299   441.4348     -0.150770       21.2005      0.292051      -2.20379     -0.204412      0.348175      0.478068      0.521409      0.576168      0.681103      0.643461
  40   4 1743.2696    0.3715  0.3125  9.9807  0.0000       16.1539  0.0121   0.0095   0.0236    0.0317   0.0000       2.82268   441.5834      0.188831       21.8315      0.333961      -1.90205     -0.703207      0.429927      0.563328      0.688587      0.718458      0.697352      0.733269
  40   5 1941.5104    0.5777  0.5397 10.0550  0.0000       12.3618  0.0161   0.0112   0.0300    0.0450   0.0000       1.38194   441.3185     -0.457267       21.5529      -1.29748      -3.47576    -0.0113428      0.515318      0.690161      0.803751      0.857799      0.898601      0.894787
  40   6 2134.0454    0.8606  0.7532 10.4466  0.0000       7.52078  0.0188   0.0143   0.0375    0.0583   0.0000      0.937822   441.7866      0.807194       21.7086      0.590203      -2.29518     -0.728583      0.582282      0.773473      0.865990      0.925756      0.946811      0.953141
  40   7 2319.4397    1.3129  1.0009 11.0442  0.0000       5.46256  0.0233   0.0196   0.0450    0.0746   0.0000      0.759998   441.4003     0.0785285       22.3959     -0.894367      -3.34995     -0.537281      0.699743      0.930729       1.03564       1.14218       1.09070       1.15617
  40   8 2498.0002    1.8551  1.1304 11.7509  0.0000       2.81448  0.0263   0.0264   0.0493    0.0786   0.0000      0.718259   441.0631      0.242082       20.2846       1.39497      -2.24251      0.355630      0.727548      0.981675       1.04898       1.18821       1.19660       1.25994
  40   9 2673.8400    2.6068  1.0721 12.4138  0.0000       1.63054  0.0251   0.0372   0.0448    0.0783   0.0000      0.642173   440.2291       2.01264       20.3589      -1.57854      -2.87319      0.874497      0.716525       1.00919       1.07884       1.23024       1.24568       1.26342
  40  10 2848.3591    3.3634  1.0138 12.9455  0.0000       2.85509  0.0223   0.0491   0.0450    0.0737   0.0000      0.620806   442.3033       3.47621       21.8851       2.49630      -1.99920     -0.368054      0.670767      0.884797      0.987784       1.08702       1.15744       1.15671
  40  11 3020.1577    4.0716  1.0793 13.4306  0.0000       2.49727  0.0247   0.0591   0.0458    0.0768   0.0000      0.719575   439.8946       2.03984       22.1089       2.95277      -2.94761      0.761222      0.706535      0.922067       1.00012       1.08188       1.10183       1.15928
  40  12 3188.7701    4.0433  1.3183 13.4866  0.0000      0.653452  0.0289   0.0542   0.0532    0.0698   0.0000      0.593337   440.8994       2.99508       18.7397       2.83394      -2.70525       1.57052      0.785766       1.05267       1.16848       1.27546       1.29227       1.34365
  40  13 3354.7663    3.4815  1.9210 13.1134  0.0000      0.851395  0.0363   0.0395   0.0679    0.0506   0.0000      0.342057   441.8390       3.66845       18.5380      0.610759      -4.66345      -1.88282      0.980916       1.32071       1.44781       1.60151       1.62756       1.62982
  40  14 3518.2837    2.8644  3.0154 12.4237  0.0000      0.709063  0.0465   0.0255   0.0853    0.0367   0.0000      0.189440   439.2300       4.27652       18.4158       2.24030      -5.62591     -0.704651       1.23983       1.63994       1.81662       1.98399       2.05370       2.02528
  40  15 3679.6550    2.2757  4.5930 11.7596  0.0003      0.489266  0.0609   0.0168   0.1115    0.0304   0.0000      0.113740   438.3401       6.66892       13.9616       1.11407     -0.381283      -7.11905       1.64686       2.22567       2.45375       2.67325       2.76504       2.78166
  40  16 3839.0417    1.8533  6.9898 11.3569  0.0000      0.404041  0.0857   0.0119   0.1536    0.0261   0.0000     0.0790720   440.0542       10.6059       12.3940       2.91622      -4.53264      -2.71881       2.20539       2.95473       3.28230       3.57084       3.64535       3.67093
  40  17 3997.1117    1.5588  9.9769 11.0357  0.0000      0.315753  0.1268   0.0086   0.2130    0.0245   0.0000     0.0676525   439.1706       6.54184       24.7678       1.62062     -0.207115       6.99320       2.96071       3.92737       4.48074       4.79580       4.94421       4.93127
  40  18 4154.8424    1.2628 12.7369 10.8729  0.0000      0.564207  0.1740   0.0067   0.2732    0.0215   0.0000     0.0737565   442.3726       6.95935       13.7753      -9.74865       8.95145      0.217535       3.71874       5.02313       5.58986       6.00538       6.23407       6.31815
  41   2 1301.5701    0.0900  0.0718 10.0855  0.0000       39.1170  0.0144   0.0075   0.0166    0.0202   0.0000       90.9529   441.6566      0.792460       21.5649      0.766493      -4.32757      -1.97283      0.436608      0.637128      0.774227      0.683106      0.753215      0.795235
  41   3 1544.3670    0.1957  0.1745 10.0305  0.0000       22.4868  0.0194   0.0079   0.0238    0.0237   0.0000       12.7346   441.7849      -1.01992       21.9452    -0.0877380      -2.16486      0.152361       1.36481       1.64519       1.93715       2.03998       2.39293       2.15544
  41   4 1758.0706    0.3782  0.3280 10.0388  0.0000       16.2702  0.0121   0.0094   0.0241    0.0319   0.0000       2.77416   441.3513      -1.21033       21.1337      0.111475      -1.70075     0.0278365      0.436618      0.549733      0.595731      0.635689      0.657740      0.648168
  41   5 1957.5438    0.6170  0.5527 10.0553  0.0000       9.15715  0.0157   0.0114   0.0297    0.0480   0.0000       1.19590   442.0204      0.159144       21.2662     -0.442793      -1.97819     -0.641722      0.516912      0.651795      0.717520      0.800650      0.822809      0.819729
  41   6 2151.2273    0.9257  0.8228 10.5162  0.0000       5.97916  0.0196   0.0146   0.0404    0.0629   0.0000      0.879613   441.2155       1.14224       20.3439     -0.229901      -3.33147     -0.975583      0.622157      0.818487      0.883061      0.999791       1.00985       1.06728
  41   7 2337.2755    1.3832  1.1074 11.1761  0.0000       4.26401  0.0251   0.0199   0.0485    0.0757   0.0000      0.720764   440.9168      0.405124       20.7414    -0.0650386      -3.79710      -1.55367      0.707927      0.921435       1.01656       1.14097       1.16049       1.16802
  41   8 2516.6915    1.9046  1.2000 12.0143  0.0015       3.58570  0.0288   0.0278   0.0514    0.0778   0.0000      0.719270   441.2550       1.63035       21.5419      0.896922      -2.61690      0.497862      0.785409       1.09399       1.17184       1.26502       1.31360       1.34124
  41   9 2693.5994    2.7125  1.0707 12.5603 -0.0002       2.05276  0.0237   0.0386   0.0468    0.0708   0.0000      0.686256   440.7085       1.92391       22.2706       1.88199      -1.97692      -1.13429      0.657229      0.880174      0.968223       1.03806       1.06691       1.08691
  41  10 2869.0335    3.4465  1.0549 13.0750  0.0000       2.22587  0.0237   0.0493   0.0450    0.0762   0.0000      0.733396   440.9903       2.49735       21.0703       1.30567      -2.21565       1.82686      0.666233      0.902523      0.956503       1.12226       1.14711       1.12733
  41  11 3041.6933    4.1167  1.0787 13.5422  0.0000      0.326091  0.0246   0.0587   0.0460    0.0706   0.0000      0.666337   441.5302       1.35857       19.8741       2.21208      -2.14152     -0.757112      0.674106      0.921129      0.978960       1.09360       1.10410       1.12914
  41  12 3211.4150    4.1124  1.4196 13.4189  0.0000       1.25772  0.0296   0.0516   0.0537    0.0638   0.0000      0.432965   441.1322       3.84291       17.8558       3.73708     -0.207263     0.0496405      0.818841       1.06625       1.13628       1.32578       1.30855       1.32427
  41  13 3378.6463    3.4271  1.9379 13.2153  0.0000       1.32761  0.0373   0.0383   0.0660    0.0454   0.0000      0.355661   441.6013       5.36809       15.4997      -1.55723     -0.737039      0.641516      0.972666       1.32691       1.44148       1.59818       1.71215       1.68958
  41  14 3543.5298    2.7728  3.4099 12.1564 -0.0001      0.808914  0.0480   0.0226   0.0890    0.0361   0.0000      0.152391   438.9272      0.819467       20.8443       6.81198      -3.56899      -1.23502       1.26657       1.71050       1.90515       2.11752       2.16027       2.15946
  41  15 3706.0792    2.2349  5.0696 11.6667  0.0000      0.731014  0.0640   0.0156   0.1158    0.0294   0.0000      0.103021   441.0941       7.32526       11.0577       1.81472       2.32281      -4.97328       1.70378       2.24744       2.52008       2.75691       2.82667       2.90249
  41  16 3866.2362    1.8102  7.7978 11.2654  0.0000      0.293379  0.0939   0.0108   0.1651    0.0258   0.0000     0.0755817   443.4136       10.5158       19.1305     -0.292665      0.451826     -0.782226       2.34830       3.14184       3.46460       3.78130       3.92013       3.94581
  41  17 4025.3000    1.4808 10.3913 11.0306 -0.0002      0.353400  0.1346   0.0079   0.2247    0.0239   0.0000     0.0796231   442.2592       14.5341       17.0687       1.83942       4.90635      0.803415       3.03450       4.16072       4.55010       5.01417       5.16634       5.22695
  42   2 1314.2215    0.1012  0.0946 10.0612  0.0000       35.3662  0.0194   0.0071   0.0212    0.0203   0.0000       71.6271   442.0398     -0.805562       22.5502     -0.885114      -2.38868     -0.555377      0.688307      0.809036       1.09455       1.42333       1.54915       1.16903
  42   3 1558.2086    0.2174  0.1855 10.0413  0.0000       27.0956  0.0109   0.0078   0.0204    0.0237   0.0000       9.96326   442.1875     -0.857418       21.6632     -0.966714      -3.03053     -0.905552      0.408233      0.634263      0.852718      0.915643       1.06415       1.21325
  42   4 1772.6587    0.3983  0.3804  9.9110  0.0000       14.9480  0.0124   0.0091   0.0268    0.0338   0.0000       2.32547   440.9255      0.345410       22.7548   -0.00155670      -2.68579      0.190721      0.410422      0.540671      0.570735      0.647027      0.666693      0.674444
  42   5 1973.3768    0.6245  0.6289 10.1425  0.0000       8.96538  0.0166   0.0112   0.0347    0.0480   0.0000       1.18037   441.2246     -0.956164       22.1687     -0.459856      -3.44054     -0.181365      0.524789      0.696445      0.789095      0.872138      0.900868      0.895336
  42   6 2168.2476    0.9483  0.8008 10.5141  0.0000       7.90955  0.0189   0.0150   0.0387    0.0634   0.0000      0.892742   440.5738      0.687601       21.6351     -0.924565      -2.92245      0.233785      0.577302      0.779222      0.867142      0.974166      0.969760       1.00695
  42   7 2354.9140    1.3649  1.0829 11.2455  0.0000       3.75027  0.0251   0.0196   0.0474    0.0721   0.0000      0.779332   442.3853      0.278928       20.7430      -1.20135      -1.77697      -1.19203      0.691096      0.941133       1.00961       1.11642       1.13792       1.17966
  42   8 2535.1089    2.0046  1.1686 11.9033  0.0000       1.96761  0.0263   0.0278   0.0501    0.0782   0.0000      0.718697   440.5582       2.09727       20.4950      0.615823      -3.32432      -3.27394      0.690260      0.943698       1.03537       1.14934       1.15854       1.16121
  42   9 2713.0921    2.7249  1.0606 12.7437  0.0000       1.56714  0.0241   0.0392   0.0456    0.0680   0.0000      0.660554   442.0892       1.17069       19.6467       3.31725      -2.54889      -1.59671      0.650023      0.892802      0.957845       1.08597       1.06280       1.11923
  42  10 2889.4998    3.6027  1.0239 12.9520  0.0000       2.93573  0.0222   0.0502   0.0421    0.0807   0.0000      0.705633   441.7763       1.36698       21.9163       2.53728      -1.88357      -1.48797      0.626912      0.848538      0.934571       1.04124       1.05927       1.09643
  42  11 3062.9825    4.2272  1.1256 13.5568  0.0000     0.0443685  0.0253   0.0588   0.0461    0.0754   0.0000      0.728791   440.6418       1.96778       20.6106       1.69825      -2.69920      -1.02692      0.680127      0.948873       1.03472       1.12919       1.16424       1.18774
  42  12 3233.6539    3.9549  1.4776 13.5233  0.0023      0.246328  0.0304   0.0498   0.0584    0.0558   0.0000      0.438772   439.4686       1.14346       21.6822      -1.81768      -3.26034    -0.0912381      0.815419       1.06444       1.19596       1.30712       1.29609       1.38148
  42  13 3402.2694    3.3234  2.3006 12.8428  0.0000       1.15798  0.0388   0.0329   0.0718    0.0435   0.0000      0.249966   441.3856       3.02369       17.9237       2.42071      -1.73344       1.56766      0.990609       1.33371       1.47420       1.64295       1.65643       1.70001
  42  14 3568.2553    2.6848  3.5014 12.2345  0.0000      0.735001  0.0492   0.0218   0.0934    0.0329   0.0000      0.164714   440.8159       3.66368       18.4755      0.250572      -3.80727     -0.746813       1.25651       1.66343       1.86567       2.04157       2.09840       2.15882
  42  15 3731.8204    2.1702  5.6816 11.4900  0.0000      0.476874  0.0669   0.0139   0.1242    0.0278   0.0000     0.0882597   440.9038      0.758972       13.6865      -1.46739      -2.14998      -1.70568       1.71147       2.27054       2.57115       2.80042       2.88890       2.94383
  42  16 3893.2403    1.7515  8.1910 11.2400 -0.0001      0.354550  0.0986   0.0100   0.1714    0.0248   0.0000     0.0748837   441.5040       7.21136       15.8651       1.16749      -6.05716     -0.270260       2.33187       3.14126       3.51263       3.79817       3.92997       3.97845
  42  17 4052.8346    1.4296 10.9584 11.0512  0.0000      0.313994  0.1455   0.0074   0.2335    0.0225   0.0000     0.0794727   438.7848       7.40797       13.7481       1.23139      -1.02192      0.249675       3.11084       4.11151       4.62311       5.08215       5.20384       5.27487
  43   2 1326.7363    0.1079  0.1105 10.0332  0.0000       24.0678  0.0140   0.0068   0.0230    0.0197   0.0000       52.1278   441.8964      -1.04007       22.0221      0.470050      -3.98245     -0.330789      0.386537      0.577263      0.592640      0.635454      0.652956      0.662173
  43   3 1571.8201    0.2356  0.2248  9.9167  0.0000       19.5622  0.0110   0.0074   0.0219    0.0247   0.0000       6.91751   442.1406     -0.141432       21.9925     0.0326479      -3.16567     0.0191377      0.323641      0.467543      0.524830      0.525492      0.567888      0.578419
  43   4 1787.0987    0.3948  0.4245  9.9347  0.0000       15.7466  0.0136   0.0086   0.0291    0.0346   0.0000       2.30959   441.5015     -0.373148       21.6022    -0.0267513      -2.64975     -0.408678      0.404860      0.563571      0.625039      0.678205      0.714361      0.727744
  43   5 1989.1268    0.6585  0.5774 10.1319  0.0000       8.71812  0.0154   0.0117   0.0305    0.0482   0.0000       1.12411   441.4650       1.74184       20.9982       1.06007      -3.41683       1.57689      0.439926      0.630957      0.669337      0.739185      0.765977      0.780809
  43   6 2185.0024    0.9543  0.9206 10.5977  0.0000       7.90030  0.0216   0.0144   0.0428    0.0646   0.0000      0.898344   441.8818       1.23885       21.5043     -0.529631      -2.03545     -0.888644      0.585908      0.789682      0.880296      0.960052      0.998859      0.984823
  43   7 2372.3135    1.4474  1.0078 11.3968  0.0000       3.58238  0.0236   0.0208   0.0440    0.0685   0.0000      0.787090   441.5238      0.958899       22.7695    -0.0990711      -3.27733      -1.01504      0.621858      0.860349      0.931491       1.05037       1.08327       1.09197
  43   8 2553.4397    2.1259  1.2125 11.8889  0.0007       2.87809  0.0273   0.0284   0.0487    0.0840   0.0000      0.678926   439.9288     -0.401477       20.3025     -0.813364      -2.18776       1.33073      0.696782      0.931280      0.994286       1.15146       1.18174       1.17368
  43   9 2732.4369    2.7506  1.0951 12.8547  0.0000       1.76252  0.0242   0.0393   0.0486    0.0652   0.0000      0.705684   441.5000       1.89778       20.7708     -0.717261      -2.44949     -0.311350      0.650857      0.844379      0.944343       1.02061       1.04835       1.11420
  43  10 2909.7318    3.7442  0.9786 13.1709  0.0000       2.27807  0.0211   0.0534   0.0413    0.0753   0.0000      0.628920   441.4590       2.35920       21.8379    -0.0208892      -2.29659      -2.01073      0.605016      0.784299      0.876461      0.945775      0.989756      0.984966
  43  11 3084.0518    4.2602  1.1538 13.5699  0.0000       1.36988  0.0258   0.0578   0.0472    0.0727   0.0000      0.751174   441.9426       2.02062       19.5773       3.61791      -2.94177      -1.54692      0.704538      0.917278       1.02893       1.11667       1.15216       1.25105
  43  12 3255.6645    4.0024  1.5468 13.4183  0.0000      0.271074  0.0314   0.0476   0.0544    0.0562   0.0000      0.445273   441.2989       5.11823       20.6751      -1.45044      -3.09473      -2.37974      0.777847       1.07735       1.15158       1.28380       1.29921       1.32032
  43  13 3425.3081    3.2683  2.5463 12.6205  0.0000      0.876477  0.0399   0.0297   0.0733    0.0413   0.0000      0.205520   441.3468       6.52104       16.4383       5.19331      -4.95564       1.18804       1.00171       1.32530       1.47514       1.61062       1.70650       1.72387
  43  14 3592.6954    2.6047  3.9318 11.9627  0.0000      0.850994  0.0525   0.0193   0.0934    0.0327   0.0000      0.131255   440.0246       6.42739       17.2146     -0.465227     -0.334502       2.21925       1.29591       1.75762       1.95019       2.13091       2.18484       2.19569
  43  15 3757.4749    2.1155  6.1317 11.5065  0.0000      0.437042  0.0734   0.0132   0.1294    0.0269   0.0000     0.0903817   438.0185       4.84921       18.9074       3.04094      0.420377      -4.15568       1.77116       2.39813       2.65208       2.92477       3.02634       3.05870
  43  16 3919.7161    1.7313  8.8516 11.2063  0.0000      0.110854  0.1077   0.0094   0.1821    0.0248   0.0000     0.0745217   439.4795       7.09533       20.3825       9.03872      -10.1972      -11.0310       2.43270       3.25687       3.62051       4.01583       4.18453       4.24594
  43  17 4080.2173    1.3810 11.3262 11.0485 -0.0002      0.130916  0.1560   0.0070   0.2402    0.0219   0.0000     0.0792143   437.2335       6.26349       23.7299       5.07793      -3.22762      -10.9091       3.15523       4.20654       4.74692       5.17538       5.36918       5.43234
  44   2 1339.0677    0.1160  0.1169 10.1000  0.0000       12.4433  0.0124   0.0068   0.0258    0.0196   0.0000       45.4524   442.1241     -0.397703       22.0861       1.05923      -3.60014     -0.180627      0.424202      0.467155      0.536016      0.597048      0.618835      0.617127
  44   3 1585.2298    0.2351  0.2082  9.9536  0.0000       25.1802  0.0098   0.0075   0.0202    0.0246   0.0000       7.29637   441.4981    -0.0630741       21.7336    -0.0947418      -3.18501      0.689396      0.316190      0.403740      0.436160      0.515624      0.480012      0.538217
  44   4 1801.3101    0.4407  0.3658 10.0459  0.0000       18.0376  0.0121   0.0098   0.0238    0.0335   0.0000       2.24432   442.6307      0.470080       21.0420      0.149864      -2.87654     -0.456223      0.366337      0.511640      0.562004      0.596305      0.642953      0.659351
  44   5 2004.7498    0.6876  0.6555 10.0464  0.0000       9.51283  0.0162   0.0116   0.0326    0.0526   0.0000       1.03594   441.5593     -0.820971       21.4678      0.351325      -2.53132     -0.320811      0.477208      0.648504      0.705276      0.769621      0.784066      0.777305
  44   6 2201.5492    0.9971  0.9427 10.5959  0.0000       6.42848  0.0215   0.0146   0.0432    0.0692   0.0000      0.844902   440.9462     -0.236910       22.4733      0.887783      -3.17149     -0.195907      0.592046      0.757538      0.839585      0.940720      0.980408      0.992097
  44   7 2389.5925    1.4900  1.1548 11.4530  0.0000       5.33307  0.0267   0.0205   0.0486    0.0699   0.0000      0.786626   441.5391       1.92378       21.2220       1.75014      -3.04792      -1.01399      0.679806      0.911152      0.989204       1.10495       1.09787       1.15172
  44   8 2571.5653    2.1486  1.2896 12.0173 -0.0013       2.73546  0.0274   0.0275   0.0508    0.0711   0.0000      0.618836   441.2279       2.07932       21.9874     -0.409628      -2.43129       2.51382      0.692151      0.878674      0.962599       1.09270       1.10444       1.13851
  44   9 2751.6545    3.0258  1.0211 12.9150  0.0000       2.91465  0.0222   0.0429   0.0431    0.0662   0.0000      0.650583   441.3524       2.43279       20.7442       1.47923      -4.95279      -2.50168      0.584855      0.790510      0.845369      0.920790      0.955387      0.994553
  44  10 2929.7417    3.8316  1.0193 13.3330 -0.0001       2.91534  0.0219   0.0540   0.0426    0.0692   0.0000      0.740725   440.7258       2.64597       21.0819       1.12587      -1.53279      -1.57507      0.583175      0.775940      0.872018      0.932587      0.957418       1.00435
  44  11 3104.8531    4.2345  1.1336 13.6731  0.0000      0.399863  0.0248   0.0588   0.0469    0.0744   0.0000      0.678394   440.1425       3.90597       21.3575       2.29623      -2.44284      -2.14923      0.666694      0.877110      0.986027       1.07426       1.11090       1.12419
  44  12 3277.4527    3.9339  1.7185 13.3379  0.0001      0.779567  0.0334   0.0442   0.0577    0.0530   0.0000      0.359551   441.0761       5.84743       18.8442      0.782671      -2.71994       3.00386      0.834229       1.09793       1.19859       1.33246       1.41362       1.43617
  44  13 3448.2113    3.1825  2.6305 12.6816  0.0000       1.16041  0.0416   0.0287   0.0738    0.0398   0.0000      0.218425   443.7809       4.64295       17.9042       3.96584      -1.86075     -0.941497       1.00185       1.35870       1.52108       1.65340       1.69846       1.72067
  44  14 3616.6065    2.5111  4.2378 11.9783  0.0000      0.694487  0.0552   0.0181   0.0998    0.0311   0.0000      0.129681   440.2790       3.42843       21.1214       2.95042       3.98164      -3.09050       1.34820       1.80079       2.01420       2.21260       2.30824       2.30192
  44  15 3782.3367    1.9948  6.3516 11.5415  0.0000      0.355005  0.0766   0.0123   0.1412    0.0262   0.0000     0.0947547   441.8784       5.27502       16.3955     -0.802213     -0.162318      -2.76058       1.80939       2.41496       2.71440       2.95439       3.07050       3.13711
  44  16 3945.8450    1.6316  8.9530 11.2909 -0.0000      0.131945  0.1156   0.0090   0.1915    0.0236   0.0000     0.0813891   437.0768       5.48247       22.1375       5.64577      -8.96215     -0.979118       2.50201       3.32032       3.76210       4.10346       4.29706       4.39490
  44  17 4107.6139    1.3454 11.9725 11.0209  0.0003      0.275160  0.1667   0.0066   0.2540    0.0214   0.0000     0.0824203   437.4538       6.12211       11.9983       4.10743       3.32110      -3.73939       3.28903       4.40700       4.94413       5.46981       5.63059       5.76245
  45   2 1351.2360    0.1138  0.1498 10.0538 -0.0029       23.0655  0.0147   0.0063   0.0280    0.0200   0.0000       38.7873   441.7053      0.446649       21.7116      0.203943      -2.42899      0.212135      0.378852      0.581402      0.612221      0.700669      0.731586      0.678236
  45   3 1598.4440    0.2404  0.2221  9.9957  0.0000       28.1533  0.0104   0.0074   0.0211    0.0245   0.0000       7.02337   442.3777      -1.13268       21.3663      0.596625      -2.37300    -0.0885613      0.334259      0.419293      0.481529      0.470777      0.534521      0.533795
  45   4 1815.3747    0.4409  0.4340  9.9614  0.0000       14.5329  0.0130   0.0091   0.0281    0.0361   0.0000       2.01318   441.8789     -0.229399       22.0376     -0.579865      -2.74678      0.216016      0.400210      0.534455      0.611620      0.697056      0.739990      0.775634
  45   5 2020.0945    0.7038  0.6569 10.2284  0.0000       8.76109  0.0163   0.0117   0.0328    0.0505   0.0000       1.03430   441.2148       1.39946       22.6012      0.782047      -2.85294    -0.0304291      0.477492      0.601847      0.698090      0.755776      0.790717      0.833030
  45   6 2217.9082    1.0592  0.9146 10.6100  0.0000       7.44529  0.0205   0.0152   0.0412    0.0674   0.0000      0.827642   443.0850     -0.314526       20.4683      0.889892      -2.12655     -0.725560      0.548214      0.755734      0.826745      0.868537      0.899827      0.922186
  45   7 2406.6040    1.5991  1.1479 11.4180  0.0000       4.55259  0.0256   0.0214   0.0481    0.0757   0.0000      0.777661   441.0388      0.839816       22.0528      -1.17616      -4.51068      -2.57061      0.653605      0.884362      0.982005       1.07722       1.08431       1.12691
  45   8 2589.4715    2.1888  1.2276 12.2677 -0.0029       1.88759  0.0268   0.0290   0.0496    0.0701   0.0000      0.729048   441.4561      0.190601       20.5107       4.49574      -3.92693     -0.878961      0.663335      0.907319      0.972821       1.08530       1.10655       1.10276
  45   9 2770.5681    3.0298  1.1334 12.7175  0.0000      0.981169  0.0244   0.0402   0.0443    0.0788   0.0000      0.618180   441.2328       1.64415       23.0485     -0.289650     -0.860788      -1.10066      0.638810      0.838941      0.899907      0.990723       1.05089       1.07690
  45  10 2949.5101    3.8621  1.0324 13.4500  0.0000       1.23653  0.0226   0.0537   0.0424    0.0662   0.0000      0.712705   440.8001       2.63537       21.2907       1.04876      -1.21353     -0.586333      0.595465      0.744196      0.804884      0.923958      0.935191      0.938996
  45  11 3125.4079    4.2352  1.2406 13.5877  0.0000      0.284535  0.0265   0.0550   0.0486    0.0698   0.0000      0.625572   440.7466       3.88263       19.5932     -0.998094      -2.12385      -1.63190      0.666639      0.918122       1.00146       1.06842       1.12469       1.12247
  45  12 3298.9176    3.6990  1.7309 13.3473  0.0000      0.495385  0.0328   0.0415   0.0597    0.0509   0.0000      0.358960   440.1293       3.97326       18.5541       1.01829      -3.03132      -2.19034      0.790039       1.06906       1.12245       1.29543       1.33183       1.37146
  45  13 3470.6782    3.0934  2.8366 12.5117  0.0000       1.01487  0.0413   0.0263   0.0766    0.0380   0.0000      0.182122   440.4773       5.50716       18.2455     -0.263703     -0.400339       2.04688       1.00106       1.32616       1.47668       1.62410       1.67503       1.70787
  45  14 3640.3028    2.4715  4.4249 11.8802  0.0000      0.712252  0.0561   0.0170   0.1017    0.0304   0.0000      0.119862   443.1551       3.04656       17.4569     -0.554577     -0.264020       1.03362       1.32191       1.77783       1.95217       2.17071       2.19708       2.24552
  45  15 3807.3977    1.9754  6.9239 11.4831  0.0005      0.592559  0.0824   0.0116   0.1460    0.0257   0.0000     0.0857234   439.8788       7.79346       15.6822      -1.57877       1.57555      -2.95860       1.87578       2.48229       2.79127       3.08345       3.17803       3.24731
  45  16 3972.1008    1.5567  9.3485 11.2888 -0.0004      0.370672  0.1230   0.0084   0.2054    0.0231   0.0000     0.0885944   442.0348       4.58680       15.4263       5.37017       1.18561       5.81626       2.57181       3.44814       3.91913       4.21561       4.35984       4.41331
  46   2 1363.3035    0.1153  0.1027 10.0712 -0.0038       1.10946  0.0116   0.0069   0.0224    0.0190   0.0000       44.8335   442.3425    -0.0714878       20.9638      0.515183      -2.76203    -0.0976425      0.310354      0.442265      0.514704      0.531077      0.575264      0.517672
  46   3 1611.4624    0.2519  0.2589  9.9883  0.0001       18.1969  0.0109   0.0073   0.0237    0.0244   0.0000       5.09551   441.7398     0.0816701       21.1510    -0.0555562      -3.02560      0.784802      0.338258      0.442169      0.493648      0.495326      0.516530      0.523778
  46   4 1829.2508    0.4555  0.4247 10.0152  0.0000       15.7922  0.0126   0.0092   0.0264    0.0356   0.0000       1.99490   441.5365     -0.846922       21.5980      0.429947      -3.42694       1.21902      0.390990      0.508117      0.560943      0.598643      0.643488      0.602883
  46   5 2035.3616    0.7218  0.6933 10.2241  0.0000       8.12686  0.0165   0.0116   0.0352    0.0513   0.0000       1.03872   440.9403     -0.530914       21.6918     -0.926805     -0.872843      0.859058      0.465694      0.630891      0.662921      0.763030      0.795980      0.795556
  46   6 2234.0966    1.0979  1.0083 10.7273  0.0000       6.86828  0.0224   0.0153   0.0439    0.0701   0.0000      0.828477   441.8648     -0.156692       20.4865   -0.00965643      -2.71703       1.42483      0.562232      0.757240      0.837670      0.949377      0.977062       1.01088
  46   7 2423.4904    1.6418  1.1771 11.5252 -0.0005       6.16729  0.0261   0.0218   0.0486    0.0721   0.0000      0.756810   441.3264      0.868827       22.4901      0.370794      -3.64096      -1.06649      0.634807      0.825243      0.863954      0.994503       1.02542       1.06779
  46   8 2607.3199    2.2750  1.1600 12.3123  0.0000       2.73132  0.0254   0.0305   0.0473    0.0711   0.0000      0.706140   442.3102       1.39156       22.7905       2.00736      -2.26735      0.580937      0.603392      0.797890      0.876637       1.00899       1.01497       1.06932
  46   9 2789.4344    3.0867  1.0409 12.8973  0.0000       2.25842  0.0222   0.0421   0.0430    0.0687   0.0000      0.666892   440.7811       2.25709       20.5687     -0.659423      -2.40836      0.909856      0.566515      0.764368      0.853304      0.944126      0.961130       1.00161
  46  10 2969.1663    3.9737  1.0614 13.2435  0.0000       2.48855  0.0217   0.0528   0.0426    0.0751   0.0000      0.697820   442.3087       1.59482       21.8990       1.78082      -1.84487      -1.03449      0.544659      0.739223      0.790292      0.889503      0.944361      0.947824
  46  11 3145.7473    4.0431  1.2853 13.7823  0.0000      0.167921  0.0281   0.0531   0.0518    0.0626   0.0000      0.689469   441.8000       3.57188       21.1817      0.808768      -2.80291      0.304834      0.654902      0.872803      0.972871       1.10031       1.11603       1.14676
  46  12 3320.1323    3.7387  1.9413 12.9983  0.0000      0.891728  0.0338   0.0377   0.0593    0.0499   0.0000      0.284130   441.6191       3.53053       20.1344       2.70396      -2.85680      -1.94713      0.777539       1.04388       1.14712       1.27770       1.29674       1.33667
  46  13 3492.8304    3.0266  2.9591 12.5897  0.0000      0.767708  0.0432   0.0254   0.0789    0.0354   0.0000      0.185788   439.0135       6.61400       20.4490       1.31096      -3.73370      0.788882       1.01947       1.33844       1.51436       1.64094       1.71664       1.76768
  46  14 3663.6784    2.3947  4.9364 11.8312  0.0001      0.767507  0.0606   0.0156   0.1102    0.0288   0.0000      0.107955   439.2098       3.11437       16.3444       4.88355      -1.42138      -2.85034       1.37551       1.84996       2.08004       2.23445       2.35241       2.35586
  46  15 3831.9552    1.9164  7.2379 11.4855 -0.0003      0.531059  0.0872   0.0111   0.1542    0.0256   0.0000     0.0876179   441.2697       5.75116       17.9827       2.56833      -3.58895      -2.95633       1.91267       2.53765       2.85665       3.10668       3.22981       3.30533
  46  16 3997.6976    1.5609 10.5046 11.2384  0.0000      0.423797  0.1355   0.0076   0.2225    0.0223   0.0000     0.0865115   440.0455       3.70243       10.4600       6.18772      -5.08418       1.87515       2.65275       3.57062       4.04508       4.40399       4.60451       4.64685
  47   2 1375.1785    0.1331  0.1209 10.0145 -0.0025       8.38601  0.0107   0.0067   0.0209    0.0193   0.0000       32.7774   441.8127      0.709399       21.8652     -0.957638      -3.00463      0.280584      0.300117      0.417752      0.462155      0.515388      0.501471      0.615503
  47   3 1624.2697    0.2614  0.2447  9.9301  0.0000       18.7606  0.0100   0.0074   0.0215    0.0247   0.0000       5.44439   441.9998     -0.246736       21.3288     -0.610538      -2.23222      0.455718      0.308318      0.399099      0.467665      0.475951      0.511814      0.517074
  47   4 1843.0084    0.4675  0.5025  9.9933  0.0000       16.4972  0.0148   0.0091   0.0287    0.0362   0.0000       1.82448   441.1769      0.369544       21.4620     -0.166049      -1.90949      -1.29039      0.411505      0.560546      0.621620      0.719937      0.741085      0.725876
  47   5 2050.4246    0.7730  0.7109 10.0917  0.0000       8.91924  0.0162   0.0119   0.0329    0.0541   0.0000      0.946426   443.2016      0.252407       21.2783      0.611386      -2.02178      -2.19331      0.433179      0.582613      0.640845      0.709708      0.760062      0.794026
  47   6 2250.0865    1.1519  1.0717 10.6897  0.0000       6.97259  0.0238   0.0156   0.0439    0.0748   0.0000      0.783286   441.5220      0.866910       22.9514      0.747471      -3.09392     -0.330497      0.580879      0.783898      0.840071      0.937010      0.945221      0.980450
  47   7 2440.1252    1.7041  1.1998 11.5910  0.0036       5.12917  0.0259   0.0228   0.0480    0.0761   0.0000      0.724797   441.1335       1.73715       22.8285     0.0624520      -2.30509      0.743728      0.616758      0.860231      0.948176       1.07133       1.11462       1.11535
  47   8 2624.9656    2.3674  1.0987 12.3606  0.0000       1.63242  0.0240   0.0316   0.0449    0.0682   0.0000      0.692972   443.0233       2.04552       23.0627      -1.12327      -1.74759      -1.04288      0.587170      0.797455      0.910364      0.980550       1.01032       1.06596
  47   9 2808.1412    3.2845  1.0683 12.8764  0.0000       3.30162  0.0222   0.0437   0.0424    0.0733   0.0000      0.624588   441.2505       2.85245       21.4877       1.24999      -2.97763     -0.980702      0.549988      0.763996      0.801735      0.910796      0.913669      0.949767
  47  10 2988.5331    4.0491  1.1065 13.3458  0.0000       1.09859  0.0230   0.0533   0.0439    0.0721   0.0000      0.647983   442.1663       1.41132       21.6132      0.552200     -0.698752      -1.04980      0.568514      0.738129      0.822338      0.918428      0.938291      0.948724
  47  11 3165.9570    4.2033  1.3319 13.4983  0.0000       1.67509  0.0270   0.0517   0.0499    0.0669   0.0000      0.518080   440.9814       3.36295       20.7012       1.69687      -4.46226     -0.679434      0.683643      0.933317       1.04032       1.10009       1.13538       1.13464
  47  12 3341.2252    3.6345  2.0021 13.0539  0.0000       1.32127  0.0336   0.0364   0.0626    0.0460   0.0000      0.312182   441.0457       2.98350       20.3300       2.63215      -3.57663      0.231820      0.786788       1.06831       1.17346       1.27617       1.35693       1.35191
  47  13 3514.8645    2.9446  3.3787 12.2530  0.0001       1.02016  0.0454   0.0225   0.0833    0.0351   0.0000      0.156480   441.5408       4.46147       21.2469       1.34191      -2.64303      -2.52147       1.04322       1.39600       1.55594       1.69953       1.76762       1.79912
  47  14 3686.6029    2.3673  5.0640 11.7566 -0.0001      0.857706  0.0609   0.0153   0.1107    0.0291   0.0000      0.103834   441.7697       5.56361       18.3081       2.36181      -1.79398      -1.92163       1.40194       1.86881       2.09448       2.30010       2.40658       2.42137
  47  15 3856.1446    1.8675  7.6273 11.4248 -0.0010      0.689182  0.0918   0.0103   0.1623    0.0253   0.0000     0.0923661   442.5483       4.39609       20.5686       3.28164      -3.56502      -4.84242       1.96792       2.59800       2.94233       3.22679       3.34693       3.42251
  47  16 4022.5593    1.5025 10.3275 11.2027  0.0005      0.230272  0.1398   0.0073   0.2179    0.0222   0.0000     0.0948251   435.5942       5.17186       8.03298      -2.67219      -2.42651       8.96880       2.63259       3.55688       4.00992       4.35894       4.57887       4.65448
  48   2 1386.9359    0.1263  0.1265 10.0567  0.0000       27.6836  0.0120   0.0064   0.0207    0.0192   0.0000       35.1687   442.6340      -1.38898       21.5287     -0.345470      -3.38901     -0.549051      0.346681      0.486033      0.494736      0.559956      0.562262      0.659451
  48   3 1636.9086    0.2738  0.2487 10.0019  0.0000       22.8967  0.0099   0.0076   0.0217    0.0246   0.0000       5.33507   442.4521     -0.529272       21.8620      0.107778      -2.90698      0.853922      0.308239      0.416843      0.470461      0.556431      0.570289      0.594697
  48   4 1856.5698    0.5042  0.4902 10.0102  0.0000       11.8691  0.0134   0.0094   0.0270    0.0378   0.0000       1.56610   441.7353      0.308161       21.7631      0.150784      -2.52230      0.867591      0.386602      0.517791      0.582573      0.652843      0.715945      0.707805
  48   5 2065.3377    0.7856  0.7237 10.2533  0.0000       8.27196  0.0165   0.0120   0.0338    0.0550   0.0000      0.952463   441.7495    -0.0289165       20.7081      0.616198      -3.15290      0.489088      0.449333      0.580765      0.651042      0.723165      0.787155      0.804506
  48   6 2265.8599    1.2100  1.0112 10.9645  0.0000       6.50220  0.0222   0.0165   0.0423    0.0655   0.0000      0.808972   441.5834       1.47202       21.5547      0.126116      -2.18699      0.160012      0.546412      0.706695      0.769103      0.860611      0.924177      0.910396
  48   7 2456.6018    1.7831  1.2517 11.4982  0.0000       2.96645  0.0259   0.0218   0.0465    0.0722   0.0000      0.617062   441.4589      0.410040       21.4041      0.847245      -1.43507      0.447498      0.598219      0.797919      0.887710      0.957445       1.00884       1.07218
  48   8 2642.5388    2.4653  1.1101 12.4528  0.0000       4.07538  0.0243   0.0325   0.0434    0.0682   0.0000      0.713736   441.4296       1.66801       21.5185     -0.862361      -2.76668      0.229560      0.575251      0.782923      0.839112      0.935546      0.969294       1.01569
  48   9 2826.5067    3.2506  1.1278 13.1139  0.0000       1.23351  0.0239   0.0427   0.0446    0.0667   0.0000      0.693502   441.3025       1.70150       22.2550     -0.381306      -3.24354      -1.74080      0.566495      0.752228      0.840502      0.902920      0.959144      0.967185
  48  10 3007.7610    4.1461  1.0822 13.4031  0.0000       1.28311  0.0223   0.0542   0.0421    0.0735   0.0000      0.601520   441.2045       3.00355       20.8812       1.05176     -0.815031      -1.32952      0.545912      0.705532      0.771963      0.871901      0.888336      0.938436
  48  11 3185.8923    4.1638  1.4047 13.4339 -0.0010       1.03855  0.0272   0.0483   0.0498    0.0604   0.0000      0.473278   441.7080       3.24462       20.9619       1.16176      0.237033      -1.82070      0.624636      0.832665      0.937625       1.01121       1.07297       1.06695
  48  12 3361.9989    3.6135  2.0994 13.0331 -0.0005       1.00353  0.0355   0.0347   0.0615    0.0445   0.0000      0.298736   441.6468       3.84148       20.7018      0.597321      -4.57019       1.23438      0.796770       1.07015       1.18550       1.30015       1.37402       1.38675
  48  13 3536.5389    2.8988  3.6526 12.2204  0.0000      0.732591  0.0472   0.0212   0.0860    0.0335   0.0000      0.141073   441.3388       6.80648       20.5723       4.35199     -0.166929      0.822752       1.05803       1.42834       1.60478       1.73404       1.80725       1.86275
  48  14 3709.1935    2.2619  5.9307 11.6593  0.0001      0.568949  0.0681   0.0132   0.1256    0.0272   0.0000     0.0925408   438.1467       6.67149       12.5840      0.224866      -3.45623      -1.01099       1.50020       2.03742       2.25768       2.48258       2.60311       2.67033
  48  15 3879.8328    1.8321  8.7059 11.4257  0.0005      0.535892  0.1089   0.0091   0.1798    0.0241   0.0000     0.0857486   441.8821       5.97619       25.8602       6.90099      0.107175       2.74936       2.10492       2.82007       3.17966       3.51273       3.66663       3.74834
  48  16 4047.9896    1.4270 11.2360 11.2534 -0.0004      0.562787  0.1567   0.0069   0.2430    0.0212   0.0000     0.0911720   441.8705       9.91872       19.1741       6.56154       1.46871     -0.197776       2.81490       3.80755       4.25268       4.66853       4.81229       4.98540
  49   2 1398.5250    0.1329  0.0951 10.0236 -0.0177      -3.06762  0.0117   0.0075   0.0173    0.0192   0.0000       30.5361   442.3565      0.112081       22.1538      -1.41431      -3.05205      0.502164      0.315093      0.399358      0.458032      0.654102      0.814264      0.729597
  49   3 1649.3467    0.2993  0.2652  9.9653  0.0000       24.0335  0.0104   0.0079   0.0208    0.0247   0.0000       4.53150   442.2538     -0.380558       21.4110     -0.789065      -3.37029      0.907293      0.313920      0.429566      0.472680      0.507718      0.536689      0.550194
  49   4 1870.0688    0.5097  0.5041 10.0710  0.0000       12.2561  0.0139   0.0095   0.0285    0.0377   0.0000       1.62298   442.2911     -0.683650       21.9874      0.648838      -3.86818      0.968253      0.371888      0.485124      0.549615      0.619991      0.673713      0.653430
  49   5 2080.1547    0.8091  0.7444 10.3021  0.0000       9.97167  0.0166   0.0122   0.0345    0.0532   0.0000      0.949616   442.7346     0.0685903       21.6832     -0.578697      -3.36715    -0.0954427      0.431559      0.585020      0.639338      0.728967      0.731626      0.760880
  49   6 2281.4670    1.2510  1.0540 10.8008  0.0000       5.95291  0.0222   0.0163   0.0424    0.0729   0.0000      0.756719   441.7665       1.49411       19.7192     -0.515914      -3.77542      -1.11102      0.515835      0.693469      0.757027      0.855367      0.871970      0.884178
  49   7 2472.8912    1.8203  1.1812 11.8123  0.0000       2.77792  0.0257   0.0238   0.0477    0.0739   0.0000      0.720697   441.1578       1.78243       21.4319      0.611712      -1.00328     -0.205402      0.581768      0.776672      0.827832      0.948057      0.968757       1.00596
  49   8 2659.8923    2.5679  1.2253 12.2505  0.0000       3.15627  0.0244   0.0315   0.0458    0.0726   0.0000      0.580318   441.5637       1.56520       20.4259       1.83084      -1.44971     -0.597330      0.557732      0.753186      0.824693      0.917979      0.928106      0.972694
  49   9 2844.9483    3.4053  1.1113 13.0919 -0.0001       2.78941  0.0228   0.0441   0.0434    0.0681   0.0000      0.636414   441.2907       2.14765       22.4214     -0.238737      -3.61926      -1.73955      0.550792      0.719422      0.817890      0.925746      0.964468      0.989459
  49  10 3026.8621    4.2048  1.0851 13.5776  0.0000       1.93940  0.0226   0.0553   0.0431    0.0684   0.0000      0.679835   441.0359       2.45811       19.3335       1.84053      -2.32105      -1.74704      0.538532      0.738567      0.797112      0.902399      0.927780      0.937679
  49  12 3382.6329    3.4785  2.2725 12.8778 -0.0000       1.54565  0.0357   0.0319   0.0644    0.0424   0.0000      0.264853   440.2208       4.07031       17.5298       3.66076       1.51602      -1.94626      0.801237       1.06668       1.19759       1.33328       1.39435       1.43794
  49  13 3558.0292    2.7780  3.6570 12.2375  0.0001      0.593014  0.0477   0.0202   0.0869    0.0326   0.0000      0.151592   442.0022       3.85825       20.4701       1.55977      -2.12684      -1.67492       1.05266       1.39885       1.56814       1.72507       1.78613       1.83618
  49  14 3731.6364    2.2884  6.1899 11.6131  0.0004      0.586397  0.0707   0.0129   0.1247    0.0272   0.0000     0.0883022   437.9013       2.45593       17.2490       4.41457       1.02437      -1.76393       1.50282       2.01741       2.24268       2.48352       2.59698       2.64088
  49  15 3903.0884    1.7805  9.1682 11.3876  0.0000      0.410306  0.1163   0.0085   0.1871    0.0239   0.0000     0.0886408   440.0168       6.06466       13.4831      -2.55580      -2.95531     -0.396870       2.17326       2.90317       3.22426       3.57364       3.69453       3.74559
  50   1 1110.7858    0.0556  0.0612 10.2226  0.0000       19.8528  0.0249   0.0089   0.0281    0.0172   0.0000       379.863   439.8528     0.0128859       22.9459      0.177933      -3.90502     -0.116756      0.568715      0.814744      0.863378      0.889749       1.08419       1.08540
  50   2 1409.9647    0.1531  0.1201 10.0303  0.0000       21.9217  0.0092   0.0066   0.0176    0.0191   0.0000       26.0162   441.4434      0.516259       21.7744      0.172961      -2.63142     -0.159132      0.258168      0.311976      0.413652      0.431524      0.477311      0.519610
  50   3 1661.6239    0.3023  0.2644  9.9682  0.0000       14.1847  0.0096   0.0077   0.0211    0.0250   0.0000       4.28143   441.6555     -0.289299       21.9286      0.203288      -3.24450     -0.888188      0.280799      0.370419      0.413644      0.451143      0.490321      0.460663
  50   4 1883.3425    0.5375  0.5466 10.0010  0.0000       11.6958  0.0134   0.0095   0.0304    0.0407   0.0000       1.38829   442.1413      0.412408       22.2157      0.529218      -3.27664      0.430318      0.372042      0.480623      0.553113      0.607454      0.643166      0.645638
  50   5 2094.7800    0.8493  0.8134 10.3027  0.0000       7.60421  0.0179   0.0122   0.0355    0.0581   0.0000      0.852186   442.8469      0.751816       21.6718      -1.02068      -3.34888      0.769990      0.452144      0.626756      0.709170      0.792156      0.840990      0.870835
  50   6 2296.8683    1.2994  1.0553 10.9752  0.0000       5.30816  0.0224   0.0171   0.0419    0.0714   0.0000      0.729150   440.8089      0.244424       23.0093       1.10415      -4.00067      0.930021      0.525124      0.691380      0.746205      0.836066      0.879789      0.907579
  50   7 2489.1801    1.8596  1.2475 11.7846  0.0000       4.83937  0.0261   0.0234   0.0472    0.0690   0.0000      0.640021   442.4324      0.532999       20.5419      0.747225      -2.72593     -0.375917      0.609285      0.831434      0.947004       1.02656       1.08107       1.08999
  50   8 2677.1571    2.6257  1.1810 12.5001  0.0000       3.44294  0.0240   0.0333   0.0456    0.0706   0.0000      0.658453   441.7604      0.989345       21.7373     -0.484784      -3.00647      0.147922      0.533220      0.721112      0.829758      0.891169      0.950214      0.966100
  50   9 2863.0276    3.5469  1.0338 12.9672 -0.0009       1.82870  0.0207   0.0456   0.0389    0.0722   0.0000      0.598935   441.1976       1.98203       22.3258       2.47627      -3.96926      -1.76411      0.483113      0.660608      0.716641      0.805020      0.818838      0.861435
  50  10 3045.7488    4.1859  1.1729 13.4503  0.0000       1.72905  0.0240   0.0521   0.0448    0.0731   0.0000      0.659976   441.6074       4.14205       21.1349      0.236583      -1.34181      -2.19055      0.521828      0.707138      0.769390      0.876990      0.906653      0.921705
  50  11 3225.3146    4.1594  1.4379 13.4711  0.0000      0.756824  0.0269   0.0476   0.0495    0.0596   0.0000      0.462671   440.7123       4.73677       20.9417       1.68682      -1.02599      -1.90498      0.599757      0.811799      0.883754      0.991360       1.01344       1.03879
  50  12 3403.0989    3.4428  2.3883 12.8424  0.0002       1.02288  0.0365   0.0302   0.0659    0.0393   0.0000      0.239775   442.6420       3.97333       20.4809       2.71599      -2.92479      0.511019      0.769830       1.05283       1.13161       1.29135       1.34253       1.39540
  50  13 3579.2147    2.7073  4.0827 12.1250 -0.0007      0.667675  0.0502   0.0183   0.0933    0.0301   0.0000      0.137701   441.7513       5.86202       22.7208       5.53354      0.198006     -0.559580       1.07363       1.45906       1.64271       1.76218       1.87724       1.92473
  50  14 3753.5249    2.1674  6.2430 11.6817  0.0000      0.166425  0.0731   0.0122   0.1307    0.0263   0.0000     0.0992320   442.6012       5.33075       20.2836       5.06826      -6.00494      -4.32141       1.48733       1.99843       2.25107       2.43132       2.58483       2.61090
  50  15 3926.3229    1.7307  9.3373 11.4118 -0.0004      0.329693  0.1209   0.0082   0.1926    0.0234   0.0000     0.0937420   441.9201       1.87814       22.6291       3.09726      -4.18838       4.72196       2.21892       2.98247       3.34374       3.67897       3.81437       3.95695
  51   3 1673.7708    0.3180  0.2889  9.9711  0.0000       21.6328  0.0109   0.0077   0.0204    0.0259   0.0000       3.71719   441.9017     -0.551903       22.7861      0.253847      -2.93548      0.191166      0.308973      0.420327      0.494208      0.538833      0.519819      0.538127
  51   4 1896.5421    0.5494  0.5641 10.0187  0.0000       10.5610  0.0141   0.0093   0.0298    0.0411   0.0000       1.41688   441.9350    -0.0623136       21.3824     0.0788314      -1.56493     -0.427723      0.377836      0.460473      0.520233      0.572665      0.590356      0.617745
  51   5 2109.2603    0.8587  0.8205 10.3687  0.0000       7.02255  0.0180   0.0122   0.0354    0.0578   0.0000      0.861250   441.4643    -0.0796596       21.9990     -0.803346      -3.61792       1.31501      0.431449      0.571862      0.650712      0.722834      0.743076      0.783205
  51   6 2312.1366    1.3128  1.0670 11.2672 -0.0003       5.62697  0.0220   0.0174   0.0451    0.0602   0.0000      0.775083   441.9393      0.847024       22.4975     -0.363130      -3.65107     -0.736385      0.508756      0.677928      0.741505      0.845972      0.846195      0.872944
  51   7 2505.1930    1.9014  1.2327 11.9598  0.0000       4.55799  0.0257   0.0238   0.0470    0.0625   0.0000      0.685405   440.5722       1.73093       22.2259      0.198051      -3.75852      -2.25232      0.548541      0.752444      0.820761      0.904807      0.940130      0.964274
  51   8 2694.2155    2.6892  1.1968 12.6939  0.0000       1.99982  0.0255   0.0339   0.0456    0.0669   0.0000      0.736215   440.5517       1.48917       21.3595       2.48889      -1.36610    -0.0134173      0.549871      0.745061      0.808586      0.892389      0.937351      0.954714
  51   9 2880.9806    3.5750  1.1617 13.1125  0.0000      0.995875  0.0238   0.0443   0.0427    0.0712   0.0000      0.608300   442.3544       2.18725       21.3085      0.883672      -3.00973     -0.161405      0.514833      0.691109      0.756489      0.836626      0.885779      0.904359
  51  10 3064.4638    4.2739  1.1706 13.5878  0.0000       1.96697  0.0236   0.0530   0.0436    0.0667   0.0000      0.674413   441.1573       1.81236       21.5807       1.09533      -2.15468      -1.17933      0.522667      0.687535      0.781178      0.838953      0.879649      0.926649
  51  11 3244.7693    4.0544  1.5505 13.4135  0.0000      0.216720  0.0283   0.0436   0.0518    0.0521   0.0000      0.430173   442.4338       3.67882       20.5913      0.589954      -3.82675     0.0149012      0.586738      0.837518      0.879458       1.00989       1.00151       1.07318
  51  12 3423.3605    3.3511  2.4791 12.8598  0.0000       1.20403  0.0373   0.0292   0.0673    0.0382   0.0000      0.218470   441.2719       4.53256       22.0457       1.64931      -2.29814     -0.564946      0.796098       1.07012       1.17708       1.32083       1.35739       1.41858
  51  13 3600.2648    2.6491  4.4361 12.0187  0.0000      0.531175  0.0537   0.0171   0.0966    0.0302   0.0000      0.126779   439.0686       3.35980       21.3964      0.735160      -7.63242       2.41793       1.13065       1.50845       1.68738       1.84721       1.93603       1.99466
  51  14 3775.4870    2.1491  7.1709 11.5878  0.0009      0.376211  0.0850   0.0111   0.1452    0.0266   0.0000     0.0897341   441.0944       7.36200       23.3366       2.41613       1.47198      -1.90875       1.63496       2.24538       2.47922       2.71936       2.87947       2.94603
  51  15 3949.0334    1.6508  9.3848 11.4515 -0.0013      0.471535  0.1241   0.0079   0.2007    0.0226   0.0000     0.0972830   439.9157       4.16928       16.2572       3.78464      -1.51636      -1.06388       2.21359       2.97518       3.34043       3.72734       3.89908       3.99188
  52   2 1432.4487    0.1521  0.1458 10.0608  0.0000       28.7155  0.0094   0.0063   0.0216    0.0192   0.0000       23.3136   441.9053      0.153898       22.0457     -0.423712      -2.75619     -0.151698      0.234805      0.292130      0.349708      0.404780      0.464417      0.458636
  52   3 1685.7171    0.3309  0.3687  9.9200  0.0000       14.8654  0.0122   0.0073   0.0248    0.0282   0.0000       3.01245   441.5007     -0.563160       22.3325    -0.0543633      -3.29159     -0.693318      0.328734      0.425948      0.505389      0.550532      0.561949      0.568952
  52   4 1909.6350    0.5740  0.5323 10.0711  0.0000       14.1416  0.0132   0.0098   0.0273    0.0393   0.0000       1.43706   441.5698     -0.382667       21.6490      0.285571      -3.28173    -0.0755754      0.337886      0.458146      0.520904      0.569840      0.595927      0.616816
  52   5 2123.6106    0.8742  0.8918 10.3977  0.0000       7.42758  0.0188   0.0120   0.0391    0.0595   0.0000      0.874461   442.7227     -0.441628       22.2716      0.599863      -2.97160      0.597113      0.441903      0.594210      0.650969      0.740758      0.740008      0.786115
  52   6 2327.1770    1.3735  1.2232 11.0431  0.0000       4.03143  0.0246   0.0165   0.0458    0.0681   0.0000      0.665874   441.6923      0.785540       22.4698    -0.0845985      -2.48587      0.349863      0.513065      0.692130      0.773883      0.837525      0.902871      0.907584
  52   7 2521.0818    1.9517  1.2274 12.0626  0.0000       4.01353  0.0257   0.0243   0.0463    0.0603   0.0000      0.693016   441.7944       2.11905       20.7870    -0.0283715      -2.43467      0.249616      0.544869      0.721741      0.774307      0.876431      0.923572      0.975131
  52   8 2711.1685    2.8296  1.1364 12.7194  0.0000       2.09241  0.0230   0.0357   0.0426    0.0672   0.0000      0.668436   441.4669       1.07872       22.1346       1.77269      -2.41168    -0.0261804      0.497798      0.677653      0.740031      0.824453      0.847169      0.873269
  52   9 2898.8673    3.7046  1.0937 13.1375  0.0000       1.67705  0.0217   0.0463   0.0413    0.0731   0.0000      0.626996   441.7500       3.17998       22.4261      0.593018      -1.50409      -1.36339      0.471462      0.636758      0.736229      0.806356      0.833336      0.853929
  52  10 3082.9960    4.3214  1.1789 13.5000  0.0000       1.02161  0.0235   0.0529   0.0425    0.0772   0.0000      0.573245   441.7686       2.86328       22.0334       1.77845      -1.63678      -1.96241      0.518100      0.685515      0.757809      0.846791      0.881758      0.897337
  52  11 3264.1373    3.9962  1.6947 13.3036  0.0000       1.34477  0.0298   0.0409   0.0533    0.0506   0.0000      0.375415   442.7833       3.53913       19.6699       1.03718      -2.70021     -0.683921      0.611830      0.839673      0.901380       1.02220       1.05052       1.06890
  52  12 3443.4619    3.2460  2.7347 12.7014  0.0000      0.974293  0.0390   0.0264   0.0701    0.0354   0.0000      0.214396   441.0385       4.30736       20.3944       1.46612      -2.10301     -0.835851      0.804583       1.08654       1.22328       1.36135       1.40467       1.46885
  52  13 3621.2044    2.5650  4.5499 11.9905  0.0003      0.647204  0.0551   0.0162   0.0978    0.0294   0.0000      0.125079   442.2644       6.41543       20.3393     -0.531330     -0.745280      -1.32032       1.13033       1.50961       1.69103       1.85186       1.97567       2.01350
  52  14 3797.1884    2.0424  7.0325 11.6382 -0.0019      0.319955  0.0854   0.0107   0.1478    0.0259   0.0000      0.101495   441.2632       5.72843       19.5463       4.62249      -6.23555      -1.40589       1.59875       2.16633       2.43397       2.68760       2.79709       2.86884
  52  15 3971.5456    1.6095 10.6590 11.4236 -0.0016      0.373568  0.1472   0.0073   0.2194    0.0217   0.0000     0.0973104   443.3752      0.943210       22.2431       1.77149       1.01316      -9.06147       2.42953       3.24858       3.68652       4.06319       4.16647       4.29238
  53   2 1443.5033    0.1543  0.1285  9.9982  0.0000       24.8942  0.0094   0.0065   0.0175    0.0192   0.0000       21.3569   442.3173     -0.125939       21.8819     -0.132916      -2.79664      0.649578      0.255922      0.317075      0.380453      0.398607      0.357157      0.398182
  53   3 1697.5295    0.3263  0.3327  9.9419  0.0000       21.8750  0.0113   0.0074   0.0232    0.0266   0.0000       3.34781   441.9844     -0.789395       22.6640    -0.0542760      -3.44424      0.573271      0.287644      0.397867      0.401992      0.464670      0.521909      0.547072
  53   4 1922.5850    0.5914  0.5914 10.0170  0.0000       12.3690  0.0148   0.0095   0.0289    0.0432   0.0000       1.30437   441.1758      0.120791       22.2406       1.00338      -3.24026     -0.355087      0.372367      0.515266      0.578684      0.643829      0.671146      0.686838
  53   5 2137.8513    0.8967  0.8683 10.6209  0.0000       8.88300  0.0188   0.0126   0.0372    0.0519   0.0000      0.924073   441.9020       1.35740       21.2693       1.12509      -3.60480     -0.608919      0.431976      0.576406      0.647033      0.715660      0.739129      0.784359
  53   6 2342.1309    1.4069  1.2127 11.2949  0.0000       4.63151  0.0255   0.0177   0.0465    0.0681   0.0000      0.757417   443.2057       1.66340       21.5426       1.71569      -5.52954     -0.470387      0.526889      0.693023      0.780220      0.872118      0.897954      0.931557
  53   7 2536.8106    2.0680  1.2439 12.0234  0.0000       2.70215  0.0247   0.0248   0.0464    0.0621   0.0000      0.644887   441.5595       2.81254       22.2721      0.522168      -3.27595     -0.530302      0.521159      0.690613      0.780742      0.844231      0.911283      0.948434
  53   8 2728.0216    2.8505  1.2007 12.5928  0.0000       2.75003  0.0235   0.0345   0.0438    0.0724   0.0000      0.595968   441.6997       2.25385       20.2659      0.676899      -3.74240      -2.34562      0.498285      0.661686      0.757021      0.839831      0.879768      0.877874
  53   9 2916.6001    3.7743  1.1034 13.3616  0.0000       2.89529  0.0222   0.0477   0.0415    0.0633   0.0000      0.767615   441.5108       2.70499       20.7689       1.58872      -3.26203     -0.215742      0.474481      0.607890      0.694195      0.789683      0.806836      0.833116
  53  10 3101.3379    4.2506  1.2952 13.4947  0.0000      0.216667  0.0246   0.0492   0.0464    0.0621   0.0000      0.545830   441.2598       1.91966       21.3913    0.00290636      -4.28626      0.369501      0.508694      0.702597      0.762966      0.862769      0.882594      0.917060
  53  11 3283.3913    3.9280  1.7660 13.3114  0.0000       1.65493  0.0298   0.0398   0.0555    0.0469   0.0000      0.342892   440.9044       4.32622       21.0978       2.92862      -4.37363      -1.33184      0.607379      0.807977      0.898046       1.01300       1.04537       1.09574
  53  12 3463.3175    3.2170  2.9370 12.5664  0.0000      0.669778  0.0401   0.0247   0.0715    0.0353   0.0000      0.195449   441.6632       5.43888       23.7101       2.83516      -1.68586    -0.0551377      0.836960       1.10732       1.22853       1.35670       1.41684       1.42772
  53  13 3641.9596    2.5367  5.0983 11.8976  0.0000      0.588382  0.0579   0.0151   0.1080    0.0285   0.0000      0.104470   442.5447       4.51331       22.8667      -1.53329      -4.12214     -0.992328       1.17152       1.56763       1.75658       1.89815       2.00738       2.08218
  53  14 3818.8132    2.0260  7.6019 11.5753  0.0002      0.583498  0.0907   0.0101   0.1557    0.0255   0.0000     0.0974393   438.9156       5.93952       23.9344      -1.13527      -4.59596       3.98505       1.66912       2.23411       2.50075       2.76088       2.92040       2.99714
  54   1 1147.8946    0.0688  0.0562 10.2222  0.0000       10.1362  0.0160   0.0074   0.0189    0.0165   0.0000       250.970   442.1760      -1.22765       21.7014       1.43507      -3.99517      0.478068      0.394275      0.521105      0.566323      0.616579      0.717472      0.621711
  54   2 1454.4125    0.1647  0.1542 10.0035  0.0000       39.2352  0.0086   0.0063   0.0203    0.0200   0.0000       17.4657   442.3730     0.0105202       22.8252      0.751732      -3.78276      0.301367      0.252035      0.333759      0.468682      0.559615      0.616386      0.583103
  54   3 1709.1679    0.3556  0.3341  9.9590  0.0000       17.5793  0.0102   0.0078   0.0228    0.0277   0.0000       2.92144   442.2099     -0.569757       22.1977    -0.0347143      -2.63472     -0.242350      0.282967      0.371703      0.430721      0.470774      0.470700      0.495639
  54   4 1935.4496    0.6156  0.6283 10.0936  0.0000       12.4696  0.0149   0.0097   0.0299    0.0433   0.0000       1.26338   442.1768      -1.25418       22.7727     -0.377736      -3.70531      0.851549      0.357215      0.467545      0.548253      0.601355      0.637698      0.640588
  54   5 2151.8618    0.9293  0.9411 10.6845  0.0000       6.24890  0.0197   0.0125   0.0400    0.0547   0.0000      0.888483   441.8013       1.45157       22.8595     -0.342705      -2.79368     -0.116071      0.438699      0.580833      0.666357      0.746056      0.762156      0.787327
  54   6 2356.8470    1.4704  1.1906 11.3603  0.0000       4.34665  0.0247   0.0181   0.0441    0.0679   0.0000      0.705536   441.3058      0.933478       20.6660       1.31702      -3.83845      -1.74785      0.513739      0.693864      0.763570      0.847264      0.880076      0.892240
  54   7 2552.5149    2.1664  1.2990 11.9688  0.0001       3.46061  0.0254   0.0247   0.0443    0.0651   0.0000      0.583417   441.4116       1.95724       22.0576      0.783918      -4.13802    -0.0204313      0.521905      0.680629      0.791536      0.849482      0.893416      0.909984
  54   8 2744.7187    2.9682  1.1971 12.6400  0.0000       1.63350  0.0232   0.0355   0.0438    0.0758   0.0000      0.677067   441.3561     -0.288527       21.3695       2.24992      -3.23925     -0.397622      0.488107      0.659972      0.731131      0.803811      0.867605      0.880309
  54   9 2934.1107    3.8688  1.2028 13.2865  0.0000      0.642331  0.0237   0.0464   0.0434    0.0728   0.0000      0.580879   441.5380      0.425355       21.4307      0.367990      -3.79898     -0.664233      0.481178      0.638273      0.683754      0.794842      0.794874      0.854650
  54  10 3119.7003    4.3268  1.3838 13.3808  0.0000       1.83481  0.0255   0.0470   0.0461    0.0628   0.0000      0.485977   440.9530       2.28734       22.0582       1.80243      -3.91378      -1.25793      0.509195      0.700010      0.778091      0.853897      0.891317      0.943278
  54  11 3302.2670    3.8435  1.8951 13.2843  0.0000      0.582058  0.0308   0.0370   0.0577    0.0431   0.0000      0.354683   441.0763       3.47269       21.0427       2.55341      -2.58668      -3.37974      0.609307      0.823033      0.899881       1.02226       1.05430       1.11696
  54  12 3483.1944    3.1012  3.2179 12.4444 -0.0010      0.697525  0.0414   0.0223   0.0755    0.0341   0.0000      0.154901   441.3468       4.92289       24.1220      0.624710      -2.59881      -2.67375      0.830479       1.11297       1.25816       1.38847       1.49237       1.49971
  54  13 3662.5147    2.4987  5.2432 11.9112  0.0000      0.664380  0.0600   0.0146   0.1074    0.0284   0.0000      0.109673   443.4940       3.37934       19.6992       1.69379    0.00705642      0.398845       1.17315       1.56901       1.78923       1.97718       2.08834       2.15089
  54  14 3840.0046    1.9894  8.3511 11.6098  0.0010      0.141619  0.1032   0.0094   0.1685    0.0254   0.0000      0.103872   438.7144      0.819745       21.4594       1.56895      -2.59754     -0.785008       1.77528       2.40278       2.68497       2.97260       3.11333       3.21635
  55   2 1465.1799    0.1677  0.1518  9.9952  0.0000       38.7546  0.0090   0.0062   0.0177    0.0199   0.0000       17.4997   442.1742     -0.394546       21.8418    -0.0660176      -2.32709      0.108849      0.236975      0.274906      0.306034      0.366704      0.382424      0.361617
  55   3 1720.6775    0.3595  0.3386  9.9947  0.0000       20.7204  0.0103   0.0078   0.0229    0.0271   0.0000       3.01935   442.2321     -0.214482       22.4832     0.0190865      -3.37864     -0.412182      0.261334      0.349203      0.376608      0.433486      0.449653      0.485243
  55   4 1948.1411    0.6254  0.6334 10.0397  0.0000       11.9935  0.0143   0.0098   0.0302    0.0434   0.0000       1.18724   442.2764      0.921071       21.9776      0.557933      -4.53320      -1.05128      0.339820      0.429208      0.489365      0.567730      0.571478      0.606532
  55   5 2165.7842    0.9689  0.8929 10.7244  0.0000       7.79982  0.0189   0.0131   0.0374    0.0541   0.0000      0.909380   442.5610       1.14848       21.7414       1.54758      -4.15248     -0.101565      0.429577      0.585707      0.647273      0.716824      0.739438      0.744702
  55   6 2371.4480    1.5320  1.2641 11.3552  0.0000       2.51018  0.0241   0.0181   0.0475    0.0673   0.0000      0.655638   442.0781      0.236332       21.2157     -0.124681      -4.00758      0.594202      0.496481      0.643009      0.724286      0.812742      0.855546      0.886099
  55   8 2761.3244    3.0612  1.2517 12.5227  0.0000       2.73822  0.0235   0.0352   0.0434    0.0777   0.0000      0.584423   442.2261       1.81632       21.8639       1.05825      -3.70006     -0.437074      0.479758      0.659901      0.715896      0.826757      0.854986      0.877666
  55   9 2951.5004    3.9541  1.1740 13.2306  0.0000       1.16893  0.0236   0.0468   0.0407    0.0727   0.0000      0.608829   442.7354       1.57786       21.0353      0.970462      -1.61069     -0.444899      0.465666      0.639488      0.688647      0.758978      0.797958      0.822528
  55  10 3137.8300    4.3001  1.2793 13.7006  0.0000       2.45777  0.0253   0.0502   0.0448    0.0613   0.0000      0.572732   441.5765       3.58896       22.4528       1.81444      -3.53104     0.0480864      0.512493      0.685860      0.772891      0.848355      0.901857      0.951040
  55  11 3321.2208    3.7760  1.9688 13.2311  0.0000       1.27774  0.0313   0.0356   0.0577    0.0421   0.0000      0.335464   442.0324       1.50587       21.2179       4.12517      -1.58011      -1.26331      0.606506      0.857065      0.911254       1.04166       1.06643       1.10994
  55  12 3502.7989    2.9955  3.4724 12.4066 -0.0001      0.772583  0.0441   0.0209   0.0795    0.0311   0.0000      0.164529   442.1723       3.25819       19.8727       1.35375      -1.66859    -0.0828086      0.851014       1.16667       1.31076       1.43177       1.51455       1.54409
  55  13 3682.7207    2.3830  5.5430 11.8648 -0.0005      0.433351  0.0643   0.0134   0.1134    0.0275   0.0000      0.108652   443.3411       4.76111       21.7550       1.56759      -2.50326      -2.21837       1.20692       1.65176       1.81959       2.04049       2.10787       2.16881
  55  14 3861.1732    1.8616  8.1991 11.6419 -0.0013      0.401862  0.1074   0.0090   0.1723    0.0247   0.0000      0.113386   439.5109      0.548872       21.1306       8.09341      -1.29359      -4.23653       1.80322       2.41714       2.71505       2.98590       3.15518       3.18644
  56   1 1165.9283    0.0792  0.0707 10.1685  0.0000       54.3057  0.0162   0.0069   0.0205    0.0171   0.0000       170.799   440.0859    0.00568020       22.4021      0.353676      -2.84124       1.15505      0.372690      0.497260      0.495176      0.599659      0.639591      0.660508
  56   2 1475.8080    0.1630  0.2323  9.9732  0.0000       33.9470  0.0128   0.0057   0.0261    0.0201   0.0000       14.0191   442.0417    -0.0804284       21.4619      0.618602      -3.74215     -0.260601      0.335602      0.453323      0.515724      0.522489      0.535352      0.529011
  56   3 1732.0435    0.3726  0.3642  9.9377  0.0000       18.4227  0.0107   0.0076   0.0236    0.0282   0.0000       2.68622   442.1842     -0.284107       22.1888      0.158853      -3.80814       1.00103      0.274171      0.340049      0.398619      0.418591      0.449519      0.483370
  56   4 1960.7582    0.6439  0.6654 10.1516  0.0000       11.3729  0.0152   0.0099   0.0313    0.0432   0.0000       1.17672   442.0628     -0.107965       22.1330     0.0875343      -4.18314     -0.793999      0.387359      0.504862      0.561202      0.630361      0.664526      0.694539
  56   5 2179.5271    1.0409  0.9312 10.5005  0.0000       5.62482  0.0189   0.0133   0.0357    0.0652   0.0000      0.767783   441.9001     -0.109832       22.2994     0.0290777      -1.36530       1.18091      0.406544      0.536219      0.591171      0.675808      0.721328      0.751892
  56   6 2385.9655    1.5365  1.2448 11.3995  0.0000       4.92962  0.0244   0.0181   0.0445    0.0621   0.0000      0.668221   442.5798     -0.250929       21.3344       2.01488      -2.02783     -0.470602      0.477981      0.647561      0.714118      0.803022      0.830027      0.863187
  56   7 2583.3928    2.2462  1.2913 12.1696  0.0000       2.81417  0.0243   0.0257   0.0455    0.0600   0.0000      0.576299   441.7226       1.46896       21.7851      0.433762      -3.05767     -0.910342      0.486440      0.657877      0.729039      0.788318      0.854292      0.854123
  56   8 2777.7552    3.1799  1.2109 12.8912  0.0000       3.38008  0.0233   0.0377   0.0442    0.0690   0.0000      0.636762   442.7425       2.30435       22.0760       1.80057      -2.48822      0.683491      0.452650      0.607436      0.653704      0.755803      0.772356      0.807933
  56   9 2968.7604    4.0133  1.2005 13.4442  0.0000       1.93793  0.0237   0.0477   0.0424    0.0668   0.0000      0.622468   442.0745       3.20083       23.0612       1.66660      -3.60472     -0.206057      0.468330      0.622104      0.700334      0.768615      0.799881      0.809070
  56  10 3155.7813    4.2767  1.4220 13.4145  0.0000       2.15387  0.0250   0.0456   0.0465    0.0569   0.0000      0.500988   442.0740       4.59918       21.1345       1.96513      -4.47286      0.290653      0.496120      0.678109      0.740978      0.836190      0.898968      0.907326
  56  11 3339.8827    3.7305  2.1189 13.0331  0.0000      0.454381  0.0322   0.0328   0.0582    0.0416   0.0000      0.300512   440.9017       5.01322       20.3803       2.08424      -3.50968      -1.76155      0.619467      0.847748      0.943583       1.04168       1.11283       1.13076
  56  12 3522.3383    2.9490  3.6389 12.2843  0.0000      0.603635  0.0438   0.0198   0.0821    0.0319   0.0000      0.139197   441.2394       5.16309       19.9644      0.256989      -5.13616      -5.25628      0.857681       1.13653       1.29380       1.40492       1.48608       1.51423
  56  13 3703.0728    2.3918  6.1361 11.7695  0.0013      0.447589  0.0687   0.0126   0.1220    0.0277   0.0000     0.0971658   442.1331       4.49649       19.8408      0.391330      -3.37505      -2.29234       1.26329       1.68783       1.87130       2.08357       2.22250       2.28452
  56  14 3882.1234    1.8403  9.0034 11.5985  0.0006      0.474827  0.1184   0.0085   0.1832    0.0240   0.0000      0.105381   440.1807       2.82968       21.6742       5.71532      -1.32335       2.06590       1.88819       2.52866       2.87782       3.15643       3.27940       3.42597
  57   1 1174.8509    0.0628  0.0636 10.1666  0.0000       19.3753  0.0183   0.0068   0.0204    0.0162   0.0000       251.968   441.9880       2.33756       26.1493       1.39318      0.199749       2.16562      0.408437      0.590882      0.657481      0.699802      0.838967      0.716137
  57   2 1486.3051    0.1732  0.1971 10.0389  0.0000       14.8820  0.0103   0.0058   0.0209    0.0190   0.0000       14.1213   442.5504     -0.179337       21.8021     -0.214198      -3.05642      0.451617      0.247886      0.325417      0.338309      0.387822      0.385269      0.418771
  57   3 1743.2548    0.3888  0.3902 10.0281  0.0000       18.1402  0.0113   0.0076   0.0237    0.0285   0.0000       2.57197   441.8230      0.133845       21.4272     -0.603882      -3.88776      0.367538      0.273067      0.359460      0.423856      0.445895      0.472932      0.501162
  57   4 1973.2347    0.6728  0.6372 10.1750  0.0000       9.91074  0.0139   0.0102   0.0297    0.0440   0.0000       1.09417   442.1829      0.148877       22.2384      0.802935      -3.57152      0.658230      0.319045      0.419318      0.490242      0.528374      0.543210      0.579540
  57   5 2193.1409    1.0447  0.9759 10.7421  0.0000       7.12924  0.0198   0.0133   0.0383    0.0589   0.0000      0.834299   441.5404       2.59994       21.5828      -1.19134      -3.47963      -1.20525      0.405980      0.527041      0.601196      0.684959      0.712262      0.746023
  57   6 2400.2207    1.5958  1.2150 11.4470  0.0000       3.53085  0.0242   0.0189   0.0443    0.0705   0.0000      0.705646   441.3954     0.0750495       20.5848      0.264072      -1.88131    -0.0991378      0.462072      0.622242      0.665594      0.761947      0.800935      0.826007
  57   7 2598.7114    2.3174  1.3520 12.0606  0.0000       2.97287  0.0242   0.0251   0.0453    0.0597   0.0000      0.524521   441.7259       1.29838       21.3252      0.626755      -1.89251      -1.28754      0.472043      0.627152      0.693422      0.783771      0.822496      0.846081
  57   8 2793.9989    3.2308  1.2300 12.8536  0.0000       2.24090  0.0228   0.0366   0.0429    0.0640   0.0000      0.621151   442.5373       1.53834       22.6698      0.590802      -3.65290     -0.980253      0.448539      0.587937      0.636305      0.713558      0.774999      0.777209
  57   9 2985.8524    4.0996  1.2266 13.2330  0.0000      0.771546  0.0224   0.0460   0.0415    0.0691   0.0000      0.538105   440.8829       2.41191       21.9166       2.47740      -2.64217     -0.993860      0.442377      0.610137      0.669728      0.744480      0.753245      0.787193
  57  10 3173.5883    4.2300  1.5054 13.5608  0.0000       1.39287  0.0266   0.0447   0.0487    0.0506   0.0000      0.472118   441.8516       2.36410       21.5608       1.48813      -4.78529      0.822840      0.517353      0.693553      0.771758      0.845715      0.878570      0.920569
  57  11 3358.4769    3.6810  2.3098 12.9344  0.0001      0.420471  0.0336   0.0304   0.0592    0.0399   0.0000      0.250680   441.1301       2.30416       22.0390      0.173640      -2.75973      -2.16151      0.653111      0.866967      0.969551       1.06521       1.10441       1.14272
  57  12 3541.6980    2.8875  3.8116 12.3599 -0.0000      0.743234  0.0456   0.0189   0.0848    0.0292   0.0000      0.138785   442.5143       5.38504       19.8431       3.13306      -1.57184      -3.00896      0.857476       1.15716       1.30577       1.43470       1.53358       1.55884
  57  13 3723.0902    2.2232  6.3606 11.8493 -0.0017      0.329694  0.0763   0.0118   0.1306    0.0271   0.0000      0.111075   442.1035       2.38466       16.3603       2.36785      -4.34641     -0.669888       1.33344       1.78785       2.02011       2.22470       2.32852       2.38697
  57  14 3902.8188    1.7924  9.3673 11.6064 -0.0003      0.424863  0.1233   0.0081   0.1899    0.0233   0.0000      0.103295   437.4980       1.84141       22.5457       8.22869      -4.71297      -2.44628       1.92197       2.58271       2.90042       3.21359       3.40582       3.51942
  58   1 1183.5528    0.0836  0.0787 10.1450  0.0000       23.6722  0.0149   0.0067   0.0203    0.0162   0.0000       159.235   440.7908    -0.0371823       22.1061     0.0872575      -4.02659      0.314622      0.311442      0.415496      0.455904      0.548647      0.641261      0.555971
  58   2 1496.6904    0.1970  0.1935  9.9657  0.0000       21.4364  0.0092   0.0061   0.0190    0.0192   0.0000       11.1407   442.3256     -0.304989       22.7416      0.372744      -2.81707      -1.08372      0.223266      0.301044      0.350048      0.363879      0.395378      0.399155
  58   3 1754.3509    0.4030  0.3997  9.9453  0.0000       18.5962  0.0111   0.0078   0.0237    0.0292   0.0000       2.41298   442.0736     -0.367301       21.5827     -0.328257      -2.69449      0.184536      0.272609      0.345213      0.402609      0.454946      0.476817      0.490596
  58   4 1985.6697    0.6756  0.7244 10.0865  0.0000       9.02230  0.0160   0.0095   0.0309    0.0471   0.0000       1.04395   442.5383      0.433552       22.2659     -0.361041      -4.24978       1.34396      0.341377      0.459073      0.524300      0.575552      0.574365      0.606876
  58   5 2206.6660    1.0342  1.0087 10.8666  0.0000       6.80746  0.0214   0.0131   0.0399    0.0544   0.0000      0.905724   441.9705      0.754002       22.1012      0.264708      -3.03133      -1.25490      0.402907      0.557891      0.622334      0.687667      0.728776      0.760533
  58   6 2414.4570    1.6786  1.3468 11.3728 -0.0001       4.43924  0.0250   0.0184   0.0461    0.0623   0.0000      0.607058   441.6313       1.30193       21.6658     -0.836929      -2.59958     -0.861553      0.477599      0.652725      0.733354      0.787473      0.859911      0.877010
  58   7 2613.8719    2.4478  1.3483 11.9782  0.0000       3.02091  0.0238   0.0262   0.0456    0.0672   0.0000      0.546452   442.7085      0.731115       21.7200       1.37437      -3.84632      0.269588      0.440860      0.592390      0.646469      0.738731      0.746221      0.782188
  58   8 2810.2435    3.3159  1.2215 12.9697  0.0000       2.49978  0.0233   0.0387   0.0428    0.0682   0.0000      0.623474   441.9250       2.02425       21.8483      0.998509      -2.50881      0.729518      0.445849      0.603229      0.676503      0.752238      0.779051      0.817049
  58   9 3002.8314    4.1661  1.1091 13.6407  0.0000       1.83329  0.0217   0.0501   0.0395    0.0605   0.0000      0.645864   441.7198       2.60253       21.3190       1.34439      -3.12315     -0.839391      0.431741      0.576062      0.631744      0.704291      0.715259      0.752922
  58  10 3191.2860    4.2851  1.5320 13.3803  0.0000       1.24667  0.0268   0.0435   0.0469    0.0539   0.0000      0.468742   442.0927       2.05020       21.3481    -0.0200758      -3.53601      0.856690      0.501009      0.692670      0.754696      0.839584      0.897759      0.938603
  58  11 3376.9810    3.5785  2.3692 12.9171  0.0000      0.487587  0.0341   0.0294   0.0617    0.0382   0.0000      0.253067   441.8948       2.73570       21.2713      0.721469      -1.96441      0.933981      0.626234      0.842156      0.951141       1.03595       1.07630       1.11163
  58  12 3560.9534    2.8356  4.2032 12.1725  0.0004      0.644684  0.0480   0.0175   0.0883    0.0290   0.0000      0.117824   441.5304       5.89753       21.0751       1.89756      -5.60421      -1.26515      0.899324       1.18528       1.33453       1.47291       1.56423       1.61407
  58  13 3743.2014    2.2291  6.5202 11.7712 -0.0005      0.705922  0.0759   0.0115   0.1324    0.0271   0.0000      0.108125   442.6098       3.46409       24.1309      0.340899      -2.03208     -0.386120       1.30342       1.76471       1.98128       2.20927       2.30871       2.35023
  58  14 3923.4874    1.7475  9.6160 11.5704  0.0006      0.316061  0.1259   0.0078   0.1960    0.0225   0.0000      0.108306   442.2126       4.58228       21.3467       3.99959      -6.58331      -1.76861       1.90517       2.55975       2.89575       3.18125       3.32007       3.42196
  59   1 1192.2141    0.0657  0.0290 10.1546 -0.0253      -6.04956  0.0188   0.0075   0.0103    0.0157   0.0000       330.462   440.7170      0.341905       21.4814      -1.08555      -3.14096       1.40857      0.246205      0.724989      0.360844      0.705885      0.605399      0.589357
  59   2 1506.9546    0.1945  0.2003  9.9718  0.0000       21.4637  0.0093   0.0060   0.0204    0.0194   0.0000       10.2842   442.2978      0.532331       21.7026     0.0953812      -2.96423     -0.321293      0.227672      0.291713      0.366256      0.374102      0.421635      0.497324
  59   3 1765.3639    0.4129  0.4158  9.9479  0.0000       17.5755  0.0115   0.0076   0.0238    0.0296   0.0000       2.18326   442.1610      0.465650       22.5546     -0.275922      -2.54923      0.500885      0.256168      0.352630      0.396717      0.445583      0.471136      0.471573
  59   4 1997.9449    0.6989  0.6921 10.2436  0.0000       10.7679  0.0146   0.0100   0.0315    0.0437   0.0000       1.11958   442.4300      0.903529       21.3350     -0.296367      -2.36355      0.928588      0.315470      0.428716      0.477811      0.544223      0.558160      0.570161
  59   5 2220.0351    1.1302  1.0941 10.6196  0.0000       7.41957  0.0220   0.0136   0.0390    0.0713   0.0000      0.752568   442.9042    -0.0130840       22.8707       1.35038      -3.08243     -0.372472      0.414266      0.563841      0.634473      0.674178      0.727293      0.742350
  59   6 2428.4248    1.7126  1.3665 11.4948  0.0000       3.38548  0.0249   0.0182   0.0453    0.0556   0.0000      0.572844   442.3534      0.749199       21.7390       1.60588      -4.36032     -0.836620      0.457843      0.627659      0.692108      0.778492      0.799308      0.830918
  59   7 2628.9162    2.4154  1.3463 12.1799  0.0020       2.31264  0.0248   0.0261   0.0455    0.0583   0.0000      0.607013   442.1075       1.75112       21.6201     -0.335782      -3.64882     -0.759522      0.476640      0.631182      0.717392      0.783288      0.838132      0.854567
  59   8 2826.2879    3.3623  1.2159 12.9779  0.0017       1.11098  0.0231   0.0383   0.0429    0.0621   0.0000      0.651380   441.4920      0.640342       22.1892     -0.524101      -1.89157     -0.419748      0.435458      0.578049      0.645217      0.705632      0.736587      0.769970
  59   9 3019.6327    4.2060  1.1824 13.6293  0.0000      0.929832  0.0223   0.0496   0.0428    0.0633   0.0000      0.629257   441.6473       1.65354       21.1787     -0.156323      -2.85723      -1.38353      0.419919      0.560389      0.610340      0.687636      0.708113      0.718175
  59  10 3208.8370    4.1572  1.6225 13.4463  0.0000      0.661993  0.0269   0.0412   0.0495    0.0476   0.0000      0.399027   441.4230       1.65868       23.1037       1.96840      -4.35637      -2.05332      0.492313      0.672627      0.739654      0.839514      0.857878      0.883272
  59  11 3395.3641    3.5516  2.6176 12.7547 -0.0001      0.576453  0.0354   0.0271   0.0628    0.0372   0.0000      0.208110   440.7149       3.20334       19.8467       3.40675      -2.62126      -5.00712      0.661403      0.885342      0.996349       1.10054       1.17403       1.22138
  59  12 3579.9075    2.7281  4.4052 12.1585  0.0000      0.379446  0.0504   0.0164   0.0930    0.0286   0.0000      0.124327   441.1094       3.75873       20.4874       2.45836      -1.38303      0.251141      0.906987       1.21926       1.37063       1.52532       1.59609       1.66266
  59  13 3762.8631    2.1770  7.3264 11.7444  0.0011      0.407327  0.0865   0.0102   0.1438    0.0258   0.0000      0.103217   440.6694     0.0147971       21.2335       3.60864      -2.44416      0.497424       1.40809       1.88452       2.17504       2.36050       2.54023       2.59255
  60   1 1200.8779    0.0838  0.1066 10.1221  0.0000       23.7947  0.0159   0.0059   0.0251    0.0162   0.0000       114.963   440.7041     -0.579630       22.1059      0.274951      -2.49563     -0.234761      0.332967      0.422730      0.519431      0.509662      0.595607      0.677180
  60   2 1517.1092    0.2029  0.1901  9.9871  0.0000       22.3372  0.0088   0.0062   0.0182    0.0193   0.0000       10.3349   441.9327     0.0720705       22.9091     -0.150343      -3.43647    -0.0505481      0.200279      0.281495      0.303250      0.344662      0.383291      0.401510
  60   3 1776.1979    0.4171  0.4951  9.9231  0.0000       15.0947  0.0128   0.0073   0.0267    0.0317   0.0000       1.95466   442.3983     -0.838637       22.2142      0.195301      -3.95619      0.684478      0.281541      0.393998      0.415891      0.496237      0.505331      0.527164
  60   4 2010.1687    0.7244  0.7451 10.2419  0.0000       10.5590  0.0156   0.0101   0.0323    0.0463   0.0000       1.05576   442.7299      0.434037       22.0579     -0.115732      -2.92551     0.0383872      0.330409      0.460189      0.508445      0.572593      0.607847      0.612219
  60   5 2233.2012    1.1311  1.1221 10.9571  0.0000       5.96006  0.0222   0.0138   0.0429    0.0594   0.0000      0.815025   442.1826     -0.542444       22.4841       1.95658      -2.88173       1.39282      0.420015      0.562767      0.629883      0.705295      0.707096      0.735780
  60   6 2442.3574    1.7731  1.3744 11.6374  0.0000       3.20931  0.0251   0.0189   0.0456    0.0547   0.0000      0.581392   442.6867      0.531048       21.9035      0.674680      -2.79990      0.187832      0.461712      0.608063      0.684826      0.768603      0.809691      0.811443
  60   7 2643.8942    2.5202  1.3351 12.3693  0.0000       2.62386  0.0246   0.0273   0.0445    0.0595   0.0000      0.570950   442.6610      0.710770       20.9068       1.58436      -1.04902      0.135700      0.447344      0.598307      0.669546      0.740566      0.772018      0.803257
  60   8 2842.2628    3.5407  1.1918 13.0986  0.0000       2.49966  0.0221   0.0405   0.0421    0.0651   0.0000      0.743309   442.1226       2.47411       21.2714      0.806535      -3.27523       1.04439      0.396228      0.537166      0.587808      0.674532      0.683614      0.698907
  60   9 3036.3245    4.2283  1.1902 13.7168  0.0000      0.180299  0.0231   0.0490   0.0418    0.0599   0.0000      0.679294   442.1970       2.78528       21.2848      0.535799      -2.05213      -1.18589      0.431634      0.570282      0.624638      0.687816      0.717213      0.754135
  60  10 3226.2400    4.1644  1.7087 13.3846  0.0003      0.812631  0.0277   0.0398   0.0501    0.0471   0.0000      0.336433   441.6519       1.89619       20.0390     -0.745323      -3.22410      -1.33590      0.511525      0.696983      0.774786      0.860155      0.895131      0.924655
  60  11 3413.5638    3.4114  2.5748 12.8621  0.0000      0.696380  0.0349   0.0263   0.0645    0.0347   0.0000      0.216596   441.1052       4.06863       21.9955       1.26569      -3.49763      -1.81887      0.634430      0.849777      0.960176       1.05920       1.14384       1.16145
  60  12 3599.0165    2.7096  4.5249 12.1675  0.0000      0.711446  0.0521   0.0161   0.0928    0.0281   0.0000      0.127033   441.7051       3.94755       21.4331       3.43016      -2.34604     -0.148293      0.920987       1.23915       1.40153       1.55317       1.63497       1.68594
  60  13 3782.4142    2.1284  7.5437 11.7681  0.0016      0.240797  0.0911   0.0099   0.1474    0.0254   0.0000      0.107266   443.6153       2.14114       21.0518     -0.905063      -6.48314      -5.57034       1.44125       1.95748       2.19064       2.44539       2.55074       2.63951
  61   2 1527.1393    0.2049  0.2525  9.9554  0.0000       19.2134  0.0105   0.0057   0.0229    0.0201   0.0000       8.47140   441.5299     -0.601303       21.4486    -0.0508295      -3.02679     -0.375664      0.242380      0.319027      0.345136      0.379490      0.398342      0.429295
  61   3 1786.9218    0.4511  0.4583  9.9815  0.0000       13.5761  0.0115   0.0079   0.0250    0.0318   0.0000       1.86977   442.6174     -0.423985       22.0220     -0.139028      -3.09580      0.445496      0.259613      0.348371      0.382647      0.430590      0.427998      0.450563
  61   4 2022.2750    0.7530  0.7693 10.2490  0.0000       9.81519  0.0159   0.0102   0.0321    0.0487   0.0000      0.977587   442.7584     -0.155773       22.5481     -0.342014      -3.38172       1.50617      0.330213      0.459024      0.505498      0.573244      0.597866      0.616971
  61   5 2246.2517    1.1740  1.0729 10.8665 -0.0001       5.77945  0.0210   0.0139   0.0390    0.0640   0.0000      0.756510   442.1109       2.07317       21.8155      0.870583      -2.71956     -0.563719      0.397320      0.524766      0.603256      0.663400      0.707231      0.731683
  61   6 2456.1841    1.8293  1.3769 11.5895  0.0000       3.26612  0.0244   0.0194   0.0451    0.0599   0.0000      0.539406   442.4576      0.962149       21.4239       1.18005      -3.57029       1.23622      0.439186      0.605426      0.673329      0.742851      0.793447      0.824780
  61   7 2658.8118    2.6223  1.3717 12.4002  0.0006       3.71010  0.0239   0.0277   0.0448    0.0555   0.0000      0.533511   442.0591       1.77825       21.8151      0.565399    -0.0285022      -1.69559      0.427861      0.583500      0.635448      0.729382      0.762150      0.794088
  61   8 2858.0741    3.6108  1.1606 13.2334  0.0007       2.20228  0.0216   0.0415   0.0398    0.0638   0.0000      0.602952   441.7563       1.41066       22.2503      0.334000      -3.21438     -0.167876      0.397618      0.540029      0.611953      0.667642      0.706032      0.751795
  61   9 3052.9810    4.2691  1.2281 13.6986  0.0000       2.44615  0.0229   0.0480   0.0421    0.0551   0.0000      0.639732   441.7955       2.70218       21.1966       1.11973      -2.17770      -2.06211      0.407389      0.545692      0.594993      0.660616      0.695886      0.726895
  61  10 3243.6120    4.1806  1.6815 13.4609  0.0000      0.841052  0.0274   0.0400   0.0491    0.0447   0.0000      0.399012   441.2854       3.40077       19.9667       1.17263      -1.21601     -0.690628      0.502517      0.670512      0.740204      0.831148      0.893549      0.934743
  61  11 3431.7438    3.3683  2.9116 12.5944  0.0000      0.883525  0.0368   0.0238   0.0662    0.0352   0.0000      0.177760   441.6944       3.43733       23.1094      -1.13295      -3.19064      -1.80029      0.664894      0.900623       1.00129       1.10679       1.17410       1.18785
  61  12 3617.8658    2.6231  4.8788 12.2224 -0.0000      0.619085  0.0556   0.0153   0.1000    0.0263   0.0000      0.126878   442.3472       1.46514       20.7243       1.56426      -3.79464      -1.97437      0.955208       1.29003       1.45039       1.59151       1.69067       1.76077
  61  13 3802.0330    2.0060  7.7234 11.8922 -0.0015      0.270643  0.0987   0.0095   0.1589    0.0240   0.0000      0.119394   442.0396       6.29968       23.2698       1.94679      -9.00402       3.19114       1.49516       1.99105       2.25430       2.48795       2.64923       2.74159
  62   1 1217.8468    0.0903  0.1033 10.1112  0.0000       23.9783  0.0141   0.0062   0.0257    0.0160   0.0000       99.6358   441.3590     -0.920327       22.4344      0.418655      -3.81577      0.215163      0.276928      0.367815      0.436191      0.460868      0.516802      0.563196
  62   2 1537.0175    0.2169  0.2223 10.0035  0.0000       26.7975  0.0092   0.0061   0.0202    0.0197   0.0000       8.96615   441.8713     0.0608142       21.5723      0.154242      -3.73923      0.210683      0.214041      0.278597      0.319170      0.369288      0.402742      0.377842
  62   3 1797.5668    0.4655  0.5075  9.9289  0.0000       16.0663  0.0128   0.0077   0.0249    0.0330   0.0000       1.74214   441.8521     0.0968377       23.2643      0.101799      -3.45071     -0.727116      0.284002      0.373256      0.423406      0.457428      0.481669      0.493320
  62   4 2034.2368    0.7605  0.8277 10.2727  0.0000       7.34629  0.0169   0.0100   0.0336    0.0487   0.0000      0.978673   441.7116    -0.0952359       22.4244     -0.161054      -3.49088       1.00996      0.330617      0.428637      0.500685      0.551878      0.578412      0.599877
  62   5 2259.2019    1.2201  1.1953 10.9717  0.0000       5.77114  0.0227   0.0143   0.0438    0.0647   0.0000      0.750377   442.1739      0.391080       22.4101      0.680737      -2.16977      0.330305      0.401436      0.546043      0.605632      0.665380      0.714079      0.729624
  62   6 2469.8364    1.8563  1.3172 11.8084  0.0000       2.98672  0.0248   0.0201   0.0441    0.0552   0.0000      0.635588   442.1965       1.06567       22.5246       1.04476      -2.67753      -3.17307      0.420312      0.572372      0.649955      0.718864      0.744995      0.777222
  62   7 2673.4913    2.6435  1.3110 12.4911 -0.0009       2.91136  0.0236   0.0286   0.0434    0.0579   0.0000      0.626479   442.1589       1.21819       22.2824     -0.786880      -3.33631      -1.48648      0.422166      0.567565      0.634878      0.692892      0.723354      0.757028
  62   9 3069.3494    4.3674  1.2928 13.5729  0.0001      0.540014  0.0228   0.0469   0.0419    0.0556   0.0000      0.515854   441.6534       1.78449       21.7996      0.383168      -3.12170      0.657102      0.417109      0.542614      0.601531      0.673434      0.709801      0.740456
  62  10 3260.8227    4.0169  1.7627 13.4359  0.0000      0.550427  0.0281   0.0378   0.0511    0.0433   0.0000      0.349624   442.1175       2.75438       21.7825       2.00132      -1.27648      -1.79962      0.496791      0.685265      0.757610      0.850883      0.895565      0.943888
  62  11 3449.6389    3.3390  3.1299 12.5755  0.0000      0.589652  0.0372   0.0230   0.0711    0.0331   0.0000      0.162694   442.7494       2.74505       19.6655       2.46089      -2.48189      -1.48262      0.657024      0.893967      0.996396       1.10070       1.17844       1.21152
  62  12 3636.5220    2.5906  5.1693 12.0625  0.0000      0.319237  0.0574   0.0144   0.1033    0.0278   0.0000      0.111707   441.2227       4.44288       21.1946       4.13941      -2.01902      -2.75881      0.974410       1.30561       1.48694       1.61583       1.69555       1.77229
  62  13 3821.3879    1.9693  8.1657 11.8621  0.0010      0.431102  0.1042   0.0093   0.1681    0.0238   0.0000      0.113510   442.8712       2.76855       20.8564       3.71110      -3.60156      -6.68752       1.53558       2.07189       2.33557       2.58073       2.69429       2.81620
  63   1 1226.2144    0.0835  0.0680 10.1591  0.0000       23.3314  0.0134   0.0061   0.0140    0.0156   0.0000       145.626   440.8572      0.783491       21.3471     -0.933093      -2.36199     0.0503464      0.250977      0.354287      0.409369      0.439056      0.498231      0.533718
  63   2 1546.8202    0.2196  0.2393  9.9897  0.0000       30.3454  0.0092   0.0060   0.0215    0.0200   0.0000       8.01025   441.9467     -0.481077       22.5329    0.00940867      -3.75468      0.257215      0.227974      0.284687      0.351880      0.381439      0.434694      0.437150
  63   3 1808.0811    0.4576  0.4985 10.0082  0.0000       14.7935  0.0119   0.0076   0.0264    0.0316   0.0000       1.83864   441.9797     -0.287023       22.2208     -0.148721      -3.05464      0.160204      0.251166      0.349682      0.385861      0.444512      0.478754      0.482755
  63   4 2046.1686    0.7885  0.7971 10.3199  0.0000       8.99507  0.0162   0.0103   0.0322    0.0494   0.0000      0.973095   443.2321  -0.000374458       22.1771      0.412256      -2.87921     0.0687464      0.327397      0.428229      0.483320      0.530772      0.560616      0.573550
  63   5 2272.0122    1.2521  1.1601 11.0490  0.0000       5.33391  0.0222   0.0145   0.0422    0.0618   0.0000      0.768115   442.0049       1.44108       22.0184      0.554765      -2.76678    -0.0474699      0.380476      0.523235      0.591874      0.648871      0.700914      0.731785
  63   6 2483.4748    1.8692  1.4023 11.6869  0.0000       4.05244  0.0250   0.0194   0.0453    0.0577   0.0000      0.589046   441.6696      0.804162       21.5856     0.0380267      -3.28987     -0.755262      0.436112      0.601595      0.667031      0.734728      0.765550      0.791440
  63   7 2688.1041    2.7854  1.2863 12.4925 -0.0022       1.80931  0.0227   0.0297   0.0420    0.0662   0.0000      0.586925   442.7457       1.00825       21.5714    0.00818098      -2.31093     -0.813155      0.413004      0.547287      0.622035      0.697265      0.734367      0.739012
  63   8 2889.3340    3.7369  1.2113 13.3015  0.0000       1.36966  0.0225   0.0417   0.0409    0.0638   0.0000      0.640566   442.5349       1.91263       22.0748      0.697439      -2.26430    -0.0869312      0.386344      0.512328      0.582010      0.638793      0.666348      0.697142
  63   9 3085.6757    4.3232  1.3634 13.5501  0.0000      0.985399  0.0234   0.0451   0.0440    0.0536   0.0000      0.505208   442.1392       2.63492       21.7866    -0.0432061      -2.99723     -0.238133      0.402770      0.552142      0.598331      0.675273      0.697631      0.729942
  63  10 3277.9116    3.9772  1.9507 13.2738  0.0000      0.960815  0.0289   0.0347   0.0528    0.0409   0.0000      0.319996   442.2472       4.81920       19.8305     0.0948132      -2.33486      0.702306      0.500652      0.676999      0.759499      0.845442      0.888420      0.920715
  63  11 3467.5005    3.2069  3.1679 12.5934 -0.0000      0.346107  0.0382   0.0218   0.0715    0.0321   0.0000      0.169992   443.2932       3.95764       21.0491       2.04770      -2.73857      0.178184      0.678175      0.886042       1.02980       1.13152       1.19258       1.22700
  63  12 3655.2143    2.4833  5.4168 12.0691  0.0003      0.594984  0.0620   0.0134   0.1072    0.0272   0.0000      0.112964   440.2442       3.03103       20.2397       3.16687      -1.34206      -2.14565       1.01042       1.38198       1.55245       1.71967       1.78111       1.86463
  63  13 3840.7158    1.9131  8.2885 11.8788  0.0014      0.369170  0.1077   0.0089   0.1702    0.0233   0.0000      0.121350   442.3830       3.60089       23.8134      0.366856      -4.81161      -4.05153       1.54583       2.07722       2.34298       2.57342       2.74656       2.84581
  64   1 1234.5315    0.0980  0.0722 10.1081  0.0000       54.7764  0.0114   0.0064   0.0158    0.0160   0.0000       106.854   440.9858     -0.795783       21.3535      0.609034      -3.50197      0.127756      0.195632      0.324910      0.297999      0.371604      0.445963      0.406817
  64   2 1556.4828    0.2166  0.2568  9.9653  0.0000       19.8233  0.0101   0.0057   0.0218    0.0198   0.0000       7.84709   442.3817     -0.249689       22.5236     0.0132564      -3.39883     -0.180635      0.225587      0.301082      0.344515      0.356367      0.412074      0.432032
  64   3 1818.5045    0.4677  0.5382 10.0051  0.0000       15.9974  0.0133   0.0076   0.0263    0.0320   0.0000       1.74617   441.7014     -0.314679       22.2382     -0.207678      -3.38251      0.485758      0.282180      0.360019      0.404855      0.438939      0.463809      0.474301
  64   4 2058.0008    0.8035  0.8784 10.2849  0.0000       9.58991  0.0177   0.0101   0.0337    0.0512   0.0000      0.941966   442.4248      0.553128       21.7270     -0.589548      -3.03605      0.487990      0.322880      0.452007      0.494528      0.565445      0.590635      0.610893
  64   5 2284.6538    1.2754  1.1484 11.1512  0.0000       4.35926  0.0227   0.0147   0.0411    0.0608   0.0000      0.796343   441.7374      0.839713       21.3877       1.42635      -3.09926       1.18751      0.393373      0.517576      0.583557      0.636061      0.671079      0.703249
  64   6 2496.9453    1.9633  1.3738 11.8526  0.0000       4.39292  0.0244   0.0207   0.0445    0.0560   0.0000      0.568708   442.2887       1.30985       21.5241      0.267004      -1.78632      0.365657      0.416099      0.572458      0.630168      0.709041      0.751187      0.782714
  64   7 2702.6807    2.7628  1.3146 12.5504  0.0000       2.50023  0.0232   0.0291   0.0430    0.0571   0.0000      0.574196   442.1451       1.65665       22.0032      0.333511      -3.74460     -0.609911      0.400054      0.545884      0.617444      0.685596      0.729481      0.759522
  64   9 3101.8657    4.3590  1.4073 13.4785  0.0000       1.08382  0.0239   0.0443   0.0433    0.0570   0.0000      0.542899   442.1311       3.15007       21.0386       2.10334      -1.91548      -2.13114      0.416445      0.559691      0.631841      0.687944      0.726143      0.758951
  64  10 3294.7986    3.9410  2.0524 13.1234  0.0000      0.282894  0.0299   0.0328   0.0532    0.0407   0.0000      0.297715   442.5933       3.40909       20.7742       1.71871      -3.27325     -0.769081      0.497477      0.667178      0.769719      0.837077      0.880593      0.922866
  64  11 3485.3250    3.1332  3.3375 12.5425  0.0000      0.535551  0.0400   0.0206   0.0747    0.0309   0.0000      0.163958   443.1120       2.28930       20.5411       2.34079      -2.15685     -0.316045      0.678884      0.910794       1.01148       1.12675       1.20645       1.23844
  64  12 3673.5625    2.4953  5.8019 12.0197  0.0012      0.242665  0.0644   0.0128   0.1143    0.0269   0.0000      0.108085   445.6826       4.71946       21.2018       1.79091      -3.20740      -4.78593       1.02141       1.38187       1.55985       1.72340       1.81899       1.87456
  64  13 3859.7940    1.8623  8.8651 11.8224 -0.0015      0.535189  0.1172   0.0083   0.1822    0.0226   0.0000      0.115556   442.0446       3.33984       21.7883     -0.245199      -6.86058    -0.0439801       1.62770       2.17878       2.46768       2.73853       2.85086       2.95494
  65   1 1242.7758    0.0834  0.0904 10.1290  0.0000       27.8995  0.0136   0.0058   0.0235    0.0155   0.0000       117.488   440.7154     -0.105822       21.0720     -0.599465      -2.74704      0.221770      0.242941      0.339806      0.409509      0.429214      0.469196      0.443578
  65   2 1566.0513    0.2382  0.2328 10.0356  0.0000       25.5103  0.0088   0.0062   0.0189    0.0200   0.0000       7.09672   442.2941     -0.372288       21.7244      0.257751      -3.70205      0.242734      0.199040      0.275216      0.303229      0.334403      0.365875      0.399426
  65   3 1828.8491    0.4831  0.5399 10.1052  0.0000       12.8321  0.0131   0.0077   0.0265    0.0322   0.0000       1.67660   441.9403     -0.794170       23.1005      0.167437      -3.67200   -0.00788356      0.263590      0.363316      0.403141      0.438729      0.483739      0.507854
  65   4 2069.6606    0.8111  0.9371 10.3393  0.0000       7.97606  0.0185   0.0098   0.0356    0.0520   0.0000      0.901706   442.4610      0.513220       22.1137      0.590281      -3.82433     -0.744187      0.326453      0.438118      0.494348      0.546562      0.575478      0.595590
  65   5 2297.2991    1.3221  1.2307 11.0735  0.0000       6.89881  0.0225   0.0146   0.0417    0.0594   0.0000      0.704011   442.4425      0.607875       22.4837     -0.286225      -3.05542      0.453822      0.380520      0.514781      0.577707      0.652385      0.686109      0.716309
  65   6 2510.2783    2.0168  1.3198 12.0789  0.0000       3.49744  0.0239   0.0218   0.0443    0.0557   0.0000      0.626077   442.1483       2.14899       21.2951      0.394198      -2.70894     -0.263756      0.417135      0.549128      0.631528      0.703074      0.733941      0.758945
  65   7 2717.1329    2.8670  1.3542 12.6620  0.0000       3.14097  0.0235   0.0295   0.0424    0.0533   0.0000      0.546611   442.0745       1.41885       22.0091      0.751163      -4.97011     -0.711545      0.398250      0.534173      0.593598      0.680879      0.714007      0.739420
  65   8 2920.1461    3.8755  1.1884 13.4732  0.0000       1.53112  0.0218   0.0435   0.0402    0.0614   0.0000      0.642797   441.9726       1.95979       21.6544       1.88449      -3.08491     -0.862315      0.378818      0.507006      0.589158      0.646583      0.681391      0.703794
  65   9 3117.9732    4.3352  1.4212 13.5764 -0.0014       1.14805  0.0241   0.0435   0.0431    0.0536   0.0000      0.505208   442.4481       1.46452       23.4678      0.544768      -3.74887      -2.61461      0.402245      0.545406      0.605071      0.656943      0.706069      0.740295
  65  10 3311.7318    3.8547  2.1189 13.1964  0.0000      0.704810  0.0307   0.0317   0.0543    0.0394   0.0000      0.282289   441.4445       3.37778       22.6650       1.12530     -0.286055     -0.545400      0.512989      0.694953      0.764094      0.868920      0.902283      0.934349
  65  11 3503.0692    3.1169  3.6236 12.3940  0.0001      0.872232  0.0418   0.0191   0.0749    0.0309   0.0000      0.144069   442.4488       5.52775       22.2750    -0.0153113      -3.17901      -1.70778      0.689015      0.940869       1.04638       1.16238       1.24698       1.28434
  65  12 3692.0003    2.3422  5.9563 12.1204 -0.0022      0.490713  0.0703   0.0120   0.1223    0.0257   0.0000      0.125730   443.3612       1.20170       22.7468      0.548349     -0.967729       4.19012       1.07456       1.43009       1.63000       1.82046       1.89426       1.97799
  65  13 3878.9700    1.8504  9.1997 11.7692 -0.0001      0.591495  0.1201   0.0080   0.1829    0.0226   0.0000      0.115636   442.8101       2.40299       21.9382       2.11879      -2.35412       1.94306       1.62114       2.20565       2.47365       2.74724       2.91629       2.99874
  66   2 1575.4882    0.2533  0.2570  9.9756  0.0000       20.8086  0.0090   0.0061   0.0196    0.0203   0.0000       6.07302   442.3677    -0.0637379       21.9298      0.264029      -4.08529    -0.0119827      0.193766      0.255137      0.293054      0.313477      0.342282      0.339202
  66   3 1839.0973    0.4997  0.5130 10.0312  0.0000       13.0336  0.0120   0.0078   0.0245    0.0331   0.0000       1.58098   442.1602      0.114527       21.4945     -0.139167      -3.15678      0.174347      0.254208      0.330837      0.382555      0.416302      0.444390      0.463174
  66   4 2081.3210    0.8279  0.8910 10.4438  0.0000       9.27045  0.0177   0.0103   0.0340    0.0494   0.0000      0.933452   442.2654      0.239167       21.2298      0.868501      -3.63702     -0.716054      0.330499      0.450606      0.494674      0.575005      0.608291      0.609822
  66   5 2309.6930    1.3692  1.2330 11.0858 -0.0001       3.96983  0.0223   0.0148   0.0423    0.0617   0.0000      0.678331   442.0157      0.981374       22.1340    0.00394024      -3.70932      -1.77499      0.374121      0.501248      0.562185      0.614240      0.668378      0.691538
  66   6 2523.6146    2.0493  1.4188 11.8670  0.0000       4.47412  0.0242   0.0206   0.0438    0.0539   0.0000      0.530830   442.7407      0.853781       22.1643       1.03066      -2.51711     0.0657029      0.402744      0.550667      0.610654      0.680108      0.705371      0.747269
  66   7 2731.4558    2.9803  1.2602 12.8548  0.0000       1.93725  0.0223   0.0320   0.0419    0.0566   0.0000      0.681423   442.6818       1.77570       20.7019     -0.299014      -3.35023     -0.130511      0.370417      0.500227      0.564068      0.641609      0.654956      0.695686
  66   8 2935.3562    3.9252  1.1937 13.5397  0.0000      0.538777  0.0218   0.0437   0.0406    0.0591   0.0000      0.677350   442.4840       1.85906       21.8121      0.541112      -2.28984      -1.01178      0.363818      0.493701      0.535972      0.605947      0.620508      0.647328
  66   9 3133.9321    4.3700  1.4450 13.5678  0.0000      0.518399  0.0234   0.0432   0.0444    0.0499   0.0000      0.438682   441.5524       2.29469       21.1004       1.39360      -3.34529      0.333712      0.394542      0.526131      0.593105      0.663625      0.714261      0.732719
  66  10 3328.5058    3.8704  2.0662 13.2315  0.0000      0.646724  0.0293   0.0322   0.0541    0.0381   0.0000      0.266503   442.1179       2.66520       21.6943       1.02701      -3.81132      0.515130      0.486191      0.653901      0.734335      0.828858      0.858172      0.917900
  66  11 3520.5429    2.9840  3.7360 12.4699 -0.0001      0.858308  0.0432   0.0183   0.0787    0.0282   0.0000      0.145249   442.8709       3.37983       20.0858       1.16078      -3.55611      -2.57899      0.703745      0.941829       1.05169       1.16626       1.24660       1.29342
  66  12 3710.3629    2.3210  6.4183 12.0081 -0.0024      0.754777  0.0754   0.0114   0.1272    0.0262   0.0000      0.115617   442.3563       3.25290       20.5643       1.37068      -1.31502     -0.843000       1.11840       1.51937       1.70750       1.89681       2.03972       2.08510
  66  13 3898.2544    1.7929  9.0360 11.6726  0.0004      0.863514  0.1186   0.0078   0.1801    0.0233   0.0000      0.121367   440.2616       7.61831       24.0964       5.44008       1.87820      0.799363       1.58747       2.17804       2.43746       2.74929       2.85433       2.92503
  67   1 1259.0381    0.1060  0.0914 10.0934  0.0000       36.4682  0.0118   0.0057   0.0155    0.0155   0.0000       75.0242   440.5564      0.336577       22.0726     -0.285990      -3.27063     -0.167974      0.224045      0.272283      0.314006      0.327260      0.371919      0.383873
  67   2 1584.8179    0.2558  0.2590  9.9957  0.0000       22.6986  0.0090   0.0061   0.0195    0.0203   0.0000       6.00897   441.4934     -0.180056       22.3957      0.123399      -3.68650      0.171790      0.204560      0.267186      0.296571      0.313760      0.332268      0.341693
  67   3 1849.2266    0.5118  0.5689 10.0863  0.0000       14.2699  0.0132   0.0077   0.0262    0.0323   0.0000       1.60229   441.9299    -0.0124519       22.2920     -0.391162      -3.72751     -0.382688      0.249428      0.339909      0.390489      0.423514      0.440286      0.488501
  67   4 2092.8125    0.8778  0.9095 10.5528  0.0000       7.84790  0.0174   0.0107   0.0349    0.0484   0.0000      0.908327   442.5129      0.721555       21.8619      -1.16450      -3.14748      0.395865      0.302280      0.418729      0.451156      0.523797      0.549433      0.562101
  67   5 2321.9846    1.3812  1.2487 11.4259  0.0000       5.51980  0.0232   0.0154   0.0439    0.0541   0.0000      0.756112   442.7310      0.778373       22.1441     -0.373395      -4.51681       1.19796      0.376060      0.505480      0.572557      0.655645      0.639681      0.698449
  67   6 2536.6814    2.1518  1.3713 12.0679  0.0000       2.85442  0.0238   0.0220   0.0434    0.0543   0.0000      0.567816   442.5142      0.528208       21.8732      0.825809      -2.82814      0.911382      0.387974      0.522823      0.588946      0.672028      0.684052      0.724763
  67   7 2745.7312    3.0797  1.3355 12.7028  0.0000       2.18876  0.0226   0.0314   0.0416    0.0579   0.0000      0.566642   442.3554       1.61021       22.6578     -0.209433      -3.40067     -0.739073      0.376755      0.494200      0.545401      0.612675      0.649579      0.695575
  67   8 2950.5004    3.9584  1.2299 13.4275  0.0000       1.03780  0.0214   0.0424   0.0404    0.0587   0.0000      0.682965   442.7396       1.92921       21.7925       1.05604      -3.75553     -0.308349      0.361680      0.490563      0.544814      0.612106      0.644812      0.667275
  67   9 3149.7268    4.4306  1.4709 13.5280  0.0000     0.0185679  0.0244   0.0427   0.0431    0.0534   0.0000      0.456799   441.3802       2.44058       21.9757      0.827203      -3.82300      -2.46033      0.398625      0.540904      0.599483      0.668299      0.694772      0.740057
  67  10 3345.1758    3.7940  2.3075 13.1606 -0.0000      0.533799  0.0315   0.0293   0.0578    0.0345   0.0000      0.235709   441.2976       2.30648       21.7925       1.57443      -2.72880      -3.03364      0.498950      0.673751      0.769477      0.842641      0.888042      0.923637
  67  11 3538.0193    2.9815  4.2233 12.2805  0.0000      0.698488  0.0459   0.0170   0.0828    0.0291   0.0000      0.123400   442.9664       2.90840       20.6670       2.29875      -3.39128      -4.01903      0.730319       1.00170       1.11395       1.24109       1.32933       1.37007
  67  12 3728.4003    2.3280  7.0428 11.9498  0.0013      0.503609  0.0815   0.0105   0.1331    0.0260   0.0000      0.111519   443.2752       1.75024       22.3699       1.31365      0.123181      -1.82539       1.14426       1.56163       1.76324       1.96145       2.09788       2.17550
  68   1 1267.0562    0.0871  0.0901 10.0997  0.0000       43.5520  0.0130   0.0058   0.0178    0.0155   0.0000       102.317   440.4850     -0.215587       22.2775     0.0828800      -3.60666     -0.823649      0.229715      0.318373      0.377134      0.421568      0.409678      0.435843
  68   2 1594.0317    0.2575  0.2805  9.9127  0.0000       18.9853  0.0100   0.0058   0.0206    0.0211   0.0000       5.43680   442.0057     -0.420106       22.1982    -0.0293031      -3.76108      0.411960      0.269184      0.378738      0.451090      0.479529      0.469763      0.469760
  68   3 1859.2888    0.5347  0.5600 10.0542  0.0000       12.7853  0.0127   0.0080   0.0251    0.0348   0.0000       1.45851   442.3330     -0.130997       21.6496      0.395064      -3.09048     0.0564578      0.247099      0.323424      0.358199      0.425754      0.422097      0.450108
  68   4 2104.1972    0.8935  0.9420 10.3689  0.0000       5.99727  0.0175   0.0105   0.0349    0.0566   0.0000      0.837917   442.9898      0.109449       22.6986      0.385035      -4.18780     -0.103063      0.312185      0.415099      0.471540      0.527061      0.571351      0.585832
  68   5 2334.2011    1.4278  1.2994 11.2943  0.0049       4.74217  0.0233   0.0152   0.0442    0.0597   0.0000      0.696782   442.3618       1.29569       22.1494       1.22589      -3.77056      0.923294      0.378821      0.511807      0.565506      0.646226      0.650190      0.686516
  68   6 2549.7627    2.1630  1.4263 12.0307  0.0000       3.81376  0.0241   0.0213   0.0438    0.0509   0.0000      0.543865   442.6802       2.00858       22.1440      0.218131      -3.34655     -0.722648      0.382544      0.522284      0.588012      0.655230      0.692327      0.729807
  68   7 2759.8412    3.0711  1.3354 12.8694  0.0000       1.76213  0.0229   0.0314   0.0427    0.0526   0.0000      0.586123   441.8958      0.607050       20.8969      0.652500      -3.33596     -0.746777      0.374898      0.501937      0.566383      0.630373      0.659245      0.693606
  68   8 2965.4967    4.0975  1.2898 13.3275  0.0000       1.47157  0.0218   0.0418   0.0398    0.0586   0.0000      0.511350   442.4255       2.58470       21.5155      0.899139      -2.42056      0.414176      0.362251      0.481328      0.524534      0.598681      0.647931      0.664964
  68   9 3165.5821    4.4031  1.5214 13.5471  0.0000       1.42816  0.0246   0.0421   0.0455    0.0496   0.0000      0.455386   442.9108       2.30265       22.6435       2.71579      -4.20402     -0.396301      0.399179      0.553914      0.608030      0.694962      0.711166      0.751507
  68  10 3361.7059    3.7778  2.4843 12.8879  0.0000      0.895027  0.0317   0.0274   0.0583    0.0365   0.0000      0.244428   442.1581       3.47717       21.3819       1.03626      -4.28900      -2.21877      0.509908      0.677085      0.771810      0.864630      0.908422      0.955595
  68  11 3555.2034    2.9164  4.2944 12.2812  0.0000      0.261050  0.0470   0.0165   0.0844    0.0286   0.0000      0.135560   443.0339       4.33252       21.0402       1.36567      -3.29866       1.19744      0.734961      0.989085       1.10156       1.23830       1.31685       1.37394
  68  12 3746.3477    2.2367  7.0136 11.9636 -0.0008      0.219914  0.0842   0.0102   0.1365    0.0254   0.0000      0.112647   443.2562       2.62999       21.2883       1.33883      0.458677      -2.66645       1.17766       1.58299       1.79866       1.99619       2.09952       2.20229
  69   1 1274.9974    0.1030  0.1027 10.0919  0.0000       13.7269  0.0120   0.0055   0.0179    0.0153   0.0000       69.4313   440.4318     -0.109726       22.3424      0.324667      -3.57892     -0.556968      0.217091      0.238312      0.340541      0.392010      0.397825      0.388613
  69   2 1603.1765    0.2649  0.2788  9.9594  0.0000       29.6061  0.0094   0.0060   0.0197    0.0216   0.0000       5.28535   442.0803    -0.0507044       22.3596      0.499573      -3.69914     -0.479717      0.196322      0.249040      0.298814      0.314616      0.337276      0.345036
  69   3 1869.2474    0.5462  0.5962 10.0461  0.0000       12.5392  0.0131   0.0079   0.0264    0.0365   0.0000       1.42876   442.0261     0.0702751       22.4816     -0.766299      -3.82308     -0.741031      0.242491      0.329155      0.370138      0.397357      0.426899      0.432874
  69   4 2115.5688    0.8895  1.0031 10.6367  0.0000       8.60251  0.0199   0.0106   0.0366    0.0507   0.0000      0.940936   442.5844      0.335320       22.3837      -1.27806      -4.07401      0.300300      0.330072      0.455669      0.511724      0.555571      0.574832      0.613855
  69   5 2346.3566    1.4758  1.3340 11.3110 -0.0002       5.86866  0.0242   0.0150   0.0427    0.0548   0.0000      0.679790   442.6188      0.281866       21.6607     -0.287592      -2.32170      0.524549      0.368261      0.505121      0.564219      0.627270      0.648057      0.692100
  69   6 2562.7483    2.2379  1.4771 12.1665  0.0000       3.09156  0.0249   0.0221   0.0447    0.0514   0.0000      0.556459   441.2118      0.555331       21.7530     -0.935559      -1.92081     -0.745684      0.394329      0.530939      0.586368      0.651211      0.683451      0.731641
  69   7 2773.9078    3.2105  1.3638 12.7227  0.0000       1.14393  0.0227   0.0314   0.0398    0.0567   0.0000      0.488272   441.8353       2.07097       21.9463      0.196656      -3.12260     -0.172524      0.367565      0.503110      0.554799      0.627526      0.655234      0.679004
  69   8 2980.4315    4.2023  1.2758 13.4221  0.0000       1.88489  0.0224   0.0432   0.0391    0.0612   0.0000      0.533082   442.1523       1.49620       22.0824       1.30566      -3.76698     -0.753306      0.368163      0.506534      0.561597      0.643992      0.673206      0.680527
  69   9 3181.1834    4.3411  1.5219 13.6386  0.0000       1.34119  0.0243   0.0418   0.0455    0.0480   0.0000      0.450953   442.7735       2.85913       21.8820       1.89274      -2.38728      0.350698      0.395124      0.537891      0.587278      0.671226      0.697902      0.726132
  69  10 3378.1426    3.6278  2.6308 12.9201  0.0000       1.08844  0.0330   0.0258   0.0612    0.0340   0.0000      0.233151   442.7029       3.99213       21.8532       2.93647      -1.34292     -0.831796      0.525600      0.711894      0.805423      0.895737      0.930857      0.970400
  69  11 3572.4530    2.8313  4.3240 12.3200  0.0000      0.332066  0.0486   0.0159   0.0865    0.0283   0.0000      0.143348   441.1510       3.34075       20.6212      0.566637      -3.19752     -0.772734      0.746292      0.999944       1.14586       1.24417       1.34602       1.38941
  69  12 3764.3099    2.1666  7.3799 12.0128 -0.0028      0.356586  0.0909   0.0097   0.1467    0.0248   0.0000      0.117971   442.6766       3.56963       21.7355       5.74090      -8.39679      -5.50281       1.21377       1.63095       1.87324       2.05799       2.19279       2.25089
  70   2 1612.2021    0.2702  0.2896  9.9531  0.0000       28.0691  0.0094   0.0059   0.0202    0.0209   0.0000       5.19493   441.9889     -0.445278       22.6479      0.612885      -3.68171    -0.0901339      0.177340      0.238930      0.282256      0.304245      0.332336      0.342917
  70   3 1879.1883    0.5572  0.6497 10.0100  0.0000       13.3971  0.0139   0.0078   0.0280    0.0382   0.0000       1.35948   442.0123      0.161547       22.5239      0.464440      -3.45782   -0.00367524      0.249727      0.341387      0.393284      0.437698      0.458546      0.467055
  70   4 2126.7983    0.9073  1.1048 10.5338  0.0000       7.27238  0.0213   0.0102   0.0398    0.0536   0.0000      0.903587   441.3113     -0.283096       23.0716      0.123523      -2.65661      0.315232      0.331197      0.443129      0.497568      0.560637      0.581951      0.623816
  70   5 2358.3277    1.4942  1.3569 11.3782  0.0000       6.16925  0.0239   0.0150   0.0432    0.0492   0.0000      0.649272   441.7945      0.236779       21.4071       1.46534      -3.75213      0.220225      0.371611      0.500737      0.552078      0.641160      0.676435      0.712346
  70   6 2575.5756    2.2828  1.5356 11.9979  0.0000       2.83476  0.0246   0.0211   0.0450    0.0499   0.0000      0.506346   442.0887       1.24529       21.9588      0.751937      -2.46309      0.368980      0.383253      0.513702      0.591042      0.654151      0.689722      0.708570
  70   7 2787.9295    3.2322  1.2644 13.0888  0.0004       1.50452  0.0224   0.0341   0.0411    0.0553   0.0000      0.613520   442.5597       1.56856       22.7390     -0.397535      -3.35721     -0.424608      0.338722      0.476876      0.521457      0.603105      0.613550      0.643831
  70   8 2995.2441    4.1818  1.2394 13.6053  0.0005       1.86738  0.0215   0.0440   0.0396    0.0553   0.0000      0.560754   442.7031       2.60380       22.3438      0.589146      -2.33167      -1.27618      0.338493      0.466041      0.509909      0.594616      0.608982      0.642795
  70   9 3196.7741    4.3632  1.5903 13.4490  0.0000       1.47700  0.0249   0.0396   0.0441    0.0479   0.0000      0.417132   442.1448       2.51344       22.8220       2.17483      -1.99985      -1.39393      0.403219      0.548384      0.605625      0.668340      0.719760      0.731239
  70  10 3394.5198    3.5916  2.7316 12.7791  0.0000      0.835614  0.0332   0.0246   0.0609    0.0346   0.0000      0.204581   442.0831       2.58490       21.4472       2.24338      -2.66490      -2.09734      0.526149      0.704312      0.791514      0.897791      0.948641      0.979527
  70  11 3589.6179    2.7787  4.9237 12.1807  0.0005      0.603343  0.0531   0.0145   0.0947    0.0283   0.0000      0.123848   442.5894       2.67331       22.2209     -0.880845      -4.37924     -0.189097      0.788974       1.05361       1.19894       1.33827       1.40532       1.45164
  70  12 3782.2597    2.1525  7.5957 11.9816 -0.0010      0.523656  0.0937   0.0096   0.1462    0.0246   0.0000      0.120320   443.8852       5.20626       18.2682       4.46426      -1.35814      -2.88638       1.23228       1.64903       1.85724       2.07838       2.16706       2.24682
  71   2 1621.1219    0.2785  0.2907  9.9852  0.0000       22.0822  0.0097   0.0060   0.0192    0.0215   0.0000       4.97033   441.5384     -0.185097       22.4270      0.404754      -3.31911     -0.203543      0.191921      0.238937      0.303535      0.319209      0.348152      0.348430
  71   3 1889.0340    0.5584  0.6585 10.0716  0.0000       14.1283  0.0142   0.0077   0.0281    0.0377   0.0000       1.36293   442.4345     -0.516123       21.5064     -0.818554      -3.00630     -0.206792      0.247726      0.335479      0.378300      0.426800      0.451252      0.463031
  71   4 2137.9487    0.9665  1.0428 10.6244  0.0000       7.66076  0.0197   0.0110   0.0371    0.0560   0.0000      0.883601   442.9685     -0.586255       20.7400     -0.692538      -2.18659     0.0193892      0.314807      0.420069      0.478205      0.531954      0.571867      0.583329
  71   5 2370.1604    1.5347  1.4236 11.4522  0.0000       4.66525  0.0244   0.0151   0.0446    0.0478   0.0000      0.610065   442.2523     -0.136812       21.5069   -0.00882847      -2.60440      -1.45740      0.361068      0.497252      0.559797      0.623355      0.652751      0.686267
  71   6 2588.4435    2.3545  1.4899 12.1581  0.0000       2.90469  0.0239   0.0222   0.0434    0.0494   0.0000      0.486517   442.3444      0.577792       21.3427      0.908987      -3.35667      0.808589      0.378752      0.494789      0.552698      0.640249      0.679813      0.692893
  71   7 2801.8328    3.3010  1.3811 12.8084  0.0003       2.48621  0.0224   0.0320   0.0409    0.0560   0.0000      0.490864   441.8107       1.33197       22.4739      0.733345      -2.89696     -0.905916      0.346802      0.479798      0.518772      0.595600      0.632022      0.669049
  71   8 3009.9078    4.1992  1.2791 13.6937  0.0008       1.92153  0.0223   0.0440   0.0405    0.0533   0.0000      0.599876   442.3639       1.57256       22.1233       1.35068      -2.67994     -0.774793      0.341595      0.473873      0.518569      0.590500      0.615621      0.651954
  71   9 3212.2298    4.3579  1.7405 13.3799 -0.0000       1.37049  0.0254   0.0374   0.0460    0.0453   0.0000      0.363347   442.3038       1.57127       22.2755      0.654036      -1.73918      -1.59908      0.388187      0.519887      0.577130      0.658828      0.683281      0.710279
  71  10 3410.7288    3.5220  2.7995 12.9167  0.0001      0.877821  0.0346   0.0243   0.0629    0.0321   0.0000      0.218478   442.9474       3.79012       21.3471       1.14568      -2.50056      -1.62330      0.530013      0.714523      0.797974      0.903581      0.957546      0.996649
  71  11 3606.5975    2.6963  4.8892 12.2440  0.0000      0.355998  0.0539   0.0143   0.0961    0.0279   0.0000      0.140164   443.5407       3.27011       21.1173      0.232311     -0.415073       1.78598      0.791322       1.06620       1.20517       1.34744       1.45578       1.52083
  71  12 3799.5608    2.0955  8.1172 11.9677  0.0009     0.0394940  0.1017   0.0089   0.1577    0.0238   0.0000      0.116387   442.9161       4.31057       18.7578       1.34858      -1.91963      -2.10060       1.28283       1.71701       1.96772       2.17867       2.29481       2.41674
  72   2 1629.9316    0.3027  0.3201 10.0028  0.0000       25.4806  0.0093   0.0062   0.0210    0.0218   0.0000       4.13615   441.8416      0.148517       21.9232    -0.0955530      -3.46594      0.116967      0.184089      0.245548      0.273860      0.319561      0.332621      0.351017
  72   3 1898.7356    0.5826  0.6913 10.0422  0.0000       12.3917  0.0144   0.0077   0.0285    0.0399   0.0000       1.30809   442.6185      0.219200       22.0285      0.639296      -3.50228     -0.298468      0.246496      0.340898      0.377236      0.420810      0.452220      0.470070
  72   4 2149.0375    0.9989  1.0273 10.6095  0.0002       9.20218  0.0186   0.0112   0.0361    0.0552   0.0000      0.856985   442.6158     -0.123073       22.3762      0.367814      -2.66516      0.358898      0.294998      0.394607      0.439711      0.488792      0.523833      0.532847
  72   5 2381.8954    1.5840  1.3598 11.5391  0.0000       4.34793  0.0238   0.0158   0.0421    0.0499   0.0000      0.634473   442.6426      0.308887       22.5036      0.103396      -2.30841      0.221281      0.368850      0.509644      0.564363      0.643357      0.689868      0.701900
  72   6 2601.2126    2.4151  1.3966 12.3146  0.0000       3.04863  0.0231   0.0234   0.0425    0.0517   0.0000      0.570934   442.9177       2.41334       21.8657    -0.0515681      -2.70300    -0.0671741      0.355288      0.497513      0.534691      0.608059      0.645279      0.691633
  72   7 2815.5581    3.4295  1.3996 12.9403  0.0001       1.34182  0.0229   0.0328   0.0405    0.0549   0.0000      0.530514   442.3610       1.22447       22.6353      0.497235      -3.83490      0.571682      0.344070      0.476723      0.527330      0.588402      0.631929      0.646406
  72   9 3227.5309    4.1900  1.7244 13.6551  0.0000      0.949117  0.0264   0.0373   0.0482    0.0399   0.0000      0.382695   442.4571       2.61293       21.6073      0.954482      -3.13279     -0.285874      0.392342      0.538505      0.601178      0.666879      0.711132      0.724974
  72  10 3426.8929    3.4571  3.0109 12.7833  0.0002      0.787792  0.0357   0.0226   0.0644    0.0322   0.0000      0.184716   442.7860       3.13896       22.3885       2.43819      -3.95989      -1.00754      0.545355      0.713900      0.804830      0.899740      0.962828       1.00178
  72  11 3623.5450    2.6312  5.2077 12.3162  0.0005      0.561574  0.0586   0.0138   0.1013    0.0270   0.0000      0.129438   442.6626       4.02302       21.7276       3.48946      -1.43428     -0.503794      0.822050       1.11225       1.26500       1.40715       1.48522       1.54466
  72  12 3817.6958    1.9576  8.0447 12.0109 -0.0017      0.703035  0.1066   0.0087   0.1646    0.0235   0.0000      0.133509   441.9252       6.07180       22.1391      -1.89754      0.123917     -0.873957       1.30727       1.76035       1.98949       2.23033       2.35757       2.43953
  73   1 1306.2117    0.1148  0.1243 10.0376  0.0000       26.6255  0.0102   0.0051   0.0191    0.0155   0.0000       48.1112   440.6670    -0.0894726       22.0879     -0.313778      -3.42542      0.272497      0.182337      0.227125      0.261447      0.293523      0.332225      0.309943
  73   2 1638.6527    0.3070  0.3158  9.9338  0.0000       22.0807  0.0093   0.0061   0.0193    0.0223   0.0000       3.83896   441.7706     -0.111410       22.1992     -0.205451      -2.99728      0.388114      0.181186      0.225699      0.264045      0.293132      0.311164      0.313433
  73   3 1908.4260    0.6029  0.6964 10.0429  0.0000       14.1003  0.0143   0.0080   0.0282    0.0400   0.0000       1.26462   441.8154   -0.00111496       22.9871     0.0579761      -4.33377      0.182370      0.247708      0.340696      0.373789      0.432651      0.457258      0.485801
  73   4 2159.9431    1.0100  1.1357 10.5543  0.0000       6.29845  0.0208   0.0110   0.0382    0.0617   0.0000      0.806740   442.2650    -0.0607259       21.8725     -0.304325      -3.10655      0.129369      0.316307      0.428062      0.468479      0.537360      0.571731      0.577145
  73   5 2393.6001    1.6330  1.4575 11.4149  0.0000       4.52027  0.0239   0.0155   0.0432    0.0495   0.0000      0.561079   442.2139     -0.290876       22.3978      0.189146      -3.30706     -0.255815      0.353776      0.476563      0.535318      0.588707      0.607728      0.659918
  73   6 2613.8350    2.4495  1.4934 12.2232  0.0000       2.95234  0.0240   0.0226   0.0425    0.0489   0.0000      0.499346   442.5150       1.28496       23.0047       2.63358      -3.13835     -0.404114      0.352452      0.486624      0.550427      0.615721      0.649156      0.685202
  73   7 2829.2876    3.4801  1.3182 13.1109  0.0005       1.38735  0.0223   0.0346   0.0396    0.0533   0.0000      0.554815   443.0257       2.00323       22.4738      0.843672      -2.51012     -0.703720      0.333112      0.447232      0.495507      0.563345      0.570844      0.623122
  73   8 3038.9816    4.2680  1.2911 13.7568  0.0000       1.90657  0.0219   0.0436   0.0401    0.0489   0.0000      0.568174   442.3763       2.10359       22.5157       1.38267      -3.08049      -1.75523      0.343063      0.456643      0.517409      0.579071      0.607170      0.621723
  73   9 3242.7374    4.1545  1.8313 13.3602 -0.0001      0.964351  0.0262   0.0347   0.0484    0.0410   0.0000      0.363995   442.9881       2.58507       21.7090      0.365805      -2.71953     -0.159756      0.396406      0.529480      0.608806      0.677169      0.710355      0.737736
  73  10 3442.9157    3.3759  3.1474 12.7842  0.0000      0.674692  0.0370   0.0220   0.0673    0.0311   0.0000      0.184459   441.8540       2.94344       21.4486       1.72330      -2.53073     -0.180726      0.557124      0.734426      0.824611      0.920125      0.977501       1.01173
  73  11 3640.2907    2.5922  5.6190 12.2309 -0.0004      0.425291  0.0636   0.0130   0.1091    0.0274   0.0000      0.126049   441.4417       2.61411       21.5185     -0.702141      -3.91405      -1.57551      0.882943       1.21027       1.34809       1.50366       1.59504       1.67898
  74   1 1313.8592    0.1152  0.1223 10.0770  0.0000       76.0334  0.0103   0.0053   0.0186    0.0165   0.0000       49.3543   440.5858     -0.235504       22.0325      0.214575      -3.60854     0.0296796      0.175605      0.274540      0.295493      0.347106      0.384947      0.398258
  74   2 1647.2572    0.3106  0.3368  9.9709  0.0000       22.5744  0.0096   0.0060   0.0207    0.0219   0.0000       3.86859   441.8493      0.143097       22.2963     -0.427083      -3.26389    -0.0562873      0.181023      0.236177      0.281667      0.304355      0.337575      0.334172
  74   3 1918.0150    0.6159  0.7289 10.1072  0.0000       12.0613  0.0146   0.0079   0.0292    0.0403   0.0000       1.19000   442.1377      0.117177       22.4613     -0.399999      -3.57421     -0.474763      0.261128      0.353335      0.403398      0.437871      0.475531      0.491584
  74   4 2170.8430    1.0288  1.0568 10.8587  0.0000       8.80776  0.0192   0.0115   0.0378    0.0506   0.0000      0.918768   442.6539      0.280122       22.2304      0.373351      -2.95290     -0.802921      0.292996      0.396651      0.448795      0.503708      0.547465      0.576855
  74   5 2405.0918    1.7133  1.4234 11.5930  0.0000       3.03557  0.0231   0.0164   0.0428    0.0489   0.0000      0.559076   442.3231    -0.0850230       21.3946      0.737224      -2.76727    -0.0792181      0.346288      0.470779      0.504339      0.586470      0.614518      0.654341
  74   6 2626.3867    2.4935  1.4652 12.4266  0.0000       2.61349  0.0237   0.0236   0.0439    0.0479   0.0000      0.536164   442.9595      0.860212       22.2786      0.498626      -2.27279      0.232509      0.346363      0.485849      0.523475      0.610439      0.637793      0.672568
  74   7 2842.8739    3.5250  1.2926 13.3320 -0.0010       1.85882  0.0215   0.0356   0.0404    0.0509   0.0000      0.601828   442.8664       1.23370       22.4511       1.48589      -2.44243      -1.20832      0.319834      0.426237      0.479899      0.537909      0.569674      0.581695
  74   8 3053.3214    4.4132  1.4049 13.5319  0.0000       1.59028  0.0222   0.0415   0.0405    0.0514   0.0000      0.468688   442.5737       2.60913       22.3188       1.81947      -3.20800      -1.79902      0.327404      0.450620      0.503074      0.559214      0.584893      0.616053
  74   9 3258.0096    4.1465  1.9128 13.3957  0.0000       1.82876  0.0274   0.0337   0.0487    0.0395   0.0000      0.336647   443.1024       1.95991       22.1143       1.96920      -2.87740     -0.126592      0.398452      0.559874      0.623838      0.691029      0.733039      0.764489
  74  10 3458.9603    3.3308  3.2716 12.6784  0.0001      0.801761  0.0375   0.0208   0.0673    0.0317   0.0000      0.179891   441.5564       2.87531       22.4825       1.36495      -3.56041     -0.552451      0.550019      0.740068      0.829920      0.917778      0.972507       1.02552
  74  11 3657.0538    2.4959  5.8433 12.2490 -0.0002      0.525141  0.0673   0.0122   0.1147    0.0272   0.0000      0.135130   441.6998       2.30848       20.6106       2.11252      -4.28164       1.29585      0.892210       1.21383       1.36229       1.53077       1.60886       1.67012
  75   1 1321.4174    0.1209  0.1562 10.0860  0.0000       11.6133  0.0109   0.0050   0.0208    0.0152   0.0000       40.6014   440.8339     -0.233903       21.6538     0.0683685      -2.76029      0.543088      0.197307      0.267975      0.298922      0.345102      0.360314      0.402904
  75   2 1655.7890    0.3120  0.3825  9.9854  0.0000       20.4133  0.0109   0.0059   0.0226    0.0225   0.0000       3.55426   441.7598     -0.294051       22.3725     0.0118511      -3.34714     -0.580575      0.198330      0.258182      0.301218      0.320617      0.342907      0.367524
  75   3 1927.5645    0.6302  0.7048 10.1923  0.0000       12.0105  0.0143   0.0081   0.0282    0.0394   0.0000       1.24069   442.0462     -0.505936       22.0520     -0.358183      -4.24510      0.145119      0.244785      0.332012      0.370538      0.418592      0.460218      0.482973
  75   4 2181.6124    1.0629  1.1223 10.8199  0.0000       7.60067  0.0200   0.0116   0.0384    0.0532   0.0000      0.855747   442.5639      0.768537       22.4745     -0.223745      -3.24439      0.134848      0.303215      0.404366      0.456004      0.512969      0.550143      0.552177
  75   5 2416.5632    1.7199  1.4970 11.5090  0.0000       3.11174  0.0235   0.0157   0.0437    0.0487   0.0000      0.524528   442.7585      0.812843       21.9614       1.08737      -3.71470     -0.755254      0.352390      0.470240      0.538499      0.596244      0.629592      0.665016
  75   6 2638.9294    2.5775  1.5461 12.2601  0.0000       2.92409  0.0233   0.0228   0.0428    0.0467   0.0000      0.447666   442.6503       1.05900       21.7261       1.88781      -4.35651      0.389517      0.341281      0.462867      0.522504      0.574909      0.607466      0.627941
  75   7 2856.3876    3.6121  1.3206 13.2917  0.0000       2.16743  0.0217   0.0359   0.0403    0.0492   0.0000      0.577821   442.7781       2.27646       23.1212      0.801889      -3.78004       1.00640      0.326049      0.447946      0.491531      0.545639      0.580142      0.604402
  75   8 3067.6141    4.3892  1.3866 13.6444  0.0000       1.44009  0.0223   0.0420   0.0405    0.0484   0.0000      0.518755   442.5996       1.44758       22.3066      0.474542      -3.25361      -1.82769      0.324400      0.440221      0.486841      0.546369      0.578463      0.605076
  75   9 3273.0039    4.1986  2.1062 13.1843  0.0001      0.967748  0.0277   0.0317   0.0498    0.0391   0.0000      0.276101   442.5013       1.96509       22.5533       1.40708      -2.33441      -1.35893      0.405380      0.538774      0.607486      0.667219      0.725880      0.747010
  75  10 3474.8063    3.2001  3.3530 12.7608 -0.0002      0.797951  0.0381   0.0198   0.0722    0.0285   0.0000      0.182352   442.2877       3.85830       22.4097       2.74442      -1.68704       1.46181      0.547096      0.726812      0.825294      0.913444      0.962586       1.00625
  75  11 3673.6493    2.5356  6.1534 12.1976  0.0003      0.449886  0.0699   0.0117   0.1168    0.0267   0.0000      0.128069   441.4452      0.726402       23.1124       1.92387     -0.899253      -1.85190      0.905393       1.20669       1.36164       1.52242       1.61637       1.68091
  76   1 1328.9572    0.1335  0.1308 10.0529  0.0000       26.8940  0.0088   0.0052   0.0169    0.0151   0.0000       36.5168   440.3968    -0.0291485       22.2453    -0.0603735      -3.34516    -0.0901523      0.165313      0.218949      0.240604      0.272635      0.296926      0.302458
  76   2 1664.2204    0.3196  0.3715  9.9702  0.0000       20.4870  0.0103   0.0059   0.0215    0.0226   0.0000       3.42466   441.4558     -0.137091       21.7972      0.248382      -4.06440      0.339459      0.184084      0.259450      0.286340      0.323960      0.351226      0.377543
  76   3 1937.0218    0.6438  0.7709 10.1604  0.0000       12.6822  0.0153   0.0081   0.0297    0.0407   0.0000       1.18658   441.8699     -0.349379       21.9303     -0.616498      -3.04243     -0.983418      0.241260      0.334542      0.366118      0.415450      0.454348      0.471375
  76   4 2192.2260    1.1014  1.1885 10.7897  0.0000       5.35612  0.0212   0.0116   0.0388    0.0568   0.0000      0.803203   442.3849      0.573966       22.9857      0.510013      -4.10287      0.222278      0.303641      0.411079      0.459469      0.521565      0.557262      0.567289
  76   5 2427.9677    1.7533  1.5065 11.6037  0.0002       3.68172  0.0244   0.0161   0.0430    0.0472   0.0000      0.552123   441.9789       1.11981       20.3330      0.502668      -3.67643       1.53938      0.348900      0.471242      0.528381      0.609130      0.633171      0.661340
  76   6 2651.2765    2.6827  1.4523 12.4669  0.0000       2.06854  0.0224   0.0249   0.0422    0.0492   0.0000      0.532024   443.0074      0.752989       20.8749       1.09738      -3.68882     0.0633818      0.329972      0.446954      0.492352      0.575106      0.595223      0.623944
  76   7 2869.7833    3.6252  1.3165 13.3410  0.0000      0.920906  0.0222   0.0358   0.0390    0.0486   0.0000      0.585236   441.9876       1.79618       21.6043       1.47782      -3.24705      0.144220      0.315523      0.448510      0.477028      0.550454      0.568131      0.615894
  76   8 3081.7630    4.3747  1.4193 13.5509  0.0000      0.796136  0.0226   0.0404   0.0396    0.0482   0.0000      0.460076   442.1504       2.29307       21.9687       1.13422      -2.24199     -0.720576      0.332101      0.457189      0.495642      0.560435      0.583210      0.609941
  76   9 3287.9501    4.1046  2.1123 13.2591  0.0000      0.653420  0.0279   0.0313   0.0509    0.0376   0.0000      0.268292   442.7466       3.20219       20.9003       1.59560      -2.53797      -1.03110      0.406931      0.540878      0.616168      0.693863      0.728019      0.763615
  76  10 3490.6584    3.2627  3.7645 12.5684  0.0002      0.942703  0.0396   0.0185   0.0754    0.0289   0.0000      0.149680   442.8066       2.66991       22.2867       1.44409      -1.42478      -1.68258      0.566432      0.766721      0.864922      0.975937       1.03102       1.07064
  76  11 3690.1459    2.4318  6.4802 12.1762 -0.0002      0.374956  0.0760   0.0108   0.1238    0.0259   0.0000      0.137033   443.2074       4.34601       19.0863      -1.62748      -2.67188     -0.192852      0.940868       1.25950       1.42935       1.58493       1.68359       1.79279
  77   1 1336.4285    0.1159  0.1213 10.0895  0.0000       5.55594  0.0097   0.0052   0.0180    0.0148   0.0000       46.7548   440.7708     0.0356632       22.5867     -0.200819      -4.00176    -0.0351930      0.178439      0.232642      0.261782      0.286284      0.292499      0.305900
  77   2 1672.5802    0.3280  0.3660  9.9659  0.0000       18.3967  0.0101   0.0060   0.0205    0.0232   0.0000       3.28188   441.7704    -0.0274878       22.3082      0.815191      -3.54813      0.247345      0.185824      0.238190      0.285215      0.312848      0.329063      0.350468
  77   3 1946.3976    0.6487  0.7135 10.1932  0.0000       10.6753  0.0139   0.0082   0.0285    0.0412   0.0000       1.18258   441.9086      0.666161       22.8447      0.123989      -2.95739       1.03152      0.231997      0.310968      0.345550      0.397369      0.421545      0.432634
  77   4 2202.8200    1.0947  1.2387 10.8240  0.0000       5.65446  0.0216   0.0113   0.0404    0.0539   0.0000      0.771688   442.3398      0.881417       22.8046      0.425290      -3.64884     -0.842642      0.306884      0.418287      0.465561      0.531128      0.560332      0.596716
  77   5 2439.2779    1.8077  1.5235 11.5578  0.0000       3.27564  0.0238   0.0161   0.0438    0.0495   0.0000      0.530215   442.7806       1.67998       23.1328     -0.219632      -3.19851     -0.421499      0.334508      0.461627      0.513799      0.576518      0.602299      0.632672
  77   6 2663.6280    2.6865  1.5053 12.5835 -0.0001       2.19228  0.0233   0.0248   0.0438    0.0467   0.0000      0.528060   442.6838      0.638780       21.7063      0.801903      -2.87743     -0.918448      0.338100      0.470313      0.516818      0.584477      0.614667      0.653773
  77   7 2883.0860    3.7969  1.3168 13.1924  0.0000      0.833574  0.0206   0.0363   0.0392    0.0549   0.0000      0.541817   442.8931       1.37195       21.7671       1.37002      -2.39230     -0.143202      0.301235      0.406253      0.447604      0.511940      0.523695      0.540769
  77   8 3095.8582    4.4126  1.4792 13.6248  0.0000       1.06298  0.0226   0.0403   0.0418    0.0460   0.0000      0.466566   442.6442       2.50300       21.5490      0.750572      -2.80179      -1.75296      0.324277      0.430877      0.479232      0.555919      0.576920      0.593070
  77   9 3302.8000    4.0801  2.2176 13.1707 -0.0002      0.389452  0.0283   0.0297   0.0517    0.0370   0.0000      0.272641   443.1294       3.06127       21.1984       1.39910      -3.02286      -1.61016      0.403875      0.539964      0.612709      0.681683      0.719097      0.743572
  77  10 3506.2346    3.1818  3.9846 12.5416  0.0000      0.362661  0.0427   0.0175   0.0767    0.0289   0.0000      0.142181   442.9956       3.33503       24.4092       1.09419      -3.44384     -0.726204      0.588728      0.793902      0.902330       1.00503       1.06653       1.10785
  77  11 3706.5444    2.3962  6.6169 12.2067  0.0016      0.295874  0.0793   0.0107   0.1259    0.0258   0.0000      0.128849   440.6770       4.55372       21.8197       2.74656      -3.28484      -2.89526      0.962741       1.29655       1.45935       1.62039       1.73806       1.82012
  78   1 1343.8186    0.1288  0.1230 10.0725  0.0000       21.7871  0.0079   0.0051   0.0178    0.0150   0.0000       38.2083   440.3693    -0.0623911       22.1367      0.129599      -3.28984      0.101831      0.143394      0.184280      0.220680      0.246808      0.266165      0.280140
  78   2 1680.8283    0.3327  0.3957 10.0062  0.0000       21.9345  0.0109   0.0059   0.0218    0.0238   0.0000       3.25883   441.8558     -0.141019       22.1101     -0.439380      -3.54791      0.121617      0.181452      0.261542      0.276169      0.321164      0.351403      0.368767
  78   3 1955.7693    0.6690  0.7928 10.2524 -0.0005       12.1410  0.0153   0.0082   0.0309    0.0414   0.0000       1.19056   442.0483    -0.0449194       22.2239     -0.105431      -3.72124     0.0949204      0.236525      0.322428      0.367051      0.410314      0.438288      0.451894
  78   4 2213.3532    1.1358  1.1686 11.0598  0.0002       6.33447  0.0208   0.0122   0.0390    0.0516   0.0000      0.822581   443.1599      0.635564       21.5041     -0.311634      -2.75306    -0.0706562      0.294430      0.404809      0.446320      0.501426      0.541868      0.561128
  78   5 2450.4978    1.8047  1.5490 11.7037  0.0000       4.12187  0.0245   0.0162   0.0439    0.0461   0.0000      0.523254   442.2345     -0.217522       22.3685      0.488900      -3.83962     -0.131996      0.343044      0.459704      0.515048      0.573729      0.611474      0.644605
  78   6 2675.9518    2.7384  1.4922 12.4616  0.0000       2.21549  0.0223   0.0241   0.0427    0.0472   0.0000      0.499062   443.1262       2.00757       22.7177      0.957194      -2.77520      -1.19505      0.318395      0.423928      0.473700      0.546875      0.577260      0.600325
  78   7 2896.3763    3.8834  1.3802 13.2787  0.0000       1.40786  0.0214   0.0363   0.0402    0.0502   0.0000      0.547151   442.2248       2.19992       21.7905    -0.0147223      -3.19949     -0.372841      0.296738      0.405174      0.451798      0.522186      0.536208      0.559144
  78   8 3109.8662    4.4500  1.5188 13.5914  0.0000      0.735919  0.0230   0.0392   0.0419    0.0450   0.0000      0.444847   442.5177       2.35895       23.2074      0.729133      -2.44854      -1.11303      0.318033      0.439206      0.480427      0.545022      0.573995      0.594716
  78   9 3317.7201    3.9269  2.2580 13.2586  0.0001      0.947392  0.0289   0.0286   0.0537    0.0336   0.0000      0.269750   443.0934       2.92819       22.1507      0.130760      -2.23539      0.268729      0.400453      0.560441      0.609251      0.706817      0.737746      0.769733
  78  10 3521.7372    3.0873  4.2166 12.5355  0.0002      0.306817  0.0453   0.0167   0.0819    0.0284   0.0000      0.151131   443.5314       2.38517       23.3502       2.17049      -1.63676      0.124771      0.605309      0.819780      0.918976       1.02584       1.07457       1.12842
  78  11 3722.8471    2.3061  6.8875 12.2446 -0.0013      0.346879  0.0850   0.0102   0.1327    0.0247   0.0000      0.133761   443.7666       2.15489       20.2690       2.69735      -6.78636      -1.91989      0.996392       1.34010       1.51832       1.67435       1.79269       1.86521
  79   1 1351.1922    0.1395  0.1767 10.0443 -0.0013       26.1666  0.0094   0.0049   0.0222    0.0157   0.0000       25.9414   440.7781     -0.110744       22.1435      0.271528      -3.32954     -0.297152      0.158794      0.210878      0.226349      0.253929      0.281838      0.314260
  79   2 1688.9794    0.3617  0.3979  9.9530  0.0000       23.7621  0.0104   0.0062   0.0206    0.0245   0.0000       2.81864   441.4024      0.155046       22.4890    -0.0504717      -3.28004      0.571318      0.180529      0.245439      0.265261      0.295381      0.317159      0.334623
  79   3 1965.0572    0.6794  0.8525 10.2321  0.0000       13.3940  0.0159   0.0080   0.0323    0.0416   0.0000       1.16684   442.4695      0.256278       22.7834     -0.111405      -3.23147     -0.360331      0.245492      0.329286      0.365466      0.416336      0.441220      0.462865
  79   4 2223.6919    1.1598  1.2367 10.9702  0.0000       3.72056  0.0214   0.0117   0.0402    0.0533   0.0000      0.767828   442.5870      0.669052       22.3679      0.129557      -2.79758      0.572287      0.299262      0.413229      0.450134      0.492716      0.534011      0.558954
  79   5 2461.6362    1.8840  1.6406 11.7564  0.0000       3.56278  0.0245   0.0162   0.0462    0.0437   0.0000      0.468794   442.5685      0.830363       22.8583       1.53312      -3.34060     -0.129354      0.342551      0.454658      0.517884      0.575232      0.609645      0.639306
  79   6 2688.2426    2.7788  1.4900 12.6888  0.0000       4.41710  0.0226   0.0251   0.0432    0.0426   0.0000      0.559699   442.1006      0.993452       22.1053      0.534840      -3.91343    -0.0415631      0.317892      0.429447      0.480428      0.547666      0.583858      0.612601
  79   7 2909.4925    3.8637  1.3671 13.3218  0.0000      0.725742  0.0211   0.0359   0.0399    0.0490   0.0000      0.529202   442.5865      0.863063       21.2162       1.09722      -2.75128     0.0916348      0.296077      0.403788      0.457060      0.500597      0.534053      0.557500
  79   8 3123.8004    4.4657  1.5069 13.7108  0.0000       1.58265  0.0233   0.0401   0.0419    0.0445   0.0000      0.458301   442.7773       1.67070       22.2119       1.77153      -2.55487  -1.35374e-05      0.313853      0.437043      0.476997      0.553812      0.588395      0.598001
  79   9 3332.3681    3.8886  2.3853 13.2060  0.0000      0.611117  0.0296   0.0274   0.0546    0.0330   0.0000      0.261899   442.7513       2.41448       21.3782       2.56870      -2.39678      -1.67390      0.409902      0.549003      0.619334      0.692856      0.727114      0.764161
  79  10 3537.3750    2.9850  4.2479 12.5815 -0.0009      0.474383  0.0465   0.0161   0.0842    0.0274   0.0000      0.152987   443.8143       2.98505       20.7401     -0.592839      -2.11389     -0.433162      0.624232      0.828715      0.934793       1.04251       1.09088       1.14007
  79  11 3739.1635    2.2580  7.1083 12.2190  0.0012      0.342039  0.0881   0.0099   0.1382    0.0246   0.0000      0.137298   444.3693      0.461460       20.2008       3.18777      -3.84879      -2.23814       1.02877       1.36314       1.55340       1.73498       1.85181       1.92456
  80   1 1358.4836    0.1390  0.1597 10.0394  0.0000       39.3986  0.0088   0.0049   0.0201    0.0155   0.0000       28.3661   440.3318    -0.0206258       22.3980    0.00800219      -3.45580   -0.00281418      0.166078      0.186937      0.221141      0.235892      0.262326      0.281216
  80   2 1697.0731    0.3502  0.4482 10.0142  0.0000       20.4742  0.0116   0.0058   0.0232    0.0243   0.0000       2.96765   441.5608     0.0769537       21.9521      0.511573      -3.18137      0.438310      0.193554      0.252729      0.295302      0.332158      0.346322      0.355317
  80   3 1974.2614    0.7031  0.8561 10.2475  0.0000       10.3612  0.0159   0.0082   0.0319    0.0441   0.0000       1.04516   442.2790     -0.322801       22.7182     -0.302214      -2.62497      0.942207      0.241400      0.317797      0.379510      0.419599      0.433990      0.452012
  80   4 2234.0740    1.1828  1.2677 11.1049  0.0000       6.89952  0.0221   0.0121   0.0405    0.0501   0.0000      0.789186   442.2832     -0.148321       23.2467     0.0126870      -2.42176      0.108388      0.299132      0.406891      0.459362      0.522495      0.544156      0.584061
  80   5 2472.6436    1.9294  1.6201 11.6710  0.0000       3.48801  0.0240   0.0161   0.0443    0.0447   0.0000      0.476970   442.1719       1.40136       20.7908     0.0271939      -2.97513     -0.775362      0.325015      0.451837      0.502864      0.571426      0.605290      0.639090
  80   6 2700.3253    2.8481  1.4736 12.7538  0.0000       2.85651  0.0229   0.0259   0.0422    0.0443   0.0000      0.532711   442.6084       1.39890       21.7931       1.15779      -2.79175     -0.148273      0.310445      0.427053      0.462670      0.534842      0.553452      0.580205
  80   7 2922.6129    3.9647  1.4096 13.3488  0.0000       1.70799  0.0219   0.0361   0.0402    0.0503   0.0000      0.511185   442.6663       1.82711       22.2731     -0.212948      -3.42449      0.470651      0.296226      0.410986      0.455505      0.516612      0.530872      0.565583
  80   8 3137.6209    4.4249  1.6491 13.6580  0.0000       1.70205  0.0239   0.0378   0.0438    0.0400   0.0000      0.413027   442.3182       3.71417       22.0568       1.58023      -3.60979     -0.507670      0.327537      0.453110      0.491596      0.563103      0.600522      0.631135
  80   9 3346.9981    3.8754  2.6011 12.9956  0.0000      0.837278  0.0303   0.0254   0.0564    0.0336   0.0000      0.219776   442.7114       2.76240       21.4562       2.46850      -1.51735     -0.922276      0.418630      0.561967      0.631401      0.706109      0.754359      0.787773
  80  10 3552.9288    2.9099  4.5841 12.5511  0.0005      0.823982  0.0501   0.0153   0.0888    0.0276   0.0000      0.147038   442.8035       2.58696       23.2715      0.968502      -3.35915      -2.95364      0.650260      0.880374      0.981999       1.10483       1.17874       1.21492
  80  11 3755.3827    2.1912  7.7360 12.2275 -0.0016      0.628377  0.0998   0.0093   0.1499    0.0233   0.0000      0.144248   443.3569       4.66145       18.8543       4.69326      -3.57775      -2.81255       1.10095       1.48247       1.70203       1.89534       2.02695       2.09447
  81   1 1365.7260    0.1368  0.1490 10.0484  0.0000       42.5933  0.0089   0.0050   0.0179    0.0155   0.0000       30.8875   440.4550     -0.175143       22.2485      0.142592      -3.42712      0.384574      0.147297      0.179912      0.213360      0.246509      0.264802      0.276057
  81   2 1705.0859    0.3679  0.4095  9.9720  0.0000       21.3765  0.0102   0.0061   0.0212    0.0246   0.0000       2.77922   441.2811     0.0586955       21.6080     -0.254885      -3.12397      0.662872      0.176477      0.231701      0.263934      0.300757      0.312476      0.324638
  81   3 1983.4112    0.7036  0.8365 10.3061  0.0000       10.4249  0.0154   0.0082   0.0315    0.0418   0.0000       1.13306   442.3063      0.232463       21.1304     -0.170394      -2.43567      0.812123      0.227218      0.302944      0.346029      0.388439      0.405829      0.421038
  81   4 2244.2759    1.2111  1.3421 11.0252  0.0000       4.25436  0.0227   0.0118   0.0415    0.0498   0.0000      0.711656   442.1903      0.762566       22.5226      0.267381      -4.08580     -0.304099      0.300640      0.400769      0.437436      0.498623      0.518470      0.549252
  81   5 2483.6290    1.9210  1.5947 11.8792 -0.0000       4.25679  0.0247   0.0167   0.0449    0.0425   0.0000      0.531616   441.9053      0.483162       22.2495      0.711906      -2.36026     -0.461042      0.316454      0.436199      0.483712      0.545230      0.563801      0.609305
  81   6 2712.3543    2.9032  1.4900 12.7052  0.0000       2.14418  0.0227   0.0256   0.0409    0.0437   0.0000      0.486206   442.5451       1.66453       22.0449      0.602373      -2.73811     0.0166332      0.307157      0.420961      0.466022      0.521467      0.562720      0.582412
  81   7 2935.5869    4.0142  1.4097 13.3179 -0.0005       2.26954  0.0218   0.0364   0.0393    0.0498   0.0000      0.569581   443.1165       2.47138       22.1562      0.853992      -3.47991     -0.261059      0.289877      0.393111      0.437035      0.487674      0.517626      0.547816
  81   8 3151.2690    4.4996  1.6896 13.5415  0.0000      0.403898  0.0236   0.0371   0.0435    0.0403   0.0000      0.396094   442.8077       2.23906       22.6884       1.56304      -2.95864     0.0695203      0.316191      0.431424      0.475838      0.530529      0.566724      0.592101
  81   9 3361.5426    3.8442  2.7465 12.9243  0.0000      0.599062  0.0316   0.0244   0.0572    0.0334   0.0000      0.201255   442.4463       2.13988       21.6087       2.25363      -1.55201     -0.725274      0.425905      0.572515      0.651603      0.723368      0.780780      0.810306
  81  10 3567.9946    2.9309  4.9279 12.4793  0.0008      0.190988  0.0534   0.0147   0.0945    0.0280   0.0000      0.135255   443.8828       3.84593       22.3639       3.06705      -1.12777     -0.981815      0.674535      0.901256       1.02132       1.14876       1.22106       1.27658
  81  11 3771.5349    2.1450  7.6219 12.1902  0.0006      0.648547  0.0976   0.0092   0.1493    0.0234   0.0000      0.136456   442.3841       1.48508       21.1553    -0.0147238      -1.97768      -2.81703       1.07840       1.45250       1.64399       1.85800       1.97644       2.05993
  82   1 1372.8992    0.1380  0.1696 10.0141  0.0000       38.4483  0.0090   0.0047   0.0191    0.0158   0.0000       27.7816   440.4792    0.00373439       22.2192     -0.465020      -3.43487     0.0377173      0.154856      0.189406      0.214745      0.235654      0.274186      0.290170
  82   2 1713.0229    0.3753  0.4936  9.9656  0.0000       19.2250  0.0118   0.0059   0.0243    0.0255   0.0000       2.44947   441.6849     -0.314283       22.6502     0.0320716      -3.75124     -0.721999      0.189260      0.255083      0.288330      0.325813      0.341950      0.358208
  82   3 1992.5202    0.7189  0.8512 10.3508  0.0000       11.9719  0.0159   0.0083   0.0312    0.0418   0.0000       1.13512   442.3276    -0.0897741       21.8475      0.653372      -2.90951     -0.127208      0.234942      0.314943      0.349055      0.393662      0.415267      0.428127
  82   4 2254.4365    1.2473  1.2429 11.1229  0.0000       5.25694  0.0214   0.0124   0.0392    0.0521   0.0000      0.777178   442.0617     -0.211451       23.2467      0.334735      -4.08813     -0.635173      0.289151      0.393213      0.433165      0.498169      0.522590      0.536546
  82   5 2494.5149    2.0523  1.6665 11.8006  0.0000       3.30816  0.0238   0.0171   0.0453    0.0451   0.0000      0.463705   442.8399      0.495534       22.5994      0.532046      -3.01229     -0.704928      0.323012      0.426918      0.487310      0.553670      0.581562      0.611625
  82   6 2724.3410    3.0443  1.4331 12.7045  0.0000       2.17307  0.0213   0.0272   0.0401    0.0481   0.0000      0.486037   442.1596       1.17402       21.7434      0.425786      -3.39575     -0.219732      0.295681      0.402435      0.446220      0.505520      0.528303      0.562944
  82   7 2948.4813    4.0504  1.4543 13.3509  0.0000       2.04251  0.0218   0.0358   0.0401    0.0467   0.0000      0.559820   442.9119       1.28835       22.7372       1.09149      -4.04496    -0.0472287      0.291465      0.403520      0.433407      0.497349      0.523370      0.562771
  82   8 3164.9043    4.3869  1.6770 13.6123  0.0000      0.118115  0.0235   0.0365   0.0439    0.0392   0.0000      0.410250   442.7074       2.97861       22.2237       1.68794      -3.68561     -0.212117      0.315810      0.436332      0.481304      0.547161      0.578696      0.611261
  82   9 3376.0067    3.7654  2.8771 12.8993  0.0003      0.467413  0.0329   0.0233   0.0589    0.0323   0.0000      0.182233   442.5505       3.23297       19.8289       1.23526      -2.18256     -0.259996      0.427795      0.585895      0.649486      0.732969      0.769191      0.808704
  82  10 3583.3876    2.8086  4.8786 12.5129 -0.0016      0.422787  0.0551   0.0141   0.0950    0.0270   0.0000      0.144712   443.5221       3.53300       21.5475      0.302515      -4.36258       1.28347      0.668365      0.924094       1.03314       1.16281       1.22769       1.30832
  83   1 1380.0382    0.1520  0.1631 10.0080  0.0000       59.8927  0.0082   0.0049   0.0175    0.0162   0.0000       23.8794   440.5550    -0.0380395       22.1237     0.0162074      -3.76811     0.0998159      0.142392      0.192007      0.231007      0.237246      0.288754      0.292406
  83   2 1720.8556    0.3959  0.4566  9.9994  0.0000       15.4710  0.0106   0.0062   0.0222    0.0258   0.0000       2.36198   441.3444      0.122781       22.1320     0.0731007      -3.81263      0.103514      0.168542      0.232150      0.266345      0.296335      0.319384      0.344643
  83   3 2001.5593    0.7444  0.9214 10.3216  0.0000       10.4079  0.0167   0.0084   0.0327    0.0452   0.0000       1.04454   442.2874      0.459509       22.3510      0.926263      -2.69531      -1.63483      0.240777      0.330260      0.363536      0.414731      0.444824      0.463578
  83   4 2264.4955    1.2744  1.3783 11.0500  0.0000       5.63590  0.0226   0.0118   0.0415    0.0492   0.0000      0.697668   441.6119     -0.259032       22.8692     -0.317514      -1.98452      0.283115      0.290773      0.391150      0.434163      0.505982      0.515000      0.549591
  83   5 2505.3150    2.0890  1.6237 11.9129  0.0000       3.01786  0.0232   0.0175   0.0438    0.0431   0.0000      0.484758   442.9812      0.241474       22.4332      0.617417      -1.67091     -0.134207      0.314059      0.426489      0.469418      0.544257      0.578231      0.609817
  83   6 2736.2384    3.0563  1.4715 12.7655  0.0000       1.23510  0.0220   0.0270   0.0409    0.0478   0.0000      0.507657   441.9403      0.969972       21.7302      0.586406      -2.95015     -0.606888      0.294701      0.391569      0.447272      0.495914      0.520965      0.546884
  83   7 2961.2632    4.0974  1.4081 13.5435  0.0002       1.39918  0.0215   0.0375   0.0403    0.0470   0.0000      0.575649   442.5905       1.61973       22.0030      0.670051      -3.29324     -0.314587      0.291311      0.389348      0.433707      0.483029      0.518596      0.549759
  83   8 3178.4761    4.4232  1.7686 13.5083  0.0000      0.201675  0.0242   0.0352   0.0447    0.0393   0.0000      0.373571   443.0115       3.36507       23.2557      0.731333      -2.66611    0.00214480      0.319510      0.429804      0.492109      0.546925      0.577730      0.621515
  83   9 3390.4228    3.6788  2.9285 12.9782  0.0001      0.608013  0.0336   0.0228   0.0604    0.0307   0.0000      0.181000   442.7257       3.58522       22.1123      0.717740      -2.11801     -0.795563      0.440911      0.602416      0.663333      0.752238      0.777169      0.833396
  83  10 3598.6707    2.7634  5.2559 12.4813 -0.0006      0.663820  0.0594   0.0133   0.1017    0.0273   0.0000      0.145524   442.8068       3.14015       24.1045       2.34430      -3.54574     -0.310331      0.699185      0.960459       1.08515       1.20376       1.27887       1.33791
  84   1 1387.0960    0.1549  0.1747 10.0221  0.0000       35.1292  0.0081   0.0048   0.0180    0.0156   0.0000       21.7067   440.5492     -0.184875       21.9299     -0.173529      -3.36939      0.131671      0.134601      0.172335      0.203325      0.216674      0.241092      0.254737
  84   2 1728.6415    0.3886  0.5079 10.0065  0.0000       19.8345  0.0119   0.0059   0.0244    0.0264   0.0000       2.41613   441.4478      0.219992       22.1734      0.292037      -3.57760     -0.836895      0.191179      0.256662      0.284584      0.325379      0.342664      0.351274
  84   3 2010.5196    0.7735  0.9227 10.3488  0.0000       9.08418  0.0168   0.0085   0.0318    0.0458   0.0000       1.00077   441.8853      0.553859       22.2040      0.395177      -2.81043      0.306556      0.233709      0.313124      0.355783      0.395009      0.420149      0.440865
  84   4 2274.4977    1.3037  1.3985 11.1183  0.0000       6.55640  0.0227   0.0122   0.0420    0.0499   0.0000      0.713026   442.2362      0.886943       21.7820      0.521649      -4.18070      0.154574      0.299437      0.404907      0.452755      0.503972      0.544652      0.562873
  84   5 2516.0139    2.1368  1.6680 11.8510  0.0000       1.84746  0.0240   0.0174   0.0439    0.0460   0.0000      0.469647   442.7315      0.453042       21.7520      0.920073      -2.65175     0.0809582      0.310141      0.423512      0.467439      0.532330      0.563107      0.591024
  84   6 2748.1155    3.1529  1.4541 12.8962  0.0000       1.83476  0.0218   0.0277   0.0406    0.0439   0.0000      0.506424   442.6966       1.14899       22.4128      0.963999      -3.87548     -0.982898      0.287860      0.390976      0.446071      0.491872      0.515428      0.540877
  84   7 2974.0005    4.2164  1.4237 13.5052  0.0000       1.78356  0.0213   0.0375   0.0389    0.0461   0.0000      0.519017   442.7931       2.12828       22.2068       1.33967      -2.99859     -0.406496      0.291864      0.394168      0.451307      0.501531      0.527452      0.551673
  84   8 3192.0432    4.3494  1.7665 13.5987  0.0000      0.555273  0.0246   0.0347   0.0444    0.0371   0.0000      0.392928   442.8650       1.71652       21.2705       1.56309      -3.23792     -0.412012      0.316363      0.422363      0.476409      0.520776      0.567392      0.584324
  84   9 3404.7758    3.6007  3.0264 12.9566  0.0001      0.631168  0.0345   0.0220   0.0614    0.0303   0.0000      0.182642   442.3359       3.48561       22.1500       2.28972      -3.62696      -1.49327      0.442759      0.598836      0.673804      0.758684      0.800464      0.843366
  84  10 3613.8885    2.7436  5.6726 12.4639  0.0017      0.848871  0.0649   0.0126   0.1068    0.0270   0.0000      0.143467   441.7585       1.78736       23.8095       2.53874      -3.87838      -1.27001      0.744382      0.990925       1.12990       1.27563       1.35270       1.40958
  85   1 1394.1502    0.1498  0.1614 10.0281  0.0000       34.9454  0.0090   0.0049   0.0174    0.0153   0.0000       23.8624   440.3119     0.0517408       21.6916      0.276327      -3.52615      0.325343      0.153414      0.198389      0.269861      0.278868      0.341850      0.329094
  85   2 1736.3238    0.4083  0.5008  9.9360  0.0000       18.7001  0.0111   0.0060   0.0233    0.0272   0.0000       2.17188   441.3145      0.620012       22.2808     -0.309690      -3.52864      0.601459      0.172540      0.227638      0.258103      0.300289      0.308172      0.316486
  85   3 2019.4745    0.7715  0.9617 10.3657  0.0000       9.45499  0.0174   0.0084   0.0331    0.0452   0.0000       1.02261   441.9286     0.0542439       22.0018      0.685170      -2.72269     -0.307432      0.240004      0.330180      0.369029      0.421416      0.448383      0.462607
  85   4 2284.3872    1.3392  1.4251 11.0839  0.0000       5.97215  0.0221   0.0121   0.0417    0.0478   0.0000      0.642227   442.4348      0.504936       21.5518     -0.383694      -2.80175    0.00813675      0.285330      0.388248      0.424663      0.489996      0.511700      0.548718
  85   5 2526.6933    2.1729  1.6260 12.0353  0.0000       2.65950  0.0239   0.0180   0.0432    0.0423   0.0000      0.497708   442.3041      0.220936       21.8842      0.480198      -2.75984     -0.240428      0.306536      0.413262      0.464336      0.514385      0.546011      0.566273
  85   6 2759.9077    3.1432  1.5224 12.8112  0.0000       1.46316  0.0224   0.0268   0.0410    0.0442   0.0000      0.476966   442.2592      0.929749       21.2862       1.78706      -2.81799     0.0254341      0.285216      0.381996      0.425108      0.485234      0.498164      0.527706
  85   7 2986.6422    4.2859  1.4125 13.4500  0.0001       2.08435  0.0211   0.0382   0.0386    0.0507   0.0000      0.529246   442.8322       1.74892       21.8469       1.75505      -1.95358      -1.78014      0.274058      0.369437      0.403320      0.461812      0.475548      0.506185
  85   8 3205.4281    4.3732  1.8454 13.4874  0.0000      0.473342  0.0244   0.0339   0.0457    0.0384   0.0000      0.365993   442.6692       2.41723       22.7517       1.50681      -2.83558      -2.36160      0.318326      0.436025      0.483710      0.552700      0.586546      0.620991
  85   9 3418.9492    3.6231  3.2428 12.8063  0.0001      0.513190  0.0346   0.0207   0.0637    0.0302   0.0000      0.176202   442.5521       2.31861       21.1916      0.719584      -2.45565      -2.15823      0.447203      0.593757      0.683484      0.749049      0.805727      0.842617
  85  10 3628.5696    2.6839  5.9343 12.4296 -0.0007      0.169174  0.0689   0.0118   0.1123    0.0265   0.0000      0.144756   442.1060       3.33761       21.8683       4.03239      -3.40094      -1.24942      0.756495       1.02982       1.16104       1.28954       1.36456       1.44729
  86   1 1401.1187    0.1521  0.1566 10.0383  0.0000       47.0901  0.0076   0.0048   0.0179    0.0152   0.0000       24.3281   440.6363     -0.305786       22.0961      0.133049      -3.68310     0.0876160      0.113419      0.148743      0.179108      0.192046      0.210819      0.242982
  86   2 1743.9716    0.4082  0.5371 10.0104  0.0000       20.3592  0.0116   0.0061   0.0260    0.0269   0.0000       2.28329   441.4881     -0.103266       22.3457      0.379574      -3.74272      0.371381      0.179188      0.241380      0.282038      0.305783      0.319157      0.345473
  86   3 2028.3530    0.7969  0.9897 10.4254  0.0000       9.07652  0.0175   0.0086   0.0342    0.0463   0.0000       1.01472   442.2056     -0.186695       23.0349      0.462769      -3.46116      0.269371      0.228515      0.310326      0.342564      0.388489      0.419268      0.430900
  86   4 2294.1692    1.3887  1.4127 11.1780  0.0000       4.95441  0.0224   0.0125   0.0408    0.0501   0.0000      0.658439   442.3460      0.397437       22.6395      0.180207      -2.91014    -0.0103138      0.284430      0.376780      0.425725      0.484918      0.517485      0.540718
  86   5 2537.3393    2.2398  1.6040 12.0248  0.0004       2.95922  0.0237   0.0186   0.0414    0.0465   0.0000      0.479020   442.4928       1.13872       22.9758       2.22900      -2.74632      -1.27504      0.305352      0.413461      0.468223      0.530179      0.568556      0.581715
  86   6 2771.6442    3.2508  1.5219 12.7450 -0.0001       1.98856  0.0223   0.0270   0.0393    0.0489   0.0000      0.468819   442.5525       1.34783       22.3538      0.693399      -3.05595     -0.133390      0.286576      0.385555      0.429610      0.484614      0.520935      0.533751
  86   7 2999.1853    4.2588  1.4368 13.5942  0.0000       1.44838  0.0209   0.0376   0.0396    0.0440   0.0000      0.503479   442.2925       1.42674       22.2775      0.731826      -3.43057     -0.603323      0.272194      0.365143      0.413246      0.470779      0.494893      0.521562
  86   8 3218.7760    4.2940  1.9098 13.4908  0.0000      0.769173  0.0251   0.0325   0.0464    0.0370   0.0000      0.369527   443.5716       2.36822       21.9879       1.01815      -3.66836     -0.956739      0.319041      0.426615      0.486183      0.533507      0.574945      0.603074
  86   9 3433.0508    3.5251  3.4992 12.7058  0.0000      0.176126  0.0368   0.0193   0.0675    0.0316   0.0000      0.163813   442.7108       2.90416       21.2160       1.89616      -2.60247      -1.28467      0.470759      0.627996      0.697098      0.785136      0.841201      0.884771
  86  10 3643.6674    2.6192  5.9872 12.4460 -0.0004      0.506680  0.0706   0.0116   0.1150    0.0267   0.0000      0.142351   445.4715       1.95362       20.4471       2.21361      -3.53119      -1.50910      0.777502       1.03778       1.17536       1.30784       1.38344       1.45489
  87   1 1408.0429    0.1592  0.1598 10.0112  0.0000       11.2763  0.0083   0.0047   0.0145    0.0153   0.0000       21.1088   440.2021   -0.00601268       22.1999      0.270079      -3.58387     -0.221289      0.131927      0.168796      0.182181      0.207928      0.219624      0.233521
  87   2 1751.5024    0.4131  0.4965 10.0752  0.0000       18.7803  0.0115   0.0062   0.0225    0.0262   0.0000       2.28660   441.1015     -0.186646       22.4796      0.270471      -3.48258     -0.193289      0.180996      0.245837      0.284292      0.301529      0.324777      0.335508
  87   3 2037.1664    0.8062  1.0331 10.4044  0.0000       9.09262  0.0179   0.0085   0.0353    0.0476   0.0000      0.988353   441.9030      0.383456       22.3828     -0.371765      -3.84354       1.40302      0.232652      0.317947      0.352279      0.400162      0.422384      0.448509
  87   4 2303.9546    1.4215  1.4605 11.1357  0.0000       5.39050  0.0223   0.0123   0.0413    0.0484   0.0000      0.628228   441.9630      0.890911       22.0605      0.332416      -3.57908     -0.267000      0.277859      0.372280      0.413620      0.465797      0.500998      0.522459
  87   5 2547.8969    2.2256  1.7123 12.1768  0.0000       2.44810  0.0245   0.0180   0.0450    0.0386   0.0000      0.463816   441.9607      0.186379       21.8761     -0.653161      -2.57015     -0.464756      0.311797      0.425124      0.478202      0.527273      0.561198      0.581877
  87   6 2783.3614    3.3403  1.5040 12.9708  0.0000       2.69142  0.0219   0.0282   0.0402    0.0447   0.0000      0.499112   442.5701      0.790686       22.6367      0.946697      -3.65091     -0.172154      0.278598      0.380902      0.425969      0.489287      0.508039      0.541026
  87   7 3011.6605    4.2851  1.5058 13.4617  0.0000       1.08112  0.0219   0.0361   0.0385    0.0455   0.0000      0.475312   442.6876       1.42275       21.9739      0.804641      -3.08959      0.661876      0.276314      0.372454      0.423455      0.468251      0.495988      0.530764
  87   8 3232.0205    4.3320  2.0020 13.4029  0.0000      0.636806  0.0253   0.0314   0.0468    0.0363   0.0000      0.306007   442.8262       2.65213       23.7977      0.763255      -3.59830      0.442600      0.313227      0.436772      0.483778      0.548522      0.580956      0.607010
  87   9 3447.2056    3.4238  3.4268 12.8185 -0.0002      0.589414  0.0368   0.0192   0.0681    0.0298   0.0000      0.174850   442.8561       3.30069       21.8984      0.304896      -4.61782      -1.00625      0.459222      0.618986      0.695828      0.788248      0.831392      0.874332
  87  10 3658.5584    2.5864  6.3426 12.4834  0.0011      0.593240  0.0747   0.0112   0.1207    0.0252   0.0000      0.149008   443.4475       3.71836       21.1079     -0.896276      -1.30556     -0.650419      0.780733       1.06021       1.21556       1.33527       1.43469       1.50488
  88   1 1414.9407    0.1662  0.1952 10.0207 -0.0004       47.2750  0.0081   0.0047   0.0194    0.0160   0.0000       17.9093   440.3333     -0.294369       22.0330     0.0328175      -3.63753      0.279949      0.135009      0.174873      0.210837      0.225857      0.230227      0.235691
  88   2 1758.9830    0.4377  0.5192 10.0339  0.0000       14.8209  0.0110   0.0062   0.0234    0.0279   0.0000       2.06107   441.0960     -0.221966       22.5567      0.286432      -3.43309      0.513673      0.167898      0.216767      0.246007      0.281081      0.293239      0.308132
  88   3 2045.9459    0.8316  1.0356 10.4469 -0.0003       8.99672  0.0180   0.0087   0.0346    0.0480   0.0000      0.962843   442.6410     -0.246450       22.3950    -0.0313722      -2.89181     -0.105023      0.227950      0.319628      0.350785      0.403842      0.420513      0.445119
  88   4 2313.6061    1.4088  1.5644 11.2601  0.0000       5.18992  0.0234   0.0119   0.0434    0.0421   0.0000      0.602820   442.9299     -0.223504       22.1841       1.43579      -2.96802     -0.619335      0.286911      0.386034      0.433556      0.492950      0.518107      0.545300
  88   5 2558.3555    2.2643  1.6867 12.1483  0.0000       1.90224  0.0237   0.0182   0.0445    0.0409   0.0000      0.460723   442.2063      0.417376       22.0419      0.497607      -2.92704     -0.921903      0.296314      0.398735      0.453477      0.512773      0.531579      0.559789
  88   6 2794.8906    3.3414  1.6159 12.8496  0.0000       2.60529  0.0221   0.0267   0.0413    0.0419   0.0000      0.429015   443.0152      0.516311       23.0885      0.658219      -3.98840     -0.513294      0.277771      0.372872      0.423436      0.478091      0.504224      0.525491
  88   7 3024.1021    4.3680  1.4557 13.6071  0.0000       1.24137  0.0217   0.0375   0.0386    0.0454   0.0000      0.544652   443.0718       2.52716       22.9275       1.20133      -4.14341     -0.250227      0.270955      0.366424      0.405841      0.473849      0.496935      0.515128
  88   8 3245.2088    4.3637  2.1648 13.2422  0.0001      0.423224  0.0262   0.0298   0.0476    0.0372   0.0000      0.283537   442.4825       2.34600       22.2386      0.852704      -1.80338     -0.721147      0.330285      0.450604      0.510285      0.562627      0.601364      0.641233
  88   9 3461.2501    3.4023  3.9389 12.7515  0.0005      0.383520  0.0410   0.0178   0.0749    0.0287   0.0000      0.166413   442.4547       2.12492       21.6447      0.511340      -1.64277      -2.85662      0.493690      0.672826      0.761345      0.851387      0.917415      0.956323
  88  10 3673.1526    2.5097  6.4458 12.4797 -0.0004    0.00856076  0.0796   0.0109   0.1220    0.0250   0.0000      0.148682   442.5539       2.81583       20.3599       4.15796      -5.83778      -1.01348      0.822772       1.11071       1.28491       1.40986       1.51236       1.58440
  89   1 1421.7534    0.1593  0.2033 10.0171  0.0000       58.1541  0.0092   0.0046   0.0185    0.0160   0.0000       18.1340   440.5091    -0.0987727       22.0998     -0.229961      -3.87979      0.294291      0.137845      0.189669      0.214664      0.246384      0.253187      0.269675
  89   2 1766.4089    0.4380  0.5454 10.0522  0.0000       20.7086  0.0118   0.0061   0.0241    0.0270   0.0000       2.11461   441.1980     -0.118360       22.2791      0.166385      -3.18713      0.505483      0.171786      0.233137      0.267940      0.293838      0.317729      0.332180
  89   3 2054.6493    0.8223  1.0279 10.5578  0.0000       8.56990  0.0179   0.0087   0.0355    0.0458   0.0000       1.02753   441.8958      0.335992       23.0858     -0.445287      -2.97332     -0.160289      0.233902      0.310014      0.356432      0.397459      0.419224      0.447813
  89   4 2323.1207    1.4639  1.5832 11.2556  0.0000       3.99757  0.0239   0.0122   0.0419    0.0438   0.0000      0.561266   442.4894      0.386150       22.2579      0.343916      -3.71262     -0.958674      0.293349      0.390178      0.434413      0.490239      0.526328      0.557487
  89   5 2568.8464    2.3072  1.7414 12.1501  0.0000       2.88022  0.0241   0.0181   0.0446    0.0395   0.0000      0.435613   442.5269       1.92795       22.8746       1.41497      -2.82328     -0.865095      0.300661      0.401891      0.451876      0.514506      0.552221      0.576878
  89   6 2806.4587    3.3823  1.4992 13.1088  0.0000       2.73999  0.0217   0.0290   0.0409    0.0422   0.0000      0.500607   443.0423       1.35709       22.7002      0.250168      -3.48853     -0.127639      0.264626      0.370242      0.399076      0.459180      0.486957      0.508758
  89   7 3036.4202    4.3529  1.4250 13.7835  0.0000       1.64105  0.0210   0.0383   0.0401    0.0414   0.0000      0.548408   442.9325       2.45003       22.4954       1.16088      -2.87963      -1.00997      0.261576      0.349396      0.387555      0.451102      0.479607      0.501991
  89   8 3258.3859    4.2970  2.0925 13.3772 -0.0001      0.902484  0.0264   0.0302   0.0472    0.0361   0.0000      0.327959   442.6725       3.18863       21.5176       1.14641      -3.11166     0.0172296      0.328621      0.448556      0.498769      0.564797      0.600421      0.622075
  89   9 3475.1256    3.3229  3.8752 12.7998  0.0003      0.225644  0.0413   0.0178   0.0753    0.0291   0.0000      0.169974   443.1678       3.25449       20.7481      0.660355      -3.17819      -1.63987      0.486102      0.653560      0.742028      0.837750      0.884145      0.928191
  89  10 3688.0124    2.3972  6.5757 12.5293 -0.0032      0.628064  0.0855   0.0106   0.1292    0.0242   0.0000      0.158139   443.4576       4.88090       23.0168       1.11461      -2.12598      -1.98497      0.856474       1.16877       1.31991       1.47054       1.55537       1.66156
  90   1 1428.5030    0.1684  0.2182 10.0264  0.0000       12.2384  0.0090   0.0046   0.0203    0.0153   0.0000       15.8635   440.3765   -0.00547741       22.3796   -0.00735900      -3.55014     0.0594888      0.137455      0.181973      0.217091      0.235360      0.249324      0.260252
  90   2 1773.7481    0.4420  0.5818 10.0206  0.0000       15.8864  0.0123   0.0060   0.0253    0.0290   0.0000       1.92947   441.0235     -0.228279       22.7098      0.409128      -3.97036     -0.225363      0.187206      0.258679      0.284343      0.309333      0.339573      0.360630
  90   3 2063.3154    0.8527  1.0875 10.4741  0.0000       8.87349  0.0188   0.0087   0.0356    0.0499   0.0000      0.979224   441.6526     -0.198686       23.4253      0.438916      -5.02453     -0.579485      0.234117      0.315453      0.354953      0.413285      0.421326      0.451448
  90   4 2332.6050    1.4957  1.5788 11.2749  0.0000       3.65091  0.0236   0.0125   0.0421    0.0458   0.0000      0.557863   442.3641    -0.0284647       22.0484      0.469049      -3.12344     -0.865507      0.283611      0.390968      0.423782      0.488040      0.526156      0.543015
  90   5 2579.1433    2.3158  1.7162 12.2179 -0.0000       2.00292  0.0247   0.0185   0.0439    0.0416   0.0000      0.459505   442.0808       1.23150       22.7438      0.704177      -3.82074       1.15916      0.300907      0.412143      0.462173      0.518451      0.556493      0.572110
  90   6 2817.8849    3.4557  1.5804 12.9885  0.0000       2.21262  0.0220   0.0283   0.0407    0.0427   0.0000      0.427035   442.9019      0.985806       22.8355      0.441582      -3.33149      0.321253      0.273809      0.372382      0.412351      0.464771      0.495649      0.532191
  90   7 3048.7400    4.4067  1.6007 13.5252  0.0000       2.62199  0.0220   0.0357   0.0410    0.0424   0.0000      0.455589   442.9167       2.50394       22.2533       1.50763      -3.42175     -0.139155      0.274684      0.369540      0.404061      0.459638      0.479673      0.507493
  90   8 3271.3607    4.2378  2.2999 13.3899  0.0000      0.648387  0.0274   0.0285   0.0507    0.0320   0.0000      0.295899   442.3271       2.39618       21.8399       1.15088      -2.92877     -0.555907      0.328268      0.443469      0.497011      0.573380      0.594125      0.632731
  90   9 3489.0426    3.2398  4.0476 12.8223  0.0013      0.438542  0.0441   0.0171   0.0788    0.0282   0.0000      0.168499   443.2659       3.22453       22.2970       1.87874      -4.07313      -1.19042      0.506416      0.687584      0.780262      0.878531      0.918157      0.977710
  90  10 3702.7181    2.4487  7.0508 12.4751  0.0014      0.670358  0.0857   0.0103   0.1316    0.0229   0.0000      0.145512   443.0302       2.15853       22.7498      0.201516      0.238911      0.482588      0.839919       1.13795       1.30254       1.44680       1.53037       1.61018
  91   1 1435.2439    0.1630  0.1947  9.9986  0.0000       32.5037  0.0084   0.0046   0.0178    0.0154   0.0000       17.8895   440.4080     -0.202278       22.2524      0.188147      -3.70936      0.210422      0.122989      0.156346      0.196498      0.218464      0.211731      0.237531
  91   2 1781.0395    0.4620  0.6136 10.0237  0.0000       15.7364  0.0125   0.0062   0.0258    0.0294   0.0000       1.83330   441.1166    -0.0223741       22.2435      0.139234      -3.47081     -0.299076      0.173259      0.237612      0.270512      0.295429      0.314982      0.333193
  91   3 2071.9387    0.8650  1.0967 10.5082  0.0000       9.54577  0.0187   0.0087   0.0362    0.0473   0.0000       1.01720   442.3419     -0.119124       22.9503      0.701264      -3.09730     -0.705581      0.226520      0.305890      0.341266      0.390275      0.420734      0.430324
  91   4 2342.0231    1.5214  1.5467 11.3716 -0.0006       3.89836  0.0229   0.0128   0.0431    0.0453   0.0000      0.567037   442.1729       1.02866       22.9806     -0.137752      -2.75164     -0.421355      0.279889      0.376965      0.421154      0.476693      0.510459      0.537499
  91   5 2589.5226    2.4329  1.6998 12.2304  0.0000       3.45005  0.0237   0.0190   0.0426    0.0403   0.0000      0.476884   442.9786       1.50170       22.6797      0.353677      -3.13710     -0.883145      0.284220      0.383339      0.436599      0.485632      0.512046      0.544591
  91   6 2829.2357    3.5669  1.5390 13.0725  0.0000       1.03229  0.0217   0.0294   0.0396    0.0437   0.0000      0.480046   442.7670       1.97388       21.3517    -0.0166055      -3.49442     0.0237759      0.261701      0.351343      0.404765      0.443037      0.472437      0.492146
  91   7 3060.8754    4.4478  1.5665 13.6279  0.0000       1.47849  0.0217   0.0364   0.0402    0.0402   0.0000      0.481686   443.0513       2.81589       22.8102       1.02254      -3.42299     -0.852034      0.263230      0.355230      0.398190      0.446926      0.474215      0.500242
  91   8 3284.3222    4.1731  2.3102 13.2751 -0.0001     0.0561572  0.0273   0.0278   0.0506    0.0340   0.0000      0.263196   443.2826       2.98822       22.1492       1.68299      -2.60318    -0.0326976      0.322905      0.442663      0.496082      0.562285      0.594845      0.633755
  91   9 3502.8896    3.1608  3.9920 12.8272 -0.0010      0.875480  0.0438   0.0170   0.0797    0.0282   0.0000      0.181948   443.0601       1.91435       22.8675       2.58784      -1.54387      -1.38192      0.504870      0.680224      0.771077      0.862469      0.925706      0.963835
  92   1 1441.9410    0.1665  0.2185 10.0210  0.0000       39.1577  0.0095   0.0045   0.0185    0.0158   0.0000       15.9105   440.2900      0.163525       21.9381     -0.280618      -3.80814    -0.0707280      0.149511      0.206980      0.226775      0.260030      0.267214      0.281428
  92   2 1788.2656    0.4731  0.6182 10.0613  0.0000       14.8349  0.0123   0.0062   0.0255    0.0295   0.0000       1.75347   440.9338     0.0609636       21.9261     -0.157594      -2.92021    -0.0639872      0.171071      0.223865      0.265972      0.288334      0.312313      0.329656
  92   3 2080.4825    0.9005  1.0702 10.6884 -0.0002       8.64290  0.0187   0.0092   0.0345    0.0464   0.0000      0.975523   442.0504     0.0743373       22.2936     0.0994585      -3.96262     -0.823153      0.226890      0.311325      0.347614      0.391425      0.406307      0.436182
  92   4 2351.4174    1.5382  1.5691 11.4571  0.0000       5.63167  0.0231   0.0128   0.0430    0.0421   0.0000      0.606687   442.0048     -0.147676       23.2837     -0.155900      -3.70181      0.100859      0.277500      0.374408      0.419443      0.470589      0.503393      0.533623
  92   5 2599.7278    2.5316  1.7875 12.2107  0.0004       1.82298  0.0241   0.0189   0.0425    0.0413   0.0000      0.428554   442.2465      0.525406       22.9869      0.413955      -3.59192     -0.325215      0.289438      0.392300      0.439219      0.497555      0.532584      0.547645
  92   6 2840.5708    3.6530  1.4872 13.0900  0.0004       1.12368  0.0204   0.0297   0.0391    0.0444   0.0000      0.470998   442.9823       1.75428       21.7810      0.807220      -3.55034     0.0909251      0.249368      0.334145      0.379363      0.423382      0.455325      0.477133
  92   7 3072.9492    4.5620  1.5553 13.6303  0.0006       1.01932  0.0213   0.0367   0.0391    0.0412   0.0000      0.438581   442.9688       1.87024       22.0985      0.585099      -3.69058     -0.179972      0.253461      0.344414      0.375219      0.431660      0.451832      0.481786
  92   8 3297.2677    4.1240  2.3902 13.2092 -0.0001      0.438411  0.0279   0.0262   0.0511    0.0339   0.0000      0.255201   442.4793       2.45525       22.1632       1.20262      -2.01582      -1.34349      0.328138      0.436111      0.487232      0.549720      0.592698      0.620113
  92   9 3516.6423    3.1573  4.6163 12.7462  0.0016      0.711359  0.0510   0.0157   0.0866    0.0292   0.0000      0.157498   443.1646       3.34545       23.3098       1.97904      -2.71211      -1.52924      0.559144      0.768246      0.874994      0.978943       1.04590       1.09798
  93   1 1448.5742    0.1842  0.1945  9.9755  0.0000       35.2355  0.0075   0.0047   0.0164    0.0158   0.0000       13.9215   440.1304      0.142939       22.3121    -0.0913782      -3.77246     -0.109942      0.116102      0.150793      0.178369      0.189850      0.207594      0.220017
  93   2 1795.4251    0.4757  0.5955 10.0579  0.0000       14.4474  0.0120   0.0062   0.0247    0.0299   0.0000       1.79288   440.9289     -0.223991       22.5938     -0.109336      -3.54741     0.0483984      0.164150      0.226296      0.256757      0.279491      0.305026      0.329705
  93   3 2088.9986    0.8872  1.0692 10.7391  0.0000       9.89862  0.0186   0.0091   0.0356    0.0449   0.0000       1.04903   441.7911      0.552204       21.9742      0.547852      -3.51398      0.491262      0.224514      0.301135      0.345437      0.390371      0.408904      0.438675
  93   4 2360.6571    1.5554  1.7110 11.4913 -0.0000       4.56795  0.0247   0.0124   0.0452    0.0396   0.0000      0.563923   442.2859      0.696026       22.7153      0.208610      -3.18909    -0.0328127      0.286278      0.394503      0.440500      0.498855      0.526926      0.561983
  93   5 2609.9091    2.5684  1.7142 12.2299  0.0000       1.21489  0.0228   0.0194   0.0424    0.0427   0.0000      0.428630   442.6246      0.932807       21.8601      0.260046      -4.18323     -0.255440      0.268420      0.365689      0.407801      0.478211      0.501490      0.526428
  93   6 2851.8471    3.6630  1.5678 13.0293 -0.0002       1.99734  0.0212   0.0291   0.0402    0.0447   0.0000      0.455115   442.9135       1.53165       22.0302      0.319643      -3.06115      0.369215      0.249627      0.337480      0.379888      0.437448      0.460310      0.478515
  93   7 3085.0028    4.5458  1.6075 13.5973  0.0001      0.884522  0.0217   0.0360   0.0399    0.0399   0.0000      0.409560   443.1832       3.26404       22.3354      0.770197      -3.80920      -1.11328      0.253987      0.351783      0.392922      0.439846      0.469694      0.489278
  93   8 3310.1992    4.0744  2.5617 13.1959  0.0005       1.07820  0.0294   0.0252   0.0531    0.0327   0.0000      0.234104   443.2590       2.66235       22.3140       2.36747      -1.58241      -1.54711      0.338947      0.461972      0.518091      0.582280      0.616104      0.654825
  93   9 3530.3219    3.0909  4.5640 12.7342 -0.0009      0.724487  0.0499   0.0151   0.0863    0.0287   0.0000      0.174805   442.6798       3.02083       21.5233       2.59292      -6.22246      0.244727      0.537344      0.719014      0.819621      0.919224      0.975383       1.03633
  94   1 1455.1733    0.1860  0.2653  9.9543  0.0000       36.1836  0.0098   0.0044   0.0205    0.0162   0.0000       11.2194   440.2979     -0.286838       22.1554      0.214952      -3.53199      0.117991      0.135073      0.177558      0.208772      0.229597      0.243338      0.258338
  94   2 1802.5704    0.4922  0.6321 10.0986  0.0000       16.6968  0.0122   0.0063   0.0258    0.0297   0.0000       1.73984   440.9900     0.0922290       22.6700      0.255588      -3.19320     -0.554237      0.167624      0.224670      0.252598      0.279045      0.302486      0.315762
  94   3 2097.4290    0.9359  1.1848 10.5621  0.0006       8.46790  0.0198   0.0091   0.0366    0.0523   0.0000      0.909041   441.8451      0.259175       22.4989      0.173678      -3.39210     0.0427554      0.236921      0.323632      0.359579      0.402175      0.427496      0.453756
  94   4 2369.8493    1.6259  1.6898 11.4683  0.0000       3.88142  0.0238   0.0129   0.0435    0.0417   0.0000      0.508440   442.1400      0.858102       22.4281       1.18505      -3.90288     -0.581851      0.284301      0.392417      0.443173      0.493620      0.528691      0.550718
  94   5 2620.1126    2.5847  1.6930 12.3266  0.0001       2.15977  0.0232   0.0196   0.0412    0.0405   0.0000      0.435036   442.7238      0.938351       22.8311      0.866838      -3.43600      -1.31742      0.266443      0.370213      0.410470      0.473323      0.496974      0.519204
  94   6 2863.0621    3.7887  1.5566 13.1079 -0.0002       2.36517  0.0212   0.0301   0.0387    0.0443   0.0000      0.497246   442.9506      0.927814       22.7925      0.272091      -3.00763     0.0797527      0.253134      0.346929      0.383649      0.442165      0.479886      0.491517
  94   7 3096.9147    4.5268  1.6558 13.7083 -0.0004      0.228732  0.0226   0.0356   0.0411    0.0383   0.0000      0.420262   443.2229       1.81124       22.4511       1.32840      -2.77315     -0.106804      0.263905      0.357166      0.394377      0.447968      0.480810      0.513202
  94   8 3322.9881    4.0467  2.6221 13.2001  0.0000       1.16753  0.0295   0.0250   0.0539    0.0326   0.0000      0.226917   443.1275       1.88486       22.5064      0.283226      -3.35472      -1.37945      0.343383      0.470199      0.523251      0.590399      0.626850      0.651465
  94   9 3543.7591    3.0782  4.9275 12.6985  0.0009      0.147745  0.0547   0.0143   0.0919    0.0284   0.0000      0.172287   443.0826       3.23484       21.8716       2.20131      -2.02867      -1.60894      0.575694      0.769683      0.885400      0.979675       1.03903       1.09641
  95   1 1461.7099    0.1849  0.2249  9.9731  0.0000       36.7076  0.0087   0.0046   0.0176    0.0154   0.0000       12.9113   440.0717    0.00905440       22.2082      0.113885      -3.52703     -0.247312      0.121818      0.161821      0.178135      0.201324      0.222477      0.239189
  95   2 1809.5943    0.4970  0.6269 10.1333  0.0000       14.4596  0.0122   0.0063   0.0256    0.0295   0.0000       1.72392   440.9147    -0.0780985       22.2254     -0.414050      -3.47558      0.598173      0.162740      0.220864      0.247992      0.282003      0.303865      0.323405
  95   3 2105.7754    0.9569  1.1806 10.6913  0.0000       7.05662  0.0196   0.0094   0.0372    0.0497   0.0000      0.961734   442.4436      0.125914       22.4477     0.0205314      -3.90840    -0.0448343      0.229029      0.310179      0.343887      0.393496      0.412040      0.439968
  95   4 2378.9055    1.6763  1.7032 11.5810  0.0000       2.34311  0.0238   0.0132   0.0448    0.0395   0.0000      0.554177   442.1782      0.127280       21.8971      0.767441      -3.96156     -0.490279      0.265790      0.367299      0.417326      0.468344      0.480694      0.523880
  95   5 2630.1821    2.6328  1.7903 12.3750  0.0004       1.10849  0.0240   0.0197   0.0438    0.0399   0.0000      0.430929   442.8682      0.947955       21.8225     0.0696315      -3.89818     -0.600287      0.276412      0.375530      0.422343      0.481589      0.505794      0.537994
  95   6 2874.1735    3.7419  1.5454 13.2333  0.0000       1.24618  0.0211   0.0299   0.0397    0.0403   0.0000      0.467586   442.9526       1.27981       22.7254      0.939807      -3.34459     -0.409486      0.246079      0.328246      0.378384      0.425667      0.451678      0.470587
  95   7 3108.8712    4.5714  1.7090 13.5640  0.0000      0.709165  0.0223   0.0346   0.0408    0.0395   0.0000      0.379031   442.6749       1.62546       22.0355      0.655668      -3.02218     -0.556034      0.263145      0.357044      0.405000      0.450778      0.481526      0.499361
  95   8 3335.6363    3.9781  2.8154 13.1523  0.0000      0.796341  0.0307   0.0237   0.0569    0.0311   0.0000      0.220366   443.1947       2.30609       22.1794     -0.150488      -3.17085      0.357290      0.350231      0.479810      0.540870      0.618750      0.650875      0.676798
  95   9 3557.3236    2.9374  5.0193 12.7275  0.0000      0.328879  0.0591   0.0136   0.0967    0.0278   0.0000      0.184052   443.4052       2.26461       22.9528       1.74551      -2.30804     0.0860170      0.599797      0.814697      0.925075       1.03305       1.09831       1.16422
  96   1 1468.1960    0.1995  0.2366  9.9964  0.0000       20.2213  0.0082   0.0046   0.0182    0.0154   0.0000       10.9710   440.1923    -0.0310624       22.0420      0.182765      -3.82411     0.0401337      0.112208      0.153989      0.177613      0.189301      0.197469      0.214001
  96   2 1816.5887    0.4974  0.6583 10.1004  0.0000       14.3601  0.0132   0.0061   0.0251    0.0306   0.0000       1.67017   440.9560      0.108598       22.2846      0.187229      -3.03408     -0.547836      0.168582      0.230449      0.258999      0.294772      0.293086      0.322651
  96   3 2114.1643    0.9677  1.2043 10.7199  0.0000       7.21939  0.0202   0.0094   0.0375    0.0511   0.0000      0.924129   442.0750     -0.325799       22.1622      0.881955      -3.84059      0.157107      0.220981      0.313304      0.339722      0.392558      0.410478      0.432127
  96   4 2388.0314    1.6599  1.6193 11.6784  0.0000       3.53692  0.0238   0.0133   0.0429    0.0398   0.0000      0.586733   441.9395      0.974858       21.8936       1.38520      -3.12606     -0.457614      0.271248      0.371391      0.411120      0.471886      0.499241      0.515390
  96   5 2640.2507    2.6365  1.7871 12.5205 -0.0001       2.16350  0.0241   0.0199   0.0446    0.0375   0.0000      0.442650   442.9564       1.13303       21.9292     0.0704471      -3.74047      -1.00700      0.269183      0.361703      0.409442      0.458069      0.492128      0.520024
  96   6 2885.2631    3.8447  1.6132 13.2333  0.0000       2.45372  0.0215   0.0300   0.0399    0.0402   0.0000      0.538440   443.1540       2.10289       22.0927      0.910350      -3.66796    -0.0196025      0.250202      0.337778      0.378708      0.429437      0.458524      0.476318
  96   7 3120.6629    4.5703  1.7190 13.5995  0.0000     -0.240858  0.0223   0.0343   0.0415    0.0391   0.0000      0.428609   443.0363       1.68064       23.0042      0.745655      -3.51292      -1.35964      0.252812      0.346906      0.388313      0.433062      0.456176      0.479766
[truncated: 166,744 more chars]
