# Supplementary material for: Global-Mode Analysis of Full-Disk Data from the Michelson Doppler Imager and the Helioseismic and Magnetic Imager
Source: Sol Phys. 2018 Jan 31;293(2):29. doi: 10.1007/s11207-017-1201-5 (PMC6566312; doi:10.1007/s11207-017-1201-5)
Supplement: Supplementary file 2 — (TAR 362.4 MB) [file 11207_2017_1201_MOESM2_ESM.tar › HMI/hmivw72d.7768]

   0  12 1822.0694    0.3626  0.2720  9.8014  0.0000  0.0899   0.0879   0.2265    0.2840   0.0000    -0.0000       0.00000       0.00000       0.00000       0.00000       0.00000       0.00000       0.00000       0.00000       0.00000       0.00000       0.00000
   0  14 2093.4665    0.8045  0.6446  8.3186  0.0000  0.0928   0.1196   0.3424    2.2713   0.0000    -0.0000       0.00000       0.00000       0.00000       0.00000       0.00000       0.00000       0.00000       0.00000       0.00000       0.00000       0.00000
   0  23 3303.6170    4.2807  1.4194  5.2435  0.0000  0.1563   0.5437   0.6672 1000.0000   0.0000    -0.0000       0.00000       0.00000       0.00000       0.00000       0.00000       0.00000       0.00000       0.00000       0.00000       0.00000       0.00000
   0  24 3439.1766    2.1198  0.9115 13.5009  0.0000  0.1581   0.3865   0.7720    0.5352   0.0000    -0.0000       0.00000       0.00000       0.00000       0.00000       0.00000       0.00000       0.00000       0.00000       0.00000       0.00000       0.00000
   1  11 1749.1943    0.3313  0.4426  9.7318  0.0000  0.1928   0.0507   0.1982    0.1688   0.0000   574.8390      -39.5899       0.00000       0.00000       0.00000       0.00000       109.397       165.951       0.00000       0.00000       0.00000       0.00000
   1  12 1885.1231    0.4650  0.3790 10.0549  0.0000  0.0848   0.0607   0.1432    0.1675   0.0000   495.1145      -17.6978       0.00000       0.00000       0.00000       0.00000       124.959       49.8635       0.00000       0.00000       0.00000       0.00000
   1  13 2020.8362    0.5618  0.4546 10.3037  0.0000  0.0732   0.0726   0.1961    0.1808   0.0000   399.2657       56.5792       0.00000       0.00000       0.00000       0.00000       101.588       55.9089       0.00000       0.00000       0.00000       0.00000
   1  14 2156.7291    0.7961  0.6556 10.1536  0.0000  0.0830   0.0783   0.1996    0.3261   0.0000   368.1122      -51.4202       0.00000       0.00000       0.00000       0.00000       100.937       59.6592       0.00000       0.00000       0.00000       0.00000
   1  15 2291.9494    1.2420  0.8025  9.3325  0.0000  0.0834   0.0997   0.1847    1.1115   0.0000   586.8520      -14.3196       0.00000       0.00000       0.00000       0.00000       114.476       49.4043       0.00000       0.00000       0.00000       0.00000
   1  17 2559.2208    1.9408  0.7005 10.6360  0.0000  0.0717   0.1733   0.2376    1.0343   0.0000   439.0606       26.4642       0.00000       0.00000       0.00000       0.00000       79.5427       52.3382       0.00000       0.00000       0.00000       0.00000
   1  18 2693.4501    2.5497  1.0742  2.4056  0.0000  0.0796   0.1913   0.2801 1000.0000   0.0000   415.7962       36.6452       0.00000       0.00000       0.00000       0.00000       90.8962       63.7732       0.00000       0.00000       0.00000       0.00000
   1  19 2828.2762    2.8621  0.6571 12.7493  0.0000  0.2610   0.3464   0.3852    0.5192   0.0000   316.5355       51.5581       0.00000       0.00000       0.00000       0.00000       398.317       132.071       0.00000       0.00000       0.00000       0.00000
   1  23 3368.6439    3.6024  1.4618 12.6025  0.0066  0.1224   0.3392   0.4532    1.1668   0.0000   140.6897       89.9756       0.00000       0.00000       0.00000       0.00000       152.365       88.0139       0.00000       0.00000       0.00000       0.00000
   1  24 3504.3219    2.2610  1.1424 13.2852 -0.0832  0.1548   0.2905   0.3751    0.5805   0.0000   266.4978       266.976       0.00000       0.00000       0.00000       0.00000       154.501       126.728       0.00000       0.00000       0.00000       0.00000
   1  26 3776.7226    2.2148  6.1517  6.5518  0.0070  0.2985   0.0716   0.9547    7.0769   0.0000   590.3627      -62.7843       0.00000       0.00000       0.00000       0.00000       354.287       201.312       0.00000       0.00000       0.00000       0.00000
   1  27 3914.4309    1.6726  5.8226 10.4009  0.0227  0.2996   0.0806   0.9298    0.5854   0.0000   462.6849      -631.754       0.00000       0.00000       0.00000       0.00000       349.815       228.884       0.00000       0.00000       0.00000       0.00000
   2  11 1810.2010    0.3763  0.3349  9.9997  0.0000  0.0674   0.0531   0.2134    0.1223   0.0000   414.9689       33.5190       11.3963       2.16610       0.00000       0.00000       67.0408       54.1203       17.9245       11.0809       0.00000       0.00000
   2  12 1945.7429    0.5045  0.3966  9.9113  0.0000  0.0525   0.0516   0.1061    0.1735   0.0000   435.6916       7.47211       5.66271       3.20171       0.00000       0.00000       37.0001       30.5033       19.1682       7.06188       0.00000       0.00000
   2  14 2217.5920    0.9838  0.5713 10.6252  0.0000  0.1097   0.0838   0.1446    0.2498   0.0000   455.7879       18.3662      -28.6595       14.9575       0.00000       0.00000       67.4587       48.9413       68.3728       16.3068       0.00000       0.00000
   2  15 2352.2826    1.4211  1.0188  9.3745  0.0018  0.0749   0.0873   0.2153    1.3384   0.0000   402.3047       37.6425       32.1659      -5.85863       0.00000       0.00000       45.0729       35.8128       33.6830       10.3363       0.00000       0.00000
   2  16 2485.9497    1.7511  1.0630 -0.3362  0.0000  0.0674   0.1049   0.2024 1000.0000   0.0000   437.3054      -27.1801       28.6414       10.6024       0.00000       0.00000       45.2133       36.9611       23.9285       8.85055       0.00000       0.00000
   2  17 2619.6536    2.0154  1.1235  9.7573  0.0000  0.0707   0.1225   0.2034    2.5827   0.0000   493.6549      -38.6652      -20.9987      -13.3177       0.00000       0.00000       55.4703       44.3358       22.6746       8.79428       0.00000       0.00000
   2  19 2889.7313    3.4149  0.8563 11.7917 -0.0021  0.0550   0.2183   0.1765    0.7363   0.0000   489.9385       34.3354       2.80675      -6.29144       0.00000       0.00000       37.7808       31.8166       20.0188       7.20973       0.00000       0.00000
   2  20 3024.8094    3.7322  0.9642 11.0954  0.0000  0.0787   0.2148   0.1544    1.6488   0.0000   446.8225       10.3808       61.0797      -1.13413       0.00000       0.00000       70.7012       52.8970       23.6816       6.98141       0.00000       0.00000
   2  22 3295.1336    3.8601  1.6442 -1.1507  0.0000  0.0790   0.1787   0.2263 1000.0000   0.0000   403.8856       103.298       48.2784      -4.33841       0.00000       0.00000       53.9134       45.9040       28.9724       10.8358       0.00000       0.00000
   2  23 3431.3196    2.8612  2.0067 12.4557  0.0000  0.1115   0.1510   0.3022    0.2992   0.0000   488.1996      -13.6726       15.6775       47.4974       0.00000       0.00000       78.5500       71.3436       35.4067       15.5577       0.00000       0.00000
   2  24 3567.0151    2.5017  3.4446 11.3200  0.0000  0.1421   0.0959   0.3902    0.3495   0.0000   406.2574       157.927       13.5857      -11.9077       0.00000       0.00000       94.1058       80.7610       54.2475       20.2286       0.00000       0.00000
   3  13 2137.7433    0.8643  0.6536 10.2275  0.0000  0.0516   0.0556   0.1249    0.2396   0.0000   414.5991       23.7050       1.83202      -3.80300       5.26924       1.78077       21.9259       22.1519       17.5255       11.0098       5.02813       1.54712
   3  14 2273.3577    1.0560  0.9068  9.5465  0.0000  0.0561   0.0567   0.1478    0.4943   0.0000   396.4995       23.1259       8.01685       13.6753       1.76954       1.08350       24.5080       27.9420       19.1082       11.7283       5.47455       1.87693
   3  15 2407.6602    1.4952  0.8604  9.0648  0.0000  0.0520   0.0870   0.1255    1.8383   0.0000   438.2797      -29.7928      -13.9449      -3.66614      -6.66917       1.00430       27.7391       27.0236       18.9939       10.3839       5.13653       1.58499
   3  17 2676.2776    2.3435  0.9021 10.6633  0.0000  0.0653   0.1379   0.1347    1.3695   0.0000   420.4188      -19.8412       6.35789       6.72458       8.23215     -0.648969       32.8016       34.1843       23.5706       14.5330       6.55601       2.09288
   3  18 2811.4250    2.8051  1.1334  1.6308  0.0000  0.0586   0.1374   0.1746 1000.0000   0.0000   487.5656       55.6112      -10.8509       22.1630       2.05665       1.09590       29.7931       28.4379       20.9543       12.3640       5.49568       1.52277
   3  19 2947.0964    3.7410  0.7761 12.0161  0.0000  0.0443   0.2072   0.1226    0.5532   0.0000   417.1051      -12.7893       3.57615       4.98467      -4.01298     -0.193037       23.4427       22.9945       15.9429       9.11663       4.01440       1.28835
   3  20 3082.4063    3.6362  1.4238 12.0257  0.0000  0.0746   0.1590   0.1701    0.4955   0.0000   423.2141       81.1777       37.9044       2.62669       1.43972     -0.360409       30.4042       35.1979       25.8923       14.2829       7.75620       2.58283
   3  21 3217.8780    3.9086  1.1785 12.0926  0.0000  0.0602   0.1863   0.1647    0.7498   0.0000   436.4241       50.1463       8.38783      -9.44949       3.58217      -1.19782       31.5574       29.7627       22.4971       12.5372       5.90230       1.63517
   3  22 3353.5661    3.3233  1.4346 12.4281  0.0005  0.0668   0.1552   0.2046    0.3829   0.0000   450.3050       18.1608      -16.0740       48.8935       10.6372       1.49272       33.9028       31.9311       24.4389       13.9945       6.61750       1.85889
   3  23 3489.7187    2.7646  2.4227 11.7678  0.0000  0.0996   0.1031   0.2461    0.2759   0.0000   403.2921       34.7452      -2.55884      -1.32635      -3.60863       3.56935       46.6808       46.7478       34.3857       21.6379       9.42881       3.07817
   3  24 3626.2198    2.3271  3.8784 11.2400  0.0000  0.1323   0.0711   0.3274    0.2201   0.0000   337.0495      -24.2613       52.5447       4.65122       26.0321       1.42881       62.7420       63.1665       48.8341       28.0128       13.8270       4.12257
   3  25 3763.1066    1.8984  5.0324 11.1510  0.0000  0.1820   0.0595   0.4467    0.1885   0.0000   374.2101      -96.8729       45.5451       14.1659      -15.0203       4.63298       97.2466       99.5318       63.5526       35.4030       15.3070       5.23330
   4  10 1777.9989    0.3785  0.2261  9.8512  0.0000  0.0466   0.0386   0.0751    0.0846   0.0000   432.3369       3.05828      0.800503      -4.21548       2.07712      -1.78243       19.5540       20.6654       20.4045       10.1283       4.13604       4.05070
   4  12 2051.5737    0.6416  0.6315  9.6941  0.0000  0.0516   0.0383   0.1098    0.1805   0.0000   443.4546       29.4196       6.54502       12.3907      -4.70630     -0.310858       22.3124       25.1648       18.4773       11.1244       5.71329       2.93965
   4  13 2188.3967    0.8515  0.6038 10.2742  0.0000  0.0414   0.0458   0.1152    0.2408   0.0000   409.1157       21.3424      -6.23290       18.2439      -7.20877      -1.60275       15.7145       16.9569       14.1439       9.31313       5.97309       2.58150
   4  14 2324.1725    1.1530  1.0859  9.3160  0.0006  0.0584   0.0486   0.1611    1.0170   0.0000   415.4789       6.46307      -8.24905       4.32436      -6.47732       2.86305       18.7417       20.8044       19.0017       14.0165       8.51699       4.80522
   4  15 2458.5313    1.6782  1.1160  9.3010  0.0000  0.0634   0.0871   0.1962    4.4206   0.0000   438.1496       9.70008       5.35008       9.38337      -26.6061       6.06573       27.6363       25.6046       23.1521       15.9510       9.17889       5.12639
   4  17 2728.3450    2.5871  0.9239 11.8925  0.0000  0.0645   0.1233   0.1606    0.5561   0.0000   458.6669       45.2446       11.2509       7.64020       3.56061       1.91804       18.8605       25.2553       18.4091       15.3523       8.88639       4.61761
   4  19 3000.2069    3.6081  1.1531 11.9035  0.0019  0.0553   0.1768   0.1630    0.9231   0.0000   454.8681       28.7521       13.7664      -1.78014       6.95630       2.38750       19.9730       22.1093       18.5334       12.8197       7.25821       3.83626
   4  20 3135.8761    4.0474  1.0236 12.5042  0.0000  0.0552   0.1957   0.1312    0.6364   0.0000   416.9030       48.1639       24.8624       13.7389       2.36340      -1.98513       20.6958       23.1258       19.3078       12.2397       7.21375       3.76952
   4  21 3271.8690    3.6863  1.3829 12.3178  0.0000  0.0641   0.1572   0.1851    0.5918   0.0000   466.9201       41.4580       21.4696       8.76947      -1.18671      -6.42954       22.8188       25.6433       19.7021       15.6694       9.97080       4.30452
   4  22 3408.1159    3.2108  1.6857 12.3782  0.0000  0.0785   0.1308   0.1961    0.3791   0.0000   434.8206      -13.1868       28.3158       12.4450      -8.56764      0.139422       25.3515       30.3895       25.4401       16.9853       10.7434       4.92612
   4  23 3544.7731    2.5485  3.0211 11.6877  0.0000  0.1096   0.0790   0.2731    0.2541   0.0000   434.0154       21.9736       24.7190       8.92490       9.12646      -2.30196       35.2964       40.8013       35.1332       27.2737       15.0935       8.89282
   4  24 3681.8931    2.1280  4.0018 11.2997  0.0000  0.1250   0.0576   0.3249    0.2010   0.0000   433.2434       112.536      -6.84311       5.12032       1.83743      -1.45564       46.1403       52.6930       42.8788       29.7613       17.1540       8.81614
   4  26 3956.6721    1.5588  7.2329 10.5416 -0.0037  0.1944   0.0348   0.5422    0.1641   0.0000   465.9991      -29.1352      -26.4713       17.7433      -29.6720       6.44635       63.5255       73.2152       63.9791       44.2676       26.7377       14.0064
   5  10 1823.4076    0.3531  0.3221  9.8225  0.0000  0.0351   0.0261   0.0707    0.0752   0.0000   413.4403       7.95034       3.79782       6.75166      -3.43375       1.16074       10.2765       10.7156       11.1928       7.72026       4.85108       3.32072
   5  11 1960.6167    0.5571  0.3702  9.9058  0.0000  0.0326   0.0362   0.0701    0.0944   0.0000   425.7282      -6.66701       12.9296       7.17612      -5.74876       4.23253       11.3317       9.46148       8.97545       7.10293       6.46487       3.83425
   5  12 2098.5201    0.7447  0.5951  9.9963  0.0000  0.0385   0.0383   0.0828    0.1358   0.0000   417.4547       6.99463       33.7318       9.55688      -1.82799      -1.97075       11.1988       11.7108       11.9724       8.52320       5.90609       3.74137
   5  13 2235.3574    1.0416  0.6485 10.3733  0.0000  0.0507   0.0548   0.1024    0.1559   0.0000   441.1750      -5.82602      -4.60019       12.2745      -5.23240     0.0947218       21.2406       23.7692       20.6777       13.2447       7.25369       3.92597
   5  14 2371.1103    1.3026  0.8441 10.9076  0.0000  0.0471   0.0599   0.1045    0.1832   0.0000   436.6609       18.9730       15.7728      -8.07553       9.40993      -5.75714       13.9226       16.7867       13.4325       10.6260       7.58875       4.19338
   5  15 2506.0516    1.7557  1.0077 11.2471  0.0000  0.0488   0.0763   0.1256    0.2647   0.0000   423.1284       2.18051       14.3476       11.5817       1.62252     0.0712755       15.5333       17.4893       14.7762       11.3026       7.54240       4.39873
   5  16 2641.2308    2.3251  0.8846  9.9799  0.0000  0.0414   0.0969   0.1012    1.1280   0.0000   442.7042       28.4013      -1.30816      -12.5783       9.13589       3.55960       14.0541       15.8256       13.7266       10.3691       6.29341       3.81139
   5  18 2913.8199    3.4214  1.1103  0.7662  0.0000  0.0577   0.1389   0.1402 1000.0000   0.0000   424.8684       23.3475      -15.2325       8.99042       1.80870      -5.51286       15.8685       18.7644       16.5701       12.6784       8.73040       4.97855
   5  19 3050.0659    3.6359  0.9015 12.8369  0.0000  0.0541   0.1732   0.1359    0.5661   0.0000   422.1726       12.6871       1.57789      -1.49709      -11.6257       10.2283       16.5162       17.5459       16.3208       12.4035       9.60827       5.21135
   5  22 3459.4860    3.1731  2.6295  9.9777 -0.0033  0.0872   0.0910   0.2293    5.0363   0.0000   452.5677       34.7598       49.5067       13.6094      -15.9645      -9.74274       26.2945       30.6375       26.9830       21.0140       13.6962       8.33247
   5  23 3596.7450    2.3016  2.9689 12.0379  0.0000  0.1012   0.0708   0.3034    0.2212   0.0000   476.4269       61.6127       18.9916       16.0319      -13.7938      -9.75621       28.2440       33.0737       31.9545       23.7565       17.5568       10.3371
   6   8 1587.5062    0.1998  0.0740  9.7622  0.0000  0.0274   0.0297   0.0312    0.0528   0.0000   439.9963      -4.87160       12.0594       2.81406       2.61078     -0.129388       5.63904       7.80487       6.15504       6.40745       4.09288       2.48264
   6  11 2004.0850    0.6255  0.4029 10.0580  0.0000  0.0298   0.0354   0.0681    0.0963   0.0000   433.9479      -3.57269       11.7181       5.57162       1.78691      0.214452       7.66827       8.69379       7.98979       6.55029       5.10494       3.01429
   6  12 2142.5525    0.8701  0.5718  9.9437  0.0000  0.0339   0.0404   0.0747    0.1470   0.0000   433.0398      -9.90153       11.9522      -2.20544      0.825412      0.818276       8.01055       8.99217       9.33732       7.06874       5.19268       3.34001
   6  13 2279.7823    1.1040  0.8728 10.3037  0.0000  0.0400   0.0445   0.1069    0.1784   0.0000   440.4243       8.95411       2.26753      -10.5922      -7.88945       4.52959       10.9424       13.0121       11.4346       9.35158       6.41379       4.21899
   6  14 2415.5560    1.4395  0.9145 11.1723  0.0000  0.0436   0.0572   0.1060    0.1550   0.0000   454.2993       7.97705       11.1548       1.46752      -1.09068       9.81321       10.4696       11.7646       10.8505       9.04037       7.39782       4.79702
   6  15 2551.1699    1.9757  0.8643 11.2991  0.0000  0.0413   0.0776   0.0949    0.2103   0.0000   434.2347      -8.92629       15.5964      -13.8770       1.16068      0.818088       9.49019       11.2131       10.8527       8.73893       6.31362       4.05241
   6  16 2687.2122    2.4199  0.8522 12.2182  0.0000  0.0376   0.1071   0.1161    0.1577   0.0000   427.9465      -17.2427       30.7147       16.1570      -9.63030       3.15981       9.09241       11.4891       10.4092       9.09808       5.63772       4.03880
   6  17 2823.8311    2.9701  0.8826 11.8431  0.0000  0.0415   0.1181   0.1017    0.2750   0.0000   446.9807       20.5369       15.9053       15.8596      -2.99882      -2.00502       8.86557       11.9099       10.3430       8.51912       6.01844       4.12570
   6  18 2960.7401    3.3634  1.1681 11.8016 -0.0011  0.0433   0.1207   0.1260    0.4215   0.0000   428.7986       26.5163       18.9641      -7.76730      -4.33373     -0.421701       10.7760       13.4150       11.6822       9.59484       7.14865       4.45111
   6  19 3097.3744    3.7768  1.0286 12.0899  0.0000  0.0450   0.1413   0.1065    0.4877   0.0000   423.4040       28.4970       1.32435       17.9752      -2.10082      -3.02696       12.5837       13.5267       11.0385       11.0026       7.84835       5.20884
   6  20 3234.1575    3.8398  1.2587 12.3304 -0.0039  0.0658   0.1375   0.1351    0.4606   0.0000   436.3992       9.95855       12.4768      -5.21896       8.59456       7.95967       22.6566       28.2500       23.9391       17.8319       11.0983       6.27139
   6  21 3371.1097    3.5042  1.8953 10.9501  0.0042  0.0663   0.0965   0.1632    0.9020   0.0000   455.1598       19.2906       10.7282       32.7963       3.00397      -11.2183       16.3820       20.1494       16.9790       14.9058       11.6158       7.62695
   6  22 3508.2964    2.8424  2.3781 11.7664  0.0031  0.0854   0.0808   0.2158    0.3573   0.0000   442.9071       82.5362      -32.8960      -10.8193       10.7304   -0.00735296       18.9946       25.8436       22.7031       18.3005       14.3936       9.34978
   6  23 3645.9995    2.2761  4.0127 11.3883 -0.0004  0.1102   0.0514   0.2985    0.1814   0.0000   436.1108       90.1559       44.7237      -20.8733      -13.4524      -5.86074       27.2732       33.6271       30.3380       27.0610       18.8689       12.9211
   6  24 3783.7769    1.9360  5.2514 10.6665  0.0000  0.1263   0.0391   0.3593    0.2106   0.0000   438.1591       46.6079       42.2367      -17.9076      -2.93075       16.2417       31.5551       35.2713       33.8918       29.3664       23.1241       16.1065
   6  27 4199.1422    1.0545  9.8050 10.4649  0.0000  0.2440   0.0230   0.6644    0.0879   0.0000   398.5621       101.367       36.4211       26.0401       55.5514       13.9617       56.9887       69.4069       64.6555       57.0116       42.1659       29.4081
   7  10 1906.8658    0.4898  0.2702  9.9843  0.0000  0.0311   0.0314   0.0497    0.0703   0.0000   435.0229      -6.54751       3.52676       4.03122      -2.45347     -0.929804       9.92192       13.5154       11.0790       8.48214       6.49151       3.29394
   7  11 2045.8342    0.6345  0.6222 10.0982  0.0000  0.0356   0.0277   0.0815    0.0987   0.0000   433.6046      -4.43657      0.904587       1.34441      -3.22249       1.79219       7.27555       7.93494       8.92675       6.97930       5.57165       4.10972
   7  12 2184.5429    0.9244  0.5896 10.1122  0.0000  0.0301   0.0381   0.0683    0.1354   0.0000   430.3818      -4.60500       3.44536       5.38604       2.54782      -4.19203       6.54567       7.24176       7.12664       6.34514       5.14682       3.25873
   7  13 2322.1723    1.1996  0.7710 10.6027  0.0000  0.0382   0.0454   0.0833    0.1653   0.0000   449.9113       13.9846      -2.22857      -18.8503       1.12442      0.843786       8.17391       9.78572       9.09001       8.18304       6.44497       3.94525
   7  14 2458.1818    1.6257  0.9499 10.8925  0.0000  0.0401   0.0561   0.1045    0.1906   0.0000   429.3543      -5.30775      -2.31306       1.45737       8.40274      -5.42622       10.3533       12.5194       11.4939       9.67394       7.10740       4.63032
   7  15 2594.2712    2.0905  0.9479 11.4098  0.0000  0.0462   0.0723   0.0971    0.2005   0.0000   424.4058       4.21966       2.63303      0.762669      -6.41758       1.01704       12.0630       14.3151       13.3355       11.4007       8.78570       5.37115
   7  16 2731.1471    2.5994  0.7493 12.3909  0.0000  0.0320   0.1002   0.0940    0.1362   0.0000   438.0014       14.1015       4.55646      -5.29189       9.85229       4.20688       6.89913       8.32857       7.85862       6.72100       5.25672       3.64413
   7  17 2868.4207    3.2601  0.8089 12.7103  0.0000  0.0371   0.1209   0.0837    0.1476   0.0000   428.3990       6.82581       19.8232       12.3702       2.03369      -3.50088       8.72494       10.3292       8.84657       7.97560       6.54589       4.64749
   7  18 3005.7918    3.7645  0.7958 13.1334  0.0000  0.0342   0.1438   0.0900    0.1463   0.0000   412.2345       9.96214       18.4009      -1.01958      -13.3975      0.830469       7.26463       8.54820       8.34176       7.26002       5.54533       4.07923
   7  19 3142.9341    3.7723  1.1610 12.2274  0.0000  0.0431   0.1203   0.1005    0.3293   0.0000   435.4738       28.4333       10.2998       8.86188       7.99242      0.979590       9.49566       11.2033       10.8709       9.51882       6.96946       5.40891
   7  20 3280.0296    3.6767  1.3051 12.2216  0.0000  0.0470   0.1127   0.1054    0.3041   0.0000   426.8087       24.4621       30.1418       12.4689      -7.12510      -3.20797       10.1889       11.5304       11.9153       10.1580       7.72611       5.63030
   7  21 3417.6590    3.0727  2.4010 11.5707 -0.0024  0.0656   0.0767   0.1746    0.3036   0.0000   460.0197       36.4933       6.32017       21.5276       14.9050      -6.68770       14.7709       17.7772       16.5141       14.9564       11.0417       8.05950
   7  22 3555.4307    2.6922  2.9941 11.6623  0.0000  0.0772   0.0613   0.2219    0.1983   0.0000   435.0303       59.3160       25.7199      -32.2875       1.87888       8.35077       17.4165       20.9610       19.1432       17.0723       13.6294       9.35675
   7  23 3693.3902    2.2557  4.5943 10.7636  0.0000  0.1071   0.0390   0.2800    0.1966   0.0000   472.2700       33.3855       44.8897      -12.5435       10.4820      -27.3308       21.7733       27.5952       26.2652       22.7296       18.1299       12.2657
   7  24 3832.1290    1.8160  5.9613 10.6963  0.0003  0.1280   0.0304   0.3457    0.1364   0.0000   404.6917       49.0683       25.6232       16.0884      -22.4327       11.6215       26.6388       33.4973       31.9087       28.7815       21.4776       15.4242
   7  25 3970.4537    1.4911  7.1374 10.6248  0.0000  0.1492   0.0260   0.4467    0.1088   0.0000   453.4699     0.0971432      -39.4288       33.3241      -3.08727      -26.4727       31.0866       37.4665       37.7557       32.8640       25.3129       18.4854
   7  29 4527.7977    0.6553 14.6336 10.2433 -0.0109  0.3981   0.0178   1.1510    0.0660   0.0000   603.1245      -114.625       64.4121       47.3312       26.8983      -15.4999       77.6349       101.761       95.8132       87.2774       65.8061       49.5418
   8  10 1946.0727    0.4939  0.5115  9.9690  0.0000  0.0333   0.0227   0.0751    0.0904   0.0000   434.4295       6.81065       11.2214       11.7430      -6.54712       2.02203       5.89420       7.09495       7.37325       6.48656       4.79497       3.67127
   8  11 2086.1528    0.7230  0.4622 10.1339  0.0000  0.0276   0.0339   0.0609    0.0893   0.0000   429.6253       6.08142       19.8855      -3.78008      -5.80360       4.55376       4.62740       6.15872       5.74999       4.67702       4.31188       3.55555
   8  12 2225.1087    0.9687  0.6527 10.5568  0.0000  0.0308   0.0388   0.0732    0.1087   0.0000   438.7509      0.387085       8.63191      -3.92885      -9.82631       6.77121       5.65110       7.45793       6.35466       6.41576       5.09672       3.59816
   8  13 2362.8979    1.2917  0.8531 10.6291  0.0000  0.0346   0.0448   0.0857    0.1490   0.0000   425.9576       9.79580       15.5700       16.3302      -1.41920     -0.860330       6.55412       7.84393       7.63352       7.27262       5.69572       4.05088
   8  14 2499.5375    1.7007  0.8554 11.3181  0.0000  0.0343   0.0592   0.0849    0.1479   0.0000   429.4554      -7.69030       10.0182      -2.02680      -2.72032      0.337036       7.33251       8.83052       8.33718       7.07631       6.10266       4.45260
   8  15 2636.1756    2.1146  0.9687 11.3164  0.0000  0.0375   0.0670   0.0883    0.2047   0.0000   433.6144       13.9633       18.6613      -4.48578      -8.27191       3.73060       7.28991       9.60243       8.63873       7.89141       6.01800       4.55384
   8  16 2773.8824    2.8970  0.8441 11.3900  0.0000  0.0321   0.0930   0.0770    0.2709   0.0000   430.9041       26.3475       3.75238       15.0229      -2.87202      -2.65984       7.06358       8.64889       8.55291       7.64759       5.68101       4.03997
   8  17 2911.5431    3.2054  0.8265 12.8583  0.0000  0.0336   0.1113   0.0896    0.1414   0.0000   432.0628       33.6877       2.48107       19.1855       10.2635       1.45288       7.03112       8.43022       7.95531       7.02380       5.61871       4.39701
   8  18 3049.2404    3.5471  0.8979 13.3649  0.0000  0.0386   0.1249   0.0916    0.1348   0.0000   441.1935       11.9973       21.2372       18.8462     -0.299119       7.12482       7.89085       9.31951       9.00642       7.96317       6.87682       4.96535
   8  19 3186.8021    3.7247  1.2927 13.2878  0.0102  0.0493   0.1185   0.1299    0.1533   0.0000   466.2898       35.6549      0.308769       15.5476       3.95986       8.65373       11.2614       13.8995       12.9835       11.2521       8.92170       6.10399
   8  20 3324.4964    3.2091  1.6057 12.9596  0.0000  0.0555   0.0900   0.1472    0.1247   0.0000   440.1872       22.5473       22.4167       17.0740      -10.0879      -11.5038       10.5422       12.0759       12.3788       10.8754       9.00138       6.46503
   8  21 3462.5251    2.8865  2.3405 12.2759  0.0000  0.0628   0.0679   0.1781    0.1154   0.0000   426.7235       37.3236       6.89861       20.4868       6.05473     0.0495353       13.4161       16.4830       16.1327       13.8897       10.6368       8.32633
   8  22 3600.9264    2.3614  3.0179 11.6104  0.0000  0.0771   0.0495   0.1971    0.1409   0.0000   439.8859       61.4721       6.71953      -3.54218       4.32216       6.29081       13.7574       17.5624       16.1799       15.2608       12.3755       9.66171
   8  23 3739.5267    2.0039  4.9709 11.0808  0.0000  0.1034   0.0324   0.2848    0.1088   0.0000   426.0610       53.0363       26.8310       6.47911      -8.96199       1.65392       19.4536       24.2783       23.8673       21.1850       17.5366       13.1159
   8  24 3878.6906    1.6253  5.9354 11.0055  0.0013  0.1255   0.0278   0.3483    0.0928   0.0000   475.0359      -2.31336      -27.7882       14.2177       6.48937       34.6930       23.8008       28.1351       27.8136       25.5993       21.5013       16.2634
   9   7 1557.6519    0.2161  0.0824  9.9108  0.0000  0.0229   0.0286   0.0362    0.0429   0.0000   437.2129      -3.85699       8.72085       1.73047      -2.55977      -1.99481       5.22970       5.52320       4.52982       4.30499       4.83757       2.99150
   9   9 1843.6011    0.4398  0.3252  9.9751  0.0000  0.0237   0.0223   0.0473    0.0642   0.0000   435.6048     -0.173922       9.73223      -3.24738      -4.00719       3.72803       3.66654       4.61698       5.21408       3.79824       3.71168       2.77670
   9  10 1984.1927    0.5631  0.4387 10.1172  0.0000  0.0316   0.0284   0.0646    0.0939   0.0000   442.2121       4.76884       4.58448       1.46576      0.990421      -3.70121       6.06318       7.26480       8.71471       9.75237       8.02873       4.09611
   9  11 2125.0864    0.7722  0.7660  9.9596  0.0000  0.0343   0.0269   0.0812    0.1608   0.0000   433.3747      -3.47098       12.2556      -4.05343      -7.38432       10.9656       5.72523       7.04365       6.72990       6.10553       5.51348       4.19254
   9  12 2264.5244    1.0504  0.7568 10.5506  0.0000  0.0332   0.0375   0.0780    0.1252   0.0000   429.8417       9.07437       7.43847       1.27284       1.94031      -4.60293       5.15524       6.86125       6.84389       5.55805       5.06076       3.90167
   9  13 2402.2940    1.4594  0.8612 10.9778  0.0000  0.0334   0.0478   0.0878    0.1408   0.0000   438.2096       15.9603       16.9027      -3.09869       1.94551      -8.93049       5.89679       7.84748       7.18060       6.66261       5.45761       4.36685
   9  14 2539.5886    1.8603  0.9701 10.8949  0.0000  0.0371   0.0562   0.0828    0.1998   0.0000   449.1588       1.48142       4.33128       1.77452       9.53797      -2.96711       6.59547       8.36996       8.66745       7.61787       6.63414       4.82273
   9  15 2677.0861    2.3938  0.9273 11.6880  0.0000  0.0345   0.0740   0.0769    0.1608   0.0000   420.3834      -2.75101      -1.85467       19.1909       9.50102     -0.168649       6.85045       7.63138       7.51469       6.93890       5.73150       4.90279
   9  16 2815.2733    2.9857  0.8302 11.9966  0.0000  0.0373   0.0987   0.0771    0.1783   0.0000   438.1411       16.1870       15.8140       4.19908       17.0796       1.31749       9.23894       11.5940       11.1632       9.58112       6.87258       4.67732
   9  17 2953.6460    3.7789  0.7554 12.2457  0.0000  0.0296   0.1230   0.0656    0.1974   0.0000   437.8167       17.8305     -0.664838       13.2735      0.305939       1.09824       5.36550       6.41736       5.66569       5.70933       5.14802       3.89143
   9  18 3091.6128    3.9487  0.9578 12.6541 -0.0002  0.0349   0.1233   0.0825    0.1951   0.0000   432.1742       22.9953      0.998593       2.61349      -1.68749      -5.35759       6.30292       8.66637       7.86267       7.16112       5.49081       4.88324
   9  19 3229.6703    3.5823  1.0471 13.4021  0.0000  0.0390   0.1141   0.1003    0.1405   0.0000   450.7646       31.0933       4.25028      -1.03563       9.64969       2.20643       6.80485       8.54041       8.00305       7.44803       6.43428       4.92911
   9  20 3367.8754    3.1418  1.6894 13.0106  0.0000  0.0535   0.0831   0.1356    0.1069   0.0000   433.5182       10.7537      -12.7637       16.0410       10.8411      -2.54954       8.82011       11.0077       11.2078       9.73607       8.18859       6.80723
   9  21 3506.4173    2.5961  2.5391 12.4175  0.0000  0.0684   0.0579   0.1792    0.0834   0.0000   437.8956       49.4399       7.66340      -9.22968       8.53616       2.86413       11.4357       15.3307       14.2712       13.7290       11.0520       8.73682
   9  22 3645.1919    2.1960  3.4847 11.9175 -0.0012  0.0805   0.0436   0.2213    0.0795   0.0000   419.5755      -6.26653       3.87861       3.97503       15.1251       15.3117       13.9276       16.5275       16.9202       15.5121       13.2994       10.2860
   9  24 3923.4598    1.5751  6.7012 10.9872  0.0000  0.1317   0.0242   0.3522    0.0728   0.0000   457.0020       19.2093       11.4395       45.8151       9.78757      -20.0197       20.5234       25.9846       26.6511       24.6856       20.0821       16.8166
   9  25 4063.1732    1.3369  8.0756 10.6253  0.0000  0.1488   0.0208   0.4110    0.0758   0.0000   450.0004       60.8367       55.4395       28.0881      -26.2965       5.39644       25.2445       31.2370       32.3059       29.3718       24.3260       19.6363
  10   6 1443.3954    0.1179  0.1034  9.8286  0.0000  0.0211   0.0143   0.0446    0.0404   0.0000   434.2268      -1.09597       16.3388      0.443221      -7.44020      -1.40529       3.02098       3.77320       4.64008       3.49774       3.75860       2.70647
  10   7 1592.8948    0.2250  0.1668  9.7674  0.0000  0.0179   0.0166   0.0385    0.0436   0.0000   438.4322     -0.618251       14.2836      -3.58473      -3.17422      -1.19414       2.37513       3.50563       3.28278       4.32858       2.32994       2.30924
  10   8 1737.8193    0.2935  0.2641  9.9297  0.0000  0.0205   0.0177   0.0472    0.0483   0.0000   437.3351       1.12651       6.89019       6.73721      -2.03879      -4.03268       3.41446       3.79994       4.13355       3.97244       3.42851       2.84848
  10   9 1880.0075    0.4282  0.3804  9.9044  0.0000  0.0242   0.0202   0.0533    0.0630   0.0000   437.2145      -6.23649       13.5917       2.47573      -2.05499      0.639086       4.02794       5.13890       4.99725       4.37190       3.70042       2.68247
  10  10 2021.5013    0.5671  0.5838 10.0135  0.0000  0.0322   0.0222   0.0638    0.0954   0.0000   436.9445      -6.60557       17.2618     -0.270421      -8.80373       2.02833       4.68862       6.42715       5.52635       6.00439       4.86915       3.90014
  10  11 2162.8960    0.8828  0.6985  9.9651  0.0000  0.0279   0.0314   0.0768    0.2093   0.0000   438.5960       3.62782       3.55671      0.570630       4.27689       3.99640       4.33926       5.26212       5.45236       4.78233       4.26354       3.61743
  10  12 2302.8640    1.1217  0.7895 10.6938  0.0000  0.0323   0.0378   0.0769    0.1778   0.0000   442.1311       9.75226       4.20789       3.20278      0.882722      -2.90650       4.93131       6.42386       5.67970       5.89007       4.93900       4.03999
  10  13 2440.8347    1.5208  0.9987 11.1304  0.0000  0.0346   0.0466   0.0896    0.1591   0.0000   424.0831       7.62903       14.8135       9.40280      -8.21081     -0.481083       5.03990       6.63121       6.29567       6.14631       5.23554       4.06447
  10  14 2578.6421    1.9440  1.0744 11.6733  0.0000  0.0385   0.0566   0.0882    0.1491   0.0000   441.1496       19.2075       18.0868       2.54344       11.2152       4.40469       5.95006       7.70632       6.92334       7.30524       5.93420       4.92699
  10  15 2717.0723    2.5174  0.9313 11.7547  0.0000  0.0332   0.0739   0.0750    0.1667   0.0000   440.6418       1.30783       8.10697       5.78456      -5.35271      0.151408       5.61645       6.90954       7.23339       6.70178       5.54990       4.35766
  10  16 2855.7782    3.1464  0.7724 12.4006  0.0000  0.0275   0.1028   0.0705    0.1334   0.0000   440.0396       16.5609       13.8419     -0.676380      -1.45223     -0.155241       4.59142       5.25758       5.34835       4.90008       4.31674       3.52144
  10  18 3133.1085    3.7638  1.1061 12.4408  0.0000  0.0348   0.1028   0.0897    0.2033   0.0000   439.2402       13.3768       25.7724      0.799752      0.633796      -2.47565       5.33449       7.04813       6.45746       6.32064       5.49779       4.36941
  10  19 3271.4850    3.6436  1.4097 12.3371  0.0000  0.0432   0.0898   0.0997    0.1854   0.0000   432.6253       10.0525       18.3595      -1.16134      -6.61069      -4.95417       6.06791       7.84916       7.99156       7.28986       6.16267       5.23417
  10  20 3410.2650    3.2218  1.9103 12.2101  0.0000  0.0500   0.0706   0.1237    0.1258   0.0000   429.3262       15.1071       25.7385       13.9076      -4.41896      0.750167       7.61301       10.0684       9.86056       8.93653       7.73602       6.33080
  10  21 3549.1611    2.5294  3.0639 12.1490  0.0000  0.0689   0.0485   0.1804    0.0786   0.0000   428.8775       48.5876       33.8531      -6.35662       8.64472       6.90039       10.6908       13.0644       12.6086       12.8511       10.9423       8.87252
  10  22 3688.7083    2.0786  4.0470 11.7050  0.0015  0.0818   0.0367   0.2264    0.0710   0.0000   461.6857       12.6815       5.71397       15.8317      -3.57955      -1.08736       12.9447       16.1993       16.0055       15.8462       12.9901       10.7849
  10  23 3828.0286    1.7444  5.5503 11.2528  0.0000  0.1054   0.0280   0.2779    0.0715   0.0000   463.9206       53.1169       4.80889       7.51897       14.7658      -1.28158       15.6236       19.0778       20.2535       18.9451       15.9417       13.1927
  10  24 3968.2001    1.4020  6.7914 10.9713  0.0000  0.1243   0.0227   0.3474    0.0691   0.0000   438.7886       15.9842       67.8720       19.4831      -34.0778      -6.01498       18.6355       23.4148       24.0497       22.5977       19.7826       15.8067
  11   7 1627.1036    0.2250  0.1655  9.8111  0.0000  0.0220   0.0161   0.0376    0.0437   0.0000   436.3651       2.33741       9.62072      -3.93935       1.66454       1.46785       2.16539       3.90704       3.24454       3.12534       3.23295       2.09993
  11   8 1772.2438    0.3317  0.3079  9.7739  0.0000  0.0194   0.0176   0.0514    0.0509   0.0000   438.7486      -1.00561       11.0518      -3.74964      -6.96864       1.90885       2.83308       3.52365       3.49801       3.52907       3.39867       2.72363
  11   9 1915.4146    0.5289  0.3709  9.9457  0.0000  0.0219   0.0241   0.0480    0.0636   0.0000   442.6921      -8.78613       14.7073     -0.611625    -0.0879646       5.81593       3.32168       3.83079       3.53301       3.68440       3.24863       2.83405
  11  10 2057.9601    0.6485  0.6405  9.9731  0.0000  0.0269   0.0237   0.0735    0.0864   0.0000   441.5897      -4.64543       18.6222      -1.87965       7.67855      -7.92404       3.98239       5.39470       5.24845       4.92504       4.28282       3.36825
  11  11 2199.8078    0.8625  0.7764 10.2242  0.0000  0.0315   0.0277   0.0706    0.1521   0.0000   438.8822      -1.98710       14.5009       3.72171      -4.03818     -0.559971       4.87054       5.67614       5.42483       5.70704       4.86977       4.16442
  11  12 2339.9890    1.2009  0.8591 10.9062  0.0000  0.0326   0.0400   0.0820    0.1989   0.0000   441.4484      -5.34543       3.74677       4.61181     -0.840361      -5.87626       4.50737       5.66749       5.78909       5.66669       4.87367       3.92192
  11  13 2478.5498    1.5203  1.0570 11.1709  0.0000  0.0367   0.0454   0.0949    0.2292   0.0000   440.7075       3.75636       10.0192      -1.53575      -5.59641      -4.65685       4.97998       5.93325       6.16563       6.14341       5.05555       4.39639
  11  14 2616.9352    2.0551  1.0926 11.5414  0.0000  0.0369   0.0569   0.0866    0.2026   0.0000   439.7941       4.77947       10.8019      -5.97774      -14.7455      -1.02689       4.76261       6.47495       6.54510       5.94432       5.25625       4.51914
  11  15 2756.1995    2.6862  0.8112 11.9978  0.0000  0.0286   0.0790   0.0646    0.1488   0.0000   448.2143       11.8041       5.25798       8.33163       4.20407      0.177558       4.51136       5.53071       5.93247       5.53152       4.80163       3.80071
  11  16 2895.5182    3.5098  0.7445 12.5807  0.0000  0.0259   0.1109   0.0645    0.1366   0.0000   439.2175       3.53583       14.9563       6.49731      -3.66521      -3.09939       4.06555       4.95675       4.70624       4.56905       4.03479       3.50539
  11  17 3034.6639    3.8305  0.9283 12.2508  0.0000  0.0290   0.1080   0.0713    0.1865   0.0000   430.9610       18.0314       16.1732       13.0702     -0.309238      -6.02245       4.22705       5.05390       5.52971       5.40838       4.58852       3.70800
  11  18 3173.5223    3.8203  1.0027 12.8187  0.0000  0.0321   0.1061   0.0756    0.1590   0.0000   427.1845       11.4349       8.55490       7.92784       1.05608      -4.59462       5.00786       5.85419       5.99805       5.57346       4.90458       4.14477
  11  19 3312.4626    3.6118  1.5812 12.1112 -0.0050  0.0416   0.0790   0.0983    0.1474   0.0000   429.9655       23.6744      -1.11188       12.9643     -0.609014     -0.825898       5.76367       7.63990       7.28516       7.57140       6.17680       5.43143
  11  20 3451.7208    2.9965  2.3504 12.0914  0.0000  0.0523   0.0587   0.1367    0.0955   0.0000   437.8453       25.4265       6.01662      -5.16166       6.98702      -8.81812       7.23298       9.34870       9.39840       8.88152       7.77962       6.55393
  11  21 3591.1937    2.3696  3.6425 11.6610  0.0000  0.0699   0.0394   0.1851    0.0760   0.0000   433.1612       38.2393       2.85080     -0.826254     -0.147242      -4.60428       9.48134       12.8090       12.4582       12.1064       10.3901       8.93483
  11  22 3730.9303    1.9797  4.8549 11.3272  0.0000  0.0873   0.0313   0.2311    0.0740   0.0000   425.9451       43.5193       8.53630      -14.0762      -7.65072       14.4203       12.1352       15.5144       16.0594       15.5225       13.4177       11.1751
  11  23 3871.0424    1.6823  5.9645 11.1207  0.0000  0.1015   0.0262   0.2896    0.0717   0.0000   429.5999       20.2730      -1.84864       28.6302      -5.05796      -24.7646       14.6770       18.6397       18.6853       18.8296       16.0787       13.4982
  11  24 4011.0487    1.3372  7.8853 10.8037  0.0000  0.1308   0.0200   0.3719    0.0646   0.0000   434.9229       43.4382       39.2683       6.06638       36.1285       8.68498       17.9887       22.5631       23.5502       22.6056       20.0330       16.2855
  11  25 4151.3582    1.1691  9.9462 10.4828 -0.0015  0.1579   0.0174   0.4590    0.0667   0.0000   454.2850      -2.96495       5.26526       65.1887       20.7740      -39.5661       21.8481       27.3209       28.3322       27.2162       24.0921       20.5321
  11  26 4291.9878    0.9287 10.9181 10.4627  0.0000  0.1919   0.0162   0.5651    0.0576   0.0000   493.2713       8.18389      -3.44491       26.9153       4.41484      -12.0862       26.3668       32.6756       34.8201       32.6669       29.6453       24.7307
  11  27 4432.6425    0.7752 13.6790 10.3784  0.0000  0.2590   0.0155   0.7827    0.0530   0.0000   420.3023       32.6136       48.6083      -24.9758       29.5342       47.0477       34.0421       43.6719       45.5462       43.7299       38.2582       32.1527
  12   7 1660.2234    0.2183  0.2103  9.8822  0.0000  0.0201   0.0138   0.0409    0.0420   0.0000   434.6019      0.787627       10.9460     -0.795648      0.950672       1.00909       2.28362       2.93523       3.32695       2.89696       2.63272       2.21922
  12   8 1805.8027    0.3998  0.2233  9.9364  0.0000  0.0211   0.0208   0.0304    0.0490   0.0000   436.2473      -1.92979       11.4458       1.34843       1.04774      -2.04855       2.72980       3.15544       3.59365       3.31153       3.35367       2.37352
  12   9 1949.9811    0.5218  0.4193 10.0224  0.0000  0.0210   0.0212   0.0497    0.0606   0.0000   437.8574      -2.01206       8.78879      -2.66103      0.732458       5.17785       2.69778       3.47744       3.63928       3.65448       3.04106       2.63738
  12  10 2093.6743    0.7414  0.6030  9.9925  0.0000  0.0247   0.0252   0.0585    0.0872   0.0000   444.3156       3.06369       6.74958      0.265283     -0.215564       1.91489       3.35797       4.24464       4.58660       3.90289       3.63824       3.34315
  12  11 2235.8325    1.0158  0.7082 10.3598  0.0000  0.0267   0.0311   0.0592    0.1104   0.0000   441.6645      -4.23863       14.4236       2.54250     -0.213304       4.92047       3.51216       4.43315       4.26209       4.24145       3.72737       3.57929
  12  12 2376.3508    1.2642  0.9060 10.9557  0.0000  0.0322   0.0375   0.0788    0.1611   0.0000   440.6159     -0.470369      0.802725      -5.22976       1.72354      0.498305       3.73816       4.89288       4.80694       4.94870       4.26518       3.65400
  12  13 2515.4762    1.7697  1.0358 10.9714  0.0000  0.0329   0.0532   0.0891    0.3673   0.0000   435.3280       3.53659       11.2581       2.80556       4.77785      -6.61161       4.24971       5.25091       5.68833       5.12023       4.71653       4.10251
  12  14 2654.6342    2.1311  1.0215 11.7993 -0.0018  0.0323   0.0618   0.0871    0.2446   0.0000   441.1978       3.31509       9.12866      -1.48721      -2.98575      0.132684       4.27926       5.25690       5.47440       5.63038       5.11192       4.15160
  12  15 2794.5399    2.8478  1.0033 12.0668  0.0000  0.0309   0.0768   0.0758    0.2170   0.0000   439.9888       1.82612       10.6944       4.06013      -1.13518      -2.60009       3.79259       4.87524       4.83789       4.77415       4.52714       3.64082
  12  16 2934.4071    3.5518  0.9009 12.5790  0.0000  0.0281   0.0990   0.0695    0.1516   0.0000   433.9962      -2.62247       14.1711      -5.99166      -1.84437       1.67408       4.05206       5.02242       5.29712       4.72286       4.25869       3.77045
  12  17 3074.0065    3.7817  0.8048 13.2005  0.0000  0.0274   0.1121   0.0660    0.1188   0.0000   442.0284       6.00847       5.93776       10.8441      -9.21130      -3.08740       3.72644       4.72677       4.91620       4.84711       4.16566       3.64866
  12  18 3213.3418    3.7909  1.4325 12.1880  0.0000  0.0358   0.0860   0.0936    0.1873   0.0000   439.0314       14.8958       1.56610      -4.36458       4.27989     -0.755608       4.56900       5.91274       5.94673       5.86733       5.44697       4.50292
  12  19 3352.7980    3.3271  1.7726 12.2065  0.0000  0.0420   0.0698   0.1053    0.1222   0.0000   435.3299       29.0717       31.7331      -1.49983      -1.32178     0.0151237       5.32672       6.78695       6.96023       6.57164       5.89406       5.27804
  12  20 3492.5402    2.8541  2.3955 11.9816 -0.0003  0.0486   0.0541   0.1303    0.0948   0.0000   437.2054       8.47742      0.385729       15.3283      0.665466      -4.92463       6.21307       7.67586       7.98029       7.87077       7.01245       6.08602
  12  21 3632.6524    2.2645  3.6019 11.5776  0.0004  0.0648   0.0370   0.1746    0.0762   0.0000   421.2605       23.3288      -3.69949       12.9722      -6.29832       11.5845       8.44702       10.6827       10.9577       10.7352       9.63393       8.56636
  12  22 3772.7636    1.8696  4.8686 11.3729  0.0000  0.0848   0.0287   0.2168    0.0668   0.0000   419.4133       31.6928       28.2654      -18.1438       4.17875       8.14717       10.3278       13.6541       13.7379       14.1323       11.9677       10.4254
  12  23 3913.1141    1.5432  6.6123 11.0324 -0.0019  0.1083   0.0237   0.2981    0.0693   0.0000   440.3063       19.4980       15.1463      -25.8377      -31.4582       2.77713       13.3624       17.4300       17.8179       17.3604       15.4727       13.1967
  12  24 4053.5437    1.3152  8.1051 10.8398 -0.0008  0.1280   0.0199   0.3733    0.0630   0.0000   463.7459       67.2537       32.2945      -23.8364      -1.85690      -4.77074       16.1216       20.7337       21.2126       21.1654       18.2608       16.0457
  12  25 4194.5394    1.0991 10.9683 10.4938  0.0000  0.1686   0.0162   0.5089    0.0599   0.0000   427.7597       21.2320       13.1216      -4.01825       13.5011      -8.85524       20.4212       26.1829       27.9175       26.9107       23.5035       20.3422
  13   6 1541.1390    0.1409  0.1248  9.8342  0.0000  0.0251   0.0129   0.0397    0.0367   0.0000   434.6101    -0.0316064       14.6349       3.29125       3.77613       2.52731       3.35036       3.02352       3.02533       3.39632       3.18009       3.11868
  13   7 1692.3642    0.2953  0.1879  9.8240  0.0000  0.0150   0.0166   0.0303    0.0410   0.0000   436.2052      0.489528       12.5851       3.97103      -2.50068      -3.41348       1.73732       2.05372       2.12152       2.24868       2.28895       1.61239
  13   8 1838.6861    0.4150  0.2951  9.9705  0.0000  0.0171   0.0186   0.0395    0.0512   0.0000   439.6625      -5.99176       12.4343       3.57937      -3.94310     -0.500050       2.22217       2.54757       2.49381       2.75745       2.41356       2.30380
  13   9 1983.8222    0.5526  0.5053 10.0215  0.0000  0.0219   0.0205   0.0613    0.0649   0.0000   438.4491     -0.179186       16.2442      -1.82790      -4.91981      -1.87977       2.65125       3.29496       3.16096       3.22128       3.08159       2.74149
  13  10 2128.5118    0.8033  0.5947 10.1168  0.0000  0.0228   0.0263   0.0563    0.0807   0.0000   437.8841    -0.0907183       6.75889       2.29560     -0.326623      -4.68104       2.58891       3.48351       3.62049       3.53772       3.19720       2.88391
  13  11 2271.1350    1.0593  0.8116 10.4638  0.0000  0.0296   0.0301   0.0663    0.1127   0.0000   440.2301       1.61720       11.5186      -2.55264       4.45593     0.0820842       3.51265       4.53701       4.64438       4.30172       4.05798       3.86114
  13  12 2411.8223    1.3708  1.0215 10.9981  0.0000  0.0315   0.0384   0.0817    0.1443   0.0000   445.3822      -3.08345       10.9104      -2.86317       2.47493       1.01760       4.12275       5.24137       5.39895       4.88044       4.44692       4.08593
  13  13 2551.7220    1.8696  1.0239 10.9945  0.0000  0.0302   0.0489   0.0777    0.2994   0.0000   438.2691       14.7837       21.6292      -2.79120      -9.61549       1.43556       3.43672       4.49490       4.69094       4.63779       4.22151       3.57565
  13  14 2691.7141    2.5425  0.9069 11.5154  0.0000  0.0285   0.0749   0.0724    0.3909   0.0000   431.3902       3.36734       8.15885       1.71655      -3.66907      -1.15080       3.24900       4.30074       4.28294       4.42642       3.80097       3.57413
  13  15 2832.2473    3.1402  0.9461 11.7120  0.0000  0.0277   0.0839   0.0721    0.4444   0.0000   436.5669       9.51634       13.2521      -4.78888       11.9519       4.00511       3.24549       3.99398       4.15774       4.11628       3.66688       3.38417
  13  16 2972.6291    3.5174  0.8402 12.9825  0.0000  0.0272   0.0959   0.0636    0.1508   0.0000   435.7334       9.36649       13.4416       4.49150      -5.98961      0.456212       3.22591       4.04817       3.95452       4.33459       3.69487       3.24849
  13  17 3112.6388    3.7596  1.0940 12.9275  0.0000  0.0327   0.0953   0.0768    0.1580   0.0000   436.9456       10.6257       13.2365       10.1355       2.31261     -0.723661       3.82050       5.17392       5.06991       4.94964       4.43057       4.06471
  13  18 3252.4423    3.6324  1.3378 12.6998  0.0000  0.0359   0.0849   0.0892    0.1587   0.0000   442.2822       16.5729       16.2826       3.03533       4.31377      -4.21862       4.23469       5.33163       5.72767       5.52927       4.85591       4.49271
  13  19 3392.5161    3.2232  1.8693 12.3481 -0.0006  0.0408   0.0643   0.1100    0.1108   0.0000   440.0864       13.3004       16.1258       5.59492       14.1199      -7.05302       5.08309       6.42627       6.94846       6.58560       6.04000       5.17877
  13  20 3532.6873    2.5968  3.1480 11.5742  0.0009  0.0564   0.0419   0.1465    0.0881   0.0000   445.6770       6.06509       1.95732       8.71092       1.93393       3.20842       6.57481       8.72947       8.94280       8.40742       7.97545       6.94353
  13  21 3673.2573    2.1317  3.7191 11.6527  0.0011  0.0659   0.0348   0.1803    0.0702   0.0000   435.6482       11.2225       3.47456       12.1444      -4.26701      0.396128       7.92705       10.1962       10.4375       10.2110       9.45185       8.13859
  13  22 3813.7777    1.7908  5.2527 11.2500  0.0000  0.0829   0.0262   0.2278    0.0657   0.0000   448.8185       44.5645      -19.4499       5.78553       20.9825      0.488657       9.69898       12.4783       13.1088       12.3217       11.8653       10.2765
  13  23 3954.3968    1.5000  7.4804 10.7839  0.0000  0.1067   0.0207   0.3031    0.0721   0.0000   439.9533       43.7944      -31.7497       32.8895       6.16175      -21.7604       12.4538       16.1304       16.9102       16.3836       15.0912       13.1783
  13  24 4095.6703    1.1960  9.1500 10.7240  0.0000  0.1340   0.0177   0.4085    0.0603   0.0000   455.7228       41.8227       24.7998       3.10302      -12.5831       3.81079       15.4425       19.8931       20.6939       20.8292       18.3939       16.3300
  13  25 4236.6279    1.0295 10.7541 10.5159  0.0000  0.1653   0.0158   0.4809    0.0563   0.0000   416.1917       17.5508      -15.1216      -22.8752      -11.6628       3.35690       18.8338       24.6623       26.0778       24.9925       23.1453       20.0350
  14   6 1571.5674    0.2015  0.1628  9.8032  0.0000  0.0135   0.0136   0.0375    0.0368   0.0000   434.9626      -1.93992       16.3928      -1.81390      -3.70119       2.90774       1.53833       1.92704       1.99612       1.94949       1.76728       1.66137
  14   7 1723.5008    0.3066  0.2712  9.8664  0.0000  0.0185   0.0151   0.0416    0.0435   0.0000   440.0242     -0.869243       14.3798       5.72489      -1.88246      -3.74008       2.41689       2.70314       3.02259       2.84089       2.77650       2.31611
  14   8 1870.8362    0.4238  0.4434  9.9998  0.0000  0.0241   0.0163   0.0514    0.0552   0.0000   434.1186      -3.63249       11.7694      -4.23443      -5.24100       5.12908       2.67118       3.09344       3.68832       3.86161       3.85908       3.22398
  14   9 2017.0865    0.5848  0.4236 10.1817  0.0000  0.0195   0.0213   0.0449    0.0639   0.0000   439.1913       3.01199       15.7050      -4.22157      -4.93272      -1.40764       2.20132       2.89054       3.24471       3.09294       3.22823       2.65689
  14  10 2162.5015    0.8766  0.7123 10.1059  0.0000  0.0245   0.0245   0.0564    0.0953   0.0000   441.2801      -5.60283       10.3218       2.79370     -0.450814       1.47438       2.89475       3.56090       3.80686       3.67469       3.48873       2.83014
  14  11 2305.7051    1.1812  0.7576 10.6725  0.0000  0.0251   0.0337   0.0625    0.1031   0.0000   439.8448      -5.45842       8.70145       1.70167      -3.72236       4.39234       2.81272       3.40173       3.71747       3.92835       3.40507       3.04261
  14  12 2446.7360    1.6228  0.9634 10.8161  0.0000  0.0274   0.0415   0.0688    0.1573   0.0000   439.8020       3.15275       8.18115       2.64188       4.03396      -4.20049       3.17516       3.93701       4.11355       4.26305       3.87293       3.33805
  14  13 2587.2941    2.0262  1.0093 11.3949  0.0000  0.0286   0.0504   0.0729    0.1679   0.0000   436.2153       17.3229       13.6693      -2.44707      -2.25890      -1.20102       3.05841       4.28747       4.12011       4.11467       3.87206       3.41476
  14  14 2728.2670    2.6521  0.8812 11.8870  0.0000  0.0246   0.0711   0.0694    0.2312   0.0000   435.3973       5.40493       7.95211       6.32108     -0.873181      -3.47126       2.94026       3.69937       3.82096       3.81378       3.51433       3.02254
  14  15 2869.3086    3.2065  1.1679 10.2555  0.0000  0.0317   0.0845   0.0800    2.4577   0.0000   435.3985       5.28593       12.0631       3.03181      -1.35562       2.76416       3.84882       5.10607       5.38881       5.26677       5.04204       4.17547
  14  16 3010.2027    3.9019  0.9360 12.4293  0.0000  0.0273   0.1032   0.0701    0.3705   0.0000   437.5534       15.0259       5.89131      0.838390      -3.44500      -4.20419       3.01152       4.06251       4.17323       4.24811       4.02702       3.42469
  14  17 3150.6627    3.8054  1.1121 12.8999  0.0000  0.0313   0.0951   0.0773    0.2215   0.0000   440.5270       12.9840       8.73528       2.31898     -0.819293     -0.538921       3.82154       4.92832       5.33213       5.15252       4.58761       4.17539
  14  18 3290.9632    3.4460  1.4943 12.6372  0.0000  0.0366   0.0736   0.0911    0.1485   0.0000   440.5747       20.8609       4.55457      -6.39315      -3.56257    -0.0396870       3.95000       5.02510       5.33815       5.22590       4.80503       4.20119
  14  19 3431.5802    2.9881  2.0224 12.6060  0.0000  0.0441   0.0584   0.1172    0.0942   0.0000   449.4860       8.32211      0.677651       13.7826       4.96692      -4.82811       4.93439       6.14732       6.55353       6.18541       6.05633       5.32077
  14  20 3572.4003    2.5083  3.0728 11.9727  0.0000  0.0562   0.0410   0.1442    0.0798   0.0000   441.0033       27.2018      -3.75686       19.2011      -8.50099      -2.46209       6.42687       8.44158       8.72787       8.76910       8.16186       6.99673
  14  21 3713.2876    2.0566  4.4780 11.3963  0.0000  0.0722   0.0293   0.1882    0.0717   0.0000   442.8694       26.7569      -13.5367      0.541788       6.15966      0.691164       7.45852       9.98525       10.5804       10.2558       9.40841       8.39686
  14  22 3854.4326    1.6981  6.1972 11.0054  0.0000  0.0872   0.0225   0.2463    0.0691   0.0000   432.8936      -3.64570       15.1526       4.73682       6.30366      -2.47093       9.63549       12.4764       13.3895       12.7827       11.8287       10.7113
  14  23 3995.3518    1.3730  7.6259 10.9253  0.0001  0.1088   0.0200   0.3196    0.0623   0.0000   440.4003       25.6196       16.9261       13.8876      -18.9802      0.358139       11.8877       14.9126       15.9373       16.0743       14.6122       13.1300
  14  24 4136.8169    1.1653  9.5242 10.6419  0.0000  0.1354   0.0169   0.4041    0.0610   0.0000   450.7074       44.5993       14.3090       4.10273      -8.89982       8.55059       14.3657       19.0821       19.8867       20.1156       17.9368       16.2242
  14  25 4278.1821    0.9406 11.8940 10.5955  0.0000  0.1822   0.0160   0.5519    0.0526   0.0000   471.0182       58.0432      -16.8300      -6.82046       14.0306      -7.60554       19.3947       24.9778       26.2854       26.5768       24.3044       21.6129
  14  26 4419.5737    0.7643 13.6570 10.5107 -0.0038  0.2347   0.0145   0.7010    0.0463   0.0000   417.4697       72.1840      -15.4227      -24.9250      -3.76184       5.59676       24.4626       31.6408       33.4710       33.3572       30.5968       27.4645
  15   6 1601.0296    0.2339  0.1747  9.8456  0.0000  0.0185   0.0140   0.0325    0.0359   0.0000   438.3099      -6.21838       10.6045     -0.828620      0.338897      -4.74654       1.55902       2.24453       2.67750       2.55331       2.01539       2.17773
  15   8 1902.3337    0.4930  0.3611  9.8746  0.0000  0.0184   0.0185   0.0386    0.0546   0.0000   439.6146      -2.51220       15.0084       3.31217       1.39209     -0.294205       1.76374       2.36240       2.44001       2.62896       2.48524       2.20803
  15   9 2049.6094    0.7154  0.4977 10.1392  0.0000  0.0218   0.0238   0.0489    0.0805   0.0000   436.6534      0.363819       13.3782      -3.56879     -0.599328       3.90023       2.69445       3.56969       3.44244       3.38431       3.08268       2.52029
  15  10 2195.8004    0.8767  0.6584 10.4171  0.0000  0.0230   0.0256   0.0574    0.0810   0.0000   438.9327       3.34589       9.09590      -2.82518      0.761679     -0.520521       2.30210       3.13726       3.08603       3.39019       2.74620       2.73845
  15  11 2339.5276    1.2440  0.9167 10.6905  0.0000  0.0265   0.0316   0.0704    0.1159   0.0000   440.2846       5.07295       13.2194       5.74381      -2.34836      -6.88640       2.80724       3.52436       3.71622       3.68728       3.56071       3.32199
  15  12 2481.0542    1.6666  0.9697 10.9845  0.0000  0.0268   0.0404   0.0670    0.1323   0.0000   443.4578       10.5863       11.0232      -6.82714      -4.00690    -0.0438799       2.86016       3.84170       3.93889       4.15394       3.79560       3.17176
  15  13 2622.3904    2.1175  0.9818 11.7942  0.0000  0.0296   0.0525   0.0707    0.1230   0.0000   436.1954       14.0416       12.0343      -4.85484      -1.88468     -0.724835       2.81764       3.93317       3.96275       3.97261       3.72413       3.27448
  15  14 2764.2110    2.8349  0.9437 11.9676  0.0000  0.0252   0.0696   0.0672    0.1736   0.0000   438.4097       8.14919       14.0387       5.91412       1.10535     -0.573962       3.05551       3.69535       3.88955       3.83009       3.68655       3.38358
  15  15 2905.9237    3.2806  1.0267 12.3121  0.0000  0.0286   0.0815   0.0684    0.2639   0.0000   444.8343       8.72222       10.1786       2.16203       3.87157      -4.80350       2.91877       4.04193       4.08209       4.21578       3.84168       3.33980
  15  16 3047.1507    4.1206  1.0843 11.7466  0.0000  0.0289   0.1123   0.0807    0.8799   0.0000   434.3953       10.4075       3.06528      -1.57537       1.87858      -2.66596       2.89364       4.02672       4.05851       4.02665       3.85552       3.32210
  15  17 3188.1202    3.7817  1.3546 12.4475  0.0000  0.0350   0.0900   0.0891    0.3696   0.0000   433.5636       25.1950       9.05218       6.80717       1.33218     -0.313854       3.59228       4.53870       4.75237       4.67113       4.56344       3.98265
  15  18 3328.9371    3.3488  1.6855 12.7170  0.0031  0.0379   0.0715   0.1016    0.1575   0.0000   435.1309       20.8967       14.2183       3.09257      -1.86046      -7.20896       4.04927       5.12913       5.15213       5.27467       5.01863       4.49791
  15  19 3470.2530    2.7165  2.2718 12.5503  0.0000  0.0468   0.0508   0.1259    0.0914   0.0000   440.0293       16.9096      -1.46139       3.27475      -1.64980      -15.0032       4.68271       6.04436       6.29014       6.43671       5.83240       5.25570
  15  20 3611.4618    2.3115  3.2855 11.8974  0.0000  0.0570   0.0372   0.1563    0.0824   0.0000   450.6066       4.76945       12.3354       4.85537       15.7795      -2.16205       5.80702       7.46033       8.14304       7.78582       7.58532       6.75291
  15  21 3752.8400    1.9361  5.0551 11.3323 -0.0004  0.0753   0.0268   0.2099    0.0711   0.0000   450.9573       21.6726       23.9235      -9.55360       14.0016      -9.07633       7.59524       9.62992       10.6298       10.3234       9.68918       8.78774
  15  22 3894.4132    1.5901  6.9037 10.9513  0.0000  0.0915   0.0212   0.2752    0.0678   0.0000   421.2311      -1.86372       16.6927       8.47499      -17.6983      -9.33890       9.33318       11.9776       12.8558       12.6497       12.1139       10.6784
  15  23 4035.9607    1.3182  8.5382 10.7937  0.0002  0.1132   0.0183   0.3417    0.0611   0.0000   437.7809       37.7554       31.1609      -8.24297       9.71418      -5.13899       11.4616       14.3847       15.6538       15.6040       14.4966       13.1193
  15  24 4177.7218    1.0760  9.9659 10.7171  0.0000  0.1431   0.0166   0.4349    0.0543   0.0000   437.2273       15.7630       29.3547      -8.00405      -24.9077       17.6246       13.8721       18.0611       19.5114       19.3292       18.0039       15.9932
  15  25 4319.8221    0.8600 11.0883 10.6177 -0.0003  0.1731   0.0153   0.5246    0.0494   0.0000   432.8132       47.6461       18.1157       46.3815       1.55357      -19.6736       17.0227       22.1561       23.7223       23.4142       21.6996       19.6660
  16   6 1629.5158    0.2193  0.2149  9.8066  0.0000  0.0160   0.0118   0.0357    0.0354   0.0000   436.5146      -1.92551       14.7691      0.338929      -1.43151      0.825085       1.46298       1.85288       2.05830       1.93850       1.84432       1.64438
  16   7 1783.2881    0.3526  0.2834  9.9426  0.0000  0.0164   0.0158   0.0380    0.0426   0.0000   437.2031      0.106834       12.4379      -1.08630      0.890339       1.57249       1.74422       2.00737       2.09044       2.15366       2.11742       1.97389
  16   8 1933.1349    0.5212  0.4227  9.9335  0.0000  0.0189   0.0186   0.0437    0.0559   0.0000   438.1908      0.713873       14.7051       5.27969      -3.67209      -2.64654       2.05053       2.46518       2.57534       2.52425       2.54011       2.03990
  16   9 2081.6138    0.7356  0.6323 10.0665  0.0000  0.0218   0.0222   0.0569    0.0889   0.0000   437.6920      -2.52916       12.4362      -1.40261       1.28468     -0.360853       2.22249       2.61768       2.98868       2.86312       2.77317       2.61029
  16  10 2228.3300    0.9860  0.8371 10.4963  0.0000  0.0264   0.0257   0.0614    0.1091   0.0000   438.5129       3.78831       15.1830       3.10467      -5.16237      0.232225       2.89052       3.43754       3.75088       3.85000       3.38723       3.05564
  16  11 2372.6317    1.3633  0.9157 10.8717 -0.0008  0.0267   0.0334   0.0668    0.1038   0.0000   437.1009       2.16684       21.0212       2.16003       2.19311      0.335696       2.59721       3.46729       3.52489       3.82726       3.40805       3.04723
  16  12 2514.8888    1.7358  1.0191 11.0358 -0.0001  0.0273   0.0397   0.0695    0.1343   0.0000   439.5131       2.61212       14.5605      -1.11220      -2.35878       1.06903       2.68345       3.67767       3.79240       3.78940       3.37029       3.08926
  16  13 2656.9436    2.3010  1.0189 11.4332  0.0000  0.0263   0.0522   0.0677    0.1478   0.0000   433.9920       8.81612       16.6790       11.9617      -10.3786       1.57523       2.56342       3.30248       3.23267       3.34297       3.23665       2.84766
  16  14 2799.4899    2.7778  0.9809 12.0355  0.0000  0.0271   0.0651   0.0651    0.1398   0.0000   437.0845       14.2418       18.9848       3.29518      0.407600      -3.38558       2.51082       3.55565       3.58433       3.50719       3.50644       3.11258
  16  15 2941.9008    3.5350  0.9215 12.2111  0.0000  0.0239   0.0850   0.0609    0.2098   0.0000   443.2500       7.46455       14.5030       3.00249      0.552985       5.78144       2.41422       3.22016       3.28598       3.37809       3.20989       2.85938
  16  16 3083.5881    4.0932  1.1149  9.4303  0.0000  0.0257   0.0913   0.0714    5.9953   0.0000   443.8012       10.5592       14.3157       11.4819       2.32942      0.694730       2.59574       3.32229       3.56679       3.55521       3.40847       3.11381
  16  18 3366.4565    3.1947  1.9534 12.3132  0.0000  0.0397   0.0631   0.1133    0.2019   0.0000   432.0475       16.4543      0.740894       10.3884      -3.35073      -3.61886       4.00954       5.17201       5.49518       5.66042       5.05472       4.51541
  16  19 3508.0939    2.7000  2.7168 12.1034  0.0000  0.0505   0.0465   0.1324    0.1148   0.0000   438.5608       28.5504       13.0844       16.3880       8.24714      -4.39782       4.67269       6.09990       6.69175       6.58965       6.59400       5.71559
  16  20 3649.9796    2.2335  3.7811 11.6101  0.0000  0.0585   0.0330   0.1673    0.0900   0.0000   438.2130       26.8784       8.65014       9.00014       1.39615       2.06472       5.69844       7.20683       7.76112       7.88022       7.46949       6.67085
  16  21 3791.7821    1.8421  5.4975 11.0651  0.0000  0.0752   0.0237   0.2044    0.0760   0.0000   431.1245       27.5411       5.22885       10.6514      -5.57510       11.0249       7.25960       9.47105       10.0602       10.0479       9.66127       8.69422
  16  22 3933.6854    1.5445  7.1319 10.7872  0.0000  0.0920   0.0194   0.2609    0.0687   0.0000   449.6559       34.1734       7.83219      -1.84921       14.4462       6.84331       8.70811       11.3314       11.9171       12.0334       11.2480       10.2730
  16  23 4075.8832    1.2251  8.7614 10.8054  0.0000  0.1176   0.0178   0.3510    0.0572   0.0000   437.1681       45.6333       16.0220      -23.7820      -10.1227      -20.2360       11.2970       14.4802       15.7977       15.8385       15.0209       13.6788
  16  24 4217.8022    0.9599 10.9710 10.7500  0.0000  0.1600   0.0162   0.4854    0.0484   0.0000   443.1734      -37.3812       22.9728       25.7964      -41.4081      -5.83665       14.9027       19.8987       20.9073       21.5227       20.0136       17.9142
  16  25 4360.0420    0.8350 13.5168 10.5941 -0.0004  0.2054   0.0146   0.6184    0.0449   0.0000   409.9555       53.8458      -36.4692      -31.1846       11.8425       24.2835       18.9755       24.9869       26.8094       27.1240       25.2292       22.9977
  16  26 4502.6468    0.6398 13.6482 10.5046  0.0019  0.2457   0.0137   0.7517    0.0411   0.0000   484.3728       41.4169      -18.2646      -36.9701      -9.66864       25.8941       22.7515       29.3880       31.3140       32.2301       30.0431       27.2274
  17   5 1493.4975    0.1666  0.1137  9.8276  0.0000  0.0128   0.0140   0.0335    0.0315   0.0000   439.4205      -2.87647       19.2974      -1.20755      -1.68776     -0.414055       1.33225       1.50613       1.74041       1.94352       1.62276       1.80823
  17   6 1657.0640    0.2575  0.2051  9.8402  0.0000  0.0198   0.0138   0.0371    0.0370   0.0000   438.9036     -0.995163       14.3479     -0.185622     0.0440253       1.66891       2.28105       2.81951       2.82193       2.71387       2.51220       1.82107
  17   7 1811.9880    0.4025  0.3066  9.9396  0.0000  0.0173   0.0162   0.0363    0.0430   0.0000   436.7172      -1.18328       17.5646       3.58293      -2.97909     -0.358347       1.46406       1.92871       2.15701       1.91749       2.12386       1.78039
  17   8 1963.3288    0.5927  0.3843 10.0047  0.0000  0.0171   0.0207   0.0380    0.0557   0.0000   439.0011      -1.08912       11.4213       2.34499      0.383496       1.71098       1.45467       1.84853       2.08765       2.07428       1.79341       1.73213
  17   9 2112.9885    0.7880  0.7163  9.9745 -0.0000  0.0233   0.0206   0.0538    0.0852   0.0000   440.6967      0.425758       7.77254      -2.21541       11.2275     -0.654298       2.46845       3.48476       3.57135       3.70054       3.21854       2.98875
  17  11 2405.0412    1.4489  0.9400 10.8064  0.0000  0.0248   0.0333   0.0622    0.1311   0.0000   432.1051      0.613878       10.9525      0.478366       1.51872      0.444670       2.42310       3.13206       3.31428       3.27875       3.09514       2.88758
  17  12 2548.0840    1.9348  1.0477 10.9428  0.0000  0.0260   0.0418   0.0660    0.1555   0.0000   439.2326       4.21647       16.3559       1.79065     -0.554512     -0.602597       2.48595       3.31395       3.35129       3.56069       3.29420       3.05825
  17  13 2691.0865    2.4687  0.9270 11.4650  0.0000  0.0246   0.0559   0.0582    0.1522   0.0000   438.6486      0.537726       16.3705       1.88266      0.922660      -3.12226       2.47219       3.20332       3.15652       3.35075       3.11627       2.95824
  17  14 2834.4162    3.1153  0.8832 12.1606  0.0000  0.0228   0.0741   0.0591    0.1324   0.0000   437.7854       6.95976       18.6373       2.19974     -0.766372       2.20938       2.16557       2.81840       2.91726       3.02232       2.88634       2.65145
  17  15 2977.3059    3.7088  0.9347 12.5423  0.0000  0.0239   0.0862   0.0608    0.1529   0.0000   439.9213       6.69629       13.3400       3.10451     -0.960673      -2.06931       2.30295       2.79410       3.12706       3.26197       3.14437       2.83959
  17  16 3119.5233    3.6336  1.1758 13.0058  0.0001  0.0286   0.0817   0.0774    0.1664   0.0000   438.3430       16.5166       12.6435       9.03735      0.517071       11.3620       2.76065       3.64354       3.87742       3.82847       3.57136       3.49391
  17  17 3261.4889    3.6821  1.5821 11.9865  0.0000  0.0325   0.0718   0.0912    0.3802   0.0000   438.6695       15.9422       16.0869      -1.13819     -0.793787      -3.81021       2.91136       3.98621       4.10075       4.18287       3.86704       3.48215
  17  18 3403.5079    3.1606  2.3629 11.3873 -0.0000  0.0417   0.0531   0.1132    0.3494   0.0000   436.4132       6.97816       11.2400       8.43577      -9.77979      -6.62206       3.74677       5.01127       5.34787       5.50734       5.25363       4.84187
  17  19 3545.5357    2.6292  3.2051 11.7749  0.0000  0.0498   0.0399   0.1457    0.1251   0.0000   446.0036       18.7593       4.76924       5.39436       1.69796      -6.34085       4.62219       5.88813       6.21333       6.56814       6.24939       5.71832
  17  20 3687.9420    2.1276  4.3640 11.4482  0.0007  0.0638   0.0286   0.1752    0.0824   0.0000   429.7554       18.4158       22.5374       15.7349       6.92015       1.90041       5.71244       7.32491       7.88031       7.95658       7.62787       7.07916
  17  21 3830.2415    1.7263  5.9593 10.9627  0.0000  0.0768   0.0213   0.2164    0.0734   0.0000   429.3435       17.4686       14.1006       12.0815      -34.5370      -9.49225       6.88069       9.01731       9.81079       9.88857       9.36808       8.64331
  17  22 3972.6305    1.4527  7.4375 10.8004  0.0000  0.0916   0.0178   0.2674    0.0610   0.0000   437.9903       9.18227       7.04213      -9.51128       7.96667      -6.02480       8.23229       10.7268       11.6659       11.6915       11.3230       10.2261
  17  23 4115.0120    1.1595  9.1063 10.7385  0.0004  0.1135   0.0162   0.3586    0.0535   0.0000   439.0368       9.27839       4.61517       23.5709       32.9576       4.06354       10.1365       13.1343       14.2222       14.5756       13.5443       12.4316
  17  24 4257.9730    0.9072 10.1174 10.7308  0.0000  0.1491   0.0154   0.4494    0.0462   0.0000   456.8797       33.0425       27.7599      -50.1942       13.0597      -17.2144       12.9094       16.9956       18.7459       18.8085       18.0667       16.4860
  17  26 4543.3383    0.5867 14.9947 10.5219 -0.0020  0.2869   0.0119   0.8097    0.0347   0.0000   462.6340      -14.2689      -50.7663       36.6726       51.8007      -11.9355       24.6379       31.9705       35.4715       35.5741       33.2374       30.7768
  18   5 1518.7227    0.1705  0.1054  9.7547  0.0000  0.0265   0.0147   0.0252    0.0313   0.0000   437.5790     -0.417859       14.9523     -0.429754     -0.849805      0.599955       3.43964       4.67250       4.43184       3.81828       2.70252       1.90402
  18   6 1683.6603    0.2690  0.1664  9.8505  0.0000  0.0111   0.0145   0.0263    0.0337   0.0000   437.6330      -2.56602       16.4100      0.917749      -2.08650      -2.12459      0.989541       1.18951       1.32467       1.51257       1.42895       1.26320
  18   7 1839.9524    0.4384  0.3480  9.9387  0.0000  0.0171   0.0165   0.0396    0.0456   0.0000   436.8389      0.599359       15.0646       1.56574      0.110353      0.193278       1.83102       2.34253       2.59931       2.44345       2.31968       2.12588
  18   8 1992.8319    0.6042  0.5375 10.0026  0.0000  0.0197   0.0183   0.0502    0.0644   0.0000   443.2704       2.71073       13.7030      0.703290       4.56089     -0.911948       1.63643       2.28451       2.27359       2.41777       2.28354       2.25699
  18   9 2143.6938    0.8365  0.6871 10.2963  0.0000  0.0229   0.0222   0.0517    0.0762   0.0000   439.6014      0.701350       10.8784      0.885841     -0.286011      0.591038       1.92331       2.58259       2.63940       2.71175       2.71590       2.43792
  18  10 2291.6460    1.1600  0.8789 10.2758  0.0000  0.0226   0.0276   0.0650    0.1370   0.0000   439.6797      -2.39987       18.7525       5.35338      -2.66744      -6.27718       2.00812       2.56611       2.70094       2.76215       2.80132       2.53669
  18  11 2436.8244    1.5181  1.0033 10.9323  0.0000  0.0253   0.0352   0.0704    0.1573   0.0000   437.3964       4.76851       12.8333       4.73988      0.345445      0.426200       2.26358       2.82835       3.13008       3.13649       3.02940       2.76294
  18  12 2580.8581    1.9961  1.0064 11.6700  0.0000  0.0253   0.0445   0.0687    0.1111   0.0000   438.6065       12.0269       9.77986      -5.05760       2.40902       5.25737       2.16925       2.85035       3.06727       3.12231       3.15466       2.67960
  18  13 2724.7877    2.4899  1.0531 11.9394  0.0000  0.0262   0.0545   0.0675    0.1246   0.0000   436.0456       8.82352       15.0857       5.03090      0.791245       4.09591       2.29363       3.00921       3.20372       3.31588       3.14190       2.84476
  18  14 2868.7048    3.1894  0.9826 12.0054  0.0000  0.0262   0.0677   0.0593    0.1541   0.0000   436.9889       6.30779       13.6896       4.82992       5.39007      -2.04268       2.00019       2.92263       2.93195       2.97279       2.83843       2.67052
  18  15 3012.2645    3.7846  0.9400 12.9680 -0.0002  0.0257   0.0843   0.0594    0.1128   0.0000   439.5504       6.02617       11.9678      -1.74653       1.30151       1.36535       2.12867       3.02482       2.98649       3.17528       3.02239       2.84346
  18  16 3154.9396    3.7600  1.2923 12.5297  0.0002  0.0288   0.0751   0.0786    0.1592   0.0000   443.4302       7.98966       12.2419      -1.26682       5.36139       5.14348       2.46004       3.43938       3.49146       3.47957       3.42916       3.06725
  18  17 3297.5637    3.4527  1.5378 12.7820  0.0000  0.0328   0.0705   0.0877    0.1618   0.0000   437.1520       27.9819       16.7861       12.2394      -3.29824       4.10444       2.88467       3.88167       4.01715       4.06674       3.95127       3.58356
  18  18 3440.1251    2.9536  2.5444 11.7353  0.0000  0.0430   0.0479   0.1186    0.2061   0.0000   434.9565       15.5115     -0.220368      -6.60676      -5.32027       6.30345       3.55108       4.74662       5.12890       5.24595       4.89281       4.50336
  18  19 3582.8073    2.5177  3.3989 11.5847  0.0000  0.0507   0.0360   0.1436    0.1290   0.0000   447.3038       9.60227       23.9056      -2.56036      -6.51299      -7.02122       4.30810       5.61664       6.12442       6.15551       5.86899       5.44302
  18  20 3725.4139    2.0249  4.6832 11.2780  0.0000  0.0621   0.0264   0.1788    0.0881   0.0000   434.0887       13.4020       15.0583       18.0265      -3.10805      -7.21897       5.43293       7.06705       7.73210       7.56019       7.41297       6.91086
  18  21 3868.2073    1.6783  6.5845 10.8389  0.0000  0.0776   0.0190   0.2240    0.0684   0.0000   436.8598       15.5222       21.1390       19.5179      -12.1929      -6.17177       6.54142       8.67074       9.33703       9.47311       9.03676       8.30862
  18  22 4011.0801    1.3493  8.3361 10.7800  0.0000  0.1004   0.0166   0.2948    0.0547   0.0000   442.7552       34.4508       25.1343      -12.8548      -6.32205       19.2285       8.34622       11.0123       11.8538       12.1635       11.6134       10.6886
  18  23 4154.1626    1.0922 10.2571 10.7079  0.0000  0.1277   0.0153   0.3896    0.0490   0.0000   445.7662       25.7324      -14.3575      -22.0221       7.93479      -11.7257       10.7008       13.8686       15.2063       15.5501       14.8029       13.7881
  18  24 4297.2122    0.8673 12.2535 10.6883  0.0002  0.1689   0.0149   0.5456    0.0439   0.0000   436.3467       53.2732       48.8515       6.37868      -16.8102      -6.37974       13.9186       18.3137       20.0017       20.3981       19.8885       17.9680
  19   5 1543.0771    0.1766  0.1424  9.7872  0.0000  0.0147   0.0112   0.0302    0.0310   0.0000   439.3683      -1.62561       16.6359     -0.900082     -0.395654       2.96237       1.60980       2.18154       2.43864       2.37124       2.36688       1.87921
  19   6 1709.3679    0.3060  0.2552  9.8340  0.0000  0.0157   0.0132   0.0340    0.0363   0.0000   438.4465       2.02811       16.3937     -0.823563     -0.900297       1.62733       1.19209       1.61242       1.84298       1.94610       1.71504       1.59158
  19   7 1867.2923    0.4583  0.3705  9.9498  0.0000  0.0165   0.0155   0.0354    0.0473   0.0000   437.9952      -2.78413       14.8994       1.18142      -3.81354      -5.75353       1.38474       1.84017       1.92830       1.93365       1.93175       1.74047
  19   8 2021.7563    0.6217  0.5643 10.0958  0.0000  0.0205   0.0179   0.0487    0.0662   0.0000   437.0679      -5.35387       16.1567      -1.23863     -0.716097       5.75570       1.56427       2.15147       2.26719       2.44876       2.09660       2.01410
  19   9 2173.7640    0.8891  0.6946 10.4176  0.0000  0.0206   0.0228   0.0519    0.0735   0.0000   441.7280       2.97635       11.9419      -1.63216      -1.73564      -2.09041       1.86737       2.38121       2.55668       2.53481       2.57604       2.31035
  19  10 2322.3474    1.1983  0.8203 10.7890  0.0000  0.0229   0.0286   0.0587    0.0899   0.0000   438.8929     0.0506266       11.8565      0.907114       3.47772      0.763218       1.88225       2.59786       2.55674       2.60641       2.54995       2.44984
  19  11 2468.1537    1.6597  0.9311 11.4502  0.0000  0.0251   0.0394   0.0678    0.1212   0.0000   435.5534       5.33566       12.9639       1.66295      -3.74049      0.571216       1.96126       2.74157       2.69663       3.02022       2.84049       2.69059
  19  12 2613.1225    2.1586  1.0593 11.3656  0.0020  0.0249   0.0463   0.0678    0.1808   0.0000   439.1857       5.95876       12.2987      0.761013      -4.17022      0.252639       2.09563       2.74062       2.91336       2.89973       2.84101       2.61296
  19  13 2758.0117    2.7692  0.8627 12.1626  0.0000  0.0219   0.0628   0.0540    0.1102   0.0000   441.2213       5.94658       7.20948       3.65862       4.20089       2.75598       1.89915       2.46629       2.54142       2.64849       2.52619       2.43425
  19  14 2902.6358    3.3888  0.8700 12.4613  0.0000  0.0227   0.0754   0.0538    0.1282   0.0000   440.8543       7.28596       11.3077     -0.189918     -0.321723      -2.34397       1.89127       2.47618       2.63055       2.73475       2.60563       2.38944
  19  15 3046.6809    4.0321  0.9145 12.8227  0.0020  0.0221   0.0894   0.0581    0.1235   0.0000   435.5231       7.73324       17.4618       4.71711      0.168585       1.10042       1.90209       2.50865       2.63522       2.70447       2.70883       2.38047
  19  16 3189.9849    3.8890  1.2474 12.6485  0.0000  0.0281   0.0767   0.0714    0.1604   0.0000   438.6415       8.07647       13.8362       3.61119      -3.39057       1.19358       2.32732       3.07902       3.16182       3.43110       3.26531       2.93173
  19  17 3333.0213    3.4890  1.6851 12.5035  0.0000  0.0326   0.0624   0.0858    0.1272   0.0000   437.4150       20.5726       8.26884       11.8418       8.79960      -1.09402       2.58651       3.43152       3.70545       3.68822       3.72663       3.29563
  19  18 3476.2757    2.8128  2.5815 12.0665  0.0129  0.0423   0.0450   0.1145    0.1216   0.0000   445.9041       21.6170       9.03676       2.20821     0.0477520      -5.45998       3.51705       4.50553       4.91558       5.01382       5.00919       4.59571
  19  19 3619.3509    2.3469  3.9420 11.4592  0.0000  0.0540   0.0306   0.1524    0.1026   0.0000   440.4420       23.4833       13.5207       6.91896     -0.251779      -3.21819       4.33194       5.57302       6.21210       6.20995       6.04779       5.65097
  19  20 3762.6494    1.9299  5.4794 11.0169  0.0000  0.0673   0.0224   0.1892    0.0817   0.0000   434.9470       17.1651       12.7748       5.78321      -1.06950     -0.169010       5.38452       7.17325       7.98461       7.85504       7.58700       7.12501
  19  22 4049.1910    1.2756  8.6954 10.7049  0.0000  0.1007   0.0150   0.3000    0.0515   0.0000   429.9539       15.5129       12.3336      -4.82998      -6.41722       13.6553       7.95317       10.7721       11.6104       11.7087       11.4408       10.5777
  19  23 4192.5863    0.9979 10.8242 10.7917 -0.0000  0.1379   0.0147   0.4368    0.0424   0.0000   448.0967       19.1818       20.8274       32.2106       58.3005      -13.4470       10.7650       14.3652       15.7141       15.8302       15.1750       14.0790
  19  24 4336.5638    0.8116 12.2449 10.6799  0.0000  0.1748   0.0142   0.5447    0.0415   0.0000   460.0054       64.0304      -6.61933      -30.7044       36.2520       3.28162       13.3843       17.8577       19.2926       20.1870       18.7958       17.6991
  20   6 1734.2016    0.3255  0.2817  9.8846  0.0000  0.0150   0.0131   0.0342    0.0369   0.0000   439.7387      -2.95380       17.2601       2.00766     -0.795703     0.0847417       1.18253       1.46630       1.72832       1.65282       1.60759       1.61848
  20   7 1893.9063    0.4811  0.3662  9.9532  0.0000  0.0152   0.0162   0.0363    0.0447   0.0000   437.8968       1.59128       17.6014       1.12891      -3.42726      -2.87376       1.17086       1.45570       1.65749       1.63887       1.61735       1.53191
  20   8 2050.0926    0.6993  0.5807 10.0666 -0.0004  0.0215   0.0186   0.0440    0.0689   0.0000   435.4249       3.78934       15.8156     0.0608387     -0.345362       3.01450       1.83227       2.47177       2.66197       2.69585       2.54377       2.33593
  20   9 2203.1384    0.9298  0.8310 10.3257  0.0000  0.0244   0.0224   0.0571    0.0977   0.0000   435.1121     -0.434605       10.8446      0.635840      -2.25385       1.34680       1.88699       2.72819       2.69366       2.76138       2.71753       2.53524
  20  10 2352.4092    1.2976  0.9123 10.7414  0.0000  0.0230   0.0288   0.0595    0.0942   0.0000   440.2543       6.35399       9.83739      -3.85759     -0.675034     -0.246000       1.78506       2.20613       2.35313       2.56666       2.34105       2.23034
  20  11 2498.9592    1.7284  1.0406 11.2507  0.0000  0.0257   0.0369   0.0639    0.1366   0.0000   438.4920      -3.84128       13.0900       3.10990      0.780903      -1.07211       1.97613       2.54528       2.95534       2.85162       2.82338       2.51582
  20  12 2644.9067    2.2429  1.0603 11.6977  0.0000  0.0262   0.0487   0.0672    0.1724   0.0000   441.4852       5.83997       13.5966       3.71508      0.199735       1.84837       2.12228       2.95974       3.09916       3.21627       3.23726       2.78470
  20  13 2790.7544    2.8738  0.9281 12.1472  0.0000  0.0226   0.0611   0.0572    0.1184   0.0000   436.4642       3.09024       14.3294     -0.301277      -5.68925       3.71538       1.67897       2.27741       2.31889       2.52275       2.25906       2.29903
  20  14 2936.0356    3.4420  1.0689 12.0928  0.0000  0.0235   0.0679   0.0621    0.1631   0.0000   441.1284       6.82936       13.3238      0.322565      -1.36623      -3.81870       1.97687       2.50518       2.68183       2.84017       2.81955       2.52802
  20  15 3080.5451    3.9338  0.9101 12.8315 -0.0000  0.0218   0.0845   0.0577    0.1176   0.0000   440.4431       4.43017       8.14521      0.302032     0.0631389      -1.85593       1.69887       2.19901       2.24260       2.46343       2.26655       2.13198
  20  16 3224.5423    3.7372  1.2511 12.6944  0.0000  0.0280   0.0732   0.0684    0.1448   0.0000   436.8120       4.85371       19.8383       2.07324     -0.516356      -1.48675       2.29659       2.94285       3.13010       3.38368       3.40121       3.15152
  20  17 3368.1846    3.2608  1.8967 12.4863  0.0000  0.0338   0.0534   0.0921    0.0955   0.0000   433.9962       15.7796       14.0755       2.87446       1.12036      -3.60269       2.71553       3.52420       3.73920       3.91194       3.90234       3.60148
  20  18 3511.9902    2.5974  2.8435 12.1876  0.0000  0.0453   0.0386   0.1230    0.0817   0.0000   441.7902       7.92771       7.20114       2.44878      -1.67892      -3.35122       3.43909       4.56019       4.99323       5.25123       5.00050       4.70272
  20  19 3655.7089    2.2212  4.2017 11.4131  0.0000  0.0550   0.0277   0.1517    0.0880   0.0000   437.1949     -0.576001       12.6942       1.34453       5.28006       2.74455       4.17054       5.49859       5.94611       5.94997       5.92540       5.47684
  20  20 3799.4630    1.8103  5.7998 11.0320  0.0035  0.0669   0.0206   0.2000    0.0706   0.0000   440.9755       22.8272       14.2837       4.73683       9.68388      -9.85133       5.22809       6.76312       7.54994       7.62769       7.48865       7.08216
  20  21 3943.2168    1.4840  7.3774 10.8515  0.0000  0.0839   0.0164   0.2448    0.0542   0.0000   451.3198       17.8881       12.5407      -1.43909     -0.535999      -7.78395       6.32593       8.30646       9.19040       9.27819       9.07902       8.42260
  20  22 4087.0208    1.2304  9.3843 10.7780  0.0000  0.1093   0.0150   0.3236    0.0460   0.0000   435.2862       21.8271       3.47332      -1.59571       30.5962       8.40708       7.98866       10.9485       11.7630       12.1085       11.4861       10.9164
  20  23 4230.7423    0.9629 10.5853 10.7912  0.0000  0.1343   0.0144   0.4182    0.0394   0.0000   468.8061       3.33133     -0.428444       6.84287       37.0952       6.23540       10.0410       13.3810       14.7345       15.0185       14.4668       13.9084
  20  25 4518.6735    0.5666 12.8569 10.6654 -0.0014  0.2431   0.0118   0.7076    0.0278   0.0000   422.0523       24.6475       78.4376       27.3614      -26.8774      -25.2285       17.8109       22.6822       26.1658       26.5976       25.2318       23.6828
  21   4 1408.0968    0.1261  0.1121  9.8528  0.0000  0.0151   0.0099   0.0287    0.0276   0.0000   438.6481      -1.60291       19.1471      -1.24024      0.232613     -0.189096       1.23484       1.53599       1.90763       1.73525       1.81787       1.50311
  21   5 1589.2897    0.2239  0.1306  9.8768  0.0000  0.0118   0.0133   0.0245    0.0295   0.0000   438.4768     -0.937403       19.7186     -0.795889      -1.70067      -2.59131       1.05067       1.14102      0.962671       1.23781       1.19051       1.21271
  21   6 1758.2243    0.3512  0.2824  9.8930  0.0000  0.0144   0.0135   0.0346    0.0370   0.0000   440.7720     -0.687152       17.5865       1.36978      -3.98673       1.38940       1.01163       1.23306       1.61696       1.42142       1.34510       1.33355
  21   7 1919.8217    0.5193  0.4524 10.0025 -0.0010  0.0163   0.0157   0.0415    0.0486   0.0000   438.6894     -0.841136       15.2521      0.128748      -2.14723     -0.168019       1.19637       1.63825       1.77663       1.64762       1.67833       1.67195
  21   8 2077.7446    0.7279  0.6342 10.0555  0.0000  0.0194   0.0179   0.0453    0.0683   0.0000   440.7768      0.342866       14.0071       1.12268     -0.752743     -0.730411       1.38489       1.86890       2.03439       2.08115       2.08342       2.01695
  21   9 2231.9125    1.0232  0.8448 10.2597  0.0000  0.0235   0.0227   0.0539    0.1154   0.0000   436.4667       1.80639       14.4798      -3.10732      -4.23397      -1.42588       1.75889       2.43235       2.59904       2.73552       2.65846       2.48955
  21  10 2381.9229    1.3901  1.0601 10.6694  0.0000  0.0250   0.0278   0.0633    0.1167   0.0000   439.5581       4.17529       11.2254      0.415230      -3.57109       2.57633       1.83610       2.47292       2.69741       2.72115       2.71411       2.47691
  21  11 2529.3520    1.8469  1.0065 11.2263  0.0000  0.0231   0.0375   0.0590    0.1168   0.0000   439.7359       5.39878       15.2810      -4.88157       2.17658      -1.66791       1.77485       2.37420       2.41732       2.52197       2.50321       2.37813
  21  12 2676.2579    2.4449  1.0608 11.6112  0.0000  0.0240   0.0499   0.0643    0.1968   0.0000   439.7414       1.67901       18.2987       4.90037      0.158419     -0.536201       1.84666       2.47264       2.68605       2.73317       2.62672       2.44646
  21  13 2823.0105    3.0865  0.8983 12.3302  0.0020  0.0220   0.0656   0.0538    0.1436   0.0000   438.8754       8.62036       18.5640      -2.00444      -1.11566      -1.73601       1.67357       2.14467       2.23547       2.41953       2.26390       2.12897
  21  14 2968.9538    3.6500  0.8573 12.7118  0.0000  0.0209   0.0785   0.0510    0.1122   0.0000   440.6752       8.59834       11.6510      0.359706    -0.0548161      -2.13384       1.59365       2.07988       2.17345       2.32594       2.31634       2.19412
  21  15 3114.0583    3.9618  1.1041 12.5885  0.0000  0.0250   0.0776   0.0615    0.1555   0.0000   438.5772       11.2467       11.0646       4.81084     -0.797315      -2.04183       1.76729       2.40259       2.38075       2.65927       2.56249       2.43271
  21  16 3258.6350    3.7747  1.3864 12.3723  0.0000  0.0279   0.0653   0.0703    0.1516   0.0000   433.8303       13.2493       10.6414      -2.00602      -2.67283      -3.09444       2.12766       2.73137       2.90815       2.94901       2.99194       2.83156
  21  17 3403.0660    3.1516  1.9678 12.3873  0.0000  0.0337   0.0486   0.0908    0.0857   0.0000   445.6758       10.1512       14.7386       7.04773      0.128417       3.57655       2.52407       3.23247       3.63918       3.62729       3.61213       3.38388
  21  18 3547.3319    2.5140  3.1578 12.0621  0.0000  0.0463   0.0340   0.1259    0.0688   0.0000   444.9734       17.1786      -2.20210       15.3031       9.52965      0.317064       3.30375       4.48695       4.81704       4.93257       4.86812       4.54970
  21  19 3691.6967    2.0316  4.3653 11.6031  0.0000  0.0572   0.0260   0.1637    0.0690   0.0000   439.7326       18.1794       9.37686       22.3844      -3.47674      -2.78547       4.20269       5.59870       6.07897       6.25918       5.99966       5.72960
  21  20 3835.8696    1.7007  6.1658 11.0552  0.0000  0.0708   0.0188   0.2044    0.0611   0.0000   435.8993      -1.59439       22.0402       13.3771      -6.04855      0.537728       5.14732       6.60937       7.31862       7.51794       7.41382       7.02203
  21  21 3979.9208    1.3779  7.9977 10.9316  0.0000  0.0903   0.0156   0.2701    0.0466   0.0000   436.7329       24.0300       27.9483       19.3662       1.44891       3.48436       6.47019       8.54637       9.47815       9.79513       9.61903       9.04849
  21  22 4124.1891    1.1160  9.6331 10.8338 -0.0040  0.1120   0.0143   0.3405    0.0420   0.0000   432.9260       27.9345       26.6067      -8.85559       23.2811      -24.2180       8.20746       10.7040       12.0896       12.1233       11.9438       11.3646
  21  23 4268.3863    0.8694 10.7211 10.8095  0.0000  0.1424   0.0144   0.4462    0.0386   0.0000   465.9464       32.0751       38.3685       3.74690       9.83876      -20.3071       10.1555       13.2479       14.9172       15.3472       14.6228       14.1506
  21  24 4412.4574    0.7002 12.7763 10.8099  0.0088  0.2025   0.0131   0.6170    0.0302   0.0000   444.4167      -1.91078       32.2483       11.3885       9.11878     -0.416070       13.8816       18.6421       20.7048       21.1247       20.3866       19.3994
  21  25 4557.6027    0.5366 14.2446 10.7499  0.0129  0.2855   0.0117   0.8308    0.0223   0.0000   416.4994       23.4925       36.8859      -19.1005       10.3480      -19.3080       19.7863       26.5966       29.2617       29.9000       28.9070       27.4910
  22   4 1429.0999    0.1229  0.0599  9.8769  0.0000  0.0144   0.0123   0.0178    0.0265   0.0000   437.9723      -1.75825       18.0379       1.94160      0.902452      0.797986       1.24451       1.34427       1.54603       1.69994       1.41232       1.23083
  22   5 1611.3487    0.2120  0.1634  9.8176  0.0000  0.0132   0.0112   0.0263    0.0299   0.0000   439.4321     -0.201459       21.2008      -2.46348      -3.33138      0.860360       1.18320       1.45483       1.37247       1.39325       1.38245       1.48224
  22   6 1781.5212    0.3745  0.3376  9.8935  0.0000  0.0155   0.0129   0.0357    0.0383   0.0000   437.4457      0.176371       19.1124     -0.103745     -0.597444      0.784124       1.12400       1.45566       1.67373       1.61150       1.54523       1.51566
  22   7 1945.0422    0.5450  0.4635 10.0541  0.0000  0.0175   0.0156   0.0398    0.0478   0.0000   439.3705      0.342152       14.9922     0.0257865      -1.84302       3.13672       1.27672       1.74927       1.94043       1.87180       1.87625       1.77236
  22   8 2104.7635    0.7633  0.6949 10.2629  0.0000  0.0204   0.0183   0.0478    0.0642   0.0000   439.9957      -1.85562       18.0495      0.668556     -0.400521      0.840323       1.42435       1.89354       2.00080       2.11685       2.06394       1.89679
  22   9 2259.9687    1.0906  0.7574 10.6158  0.0000  0.0201   0.0244   0.0503    0.0796   0.0000   440.0156       4.44293       15.1362       1.10228      -3.25026      0.294804       1.45947       1.90990       1.98652       2.15161       2.17772       1.94421
  22  10 2410.8245    1.5106  0.9565 11.0748  0.0000  0.0226   0.0313   0.0581    0.1138   0.0000   434.7322       5.67920       14.7359       3.79097     -0.102522      0.260275       1.68196       2.21500       2.21678       2.43945       2.39140       2.29922
  22  11 2559.2319    1.9846  0.9673 11.4361  0.0000  0.0221   0.0404   0.0575    0.1098   0.0000   440.6689       2.73072       16.0854       1.23028      -4.92424       2.32013       1.59697       2.13322       2.30385       2.32100       2.23116       2.17166
  22  12 2707.1422    2.5182  0.9530 12.1102  0.0000  0.0232   0.0526   0.0584    0.1189   0.0000   438.7955       4.79694       14.2718      -1.92345      0.299666      -3.58989       1.77079       2.47132       2.51909       2.67269       2.54243       2.23925
  22  13 2854.8381    3.2647  0.8722 12.6233  0.0000  0.0215   0.0708   0.0542    0.1390   0.0000   438.4406       2.75095       12.3226       2.69709      -2.47400      -2.85335       1.50581       1.99617       2.14753       2.17643       2.16793       2.04644
  22  14 3001.5084    3.6837  0.9560 12.8080 -0.0006  0.0219   0.0754   0.0574    0.1288   0.0000   438.7992       11.0698       16.9282       3.08954     -0.730195     -0.293858       1.60023       2.07669       2.32007       2.42136       2.38497       2.27655
  22  15 3147.1537    4.0320  1.2132 12.5370  0.0004  0.0247   0.0742   0.0658    0.1641   0.0000   439.9801       5.77012       14.8790       4.66659      -1.62651     -0.368218       1.89341       2.53377       2.66727       2.77710       2.72420       2.61703
  22  16 3292.3569    3.5497  1.5730 12.6002  0.0000  0.0300   0.0587   0.0776    0.1038   0.0000   440.2979       15.4934       15.6524       5.38640      -3.81013      -8.91019       2.10861       2.96922       3.05136       3.18927       3.07060       3.02762
  22  17 3437.3851    3.0440  2.2815 12.1400  0.0000  0.0365   0.0419   0.0918    0.0835   0.0000   443.5893       9.46184       12.4801       4.03806       2.94353      -4.99862       2.55628       3.37903       3.63666       3.82737       3.83288       3.54567
  22  18 3582.2965    2.3120  3.3760 12.0278  0.0000  0.0481   0.0302   0.1300    0.0594   0.0000   437.1491       10.8281       10.4103       10.4643       1.83651      0.186963       3.32466       4.41510       4.88725       4.95285       4.97279       4.60984
  22  19 3727.0333    1.9840  5.0648 11.3561  0.0000  0.0594   0.0225   0.1707    0.0642   0.0000   441.2767       21.0479       14.0708       1.95421      0.190360      -14.5987       4.22508       5.41682       6.16641       6.24259       6.12008       5.88078
  22  20 3871.9059    1.6284  6.7312 10.9782 -0.0050  0.0743   0.0172   0.2071    0.0560   0.0000   432.4986       14.6892       16.1433       5.28319       1.11037      -2.93282       5.16410       6.86328       7.60211       7.77342       7.60119       7.23608
  22  21 4016.4213    1.2891  8.2823 10.9235  0.0000  0.0916   0.0152   0.2772    0.0448   0.0000   426.7746       15.8930       21.6158       9.47103      -9.62745      -1.31936       6.39740       8.44804       9.34102       9.59816       9.42816       9.14960
  22  22 4160.9830    1.0433 10.1686 10.8596 -0.0005  0.1197   0.0141   0.3684    0.0383   0.0000   439.7842       25.8194       16.4996       38.4150       23.3177      -19.9138       8.18150       10.6164       12.0373       12.3899       11.9483       11.3730
  22  23 4306.3059    0.8492 11.2962 10.8069  0.0001  0.1493   0.0136   0.4590    0.0346   0.0000   440.7750       19.6992       20.0577       2.72525       11.3146      -20.7375       10.1022       13.2856       14.7868       15.8947       14.6974       14.3183
  22  24 4450.8728    0.6312 12.4437 10.8358  0.0003  0.2112   0.0132   0.6507    0.0269   0.0000   421.8503       65.7827       31.8009      -1.54779      -9.57724       13.7478       14.2872       18.7903       20.6919       21.9365       20.5855       19.9543
  23   4 1449.6779    0.1341  0.1392  9.8550  0.0000  0.0145   0.0094   0.0340    0.0271   0.0000   438.9650     0.0186773       20.7670      -2.03651      -3.06997       1.32287       1.04904       1.18219       1.34749       1.43956       1.31532       1.31374
  23   5 1632.7948    0.2346  0.1798  9.8636  0.0000  0.0106   0.0114   0.0290    0.0296   0.0000   439.9068      -1.04752       17.1474      0.230594      -3.30167      -1.70509      0.766216      0.992614       1.14077       1.11156       1.02708       1.06848
  23   6 1804.2256    0.3742  0.3129  9.9556  0.0000  0.0143   0.0132   0.0338    0.0371   0.0000   440.1529       1.75121       15.9828      0.128372      -3.70888      0.505020       1.09862       1.27748       1.26051       1.37175       1.47464       1.40343
  23   7 1969.6227    0.5724  0.5285 10.0994  0.0000  0.0177   0.0157   0.0443    0.0504   0.0000   440.2166     -0.502703       16.0045      -2.28403      -4.15949     -0.932616       1.34359       1.84115       1.93130       1.96425       1.92342       1.85208
  23   8 2131.1128    0.8244  0.7279 10.2463  0.0000  0.0204   0.0187   0.0479    0.0678   0.0000   438.6415      -2.95312       15.0552      -1.04015      -2.39404     -0.602466       1.33530       1.83059       2.00029       1.94923       2.07112       1.88005
  23   9 2287.5291    1.1378  0.8893 10.6156  0.0000  0.0226   0.0233   0.0525    0.0920   0.0000   441.2840       1.06182       19.3667      0.911792      -1.40597     -0.759395       1.47329       2.07311       2.20934       2.39618       2.25942       2.21318
  23  10 2439.2212    1.5510  1.0463 10.7977  0.0000  0.0234   0.0301   0.0613    0.1481   0.0000   440.4452     -0.289667       12.6636       2.48487      -1.50996     -0.378677       1.61840       2.04125       2.24867       2.45082       2.28871       2.25969
  23  11 2588.6987    2.1070  1.0171 11.5918 -0.0007  0.0225   0.0413   0.0577    0.1072   0.0000   440.2529       4.96149       13.8328      -1.11598      -1.78424       3.68053       1.58639       2.10138       2.27685       2.41865       2.28091       2.12643
  23  12 2737.6309    2.6024  0.9356 12.0321  0.0000  0.0207   0.0520   0.0552    0.0968   0.0000   438.2189       8.69274       13.3792      0.832850      -2.37802     -0.550163       1.37608       1.87212       2.03461       2.09690       2.08338       1.94112
  23  13 2886.1598    3.3479  0.9486 12.5177  0.0000  0.0221   0.0672   0.0557    0.1419   0.0000   436.9085       2.28030       12.7922       3.63512      0.347932       1.42562       1.49393       2.11881       2.19657       2.27060       2.36944       2.26100
  23  14 3033.5245    3.8535  1.0307 12.6490  0.0000  0.0224   0.0769   0.0590    0.1848   0.0000   435.4403       8.10499       14.4945      0.986867      -7.27246     -0.383155       1.48890       2.01684       2.08125       2.27552       2.20005       2.13420
  23  15 3179.7756    3.8352  1.2115 12.8533  0.0000  0.0251   0.0703   0.0675    0.1297   0.0000   441.0425       11.2998       16.5890       5.26846      0.531400     -0.624059       1.70121       2.26253       2.49779       2.46985       2.58117       2.37783
  23  16 3325.6669    3.3525  1.6869 12.6009 -0.0000  0.0301   0.0526   0.0799    0.0863   0.0000   436.7914       9.11951       6.52287       4.28784       5.54654       2.54166       2.02067       2.70882       2.93610       3.09837       3.06400       2.89534
  23  17 3471.4328    2.8054  2.7409 12.1958 -0.0001  0.0398   0.0357   0.1042    0.0621   0.0000   438.8528       9.40915       1.46416       2.84926       4.17952      0.103243       2.71185       3.64031       3.89099       4.18796       4.11399       3.89091
  23  18 3616.8922    2.2718  3.9367 11.7114  0.0000  0.0501   0.0262   0.1345    0.0582   0.0000   439.1950       20.6443       10.2479     -0.551201     -0.347597    -0.0152782       3.29343       4.25738       4.92347       4.87784       4.87255       4.70401
  23  19 3762.2042    1.8715  5.5735 11.2317  0.0000  0.0619   0.0203   0.1799    0.0595   0.0000   440.1312       15.8840       8.24932       9.88486      -5.16384      -3.24865       4.17621       5.58886       6.13158       6.44359       6.20374       5.96772
  23  20 3907.5907    1.5246  7.1125 11.0308  0.0000  0.0760   0.0165   0.2238    0.0495   0.0000   436.9782       13.6130       19.8073       17.5940      0.530945      -3.12611       5.04715       6.57032       7.51223       7.58805       7.49031       7.19164
  23  21 4052.9498    1.2143  8.8362 10.9682  0.0000  0.0983   0.0148   0.2950    0.0404   0.0000   437.8786       14.5426       12.1807       5.55070      -3.10083      -1.40844       6.42631       8.69121       9.43286       9.92083       9.82485       9.35139
  23  22 4197.7867    0.9440  9.7398 10.9368  0.0042  0.1194   0.0142   0.3840    0.0359   0.0000   435.3784       26.8262       13.9842      -8.51902      -10.9249      -6.15875       7.96664       10.2517       11.6699       11.7831       11.6890       11.1954
  24   3 1270.9885    0.0664  0.0174  9.9283  0.0000  0.0104   0.0110   0.0104    0.0240   0.0000   441.0509      0.262831       19.5792      -3.47627      -3.12050       2.69045      0.702953      0.878757      0.888983       1.03982      0.814084      0.805562
  24   4 1469.7883    0.1607  0.1707  9.7714  0.0000  0.0133   0.0091   0.0299    0.0275   0.0000   438.2951       1.36876       20.7987      -1.03985      -4.79879    -0.0470067      0.964442       1.16378       1.26683       1.37147       1.31418       1.20995
  24   5 1653.6711    0.2778  0.2418  9.7965  0.0000  0.0136   0.0113   0.0304    0.0313   0.0000   440.9213      0.205287       20.7069      0.332475      -3.48592    -0.0918385       1.03842       1.39899       1.57243       1.61749       1.57451       1.37348
  24   6 1826.2972    0.4158  0.3846  9.8765  0.0000  0.0157   0.0128   0.0350    0.0393   0.0000   441.5116    -0.0311472       17.7222       2.75524      -3.47296       1.76432       1.17065       1.53300       1.71362       1.76194       1.73235       1.64519
  24   7 1993.5552    0.6185  0.5746 10.0213 -0.0006  0.0174   0.0157   0.0438    0.0551   0.0000   440.4172     -0.828982       18.7025      0.816381      -1.18147      -2.36002       1.08887       1.43462       1.51913       1.66648       1.72916       1.58987
  24   8 2156.7648    0.8766  0.6967 10.3906  0.0001  0.0183   0.0199   0.0469    0.0640   0.0000   439.5731     -0.254361       17.8858     -0.234462      0.266238     -0.262176       1.19844       1.58659       1.71110       1.75940       1.81050       1.68305
  24   9 2314.3159    1.2198  0.9057 10.6475  0.0000  0.0214   0.0245   0.0528    0.0897   0.0000   439.5954       3.96520       15.7133      -2.64823      -2.72677      0.416866       1.38509       1.89032       1.98786       2.12254       2.06162       1.96693
  24  10 2467.0308    1.6817  1.0387 11.0230  0.0003  0.0229   0.0322   0.0580    0.1344   0.0000   441.1517       2.15437       12.4822      0.138780     -0.506338       1.18478       1.68223       2.18709       2.40741       2.48352       2.43202       2.26044
  24  11 2617.7354    2.1545  1.0225 11.7535  0.0000  0.0228   0.0419   0.0572    0.1203   0.0000   438.5261       3.47843       14.9149       4.92507      -2.84530      -1.14320       1.49007       1.95189       2.17763       2.34650       2.25620       2.10318
  24  12 2767.7450    2.8208  1.0146 11.7286  0.0000  0.0211   0.0520   0.0532    0.1314   0.0000   438.8148       1.46985       16.4514       1.87931     -0.884480      0.505424       1.40487       1.90711       1.97783       2.12375       2.09899       1.97878
  24  13 2917.0265    3.4147  0.9601 12.6704  0.0000  0.0220   0.0665   0.0533    0.1207   0.0000   440.5022       7.81485       13.5139       5.82524      -2.20847     -0.381755       1.40800       1.88194       1.97659       2.05202       2.20390       2.10104
  24  14 3065.0892    3.9021  0.9937 12.8224  0.0000  0.0224   0.0767   0.0548    0.1630   0.0000   439.9298       6.11379       13.4866       5.02652      -5.15643      0.150920       1.54546       2.02212       2.08739       2.32701       2.32230       2.10062
  24  15 3212.0486    3.7836  1.3679 12.8928  0.0000  0.0272   0.0649   0.0691    0.1203   0.0000   435.8969       8.26777       14.3769     -0.832930      -4.28259      0.563467       1.72477       2.36286       2.46137       2.52591       2.64648       2.45125
  24  16 3358.6020    3.3730  1.7341 12.6577 -0.0072  0.0303   0.0512   0.0790    0.0810   0.0000   443.4747       8.44955       10.5676      0.525998      -4.20387      -2.01033       1.96652       2.66953       2.84176       2.99085       3.03261       2.85463
  24  17 3504.9519    2.6618  2.8664 12.1249 -0.0001  0.0394   0.0331   0.1076    0.0605   0.0000   438.0310       10.5463       5.30998      -3.02336       8.18844      -3.86257       2.59067       3.34719       3.80078       3.75292       3.87846       3.72707
  24  18 3651.0505    2.1589  4.2719 11.5842  0.0000  0.0507   0.0237   0.1390    0.0555   0.0000   437.3700       21.6761       6.31372      0.680122       15.5547      -2.10127       3.33532       4.28114       4.94896       4.97852       4.98676       4.78005
  24  19 3796.8642    1.7876  5.9160 11.2330 -0.0011  0.0629   0.0192   0.1840    0.0553   0.0000   445.1248       12.1011       8.30242       4.89944      -11.5389      0.976763       4.10222       5.40958       6.05477       6.17586       6.29403       5.92949
  24  20 3942.6658    1.4076  7.0945 11.1086  0.0000  0.0787   0.0162   0.2310    0.0454   0.0000   442.0752       21.1219       9.93093       7.60494      -7.49859      -1.72623       4.83321       6.55712       7.27942       7.38243       7.41267       7.09542
  24  21 4088.4800    1.1173  8.8969 11.0519  0.0000  0.1009   0.0150   0.3169    0.0375   0.0000   438.3261       3.04436       42.6478       16.4190       1.53807      -5.85951       6.44240       8.51654       9.48614       9.80326       9.74151       9.55247
  24  22 4234.0315    0.9191 10.5796 10.9551 -0.0030  0.1311   0.0141   0.4168    0.0326   0.0000   441.3965       20.3542       33.0692       14.0101      -7.19247      -1.58203       8.00260       10.7559       12.0817       12.4506       12.2006       11.8034
  24  23 4380.2311    0.6362 11.1864 11.0003 -0.0023  0.1894   0.0171   0.6641    0.0318   0.0000   456.2316       26.7060       33.3976       10.6067      -9.15906       13.0133       11.8025       15.4902       17.5560       18.4650       17.8178       17.6796
  25   3 1289.4326    0.0841  0.0702  9.8540  0.0000  0.0156   0.0096   0.0259    0.0245   0.0000   440.0931     -0.922513       20.0687      0.995617      -3.56245       1.67624       1.04562       1.30848       1.73251       1.67193       1.51666       1.39158
  25   4 1489.4473    0.1588  0.1299  9.8083  0.0000  0.0117   0.0096   0.0261    0.0264   0.0000   441.3971      0.384403       21.0282     -0.745202      -4.64086      -2.06479      0.896576       1.16348       1.18071       1.55535       1.65586       1.80195
  25   5 1674.1080    0.2797  0.1986  9.8720  0.0000  0.0105   0.0117   0.0250    0.0296   0.0000   440.3940      -1.47113       19.5619      0.376593      -1.60292      0.429303      0.703611      0.907409      0.947344       1.04350       1.05904      0.940371
  25   6 1847.9131    0.4325  0.4062 10.0078  0.0000  0.0171   0.0127   0.0342    0.0386   0.0000   439.1754      -2.54082       19.3702      -1.24526      -2.58835       2.07583      0.994870       1.34358       1.59970       1.51846       1.68530       1.46104
  25   7 2016.9005    0.6430  0.6697 10.1097  0.0000  0.0185   0.0153   0.0505    0.0551   0.0000   440.5508     -0.506318       21.3504      -1.28905      -1.02744      0.758577       1.10777       1.50622       1.54084       1.67324       1.64949       1.62937
  25   8 2181.7361    0.8818  0.8172 10.4418  0.0000  0.0211   0.0189   0.0523    0.0674   0.0000   439.9443       3.89903       14.3647      0.321519     -0.228074       2.40793       1.25443       1.68406       1.83459       1.98332       1.89667       1.93136
  25   9 2340.5133    1.2572  0.9907 10.7658  0.0000  0.0223   0.0245   0.0563    0.0892   0.0000   437.7198       2.00369       17.3344       2.26824      0.693814     -0.601906       1.39194       1.87065       1.94625       2.22068       2.08185       2.11256
  25  10 2494.3984    1.7749  1.0304 11.0412  0.0000  0.0225   0.0325   0.0543    0.1255   0.0000   439.6101       3.14265       13.7931      0.668796      -1.99862      0.701707       1.35068       1.77685       1.96107       2.05341       2.02920       1.90875
  25  11 2646.2630    2.2803  0.9735 11.7166  0.0000  0.0216   0.0433   0.0537    0.1252   0.0000   439.2884       7.35106       13.7249     -0.489454     -0.604879     0.0395408       1.42647       1.88184       2.08739       2.18491       2.14701       2.09899
  25  12 2797.4208    2.8111  0.9929 11.8988  0.0000  0.0208   0.0518   0.0545    0.1256   0.0000   441.5810       10.4315       13.1489       2.87935       1.98131      -1.70353       1.36377       1.77864       1.90723       2.08469       2.16076       2.06526
  25  13 2947.4910    3.6085  0.9528 12.6007  0.0000  0.0202   0.0692   0.0534    0.1052   0.0000   438.0783       4.51438       13.8742       2.42496       1.71842      -1.13493       1.19982       1.63330       1.70009       1.79024       1.85975       1.67561
  25  14 3096.3193    3.9593  1.1877 12.6391  0.0005  0.0232   0.0714   0.0650    0.1933   0.0000   437.1543       8.03911       13.9390       6.70296      -1.47980      -2.49975       1.47008       1.95913       2.11586       2.23989       2.17009       2.10741
  25  15 3243.9822    3.8659  1.4187 12.6723  0.0000  0.0264   0.0661   0.0690    0.1605   0.0000   439.2471       10.8209       11.2154       2.07705       4.20162       2.09408       1.68918       2.21934       2.42844       2.57265       2.44220       2.45880
  25  16 3391.1792    3.0975  1.9757 12.5591  0.0000  0.0330   0.0458   0.0840    0.0822   0.0000   442.4377       11.7379       10.1992       3.18807       4.21732      -9.04146       1.99357       2.78499       2.86321       3.10356       3.03209       3.01016
  25  17 3538.2127    2.4872  3.1195 12.1659  0.0000  0.0422   0.0302   0.1140    0.0545   0.0000   438.0085       15.5439       8.19539       5.01871       10.0991       1.47646       2.62204       3.45819       3.79102       3.94284       3.95286       3.94587
  25  18 3685.0751    2.0768  4.3387 11.6027  0.0000  0.0504   0.0226   0.1405    0.0522   0.0000   442.2099       11.5126       3.03470       8.30164      -5.17904      -6.88917       3.16639       4.18470       4.74636       4.85584       5.00069       4.75186
  25  19 3831.3958    1.6567  6.2760 11.2238 -0.0002  0.0656   0.0177   0.1940    0.0491   0.0000   439.8280       22.1824       15.4242       10.3721      -3.37104       1.26237       4.01717       5.38771       5.80714       6.30636       6.00528       5.93569
  25  20 3977.5670    1.3240  7.7758 11.0863 -0.0010  0.0837   0.0158   0.2504    0.0431   0.0000   442.1338       22.5909       20.5189       4.20608     -0.204983       6.40194       4.94178       6.71419       7.42264       7.71700       7.67660       7.37891
  25  21 4123.8369    1.0303  8.6084 11.1216  0.0001  0.1068   0.0157   0.3339    0.0367   0.0000   445.0076       17.3182       37.2187       13.7273      -19.8598      -9.50867       6.22490       8.29592       9.47444       9.83007       9.46098       9.24630
  25  22 4270.4722    0.8246 10.7430 10.9942 -0.0024  0.1439   0.0158   0.4758    0.0338   0.0000   429.3077       3.36150       31.9052       8.99119       3.81472      -17.5209       8.35694       11.2037       12.6675       13.1846       12.6339       12.3863
  25  23 4415.7524    0.5406 10.0092 11.0554  0.0042  0.1985   0.0216   0.8156    0.0343   0.0000   433.5261       5.99677       51.2851     -0.825577       7.14839       6.87447       11.5980       15.3594       17.1951       17.9800       17.4708       16.7776
  26   4 1508.7019    0.1764  0.1393  9.7727  0.0000  0.0159   0.0095   0.0209    0.0264   0.0000   440.2904      -1.19939       22.1503    -0.0790566      -3.38130      0.389907      0.913368       1.04624       1.54545       1.81107       2.08487       1.89642
  26   5 1694.0534    0.2999  0.2447  9.8309  0.0000  0.0121   0.0112   0.0277    0.0307   0.0000   439.5088      -1.63570       20.2392      0.933024      -2.74119     -0.343404      0.733137      0.939578       1.00242       1.08073       1.08632       1.05090
  26   6 1869.0416    0.4824  0.4071  9.9674 -0.0000  0.0161   0.0139   0.0342    0.0409   0.0000   440.6985     -0.101636       18.2352       1.21262     -0.317907      -1.42462       1.14174       1.44848       1.46712       1.51167       1.52534       1.65757
  26   7 2039.7665    0.6955  0.5956 10.1259  0.0000  0.0170   0.0163   0.0403    0.0552   0.0000   440.1192     -0.779445       18.5350     -0.427152      0.749134     -0.542375       1.12992       1.45176       1.69229       1.71408       1.79341       1.60719
  26   8 2206.0354    0.9842  0.7939 10.5098  0.0000  0.0195   0.0206   0.0495    0.0720   0.0000   437.7032      0.671552       16.4373      0.837453      -2.81016       1.26400       1.19742       1.63830       1.70022       1.78939       1.86419       1.83685
  26   9 2366.1065    1.3501  1.0030 10.9227  0.0000  0.0224   0.0255   0.0558    0.0892   0.0000   439.2136      -1.06766       16.2629    -0.0492844     -0.907616      -3.92021       1.37286       1.78457       1.92618       2.01785       2.07298       1.99352
  26  10 2521.2194    1.8542  1.0920 11.3574 -0.0004  0.0233   0.0334   0.0591    0.1021   0.0000   437.4152       2.51787       12.4968       1.23427      -3.72423      -1.24250       1.35009       1.95041       1.93830       2.12284       2.06121       1.91698
  26  11 2674.4221    2.4194  1.0924 11.4504  0.0000  0.0220   0.0422   0.0555    0.1672   0.0000   439.4471       4.53761       14.7564       2.17713      0.741899     -0.236212       1.34390       1.81480       1.97448       2.08849       2.15092       2.03764
  26  12 2826.6464    2.9483  0.9754 12.3234  0.0000  0.0214   0.0542   0.0533    0.1161   0.0000   438.6885       1.91907       12.1455      -2.85567      -1.44066    -0.0169405       1.34754       1.68979       1.75892       1.95229       1.90500       1.79167
  26  13 2977.5499    3.6850  1.0310 12.5701  0.0000  0.0216   0.0664   0.0527    0.1177   0.0000   438.4660       5.90689       12.5643       1.35383     -0.615873     -0.772245       1.43983       1.96301       2.06992       2.12087       2.17241       2.00605
  26  14 3126.9589    3.7886  1.2116 13.0928  0.0000  0.0246   0.0689   0.0663    0.1216   0.0000   440.4420       8.24581       16.5809       1.16584      -6.77640       1.95670       1.46834       2.04934       2.21763       2.26651       2.32012       2.18336
  26  15 3275.4699    3.5593  1.4962 12.8478 -0.0001  0.0279   0.0606   0.0751    0.1311   0.0000   438.3792       10.6977       11.3383       2.91966      0.435344      -3.25968       1.70184       2.33866       2.44265       2.52194       2.68338       2.62445
  26  16 3423.4026    2.9839  2.0234 12.5521  0.0000  0.0333   0.0441   0.0866    0.0887   0.0000   442.1684       7.10463       15.4565       5.21628     -0.440727      -6.42165       1.91482       2.57085       2.87098       2.88574       2.96024       2.77846
  26  17 3571.1534    2.3828  3.2486 12.1532 -0.0001  0.0431   0.0288   0.1185    0.0534   0.0000   442.3142       13.2887       10.1952       5.42017       1.51078      -6.82971       2.51020       3.35397       3.72870       3.94936       3.90351       3.74311
  26  18 3718.4379    1.9352  4.7664 11.5507  0.0000  0.0538   0.0209   0.1500    0.0499   0.0000   429.4807       19.6937       14.0604       2.63706      -9.97529       4.01290       3.20360       4.23257       4.86116       4.88093       5.06384       4.82676
  26  19 3865.5213    1.5869  6.3934 11.2821 -0.0003  0.0663   0.0176   0.2002    0.0465   0.0000   438.9415       12.7777       28.2942      -10.3762      -1.77715       3.96335       3.95625       5.02938       5.83411       5.94104       5.91686       5.71369
  26  20 4012.1630    1.2601  7.9010 11.1602  0.0000  0.0845   0.0159   0.2624    0.0405   0.0000   434.1375       26.9579       8.96081      -20.8622     -0.357392       5.76320       5.00057       6.60093       7.39369       7.55569       7.68000       7.39284
  26  21 4158.8254    0.9787  9.4103 11.1130  0.0041  0.1125   0.0159   0.3737    0.0353   0.0000   446.7104       10.6108       25.5089       11.9567       7.10949      -12.4604       6.38627       8.35202       9.70313       9.93437       9.79644       9.52428
  26  22 4305.5072    0.7039  9.7993 11.1057  0.0232  0.1497   0.0176   0.5539    0.0326   0.0000   411.3050       30.3249       45.2254       1.37176      -18.1087       13.6543       8.41780       11.1991       12.6941       13.1275       12.7829       12.4717
  27   3 1325.2368    0.1124  0.0983  9.8393  0.0000  0.0164   0.0091   0.0301    0.0239   0.0000   440.6040     -0.807937       21.4716      -1.33660      -1.81283     -0.526473       1.10731       1.63051       1.48362       1.65392       1.93792       1.62150
  27   4 1527.5662    0.1942  0.1409  9.8305  0.0000  0.0099   0.0098   0.0214    0.0257   0.0000   439.8440      -1.37158       20.9861      -1.15486      -3.04986      0.446039      0.594806      0.719159      0.849484      0.902537      0.861774      0.898830
  27   5 1713.5735    0.3205  0.2512  9.8594  0.0000  0.0120   0.0117   0.0279    0.0313   0.0000   440.8168      0.467204       20.2296      0.347995      -2.35637      0.336680      0.709659      0.956634       1.05481       1.16982       1.19225       1.23799
  27   6 1889.7756    0.5071  0.4544  9.9378  0.0000  0.0146   0.0136   0.0368    0.0449   0.0000   440.3014      -1.08362       20.4531      -2.28066      -4.59898      -1.04463      0.911263       1.18959       1.32763       1.33204       1.33425       1.34708
  27   7 2062.0153    0.6994  0.6764 10.1508  0.0000  0.0176   0.0155   0.0446    0.0572   0.0000   440.9681      0.861255       18.9067      -1.11406      -2.65899       1.08227       1.04318       1.36553       1.54068       1.61585       1.61066       1.55174
  27   8 2229.7363    1.0742  0.8191 10.5049  0.0000  0.0191   0.0212   0.0492    0.0793   0.0000   440.7712       1.32985       18.8469      -2.41115     -0.736686      -4.85025       1.10868       1.45686       1.59184       1.68258       1.74794       1.59231
  27   9 2391.0218    1.4504  1.0222 10.8192 -0.0000  0.0209   0.0261   0.0558    0.0952   0.0000   439.8552    -0.0401092       18.2615     0.0272561      -2.29898      0.931343       1.25727       1.72215       1.82192       1.95508       1.95362       1.89086
  27  10 2547.5555    1.9404  1.0616 11.4787  0.0000  0.0219   0.0346   0.0581    0.0992   0.0000   442.5216       3.02724       11.2122      -1.96674     -0.953063       2.70008       1.22970       1.69562       1.77127       1.98682       1.95539       1.99608
  27  11 2702.1101    2.5054  1.0052 11.8699  0.0000  0.0203   0.0449   0.0523    0.1163   0.0000   441.1782       5.53336       17.8282       5.69362       3.90506      0.694658       1.18458       1.57091       1.74636       1.79750       1.72861       1.69059
  27  12 2855.4397    3.1157  1.0440 12.5108  0.0000  0.0212   0.0553   0.0571    0.1148   0.0000   440.9803       3.33088       13.9700       2.74300     -0.934838      -3.05617       1.22172       1.65039       1.76905       1.90547       1.86536       1.80404
  27  13 3007.1334    3.7646  0.9245 12.7482  0.0000  0.0199   0.0694   0.0486    0.1170   0.0000   440.5652       5.51950       17.9197      -1.55811      0.268267      -5.61794       1.21658       1.56922       1.62804       1.78714       1.75628       1.79857
  27  14 3157.3862    3.9321  1.2784 12.7224 -0.0000  0.0239   0.0646   0.0622    0.1282   0.0000   438.8290       9.78514       12.5863       2.04075      -3.86772     -0.172152       1.33302       1.85093       1.97817       2.02020       2.14962       2.03870
  27  15 3306.6581    3.4476  1.6513 12.8155  0.0000  0.0285   0.0535   0.0759    0.1026   0.0000   440.5394       6.73977       12.9815       2.60916      -1.70166      -2.11301       1.60092       2.18858       2.41365       2.45187       2.55887       2.41875
  27  16 3455.3092    2.8109  2.3139 12.5814  0.0000  0.0352   0.0404   0.0987    0.0801   0.0000   439.8514       11.4926       9.34448       3.81611       2.98095      0.513725       2.02904       2.59664       3.00415       3.01953       3.16244       3.06150
  27  17 3603.6698    2.2359  3.7680 11.9987  0.0000  0.0465   0.0258   0.1322    0.0522   0.0000   440.0931       9.82062       12.6014       2.57820       1.10880      -3.69487       2.62800       3.51550       3.97888       4.02162       4.14075       4.04274
  27  18 3751.7931    1.8148  5.2218 11.5898  0.0000  0.0578   0.0198   0.1620    0.0452   0.0000   432.3120       12.3901       23.0853      -2.17953      -5.18863       4.03361       3.30328       4.36787       4.90202       5.10618       5.11911       4.92896
  27  19 3899.4081    1.4927  6.6993 11.2977 -0.0000  0.0696   0.0166   0.2072    0.0424   0.0000   444.1818       11.7468       23.7799       2.70162      -1.28076      -11.6493       3.93745       5.21100       5.87269       6.10911       6.03877       6.04500
  27  20 4046.6177    1.1772  8.3364 11.1616  0.0000  0.0881   0.0153   0.2846    0.0379   0.0000   433.1175       18.6264       12.0443       7.19264      -7.07998      -12.7304       4.95243       6.48453       7.42248       7.60666       7.66865       7.37756
  27  21 4193.8732    0.9164  9.9584 11.1513  0.0000  0.1211   0.0168   0.4160    0.0342   0.0000   433.4946       25.3329      -7.33283     -0.484173       6.08883      -11.2460       6.67546       8.87746       10.0371       10.4781       10.5083       10.1984
  27  22 4341.1317    0.6962 10.3198 11.1305 -0.0092  0.1583   0.0172   0.5677    0.0282   0.0000   434.5299       21.7658       34.7551      -23.0743       34.2119      -27.6966       8.49894       11.3970       13.1113       13.4320       13.3842       12.8384
  28   3 1342.6358    0.1104  0.0794  9.8433  0.0000  0.0117   0.0106   0.0279    0.0233   0.0000   441.0631     -0.919298       22.0161      0.842253      -3.51384      0.335137      0.582563      0.828476      0.849794      0.916388      0.963793      0.849540
  28   4 1546.0260    0.2129  0.1463  9.8318  0.0000  0.0108   0.0105   0.0228    0.0260   0.0000   440.4558     -0.458885       20.0841     -0.703183      -1.70089     -0.145902      0.688317       1.13273       1.36071       1.42024       1.32200       1.34092
  28   5 1732.7347    0.3308  0.2901  9.8817  0.0000  0.0132   0.0110   0.0286    0.0315   0.0000   440.2267      -3.52764       19.9144      -1.49505      -3.46310      -2.30399      0.694156      0.963559      0.997604       1.03382       1.07978       1.12114
  28   6 1910.1690    0.5178  0.4632 10.0818  0.0000  0.0155   0.0136   0.0356    0.0411   0.0000   440.2447      -1.13501       20.1575      0.855870     -0.799812      -1.88727      0.849649       1.10482       1.22120       1.37489       1.24467       1.25418
  28   7 2083.8823    0.7824  0.7063 10.1174  0.0000  0.0171   0.0166   0.0453    0.0600   0.0000   441.2536     -0.315705       19.3919       1.81814      0.810317      0.941256      0.977747       1.31936       1.32606       1.49128       1.47831       1.52763
  28   8 2252.8327    1.0620  0.9608 10.4564  0.0000  0.0204   0.0197   0.0531    0.0810   0.0000   439.1868       1.88569       18.6595      -1.98316      -2.01108      -1.52961       1.15833       1.51178       1.70487       1.68530       1.72557       1.72572
  28   9 2415.3279    1.5602  1.1765 10.9922  0.0000  0.0231   0.0264   0.0594    0.1018   0.0000   439.9878      0.234429       17.6708       1.32290      -2.43642      -1.46335       1.25341       1.71245       1.79892       1.94480       1.99852       1.90649
  28  10 2573.4182    2.0266  1.0890 11.6913  0.0000  0.0221   0.0352   0.0565    0.0907   0.0000   438.4838       1.73287       18.5926     -0.291648      -2.93501      0.796826       1.20150       1.64519       1.76100       1.84897       1.86356       1.83789
  28  11 2729.3594    2.7205  1.0984 11.9586  0.0000  0.0212   0.0466   0.0539    0.1087   0.0000   439.6782       5.23546       17.1939       3.98938      0.501429     -0.220062       1.17434       1.59647       1.72812       1.84568       1.87846       1.86484
  28  12 2883.7887    3.4205  0.9567 12.4342  0.0004  0.0194   0.0610   0.0499    0.1297   0.0000   440.6779       4.60906       14.4495      0.153166      -4.78415       2.16435       1.13791       1.49783       1.55333       1.73196       1.77251       1.64212
  28  13 3036.3323    3.7745  1.0539 13.1265  0.0000  0.0211   0.0661   0.0558    0.0919   0.0000   436.2898       8.93056       12.2909     -0.109778      -2.04183      -2.21969       1.21977       1.60590       1.77384       1.82483       1.83392       1.82363
  28  14 3187.2910    3.9265  1.2962 12.6329  0.0000  0.0232   0.0622   0.0598    0.1180   0.0000   438.4785       4.28192       13.7320       4.16832     -0.555376      -2.87282       1.29674       1.73810       1.86353       1.99460       1.96798       1.92748
  28  15 3337.3686    3.3404  1.7117 12.6316 -0.0001  0.0285   0.0487   0.0748    0.0973   0.0000   440.9607       14.8490       15.4569       1.86578    -0.0630185       2.60213       1.53052       2.13098       2.34502       2.42291       2.43871       2.32234
  28  16 3486.8399    2.7068  2.8484 12.2331  0.0000  0.0380   0.0340   0.1060    0.0719   0.0000   438.4258       10.9613       9.67313       7.67153       1.73431      -4.85227       2.08146       2.82391       3.01839       3.22763       3.21567       3.18677
  28  17 3635.8637    2.2025  4.0156 11.7099  0.0000  0.0455   0.0239   0.1307    0.0576   0.0000   439.5401       10.4804       22.2454       5.97157      -3.10297      -2.32839       2.56549       3.42661       3.75427       3.98770       3.96300       3.94792
  28  18 3784.5753    1.8127  5.7150 11.3366  0.0000  0.0579   0.0182   0.1669    0.0483   0.0000   443.3372       4.96402       12.1784      0.438595       1.54565       5.92209       3.22944       4.22820       4.83840       4.86009       5.03357       4.99401
  28  19 3932.6143    1.3989  7.2520 11.2745 -0.0000  0.0749   0.0161   0.2272    0.0400   0.0000   445.5632       22.3477       6.28672       8.51943      -16.4226      -5.73495       4.06720       5.41682       6.14611       6.37657       6.44544       6.21353
  28  20 4080.5349    1.0849  8.6369 11.2211  0.0000  0.0975   0.0162   0.3119    0.0365   0.0000   435.9715       14.6025       6.90454       2.94286       3.75943      -1.51857       5.18757       6.91057       8.03027       8.17469       8.33599       8.02609
  28  21 4228.5486    0.7465  9.0091 11.2754 -0.0015  0.1308   0.0208   0.5240    0.0373   0.0000   446.7807       12.5104       25.2496      -14.5181      -1.24665       5.33472       7.06423       9.19954       10.7438       10.8770       10.9082       10.5678
  29   3 1359.7744    0.0980  0.0669  9.8648  0.0000  0.0139   0.0085   0.0182    0.0227   0.0000   440.5889      0.112835       19.4029     -0.188503      -1.99239     -0.461336      0.674206       1.10321       1.00572       1.27268       1.03048       1.18073
  29   4 1564.1389    0.2003  0.1852  9.7815  0.0000  0.0119   0.0091   0.0296    0.0262   0.0000   441.7989     -0.354105       20.7184      0.557206      -2.32597     -0.462259      0.756720      0.899174      0.974613      0.906103       1.12855       1.22201
  29   5 1751.5504    0.3641  0.2710  9.8679  0.0000  0.0113   0.0119   0.0261    0.0315   0.0000   438.8786      0.185689       20.8768      0.252875      -2.83440      0.760211      0.632959      0.856304      0.980887       1.08585       1.14825       1.09041
  29   6 1930.1958    0.5376  0.4985 10.0083 -0.0000  0.0149   0.0132   0.0379    0.0428   0.0000   440.4834     0.0762893       20.4729     -0.358029      0.997928      -1.34936      0.795981       1.06242       1.22449       1.21952       1.28244       1.23033
  29   7 2105.3484    0.7959  0.6922 10.3172  0.0000  0.0177   0.0168   0.0432    0.0567   0.0000   440.3468     -0.464973       16.8531       1.03779     -0.897289       1.39256      0.951481       1.27454       1.31017       1.49163       1.46609       1.45801
  29   8 2275.3585    1.1724  0.9602 10.3628 -0.0000  0.0194   0.0210   0.0513    0.0935   0.0000   439.3990       1.73379       17.8445       2.12336      -3.29172      -3.32773       1.08412       1.38494       1.52086       1.69369       1.68807       1.65228
  29   9 2439.0743    1.5734  1.1420 11.1910  0.0000  0.0227   0.0271   0.0607    0.0901   0.0000   437.9892      0.898429       16.2835       4.29548      -2.76848       1.35676       1.17197       1.67158       1.72491       1.89816       1.91194       1.80794
  29  10 2598.7163    2.0659  1.1634 11.6963 -0.0000  0.0231   0.0346   0.0569    0.0932   0.0000   441.3010       3.14931       15.7184       2.43203      -2.15755      0.445909       1.25061       1.72555       1.80200       1.86180       1.93047       1.93358
  29  11 2756.1756    2.8150  1.0679 12.2166  0.0000  0.0204   0.0477   0.0540    0.0970   0.0000   439.9348       2.08755       18.4179       2.09184      -1.28384      -1.45312       1.16431       1.53557       1.69781       1.77850       1.72925       1.80180
  29  12 2911.6938    3.4303  0.9494 12.4772  0.0000  0.0188   0.0595   0.0465    0.1287   0.0000   441.9127       8.81831       17.6077      0.363761      -1.27347      -4.63293       1.06529       1.41130       1.54725       1.62388       1.63712       1.63303
  29  13 3065.0769    3.8620  0.9939 13.1132  0.0000  0.0200   0.0680   0.0519    0.1039   0.0000   440.5506       5.20296       16.3753       2.79176      -4.47976      -2.97751       1.14512       1.51414       1.69666       1.76340       1.87533       1.77084
  29  14 3216.8551    3.8584  1.3703 12.6581  0.0000  0.0241   0.0587   0.0622    0.1137   0.0000   441.6786       6.21424       16.9932       3.96117     -0.345988     -0.182907       1.38783       1.91293       1.96038       2.10862       2.04245       2.05360
  29  15 3367.7815    3.2180  1.7892 12.8288  0.0000  0.0282   0.0463   0.0806    0.0701   0.0000   437.5806       9.88458       11.9462       6.61620       2.85334      -3.00030       1.51141       2.06421       2.21749       2.33828       2.45004       2.30743
  29  16 3518.0746    2.5968  3.1672 12.0600  0.0000  0.0395   0.0301   0.1075    0.0669   0.0000   443.4721       10.7700       8.17348       6.29939       10.0914      -4.55414       2.11596       2.79955       3.11867       3.21101       3.34784       3.27050
  29  17 3667.6908    2.1730  4.4097 11.6241  0.0000  0.0482   0.0225   0.1328    0.0554   0.0000   438.8029       10.3647       15.7376       4.59129      0.426896      0.990113       2.54728       3.39593       3.85936       3.91450       3.98043       3.92032
  29  18 3816.9811    1.6867  5.8713 11.3846 -0.0001  0.0595   0.0171   0.1747    0.0428   0.0000   435.3786       8.56282       24.9072       6.73488       1.33040       2.82844       3.16362       4.10580       4.69421       4.76872       4.86969       4.79176
  29  19 3965.9012    1.3370  7.7429 11.2613  0.0000  0.0796   0.0156   0.2412    0.0378   0.0000   440.7001       16.5748       15.1837       6.76021      -3.72706      -3.89037       4.07862       5.46902       6.27391       6.40088       6.49474       6.30637
  29  20 4114.4463    0.9819  8.7692 11.3299  0.0004  0.1019   0.0173   0.3626    0.0344   0.0000   445.1401       3.63996       15.6322       7.52962      -4.39042       4.04191       5.44204       7.07740       8.11222       8.52769       8.63544       8.50716
  29  21 4262.7142    0.7038  9.0528 11.3241 -0.0060  0.1372   0.0239   0.6035    0.0377   0.0000   440.0963       33.7915       37.1023      -9.64720       17.2899       8.15529       7.12392       9.29915       10.8419       11.0691       11.0285       10.8780
  30   3 1376.6004    0.1216  0.0726  9.7954  0.0000  0.0127   0.0091   0.0170    0.0227   0.0000   440.7170     -0.894446       20.7042      -3.15616      -2.29474      -1.18833      0.676881      0.825936       1.07008      0.818774       1.04257       1.17749
  30   4 1581.8904    0.2322  0.2067  9.7848  0.0000  0.0107   0.0093   0.0260    0.0262   0.0000   440.7223     -0.548918       20.6721     -0.642366      -2.75953      0.349999      0.586576      0.781042      0.858172      0.952448      0.951600      0.869427
  30   5 1770.0491    0.3779  0.3122  9.9072  0.0000  0.0124   0.0116   0.0281    0.0315   0.0000   440.5503      0.816300       20.3815       1.05578      -1.55991    -0.0974192      0.652194      0.949524       1.00670       1.10276       1.09925      0.993134
  30   6 1949.9620    0.5752  0.5134 10.0222  0.0000  0.0147   0.0139   0.0368    0.0438   0.0000   440.4104     -0.966641       21.5201      -1.54334      -3.66884      0.685448      0.805238       1.00682       1.22950       1.30221       1.36209       1.25767
  30   7 2126.3404    0.8084  0.7154 10.3159  0.0000  0.0173   0.0165   0.0437    0.0579   0.0000   440.9954       1.75466       18.5294      -1.70963      0.369189       3.85595      0.990071       1.25551       1.45466       1.56025       1.59340       1.49149
  30   8 2297.3322    1.2139  0.9765 10.8101  0.0000  0.0212   0.0218   0.0518    0.0745   0.0000   441.6688       1.79069       20.3028   -0.00315366       1.34126       4.16943       1.16189       1.64537       1.73626       1.93237       2.00387       1.83599
  30   9 2462.3118    1.6963  1.0756 11.2176  0.0026  0.0213   0.0288   0.0542    0.0958   0.0000   438.4147       3.28505       17.7403       3.37056      0.900927       1.06122       1.14225       1.61961       1.72976       1.87887       1.83281       1.74359
  30  10 2623.5320    2.2419  1.0568 11.7503  0.0000  0.0208   0.0377   0.0509    0.0971   0.0000   439.8576       5.21080       16.7880       1.97963      -1.94250       1.42149       1.08022       1.44056       1.57387       1.70717       1.70020       1.67018
  30  11 2782.5567    2.9121  1.0021 12.3077  0.0000  0.0201   0.0502   0.0494    0.0906   0.0000   438.3073       3.40464       17.0682       4.94221      -2.67410      -2.28485      0.993659       1.43428       1.43837       1.61836       1.58143       1.58411
  30  12 2939.1948    3.6528  0.9599 12.7322 -0.0002  0.0182   0.0646   0.0512    0.0911   0.0000   439.7874       5.37690       13.8943       3.41361      0.213043       2.02021      0.971770       1.29610       1.38845       1.46314       1.51393       1.51556
  30  13 3093.4190    3.9571  1.0969 12.8052  0.0000  0.0203   0.0661   0.0561    0.1331   0.0000   439.5374       8.61908       15.6510       3.07210      -1.67434      -1.53820       1.09123       1.40435       1.60496       1.68709       1.69699       1.66785
  30  14 3246.0531    3.7013  1.5597 12.5923  0.0000  0.0254   0.0513   0.0651    0.0927   0.0000   439.8933       4.09776       12.1202       1.56922       1.52128       3.05953       1.29736       1.75775       1.90344       2.00754       2.00391       1.91345
  30  15 3397.7709    3.0737  2.0357 12.4212  0.0000  0.0297   0.0394   0.0788    0.0724   0.0000   441.8717       11.1555       5.09369       5.58917       7.48680       1.65110       1.56827       2.15453       2.27495       2.39665       2.44192       2.38974
  30  16 3548.8917    2.4834  3.3044 11.9716 -0.0000  0.0396   0.0273   0.1093    0.0592   0.0000   439.0992       12.5103       10.3880       5.37772      -6.24742     -0.495381       2.02169       2.73590       3.05403       3.23978       3.23603       3.14655
  30  17 3699.2702    2.0734  4.8455 11.4884  0.0000  0.0503   0.0207   0.1393    0.0522   0.0000   443.6184       15.4352       12.4719       8.79833      -3.39749       3.91873       2.56889       3.47298       3.91682       4.00059       4.16671       4.10529
  30  18 3849.0917    1.6161  6.4690 11.2986  0.0000  0.0639   0.0166   0.1864    0.0419   0.0000   440.6156       8.56537       17.9933       5.29083       2.42612       3.10245       3.28644       4.31817       4.82620       5.04651       5.10009       5.07560
  30  19 3998.7861    1.2504  7.5542 11.2781  0.0000  0.0799   0.0155   0.2476    0.0356   0.0000   435.6024       12.0351       14.9916       21.2465       6.08370      -3.74041       3.95843       5.38056       6.08988       6.30198       6.43024       6.30090
  30  20 4147.8781    0.9096  9.1772 11.3073  0.0040  0.1138   0.0192   0.4166    0.0354   0.0000   439.7407       1.48204       40.2279     -0.415566       14.9033       5.18236       5.64079       7.56293       8.69028       9.03881       8.96691       8.93521
  31   3 1393.1617    0.1171  0.1241  9.7964  0.0000  0.0132   0.0077   0.0296    0.0229   0.0000   440.5556     -0.408833       19.7144     -0.402477      -1.02924       1.71204      0.647412      0.900451       1.12537       1.56225       1.95092       1.47566
  31   4 1599.3332    0.2276  0.1839  9.7872  0.0000  0.0103   0.0092   0.0212    0.0256   0.0000   440.9126      0.405311       19.8031     -0.739714      -1.35843       1.58232      0.541865      0.660681      0.818035      0.785275      0.855312      0.839000
  31   5 1788.2524    0.3961  0.3942  9.8514  0.0000  0.0139   0.0109   0.0341    0.0353   0.0000   440.1611     -0.110878       20.7760      0.680104      -1.90806     -0.865737      0.715439      0.941244       1.10077       1.05452       1.07172       1.04623
  31   6 1969.4653    0.5999  0.5402 10.0927  0.0000  0.0154   0.0138   0.0363    0.0439   0.0000   441.0703      0.625508       19.7141     -0.214259      -3.62272     -0.489800      0.780056       1.01481       1.08721       1.21074       1.24369       1.19813
  31   7 2147.0137    0.8653  0.8272 10.2171  0.0000  0.0185   0.0163   0.0477    0.0689   0.0000   440.8888       1.51863       18.6277     -0.213191      -1.48936      -2.51942      0.882569       1.23295       1.34307       1.40930       1.48505       1.37699
  31   8 2318.9685    1.3155  1.0072 10.7730  0.0000  0.0207   0.0226   0.0502    0.0877   0.0000   439.8583      -1.12016       19.8617       1.35505      -2.00120      0.425144       1.02563       1.36646       1.48159       1.57826       1.59857       1.57895
  31   9 2485.0742    1.7027  1.0542 11.4256  0.0000  0.0213   0.0291   0.0525    0.0838   0.0000   440.2511       4.68393       16.2146      0.716980      0.653142      0.599555       1.08857       1.50727       1.62510       1.75281       1.73482       1.65443
  31  10 2647.8674    2.3339  1.1362 11.7247  0.0000  0.0207   0.0378   0.0558    0.1060   0.0000   441.7664       5.03881       16.3219       2.57076       1.39396      -2.23407       1.07941       1.44467       1.55017       1.71093       1.73198       1.63284
  31  11 2808.3963    3.0047  1.0177 12.2760 -0.0000  0.0188   0.0503   0.0496    0.0947   0.0000   440.3003       1.85497       19.0699       2.87093      -2.53275      -1.44977      0.961849       1.25302       1.38155       1.46795       1.46383       1.43230
  31  12 2966.2487    3.7142  0.9253 12.7430  0.0001  0.0177   0.0640   0.0464    0.0896   0.0000   440.7927       6.62334       15.1266       3.89457      0.892253      -1.45115      0.907218       1.23418       1.32614       1.42243       1.46213       1.43816
  31  13 3121.4247    3.9912  1.2635 12.8482 -0.0002  0.0225   0.0625   0.0566    0.1273   0.0000   441.9789       8.25741       16.2791       1.30120      -1.28376       2.34657       1.17534       1.60386       1.74066       1.90264       1.89966       1.77485
  31  14 3274.8933    3.6216  1.6180 12.7402  0.0000  0.0247   0.0502   0.0707    0.0879   0.0000   440.3476       9.87360       13.2455       1.62851      -2.94149      -1.61196       1.26652       1.71583       1.85945       2.00105       2.09250       2.07266
  31  15 3427.4540    2.9679  2.3689 12.3864 -0.0000  0.0315   0.0346   0.0849    0.0596   0.0000   441.4073       7.18501       9.23738       2.50102       8.18837      -5.11962       1.53288       2.11116       2.32035       2.46788       2.54292       2.49830
  31  16 3579.4083    2.3371  3.3741 12.1441  0.0000  0.0403   0.0258   0.1130    0.0487   0.0000   444.9328       11.2327       3.65825       4.19292       5.57526      -3.45901       2.01380       2.72291       2.97483       3.12028       3.35538       3.16798
  31  17 3730.4198    1.8949  4.9591 11.5498  0.0000  0.0518   0.0190   0.1466    0.0467   0.0000   442.8265       14.4729       15.8319       4.60416      -2.41316      -2.61981       2.52727       3.41631       3.82709       3.97240       4.12976       4.09906
  31  18 3881.0168    1.5274  6.5243 11.2918  0.0006  0.0654   0.0158   0.1898    0.0403   0.0000   434.8825       6.30182       18.7919       6.05893      -8.17300      -10.5880       3.16240       4.23943       4.88155       5.01786       5.09991       4.98042
  31  19 4030.9997    1.1571  7.9689 11.3105  0.0000  0.0866   0.0160   0.2703    0.0352   0.0000   438.8409       4.24736       25.4120       18.2525      -9.53202       3.49361       4.20472       5.57501       6.42478       6.60479       6.74214       6.69597
  32   2 1179.5668    0.0512  0.0160  9.8800  0.0000  0.0235   0.0102   0.0108    0.0208   0.0000   440.3923      -1.21159       23.6198      -1.39043      -3.01582     -0.195215       1.95146       2.72561       3.12663       2.38883       2.36839       2.22747
  32   3 1409.4564    0.1214  0.1469  9.8057  0.0000  0.0135   0.0076   0.0392    0.0230   0.0000   440.2757    -0.0830291       20.7448     -0.908300     -0.912607     -0.609095      0.669706      0.728121      0.926346       1.00208      0.889931      0.968922
  32   4 1616.4455    0.2507  0.2546  9.7480  0.0000  0.0121   0.0089   0.0291    0.0269   0.0000   440.8703     -0.820619       20.5344      0.703283      -2.53272      0.106805      0.581794      0.829612      0.863341      0.941844      0.865862      0.881396
  32   5 1806.1691    0.3991  0.3626  9.8833  0.0000  0.0130   0.0111   0.0302    0.0332   0.0000   440.6035      0.356339       19.7382     -0.405891      -1.41896      0.420408      0.589767      0.846442      0.881479      0.987634      0.919986      0.969423
  32   6 1988.6526    0.6180  0.6652  9.9376  0.0000  0.0172   0.0128   0.0405    0.0523   0.0000   440.1825       1.95267       20.7767      0.599280      -2.06312      0.477623      0.867552       1.19101       1.30860       1.35888       1.38546       1.42405
  32   7 2167.3470    0.9150  0.8392 10.2102  0.0000  0.0180   0.0168   0.0466    0.0702   0.0000   441.0234      0.648638       17.6545       1.61981      -1.98654     -0.972538      0.886263       1.17351       1.30603       1.42083       1.49395       1.43119
  32   8 2340.0995    1.3860  1.0158 10.7101  0.0000  0.0188   0.0232   0.0511    0.0849   0.0000   438.7902       1.41169       20.1688     -0.172348      -2.69557     -0.369260      0.941621       1.23353       1.41031       1.52172       1.54658       1.46366
  32   9 2507.3004    1.8919  1.1065 11.4525  0.0000  0.0204   0.0310   0.0556    0.0926   0.0000   439.2421      0.799703       17.2646       1.95501     -0.134070      0.930078       1.01334       1.40124       1.47930       1.64501       1.62726       1.59749
  32  10 2671.6783    2.4782  1.0186 12.0752  0.0000  0.0194   0.0410   0.0500    0.0859   0.0000   441.0395       2.38626       18.6682       1.73454     0.0514963       1.71099      0.961991       1.26475       1.41813       1.54491       1.54377       1.49537
  32  11 2833.8014    3.2573  0.9601 12.6024 -0.0000  0.0185   0.0553   0.0468    0.0882   0.0000   439.7734       4.48012       17.7667      0.149022      0.247182     -0.650379      0.931245       1.23478       1.36017       1.46984       1.52905       1.43221
  32  12 2992.8052    3.8065  0.9541 12.8559  0.0000  0.0190   0.0638   0.0451    0.0941   0.0000   438.9802       6.64140       15.3183       1.71834      -2.04571      -2.20216      0.894671       1.21895       1.31097       1.40953       1.46725       1.41945
  32  13 3149.0059    4.0047  1.3400 12.7013 -0.0000  0.0225   0.0586   0.0566    0.1168   0.0000   440.4083       6.88460       16.1644       6.20012      -3.39857      -1.71564       1.12704       1.47157       1.66814       1.73936       1.77084       1.73388
  32  14 3303.4020    3.4826  1.6913 12.7977  0.0000  0.0262   0.0477   0.0711    0.0871   0.0000   438.3300       8.17056       13.8452       2.07774      -4.80008       2.28766       1.26570       1.77033       1.91415       2.01842       2.08331       2.00674
  32  15 3456.7972    2.8660  2.5491 12.2650  0.0000  0.0326   0.0320   0.0864    0.0602   0.0000   443.6748       12.3499       5.86450       1.90188       3.08582      -2.55565       1.57569       2.10127       2.40220       2.48027       2.53768       2.51397
  32  16 3609.5441    2.2814  3.8639 11.9076  0.0000  0.0415   0.0225   0.1189    0.0454   0.0000   439.9290       10.1990       10.3714      0.672618       1.90603     -0.406090       2.02831       2.66920       3.08186       3.11061       3.27318       3.22352
  32  17 3761.3110    1.8374  5.6759 11.4215  0.0000  0.0550   0.0170   0.1565    0.0421   0.0000   437.9479       13.2781       17.8102      -5.04022       3.32759      0.141025       2.66174       3.45206       4.07734       4.11004       4.30492       4.20092
  32  18 3912.4725    1.4460  6.9511 11.3090  0.0000  0.0694   0.0155   0.2047    0.0378   0.0000   438.5006       13.2952       26.8316       13.7971      -8.83835      -12.1804       3.25859       4.44837       4.94613       5.22339       5.33560       5.26632
  32  19 4063.0849    1.1251  8.2553 11.2804 -0.0009  0.0867   0.0156   0.2828    0.0337   0.0000   443.2294       15.9145       31.7326      -3.80366      -20.4390      -2.82858       4.10760       5.53854       6.24292       6.47831       6.67703       6.61769
  32  20 4213.3100    0.7779  8.8433 11.3667 -0.0244  0.1223   0.0211   0.4964    0.0344   0.0000   439.2075       21.6965       24.2689      -4.50869       7.53163      -8.90579       5.55320       7.60452       8.67054       9.02844       9.15267       9.00405
  33   4 1633.2327    0.2672  0.2083  9.7938  0.0000  0.0101   0.0099   0.0235    0.0260   0.0000   441.1343     -0.444515       21.4448      0.967012      -3.17036    -0.0560464      0.467941      0.626018      0.670228      0.694594      0.747901      0.733427
  33   5 1823.8547    0.4467  0.4114  9.8762  0.0000  0.0130   0.0115   0.0327    0.0359   0.0000   440.4323      -1.39929       20.1613     -0.389259      -2.62051     -0.857635      0.629365      0.873191      0.943086       1.01169       1.00023       1.02074
  33   6 2007.6206    0.6512  0.5885 10.1338  0.0000  0.0150   0.0139   0.0380    0.0458   0.0000   441.0001      -1.13355       21.4311      -2.25717      -2.05254      0.233260      0.701241      0.976689       1.01367       1.16874       1.16273       1.12079
  33   7 2187.3707    0.9574  0.7558 10.5208  0.0000  0.0170   0.0182   0.0427    0.0611   0.0000   440.5556      0.634651       18.8501    -0.0402387      -1.06297      -1.75512      0.790019       1.08479       1.16458       1.22502       1.31902       1.30079
  33   8 2360.8664    1.4184  0.9810 10.9236 -0.0000  0.0192   0.0237   0.0509    0.0812   0.0000   439.9705       3.23416       18.9382      -2.34063      -3.85087       3.02060      0.924855       1.29080       1.41797       1.55820       1.61717       1.52021
  33   9 2529.1707    1.9365  1.1884 11.3637  0.0000  0.0215   0.0306   0.0579    0.1006   0.0000   440.9952       1.86513       20.3842      0.816336      -3.29018      -1.52735      0.954375       1.37870       1.44301       1.55107       1.58226       1.63970
  33  10 2695.0475    2.6029  1.0999 11.6964  0.0000  0.0197   0.0402   0.0498    0.1132   0.0000   440.1286       4.23472       18.1856       4.95189     0.0518378      -2.58201      0.900325       1.26869       1.32638       1.46401       1.54062       1.44555
  33  11 2858.6177    3.2884  1.0338 12.2409  0.0000  0.0186   0.0523   0.0488    0.1166   0.0000   439.9288       4.36090       17.3293      0.351417      -2.67235      -1.02547      0.892983       1.21599       1.33260       1.41469       1.47648       1.43131
  33  12 3018.8793    4.0273  0.9826 12.8344  0.0003  0.0185   0.0660   0.0463    0.1001   0.0000   440.6577       4.44613       20.4933       2.46827      -3.49660      0.411426      0.917548       1.26998       1.38468       1.45884       1.51682       1.46066
  33  13 3176.1229    4.0274  1.3587 12.4060  0.0000  0.0220   0.0563   0.0556    0.1164   0.0000   441.3478       4.97037       14.6985      0.177880      -2.19310      -2.65815       1.01712       1.44161       1.53718       1.60861       1.66166       1.60940
  33  14 3331.5528    3.5154  1.7314 12.7109  0.0000  0.0262   0.0469   0.0668    0.0904   0.0000   440.7946       8.26753       11.7188       2.52552       1.91023     -0.834810       1.24462       1.67581       1.82051       1.93313       2.03914       1.96892
  33  15 3485.7815    2.6818  2.9794 12.2833  0.0000  0.0360   0.0286   0.0963    0.0509   0.0000   443.9124       11.3417       11.7145      0.165729       8.46209      0.445043       1.67264       2.26742       2.54686       2.66368       2.75367       2.75920
  33  16 3639.3330    2.1534  4.3104 11.7323  0.0000  0.0448   0.0200   0.1224    0.0425   0.0000   440.0389       12.8934       12.4657       5.30735       8.41842     -0.637323       2.03489       2.78799       3.11988       3.25658       3.35932       3.32921
  33  17 3791.8771    1.7536  6.1026 11.3833 -0.0016  0.0575   0.0159   0.1661    0.0394   0.0000   437.3023       8.32651       23.3497       6.84091       6.36878      -4.13000       2.66529       3.54407       4.10110       4.25180       4.46238       4.27049
  33  18 3943.7848    1.3956  7.5668 11.2614  0.0000  0.0720   0.0146   0.2173    0.0355   0.0000   434.3231       6.35099       23.3460       5.53080      -17.2105      -7.30655       3.32865       4.45871       5.04086       5.33284       5.51211       5.46322
  33  19 4095.1198    1.0430  8.3617 11.2909  0.0036  0.0909   0.0157   0.3067    0.0326   0.0000   443.2536       6.46367       35.9736       8.48484      -4.40953       9.73814       4.13678       5.52644       6.42264       6.51554       6.94409       6.71332
  33  20 4246.2052    0.6836  8.3942 11.4191  0.0899  0.1385   0.0708   1.5424    0.0931   0.0000   435.9826       8.70218       47.0376      -10.0233      -34.0510       1.25364       6.24907       8.01589       9.79171       9.66119       10.2005       9.77155
  34   2 1207.9836    0.0684  0.0628  9.8551  0.0000  0.0178   0.0089   0.0242    0.0208   0.0000   440.2079     -0.209870       21.7979      0.991193      -4.64809      0.247040      0.659262       1.09465       1.07467       1.33563      0.975082       1.15324
  34   3 1441.1418    0.1556  0.1125  9.7652  0.0000  0.0110   0.0099   0.0262    0.0221   0.0000   441.3706     0.0697451       21.9487     -0.276624      -3.71630     0.0745760      0.642877      0.895710       1.04381       1.15791       1.25909      0.990744
  34   4 1649.7247    0.2750  0.2393  9.7921  0.0000  0.0104   0.0093   0.0242    0.0263   0.0000   440.6236      0.316831       21.2280     -0.461374      -2.67404     -0.125604      0.487024      0.653248      0.740088      0.698775      0.750007      0.793129
  34   5 1841.2454    0.4477  0.4715  9.8916 -0.0001  0.0144   0.0108   0.0346    0.0369   0.0000   440.2048     -0.374795       21.9659      0.227191      -2.97096     -0.657911      0.660077      0.874378      0.934736       1.08661       1.01773       1.04442
  34   6 2026.3578    0.6836  0.6312 10.0837  0.0000  0.0151   0.0140   0.0377    0.0493   0.0000   440.7162      -1.43950       20.8987       1.58639      -5.17374      -1.33098      0.763326      0.991667       1.12584       1.20007       1.22719       1.24026
  34   7 2207.0445    1.0548  0.9485 10.3276  0.0000  0.0185   0.0179   0.0485    0.0800   0.0000   441.2145       2.43310       19.1013       1.10889      -3.00779       1.85360      0.865599       1.18764       1.29879       1.36842       1.46287       1.44271
  34   8 2381.2137    1.4232  1.1144 11.0635 -0.0010  0.0203   0.0230   0.0548    0.0769   0.0000   440.7794      0.539883       19.3392       3.73462     -0.810344      0.102074      0.959051       1.31435       1.42341       1.53361       1.61973       1.59185
  34   9 2550.7171    1.9853  1.0929 11.7616  0.0002  0.0203   0.0325   0.0531    0.0826   0.0000   441.6416       2.51279       18.0055     0.0929114      -3.58735      0.612507      0.932907       1.27206       1.42718       1.54741       1.56383       1.52199
  34  10 2718.0374    2.7074  1.0354 12.0250  0.0000  0.0189   0.0432   0.0485    0.0965   0.0000   441.1096       2.17458       16.4187       2.09664      -1.71024     -0.270686      0.878725       1.16897       1.26744       1.37418       1.52025       1.43117
  34  11 2882.9934    3.4702  1.0804 12.0853  0.0000  0.0182   0.0541   0.0504    0.1354   0.0000   440.0986       1.88235       16.8835      0.933995      0.336461     -0.418235      0.871612       1.16848       1.23443       1.30886       1.37839       1.34337
  34  12 3044.5170    4.1022  1.1525 12.3374 -0.0018  0.0195   0.0600   0.0492    0.1495   0.0000   439.4001       4.44412       16.7294       2.46076     -0.216750      0.463083      0.935174       1.22754       1.39307       1.45537       1.50317       1.45859
  34  13 3202.8775    3.9029  1.3851 12.5677 -0.0117  0.0222   0.0530   0.0559    0.1012   0.0000   439.7666       7.64713       16.4879     0.0323276     -0.338645    -0.0609128       1.05473       1.41698       1.59033       1.62613       1.71646       1.68953
  34  14 3359.3002    3.3770  1.9660 12.6499 -0.0007  0.0270   0.0418   0.0712    0.0730   0.0000   440.6059       7.86575       14.7381       4.40655      -5.22840      -1.95952       1.23552       1.69856       1.89673       1.91501       2.05968       1.97163
  34  15 3514.5221    2.5786  3.2694 12.2092  0.0000  0.0369   0.0263   0.1041    0.0485   0.0000   440.5019       5.39945       14.2246       1.94998       6.51103     -0.216042       1.66898       2.25238       2.47912       2.67311       2.73250       2.69177
  34  16 3668.7919    2.0711  4.4230 11.7766  0.0000  0.0458   0.0195   0.1254    0.0406   0.0000   440.9726       15.1186       10.6030       2.22761     -0.456119       5.36192       2.05605       2.82357       3.14810       3.34936       3.36906       3.33388
  34  17 3822.0808    1.6271  6.3650 11.4451 -0.0004  0.0606   0.0158   0.1756    0.0373   0.0000   439.4728       10.5264       15.8798      0.511970      -3.56072     -0.779825       2.75138       3.67932       4.20852       4.39530       4.65000       4.55998
  34  18 3974.6013    1.3406  7.8325 11.3166  0.0001  0.0758   0.0150   0.2295    0.0343   0.0000   435.6861       18.9318       20.5494       7.15703      -4.24125       1.17752       3.40417       4.49243       5.20494       5.37589       5.68264       5.53854
  34  19 4126.4934    0.9746  9.4261 11.3330  0.0070  0.1074   0.0179   0.3885    0.0338   0.0000   448.5769       25.0635       4.84711       5.61891       4.53266      -4.36843       4.61049       6.25880       7.13744       7.56347       7.63364       7.52702
  35   2 1221.9313    0.0689  0.0654  9.8831  0.0000  0.0190   0.0090   0.0252    0.0206   0.0000   440.3376      -1.65766       20.6878      0.249201      -2.12930      -2.49566       1.18545       1.66538       2.10797       2.12318       2.14543       1.84434
  35   3 1456.6090    0.1530  0.1252  9.7523  0.0000  0.0091   0.0082   0.0229    0.0219   0.0000   441.6223     -0.304102       21.3793      0.926672      -3.68671     -0.207703      0.420558      0.537814      0.611774      0.738686      0.606148      0.655851
  35   4 1665.9504    0.3013  0.2551  9.8043  0.0000  0.0101   0.0098   0.0268    0.0272   0.0000   441.4909     -0.485542       21.0104     -0.718282      -1.80669     0.0453651      0.465389      0.597326      0.671301      0.732996      0.757792      0.794126
  35   5 1858.4587    0.4850  0.4644  9.8228  0.0000  0.0133   0.0113   0.0320    0.0384   0.0000   441.0870      0.653982       19.8607      0.463287     -0.967049      0.557540      0.624127      0.797956      0.908438      0.998892      0.997060       1.02015
  35   6 2044.8653    0.7300  0.6514 10.0865  0.0000  0.0151   0.0143   0.0380    0.0502   0.0000   441.1068     -0.332311       21.4953      0.791091      -1.65258     -0.212216      0.672983      0.915486       1.00682       1.08862       1.07057       1.11886
  35   7 2226.4084    1.0926  0.8817 10.4744  0.0000  0.0177   0.0186   0.0444    0.0702   0.0000   439.3713      0.818859       20.5969      0.988089      -3.33220      0.280077      0.761919       1.03336       1.15747       1.20011       1.29195       1.26589
  35   8 2401.3414    1.5282  1.1505 11.0019  0.0001  0.0205   0.0236   0.0545    0.0886   0.0000   439.5630       1.20006       19.2613      -2.59443      -3.07605      0.369303      0.895547       1.23299       1.34380       1.46980       1.49015       1.47229
  35   9 2571.8510    2.0492  1.1887 11.5141  0.0000  0.0209   0.0312   0.0521    0.0973   0.0000   440.1142       3.69897       21.0154      0.554609     -0.138366       1.89565      0.973713       1.30168       1.45515       1.55440       1.59103       1.53612
  35  10 2740.5792    2.7911  1.0786 12.0773 -0.0000  0.0195   0.0427   0.0489    0.0980   0.0000   442.3475       5.66063       19.0849       2.32910      -3.95156     -0.850440      0.852146       1.19600       1.27516       1.40292       1.36203       1.40681
  35  11 2906.9051    3.5593  1.0532 12.2000 -0.0000  0.0182   0.0536   0.0469    0.1266   0.0000   441.0505       4.50074       18.7097       3.40559      -2.10625       1.03119      0.814223       1.14203       1.20893       1.30155       1.39095       1.32419
  35  12 3069.6979    3.9884  1.1272 12.8968 -0.0000  0.0196   0.0606   0.0498    0.1052   0.0000   440.1804       7.50451       17.7813       3.48565     -0.250297      -1.72821      0.923065       1.20344       1.32982       1.48215       1.53199       1.52803
  35  13 3229.2213    3.8580  1.4098 13.0833 -0.0026  0.0239   0.0544   0.0586    0.0727   0.0000   441.7582       9.71647       15.1996       2.75346      0.207929     0.0712613       1.01847       1.46493       1.50885       1.74022       1.67408       1.71825
  35  14 3386.7796    3.1659  2.0789 12.5855 -0.0000  0.0278   0.0374   0.0741    0.0620   0.0000   442.4560       12.0688       11.3417       3.47807       1.55049      0.250181       1.21324       1.65411       1.80770       1.96142       1.99142       2.03091
  35  15 3542.9138    2.4822  3.3976 12.1560 -0.0000  0.0375   0.0255   0.1054    0.0492   0.0000   439.8751       7.60577       11.0238       8.03850       2.89756      -3.98748       1.67503       2.22339       2.51575       2.63295       2.72528       2.70644
  35  16 3698.0332    1.9867  4.8971 11.6778  0.0000  0.0480   0.0184   0.1353    0.0396   0.0000   441.0536       8.03067       23.5911       7.34772      0.575111      0.156711       2.11457       2.84953       3.17426       3.37146       3.50118       3.42475
  35  17 3851.9730    1.5739  6.6377 11.4568  0.0000  0.0619   0.0156   0.1856    0.0354   0.0000   440.9057       20.0596       15.9803       5.93933       3.89699     -0.794312       2.72578       3.63627       4.17963       4.31720       4.44889       4.38099
  35  18 4005.3059    1.2085  7.8446 11.3826  0.0005  0.0821   0.0157   0.2506    0.0333   0.0000   435.4173       24.4058       10.3457       3.10634      -3.52013      -9.44213       3.48192       4.79737       5.39782       5.70695       5.86725       5.84441
  35  19 4157.8579    0.8977  9.0186 11.3803  0.0004  0.1094   0.0200   0.4232    0.0349   0.0000   439.5408       18.2927       19.6518       20.5316      -11.9748      -6.73647       4.62875       6.14938       7.12778       7.51176       7.68372       7.51092
  36   2 1235.6480    0.0762  0.0593  9.8863  0.0000  0.0140   0.0083   0.0214    0.0202   0.0000   442.3023       2.04054       21.5908      -3.21074      -3.84167       2.14582      0.538932      0.863974       1.09491      0.923487       1.08471       1.26893
  36   3 1471.8386    0.1638  0.1218  9.7764  0.0000  0.0098   0.0083   0.0199    0.0217   0.0000   441.9297     -0.405620       20.2296      0.102775      -2.93992    -0.0687996      0.411167      0.513937      0.588049      0.573845      0.683034      0.715178
  36   4 1681.9101    0.3047  0.2614  9.8313  0.0000  0.0102   0.0095   0.0252    0.0261   0.0000   441.0250      0.516885       21.9943     -0.239927      -2.84045      0.694499      0.445278      0.588635      0.624993      0.735437      0.716492      0.719402
  36   5 1875.4383    0.5069  0.4829  9.9177  0.0000  0.0136   0.0116   0.0331    0.0380   0.0000   440.3598      0.125128       22.6729     -0.157123      -3.78070      0.821744      0.574466      0.756926      0.872621      0.879973      0.909754      0.919963
  36   6 2063.1128    0.7413  0.7804 10.0998  0.0000  0.0166   0.0137   0.0453    0.0570   0.0000   441.1295       1.72501       21.3937      0.595523      -1.02336      0.732542      0.699204      0.961950       1.05166       1.07539       1.18536       1.19372
  36   7 2245.4910    1.1331  0.9928 10.4077 -0.0000  0.0186   0.0181   0.0482    0.0804   0.0000   441.8270       1.10667       20.7736       2.03788      -1.69422       2.16469      0.856892       1.19171       1.33813       1.47755       1.48279       1.41271
  36   8 2421.1599    1.5618  1.1926 11.0978 -0.0000  0.0207   0.0240   0.0540    0.0883   0.0000   441.8217       3.94399       20.9734      0.371716      -1.91287      -2.01632      0.931306       1.22350       1.33671       1.49702       1.55269       1.51120
  36   9 2592.7774    2.1357  1.2202 11.4933 -0.0052  0.0208   0.0308   0.0526    0.0966   0.0000   438.8508       4.72588       21.1612    -0.0517445      -1.87648      0.588240      0.919634       1.26571       1.35344       1.46593       1.53119       1.57271
  36  10 2762.7685    2.9353  1.1048 12.1870 -0.0000  0.0190   0.0442   0.0501    0.0966   0.0000   439.1844       3.78909       20.8400      0.202286     -0.444841       2.51713      0.855495       1.17682       1.23379       1.35659       1.44831       1.42015
  36  11 2930.3173    3.6004  1.1472 12.6752  0.0000  0.0200   0.0543   0.0508    0.0976   0.0000   440.8395       4.42281       16.9843      -1.30224      -1.46426      -2.78477      0.922861       1.28807       1.37342       1.50158       1.59053       1.57893
  36  12 3094.4071    4.1627  1.1773 12.9262  0.0000  0.0199   0.0616   0.0498    0.1028   0.0000   439.0847       5.44624       17.9684       1.45634      -2.41126     0.0217270      0.874058       1.16984       1.29800       1.37909       1.35822       1.37999
  36  13 3255.1971    3.6985  1.4920 12.7822  0.0000  0.0223   0.0497   0.0603    0.0796   0.0000   441.5862       6.15389       17.7186       5.73973      -2.16187      -1.56946      0.997709       1.34631       1.45296       1.57460       1.66263       1.63418
  36  14 3413.9030    3.1874  2.2303 12.4260 -0.0000  0.0278   0.0354   0.0746    0.0612   0.0000   442.8555       7.65228       9.13257       5.61520      -1.48383    -0.0433417       1.23915       1.65149       1.85652       1.94527       1.99425       2.02075
  36  15 3570.9551    2.3435  3.5183 12.1827  0.0000  0.0383   0.0238   0.1089    0.0434   0.0000   440.2335       12.7792       10.4776       2.88039       1.27357     -0.308310       1.62258       2.21902       2.44955       2.60114       2.70237       2.64448
  36  16 3726.7081    1.9221  5.1550 11.5711  0.0000  0.0491   0.0171   0.1367    0.0387   0.0000   438.5632       11.1225       16.8052      -2.13495      -2.09737       4.95331       2.09309       2.83908       3.20839       3.39341       3.52098       3.45225
  36  17 3881.4116    1.4747  6.8628 11.4715 -0.0001  0.0647   0.0151   0.1940    0.0333   0.0000   442.8105       11.0884       12.8106       7.04920       2.32348       1.44261       2.76816       3.73961       4.23192       4.41245       4.68945       4.59560
  36  18 4035.7372    1.1324  8.1981 11.4212 -0.0053  0.0852   0.0166   0.2859    0.0335   0.0000   438.8161       26.8008       11.3640       11.3110      -13.8059      0.943484       3.60842       4.73384       5.47208       5.73841       5.93803       5.98818
  36  19 4188.9370    0.8086  8.6160 11.4397  0.0552  0.1185   0.0304   0.6138    0.0453   0.0000   433.6478       1.44624       16.4460       6.10233      -8.89780      -13.0899       4.76319       6.41006       7.63595       7.73119       7.94654       7.67361
  37   3 1486.8073    0.1681  0.1431  9.7244  0.0000  0.0121   0.0082   0.0225    0.0220   0.0000   441.2253     -0.458257       21.3279     -0.603205      -3.36083      0.439945      0.849837       1.41791       1.30394       1.43558       1.36569       1.67301
  37   4 1697.5855    0.3189  0.2968  9.7164  0.0000  0.0121   0.0091   0.0254    0.0277   0.0000   441.1285     0.0644721       21.0568      0.526034      -3.56412     -0.613395      0.460764      0.696737      0.720590      0.802881      0.785679      0.761503
  37   5 1892.2213    0.5193  0.5019  9.9501  0.0000  0.0139   0.0116   0.0336    0.0380   0.0000   441.6156     -0.714563       21.0133     -0.244623     -0.499892      -1.80296      0.590448      0.811950      0.891941      0.980711      0.993612      0.945612
  37   6 2081.1373    0.8008  0.7299 10.1960  0.0003  0.0161   0.0146   0.0399    0.0544   0.0000   441.7083     -0.240677       21.5208      0.505089     -0.462798      -2.02590      0.648377      0.885679      0.966131       1.07092       1.05787       1.03466
  37   7 2264.3519    1.1909  1.0066 10.4240  0.0002  0.0184   0.0185   0.0473    0.0805   0.0000   440.3828       3.08332       20.7199      -1.20669      -1.28658      0.336676      0.746838       1.06115       1.09867       1.24721       1.25356       1.26525
  37   8 2440.7435    1.6955  1.2036 10.9135  0.0000  0.0208   0.0251   0.0526    0.1104   0.0000   441.2951       4.07770       19.2610      0.457395      -2.95808       1.33448      0.847219       1.19543       1.24772       1.37800       1.38427       1.41147
  37   9 2613.4056    2.2963  1.2383 11.4536 -0.0000  0.0198   0.0327   0.0523    0.1060   0.0000   441.1857       1.31754       20.6901      0.196428      0.688450       1.44410      0.852260       1.13411       1.25662       1.35934       1.43270       1.36314
  37  10 2784.6154    3.0594  1.0495 12.3103  0.0000  0.0183   0.0467   0.0471    0.0960   0.0000   440.5519       4.57639       20.7560     -0.561858      -2.86803     -0.995599      0.801699       1.09335       1.13228       1.28387       1.33988       1.33492
  37  11 2953.3964    3.7691  1.1230 12.3760  0.0000  0.0190   0.0549   0.0480    0.1224   0.0000   441.6956       4.45599       18.1678       2.40588      -1.50951     -0.399792      0.796498       1.12578       1.19412       1.32353       1.36976       1.38278
  37  12 3118.6403    4.1307  1.2497 12.7269  0.0000  0.0202   0.0576   0.0513    0.1122   0.0000   440.7479       5.61138       17.9643       3.15415      -2.48314      -3.06204      0.864366       1.18800       1.28504       1.39483       1.45072       1.41702
  37  13 3280.7703    3.5644  1.6358 12.9992 -0.0000  0.0238   0.0474   0.0663    0.0649   0.0000   440.1425       8.08870       15.2361       2.58740      -3.61251       1.56509       1.02608       1.39304       1.55734       1.65274       1.77918       1.72221
  37  14 3440.4634    2.9259  2.5004 12.3414  0.0000  0.0302   0.0308   0.0817    0.0543   0.0000   439.3607       5.34630       10.5815      0.597546       1.92872      -3.71243       1.23666       1.73172       1.90858       2.01840       2.08271       2.06996
  37  15 3598.6024    2.2733  3.9476 11.9999  0.0000  0.0410   0.0214   0.1125    0.0403   0.0000   443.6168       7.38279       10.8101       8.34067       9.52008      -1.21189       1.63725       2.28358       2.55884       2.67580       2.79537       2.74546
  37  16 3755.2577    1.8406  5.6413 11.5178  0.0000  0.0522   0.0161   0.1467    0.0360   0.0000   438.8402       8.86964       15.1751      -2.56345       5.98598      -1.02680       2.12458       2.87548       3.29992       3.42511       3.60498       3.55855
  37  17 3910.9809    1.4152  7.1774 11.4839  0.0000  0.0691   0.0155   0.2080    0.0325   0.0000   439.1923       4.88342       24.1235       12.4384      -2.92583      -6.27572       2.77324       3.85346       4.25945       4.62110       4.59901       4.64874
  37  18 4065.4920    1.0571  8.7111 11.4561 -0.0201  0.0979   0.0190   0.3373    0.0354   0.0000   440.6271       18.5144       20.9160      -3.08083       5.35427     -0.694927       3.92199       5.33263       6.00751       6.43879       6.55597       6.52712
  38   2 1262.5620    0.0897  0.0348  9.8267  0.0000  0.0097   0.0105   0.0124    0.0195   0.0000   441.6759      0.504822       20.8811      0.284647      -2.69939     -0.139530      0.463721      0.704014      0.730314      0.779142      0.702276      0.921256
  38   3 1501.5432    0.1757  0.1704  9.7639  0.0000  0.0099   0.0076   0.0258    0.0221   0.0000   441.5945     -0.276285       21.5973     0.0617568      -1.96299     -0.263150      0.525574      0.634010      0.813078      0.772055      0.709817      0.819286
  38   4 1713.0181    0.3243  0.3797  9.8499  0.0000  0.0132   0.0087   0.0328    0.0285   0.0000   442.1901       1.60969       20.2290      -1.13869      -2.39978      0.875131      0.527280      0.683409      0.788120      0.876728      0.807765      0.879036
  38   5 1908.7927    0.5398  0.5123 10.0109  0.0000  0.0138   0.0116   0.0329    0.0384   0.0000   442.2128      0.127556       21.0525     -0.667468      -2.26058       1.58910      0.562475      0.775529      0.816708      0.898787      0.988641      0.950418
  38   6 2098.9642    0.8127  0.7497 10.3224 -0.0001  0.0165   0.0145   0.0398    0.0535   0.0000   441.2468       2.17627       20.9920      0.857743     -0.931677      0.786102      0.651735      0.918618       1.01828       1.05047       1.14484       1.08948
  38   7 2282.9351    1.2366  1.0092 10.4641  0.0000  0.0183   0.0190   0.0463    0.0860   0.0000   440.9776       2.19721       21.0646      -1.59010      -3.03977       1.25371      0.729994       1.00143       1.08960       1.20010       1.21963       1.21134
  38   8 2459.9868    1.7519  1.1667 11.1279  0.0000  0.0196   0.0258   0.0516    0.1002   0.0000   443.5391       3.89372       19.6944       1.89968      -1.72739      0.361311      0.865172       1.16172       1.28275       1.36997       1.43000       1.43381
  38   9 2633.7515    2.3816  1.2120 11.7715  0.0000  0.0197   0.0343   0.0527    0.0956   0.0000   439.2275       1.55596       20.9832       2.33639      -5.05823      -1.21157      0.858602       1.15703       1.30763       1.41400       1.43608       1.42729
  38  10 2806.1345    3.1727  1.1202 12.1180 -0.0000  0.0181   0.0464   0.0494    0.1138   0.0000   442.2711       2.94485       16.7134     -0.880756      -1.04910       1.44872      0.798806       1.07014       1.14992       1.25531       1.30446       1.30518
  38  11 2975.9769    3.8271  1.0869 12.8392  0.0000  0.0185   0.0574   0.0486    0.0914   0.0000   440.9456       5.57563       18.9221     0.0959761      -2.59042       2.29856      0.772352       1.10707       1.14533       1.30675       1.33098       1.32336
  38  12 3142.4607    4.1154  1.1865 13.0342  0.0000  0.0197   0.0599   0.0515    0.0984   0.0000   440.7074       6.20783       17.0679       3.98064      0.240387      0.519240      0.801079       1.12099       1.18932       1.29187       1.37345       1.34458
  38  13 3305.8291    3.6451  1.6427 12.9440  0.0000  0.0239   0.0466   0.0626    0.0695   0.0000   441.0682       7.80726       15.3330       1.94870      -1.76625     -0.343849       1.03498       1.39660       1.49681       1.66458       1.73728       1.68855
  38  14 3466.8515    2.8207  2.7112 12.3564  0.0000  0.0303   0.0284   0.0871    0.0465   0.0000   442.8913       9.30612       12.0430       3.07835       5.24392      -3.16011       1.23841       1.66021       1.88072       1.97435       2.15161       2.10347
  38  15 3625.9520    2.2000  4.2288 11.9085  0.0000  0.0409   0.0198   0.1153    0.0381   0.0000   442.7881       9.01593       17.0057       1.53743      -1.00278      -5.41594       1.67040       2.26534       2.54263       2.69269       2.86738       2.83517
  38  16 3783.3204    1.7386  5.6090 11.6426  0.0000  0.0534   0.0162   0.1512    0.0342   0.0000   437.6349       10.7557       26.0221      -4.37023      -8.88670       1.89481       2.13592       2.91275       3.30424       3.50000       3.67274       3.60963
  38  17 3939.9059    1.3423  7.6203 11.4696  0.0055  0.0727   0.0154   0.2265    0.0320   0.0000   431.2177       6.03270       19.5999       5.04267     -0.978330      0.151937       2.88337       3.85826       4.45778       4.75255       4.79035       4.87318
  38  18 4095.4460    0.9454  8.3715 11.5716 -0.0146  0.1027   0.0224   0.4093    0.0365   0.0000   442.3335       4.71031       23.0700       5.04384       1.78233      -5.53390       3.96196       5.43745       6.19943       6.62575       6.74982       6.76134
  39   2 1275.7307    0.0789  0.0595  9.8356  0.0000  0.0141   0.0082   0.0196    0.0195   0.0000   441.2293     -0.874586       21.2689     -0.259128      -3.17171       1.31604      0.475587      0.802078      0.817461      0.896003      0.979261      0.895492
  39   3 1516.0483    0.1823  0.1741  9.7376  0.0000  0.0104   0.0074   0.0222    0.0221   0.0000   442.1732      0.462245       21.8300     -0.133157      -3.22695      0.434572      0.470373      0.526875      0.605498      0.650729      0.709686      0.680702
  39   4 1728.2580    0.3545  0.2989  9.7965  0.0000  0.0112   0.0097   0.0248    0.0276   0.0000   441.4037     -0.735272       20.7178     -0.310113      -3.56046      0.239249      0.452774      0.603451      0.699459      0.708435      0.781751      0.738659
  39   5 1925.1542    0.5489  0.5888  9.9885  0.0000  0.0159   0.0112   0.0361    0.0399   0.0000   441.2373      0.405669       20.3892     -0.105916      -4.22601    -0.0813037      0.766625       1.11932       1.22968       1.35742       1.37883       1.30198
  39   6 2116.5664    0.8382  0.8685 10.1908  0.0000  0.0175   0.0140   0.0440    0.0618   0.0000   441.1745      0.544263       21.2761       1.23827      -3.51250      -1.01982      0.676254      0.920923       1.04083       1.14031       1.18043       1.13853
  39   7 2301.2648    1.2648  0.9883 10.8162  0.0000  0.0182   0.0199   0.0473    0.0742   0.0000   441.2144      0.976383       20.3778      0.525853      -2.27982       1.20058      0.738727       1.02715       1.14293       1.24525       1.24665       1.26999
  39   8 2479.1316    1.7688  1.1203 11.3858  0.0000  0.0194   0.0261   0.0504    0.0824   0.0000   440.3672      0.707971       19.1047       1.59308      -2.57287      -1.96006      0.761417       1.03926       1.15498       1.26225       1.25689       1.27466
  39   9 2653.9168    2.4312  1.0835 12.0428 -0.0000  0.0188   0.0366   0.0477    0.0814   0.0000   440.8535       3.62239       18.7467       1.02188      -2.20650      0.668471      0.746221       1.04168       1.10098       1.18814       1.31050       1.28426
  39  10 2827.3444    3.2980  1.2123 12.0097  0.0000  0.0188   0.0460   0.0501    0.1300   0.0000   442.2088       4.99554       18.1411       2.06471      -2.39505     -0.110080      0.759500       1.03036       1.09898       1.22044       1.30171       1.28360
  39  11 2998.2520    3.9032  1.1375 12.8041 -0.0000  0.0187   0.0563   0.0483    0.0973   0.0000   441.8312       5.55513       19.3993       1.16329      -2.62337      -2.38903      0.743777       1.02673       1.11058       1.21816       1.26084       1.22027
  39  12 3165.8152    4.0574  1.2698 13.0762 -0.0046  0.0205   0.0556   0.0522    0.0785   0.0000   441.4111       6.49724       16.5200      0.980320     -0.427012     -0.183903      0.835095       1.14711       1.26182       1.35943       1.40536       1.35857
  39  13 3330.4971    3.4624  1.8691 12.7013 -0.0000  0.0247   0.0406   0.0668    0.0639   0.0000   443.3240       6.80031       17.1803       4.18187     -0.889400       1.21805       1.00447       1.37477       1.47672       1.62541       1.65445       1.67910
  39  14 3492.7046    2.7168  3.0204 12.3166 -0.0000  0.0327   0.0264   0.0918    0.0441   0.0000   445.8094       12.2467       5.96872       6.65138       7.91597     0.0548081       1.28976       1.75465       1.94265       2.09289       2.14495       2.08738
  39  15 3652.9368    2.0888  4.5527 11.8783  0.0000  0.0441   0.0183   0.1198    0.0347   0.0000   440.9174       6.77009       18.5487       1.28561       1.44020      -4.36133       1.69755       2.32377       2.66728       2.74836       2.85826       2.84417
  39  16 3811.4002    1.6982  6.4290 11.5000  0.0001  0.0573   0.0153   0.1671    0.0344   0.0000   437.9210       9.14010       19.5994       2.49888      -7.08860      -1.00895       2.18614       2.99085       3.37463       3.59642       3.60536       3.63213
  39  17 3968.7380    1.2813  7.4508 11.5099 -0.0012  0.0743   0.0159   0.2282    0.0318   0.0000   439.8716       11.5820       21.9884       10.4450      -5.25833      0.769292       2.87316       3.79667       4.46904       4.67872       4.78565       4.80411
  39  18 4124.7689    0.8868  8.3942 11.5894  0.0789  0.1094   0.0440   0.7442    0.0612   0.0000   433.5605       8.74485       21.1648       3.74405      -12.0869       3.07020       4.10105       5.59812       6.48655       6.84911       6.84675       6.90887
  40   2 1288.7451    0.0822  0.0978  9.7614  0.0000  0.0147   0.0071   0.0301    0.0195   0.0000   442.3160     -0.764250       20.8643      0.944279      -3.12099     0.0685661      0.543217      0.746171      0.911661      0.893106      0.927689      0.948521
  40   3 1530.3228    0.2087  0.1556  9.7359  0.0000  0.0096   0.0084   0.0195    0.0217   0.0000   441.1619     -0.663954       20.5933      -1.39866      -3.18533     -0.425224      0.627342      0.843895      0.992717       1.03303       1.00567      0.993727
  40   4 1743.2269    0.3687  0.3397  9.7497  0.0000  0.0103   0.0096   0.0285    0.0287   0.0000   441.6048      0.244281       20.1874      -1.30051      -2.67347      0.286192      0.434024      0.560507      0.620478      0.688674      0.737114      0.770806
  40   5 1941.3818    0.5649  0.6829  9.7562 -0.0001  0.0154   0.0105   0.0387    0.0466   0.0000   441.7308     -0.986553       19.0296     -0.688644      -2.06148      -1.91809      0.598596      0.803684      0.885989      0.940489       1.02918       1.01421
  40   6 2133.9489    0.8752  0.8455 10.2671  0.0000  0.0168   0.0146   0.0434    0.0604   0.0000   439.6750       2.05601       19.2287     -0.530942     -0.522184      0.814907      0.633951      0.877892      0.977678       1.03942       1.09561       1.04369
  40   7 2319.3342    1.3196  1.1423 10.6163  0.0000  0.0189   0.0193   0.0506    0.0865   0.0000   441.7813      0.295106       22.9545      0.298452      -2.99477      0.690211      0.767426       1.00064       1.12434       1.19471       1.21924       1.24099
  40   8 2497.9676    1.8765  1.2176 11.3861  0.0000  0.0198   0.0267   0.0514    0.0855   0.0000   442.5447       1.57891       19.3418       2.47602      -1.99304      0.182602      0.791454       1.06980       1.17671       1.29965       1.36217       1.34060
  40   9 2673.7861    2.6369  1.1670 11.7046 -0.0000  0.0185   0.0372   0.0481    0.1090   0.0000   441.0102       2.20119       20.2311       1.70034      -3.81072      0.236963      0.730153      0.993747       1.07595       1.20958       1.24274       1.22130
  40  10 2848.3324    3.2394  1.1325 12.5282  0.0000  0.0183   0.0466   0.0487    0.0823   0.0000   441.3579       5.03195       20.5102       2.59392      -3.85252     -0.180499      0.722684      0.975471       1.10292       1.10676       1.22814       1.24155
  40  11 3020.1505    3.9432  1.1512 12.8050 -0.0000  0.0186   0.0567   0.0483    0.0963   0.0000   440.4297       6.13236       20.8734       1.35593      -1.23695     -0.566798      0.754482       1.03258       1.13641       1.26623       1.33677       1.29834
  40  12 3188.8244    4.0289  1.4885 12.8042 -0.0005  0.0216   0.0508   0.0555    0.0825   0.0000   442.4280       5.57425       16.1815       2.45836      -1.47663      -3.47030      0.834626       1.19002       1.26025       1.37681       1.46457       1.47873
  40  13 3354.8062    3.3691  1.9777 12.6780  0.0000  0.0254   0.0384   0.0677    0.0618   0.0000   441.4550       7.09301       17.5025       4.13307      0.403355     -0.288075       1.00566       1.36409       1.51917       1.61028       1.71096       1.64129
  40  14 3518.2950    2.6057  3.3171 12.2455  0.0000  0.0343   0.0237   0.0966    0.0378   0.0000   444.7518       9.70446       12.3231       6.19263       4.34336      0.429217       1.30826       1.79732       2.03038       2.20051       2.22301       2.26205
  40  15 3679.6140    2.0459  4.7352 11.8409  0.0000  0.0452   0.0177   0.1260    0.0332   0.0000   442.9792       7.90397       14.8124       8.81641      -5.98027      -4.58032       1.68736       2.33110       2.64188       2.79968       2.81977       2.83303
  40  16 3838.9898    1.5727  6.6436 11.5471  0.0000  0.0604   0.0151   0.1760    0.0320   0.0000   438.3268       9.86322       19.6213       8.37801       5.80413      -2.26332       2.26725       3.10433       3.51478       3.77622       3.84874       3.92516
  40  17 3997.1836    1.2072  7.8232 11.5353  0.0122  0.0801   0.0174   0.2665    0.0322   0.0000   441.9236       11.7740       25.8887       12.1117      -12.0800     -0.839855       2.95964       4.07193       4.64043       4.93136       4.99465       5.04251
  41   2 1301.5611    0.0813  0.0751  9.7975 -0.0009  0.0191   0.0078   0.0224    0.0193   0.0000   441.5037     -0.805853       21.9307      0.909246      -3.75408      -1.18310      0.428680      0.989428      0.703694       1.01590      0.801953      0.956659
  41   3 1544.3615    0.2080  0.1568  9.7208  0.0000  0.0081   0.0080   0.0176    0.0215   0.0000   441.3836     -0.954277       21.6749       1.11319      -3.80378      0.898865      0.348907      0.463678      0.515259      0.562117      0.594587      0.591372
  41   4 1758.0301    0.3964  0.3549  9.8119  0.0000  0.0108   0.0098   0.0268    0.0292   0.0000   441.6786     -0.743858       21.2913     -0.265636      -4.29637       1.27505      0.403347      0.549983      0.612343      0.676242      0.676641      0.706367
  41   5 1957.4727    0.6047  0.6106  9.9550  0.0000  0.0141   0.0115   0.0344    0.0449   0.0000   441.5777     -0.590083       21.3266      0.198494      -2.68149      0.528063      0.563613      0.732765      0.819397      0.843390      0.970170      0.891304
  41   6 2151.1125    0.9533  0.8781 10.1622  0.0000  0.0158   0.0151   0.0419    0.0672   0.0000   442.0049     -0.752138       20.5663       1.26188      -1.86842      -2.11445      0.609261      0.813827      0.920237       1.03245       1.04672       1.04547
  41   7 2337.1663    1.3639  1.1849 10.6440  0.0000  0.0192   0.0194   0.0518    0.0902   0.0000   441.4606     0.0449110       21.4738      -1.09276     -0.937651      -1.97837      0.720999       1.01137       1.07945       1.19943       1.20677       1.22175
  41   8 2516.6140    1.9812  1.2032 11.1785  0.0000  0.0189   0.0275   0.0503    0.1098   0.0000   442.6738       1.40425       19.8556       3.40475      -3.03277      0.685912      0.709370      0.982282       1.07883       1.14515       1.21513       1.18610
  41   9 2693.5791    2.6171  1.2023 11.8915 -0.0000  0.0190   0.0365   0.0498    0.1005   0.0000   440.5839       4.13850       21.4186       1.45826      -3.26678      -1.32347      0.748273       1.05823       1.13020       1.27586       1.33093       1.30905
  41  10 2869.0053    3.4426  1.0472 12.5513  0.0000  0.0174   0.0497   0.0442    0.0897   0.0000   442.1114       3.78758       18.4742       1.17666      0.238856     -0.445338      0.680530      0.930980      0.963714       1.09352       1.11401       1.12989
  41  11 3041.7674    4.0738  1.0645 12.9279  0.0000  0.0176   0.0582   0.0444    0.0904   0.0000   441.5723       5.78411       18.9855       3.05815      -2.74667      -1.03006      0.735928       1.02780       1.15790       1.25640       1.24887       1.28604
  41  12 3211.4407    3.9495  1.4895 12.9756 -0.0000  0.0217   0.0498   0.0556    0.0709   0.0000   440.2937       6.70377       18.8714       2.91781      -4.28018     -0.688519      0.822223       1.14434       1.23449       1.35468       1.39215       1.39605
  41  13 3378.6755    3.2957  1.9804 12.7402  0.0000  0.0253   0.0377   0.0696    0.0575   0.0000   442.6981       7.85259       11.7632       5.19804       2.16969      -1.71274      0.948518       1.32445       1.44210       1.58358       1.58375       1.61323
  41  14 3543.4469    2.5226  3.4992 12.2106  0.0000  0.0357   0.0224   0.0962    0.0365   0.0000   443.5168       8.19940       15.0689       5.02905       3.94511      -2.75708       1.33620       1.82894       2.00811       2.18958       2.26448       2.31708
  41  15 3705.8707    1.9810  5.0923 11.7450  0.0000  0.0469   0.0164   0.1304    0.0323   0.0000   439.8102       10.1956       20.5302       4.81430      -6.49137      -3.88789       1.68801       2.35992       2.59422       2.85686       2.89919       2.93358
  41  16 3866.0814    1.5185  6.8573 11.5948  0.0000  0.0637   0.0158   0.1888    0.0330   0.0000   437.6626       11.2679       15.1197      -3.93914       1.72691       4.50969       2.28629       3.18555       3.58971       3.85192       3.97499       3.96431
  42   2 1314.2492    0.0873  0.0685  9.8157  0.0000  0.0117   0.0074   0.0194    0.0189   0.0000   441.6828     -0.157211       21.2675       1.27156      -3.84215      0.469203      0.491508      0.627725      0.593528      0.688105      0.644836      0.624594
  42   3 1558.1896    0.2177  0.1834  9.7371  0.0000  0.0087   0.0079   0.0227    0.0221   0.0000   441.3198     -0.757497       21.2122       1.41897      -2.48796     -0.163507      0.359956      0.457565      0.576202      0.587029      0.654517      0.614333
  42   4 1772.6201    0.3968  0.4138  9.8196 -0.0000  0.0121   0.0092   0.0295    0.0306   0.0000   441.5982      0.205932       21.4836      0.613675      -2.94958     -0.148648      0.454517      0.605417      0.710731      0.751324      0.760438      0.701774
  42   5 1973.3189    0.6343  0.6737  9.9146  0.0000  0.0153   0.0115   0.0364    0.0481   0.0000   442.2367      0.151906       20.2056       1.16528      -2.53631      0.360272      0.543176      0.752309      0.828766      0.912828      0.958987      0.926475
  42   6 2168.1159    0.9532  0.8847 10.2766  0.0001  0.0172   0.0148   0.0402    0.0651   0.0000   442.0368       2.49065       19.4891     -0.824163      -2.09104       1.12799      0.647628      0.917441       1.01385       1.09513       1.17249       1.16378
  42   7 2354.8406    1.4257  1.1895 10.8511  0.0000  0.0192   0.0202   0.0498    0.0839   0.0000   442.2385       2.17648       20.9732       2.42226      -3.34179       2.05620      0.742543       1.00103       1.10741       1.22724       1.26400       1.30681
  42   8 2535.0728    2.0502  1.2642 11.1340  0.0000  0.0193   0.0270   0.0493    0.1059   0.0000   442.6622       3.17965       19.1141       2.44865      0.461074     -0.213486      0.717486       1.00404       1.11130       1.21692       1.25274       1.27803
  42   9 2713.1081    2.7688  1.1503 12.0574  0.0000  0.0187   0.0385   0.0467    0.0923   0.0000   441.3920       2.87909       20.6809       1.23729     -0.432204      -1.92297      0.694918       1.00508       1.06283       1.15905       1.19261       1.17615
  42  10 2889.5227    3.5751  1.1093 12.4536  0.0000  0.0172   0.0496   0.0464    0.0972   0.0000   441.2787       4.74139       20.4801       3.52775      -2.60694       1.79984      0.666910      0.915899       1.02363       1.09689       1.10458       1.13123
  42  11 3063.0420    4.2269  1.1765 12.7491  0.0000  0.0179   0.0575   0.0478    0.1073   0.0000   442.1586       6.88239       20.7338       2.47274      -3.00286      0.279923      0.668043      0.908946       1.01044       1.10032       1.14710       1.15060
  42  12 3233.7950    3.8970  1.5094 13.0161  0.0000  0.0218   0.0485   0.0561    0.0689   0.0000   441.3058       6.81635       18.3523       1.27580       1.36034     -0.553569      0.813434       1.14154       1.24345       1.30835       1.38552       1.40749
  42  13 3402.1106    3.2293  2.2455 12.6136 -0.0000  0.0268   0.0340   0.0724    0.0536   0.0000   443.1715       7.89846       13.8964       4.46588       5.20206      0.634034      0.969062       1.33722       1.51206       1.58349       1.69875       1.66142
  42  14 3568.2377    2.4209  3.7578 12.2498  0.0000  0.0374   0.0213   0.1052    0.0333   0.0000   441.2092       9.84038       16.1896       4.21365      -2.77498      -2.02251       1.32366       1.85994       2.07554       2.22252       2.27925       2.29392
  42  15 3731.7271    1.9095  5.4714 11.7388  0.0000  0.0485   0.0158   0.1397    0.0307   0.0000   440.8488       9.82743       20.8100       4.41710      -11.8996      -2.14271       1.74721       2.38850       2.76256       2.87701       3.03406       3.01141
  42  16 3892.9014    1.4527  7.3096 11.6159  0.0000  0.0680   0.0161   0.2077    0.0323   0.0000   439.8007       19.6428       18.4993      0.609188      -8.27853     0.0721086       2.37531       3.32441       3.74250       4.01994       4.08441       4.14485
  43   3 1571.7972    0.2151  0.1935  9.8157  0.0000  0.0097   0.0077   0.0214    0.0220   0.0000   442.3049      0.699230       20.9055     -0.288680      -2.69700      0.281578      0.357110      0.422665      0.537746      0.564826      0.592478      0.620968
  43   4 1787.0270    0.4157  0.4297  9.7792  0.0000  0.0122   0.0093   0.0299    0.0312   0.0000   441.9770      0.699307       21.7573     -0.521548      -2.97115     -0.197549      0.438053      0.573235      0.667954      0.725046      0.729073      0.721954
  43   5 1989.0606    0.6480  0.6768  9.9749  0.0000  0.0146   0.0115   0.0362    0.0455   0.0000   441.2095     -0.607480       21.4131     -0.258583      -3.84361      0.731985      0.525726      0.727417      0.799602      0.883800      0.921718      0.894574
  43   6 2184.8692    1.0224  0.8730 10.3756  0.0003  0.0158   0.0160   0.0410    0.0638   0.0000   442.2105      -1.17110       20.7237     0.0761208      -3.26710     -0.635945      0.593842      0.796902      0.860592      0.932035      0.975756      0.969454
  43   7 2372.2347    1.5076  1.2081 10.7466  0.0000  0.0192   0.0206   0.0506    0.0939   0.0000   441.3118       1.25300       21.8359      0.133369      -2.83056      0.822260      0.658154      0.942698       1.03720       1.12971       1.12358       1.14154
  43   8 2553.3797    2.0884  1.2402 11.4757  0.0001  0.0190   0.0278   0.0495    0.0827   0.0000   442.1843       1.75844       20.4777       1.28466      -1.68759     -0.715619      0.700524      0.970767       1.03771       1.14905       1.20559       1.21777
  43   9 2732.4633    2.8418  1.2238 11.8329  0.0000  0.0181   0.0376   0.0485    0.0994   0.0000   440.9154       2.91508       19.1757       1.15232      -3.64253     -0.213579      0.688305      0.941177      0.998647       1.10400       1.16920       1.18095
  43  10 2909.7161    3.7379  1.1513 12.4983  0.0000  0.0181   0.0506   0.0471    0.1052   0.0000   440.7062       5.16592       20.0306       3.29507     -0.690174      0.420745      0.660569      0.948406       1.02124       1.12760       1.14331       1.17569
  43  11 3084.0729    4.1382  1.3016 12.6756  0.0000  0.0187   0.0531   0.0505    0.0976   0.0000   441.1644       4.63818       20.9291       1.44789      -1.25289      -3.31125      0.731204       1.02177       1.08723       1.21377       1.23713       1.22670
  43  12 3255.7936    3.7353  1.5637 13.1236  0.0000  0.0219   0.0472   0.0602    0.0612   0.0000   441.6047       6.02219       18.1977       3.24267       1.29418      -3.54468      0.805345       1.09070       1.21073       1.30674       1.41458       1.41560
  43  13 3425.2629    3.1033  2.4049 12.5608 -0.0001  0.0275   0.0313   0.0752    0.0494   0.0000   443.3797       8.71295       11.5340       1.45354       3.90099      -1.36070      0.986453       1.38181       1.52314       1.61841       1.70934       1.68221
  43  14 3592.6248    2.3855  4.1426 11.9863  0.0000  0.0389   0.0193   0.1066    0.0341   0.0000   438.6018       6.20377       18.3638       5.08130     -0.132085      -1.12926       1.33129       1.86388       2.11986       2.23426       2.32074       2.31795
  43  15 3757.4291    1.8484  6.1517 11.6220  0.0000  0.0535   0.0150   0.1517    0.0308   0.0000   436.3233       8.51912       15.5451       4.00777      -10.7787       1.67767       1.83954       2.57058       2.85872       3.10015       3.27068       3.25267
  43  16 3919.6193    1.3669  7.3305 11.6265 -0.0027  0.0711   0.0167   0.2218    0.0326   0.0000   440.4985       17.5044       24.8185      -2.17469      -2.77553       2.92695       2.42609       3.37978       3.82330       4.07772       4.26127       4.25188
  44   2 1339.0732    0.1071  0.0910  9.7832  0.0000  0.0110   0.0068   0.0183    0.0189   0.0000   441.4183      0.351914       21.9505      -1.16011      -1.70009       1.70117      0.365225      0.520005      0.554565      0.615592      0.641638      0.721615
  44   3 1585.2155    0.2217  0.1751  9.7853  0.0000  0.0079   0.0079   0.0197    0.0212   0.0000   441.4211     -0.159127       20.9885      0.264740      -3.28532      0.462476      0.294366      0.393404      0.470824      0.503565      0.554550      0.545337
  44   4 1801.2305    0.4336  0.4434  9.8532  0.0000  0.0121   0.0095   0.0304    0.0313   0.0000   441.9408     -0.768844       21.2151      -1.07146      -1.76983     -0.494017      0.437625      0.613612      0.678125      0.737214      0.755328      0.749983
  44   5 2004.6170    0.6770  0.6621 10.0292  0.0000  0.0139   0.0120   0.0367    0.0458   0.0000   440.4918     -0.295326       20.7856      0.970267      -4.39699     -0.496263      0.479707      0.654906      0.745836      0.810820      0.821663      0.837604
  44   6 2201.4499    1.0278  1.0033 10.3859  0.0000  0.0176   0.0152   0.0470    0.0707   0.0000   440.8316       1.07608       21.8737      0.434560      -2.72575       1.73696      0.613076      0.835150      0.924956       1.01323       1.04291       1.04935
  44   7 2389.4957    1.5235  1.2215 11.0240 -0.0005  0.0188   0.0208   0.0524    0.0802   0.0000   441.9797       2.47734       22.2953    -0.0310090      -3.79035      0.899164      0.644125      0.893494      0.964087       1.05807       1.14162       1.14399
  44   8 2571.5377    2.1331  1.2193 11.4605 -0.0000  0.0187   0.0285   0.0477    0.0981   0.0000   440.6157       1.88411       19.3027     -0.119311      -2.45912       1.27337      0.709344      0.923196       1.04429       1.10855       1.14752       1.16022
  44   9 2751.5983    2.8437  1.2109 12.2943 -0.0084  0.0190   0.0377   0.0483    0.0774   0.0000   442.4153       3.59258       20.1374      0.689781      -1.11658    -0.0111089      0.667800      0.904353       1.05210       1.08838       1.13959       1.14838
  44  10 2929.7334    3.7870  1.0984 12.5973  0.0000  0.0171   0.0516   0.0444    0.0975   0.0000   442.5037       6.17420       20.2884       2.25151      -1.78514      -2.02635      0.602640      0.845529      0.905071       1.00074       1.02350       1.07022
  44  11 3104.8791    4.1881  1.2928 12.7914  0.0000  0.0187   0.0530   0.0488    0.0884   0.0000   442.3761       4.81064       21.7230       2.46931      -2.26145     -0.597131      0.651385      0.880079      0.988754       1.07834       1.13534       1.10025
  44  12 3277.5261    3.8157  1.7161 12.7499  0.0000  0.0220   0.0435   0.0597    0.0705   0.0000   441.4737       7.07367       18.0648      0.985097       1.34405      -1.28757      0.785670       1.06150       1.21222       1.32971       1.40810       1.37567
  44  13 3448.0984    2.9609  2.7574 12.6424  0.0000  0.0296   0.0287   0.0843    0.0414   0.0000   443.9870       8.16505       16.0428       3.36238       6.91825      -3.55860       1.06018       1.46064       1.64547       1.70246       1.86126       1.86405
  44  14 3616.5855    2.2666  4.4002 11.9968  0.0000  0.0406   0.0183   0.1116    0.0326   0.0000   439.4217       8.78887       10.1269       1.61559      0.952247      -1.46115       1.38454       1.89907       2.15051       2.32801       2.35595       2.41924
  44  15 3782.5378    1.7527  6.2246 11.6779  0.0003  0.0556   0.0150   0.1577    0.0303   0.0000   440.2896       11.3035       20.6718       5.26264      -10.7998      -4.48448       1.86065       2.60681       2.90867       3.16214       3.20951       3.25050
  45   2 1351.2681    0.1141  0.1189  9.7057  0.0000  0.0111   0.0066   0.0220    0.0190   0.0000   442.6335     -0.911187       22.2794      0.293068      -3.67894    -0.0360557      0.437102      0.598032      0.636816      0.677172      0.667841      0.761005
  45   3 1598.4173    0.2443  0.2274  9.6640  0.0000  0.0090   0.0076   0.0217    0.0222   0.0000   442.0591     -0.662367       21.5789      0.241185      -2.62693      0.614611      0.317247      0.431687      0.510274      0.482595      0.500405      0.538389
  45   4 1815.3319    0.4516  0.4089  9.8030  0.0000  0.0114   0.0100   0.0273    0.0311   0.0000   441.9471      -1.56334       22.0070      0.721508      -3.56880     -0.861411      0.394569      0.552716      0.591032      0.665302      0.672856      0.665711
  45   5 2019.9894    0.7079  0.7409  9.9907  0.0000  0.0148   0.0118   0.0374    0.0487   0.0000   442.2027       1.05021       20.7000      0.703279      -2.68142      0.735542      0.505878      0.688904      0.767239      0.830005      0.859775      0.921079
  45   6 2217.7898    1.0771  1.0072 10.4587  0.0000  0.0175   0.0159   0.0445    0.0691   0.0000   441.3754       1.60088       20.2660      0.247160      -2.35651      -1.31565      0.613867      0.850710      0.905960       1.00414       1.05193       1.06840
  45   7 2406.5271    1.5956  1.1859 10.9466  0.0000  0.0180   0.0218   0.0501    0.0879   0.0000   441.5646       1.31082       20.5966      0.831125      -1.86913      -1.34124      0.636715      0.866338      0.951789       1.01336       1.05415       1.07254
  45   8 2589.4594    2.2281  1.2704 11.5708 -0.0000  0.0194   0.0290   0.0491    0.0862   0.0000   441.1472       1.24024       19.5937     0.0847814      -2.80407     -0.542103      0.678383      0.964259       1.02994       1.15360       1.17840       1.19043
  45   9 2770.6013    2.9752  1.1749 12.2380 -0.0001  0.0183   0.0395   0.0476    0.0878   0.0000   441.4582       3.72093       21.3776      0.976359      -3.75991      -1.28148      0.622204      0.868306      0.963140       1.03147       1.10134       1.11822
  45  10 2949.5443    3.8221  1.1693 12.6342  0.0000  0.0179   0.0502   0.0449    0.0937   0.0000   440.9253       5.59873       20.4414     -0.285411      -2.44149      -1.01200      0.618000      0.828783      0.894690       1.00317       1.06462       1.06448
  45  11 3125.4747    4.0898  1.2547 13.2037 -0.0000  0.0196   0.0546   0.0491    0.0741   0.0000   441.6013       8.05992       20.2228       1.23963      -3.09221      0.694887      0.661723      0.943433       1.00639       1.12787       1.16996       1.17041
  45  12 3298.9601    3.7200  1.8052 12.6500 -0.0002  0.0219   0.0405   0.0616    0.0640   0.0000   442.5394       7.46247       16.5345       2.15608     -0.211906    -0.0417680      0.759896       1.03879       1.14659       1.22849       1.34182       1.33020
  45  13 3470.5745    2.8421  3.1679 12.2513 -0.0000  0.0315   0.0245   0.0866    0.0406   0.0000   444.0772       7.32642       15.8295       3.71568       4.75147     -0.838658       1.04704       1.43885       1.61477       1.77788       1.83031       1.86697
  45  14 3640.1069    2.2030  4.6667 11.8330  0.0000  0.0422   0.0172   0.1130    0.0328   0.0000   441.7436       7.00919       22.3608      -1.00795      -4.21728      -1.50640       1.39356       1.93694       2.18474       2.33221       2.43308       2.42150
  45  15 3807.2607    1.6886  6.3192 11.6964  0.0046  0.0571   0.0156   0.1669    0.0303   0.0000   440.3360       10.8544       25.2900       3.25148      -4.80144     0.0218868       1.88960       2.65818       2.93463       3.17738       3.31271       3.30997
  46   2 1363.3025    0.1163  0.1188  9.7110  0.0000  0.0110   0.0066   0.0224    0.0189   0.0000   442.1424     -0.286983       21.7548     0.0449365      -3.54906      0.314346      0.369619      0.499663      0.458855      0.578121      0.549304      0.624791
  46   3 1611.4412    0.2610  0.2136  9.7478  0.0000  0.0084   0.0080   0.0202    0.0220   0.0000   442.4957      0.251305       21.7773     -0.346426      -2.77603     -0.378622      0.292810      0.397431      0.415216      0.464461      0.490594      0.520182
  46   4 1829.1970    0.4699  0.4560  9.8245  0.0000  0.0112   0.0098   0.0296    0.0321   0.0000   442.7222     -0.760482       22.6812     0.0502517      -3.81251     -0.295815      0.385174      0.507193      0.591577      0.610188      0.618046      0.660981
  46   5 2035.2419    0.7402  0.7458 10.0361  0.0000  0.0146   0.0122   0.0383    0.0494   0.0000   441.5703     -0.353567       22.4281     -0.689779      -2.67585      0.179245      0.486469      0.681808      0.749264      0.802810      0.839256      0.859428
  46   6 2233.9795    1.1222  1.0299 10.4077 -0.0001  0.0168   0.0159   0.0434    0.0707   0.0000   441.6423       1.02155       21.9563      0.911364      -3.65366      -1.61637      0.590327      0.789252      0.893965      0.969463       1.00445      0.996271
  46   7 2423.3571    1.6723  1.1840 11.1452  0.0000  0.0177   0.0227   0.0498    0.0812   0.0000   440.4826      0.856635       22.9618      0.609705      -4.06195      -1.68479      0.619081      0.810486      0.881579      0.999358       1.06937       1.04876
  46   8 2607.3167    2.3164  1.2660 11.6531  0.0000  0.0192   0.0298   0.0484    0.0861   0.0000   441.1538       3.12986       21.9008     -0.725400      -2.30630      -3.14587      0.631279      0.891593      0.958036       1.08571       1.11639       1.12983
  46   9 2789.4451    3.1557  1.1686 12.2690  0.0000  0.0177   0.0421   0.0457    0.0946   0.0000   441.5881       4.05226       19.8692      0.242496     -0.605030     -0.176268      0.618328      0.870843      0.916379      0.994529       1.05082       1.08015
  46  10 2969.1117    3.9473  1.1607 12.6753  0.0000  0.0171   0.0513   0.0451    0.0954   0.0000   440.7170       4.89420       22.8705     -0.456335      -2.57923     0.0456387      0.594312      0.787022      0.874779      0.953705       1.00977      0.989868
  46  11 3145.8210    4.1638  1.3501 13.0755 -0.0002  0.0198   0.0523   0.0509    0.0753   0.0000   441.4798       5.39463       19.7761       1.74479     0.0231414      -2.22678      0.636238      0.909047      0.962430       1.07874       1.09163       1.06859
  46  12 3320.2077    3.5890  1.7787 12.9415  0.0000  0.0232   0.0404   0.0618    0.0562   0.0000   441.8673       5.72955       19.6313       1.02231      -1.68742      -1.60964      0.763277       1.07354       1.16382       1.23329       1.33713       1.32300
  46  13 3492.7721    2.7483  3.4671 12.2149  0.0000  0.0334   0.0227   0.0902    0.0376   0.0000   440.8036       9.02978       16.8817       1.92592      0.291378      -3.86200       1.08747       1.53275       1.70027       1.83163       1.91520       1.90310
  46  14 3663.4692    2.1418  5.0109 11.8473 -0.0019  0.0447   0.0171   0.1221    0.0325   0.0000   438.7513       13.6282       19.5075       3.84537      -2.32744       4.98008       1.45477       2.03060       2.29178       2.45889       2.61838       2.61841
  46  15 3831.7463    1.6210  6.6034 11.6891  0.0008  0.0607   0.0155   0.1766    0.0315   0.0000   442.6050       4.03410       24.2243       8.66560      -10.3875      -2.70756       1.93144       2.71595       3.07839       3.25568       3.39414       3.37556
  47   1 1081.8864    0.0446  0.0113  9.8705  0.0000  0.0117   0.0088   0.0093    0.0171   0.0000   441.3825      -1.30686       20.7544       1.36037      -3.25653     -0.903578      0.431208      0.506777      0.464875      0.525979      0.558311      0.604752
  47   2 1375.1825    0.1259  0.1364  9.6765  0.0000  0.0095   0.0064   0.0274    0.0190   0.0000   442.4837     0.0433830       21.5923      0.637994      -2.35917     -0.523506      0.326705      0.392214      0.469618      0.514480      0.502397      0.593803
  47   3 1624.2465    0.2748  0.2558  9.7139  0.0000  0.0089   0.0079   0.0229    0.0225   0.0000   442.0535     -0.260821       22.3471     0.0298203      -2.43091     -0.984738      0.314515      0.400255      0.454880      0.515504      0.530711      0.530500
  47   4 1842.9258    0.4889  0.4927  9.8018  0.0000  0.0122   0.0097   0.0308    0.0344   0.0000   441.3103     -0.226675       22.3372     -0.661405      -2.69774     0.0978187      0.415523      0.550569      0.647434      0.655421      0.741302      0.751268
  47   5 2050.3323    0.7742  0.7726  9.9526  0.0000  0.0147   0.0123   0.0366    0.0531   0.0000   441.6601      0.475169       21.8643     -0.111847      -2.10150      -1.27957      0.470551      0.652432      0.720267      0.790149      0.808772      0.828990
  47   6 2249.9212    1.1620  1.0478 10.4687  0.0000  0.0173   0.0161   0.0428    0.0709   0.0000   441.5862       2.60904       22.1522       1.76766      -1.36816      -1.35778      0.585988      0.762249      0.875365      0.904617      0.968290      0.969413
  47   7 2439.9984    1.7018  1.2612 11.1554 -0.0001  0.0187   0.0223   0.0510    0.0779   0.0000   441.5785       1.23669       21.2589     -0.870888      -4.97854      0.601375      0.631160      0.846266      0.936544       1.03097       1.08421       1.05485
  47   8 2624.9706    2.4267  1.2203 11.5326 -0.0045  0.0173   0.0304   0.0470    0.0957   0.0000   441.6400       3.85379       21.0852       1.74970      -3.23182      -2.12851      0.615143      0.807492      0.931276      0.975760       1.06881       1.07009
  47   9 2808.0938    3.2309  1.1095 12.4754  0.0000  0.0171   0.0434   0.0444    0.0789   0.0000   440.9708       2.59047       21.4960      0.175101      -3.95749     0.0434478      0.547791      0.768005      0.837955      0.941466      0.957758      0.998346
  47  10 2988.6094    3.9827  1.2364 12.5219 -0.0000  0.0176   0.0500   0.0455    0.0991   0.0000   441.4132       4.54239       20.6313       1.01989      -4.16878     -0.738421      0.587145      0.789540      0.882772      0.976995       1.00088       1.00425
  47  11 3165.9975    4.0841  1.3752 13.0637  0.0000  0.0196   0.0505   0.0518    0.0701   0.0000   441.2552       6.37730       19.4721     -0.342824      -3.10115      -1.16897      0.630984      0.900710      0.942193       1.05744       1.10120       1.11493
  47  12 3341.2246    3.5670  1.8971 12.7127  0.0000  0.0225   0.0373   0.0615    0.0558   0.0000   440.7462       6.51460       20.7680       1.86072      0.559366      -3.06692      0.754151       1.02146       1.12937       1.22644       1.29622       1.27639
  47  13 3514.7782    2.7576  3.5160 12.0499  0.0000  0.0334   0.0223   0.0891    0.0413   0.0000   442.0363       7.71045       18.9469       1.77713   -0.00309764      0.748547       1.05106       1.48996       1.64202       1.75696       1.86897       1.85413
  47  14 3686.4136    2.0663  5.0726 11.8954 -0.0001  0.0461   0.0166   0.1252    0.0299   0.0000   442.6658       10.2574       20.4628       5.28941       1.45841      -4.77725       1.43492       2.02981       2.28795       2.43147       2.57724       2.58662
  47  15 3855.6632    1.6035  7.3038 11.6288  0.0006  0.0645   0.0153   0.1938    0.0321   0.0000   437.8757       4.87971       19.6688       5.23268       1.24690       2.27149       2.02260       2.80519       3.20741       3.45052       3.48458       3.56038
  48   1 1091.5907    0.0516  0.0486  9.8953  0.0000  0.0265   0.0087   0.0290    0.0173   0.0000   440.8138      0.387288       21.1262      -1.48596      -3.60576      0.619897      0.501904       1.24219      0.876766       1.30664      0.847328       1.19229
  48   2 1386.9428    0.1318  0.1132  9.6731  0.0000  0.0100   0.0066   0.0188    0.0187   0.0000   441.9025     -0.732260       21.6511      0.157687      -3.10414      -1.10936      0.337994      0.457702      0.434012      0.470019      0.534689      0.656360
  48   3 1636.8724    0.2876  0.2248  9.7053 -0.0003  0.0086   0.0082   0.0189    0.0226   0.0000   442.2385     -0.602109       20.8704      0.732670      -2.65486     -0.445764      0.303021      0.380536      0.391187      0.460543      0.485390      0.515036
  48   4 1856.4843    0.4999  0.5297  9.8499  0.0000  0.0128   0.0094   0.0303    0.0345   0.0000   441.1357     -0.680801       22.9643   -0.00646782      -2.80087      -1.26014      0.407248      0.578461      0.642460      0.715742      0.711696      0.712030
  48   5 2065.2811    0.7914  0.7731 10.0603 -0.0000  0.0145   0.0124   0.0365    0.0518   0.0000   442.1292      0.856627       22.8029      0.563478      -3.55946     0.0391101      0.470733      0.644932      0.721988      0.789523      0.820366      0.827286
  48   6 2265.7429    1.2009  1.0489 10.6544  0.0000  0.0169   0.0167   0.0452    0.0681   0.0000   442.2189       2.28923       22.6001      0.447434      -2.52098     -0.602581      0.541764      0.736955      0.844810      0.906445      0.966286      0.967500
  48   7 2456.5209    1.7468  1.3329 11.0088  0.0000  0.0190   0.0217   0.0493    0.0840   0.0000   442.0400      0.666046       21.7758       2.01242      -3.19752      -1.39236      0.639231      0.878914      0.958860       1.04543       1.12031       1.10904
  48   8 2642.4681    2.4574  1.2575 11.9796  0.0000  0.0185   0.0317   0.0485    0.0759   0.0000   440.3166       2.47463       20.9793       1.61528      -3.47940     -0.369255      0.607068      0.843802      0.925984       1.02175       1.07859       1.06245
  48   9 2826.5471    3.3097  1.1565 12.3778  0.0000  0.0166   0.0428   0.0449    0.0886   0.0000   441.2361       2.25271       20.8449       2.06854      -3.96522      0.505103      0.566347      0.773931      0.860118      0.924344      0.985472      0.982212
  48  10 3007.8173    4.0978  1.1074 12.8487  0.0001  0.0163   0.0529   0.0424    0.0855   0.0000   441.9244       5.33840       19.6280       2.44269      -1.83140     -0.717510      0.573592      0.759127      0.854665      0.953505       1.02204      0.997381
  48  11 3185.9799    4.0438  1.4852 12.8606  0.0041  0.0193   0.0475   0.0533    0.0764   0.0000   442.1070       5.74667       21.2077       1.27017      -3.07558      -2.52095      0.631166      0.870272      0.967021       1.06228       1.10409       1.11476
  48  12 3362.0156    3.3746  2.1287 12.7666 -0.0000  0.0241   0.0341   0.0676    0.0487   0.0000   442.5701       6.94822       15.2708       1.00687       2.98145       1.49243      0.777847       1.06458       1.18405       1.29880       1.36786       1.39108
  48  13 3536.5534    2.5988  3.8594 12.0643  0.0000  0.0353   0.0200   0.0949    0.0355   0.0000   442.0609       8.52901       16.5457       1.93368       5.91504      -4.79301       1.08098       1.53987       1.69025       1.85342       1.93589       1.94604
  48  14 3709.0180    1.9763  5.5247 11.9099  0.0000  0.0482   0.0159   0.1378    0.0292   0.0000   442.9582       11.7325       20.4653       3.06774     -0.758794      -6.34974       1.48997       2.08470       2.32737       2.49108       2.59394       2.64264
  48  15 3879.5362    1.5503  7.5104 11.6951  0.0000  0.0704   0.0167   0.2120    0.0355   0.0000   440.6133       7.73454       24.4833       7.33212      -6.71472       1.57597       2.07938       3.00165       3.34935       3.57052       3.67399       3.72499
  49   2 1398.5065    0.1328  0.1090  9.7372  0.0000  0.0084   0.0067   0.0186    0.0183   0.0000   442.0109    -0.0760625       21.7518       1.17548      -2.87333     -0.487625      0.268689      0.354370      0.386907      0.469366      0.469612      0.460351
  49   3 1649.3237    0.2919  0.2768  9.7422  0.0001  0.0093   0.0077   0.0227    0.0230   0.0000   441.7548     -0.281163       20.3792      0.250131      -3.50881     -0.401452      0.316446      0.401815      0.462609      0.482228      0.528686      0.526615
  49   4 1869.9665    0.5085  0.5767  9.8153  0.0000  0.0133   0.0092   0.0319    0.0357   0.0000   442.8387     -0.959818       20.6145      0.764454      -2.37423      0.735196      0.418335      0.591660      0.630684      0.685936      0.765827      0.782623
  49   5 2080.0349    0.8204  0.7904 10.2371  0.0000  0.0149   0.0126   0.0365    0.0489   0.0000   441.9381       1.07293       22.5366      0.809100      -2.37546      -2.25048      0.459855      0.661092      0.720724      0.787211      0.810565      0.822690
  49   6 2281.3107    1.2606  1.1441 10.5595  0.0006  0.0178   0.0167   0.0453    0.0767   0.0000   442.4038       1.78205       21.0019       2.02181      -4.11823    -0.0845229      0.546704      0.761573      0.810816      0.902906      0.914360      0.951121
  49   7 2472.8926    1.8182  1.3076 11.1188  0.0000  0.0182   0.0222   0.0483    0.0791   0.0000   441.2150       1.97298       20.7305     -0.126152      -2.01813      -1.37075      0.586994      0.805400      0.900837      0.962604       1.04652       1.03913
  49   8 2659.8569    2.5222  1.2545 11.8646 -0.0001  0.0177   0.0316   0.0480    0.0843   0.0000   441.1502       1.59989       21.7409    -0.0485189      -2.40381      0.109455      0.573560      0.771843      0.860776      0.936370       1.00964       1.00562
  49   9 2844.8744    3.4126  1.2156 12.2882  0.0000  0.0171   0.0425   0.0453    0.0995   0.0000   442.2573       4.46064       20.3346       1.73016      -3.27697     -0.299795      0.563344      0.780576      0.866986      0.967815       1.00029       1.01912
  49  10 3026.8534    4.1123  1.2036 12.7838  0.0000  0.0173   0.0525   0.0453    0.1007   0.0000   441.2767       4.74241       22.3880       2.61472      -1.44724      -1.67033      0.566350      0.791530      0.848269      0.962905      0.983130      0.976146
  49  11 3205.7240    4.0642  1.4833 13.0122  0.0000  0.0188   0.0469   0.0544    0.0638   0.0000   441.6116       6.16012       20.2341       2.50026      -2.00397      -1.05218      0.600617      0.822931      0.928388      0.992873       1.07615       1.05286
  49  12 3382.6541    3.1971  2.3053 12.8404  0.0000  0.0264   0.0322   0.0721    0.0453   0.0000   442.0229       5.38403       16.8050       2.18658       4.49478      -2.10274      0.804516       1.13259       1.26703       1.36682       1.44125       1.42739
  49  13 3557.9032    2.5009  4.1770 12.0622  0.0000  0.0364   0.0192   0.1011    0.0342   0.0000   442.8294       10.8059       17.1166     -0.385895      -2.10660       2.57344       1.14501       1.54500       1.79416       1.87911       1.99517       2.02114
  49  14 3731.5356    1.9385  5.7981 11.8792  0.0000  0.0503   0.0159   0.1442    0.0302   0.0000   440.9308       10.7277       24.8810      -6.20925      -10.5196    -0.0103715       1.50978       2.13246       2.39024       2.58341       2.63407       2.71774
  49  15 3902.8019    1.4423  7.7134 11.7828 -0.0007  0.0751   0.0179   0.2348    0.0366   0.0000   441.9583       14.0318       25.5429       2.04026      -13.5048       4.61833       2.19293       3.16766       3.48013       3.81268       3.88131       3.96328
  50   1 1110.7710    0.0459  0.0124  9.8882  0.0000  0.0165   0.0109   0.0098    0.0167   0.0000   441.6023    -0.0592335       20.3804       1.05382      -3.77072      -1.40462      0.882317       1.05312       1.25129       1.05760       1.12977       1.08461
  50   2 1409.9793    0.1437  0.1470  9.6991  0.0000  0.0093   0.0062   0.0199    0.0187   0.0000   442.2231     -0.384010       21.6599     0.0834679      -2.37194      0.194826      0.279375      0.387282      0.457941      0.450892      0.531227      0.581607
  50   3 1661.6233    0.2870  0.2824  9.6905  0.0000  0.0101   0.0075   0.0219    0.0229   0.0000   441.7492     -0.459943       21.6167    0.00709037      -2.63915     -0.184579      0.320781      0.459950      0.522190      0.543668      0.561117      0.537800
  50   4 1883.3113    0.5309  0.5679  9.8108 -0.0000  0.0128   0.0095   0.0313    0.0374   0.0000   442.1051     0.0526888       20.9956       1.68662      -2.75341      0.137422      0.397636      0.555867      0.623237      0.669430      0.727375      0.713228
  50   5 2094.6718    0.8536  0.8530 10.1248  0.0000  0.0150   0.0126   0.0368    0.0542   0.0000   441.8075       1.02395       21.7103      0.740405      -3.34209      0.649735      0.470853      0.649102      0.720548      0.771516      0.826736      0.821138
  50   6 2296.8091    1.2783  1.0797 10.7479  0.0000  0.0170   0.0171   0.0452    0.0701   0.0000   442.8651       1.13233       22.9834       1.64804      -2.36877      0.699677      0.537205      0.756386      0.841439      0.909873      0.962166      0.999958
  50   7 2489.0506    1.8600  1.2492 11.3672 -0.0001  0.0179   0.0234   0.0471    0.0727   0.0000   442.5967      0.664967       22.6537      0.204597      -1.42070     -0.553042      0.568324      0.776051      0.862775      0.957584      0.999348      0.991366
  50   8 2677.0865    2.5432  1.2185 12.1505 -0.0043  0.0181   0.0326   0.0474    0.0697   0.0000   442.5762       3.40249       20.3058      0.902881      -1.99401      0.715774      0.558221      0.780112      0.850120      0.932972      0.965840       1.00166
  50   9 2863.0358    3.5140  1.1285 12.4239  0.0000  0.0162   0.0450   0.0426    0.0944   0.0000   442.4160       3.56148       22.5844       1.10851      -3.37526       1.16002      0.544046      0.733688      0.814286      0.884168      0.891723      0.953728
  50  10 3045.7614    4.0978  1.2454 12.8078  0.0000  0.0174   0.0504   0.0457    0.0888   0.0000   442.3862       5.61126       21.6906       2.98249      -1.70757      -1.19822      0.573217      0.785592      0.882718      0.958422       1.01605       1.04016
  50  11 3225.3689    3.9532  1.4985 13.1418  0.0000  0.0199   0.0463   0.0534    0.0592   0.0000   441.9191       7.11359       19.6941      0.414975      -2.02219       1.13042      0.614042      0.864700      0.958066       1.03778       1.06012       1.10731
  50  12 3403.0867    3.1639  2.4972 12.6926 -0.0000  0.0267   0.0295   0.0727    0.0432   0.0000   442.0218       5.85767       17.1809      0.369072       3.60215     0.0635325      0.806648       1.13114       1.21151       1.39577       1.39743       1.45114
  50  13 3579.1531    2.4416  4.2047 12.1015  0.0000  0.0363   0.0187   0.1047    0.0324   0.0000   442.4777       9.49909       19.0020       2.53465      -2.18533      -2.62012       1.12032       1.55727       1.74942       1.91018       2.04159       2.04577
  50  14 3753.5571    1.8122  5.9372 11.8870  0.0001  0.0529   0.0166   0.1550    0.0328   0.0000   436.8967       7.64056       23.6732      -1.39059      -6.53529     -0.449744       1.58611       2.22023       2.49333       2.63595       2.80246       2.85763
  50  15 3926.0786    1.4208  8.2932 11.8034 -0.0023  0.0838   0.0192   0.2700    0.0379   0.0000   439.7998       9.87286       20.3286       7.41390      -3.16965      0.625575       2.34158       3.44656       3.80997       4.13590       4.21195       4.31191
  51   1 1120.2071    0.0421  0.0167  9.8628  0.0000  0.0148   0.0085   0.0117    0.0165   0.0000   440.8300     -0.394575       21.7430      0.155995      -3.67869       1.27341      0.405032      0.527858      0.670081      0.742373      0.755049      0.901977
  51   2 1421.2923    0.1526  0.1188  9.7153  0.0000  0.0079   0.0068   0.0178    0.0182   0.0000   442.1829      0.170603       21.5273      0.112358      -3.56177     -0.493907      0.266040      0.368316      0.412289      0.384320      0.437421      0.421511
  51   3 1673.7421    0.3022  0.3243  9.7482  0.0000  0.0103   0.0075   0.0256    0.0238   0.0000   441.8980     -0.623306       22.2247     -0.558531      -1.79554      0.509614      0.332010      0.459200      0.492410      0.606437      0.575479      0.613602
  51   4 1896.4742    0.5496  0.5612  9.9221  0.0000  0.0120   0.0100   0.0318    0.0353   0.0000   441.5950      0.315239       21.4339     -0.250543      -3.63905   -0.00574014      0.379398      0.512335      0.575911      0.630481      0.676720      0.695190
  51   5 2109.1598    0.8551  0.8842 10.1706 -0.0000  0.0156   0.0125   0.0390    0.0563   0.0000   442.1184      0.289913       21.3176     -0.643196      -1.69448      0.263618      0.494565      0.688197      0.752134      0.815410      0.834619      0.841432
  51   6 2312.0304    1.3402  1.1560 10.5869  0.0000  0.0168   0.0172   0.0455    0.0801   0.0000   442.2755       1.48549       21.3782       1.85835      -3.30541       1.16147      0.514809      0.709330      0.789887      0.866044      0.887531      0.911698
  51   7 2505.0513    1.9274  1.3367 11.2700  0.0000  0.0184   0.0230   0.0481    0.0772   0.0000   443.7875       3.29313       20.8135      0.910993      -1.79251    -0.0877118      0.560578      0.766654      0.847853      0.911627       1.00009      0.999514
  51   8 2694.2004    2.6792  1.2626 11.9380  0.0000  0.0185   0.0327   0.0462    0.0838   0.0000   442.4203       3.08329       20.8376       1.05093     -0.943934       1.77262      0.533269      0.799996      0.841724      0.923126      0.981658       1.01396
  51   9 2881.0622    3.5854  1.1774 12.3713  0.0000  0.0164   0.0443   0.0434    0.0984   0.0000   441.5569       4.91650       20.2509       1.95803      -3.00730     -0.416058      0.506331      0.706210      0.759701      0.863856      0.911089      0.928807
  51  10 3064.4933    4.1392  1.2731 12.9912  0.0000  0.0173   0.0506   0.0482    0.0795   0.0000   441.7468       4.93672       22.1146       1.40749      -1.59241      0.909950      0.540598      0.745144      0.820332      0.872859      0.946432      0.934099
  51  11 3244.8487    3.9690  1.6393 12.9181  0.0000  0.0205   0.0429   0.0545    0.0613   0.0000   441.4238       6.07441       19.8146       2.23697     -0.468550    -0.0397027      0.608002      0.871908      0.928195       1.03475       1.09107       1.10073
  51  12 3423.3185    3.0778  2.7558 12.5133  0.0000  0.0274   0.0270   0.0769    0.0432   0.0000   442.1035       8.18180       18.4855       6.09558       2.60423      -2.83617      0.827440       1.16471       1.29175       1.39114       1.46177       1.48071
  51  13 3600.2758    2.3509  4.6089 12.0144  0.0000  0.0394   0.0175   0.1088    0.0319   0.0000   441.6201       7.30769       16.8839       4.42563      0.326628      -1.95634       1.14887       1.62377       1.78855       1.96256       2.02704       2.08000
  51  14 3775.5164    1.8586  6.6119 11.7929  0.0000  0.0583   0.0170   0.1665    0.0365   0.0000   443.3747       9.20479       22.2056       4.76236      -4.92017    -0.0424907       1.64729       2.38114       2.65019       2.89722       2.95156       3.08201
  51  15 3949.1140    1.2817  7.8149 11.9141 -0.0102  0.0869   0.0253   0.3176    0.0462   0.0000   440.8414       6.42555       18.1157       12.9446      -7.30663      -7.42812       2.37494       3.43339       3.85520       4.17861       4.23277       4.34686
  52   1 1129.4969    0.0719  0.0556  9.8451  0.0000  0.0150   0.0077   0.0172    0.0168   0.0000   441.0469      0.655283       21.1411     -0.419371      -3.82970     0.0724660      0.516459      0.739777      0.887935      0.849092      0.895543       1.13221
  52   2 1432.4452    0.1567  0.1262  9.6517  0.0000  0.0077   0.0068   0.0185    0.0182   0.0000   442.1387     -0.247156       22.0957     -0.905459      -3.29803     -0.605257      0.216053      0.302637      0.355323      0.344028      0.396384      0.387668
  52   3 1685.6881    0.3236  0.2985  9.7578  0.0001  0.0096   0.0080   0.0221    0.0235   0.0000   441.9562     -0.125686       21.9839      0.281530      -3.53195     0.0106328      0.290502      0.380953      0.422063      0.463541      0.506989      0.474702
  52   4 1909.5736    0.5697  0.6390  9.8728 -0.0000  0.0136   0.0097   0.0339    0.0387   0.0000   442.0922    -0.0355277       22.2954      0.685001      -2.88323     -0.286123      0.385963      0.542384      0.601258      0.652757      0.715786      0.692116
  52   5 2123.5232    0.9109  0.9816  9.9412  0.0001  0.0154   0.0124   0.0404    0.0707   0.0000   441.2338      0.144429       20.7915     -0.136708      -3.28772       1.20754      0.488851      0.641317      0.725787      0.798162      0.837450      0.830470
  52   6 2327.1390    1.3729  1.1568 10.9052  0.0000  0.0183   0.0181   0.0457    0.0711   0.0000   442.1834      0.171097       20.7067      0.125760      -2.16549      -1.03226      0.514681      0.744079      0.810130      0.897863      0.954514      0.972151
  52   7 2521.0278    2.0591  1.2287 11.4078  0.0085  0.0175   0.0259   0.0455    0.0871   0.0000   442.3886       1.88132       20.5580       1.83954      -1.95493      -1.02362      0.541241      0.736925      0.788938      0.892787      0.931455      0.953746
  52   8 2711.1126    2.7790  1.2941 11.7695  0.0109  0.0169   0.0328   0.0469    0.0906   0.0000   442.5356       3.38946       21.7353     -0.674202      -2.47918      0.299854      0.518742      0.714616      0.783392      0.846887      0.899475      0.912208
  52   9 2898.8861    3.6350  1.2026 12.5730  0.0000  0.0166   0.0448   0.0446    0.0865   0.0000   441.5783       3.17767       23.4787       1.08926      -4.01988    -0.0865451      0.517296      0.713014      0.778391      0.837497      0.892234      0.855646
  52  10 3083.0340    4.2335  1.3303 12.7674  0.0000  0.0173   0.0498   0.0470    0.0868   0.0000   442.3533       5.74552       21.1225       1.34067      -3.41653     -0.783884      0.527573      0.711333      0.774921      0.851715      0.894785      0.884980
  52  11 3264.2079    3.8072  1.6774 12.8229  0.0000  0.0201   0.0405   0.0551    0.0601   0.0000   442.4055       5.58055       19.7846       1.30668      -1.42885      -2.42445      0.601554      0.827665      0.900330       1.00253       1.05436       1.06967
  52  12 3443.4618    2.9549  2.9447 12.4982 -0.0000  0.0284   0.0248   0.0801    0.0371   0.0000   444.7387       7.78566       15.8449       3.27772       2.56928     -0.846137      0.826411       1.18747       1.29310       1.45935       1.47293       1.50663
  52  13 3621.0468    2.3051  4.8811 11.9510 -0.0000  0.0410   0.0169   0.1133    0.0323   0.0000   442.0848       8.19063       20.4042      -1.86815      -2.86573      0.777911       1.17354       1.64598       1.82767       1.98629       2.08170       2.06819
  52  14 3797.2245    1.7515  6.9316 11.8207  0.0034  0.0627   0.0166   0.1820    0.0356   0.0000   443.3213       6.28110       19.6091       2.80240      -4.39421      -6.31408       1.69787       2.46691       2.75273       2.96625       3.02075       3.08010
  53   1 1138.7705    0.0533  0.0259  9.8221  0.0000  0.0124   0.0084   0.0101    0.0164   0.0000   441.0594     -0.884791       22.0991      0.850643      -3.60749     -0.592404      0.393583      0.448136      0.552112      0.571933      0.626594      0.588631
  53   2 1443.4810    0.1682  0.1339  9.6760  0.0000  0.0077   0.0068   0.0186    0.0183   0.0000   441.8532     0.0843754       21.4601      0.460221      -3.72428     -0.662354      0.228194      0.321085      0.368771      0.372256      0.414959      0.406843
  53   3 1697.4748    0.3399  0.3636  9.7147  0.0000  0.0101   0.0077   0.0260    0.0247   0.0000   442.3912     -0.198709       21.5946      0.748971      -3.36734     -0.894395      0.336754      0.425943      0.480236      0.513898      0.548012      0.565528
  53   4 1922.4764    0.5907  0.6486  9.8784  0.0000  0.0127   0.0097   0.0340    0.0381   0.0000   441.9701    -0.0512165       21.6787      -1.40694      -4.60202      0.412617      0.375205      0.511287      0.577282      0.611594      0.646008      0.697626
  53   5 2137.7381    0.9035  0.9510 10.2342 -0.0000  0.0155   0.0125   0.0413    0.0558   0.0000   441.5048       1.56479       20.6166       2.61442      -1.92841   -0.00844320      0.459647      0.635784      0.727761      0.775073      0.826994      0.821547
  53   6 2342.0124    1.3899  1.2132 10.8540  0.0000  0.0176   0.0177   0.0471    0.0742   0.0000   442.9913      0.289626       21.5828      0.575132      -3.62165      -1.16915      0.552679      0.761940      0.837343      0.926885      0.998234      0.996854
  53   7 2536.7798    2.0915  1.2900 11.4526  0.0000  0.0172   0.0247   0.0467    0.0718   0.0000   441.3502      0.675838       21.1372     -0.168564      -1.46859      -1.47435      0.512099      0.696287      0.764896      0.855517      0.925962      0.933863
  53   8 2727.9578    2.8311  1.2725 11.8913  0.0000  0.0172   0.0332   0.0438    0.0877   0.0000   442.3203       3.76309       21.5172      0.254643      -1.61089    0.00481807      0.529086      0.704711      0.793557      0.874476      0.939188      0.937404
  53   9 2916.5829    3.7145  1.1899 12.5522  0.0000  0.0166   0.0456   0.0423    0.0949   0.0000   442.5860       3.66253       22.7924       1.66664      -2.70011     -0.475946      0.503748      0.672813      0.765996      0.829876      0.860378      0.877106
  53  10 3101.4685    4.2459  1.3339 12.8041 -0.0001  0.0178   0.0486   0.0463    0.0834   0.0000   441.5709       5.29107       20.8337      0.946596      -1.56412       1.82208      0.500882      0.724976      0.781098      0.859206      0.880802      0.920582
  53  11 3283.3830    3.7163  1.7244 12.9521 -0.0076  0.0204   0.0394   0.0573    0.0549   0.0000   442.3505       3.81927       18.9439       2.70609     -0.344190     -0.597297      0.621686      0.846382      0.953891       1.03154       1.08611       1.09833
  53  12 3463.4031    2.9670  3.0613 12.4596  0.0003  0.0288   0.0244   0.0807    0.0378   0.0000   443.7674       5.90657       16.8292       3.10341       3.35656      -1.12310      0.816478       1.14220       1.28817       1.37642       1.44179       1.45474
  53  13 3641.8250    2.2643  5.0504 11.9279  0.0002  0.0424   0.0157   0.1156    0.0312   0.0000   441.7849       6.11031       18.6785       3.07218      -4.92007      0.677018       1.17775       1.65637       1.87486       2.02259       2.12336       2.15845
  53  14 3818.4948    1.5566  6.4598 11.7960 -0.0227  0.0629   0.0110   0.1664    0.0272   0.0000   437.8301       9.79085       26.3335       2.90644      -5.38272       5.06729       1.73783       2.45262       2.77077       2.96482       3.10537       3.17856
  54   1 1147.9051    0.0566  0.0546  9.8424  0.0000  0.0151   0.0073   0.0214    0.0164   0.0000   439.9263      0.521695       24.2830   -0.00745258      -3.30914     -0.121055      0.415681      0.568395      0.653554      0.799798      0.628627      0.847750
  54   2 1454.3761    0.1696  0.1474  9.6742  0.0000  0.0081   0.0065   0.0170    0.0183   0.0000   442.0384    -0.0264867       21.0477      0.316164      -2.76425      0.662943      0.234227      0.317894      0.449850      0.702160       1.03963      0.914360
  54   3 1709.1236    0.3545  0.3497  9.7293  0.0000  0.0100   0.0078   0.0235    0.0247   0.0000   441.9856     -0.509429       22.7910     -0.233348      -2.60121     -0.735326      0.309256      0.404285      0.481399      0.514160      0.536434      0.517963
  54   4 1935.3327    0.6113  0.6951  9.8802  0.0000  0.0137   0.0098   0.0337    0.0409   0.0000   441.9138     -0.637409       21.5869     -0.792956      -2.56655     -0.143074      0.383380      0.527114      0.590768      0.641030      0.660245      0.669777
  54   5 2151.7488    0.9554  0.9126 10.3245  0.0000  0.0150   0.0133   0.0379    0.0568   0.0000   442.1187       1.38245       21.8357     -0.749445      -2.12695       2.48846      0.422898      0.592508      0.650926      0.711259      0.741495      0.771021
  54   6 2356.7591    1.4429  1.2759 10.8097  0.0000  0.0175   0.0174   0.0481    0.0717   0.0000   441.2936       1.46439       23.0901      0.231180      -3.43925    -0.0859951      0.512273      0.708463      0.772643      0.870035      0.914504      0.946064
  54   7 2552.4041    2.0909  1.3184 11.6012  0.0000  0.0177   0.0248   0.0487    0.0699   0.0000   441.1894       4.30410       21.7212      0.476983      -2.40037      0.389229      0.514597      0.713323      0.775108      0.870042      0.918620      0.925310
  54   8 2744.6807    2.9795  1.2690 12.0990 -0.0001  0.0169   0.0348   0.0443    0.0819   0.0000   441.7820       1.68563       19.7571      0.666473      -3.57644     -0.842764      0.513556      0.688699      0.754157      0.844022      0.903710      0.895862
  54   9 2934.1407    3.8117  1.2110 12.5623  0.0000  0.0162   0.0457   0.0439    0.0953   0.0000   441.4200       5.14740       19.9743       2.04919      -2.93000       1.47327      0.485423      0.638840      0.736567      0.773637      0.846788      0.841744
  54  10 3119.7060    4.1845  1.3731 13.0486 -0.0000  0.0178   0.0478   0.0478    0.0682   0.0000   441.1877       5.05065       22.9588       1.74121      -3.85147     -0.669922      0.527249      0.724719      0.807055      0.851338      0.911332      0.924885
  54  11 3302.3547    3.6782  1.8590 12.8723 -0.0075  0.0213   0.0373   0.0601    0.0544   0.0000   443.0461       4.94456       20.2864       1.89376      -1.58123      -4.20958      0.600523      0.835855      0.928125       1.00614       1.05619       1.07529
  54  12 3483.1938    2.8279  3.2574 12.3425  0.0002  0.0298   0.0225   0.0832    0.0374   0.0000   444.0352       5.04288       19.4193       1.35275      0.165658      0.519936      0.840061       1.17939       1.31901       1.41621       1.50109       1.53702
  54  13 3662.2880    2.3074  5.7253 11.6353 -0.0013  0.0446   0.0105   0.1151    0.0186   0.0000   439.9121       8.79889       22.9584       1.58902      -5.85653      -2.89801       1.27190       1.75259       1.98365       2.13349       2.25163       2.32718
  55   1 1156.9900    0.0689  0.0456  9.8005  0.0000  0.0123   0.0071   0.0149    0.0162   0.0000   440.6707      -1.41341       21.2633       1.53567      -4.07457      -1.27485      0.277771      0.482117      0.437588      0.581006      0.479548      0.541355
  55   2 1465.1464    0.1679  0.1469  9.6988  0.0000  0.0077   0.0063   0.0185    0.0180   0.0000   442.0972     -0.356655       20.8368    -0.0467432      -3.85758     -0.863402      0.292448      0.448057      0.436395      0.506616      0.570631      0.639359
  55   3 1720.6241    0.3533  0.3725  9.7320  0.0000  0.0101   0.0076   0.0255    0.0247   0.0000   442.7913    -0.0734919       21.9080      0.209519      -3.03667    -0.0892937      0.287791      0.358908      0.431145      0.470466      0.482920      0.517697
  55   4 1948.0621    0.6143  0.6454  9.9323  0.0000  0.0133   0.0099   0.0309    0.0394   0.0000   441.8794      0.374235       21.9453      0.465021      -1.80550     -0.901224      0.371889      0.505187      0.582657      0.644664      0.670161      0.693101
  55   5 2165.6809    0.9740  0.9306 10.4323  0.0000  0.0152   0.0134   0.0388    0.0552   0.0000   442.0712       1.34928       22.2042      0.372614      -4.75995     -0.329940      0.443087      0.571866      0.652553      0.716200      0.743953      0.738048
  55   6 2371.4017    1.5086  1.2231 10.9807 -0.0000  0.0175   0.0186   0.0451    0.0689   0.0000   441.6207       1.71065       21.6511       1.01437      -2.97128      0.193189      0.480192      0.666607      0.727077      0.814571      0.861683      0.856713
  55   7 2567.9462    2.1683  1.3074 11.6799  0.0000  0.0177   0.0256   0.0471    0.0699   0.0000   442.7463       2.33465       20.6582      0.750013      -1.25762     -0.245075      0.518997      0.724540      0.789958      0.873840      0.922010      0.969353
  55   8 2761.2754    3.0073  1.2609 12.1421  0.0000  0.0168   0.0355   0.0449    0.0853   0.0000   441.9136       3.84397       21.1120      0.207130      -3.01520    -0.0897976      0.497504      0.658144      0.730186      0.804013      0.857238      0.872758
  55   9 2951.5387    3.8255  1.2560 12.6247  0.0000  0.0164   0.0448   0.0453    0.0831   0.0000   441.4970       4.03047       20.2544       1.03220      -2.85499       1.98839      0.491948      0.674430      0.734482      0.826846      0.858737      0.838319
  55  10 3137.8331    4.1477  1.3952 13.0470  0.0000  0.0180   0.0471   0.0479    0.0668   0.0000   441.9347       4.98984       21.4990       2.24305     -0.346213     -0.817317      0.515218      0.690775      0.767135      0.840308      0.888244      0.899885
  55  11 3321.1857    3.6738  1.9831 12.8011  0.0000  0.0223   0.0354   0.0588    0.0544   0.0000   444.4162       5.30293       19.5552       1.88212     -0.275194      -3.16199      0.618924      0.859616      0.975769       1.04752       1.10888       1.13622
  55  12 3502.8158    2.7459  3.7002 12.2424  0.0001  0.0319   0.0208   0.0892    0.0352   0.0000   442.1015       8.39985       17.0306     -0.820390      0.621262     -0.434251      0.885985       1.23477       1.38044       1.51103       1.60109       1.64960
  55  13 3682.6956    2.2788  6.0402 11.6851  0.0006  0.0472   0.0096   0.1227    0.0147   0.0000   440.8769       9.79985       28.8956       1.87710      -10.4165       1.58455       1.33952       1.79315       2.11740       2.22271       2.40997       2.43827
  56   1 1165.9012    0.0506  0.0306  9.8054  0.0000  0.0116   0.0079   0.0151    0.0160   0.0000   441.3907      0.187518       22.2056      0.961043      -5.16969      -1.14208      0.324423      0.485740      0.518712      0.835865      0.858107      0.934891
  56   2 1475.8070    0.1661  0.1961  9.6790  0.0000  0.0095   0.0059   0.0219    0.0184   0.0000   442.3091     -0.446088       21.8059      0.590701      -3.51501     -0.368915      0.278193      0.363657      0.430061      0.445058      0.500279      0.499683
  56   3 1731.9743    0.3880  0.3597  9.7406  0.0000  0.0094   0.0082   0.0231    0.0255   0.0000   441.9120     -0.282279       21.7249     -0.805532      -2.77238      0.264340      0.277373      0.370705      0.428132      0.453212      0.484673      0.469573
  56   4 1960.6640    0.6652  0.7064  9.8270  0.0000  0.0130   0.0100   0.0320    0.0435   0.0000   442.2018      0.333232       22.4464       1.19493      -3.55622      0.734343      0.363602      0.512333      0.568710      0.628156      0.683296      0.708272
  56   5 2179.4394    1.0342  1.0289 10.3312  0.0000  0.0157   0.0134   0.0405    0.0626   0.0000   442.0009     -0.220277       21.8080      0.775079      -1.46146      0.142191      0.436654      0.608076      0.689713      0.731860      0.776848      0.797836
  56   6 2385.8271    1.5723  1.2087 11.1014  0.0000  0.0170   0.0194   0.0454    0.0713   0.0000   441.9027       1.60632       21.7246      -1.11352      -3.42513       1.05522      0.478811      0.675311      0.730211      0.836606      0.848838      0.890240
  56   7 2583.3586    2.2952  1.3100 11.4529  0.0000  0.0169   0.0258   0.0444    0.0808   0.0000   441.8172       1.31957       22.7895       1.30409      -3.28127     -0.567256      0.477186      0.644225      0.732313      0.793249      0.848265      0.856510
  56   8 2777.6657    3.0735  1.3375 12.1709  0.0000  0.0170   0.0350   0.0468    0.0782   0.0000   441.3425       3.70627       20.6215      0.490327     -0.229717      0.675892      0.481229      0.661719      0.722973      0.795813      0.825366      0.852286
  56   9 2968.7941    3.9343  1.2343 12.8326  0.0052  0.0167   0.0469   0.0438    0.0838   0.0000   441.9366       4.40106       21.2259      0.804753      -1.85246      0.531507      0.475768      0.667003      0.723744      0.800002      0.821919      0.854487
  56  10 3155.7911    4.0769  1.4667 13.0148  0.0000  0.0182   0.0447   0.0502    0.0645   0.0000   442.0715       4.66773       20.6659       1.71025      -2.18160      -2.58612      0.505988      0.716505      0.793078      0.870511      0.924346      0.935393
  56  11 3339.9497    3.5760  2.0925 12.6313 -0.0000  0.0224   0.0327   0.0595    0.0534   0.0000   443.5173       6.91338       18.4348       4.63724      0.758458      -1.49023      0.590217      0.839289      0.936108      0.998440       1.07374       1.07829
  56  12 3522.2849    2.6578  3.7949 12.3103 -0.0001  0.0334   0.0201   0.0910    0.0324   0.0000   441.3684       9.04737       20.5977       1.81235     -0.188560      -1.33466      0.878744       1.25923       1.38105       1.52511       1.60087       1.65026
  56  13 3702.8615    1.8669  5.0485 11.9256 -0.0077  0.0462   0.0148   0.1309    0.0369   0.0000   440.2137       5.23618       24.1951       1.96219      -4.89118       1.12049       1.20741       1.72035       1.90183       2.06685       2.19399       2.23026
  56  14 3881.9786    1.2070  5.6859 11.9393  0.0110  0.0707   0.0176   0.2096    0.0451   0.0000   440.3979       10.3635       25.0529       2.42861      0.292886      0.667973       1.77095       2.59993       2.89662       3.16308       3.27006       3.37690
  57   1 1174.7498    0.0710  0.0418  9.7261  0.0000  0.0103   0.0078   0.0133    0.0160   0.0000   440.5220     -0.417913       22.7539    -0.0664348      -4.12408     -0.162808      0.309224      0.451380      0.480628      0.434901      0.572275      0.700240
  57   2 1486.3060    0.1811  0.1409  9.6371  0.0009  0.0071   0.0065   0.0152    0.0179   0.0000   442.4366      0.110618       22.2926      0.120105      -2.72007     0.0478536      0.197855      0.267688      0.288978      0.325823      0.322683      0.333303
  57   3 1743.2274    0.3911  0.3936  9.7326  0.0000  0.0100   0.0080   0.0249    0.0258   0.0000   442.3899     -0.139676       22.1467      0.177260      -2.80154     -0.276820      0.311027      0.396056      0.470605      0.500163      0.551307      0.556033
  57   4 1973.1614    0.6693  0.7291  9.9321  0.0000  0.0134   0.0101   0.0334    0.0421   0.0000   442.7584     0.0687026       22.4135      -1.04523      -3.92836     -0.551371      0.360679      0.513751      0.551093      0.622786      0.647137      0.661098
  57   5 2193.0483    1.0580  1.0366 10.3880  0.0000  0.0158   0.0138   0.0414    0.0611   0.0000   441.9561      0.532781       20.7482      0.879273      -2.59605       1.21267      0.419298      0.577156      0.646217      0.697300      0.748468      0.769623
  57   6 2400.1780    1.5830  1.2801 11.0171 -0.0014  0.0175   0.0188   0.0470    0.0668   0.0000   441.8279       1.84691       22.1628    0.00941949      -1.62340      0.243286      0.479066      0.649627      0.732379      0.778973      0.819111      0.842846
  57   7 2598.6449    2.3104  1.3093 11.6703  0.0000  0.0172   0.0265   0.0460    0.0723   0.0000   442.1195       2.56829       22.2503    -0.0725164      -2.37175      -1.09546      0.475140      0.650751      0.728004      0.801219      0.833040      0.877325
  57   8 2794.0488    3.2391  1.2196 12.1690  0.0000  0.0161   0.0378   0.0426    0.0941   0.0000   442.3174       2.50062       21.2897       1.17264      -1.29380       1.72939      0.460064      0.613044      0.685896      0.756011      0.790940      0.828566
  57   9 2985.8618    4.0536  1.2606 12.6622  0.0000  0.0161   0.0466   0.0434    0.0846   0.0000   441.8852       3.66761       22.1115       1.40068      -3.34982     -0.773307      0.446314      0.610084      0.660572      0.753798      0.781892      0.778672
  57  10 3173.6383    4.1313  1.4357 12.9972 -0.0000  0.0176   0.0451   0.0483    0.0631   0.0000   442.3512       7.13448       20.0794       2.05230      -1.88795     -0.518695      0.492447      0.674727      0.738001      0.827896      0.882592      0.857384
  57  11 3358.5965    3.5002  2.1568 12.7271  0.0002  0.0227   0.0326   0.0632    0.0503   0.0000   441.8329       6.12616       19.2625       1.47185       1.49705      -2.34110      0.607118      0.866175      0.957193       1.05092       1.09857       1.13224
  57  12 3541.6781    2.6171  3.9579 12.1500  0.0002  0.0345   0.0192   0.0921    0.0336   0.0000   442.2567       5.99078       20.1322      0.482367      0.531405      0.989518      0.890416       1.27130       1.42126       1.53502       1.61513       1.66022
  58   2 1496.7054    0.1854  0.1710  9.6160  0.0000  0.0086   0.0062   0.0178    0.0182   0.0000   441.8892    -0.0201896       21.8363    -0.0731094      -3.07776      0.719979      0.290857      0.401429      0.426924      0.454582      0.471476      0.481189
  58   3 1754.3096    0.4134  0.3826  9.6729  0.0000  0.0100   0.0083   0.0225    0.0262   0.0000   442.1798     -0.120405       21.2426     0.0963135      -2.84736     -0.445856      0.277533      0.378792      0.419323      0.445925      0.483901      0.481916
  58   4 1985.5616    0.6979  0.8248  9.7862  0.0000  0.0139   0.0098   0.0362    0.0492   0.0000   443.1001      0.629914       21.0006      0.451470      -2.88208      -1.15395      0.377391      0.522705      0.580120      0.649555      0.686575      0.711704
  58   5 2206.5537    1.0767  1.0691 10.2769  0.0000  0.0154   0.0135   0.0412    0.0666   0.0000   442.2382      0.668585       22.5527       1.14976      -3.13349      0.360694      0.434955      0.584089      0.648826      0.730319      0.782072      0.787974
  58   6 2414.3284    1.6438  1.3330 11.0582  0.0000  0.0176   0.0191   0.0475    0.0681   0.0000   441.2682      0.862495       20.5736      0.829655      -1.74208      -1.08684      0.467455      0.659892      0.714042      0.777251      0.821345      0.814605
  58   7 2613.7989    2.3783  1.3515 11.5708  0.0000  0.0174   0.0261   0.0449    0.0726   0.0000   441.7985       2.19164       21.3317     0.0310308      -2.67784      0.730602      0.469503      0.665900      0.717468      0.804538      0.850593      0.880922
  58   8 2810.2315    3.3322  1.2808 11.9864 -0.0000  0.0160   0.0371   0.0430    0.0981   0.0000   441.8707       3.30937       21.4124      0.704464      -3.49052      -1.30102      0.448491      0.608102      0.689791      0.710570      0.783630      0.813372
  58   9 3002.8387    4.1103  1.2738 12.8379  0.0000  0.0161   0.0473   0.0449    0.0779   0.0000   441.3005       3.49187       20.5729       1.21638      -2.96665      0.106339      0.439093      0.603794      0.664130      0.724902      0.783289      0.796424
  58  10 3191.3398    4.1041  1.4919 13.1128 -0.0001  0.0183   0.0442   0.0496    0.0573   0.0000   441.6786       5.33206       18.7392       2.87299      -1.99254      0.961853      0.498831      0.690524      0.747288      0.827870      0.878873      0.897379
  58  11 3377.0485    3.2662  2.1510 12.9646  0.0000  0.0236   0.0316   0.0667    0.0418   0.0000   443.3509       6.02747       16.4894       4.49764       1.24212      -1.03032      0.612699      0.875129      0.955313       1.04827       1.10411       1.13027
  58  12 3560.9044    2.5805  4.3710 12.0634  0.0000  0.0359   0.0132   0.0912    0.0177   0.0000   442.1961       7.51386       18.7204     0.0478839       2.88259       2.01492      0.937585       1.29994       1.48833       1.59466       1.71519       1.73056
  58  13 3743.1846    2.1991  7.3523 11.3428 -0.0130  0.0582   0.0074   0.1459    0.0131   0.0000   440.3719       15.8953       25.7974      -6.05327      -7.71879       1.89194       1.54113       2.08051       2.41566       2.56923       2.79165       2.82260
  59   1 1192.2184    0.0702  0.0513  9.7149  0.0000  0.0112   0.0074   0.0146    0.0159   0.0000   440.9551      0.146793       21.9677      0.392761      -2.93209     0.0664501      0.321308      0.471165      0.524113      0.549169      0.768654      0.661375
  59   2 1506.9670    0.1954  0.1791  9.6085  0.0000  0.0073   0.0063   0.0180    0.0181   0.0000   442.3856     0.0578663       22.0258      0.647184      -3.55629     -0.722749      0.197913      0.263800      0.292077      0.324324      0.330811      0.347456
  59   3 1765.2998    0.4061  0.4400  9.7194  0.0000  0.0105   0.0079   0.0269    0.0270   0.0000   441.6323     -0.625743       22.0166     -0.138648      -3.23535     -0.209160      0.279475      0.372111      0.421796      0.454770      0.470436      0.503503
  59   4 1997.8405    0.7265  0.8219  9.8264  0.0000  0.0137   0.0101   0.0353    0.0490   0.0000   442.9346     -0.102990       22.1357   -0.00643035      -3.65438      0.666931      0.354273      0.478694      0.549871      0.612754      0.632025      0.647873
  59   5 2219.8813    1.1188  1.1556 10.3807  0.0000  0.0164   0.0138   0.0444    0.0686   0.0000   442.5975      0.783393       21.6544       1.13704      -3.59381     -0.380590      0.441746      0.616384      0.673374      0.739964      0.777811      0.797884
  59   6 2428.3646    1.6992  1.4029 10.9812 -0.0061  0.0180   0.0184   0.0466    0.0643   0.0000   442.2893       1.49230       20.8419      0.591168      -2.69721     -0.859381      0.469848      0.653403      0.701349      0.777739      0.809089      0.822774
  59   7 2628.8915    2.4285  1.3149 11.8289  0.0007  0.0177   0.0275   0.0443    0.0694   0.0000   442.9217       2.06621       20.9096       2.25670      -2.37264      -1.15432      0.451027      0.649019      0.701566      0.785130      0.819105      0.817143
  59   8 2826.3174    3.3051  1.2378 12.4089  0.0000  0.0162   0.0374   0.0418    0.0727   0.0000   442.5663       3.77217       21.8017       1.93476      -2.41100     -0.179250      0.438526      0.591054      0.653248      0.721857      0.747561      0.793584
  59   9 3019.7084    4.1461  1.2531 12.8225  0.0000  0.0162   0.0467   0.0423    0.0769   0.0000   442.3636       3.64425       19.9259       1.55101      -3.83262     -0.353746      0.423722      0.578018      0.655386      0.713395      0.746165      0.759090
  59  10 3208.8739    4.0006  1.5346 13.1443 -0.0028  0.0188   0.0429   0.0511    0.0531   0.0000   441.4211       4.94231       20.4990       1.87668      -2.80654      0.586024      0.500672      0.696021      0.768500      0.829481      0.890172      0.906524
  59  11 3395.3528    3.2585  2.5446 12.6864  0.0000  0.0250   0.0279   0.0691    0.0412   0.0000   442.3467       5.85731       15.8248       3.48839       1.41095      -1.27989      0.633857      0.908172      0.994504       1.10214       1.14749       1.18834
  59  12 3579.9755    2.4902  4.4324 12.0579 -0.0000  0.0369   0.0180   0.1010    0.0343   0.0000   440.8705       7.75946       17.9125       5.17180       1.97553     -0.722050      0.922167       1.31322       1.46708       1.61775       1.70034       1.73856
  59  13 3763.0063    1.7437  5.9518 11.9994  0.0038  0.0558   0.0179   0.1626    0.0387   0.0000   443.2889       10.8199       18.0311      -2.43655      -5.85830       6.73477       1.32767       1.96216       2.15509       2.37760       2.45175       2.50121
  60   1 1200.8612    0.0750  0.0674  9.7059  0.0000  0.0124   0.0062   0.0175    0.0158   0.0000   440.8204      0.403033       21.7862   -0.00455787      -3.76567       1.24505      0.307209      0.457492      0.541134      0.579887      0.657851      0.594300
  60   2 1517.1029    0.2060  0.1968  9.6168  0.0000  0.0079   0.0062   0.0185    0.0184   0.0000   442.2755      0.142207       22.1962      0.910268      -2.88917     0.0778092      0.204953      0.277153      0.297376      0.354386      0.343263      0.376093
  60   3 1776.1346    0.4351  0.5033  9.6552 -0.0000  0.0116   0.0077   0.0263    0.0296   0.0000   442.0514      0.442070       21.5401     -0.702881      -3.81233      0.142429      0.297744      0.414127      0.464350      0.508896      0.564673      0.565461
  60   4 2010.0540    0.7169  0.8076  9.8779  0.0000  0.0137   0.0101   0.0350    0.0477   0.0000   443.1717     -0.154347       21.9396       1.70201      -3.20322      -1.49752      0.357696      0.494220      0.554285      0.584005      0.620411      0.627992
  60   5 2233.0612    1.1556  1.2049 10.2730 -0.0104  0.0164   0.0134   0.0426    0.0701   0.0000   442.2202       2.05030       21.2908     -0.641524      -2.03936       1.55522      0.433777      0.597672      0.680059      0.736232      0.801616      0.801575
  60   6 2442.3146    1.7163  1.3696 11.2181 -0.0003  0.0176   0.0189   0.0470    0.0596   0.0000   441.6495       2.50421       22.3909     -0.557933      -2.55592     -0.174150      0.458814      0.629221      0.710277      0.765421      0.800903      0.818535
  60   7 2643.8553    2.4611  1.3519 11.7839 -0.0000  0.0168   0.0270   0.0448    0.0660   0.0000   441.7992       1.42989       22.3925       1.19145      -2.48190     -0.989920      0.439215      0.607743      0.664439      0.732649      0.795011      0.776755
  60   8 2842.2518    3.4362  1.2685 12.2826  0.0000  0.0161   0.0386   0.0422    0.0858   0.0000   441.9549       3.57879       21.4092      0.691451      -1.73802     -0.355007      0.424948      0.596865      0.652683      0.735056      0.814216      0.808566
  60   9 3036.3976    4.2535  1.2416 12.7431  0.0000  0.0157   0.0472   0.0420    0.0843   0.0000   442.3213       3.02491       21.3222       1.76891      -1.87601     -0.812293      0.419251      0.568292      0.632347      0.683235      0.725075      0.730096
  60  10 3226.3112    4.1121  1.6316 12.9375  0.0000  0.0184   0.0417   0.0522    0.0580   0.0000   442.6375       4.33698       20.6886       1.78338      0.618011       1.00775      0.482074      0.681398      0.741261      0.808822      0.884155      0.893470
  60  11 3413.6318    3.1233  2.6878 12.7035  0.0000  0.0258   0.0267   0.0720    0.0385   0.0000   443.6460       6.42602       18.3786       5.76928       3.03814      -1.40345      0.661857      0.934641       1.04136       1.14951       1.22707       1.22926
  60  12 3598.9556    2.3255  4.5014 12.1390  0.0000  0.0379   0.0166   0.1059    0.0309   0.0000   442.9850       7.03286       18.9740       3.02480      -2.87998     0.0348411      0.928630       1.31823       1.48935       1.59790       1.69802       1.72507
  60  13 3782.1663    1.6583  6.2718 11.9277 -0.0063  0.0601   0.0069   0.1521    0.0128   0.0000   440.7659       10.5879       26.2116       4.85431      -13.3531       5.76845       1.43029       2.06188       2.31471       2.53955       2.57888       2.66018
  61   1 1209.4027    0.0780  0.0565  9.7016  0.0000  0.0103   0.0065   0.0159    0.0156   0.0000   440.8094    -0.0377054       22.1455      0.448124      -3.49002      0.850438      0.276225      0.330991      0.432322      0.521293      0.518573      0.510796
  61   2 1527.1263    0.2000  0.2185  9.5845  0.0000  0.0083   0.0059   0.0199    0.0185   0.0000   441.9747     -0.301514       22.7937      0.888256      -3.41315     -0.323986      0.229871      0.312763      0.351554      0.375944      0.403891      0.422321
  61   3 1786.8838    0.4321  0.4832  9.6658  0.0000  0.0113   0.0077   0.0265    0.0286   0.0000   442.1871      0.498988       22.2770     0.0466598      -3.42250      0.361786      0.280763      0.393112      0.411500      0.470213      0.501420      0.512602
  61   4 2022.1395    0.7614  0.7937  9.8412  0.0000  0.0133   0.0104   0.0325    0.0496   0.0000   443.3306      0.794404       21.3621     -0.177950      -3.93289     -0.563310      0.335179      0.470833      0.530498      0.579071      0.600695      0.623839
  61   5 2246.1609    1.1748  1.2290 10.3307 -0.0001  0.0166   0.0136   0.0437    0.0691   0.0000   443.2390     -0.475364       21.4976     -0.283122      -1.62234      -1.03058      0.424737      0.588379      0.656738      0.727168      0.775242      0.786715
  61   6 2456.1109    1.7849  1.3843 11.2685 -0.0000  0.0177   0.0198   0.0473    0.0620   0.0000   442.4438       1.45103       20.9896      0.497230      -3.16343     -0.571318      0.445481      0.632234      0.668026      0.786433      0.813905      0.825278
  61   7 2658.7017    2.5903  1.3376 11.8375  0.0003  0.0166   0.0285   0.0452    0.0722   0.0000   442.0453       2.17140       20.8584      -1.92724      -3.18817    -0.0693529      0.428536      0.593567      0.660039      0.725090      0.761777      0.767387
  61   8 2858.0814    3.5138  1.2549 12.2938 -0.0001  0.0159   0.0388   0.0414    0.0859   0.0000   442.2935       3.14089       22.3644       1.10637      -3.08537     -0.824964      0.406168      0.559065      0.630426      0.690349      0.713354      0.746044
  61   9 3052.9060    4.1846  1.3501 12.8907  0.0000  0.0168   0.0454   0.0435    0.0727   0.0000   442.1715       4.28709       21.0850      0.712563      -1.82641     -0.579522      0.440299      0.598198      0.646986      0.733684      0.777493      0.780470
  61  10 3243.6372    3.8924  1.7428 12.9051 -0.0000  0.0192   0.0384   0.0540    0.0538   0.0000   441.9329       5.66759       20.5624       1.65214      -2.07712      -1.30300      0.488514      0.684379      0.749892      0.819541      0.891226      0.893642
  61  11 3431.7191    3.0632  3.0729 12.3964 -0.0000  0.0267   0.0234   0.0753    0.0379   0.0000   444.0034       5.89747       18.6463       1.24721      -1.51945      -1.85967      0.670474      0.941526       1.04612       1.15539       1.21589       1.26209
  62   1 1217.8618    0.0961  0.0807  9.6833  0.0000  0.0089   0.0060   0.0171    0.0157   0.0000   441.0226     -0.226233       22.2676      0.304501      -3.08762     0.0741278      0.237333      0.280785      0.346718      0.368482      0.414595      0.372785
  62   2 1537.0263    0.2026  0.2118  9.6341  0.0000  0.0082   0.0060   0.0206    0.0181   0.0000   441.8112     -0.308318       21.9728      0.302442      -3.19900     -0.658477      0.211227      0.254404      0.335398      0.369627      0.363503      0.382400
  62   3 1797.5161    0.4430  0.4881  9.7389 -0.0000  0.0112   0.0079   0.0270    0.0284   0.0000   441.9798      0.260400       21.9137     -0.534738      -3.10467    -0.0205599      0.281015      0.391767      0.409470      0.475796      0.485567      0.516766
  62   4 2034.1564    0.7558  0.8541  9.9102  0.0000  0.0139   0.0102   0.0360    0.0496   0.0000   442.2033      0.113002       22.9326     -0.510358      -3.56878    -0.0760648      0.342107      0.470830      0.524236      0.587066      0.592180      0.618855
  62   5 2259.0936    1.2383  1.1793 10.4473  0.0000  0.0160   0.0147   0.0427    0.0726   0.0000   442.3740      0.936593       22.0684      0.664629      -3.26185    -0.0611102      0.405420      0.556661      0.611205      0.694345      0.728664      0.747512
  62   6 2469.7893    1.8714  1.3313 11.3459  0.0000  0.0171   0.0208   0.0451    0.0639   0.0000   442.4541      0.588199       22.1478      0.310163      -3.76793      0.462906      0.421704      0.595236      0.655720      0.716523      0.765956      0.789793
  62   7 2673.4337    2.6794  1.4029 11.6828  0.0000  0.0165   0.0280   0.0459    0.0782   0.0000   441.7243       3.50485       21.3767       2.40647      -3.80583       1.23770      0.419564      0.569069      0.652795      0.713828      0.742727      0.784927
  62   8 2873.7725    3.5729  1.3063 12.3622  0.0000  0.0160   0.0384   0.0425    0.0774   0.0000   442.5248       2.82483       21.7196      0.804480      -3.17612      -1.27182      0.406725      0.555713      0.614088      0.671567      0.718659      0.740063
  62   9 3069.4309    4.1857  1.3369 12.9743 -0.0086  0.0167   0.0454   0.0446    0.0649   0.0000   441.7972       4.10004       21.8668       1.75182      -2.07916      -1.37772      0.414054      0.578810      0.641376      0.716898      0.762621      0.773249
  62  10 3260.8447    3.9631  1.7672 12.8566 -0.0000  0.0191   0.0382   0.0525    0.0565   0.0000   442.6123       5.34605       21.5890       1.59412     -0.930219       1.50869      0.499144      0.695335      0.767314      0.850417      0.901242      0.913599
  62  11 3449.7060    2.9361  3.0399 12.5784  0.0000  0.0280   0.0239   0.0774    0.0352   0.0000   443.7431       5.16968       19.0709       3.23018      0.396833     -0.553570      0.674245      0.942896       1.08409       1.15752       1.21641       1.29179
  62  12 3636.6827    2.4656  5.8814 11.7013  0.0017  0.0442   0.0091   0.1132    0.0108   0.0000   440.9247       6.11758       22.6263       1.63256      -5.40056     -0.666735       1.10336       1.47594       1.73445       1.86474       1.99638       2.03856
  63   1 1226.2231    0.0821  0.0775  9.6713  0.0000  0.0102   0.0061   0.0214    0.0155   0.0000   440.9597     0.0268710       22.0974     -0.213620      -3.45815     -0.380081      0.288221      0.414846      0.461137      0.497095      0.480430      0.530805
  63   2 1546.8192    0.2229  0.2241  9.6104  0.0000  0.0082   0.0061   0.0193    0.0186   0.0000   442.7127     -0.404490       21.7492      0.488008      -2.95326      0.427307      0.218424      0.307615      0.324510      0.356020      0.382111      0.414350
  63   3 1808.0420    0.4627  0.5321  9.6864  0.0000  0.0116   0.0078   0.0269    0.0301   0.0000   442.3398     -0.122922       21.3702      -1.06654      -3.07491      0.754307      0.283600      0.401158      0.426290      0.488635      0.506476      0.536729
  63   4 2046.0021    0.7813  0.9264  9.9783  0.0000  0.0145   0.0103   0.0370    0.0494   0.0000   442.3295      0.442738       21.5277      0.288538      -3.18910      0.120587      0.357971      0.495442      0.559954      0.605404      0.648398      0.650119
  63   5 2271.9072    1.2380  1.2734 10.5431  0.0000  0.0168   0.0142   0.0451    0.0648   0.0000   442.8268       1.83021       21.8546     -0.745997      -2.70575     -0.329718      0.417119      0.578625      0.629964      0.712695      0.769521      0.776601
  63   6 2483.3232    1.8757  1.4028 11.3451 -0.0083  0.0174   0.0199   0.0467    0.0573   0.0000   442.3259       2.16524       21.0898       1.16311      -3.01347     -0.621914      0.433965      0.601808      0.649205      0.715220      0.772850      0.805199
  63   7 2688.0902    2.7134  1.3457 11.8066 -0.0057  0.0160   0.0286   0.0441    0.0724   0.0000   442.8768       2.84436       22.0744      0.603182      -2.65547     -0.772962      0.414953      0.546007      0.635321      0.690911      0.744832      0.758426
  63   8 2889.4104    3.6232  1.2615 12.5231  0.0000  0.0159   0.0394   0.0415    0.0734   0.0000   443.0701       2.05102       22.2906       1.99915      -2.22139     -0.494380      0.382675      0.536270      0.595044      0.652879      0.719016      0.717163
  63   9 3085.7224    4.1285  1.4036 13.0088 -0.0055  0.0168   0.0437   0.0463    0.0606   0.0000   442.7740       3.73899       21.6368       1.04221      -2.84656     -0.789058      0.437821      0.592822      0.666143      0.728317      0.773720      0.790585
  63  10 3277.9870    3.7880  1.8044 13.0210  0.0000  0.0193   0.0366   0.0562    0.0472   0.0000   443.2191       4.14258       21.0972       3.64601     -0.544089      -2.02457      0.474969      0.643449      0.742803      0.796871      0.831527      0.849875
  63  11 3467.5353    2.9020  3.4385 12.3558  0.0000  0.0292   0.0217   0.0825    0.0360   0.0000   442.2953       6.35661       17.8036       2.39428       3.46124     -0.642594      0.689694      0.983906       1.09289       1.20384       1.26947       1.29241
  63  12 3655.2113    2.0958  4.9106 12.2221  0.0094  0.0436   0.0189   0.1253    0.0346   0.0000   441.1523       6.48234       22.1941       6.54792      -3.37712      -1.48843      0.995155       1.46055       1.57681       1.77180       1.82453       1.85775
  63  13 3840.5969    1.3561  5.7259 12.0489 -0.0085  0.0643   0.0089   0.1637    0.0201   0.0000   440.8988       7.19915       20.9881       6.66404      -2.80036       1.28072       1.41534       2.11962       2.28967       2.56963       2.60755       2.70173
  64   1 1234.5207    0.0910  0.1039  9.6712  0.0000  0.0108   0.0058   0.0243    0.0156   0.0000   441.2788      0.494720       20.9458      -1.08591      -3.42169      0.591106      0.227164      0.381792      0.352717      0.488077      0.486555      0.468656
  64   2 1556.4640    0.2279  0.2514  9.5628  0.0000  0.0093   0.0060   0.0200    0.0190   0.0000   442.3935     -0.190987       22.0140      0.323435      -3.99753     -0.261693      0.244401      0.339647      0.397299      0.421885      0.451847      0.496382
  64   3 1818.4505    0.4739  0.5787  9.6920  0.0000  0.0118   0.0077   0.0296    0.0309   0.0000   442.2245     -0.135468       21.7250     -0.281893      -3.38162      0.174374      0.284256      0.393001      0.455105      0.495093      0.519012      0.515690
  64   4 2057.8833    0.7758  1.0011  9.9862  0.0000  0.0152   0.0100   0.0406    0.0515   0.0000   442.8100      0.198085       23.3774      0.584634      -3.56037      0.171522      0.365929      0.507421      0.558618      0.602863      0.657076      0.672101
  64   5 2284.5878    1.2877  1.2265 10.5540  0.0000  0.0164   0.0146   0.0413    0.0660   0.0000   442.0258       1.21473       21.9756      0.584672      -3.11309      0.159285      0.407309      0.541096      0.627381      0.680095      0.719829      0.773087
  64   6 2496.8059    1.9506  1.4228 11.2839 -0.0000  0.0172   0.0202   0.0444    0.0617   0.0000   442.9080       2.79574       20.8891     -0.313156      -1.85588     -0.300524      0.429735      0.583190      0.658872      0.704325      0.763579      0.787124
  64   7 2702.6634    2.7043  1.3427 12.0461 -0.0063  0.0169   0.0286   0.0435    0.0611   0.0000   442.5160       3.10968       21.4571      0.578570      -1.40959     -0.647974      0.403981      0.568508      0.629858      0.688974      0.743465      0.764628
  64   8 2904.8461    3.7939  1.2471 12.3847 -0.0002  0.0149   0.0410   0.0418    0.0845   0.0000   442.0323       3.18132       22.0527      0.923718      -3.07566      0.330994      0.366061      0.512581      0.559938      0.629037      0.656771      0.671513
  64   9 3101.9498    4.2831  1.4159 12.7031  0.0000  0.0162   0.0433   0.0441    0.0731   0.0000   442.1361       4.88847       21.4965       2.49090      -2.80009     -0.286048      0.399282      0.557688      0.623722      0.701200      0.740634      0.759484
  64  10 3294.9522    3.7670  1.8699 12.9221 -0.0000  0.0199   0.0352   0.0546    0.0484   0.0000   442.8884       4.53321       19.2296       1.37887      -1.06321     -0.666880      0.477444      0.671508      0.747216      0.831168      0.859159      0.903221
  64  11 3485.2717    2.8851  3.7180 12.2508 -0.0000  0.0300   0.0206   0.0855    0.0358   0.0000   444.5186       7.02965       20.8365       2.88015      -1.77966      0.551450      0.700673      0.998399       1.11103       1.22101       1.28612       1.30730
  64  12 3673.4332    1.9411  5.0155 12.1960 -0.0008  0.0454   0.0177   0.1335    0.0357   0.0000   442.7498       5.61974       19.3966       3.46853      -3.40786    -0.0501524       1.02566       1.48477       1.65592       1.81308       1.85639       1.94423
  65   1 1242.7796    0.0928  0.1069  9.6150  0.0000  0.0109   0.0056   0.0218    0.0156   0.0000   440.7847     -0.392533       22.6876     -0.125609      -3.62194     0.0823027      0.246663      0.333921      0.424115      0.476247      0.532172      0.492650
  65   2 1566.0342    0.2310  0.2757  9.5658  0.0000  0.0091   0.0058   0.0224    0.0191   0.0000   442.0141      0.175117       21.9776     0.0148000      -3.24494     0.0799385      0.218875      0.278593      0.329118      0.361336      0.377592      0.382457
  65   3 1828.7759    0.5011  0.5676  9.6596  0.0000  0.0116   0.0080   0.0278    0.0317   0.0000   442.1973      0.291146       22.2385      0.497774      -3.73223      0.731350      0.268317      0.389885      0.430379      0.472114      0.504340      0.495548
  65   4 2069.5700    0.8343  0.9111  9.9601  0.0000  0.0135   0.0106   0.0351    0.0512   0.0000   442.5343      0.310489       22.7635      0.506089      -2.88923     -0.806137      0.330502      0.445303      0.501521      0.556744      0.597925      0.616009
  65   5 2297.1566    1.2937  1.2338 10.8983  0.0058  0.0165   0.0154   0.0461    0.0584   0.0000   443.1136     0.0111465       21.4199      0.738302      -2.07537     -0.407511      0.394908      0.556283      0.618631      0.678736      0.721511      0.733333
  65   6 2510.2014    1.9501  1.4427 11.4357  0.0000  0.0175   0.0204   0.0463    0.0560   0.0000   442.3406       1.71263       20.8075       1.38686     -0.989113     -0.633350      0.415706      0.570798      0.656380      0.706408      0.778494      0.802043
  65   7 2717.1593    2.8406  1.3856 11.9614  0.0000  0.0163   0.0293   0.0442    0.0682   0.0000   443.4239       2.36292       21.8470       1.03332      -3.19370      0.257248      0.401263      0.546265      0.624882      0.680210      0.723600      0.737987
  65   8 2920.1674    3.8602  1.2542 12.5487  0.0001  0.0156   0.0415   0.0406    0.0790   0.0000   443.0484       4.10939       21.1751       2.10836      -2.46944     -0.919565      0.374623      0.535307      0.582191      0.634055      0.692642      0.700963
  65   9 3118.0186    4.1772  1.4847 12.8573 -0.0001  0.0167   0.0416   0.0465    0.0611   0.0000   442.7394       4.21236       20.8874       2.46267      -2.65951      0.539963      0.401905      0.568321      0.634917      0.705854      0.747500      0.754442
  65  10 3311.7677    3.6525  1.9844 12.8694  0.0000  0.0207   0.0339   0.0567    0.0498   0.0000   443.2110       5.79544       21.3880      0.520902      0.873656     -0.643218      0.496718      0.683509      0.771773      0.853383      0.898724      0.931993
  65  11 3503.0313    2.7888  3.7181 12.2145  0.0000  0.0300   0.0197   0.0848    0.0356   0.0000   443.8229       6.95911       18.6991       1.23113       1.19877     -0.861602      0.711054      0.994359       1.12751       1.23640       1.30052       1.33276
  66   1 1250.9492    0.0879  0.0801  9.6573  0.0000  0.0118   0.0059   0.0182    0.0151   0.0000   440.8633     -0.300178       22.1185      0.135945      -3.61678     -0.301984      0.219827      0.363143      0.408969      0.428933      0.408905      0.432459
  66   2 1575.4734    0.2437  0.2783  9.5488  0.0000  0.0089   0.0060   0.0211    0.0193   0.0000   442.1830     -0.123307       22.0732    -0.0301725      -3.47138     -0.405505      0.244594      0.315164      0.346798      0.359737      0.399318      0.438878
  66   3 1839.0215    0.5018  0.6028  9.7306  0.0000  0.0115   0.0079   0.0305    0.0314   0.0000   442.4021    -0.0478284       21.6754    -0.0754915      -2.92231     -0.216813      0.266268      0.364007      0.419803      0.480734      0.480285      0.517671
  66   4 2081.1850    0.8310  1.0070 10.0761 -0.0000  0.0148   0.0104   0.0394    0.0504   0.0000   442.9465      0.184884       21.6695      0.681791      -2.53519     -0.475426      0.344365      0.469401      0.525661      0.590185      0.634918      0.637814
  66   5 2309.6082    1.3605  1.2490 10.7336  0.0001  0.0161   0.0155   0.0444    0.0655   0.0000   442.6246       1.27115       21.7174      0.517457      -2.36428     -0.992252      0.386282      0.525865      0.620083      0.653908      0.698761      0.718232
  66   6 2523.4848    2.0314  1.3777 11.4771 -0.0000  0.0166   0.0216   0.0462    0.0618   0.0000   443.2679       2.72976       22.1918       1.23759      -2.65225     -0.186096      0.403264      0.549582      0.615365      0.672824      0.715997      0.736984
  66   7 2731.4522    2.9264  1.3340 12.0129 -0.0077  0.0158   0.0301   0.0421    0.0675   0.0000   442.0271       2.48946       20.6085       1.73886      -1.05721     -0.210580      0.392141      0.521866      0.590096      0.656854      0.690736      0.729164
  66   8 2935.4067    3.7946  1.2682 12.8554  0.0000  0.0158   0.0418   0.0429    0.0666   0.0000   442.7807       2.84636       21.7829      0.646625      -2.40238       1.11718      0.394027      0.531244      0.608401      0.657499      0.686826      0.706503
  66   9 3134.0001    4.2491  1.4766 12.8977 -0.0022  0.0170   0.0427   0.0455    0.0651   0.0000   441.9549       5.91384       20.8901       3.17519      -3.61915     -0.528400      0.409072      0.560028      0.617920      0.668637      0.731983      0.738690
  66  10 3328.5965    3.5803  2.0360 12.9765  0.0000  0.0212   0.0331   0.0598    0.0454   0.0000   443.6245       4.77852       21.7649       4.40256      -2.30476      0.398480      0.490878      0.698305      0.761824      0.855889      0.891119      0.949983
  66  11 3520.5009    2.7348  4.0379 12.2317  0.0000  0.0323   0.0193   0.0900    0.0337   0.0000   443.4277       6.18444       19.2023       3.72702      0.862334     -0.854803      0.729909       1.04338       1.16605       1.29893       1.35136       1.42081
  66  12 3710.2309    1.8591  5.0161 12.0687 -0.0039  0.0463   0.0165   0.1328    0.0387   0.0000   439.3331       5.68493       23.7976       1.98887      0.366140      -1.28174       1.01222       1.47123       1.62807       1.77064       1.88628       1.93660
  67   2 1584.7975    0.2447  0.2763  9.5715  0.0000  0.0089   0.0059   0.0207    0.0191   0.0000   442.5553      0.571991       22.4396     -0.740091      -4.03269      0.190016      0.215742      0.275049      0.340310      0.378706      0.395905      0.420216
  67   3 1849.1665    0.5159  0.6187  9.7080  0.0000  0.0115   0.0079   0.0300    0.0318   0.0000   442.1935    -0.0289698       22.0699      0.174971      -3.07048    -0.0380656      0.270577      0.362484      0.410384      0.442823      0.466229      0.488626
  67   4 2092.6810    0.8643  0.9385 10.1786 -0.0000  0.0143   0.0110   0.0363    0.0487   0.0000   442.6356      0.476310       22.6700      0.112339      -3.40118     -0.149580      0.330164      0.457756      0.515614      0.571981      0.600186      0.605464
  67   5 2321.9431    1.3796  1.2948 10.7375  0.0001  0.0166   0.0151   0.0434    0.0614   0.0000   442.3203       1.58704       21.9549      0.340154      -2.98174      0.420760      0.379713      0.531061      0.593531      0.662040      0.692644      0.699305
  67   6 2536.6240    2.1165  1.4288 11.3834  0.0067  0.0165   0.0215   0.0459    0.0640   0.0000   442.1798       1.43842       21.5849      0.583460      -2.49850      -1.63485      0.378780      0.530120      0.586259      0.657792      0.703687      0.713994
  67   7 2745.7384    2.9015  1.3068 12.3789  0.0000  0.0160   0.0312   0.0433    0.0561   0.0000   442.4904       2.69859       21.8652       1.65742      -3.39293     -0.348252      0.384256      0.510844      0.588684      0.643807      0.694276      0.700407
  67   8 2950.5405    3.9851  1.2901 12.6283  0.0002  0.0150   0.0421   0.0429    0.0785   0.0000   442.6855       2.85353       22.7589      0.784477      -3.67642     -0.351404      0.354122      0.492111      0.539599      0.612724      0.646236      0.657076
  67   9 3149.8710    4.2307  1.4448 13.1068  0.0073  0.0168   0.0440   0.0459    0.0587   0.0000   442.0564       4.76419       22.0898       2.28258      -3.76207     -0.712051      0.390013      0.541223      0.592797      0.651332      0.699839      0.724981
  67  10 3345.1813    3.5242  2.2212 12.7506 -0.0000  0.0215   0.0302   0.0602    0.0462   0.0000   443.1413       5.51437       20.1320       2.86442      0.878453      -1.74247      0.492999      0.688276      0.768320      0.852428      0.913551      0.934314
  67  11 3537.9280    2.5780  4.0185 12.2878 -0.0002  0.0332   0.0181   0.0924    0.0314   0.0000   441.0936       6.81155       21.9620       1.31575      -1.87226       1.97956      0.730313       1.05107       1.17178       1.29200       1.38410       1.42779
  68   1 1267.0547    0.1027  0.0897  9.6135  0.0001  0.0084   0.0058   0.0177    0.0151   0.0000   440.8319     -0.442091       22.2273      0.512433      -3.78503     -0.225790      0.185026      0.250423      0.320814      0.302725      0.388059      0.414615
  68   2 1594.0152    0.2518  0.2526  9.5975 -0.0009  0.0082   0.0062   0.0186    0.0186   0.0000   441.9789     -0.819332       22.4721      0.145117      -3.71069      0.734288      0.199222      0.245361      0.269880      0.329947      0.341857      0.356509
  68   3 1859.2304    0.5412  0.5803  9.7183  0.0000  0.0109   0.0083   0.0276    0.0319   0.0000   442.3645      0.123615       22.1933     0.0267889      -2.82301     -0.253845      0.247311      0.334991      0.381524      0.421382      0.449245      0.452417
  68   4 2104.1172    0.9121  1.0170 10.0262  0.0000  0.0148   0.0109   0.0358    0.0563   0.0000   442.1432     0.0422722       21.9111      0.964759      -2.65152      0.104592      0.341456      0.461881      0.519922      0.566799      0.597126      0.608293
  68   5 2334.1294    1.4304  1.3479 10.7015  0.0000  0.0166   0.0153   0.0456    0.0666   0.0000   442.4893       1.59003       21.7135      0.731143      -3.43113     -0.515275      0.378656      0.522471      0.590014      0.643197      0.671619      0.685564
  68   6 2549.6672    2.1465  1.4093 11.6383 -0.0019  0.0169   0.0223   0.0458    0.0575   0.0000   442.0655       2.78004       22.1586       1.48940      -2.10423     -0.437783      0.398278      0.549304      0.609786      0.665524      0.734468      0.737345
  68   7 2759.8840    3.0459  1.4079 11.9119  0.0000  0.0158   0.0303   0.0429    0.0754   0.0000   442.4898       2.70765       20.6798     -0.433252      -2.02203     -0.345289      0.376076      0.511444      0.569860      0.622764      0.674939      0.689171
  68   8 2965.5636    3.9704  1.3450 12.6550  0.0000  0.0155   0.0407   0.0426    0.0721   0.0000   443.0606       3.19419       21.3366       1.84199      -2.52901    0.00544531      0.373139      0.499699      0.566444      0.608548      0.655460      0.688314
  68   9 3165.6383    4.3027  1.4500 13.0345  0.0000  0.0165   0.0433   0.0447    0.0593   0.0000   441.7706       3.70139       21.7167       2.34826      -2.25198      -2.85134      0.373831      0.517569      0.573689      0.624271      0.663460      0.672316
  68  10 3361.7232    3.4563  2.4943 12.6585  0.0000  0.0228   0.0274   0.0622    0.0414   0.0000   443.5652       6.22599       19.3800       1.17356     -0.585855      0.228775      0.508938      0.709596      0.802099      0.880897      0.919584      0.959191
  69   1 1275.0258    0.0946  0.1098  9.5802  0.0000  0.0100   0.0053   0.0217    0.0153   0.0000   440.7724      0.797744       20.5178       1.35339      -4.34179      0.908734      0.271405      0.423000      0.501811      0.620601      0.630569      0.548340
  69   2 1603.1347    0.2636  0.2940  9.5810  0.0000  0.0089   0.0060   0.0208    0.0191   0.0000   442.2401     0.0863882       22.0242     -0.183531      -3.33551     -0.430058      0.190957      0.263597      0.309441      0.323382      0.349188      0.356155
  69   3 1869.1816    0.5524  0.6259  9.7086  0.0000  0.0115   0.0082   0.0289    0.0331   0.0000   442.3785     0.0587520       22.4409      0.544388      -2.84931      0.978478      0.260421      0.352697      0.404519      0.429113      0.465213      0.490838
  69   4 2115.4719    0.9118  0.9897 10.1550  0.0000  0.0143   0.0111   0.0374    0.0508   0.0000   442.2808      0.361261       22.2117     -0.523636      -2.71802     -0.827902      0.320367      0.454111      0.491562      0.546855      0.585531      0.596254
  69   5 2346.1994    1.4706  1.4103 10.5244 -0.0052  0.0169   0.0148   0.0436    0.0684   0.0000   443.0788     -0.132276       22.2502       1.00895      -1.46998      -1.30401      0.382231      0.525365      0.592591      0.648197      0.707478      0.739325
  69   6 2562.6870    2.2105  1.4632 11.4670 -0.0070  0.0169   0.0219   0.0456    0.0614   0.0000   442.2928       1.94225       20.8566      0.328677      -2.20350      0.845499      0.375775      0.519533      0.588694      0.646557      0.684052      0.705461
  69   7 2773.9807    3.0689  1.3474 12.3753  0.0000  0.0160   0.0322   0.0439    0.0604   0.0000   442.6362       1.80060       21.1217       1.27796      -3.15882      0.762901      0.370742      0.505432      0.559441      0.630123      0.653649      0.672889
  69   8 2980.4438    4.0744  1.2934 12.6828 -0.0003  0.0152   0.0418   0.0402    0.0682   0.0000   442.5735       4.34731       21.6900       2.81243      -2.20843      0.108054      0.344803      0.489677      0.538564      0.598604      0.650389      0.661409
  69   9 3181.2547    4.2086  1.5400 13.1076  0.0000  0.0172   0.0418   0.0477    0.0543   0.0000   441.9784       3.67282       22.0096      0.810674      -1.97658     -0.612530      0.394188      0.548212      0.606004      0.656878      0.691787      0.717104
  69  10 3378.2083    3.3458  2.5597 12.6808  0.0000  0.0234   0.0269   0.0653    0.0404   0.0000   442.9974       3.79702       20.2591       1.54929     -0.255969     -0.262947      0.516309      0.724287      0.815951      0.894060      0.936646      0.984708
  69  11 3572.4531    2.4404  4.2940 12.3637  0.0002  0.0364   0.0197   0.1036    0.0331   0.0000   442.9709       6.24794       18.6506       2.02407      -1.44775    -0.0293417      0.763006       1.11542       1.23993       1.35251       1.43023       1.44069
  70   1 1282.8981    0.1105  0.1275  9.6058  0.0000  0.0095   0.0053   0.0207    0.0153   0.0000   441.3333     -0.163036       21.5149      0.299701      -3.68298    -0.0454328      0.183770      0.279367      0.319502      0.308551      0.363857      0.362140
  70   2 1612.1427    0.2751  0.2855  9.6114  0.0000  0.0082   0.0062   0.0197    0.0193   0.0000   442.1472     -0.403186       22.6171     -0.512622      -3.37847     -0.121556      0.189429      0.255755      0.296698      0.320597      0.344498      0.369884
  70   3 1879.0877    0.5586  0.6533  9.7223  0.0000  0.0117   0.0080   0.0291    0.0339   0.0000   441.8731      0.360113       22.4336      0.474539      -3.93875     -0.251015      0.254989      0.342168      0.395746      0.421407      0.461489      0.471669
  70   4 2126.7014    0.9492  1.0233 10.1368  0.0000  0.0142   0.0111   0.0371    0.0558   0.0000   442.2348      0.183131       22.3219      0.270486      -3.43589      0.487153      0.316935      0.435678      0.486094      0.542970      0.577371      0.602381
  70   5 2358.1743    1.4963  1.3517 10.8942  0.0000  0.0166   0.0155   0.0443    0.0556   0.0000   443.3025       1.13134       20.4460      0.550948      -2.76190      -2.00780      0.357234      0.514677      0.559732      0.626859      0.670828      0.705701
  70   6 2575.5337    2.2137  1.4682 11.6838 -0.0004  0.0171   0.0222   0.0463    0.0570   0.0000   442.4962       2.12960       21.2779      0.213910      -2.84469    -0.0327672      0.386860      0.532278      0.613512      0.663298      0.706162      0.722637
  70   7 2787.9315    3.1617  1.3746 12.2529  0.0000  0.0159   0.0317   0.0424    0.0633   0.0000   443.0061       1.97703       22.2050      0.852531     -0.997440     0.0217274      0.368582      0.516056      0.562813      0.622964      0.667743      0.694372
  70   8 2995.2831    4.1172  1.2736 12.9203 -0.0065  0.0154   0.0422   0.0397    0.0620   0.0000   442.6822       3.00302       21.4298      0.452982      -4.26700      -1.41812      0.343147      0.467638      0.525663      0.579320      0.616376      0.632374
  70   9 3196.8184    4.0862  1.5418 13.1857  0.0000  0.0174   0.0402   0.0469    0.0510   0.0000   442.5698       5.15744       20.9423       1.85441      -1.75244      0.362219      0.391182      0.541807      0.609169      0.657529      0.711644      0.728863
  70  10 3394.5238    3.2334  2.7992 12.6416 -0.0000  0.0246   0.0249   0.0689    0.0375   0.0000   443.5399       5.50839       19.4992       2.10842       1.81316      -2.15162      0.528221      0.750689      0.826173      0.932237      0.967498       1.01130
  70  11 3589.5641    2.3983  4.4392 12.2749 -0.0005  0.0369   0.0183   0.1032    0.0344   0.0000   441.9569       4.11339       19.3995       1.54637     -0.793582     -0.673524      0.775789       1.12727       1.23719       1.39840       1.42297       1.50055
  71   1 1290.7333    0.1135  0.1064  9.5372  0.0000  0.0083   0.0055   0.0173    0.0151   0.0000   440.6847     -0.223840       22.3933     -0.376748      -3.70504      0.597606      0.227435      0.278540      0.321472      0.366483      0.355592      0.364710
  71   2 1621.0724    0.2795  0.3099  9.5641  0.0000  0.0086   0.0061   0.0213    0.0196   0.0000   441.9000      0.157405       22.2251      0.468004      -3.14241      0.377257      0.203655      0.268816      0.305227      0.335847      0.352079      0.363287
  71   3 1888.8995    0.5536  0.6904  9.7442  0.0000  0.0126   0.0079   0.0317    0.0338   0.0000   442.0843     -0.169616       22.5190     -0.837433      -3.39947      0.105287      0.257854      0.391973      0.401247      0.476724      0.486120      0.539804
  71   4 2137.8391    0.9731  1.1102 10.0983  0.0000  0.0150   0.0113   0.0401    0.0612   0.0000   442.3433      0.410039       22.2077     -0.110156      -3.43033      0.890944      0.324620      0.451696      0.498370      0.548010      0.596426      0.598841
  71   5 2370.0430    1.5403  1.3762 11.0313  0.0000  0.0168   0.0160   0.0452    0.0531   0.0000   442.8261       1.47385       21.3665      0.595282      -3.60185       1.12974      0.356431      0.499070      0.569573      0.623942      0.658962      0.684915
  71   6 2588.4170    2.3436  1.4680 11.4801 -0.0002  0.0166   0.0229   0.0449    0.0677   0.0000   442.2737       2.07939       20.1041      0.323587      -2.64413    -0.0869808      0.358744      0.503094      0.562221      0.598515      0.648557      0.663120
  71   7 2801.8323    3.2087  1.3798 12.0909  0.0002  0.0154   0.0318   0.0432    0.0709   0.0000   443.3892       3.15357       21.3887       1.15241      -2.93420      0.412731      0.337428      0.470318      0.526399      0.581134      0.615051      0.639942
  71   8 3009.9108    4.0759  1.3534 12.7767 -0.0002  0.0154   0.0407   0.0419    0.0629   0.0000   442.5487       3.95372       21.7555       1.78072      -3.19439      0.193721      0.344713      0.472857      0.535740      0.585392      0.624105      0.626293
  71   9 3212.2665    4.1604  1.5851 13.1517  0.0000  0.0173   0.0407   0.0482    0.0507   0.0000   443.1043       5.36252       21.5308       2.79829      -2.32401      -1.72507      0.384946      0.532140      0.589181      0.666748      0.715562      0.732767
  71  10 3410.8062    3.1443  3.0007 12.5721  0.0000  0.0249   0.0234   0.0732    0.0345   0.0000   443.5808       5.71847       21.1189       2.23911       2.26035      -1.10832      0.540702      0.755763      0.849371      0.927623      0.984530       1.01404
  72   1 1298.5219    0.1156  0.1386  9.5453  0.0000  0.0087   0.0050   0.0209    0.0152   0.0000   440.5591     -0.341795       22.5986      0.926117      -3.54391     -0.648433      0.174031      0.247962      0.296082      0.294655      0.333617      0.329146
  72   2 1629.8943    0.2945  0.3202  9.5392  0.0000  0.0085   0.0061   0.0209    0.0201   0.0000   442.1705     -0.199985       22.5342      0.183001      -3.32150     -0.302557      0.190983      0.246215      0.302917      0.328502      0.350278      0.355573
  72   3 1898.6483    0.5904  0.6974  9.8007  0.0000  0.0121   0.0083   0.0297    0.0351   0.0000   442.7225      0.763544       21.9874     0.0956620      -3.69567     -0.272331      0.254036      0.352522      0.396842      0.433581      0.453911      0.473775
  72   4 2148.8932    1.0075  1.0934 10.1310  0.0000  0.0148   0.0114   0.0383    0.0611   0.0000   442.8844     -0.275280       22.3315      0.326166      -3.11763      0.464628      0.309122      0.442587      0.484965      0.542083      0.569726      0.591073
  72   5 2381.8340    1.5954  1.3990 10.9866 -0.0117  0.0165   0.0160   0.0441    0.0568   0.0000   443.2151      0.901778       22.0849       1.64705      -2.79819      -1.05725      0.360938      0.486278      0.555173      0.603912      0.663588      0.670501
  72   6 2601.1357    2.3467  1.5348 11.5843 -0.0036  0.0167   0.0222   0.0469    0.0585   0.0000   442.5862       1.57835       21.6864      0.260236      -3.82219     0.0260064      0.360148      0.502182      0.570224      0.627590      0.657311      0.688484
  72   7 2815.5925    3.3233  1.3619 12.2852  0.0067  0.0153   0.0330   0.0426    0.0676   0.0000   442.7601       2.88122       21.2250       1.62256      -2.05983      0.227383      0.334920      0.474206      0.524779      0.583603      0.636002      0.658941
  72   8 3024.4767    4.2391  1.3954 12.6826  0.0001  0.0151   0.0412   0.0425    0.0693   0.0000   442.7569       3.72061       21.7436       1.07927      -2.98265     -0.539746      0.324631      0.458649      0.497666      0.553012      0.605924      0.608569
  72   9 3227.5818    4.1368  1.7777 12.8511  0.0000  0.0179   0.0362   0.0488    0.0523   0.0000   442.8007       2.90038       19.7999       2.49698      -2.30896     -0.764274      0.387228      0.547312      0.620589      0.679061      0.733831      0.764691
  72  10 3426.8810    3.0863  3.1112 12.6077  0.0000  0.0263   0.0232   0.0741    0.0346   0.0000   442.8540       6.36748       18.3093      0.501751     0.0129980      -1.00180      0.548987      0.774848      0.876305      0.960805      0.997938       1.05184
  72  11 3623.7115    2.5207  5.8160 11.7816 -0.0009  0.0432   0.0087   0.1070    0.0119   0.0000   440.8199       4.03742       23.5163       4.46578      -4.33225      -3.59823      0.933327       1.27689       1.46298       1.58654       1.74562       1.77383
  73   1 1306.2139    0.1116  0.1379  9.5545  0.0000  0.0086   0.0051   0.0216    0.0152   0.0000   441.2002     -0.802617       21.9952    -0.0485108      -3.76817     -0.105924      0.206561      0.290322      0.329677      0.397872      0.411535      0.404555
  73   2 1638.6064    0.2937  0.3221  9.5744  0.0000  0.0086   0.0061   0.0207    0.0200   0.0000   442.2560     0.0979846       21.9147      0.399622      -3.71814      0.364863      0.190069      0.247312      0.294903      0.324680      0.336747      0.352249
  73   3 1908.3056    0.6062  0.7124  9.7499  0.0000  0.0119   0.0083   0.0297    0.0369   0.0000   441.8411     -0.104328       22.0744    -0.0469932      -3.78595     0.0848913      0.257766      0.353517      0.404593      0.447685      0.473707      0.499698
  73   4 2159.8417    0.9981  1.1820 10.2578  0.0000  0.0156   0.0112   0.0409    0.0568   0.0000   441.6963     -0.150342       22.7872      0.518088      -3.27131     -0.322314      0.332224      0.464086      0.512464      0.575371      0.598638      0.617405
  73   5 2393.4804    1.6020  1.4377 11.1054 -0.0005  0.0169   0.0163   0.0461    0.0541   0.0000   442.8471      0.301807       22.0552       1.38850      -2.88404     -0.525599      0.359365      0.495533      0.568007      0.620372      0.667406      0.685193
  73   6 2613.7680    2.3885  1.4700 11.7638 -0.0004  0.0162   0.0233   0.0461    0.0578   0.0000   442.9509       2.55538       22.0792     -0.371600      -2.99478       1.06892      0.352227      0.478925      0.538606      0.584891      0.632160      0.652967
  73   7 2829.2762    3.3511  1.4141 12.4414 -0.0001  0.0159   0.0331   0.0432    0.0611   0.0000   442.8134       3.36597       22.7667       1.57291      -3.65265     -0.541183      0.343847      0.483025      0.533251      0.593421      0.657586      0.680189
  73   8 3038.9695    4.1788  1.3962 12.8145  0.0002  0.0158   0.0410   0.0416    0.0680   0.0000   443.2242       3.97115       20.4951       1.72796      -3.20105     -0.296021      0.343339      0.475937      0.517303      0.578207      0.614455      0.626607
  73   9 3242.8080    4.0185  1.7734 12.8945  0.0000  0.0179   0.0357   0.0500    0.0519   0.0000   442.3711       4.98905       20.2858       1.93451      -3.08061     -0.165817      0.379841      0.528313      0.592253      0.639603      0.686364      0.711286
  73  10 3442.9718    3.0867  3.1482 12.5948  0.0000  0.0263   0.0232   0.0755    0.0352   0.0000   443.7131       5.03450       19.0713       1.65776      0.399436      0.393184      0.538281      0.767856      0.847480      0.961662       1.00390       1.05242
  73  11 3640.2923    2.3521  5.6349 11.9234 -0.0025  0.0445   0.0079   0.1116    0.0090   0.0000   441.9461       4.06737       23.3747       4.09876      -3.88158      -2.66274      0.900907       1.28801       1.44129       1.54931       1.65883       1.70099
  74   1 1313.8642    0.1167  0.1297  9.5123  0.0000  0.0086   0.0050   0.0215    0.0150   0.0000   440.9218     -0.621101       21.3436      0.193218      -3.15217     -0.143144      0.151363      0.223856      0.251784      0.299602      0.305979      0.289991
  74   2 1647.2273    0.3097  0.3695  9.5323  0.0000  0.0092   0.0060   0.0228    0.0208   0.0000   441.8945     -0.131522       22.5770     -0.347200      -3.48555      0.298619      0.196311      0.272835      0.307721      0.345490      0.346836      0.373351
  74   3 1917.9053    0.6276  0.7093  9.7220  0.0000  0.0116   0.0084   0.0294    0.0374   0.0000   442.6537    -0.0828764       22.3406     -0.775930      -3.82799     -0.609126      0.249685      0.342075      0.392982      0.412877      0.450973      0.470214
  74   4 2170.7142    1.0444  1.1872 10.2138  0.0002  0.0152   0.0116   0.0413    0.0614   0.0000   442.3753      0.282101       22.9530      0.453235      -2.42062     -0.274601      0.324353      0.445421      0.505389      0.555365      0.573743      0.612996
  74   5 2405.0367    1.6785  1.4731 10.7974 -0.0039  0.0165   0.0161   0.0438    0.0643   0.0000   442.4793       2.51442       20.5286     -0.248135      -1.62637     -0.487320      0.351747      0.487122      0.539572      0.585430      0.634120      0.643752
  74   6 2626.3538    2.4509  1.4707 11.7693 -0.0041  0.0165   0.0236   0.0452    0.0563   0.0000   443.2440       1.71157       20.6795      0.381624      -2.08253     -0.671657      0.342240      0.483723      0.537790      0.594278      0.634873      0.652638
  74   7 2842.8878    3.4636  1.3843 12.3978  0.0000  0.0152   0.0339   0.0417    0.0627   0.0000   442.4745       2.99978       21.9613       1.79401      -3.56073      -1.06216      0.330207      0.448210      0.502690      0.548902      0.581353      0.602118
  74   8 3053.3550    4.2845  1.4315 12.9557  0.0061  0.0156   0.0417   0.0430    0.0596   0.0000   442.5391       4.20546       22.2912      0.583185      -2.37408      -1.82896      0.323593      0.455057      0.503637      0.562135      0.579437      0.612754
  74   9 3257.9661    3.9220  1.9281 12.9416  0.0008  0.0190   0.0342   0.0535    0.0467   0.0000   443.4925       4.01233       20.1530       1.63970      -1.38800      -1.23739      0.389551      0.550598      0.624655      0.683465      0.719667      0.747317
  74  10 3458.9286    2.9140  3.4415 12.5836  0.0000  0.0288   0.0216   0.0798    0.0318   0.0000   442.2742       4.82090       19.7956       2.70001      0.231710       1.13615      0.577719      0.832985      0.921889       1.02689       1.07698       1.12901
  74  11 3656.8949    2.3857  6.1290 11.7811  0.0047  0.0443   0.0074   0.1168    0.0073   0.0000   440.0405       6.86123       22.1149       3.82433      -8.59655      -4.97237      0.939255       1.24793       1.50373       1.55557       1.73935       1.74491
  75   1 1321.4295    0.1218  0.1185  9.5277  0.0000  0.0076   0.0050   0.0165    0.0148   0.0000   441.1253     -0.429561       22.6251      0.270427      -3.39002    -0.0150157      0.157142      0.214542      0.238044      0.273711      0.303321      0.333906
  75   2 1655.7590    0.3159  0.3729  9.5468  0.0000  0.0092   0.0061   0.0222    0.0206   0.0000   442.0688     -0.854861       22.0714      0.224846      -3.38224     -0.160107      0.192817      0.266941      0.300296      0.329196      0.357155      0.358463
  75   3 1927.4371    0.6504  0.7878  9.7576  0.0000  0.0123   0.0084   0.0321    0.0391   0.0000   442.0067      0.432506       21.7203     -0.252015      -3.30661      0.182399      0.251243      0.361200      0.387712      0.444557      0.468903      0.487275
  75   4 2181.4560    1.0721  1.1488 10.4082  0.0000  0.0150   0.0120   0.0398    0.0542   0.0000   442.2287       1.81232       22.2641      0.106123      -2.77235      0.576932      0.300514      0.424473      0.469442      0.511372      0.536701      0.561881
  75   5 2416.5071    1.6888  1.4689 11.0876  0.0000  0.0166   0.0167   0.0460    0.0567   0.0000   442.3504       2.11207       21.5329      0.275689      -3.20196       1.81578      0.342048      0.475392      0.532215      0.584160      0.622542      0.645410
  75   6 2638.8877    2.4808  1.4530 11.8633  0.0000  0.0165   0.0243   0.0436    0.0578   0.0000   442.9495       2.72880       21.5780      0.597147      -3.20003     -0.327267      0.350167      0.488109      0.544630      0.588925      0.644175      0.661888
  75   7 2856.3899    3.5323  1.3524 12.3922 -0.0000  0.0150   0.0343   0.0402    0.0634   0.0000   442.4853       2.84685       21.2239     -0.176840      -2.65699     -0.638225      0.318637      0.447303      0.489093      0.536930      0.585501      0.605503
  75   8 3067.6662    4.3099  1.3942 12.9914  0.0001  0.0153   0.0421   0.0424    0.0594   0.0000   442.9588       4.10162       20.6213       1.68480      -2.53817      0.518517      0.323855      0.442131      0.507615      0.564074      0.610634      0.628087
  75   9 3273.0588    3.8386  1.9915 12.9912  0.0000  0.0195   0.0333   0.0551    0.0448   0.0000   442.5126       5.31555       20.2868       2.41854      -2.19834      -1.20046      0.392924      0.550842      0.626428      0.679920      0.714772      0.746613
  75  10 3474.8119    2.9358  3.5911 12.5082  0.0007  0.0290   0.0215   0.0813    0.0335   0.0000   443.5960       5.61298       19.4130       4.36090    -0.0334873      -2.29753      0.569381      0.810090      0.903902       1.00138       1.06822       1.10517
  76   1 1328.9441    0.1270  0.1390  9.4464  0.0000  0.0083   0.0049   0.0173    0.0150   0.0000   440.8593     -0.140746       22.0098      0.260562      -3.48998      0.287448      0.211672      0.307969      0.339910      0.384828      0.453771      0.460234
  76   2 1664.1989    0.3306  0.3642  9.5014  0.0000  0.0087   0.0062   0.0212    0.0208   0.0000   442.0226     -0.372961       22.4517     -0.103945      -4.15838      0.146137      0.188216      0.255543      0.286198      0.310505      0.346293      0.346834
  76   3 1936.9193    0.6344  0.7745  9.8149  0.0000  0.0122   0.0083   0.0319    0.0377   0.0000   442.4822      0.254557       21.3634      0.169755      -3.34297     0.0303073      0.258029      0.340861      0.395248      0.434695      0.470861      0.489042
  76   4 2192.1524    1.0836  1.1859 10.1710  0.0000  0.0152   0.0118   0.0395    0.0640   0.0000   442.9511    -0.0137107       22.5745      0.748846      -3.85598     -0.385403      0.302473      0.418582      0.477228      0.530701      0.568817      0.596112
  76   5 2427.8887    1.7394  1.4765 11.1191  0.0001  0.0166   0.0171   0.0458    0.0575   0.0000   442.1022       1.41044       21.7679     -0.236741      -2.66070     -0.764449      0.346533      0.479708      0.538724      0.573991      0.619600      0.631926
  76   6 2651.3339    2.5576  1.4919 11.8512  0.0000  0.0161   0.0243   0.0448    0.0542   0.0000   442.7289       1.15860       22.3998     -0.288975      -2.78835      0.486440      0.327987      0.451627      0.507813      0.566142      0.592271      0.611451
  76   7 2869.8169    3.5753  1.3802 12.4750  0.0000  0.0151   0.0344   0.0419    0.0600   0.0000   442.1642       3.46384       22.1750      0.576397      -2.49251      -1.16543      0.312049      0.426650      0.480374      0.537760      0.554738      0.571026
  76   8 3081.8107    4.2943  1.4488 12.6637  0.0000  0.0155   0.0398   0.0408    0.0686   0.0000   442.9929       4.20819       22.1398       2.06656      -1.90611      -1.31560      0.323802      0.442209      0.493003      0.549929      0.579652      0.607123
  76   9 3288.0741    3.7257  2.0849 12.8839  0.0000  0.0197   0.0313   0.0557    0.0437   0.0000   442.8198       5.13075       20.3775       1.87210      -1.91068     -0.398532      0.401768      0.557021      0.640593      0.689732      0.744069      0.757114
  76  10 3490.5860    2.7476  3.5779 12.4580  0.0043  0.0297   0.0206   0.0845    0.0349   0.0000   443.4610       7.20864       19.5626     0.0976480     -0.735820    -0.0569804      0.578917      0.837525      0.919006       1.03396       1.08696       1.14172
  77   1 1336.4155    0.1233  0.1260  9.5037  0.0000  0.0080   0.0051   0.0167    0.0148   0.0000   440.7390    -0.0312059       22.2070      0.251189      -3.46063     -0.279541      0.182200      0.222950      0.242650      0.268177      0.309804      0.315012
  77   2 1672.5320    0.3245  0.4031  9.4862  0.0000  0.0095   0.0059   0.0227    0.0213   0.0000   441.7333    -0.0794564       22.2711      0.202221      -3.35208     -0.109277      0.195412      0.267848      0.306262      0.334932      0.356941      0.373393
  77   3 1946.2934    0.6588  0.8748  9.6836  0.0001  0.0133   0.0082   0.0334    0.0430   0.0000   442.7097      0.302698       22.6700      0.161232      -4.04670      0.976648      0.267530      0.373132      0.407241      0.448089      0.480214      0.491667
  77   4 2202.7488    1.0968  1.2260 10.3536  0.0003  0.0157   0.0119   0.0409    0.0576   0.0000   442.9146      0.544286       22.7675     -0.960551      -3.56716      0.655809      0.310289      0.443469      0.483621      0.530894      0.581448      0.596945
  77   5 2439.1938    1.7556  1.5067 11.1700 -0.0002  0.0169   0.0169   0.0454    0.0547   0.0000   442.5709       1.43709       22.3807       1.14166      -3.32872      0.752197      0.335522      0.464903      0.514993      0.586270      0.599757      0.627974
  77   6 2663.6602    2.6088  1.4904 11.9194  0.0071  0.0161   0.0249   0.0445    0.0565   0.0000   442.7244       2.10385       22.2399       1.30187      -2.93440      -1.03933      0.327575      0.458827      0.508924      0.569589      0.611102      0.640189
  77   7 2883.1518    3.5487  1.4050 12.6195 -0.0076  0.0157   0.0341   0.0426    0.0544   0.0000   443.1387       2.68836       21.1105      0.965247      -1.75052      -1.25036      0.318219      0.439469      0.495635      0.540285      0.577959      0.591318
  77   8 3095.9266    4.3478  1.4803 12.7761 -0.0069  0.0153   0.0393   0.0431    0.0601   0.0000   443.6544       2.57373       21.0627       2.54539      -2.59913     -0.790012      0.310657      0.430156      0.486052      0.538290      0.573195      0.593323
  77   9 3302.9134    3.7564  2.2311 12.8049 -0.0001  0.0205   0.0303   0.0570    0.0445   0.0000   443.3321       5.35057       21.4752       1.56219      -1.00422      -1.16285      0.394657      0.568393      0.629991      0.691948      0.729440      0.769100
  78   1 1343.8157    0.1227  0.1178  9.4886  0.0000  0.0070   0.0051   0.0175    0.0146   0.0000   440.8067    -0.0530578       21.9157    -0.0310052      -3.71652    -0.0364670      0.153123      0.208972      0.242198      0.251337      0.266467      0.265715
  78   2 1680.7975    0.3354  0.4211  9.5106  0.0000  0.0094   0.0060   0.0240    0.0217   0.0000   441.9416     -0.595681       22.3270     0.0713566      -4.08676      0.171875      0.196007      0.265675      0.294128      0.332675      0.358166      0.387085
  78   3 1955.6613    0.6717  0.8138  9.7735  0.0000  0.0123   0.0084   0.0322    0.0403   0.0000   442.7478      0.499022       22.1384     0.0916656      -3.62538     -0.679141      0.247646      0.342128      0.391522      0.436561      0.457145      0.469789
  78   4 2213.2491    1.1217  1.2266 10.5965  0.0000  0.0157   0.0123   0.0423    0.0495   0.0000   442.2919      0.680911       21.7434     -0.613133      -3.11422      0.360392      0.305842      0.425711      0.492924      0.539261      0.578696      0.590544
  78   5 2450.4128    1.7956  1.5393 11.0750 -0.0042  0.0168   0.0168   0.0452    0.0575   0.0000   442.8793       2.55409       23.1322      0.141462      -3.94326      0.930968      0.336513      0.466868      0.525808      0.568756      0.627822      0.647597
  78   6 2675.8904    2.6347  1.5350 11.8993  0.0000  0.0161   0.0244   0.0455    0.0553   0.0000   442.4067       2.96201       22.2818      0.421027      -2.31301     -0.337517      0.335189      0.453721      0.510250      0.565414      0.616377      0.638365
  78   7 2896.3502    3.6744  1.3818 12.7192  0.0000  0.0151   0.0353   0.0424    0.0532   0.0000   442.5852       1.96057       21.7111       1.65778      -2.31395     -0.724554      0.305086      0.428154      0.475713      0.521822      0.568437      0.581307
  78   8 3109.8659    4.2984  1.5515 12.8847  0.0000  0.0158   0.0391   0.0448    0.0554   0.0000   442.8633       4.90700       21.9002       1.55742      -1.73707      -1.18537      0.318488      0.446002      0.501391      0.540816      0.574766      0.594269
  78   9 3317.6915    3.7062  2.0884 12.9378  0.0000  0.0196   0.0309   0.0555    0.0419   0.0000   443.3474       5.12586       20.8136      0.765791     -0.380165     -0.478814      0.391191      0.541849      0.607840      0.677974      0.731413      0.750180
  78  11 3722.9444    2.1863  7.1940 11.6985 -0.0002  0.0537   0.0061   0.1375    0.0084   0.0000   441.3209       5.22957       27.5324       3.38349      -8.02036      -5.06793       1.07118       1.44328       1.68915       1.81323       1.96072       2.00024
  79   1 1351.1725    0.1221  0.1529  9.5013  0.0000  0.0080   0.0049   0.0212    0.0148   0.0000   440.7858     -0.191474       22.3367      0.371078      -3.88373     -0.382692      0.167799      0.225720      0.264939      0.290352      0.307938      0.295447
  79   2 1688.9571    0.3506  0.4003  9.5071  0.0000  0.0087   0.0062   0.0231    0.0217   0.0000   441.8955    0.00564941       22.4148      0.201640      -3.00443      0.605640      0.180111      0.237867      0.269159      0.315610      0.342946      0.354285
  79   3 1964.9212    0.6888  0.8893  9.7573  0.0000  0.0132   0.0084   0.0341    0.0438   0.0000   441.6804     -0.238349       22.4080    -0.0592774      -3.19221      0.743489      0.254876      0.353383      0.397606      0.448873      0.479639      0.491649
  79   4 2223.6589    1.1562  1.2569 10.5377  0.0000  0.0154   0.0121   0.0425    0.0521   0.0000   442.7163      0.453946       22.8526      0.523247      -2.75408    -0.0626263      0.299727      0.421627      0.469005      0.514339      0.551021      0.577191
  79   5 2461.5388    1.8375  1.5279 11.3077  0.0000  0.0166   0.0174   0.0470    0.0521   0.0000   442.8601       1.69225       22.4161      0.518842      -3.80858      0.101230      0.328232      0.457358      0.510665      0.558922      0.611830      0.633018
  79   6 2688.1123    2.6989  1.5317 11.8780 -0.0047  0.0161   0.0243   0.0451    0.0542   0.0000   443.8608       2.14944       20.8994      0.680442      -2.08969     -0.189055      0.308202      0.437863      0.487831      0.534260      0.566646      0.586560
  79   7 2909.5464    3.7790  1.4224 12.4727  0.0071  0.0149   0.0354   0.0414    0.0662   0.0000   443.1286       2.81988       21.8448       1.28804      -2.21387     -0.289708      0.303897      0.403254      0.458775      0.505888      0.545936      0.562071
  79   8 3123.7972    4.1789  1.5857 13.0982  0.0003  0.0165   0.0382   0.0470    0.0476   0.0000   442.9979       4.06922       21.4494       2.26497      -1.91951     -0.765662      0.319106      0.443148      0.502021      0.540954      0.589473      0.610102
  79   9 3332.4414    3.6044  2.2732 12.8595  0.0000  0.0207   0.0288   0.0586    0.0404   0.0000   443.8351       5.07884       19.7471       1.32894     -0.204394     -0.824494      0.393267      0.557876      0.624509      0.704234      0.722900      0.771895
  79  11 3739.2431    2.1258  7.4936 11.7516 -0.0006  0.0577   0.0058   0.1433    0.0081   0.0000   440.9377       2.12964       27.0817       5.83131      -10.4791      -3.17142       1.09285       1.52548       1.68947       1.90473       1.95367       2.06033
  80   1 1358.4586    0.1415  0.1583  9.4123  0.0000  0.0072   0.0048   0.0189    0.0148   0.0000   440.5882      0.290459       22.0363     0.0317976      -3.87399      0.108994      0.137941      0.209062      0.226313      0.273265      0.270897      0.270841
  80   2 1697.0398    0.3577  0.4157  9.5303  0.0000  0.0095   0.0062   0.0226    0.0219   0.0000   441.5884     -0.235867       22.3324     -0.273416      -3.04615     0.0810173      0.178894      0.264466      0.283037      0.327128      0.331562      0.362850
  80   3 1974.1657    0.7074  0.8373  9.8165  0.0000  0.0124   0.0086   0.0319    0.0415   0.0000   442.1975      0.808024       22.4064     -0.389480      -3.62394      0.229663      0.238098      0.325430      0.376382      0.415608      0.435914      0.439709
  80   4 2233.9412    1.1928  1.3030 10.3579 -0.0001  0.0157   0.0122   0.0410    0.0590   0.0000   442.9500       1.18667       21.6410      0.551856      -3.04642      0.553512      0.297580      0.417693      0.469497      0.520339      0.560497      0.593797
  80   5 2472.5511    1.9295  1.5615 11.1426  0.0000  0.0161   0.0174   0.0448    0.0562   0.0000   443.0632      0.976931       21.5185       1.40370      -2.52552     -0.459492      0.326312      0.447189      0.500805      0.561898      0.592029      0.622648
  80   6 2700.2650    2.7463  1.5256 11.9878 -0.0082  0.0165   0.0250   0.0430    0.0530   0.0000   443.0906       2.16902       21.6277      0.192200      -2.48156      0.119184      0.316352      0.440331      0.502044      0.539838      0.585484      0.603432
  80   7 2922.6098    3.8431  1.3413 12.7319 -0.0034  0.0152   0.0367   0.0396    0.0567   0.0000   442.4846       3.36422       21.6796       1.49540      -2.13786     -0.640201      0.295826      0.414198      0.459862      0.511077      0.556529      0.561575
  80   8 3137.6405    4.1695  1.5406 13.1555  0.0000  0.0165   0.0389   0.0458    0.0481   0.0000   442.8539       5.25793       22.2861      0.461127      -2.55338     -0.442768      0.318989      0.449232      0.491127      0.538280      0.586445      0.607347
  80   9 3347.0319    3.5251  2.5617 12.7468  0.0000  0.0223   0.0264   0.0629    0.0376   0.0000   443.4268       4.88362       19.6421       2.87543     -0.526369      0.108616      0.400340      0.593800      0.648312      0.719099      0.756054      0.790924
  80  10 3552.9966    2.2165  3.6213 12.6554 -0.0009  0.0357   0.0208   0.1070    0.0339   0.0000   444.3596       7.96921       21.2013      0.781421      0.168339      -1.06048      0.678034      0.952503       1.08307       1.17954       1.26186       1.31666
  81   1 1365.7079    0.1374  0.1656  9.4720  0.0000  0.0075   0.0048   0.0193    0.0149   0.0000   440.6056     -0.170956       22.1099    -0.0858128      -3.61408      0.500262      0.147050      0.190019      0.228870      0.254072      0.260488      0.278329
  81   2 1705.0274    0.3716  0.4406  9.5053  0.0000  0.0094   0.0062   0.0230    0.0227   0.0000   441.9665     0.0576007       22.0671    -0.0974281      -3.03055     -0.143432      0.179551      0.249934      0.278406      0.303904      0.327620      0.355268
  81   3 1983.2677    0.7359  0.9103  9.7578  0.0000  0.0126   0.0086   0.0340    0.0448   0.0000   441.9737       1.05614       22.8541      0.439142      -3.83796     -0.884298      0.240734      0.333263      0.380059      0.418377      0.445251      0.466427
  81   4 2244.1933    1.2190  1.3581 10.4779  0.0000  0.0159   0.0122   0.0434    0.0549   0.0000   442.4608      0.537521       22.7309      0.573328      -3.51295     -0.199101      0.299767      0.417473      0.480427      0.508378      0.553083      0.572679
  81   5 2483.4950    1.9190  1.5670 11.3246  0.0004  0.0169   0.0175   0.0456    0.0509   0.0000   442.5571       1.52807       21.7667       1.29955      -3.11855      0.163899      0.314173      0.450393      0.495219      0.561300      0.594422      0.628564
  81   6 2712.3411    2.8352  1.5233 12.0062 -0.0003  0.0155   0.0255   0.0439    0.0546   0.0000   442.3194       2.35272       21.7086      0.504457      -3.22557     -0.172739      0.311218      0.410455      0.481798      0.527910      0.560098      0.581419
  81   7 2935.6111    3.8653  1.4405 12.6017  0.0000  0.0150   0.0352   0.0413    0.0577   0.0000   443.4289       2.85369       21.0465       1.18194      -2.95754     -0.633134      0.293565      0.407256      0.441072      0.498667      0.546796      0.563207
  81   8 3151.3836    4.2750  1.6282 13.0227  0.0000  0.0162   0.0379   0.0465    0.0498   0.0000   443.2943       4.47166       21.7990       1.56396      -2.43375      -1.25473      0.310769      0.433174      0.480361      0.540306      0.579944      0.590112
  81   9 3361.5798    3.3992  2.5599 12.9067  0.0000  0.0224   0.0269   0.0650    0.0356   0.0000   443.2723       5.98093       20.4810       2.10591      0.605792      -1.24711      0.420914      0.593161      0.674600      0.746641      0.785677      0.824190
  82   1 1372.8956    0.1460  0.1663  9.4126  0.0000  0.0068   0.0048   0.0187    0.0148   0.0000   440.6701     -0.421300       22.2717      0.284215      -4.03651      0.353456      0.139269      0.176341      0.192151      0.227784      0.249434      0.269970
  82   2 1712.9694    0.3706  0.4691  9.5475  0.0000  0.0098   0.0061   0.0246    0.0227   0.0000   442.0562      0.253145       21.8860      0.444273      -3.16129     0.0168810      0.190621      0.254862      0.293778      0.326485      0.344250      0.357078
  82   3 1992.4327    0.7343  0.9583  9.7491  0.0000  0.0129   0.0084   0.0354    0.0456   0.0000   442.3316      0.416114       22.0428      0.472239      -2.89820      0.449885      0.248917      0.332283      0.381117      0.432504      0.461495      0.473825
  82   4 2254.3519    1.2454  1.3701 10.3630  0.0000  0.0154   0.0121   0.0421    0.0585   0.0000   443.0289      0.118747       21.7566       1.33806      -3.95420     -0.163278      0.297096      0.409084      0.464721      0.510188      0.561105      0.585098
  82   5 2494.3997    1.9119  1.5589 11.5088  0.0071  0.0168   0.0180   0.0477    0.0479   0.0000   442.3660       1.64205       21.8328     -0.200573      -2.95137     -0.926835      0.315443      0.433422      0.511522      0.540737      0.587360      0.608412
  82   6 2724.3256    2.9114  1.4797 12.0290  0.0000  0.0154   0.0264   0.0429    0.0553   0.0000   443.1520       2.95456       21.8775       1.03286      -3.96934     -0.285673      0.290168      0.405819      0.446212      0.501047      0.532849      0.562383
  82   7 2948.5169    3.9149  1.4063 12.8156 -0.0000  0.0152   0.0370   0.0419    0.0554   0.0000   442.8010       2.55061       22.1887       1.54478      -3.23681     0.0475923      0.286560      0.395521      0.446558      0.488986      0.524060      0.538806
  82   8 3165.0160    4.3280  1.6201 12.8547  0.0000  0.0159   0.0375   0.0448    0.0538   0.0000   443.1549       4.26053       21.5586       1.63935      -2.41112      -1.56493      0.298374      0.419978      0.463600      0.520118      0.550952      0.571463
  82   9 3376.0919    3.2974  2.6520 12.8734  0.0000  0.0228   0.0256   0.0665    0.0332   0.0000   443.4403       4.94066       20.7045       1.14217    -0.0720729      -1.92092      0.419435      0.588522      0.659917      0.735086      0.779386      0.820051
  83   1 1380.0325    0.1408  0.1463  9.4165  0.0000  0.0067   0.0048   0.0171    0.0145   0.0000   440.9158     0.0396317       21.7939     -0.249889      -3.08146     -0.597859      0.123344      0.174057      0.205584      0.230870      0.257787      0.278917
  83   2 1720.8173    0.3901  0.4646  9.4935 -0.0000  0.0096   0.0063   0.0236    0.0230   0.0000   441.5783    -0.0411223       22.3659     0.0508379      -3.09489    -0.0290180      0.174114      0.238360      0.276009      0.296690      0.330583      0.336230
  83   3 2001.4293    0.7440  0.9657  9.7875  0.0003  0.0135   0.0085   0.0358    0.0449   0.0000   441.9766      0.152517       21.8372      0.567620      -3.57750     -0.919337      0.243454      0.354088      0.379715      0.423261      0.449858      0.462216
  83   4 2264.4183    1.2688  1.3581 10.5472  0.0000  0.0155   0.0124   0.0426    0.0512   0.0000   442.6769      0.104682       22.1900       1.28214      -3.49271     -0.434031      0.287133      0.394674      0.448622      0.494896      0.529627      0.551377
  83   5 2505.2247    1.9795  1.5493 11.3867  0.0007  0.0163   0.0180   0.0455    0.0498   0.0000   442.4894       1.84296       22.0965      0.837947      -3.39723      0.573654      0.300607      0.424759      0.468954      0.521204      0.555609      0.585369
  83   6 2736.2670    2.9318  1.4490 12.2636  0.0000  0.0157   0.0274   0.0422    0.0505   0.0000   443.3909       1.76522       21.8116      0.887195      -2.87851     -0.736894      0.291787      0.406435      0.453563      0.506033      0.536093      0.554131
  83   7 2961.3192    4.0294  1.4384 12.4870  0.0001  0.0145   0.0359   0.0400    0.0633   0.0000   443.0742       2.45701       22.5538      0.673163      -2.52014     -0.840069      0.281227      0.381850      0.430258      0.471218      0.509325      0.528342
  83   8 3178.6184    4.2620  1.7373 12.8626 -0.0051  0.0165   0.0357   0.0469    0.0491   0.0000   443.2972       3.72369       21.6049       2.65704      -1.22570     -0.986383      0.311278      0.431492      0.487484      0.526559      0.576118      0.602016
  83   9 3390.4907    3.3065  2.8846 12.6566  0.0000  0.0238   0.0250   0.0682    0.0375   0.0000   443.2188       4.85643       19.0629       1.17486      0.318802     0.0396089      0.435550      0.616504      0.683082      0.763354      0.804180      0.857184
  84   1 1387.1089    0.1420  0.1482  9.3985  0.0000  0.0065   0.0048   0.0168    0.0145   0.0000   440.8298     -0.396659       22.0621      0.296025      -3.56125      0.339762      0.135462      0.177617      0.198996      0.205079      0.243641      0.258316
  84   2 1728.5759    0.3943  0.4979  9.4632 -0.0000  0.0096   0.0061   0.0248    0.0237   0.0000   441.3221     -0.581416       22.1954      0.336361      -3.59297      0.279804      0.182689      0.232577      0.276046      0.310312      0.327430      0.346700
  84   3 2010.4166    0.7741  0.9642  9.8571  0.0000  0.0132   0.0088   0.0349    0.0444   0.0000   442.2285       1.18133       21.8846     -0.232839      -2.54991      0.688210      0.243810      0.349940      0.379468      0.426523      0.457230      0.496611
  84   4 2274.3855    1.2785  1.4104 10.6391  0.0000  0.0161   0.0125   0.0443    0.0506   0.0000   442.6611       1.38782       20.4567      0.498473      -3.68876      0.737421      0.295057      0.405758      0.463345      0.511251      0.552716      0.573941
  84   5 2515.9775    2.0033  1.5461 11.6122  0.0000  0.0170   0.0187   0.0459    0.0456   0.0000   442.8495       1.65967       21.7538      0.367372      -2.11659     -0.730588      0.306711      0.428898      0.481259      0.532509      0.563645      0.584854
  84   6 2748.1253    2.9330  1.5289 12.1941 -0.0084  0.0161   0.0267   0.0444    0.0505   0.0000   442.5796       2.56304       21.6932       1.26793      -2.65462     -0.817193      0.305864      0.420577      0.462201      0.516444      0.570757      0.585398
  84   7 2974.0177    4.0024  1.3665 12.9860 -0.0000  0.0149   0.0379   0.0408    0.0494   0.0000   443.8322       2.66671       21.1453      0.220067      -3.22226    -0.0234619      0.277799      0.390673      0.443387      0.487395      0.531877      0.546601
  84   8 3192.1101    4.1571  1.7537 12.9731  0.0000  0.0170   0.0349   0.0476    0.0452   0.0000   443.5684       5.06033       21.7584       1.13538      -3.01391     -0.484887      0.306116      0.437642      0.480055      0.548973      0.571065      0.604504
  84   9 3404.8250    3.1700  2.9279 12.8142 -0.0000  0.0248   0.0247   0.0723    0.0329   0.0000   443.0710       4.74007       22.0166       2.47207     -0.253285      -1.11849      0.442039      0.645725      0.706870      0.808610      0.838830      0.877462
  85   1 1394.1298    0.1495  0.1656  9.3970  0.0000  0.0070   0.0048   0.0169    0.0147   0.0000   440.9234     0.0816867       22.1219     -0.168791      -3.60067      0.367643      0.130857      0.174233      0.201193      0.221653      0.250080      0.268967
  85   2 1736.2783    0.4011  0.4841  9.5305  0.0000  0.0097   0.0063   0.0242    0.0235   0.0000   441.3148     -0.122569       22.5001     -0.394282      -3.84683     -0.294661      0.173979      0.243717      0.280579      0.311730      0.339720      0.344393
  85   3 2019.3719    0.7677  0.9583  9.8789 -0.0000  0.0130   0.0088   0.0345    0.0446   0.0000   442.5412      0.536263       21.4070      0.273157      -3.55108      0.385527      0.239482      0.336260      0.366519      0.410102      0.448772      0.461792
  85   4 2284.2689    1.2866  1.4668 10.7079 -0.0000  0.0166   0.0125   0.0453    0.0487   0.0000   443.1381      0.570712       21.6729      0.540127      -3.24761     -0.592561      0.299160      0.416116      0.468359      0.524998      0.564837      0.589337
  85   5 2526.6739    2.0451  1.5878 11.5371  0.0000  0.0165   0.0187   0.0473    0.0493   0.0000   442.6573       1.41106       22.0697       1.53994      -2.86653      -1.28587      0.300952      0.419629      0.474416      0.511756      0.558353      0.578845
  85   6 2759.9056    3.1097  1.5359 12.0405 -0.0002  0.0154   0.0271   0.0428    0.0579   0.0000   443.2432       2.78086       20.7562      0.578999      -2.65698      0.377331      0.278273      0.394541      0.438249      0.489451      0.521402      0.546275
  85   7 2986.6800    4.1234  1.4038 12.7916 -0.0000  0.0147   0.0378   0.0403    0.0561   0.0000   442.2351       3.20611       22.3669      0.843299      -2.77537      0.304994      0.270325      0.391431      0.420778      0.476928      0.515473      0.533664
  85   8 3205.5296    4.0538  1.7740 13.1590 -0.0000  0.0173   0.0353   0.0498    0.0422   0.0000   443.3557       2.84328       22.6118      0.767616      -2.07736     -0.157002      0.320082      0.445694      0.501703      0.562883      0.605658      0.625583
  85   9 3419.0594    3.0880  3.0530 12.8427 -0.0001  0.0257   0.0245   0.0760    0.0318   0.0000   443.6004       5.52509       19.6886       1.45774      0.212713      -1.64072      0.450176      0.642022      0.721157      0.800850      0.842065      0.878830
  86   1 1401.1022    0.1534  0.1649  9.3983  0.0000  0.0077   0.0047   0.0152    0.0146   0.0000   440.5527     -0.414655       22.3807      0.247346      -2.91590    -0.0434806      0.145764      0.201153      0.245590      0.246674      0.277121      0.269285
  86   2 1743.8997    0.4174  0.5308  9.4795  0.0000  0.0097   0.0063   0.0254    0.0249   0.0000   441.6150     -0.109563       22.7805     0.0389244      -2.90911    -0.0663738      0.179345      0.246048      0.277733      0.314368      0.345147      0.353375
  86   3 2028.2499    0.7900  0.9732  9.9236  0.0000  0.0134   0.0090   0.0340    0.0450   0.0000   442.6433      0.167667       22.7501       1.14221      -2.87091      0.207747      0.237069      0.327977      0.361101      0.424008      0.441733      0.464946
  86   4 2294.0668    1.3446  1.4427 10.6133  0.0000  0.0157   0.0128   0.0444    0.0536   0.0000   441.9651      0.360300       22.3295      0.525218      -2.73122      0.434974      0.286372      0.396123      0.444607      0.482013      0.530070      0.548053
  86   5 2537.2853    2.0932  1.6672 11.5001 -0.0070  0.0172   0.0186   0.0466    0.0504   0.0000   442.7915      0.985179       21.6718       1.16269      -2.94612      0.141346      0.316621      0.436274      0.510542      0.544370      0.598591      0.613911
  86   6 2771.6353    3.1435  1.5323 12.1275  0.0000  0.0154   0.0274   0.0428    0.0564   0.0000   443.2554       2.79229       22.0506      0.858135      -3.56573      0.840005      0.284096      0.397729      0.439392      0.490229      0.533457      0.547883
  86   7 2999.2321    4.1244  1.4808 12.7455 -0.0000  0.0151   0.0362   0.0414    0.0534   0.0000   443.0117       3.66559       22.0194       1.08123      -2.88517     -0.752826      0.263340      0.384069      0.418757      0.466529      0.505734      0.518789
  86   8 3218.8846    4.0199  1.8174 13.0841  0.0000  0.0171   0.0340   0.0505    0.0419   0.0000   442.9722       4.09883       21.5200       1.50673     -0.932581      -1.10366      0.314773      0.428712      0.485822      0.547578      0.577079      0.603617
  86   9 3433.2110    3.0365  3.1868 12.7823 -0.0001  0.0267   0.0238   0.0759    0.0320   0.0000   443.2178       4.90321       20.7605       2.26538     -0.967874      -2.64130      0.459791      0.653155      0.726169      0.815193      0.847035      0.892357
  87   1 1408.0374    0.1599  0.1798  9.4010  0.0000  0.0075   0.0048   0.0160    0.0147   0.0000   440.5617    -0.0783549       21.8001     -0.198170      -3.15564      0.396938      0.140953      0.194908      0.229185      0.236888      0.257816      0.271210
  87   2 1751.4253    0.4158  0.5334  9.4944 -0.0000  0.0101   0.0062   0.0251    0.0246   0.0000   441.1864    -0.0799318       21.9422    -0.0175494      -3.09771      0.482812      0.182366      0.255209      0.296275      0.318967      0.338489      0.358683
  87   3 2037.0435    0.8033  1.0637  9.8710  0.0000  0.0139   0.0088   0.0364    0.0490   0.0000   442.4246      0.822290       22.6726      0.423216      -4.19341     -0.303363      0.246757      0.345712      0.392891      0.438502      0.464599      0.475871
  87   4 2303.8043    1.3822  1.4442 10.7442 -0.0000  0.0159   0.0132   0.0442    0.0506   0.0000   442.5515      0.952771       21.3900      0.922507      -3.55714     -0.956530      0.281580      0.397726      0.432597      0.484857      0.532994      0.561517
  87   5 2547.8338    2.1276  1.6234 11.6122 -0.0000  0.0167   0.0189   0.0465    0.0479   0.0000   443.0564       2.19644       21.6112    -0.0656240      -2.04756      -1.01697      0.300208      0.416627      0.481966      0.527603      0.567111      0.583976
  87   6 2783.2678    3.1874  1.5132 12.2865 -0.0000  0.0153   0.0279   0.0423    0.0512   0.0000   443.4964       2.41348       21.8703       1.25470      -2.86302     -0.686223      0.274245      0.378820      0.420972      0.468891      0.496267      0.518961
  87   7 3011.7550    4.1552  1.4647 12.8163 -0.0000  0.0149   0.0369   0.0412    0.0549   0.0000   442.6785       3.95978       21.8769       1.23481      -3.82903      0.272433      0.267787      0.375660      0.419485      0.467860      0.514770      0.532787
  87   8 3232.1224    3.9907  1.9241 13.0181 -0.0000  0.0180   0.0331   0.0510    0.0440   0.0000   443.2827       3.96808       21.5125       1.56016      -2.20031     -0.548477      0.321712      0.447260      0.507181      0.550244      0.590787      0.608252
  87   9 3447.2870    2.9618  3.4025 12.7477  0.0000  0.0273   0.0232   0.0823    0.0323   0.0000   443.7491       4.54387       19.7295      0.512997      -1.43422     -0.415158      0.472250      0.665903      0.751798      0.837024      0.881699      0.916284
  88   1 1414.9142    0.1575  0.1727  9.3845  0.0000  0.0068   0.0047   0.0182    0.0145   0.0000   440.5789   -0.00472614       21.6922     -0.221706      -3.16447     -0.330459      0.127578      0.197213      0.210834      0.267795      0.299396      0.292296
  88   2 1758.9346    0.4345  0.5619  9.4839  0.0000  0.0103   0.0063   0.0262    0.0256   0.0000   441.8008      0.115248       22.2466      0.415872      -3.53217     -0.640938      0.177042      0.261409      0.287046      0.316183      0.334062      0.345366
  88   3 2045.8311    0.8332  1.0461  9.8927  0.0000  0.0133   0.0089   0.0357    0.0470   0.0000   442.2126      0.189508       21.9258     -0.136694      -3.25720     -0.753598      0.233456      0.325980      0.361815      0.401377      0.426277      0.444997
  88   4 2313.4431    1.3616  1.4339 10.9445  0.0000  0.0162   0.0132   0.0452    0.0437   0.0000   442.7775     0.0952838       22.3255      0.701084      -3.10934     -0.350758      0.281210      0.392248      0.442305      0.502462      0.528532      0.555631
  88   5 2558.3478    2.1597  1.6858 11.6224 -0.0000  0.0169   0.0188   0.0485    0.0472   0.0000   443.0241       1.98827       21.9896      0.471820      -1.64364     -0.113204      0.294493      0.414196      0.471510      0.512076      0.559607      0.583360
  88   6 2794.8943    3.2010  1.4845 12.3443 -0.0001  0.0155   0.0288   0.0419    0.0525   0.0000   443.1450       2.42888       23.0361      0.408625      -2.93418     -0.440745      0.271477      0.386895      0.428924      0.483886      0.506826      0.530639
  88   7 3024.1146    4.1655  1.5736 12.7659  0.0000  0.0153   0.0358   0.0426    0.0540   0.0000   443.2811       2.93052       21.6324      0.522982      -3.14384     -0.996213      0.275016      0.377964      0.418445      0.470103      0.499351      0.520878
  88   8 3245.2848    3.9787  1.9384 13.0610  0.0000  0.0179   0.0327   0.0518    0.0406   0.0000   442.8862       3.68430       19.5401       1.98835      -3.08565     -0.638724      0.310631      0.435519      0.492493      0.542202      0.587951      0.603909
  88   9 3461.2941    2.9644  3.7269 12.6882 -0.0053  0.0295   0.0236   0.0864    0.0341   0.0000   443.4578       4.67208       19.7199       1.73693      -1.28117      -1.74032      0.502136      0.713171      0.809975      0.899632      0.961427       1.00932
  88  10 3673.1926    2.3277  7.0301 11.7806  0.0027  0.0335   0.0072   0.0479    0.0062   0.0000   443.2670       5.47293       22.6300       3.37133      -2.63243      -1.48593      0.861175      0.891547       1.10179       1.19479      0.924833      0.972569
  89   1 1421.7554    0.1672  0.1779  9.3807  0.0000  0.0068   0.0048   0.0166    0.0145   0.0000   440.7006     -0.291991       21.9520     -0.176579      -3.82337    0.00687700      0.125919      0.161210      0.193134      0.203339      0.217359      0.223835
  89   2 1766.3444    0.4380  0.5449  9.5286  0.0000  0.0099   0.0064   0.0249    0.0252   0.0000   441.5304    -0.0157852       21.7422    -0.0648953      -3.31547     0.0252815      0.187635      0.255030      0.293191      0.323967      0.345025      0.369398
  89   3 2054.5429    0.8350  1.0722  9.9095  0.0000  0.0137   0.0090   0.0357    0.0487   0.0000   442.0551      0.371768       22.2971      0.288319      -3.20907     -0.777553      0.237948      0.327611      0.375555      0.418692      0.441252      0.449624
  89   4 2322.9956    1.4091  1.4948 10.8711  0.0000  0.0163   0.0132   0.0448    0.0466   0.0000   442.9574       1.06439       21.1470      0.957188      -3.69291     -0.794427      0.283430      0.392761      0.448532      0.499974      0.536882      0.550456
  89   5 2568.7490    2.2209  1.6505 11.6569 -0.0001  0.0166   0.0195   0.0465    0.0492   0.0000   443.0601       2.55157       21.5248      0.700846      -1.93886       1.95837      0.291151      0.404474      0.456538      0.509048      0.541724      0.567106
  89   6 2806.3935    3.2600  1.5109 12.3757 -0.0001  0.0155   0.0291   0.0415    0.0524   0.0000   443.2524       3.00555       22.5708      0.175128      -2.89600      0.610430      0.273910      0.380553      0.422008      0.478151      0.514105      0.532350
  89   7 3036.4829    4.2201  1.4600 12.9829  0.0000  0.0149   0.0377   0.0414    0.0511   0.0000   442.9895       3.40749       22.0244      0.899025      -3.20037      0.648920      0.269415      0.374972      0.416677      0.455299      0.490858      0.506773
  89   8 3258.3898    3.9104  2.0420 13.0348  0.0000  0.0184   0.0313   0.0529    0.0390   0.0000   443.2744       3.56149       20.2367       1.48924      -1.57430     -0.400474      0.315844      0.445517      0.502295      0.550156      0.589996      0.616178
  89   9 3475.2449    2.8007  3.5614 12.7821 -0.0001  0.0299   0.0255   0.0909    0.0350   0.0000   444.1297       6.35199       21.7849       2.22029      -4.24609     -0.297464      0.495780      0.705890      0.800995      0.883991      0.936526      0.978570
  90   1 1428.5263    0.1671  0.2036  9.3250  0.0000  0.0073   0.0046   0.0187    0.0148   0.0000   440.6959    -0.0852140       22.1508      0.277689      -3.81580     -0.109577      0.137104      0.182707      0.220654      0.237411      0.242575      0.264469
  90   2 1773.6929    0.4504  0.5519  9.5088  0.0000  0.0097   0.0064   0.0247    0.0251   0.0000   441.6334     -0.201652       22.1863    -0.0662282      -3.57794     0.0277529      0.173248      0.233509      0.262175      0.293305      0.302050      0.320713
  90   3 2063.2263    0.8480  1.0123 10.0734  0.0000  0.0134   0.0094   0.0349    0.0445   0.0000   442.0544      0.384005       22.2625     0.0662567      -3.18670     -0.921215      0.231043      0.321667      0.364603      0.395317      0.422033      0.451670
  90   4 2332.5291    1.4222  1.5578 10.8742 -0.0002  0.0166   0.0132   0.0460    0.0455   0.0000   442.1210       1.21565       21.4280      0.808272      -3.69957     -0.701456      0.289505      0.399133      0.456233      0.500287      0.547874      0.576742
  90   5 2579.1814    2.3008  1.6539 11.6611 -0.0000  0.0164   0.0201   0.0466    0.0503   0.0000   442.6745       1.35370       22.3877       1.28092      -2.85114      0.410581      0.284119      0.393402      0.441245      0.493979      0.520285      0.550503
  90   6 2817.8817    3.3152  1.5295 12.3582  0.0000  0.0153   0.0290   0.0424    0.0523   0.0000   442.5425       2.43262       21.4941      0.480975      -3.66861      -2.13283      0.269415      0.373192      0.420960      0.456247      0.487883      0.503369
  90   7 3048.7414    4.1713  1.5451 12.9353 -0.0000  0.0150   0.0355   0.0425    0.0446   0.0000   442.8632       3.09391       22.8377       1.02136      -3.13107     -0.223306      0.263557      0.364841      0.408352      0.452207      0.480061      0.502175
  90   8 3271.4662    3.8444  2.0349 13.0665  0.0000  0.0183   0.0313   0.0543    0.0383   0.0000   444.0788       5.10096       20.7955       1.66513      -1.75990     -0.258731      0.317033      0.431630      0.498507      0.547989      0.575817      0.618797
  90   9 3489.0602    2.6807  3.6123 12.7944 -0.0015  0.0306   0.0238   0.0934    0.0325   0.0000   443.9380       5.43628       21.1388       1.87613     -0.174874      -1.91607      0.502447      0.722264      0.811255      0.907789      0.955230       1.00970
  91   1 1435.2463    0.1779  0.1902  9.3033  0.0000  0.0064   0.0047   0.0172    0.0146   0.0000   440.6283     -0.576178       21.8523      0.365786      -3.06174      0.468756      0.104554      0.149851      0.157394      0.193926      0.181505      0.209803
  91   2 1780.9773    0.4554  0.5965  9.4561  0.0000  0.0104   0.0064   0.0258    0.0272   0.0000   441.1737     -0.226068       22.1068      0.687319      -3.33072     -0.190490      0.180542      0.243200      0.287960      0.309055      0.331677      0.342497
  91   3 2071.7888    0.8624  1.2050  9.9176  0.0000  0.0145   0.0090   0.0407    0.0512   0.0000   441.5910       1.63285       22.7497     -0.309658      -4.00124      -1.65680      0.244650      0.339429      0.381378      0.420719      0.450586      0.476040
  91   4 2341.9490    1.4651  1.5008 10.9152  0.0001  0.0160   0.0137   0.0461    0.0478   0.0000   442.7246      0.936034       22.2691      0.894340      -3.43805      0.924665      0.271863      0.370717      0.422767      0.465934      0.506635      0.525643
  91   5 2589.4606    2.3269  1.6652 11.6005 -0.0106  0.0165   0.0195   0.0458    0.0498   0.0000   442.9159       2.43763       21.9532       1.28618      -2.58699     -0.852852      0.273546      0.391150      0.437987      0.485980      0.522878      0.547794
  91   6 2829.2910    3.3592  1.4998 12.4157  0.0000  0.0151   0.0292   0.0409    0.0489   0.0000   442.7862       2.62033       21.9346       1.63770      -3.58952      0.442548      0.260635      0.364473      0.411591      0.448819      0.472260      0.500522
  91   7 3060.9476    4.1444  1.4757 13.1536  0.0000  0.0151   0.0373   0.0435    0.0434   0.0000   442.9990       3.54318       22.4532       1.92222      -3.68509     -0.949886      0.256528      0.368515      0.402560      0.449366      0.491020      0.502894
  91   8 3284.4361    3.7791  2.2293 12.9595  0.0000  0.0194   0.0293   0.0555    0.0376   0.0000   443.9206       5.10158       21.0552      0.793302      -1.17151      -1.20839      0.328677      0.459967      0.513949      0.569619      0.605421      0.631497
  91   9 3502.9889    3.0385  4.8942 12.5346  0.0004  0.0336   0.0100   0.0874    0.0072   0.0000   443.9900       3.98265       19.8560       2.74665      -3.12274      -2.74308      0.624971      0.776934      0.992191       1.00868       1.14648       1.15342
  92   1 1441.9217    0.1714  0.2433  9.3096  0.0000  0.0081   0.0044   0.0206    0.0149   0.0000   440.4881     -0.357904       21.8411      0.243515      -3.69801     -0.172331      0.145166      0.202789      0.223582      0.248026      0.259990      0.285119
  92   2 1788.2039    0.4678  0.6394  9.4824  0.0000  0.0105   0.0063   0.0269    0.0274   0.0000   441.4163      0.206299       21.9957      0.691232      -3.57961     -0.339407      0.185713      0.249744      0.295835      0.324634      0.335345      0.350801
  92   3 2080.3659    0.8867  1.2167  9.9269  0.0000  0.0151   0.0092   0.0395    0.0544   0.0000   442.4136     0.0427444       21.8179      0.180493      -4.28036     -0.529613      0.245314      0.351999      0.394030      0.437264      0.448434      0.479455
  92   4 2351.2508    1.5030  1.4954 11.0982  0.0006  0.0161   0.0140   0.0457    0.0433   0.0000   442.5700       1.84280       21.5747      0.664848      -3.74086     -0.272693      0.274529      0.377046      0.431733      0.470637      0.508835      0.530950
  92   5 2599.7697    2.3944  1.7005 11.6559  0.0000  0.0162   0.0198   0.0460    0.0484   0.0000   442.4730       2.33819       20.6092      0.500757      -1.96646      0.300469      0.274638      0.378032      0.436240      0.482172      0.502446      0.531696
  92   6 2840.6132    3.4281  1.4991 12.5396  0.0000  0.0152   0.0299   0.0412    0.0474   0.0000   443.0967       2.40433       21.3811       1.30771      -3.55565     -0.416681      0.262197      0.363729      0.412570      0.444569      0.476522      0.491741
  92   7 3073.0358    4.2450  1.5506 13.0299  0.0000  0.0153   0.0366   0.0424    0.0447   0.0000   443.2778       3.23424       22.5724       2.10503      -1.69557     -0.270160      0.262257      0.368435      0.406002      0.456995      0.492521      0.511182
  92   8 3297.3317    3.7552  2.2676 12.9423  0.0000  0.0194   0.0286   0.0565    0.0372   0.0000   443.1900       5.88026       21.5539       1.32467     -0.193230      -1.38372      0.322145      0.453219      0.514671      0.575134      0.598867      0.638182
  92   9 3516.7154    2.5393  3.8255 12.8344 -0.0008  0.0337   0.0266   0.1060    0.0360   0.0000   444.2395       6.12675       20.4991       4.46183     -0.328228     -0.292432      0.536701      0.773411      0.868079      0.969938       1.00710       1.05803
  93   1 1448.5679    0.1780  0.2171  9.3100  0.0000  0.0070   0.0046   0.0187    0.0148   0.0000   440.7620     0.0673601       22.2202    -0.0137550      -3.64131    -0.0298632      0.124362      0.161272      0.200179      0.213078      0.233688      0.237151
  93   2 1795.3521    0.4861  0.6314  9.4465  0.0000  0.0103   0.0065   0.0264    0.0283   0.0000   440.9732     -0.290244       21.9993     -0.129655      -3.63766     -0.827224      0.174094      0.239173      0.271990      0.303264      0.333572      0.349570
  93   3 2088.8587    0.8935  1.0939 10.0662  0.0000  0.0136   0.0095   0.0369    0.0476   0.0000   442.4869      0.370499       22.0188     -0.188627      -2.96440     -0.931228      0.229358      0.312874      0.356805      0.398324      0.426481      0.451475
  93   4 2360.5411    1.5123  1.6211 10.9866  0.0112  0.0165   0.0139   0.0487    0.0467   0.0000   442.3711       1.22751       21.6844     -0.161927      -2.99129      0.245632      0.273335      0.383620      0.430893      0.486868      0.521498      0.546155
  93   5 2609.9775    2.4226  1.6860 11.7504  0.0094  0.0164   0.0207   0.0466    0.0493   0.0000   442.6349       1.36659       22.8074       1.65094      -2.62870     -0.115897      0.272247      0.381057      0.436281      0.480649      0.521118      0.543872
  93   6 2851.8659    3.4799  1.5175 12.5439  0.0000  0.0154   0.0302   0.0416    0.0475   0.0000   443.4044       2.81375       20.9454      0.729974      -2.55570      -1.26109      0.254475      0.360424      0.403056      0.443675      0.487639      0.501921
  93   7 3085.0741    4.2684  1.6472 12.8293  0.0000  0.0154   0.0356   0.0436    0.0520   0.0000   443.3014       2.98856       20.8226       2.17498      -3.67042     -0.811232      0.264963      0.358525      0.415407      0.445353      0.488221      0.496063
  93   8 3310.1554    3.6316  2.4348 12.9408  0.0000  0.0208   0.0277   0.0594    0.0357   0.0000   443.1707       3.94046       20.7672       1.83467      -2.64106      -1.29947      0.336039      0.474920      0.539132      0.597573      0.640728      0.657198
  93   9 3530.2824    2.4495  3.9230 12.8727 -0.0036  0.0360   0.0302   0.1187    0.0387   0.0000   444.7943       5.71675       18.9957      0.107955     -0.722926     -0.538162      0.557100      0.817039      0.902841       1.01976       1.07933       1.13593
  94   1 1455.1565    0.1858  0.2176  9.3235  0.0000  0.0070   0.0046   0.0176    0.0147   0.0000   440.5318    -0.0155560       22.0368      0.404558      -3.21548     -0.109229      0.117673      0.164272      0.179775      0.187976      0.209332      0.220316
  94   2 1802.4737    0.4690  0.6657  9.5534  0.0000  0.0111   0.0063   0.0286    0.0278   0.0000   441.1853      0.262510       21.7686      0.501095      -2.95455      0.167431      0.178424      0.248213      0.288025      0.309281      0.339095      0.347578
  94   3 2097.2879    0.9045  1.2201 10.0926 -0.0084  0.0149   0.0093   0.0401    0.0462   0.0000   442.3068      0.731617       21.9455      -1.09152      -3.15332      0.349008      0.242020      0.336440      0.381571      0.418114      0.445506      0.469044
  94   4 2369.7460    1.5217  1.6472 10.9965  0.0005  0.0167   0.0137   0.0482    0.0465   0.0000   442.5197      0.925284       22.1756      0.344052      -2.81207    -0.0516108      0.280958      0.380343      0.435609      0.478186      0.519712      0.542186
  94   5 2620.0727    2.4181  1.6801 11.7956  0.0000  0.0163   0.0203   0.0470    0.0461   0.0000   442.0453       1.64917       22.7112      0.744336      -3.78308     -0.160788      0.262547      0.373719      0.420748      0.464972      0.509684      0.521697
  94   6 2863.0688    3.5570  1.5709 12.4410  0.0000  0.0149   0.0297   0.0423    0.0498   0.0000   443.0908       2.66684       22.2913      0.456851      -2.15731     -0.443512      0.249361      0.342595      0.388418      0.424657      0.460781      0.481427
  94   7 3097.0410    4.3467  1.6296 12.8746  0.0000  0.0152   0.0355   0.0432    0.0487   0.0000   443.2355       3.09429       21.8054       1.18687      -3.06385      0.876946      0.252642      0.353309      0.401860      0.447817      0.475821      0.496972
  94   8 3322.9924    3.6152  2.5449 12.9041  0.0001  0.0212   0.0279   0.0618    0.0370   0.0000   443.4387       4.79398       20.9387       1.76697     -0.665675     -0.630553      0.341017      0.482463      0.531157      0.600807      0.630500      0.667421
  95   0  990.5077    0.0275  0.0060  9.5501  0.0000  0.0128   0.0061   0.0043    0.0120   0.0000   437.3073     -0.515055       22.7061      0.535272      -4.09548     -0.750883      0.225982      0.221379      0.279154      0.248336      0.326649      0.363295
  95   1 1461.7044    0.1789  0.2385  9.2696  0.0000  0.0075   0.0044   0.0192    0.0149   0.0000   440.3702    -0.0687856       22.2712      0.231775      -3.27626     -0.175770      0.135396      0.177460      0.208529      0.224602      0.247350      0.258200
  95   2 1809.5428    0.4794  0.6718  9.5270  0.0000  0.0112   0.0064   0.0277    0.0283   0.0000   441.2944     0.0932356       22.1779     -0.446157      -3.49917      0.241654      0.182467      0.258214      0.282312      0.323273      0.360562      0.394492
  95   3 2105.7082    0.9223  1.2427 10.0707  0.0000  0.0146   0.0094   0.0406    0.0484   0.0000   442.4441      0.796534       22.1120      0.365469      -2.97108      0.514930      0.237697      0.328144      0.370050      0.410031      0.438981      0.458388
  95   4 2378.9006    1.5776  1.7029 10.9689  0.0000  0.0168   0.0137   0.0494    0.0468   0.0000   442.9762      0.750571       22.0440     0.0886243      -3.35210     -0.284509      0.266687      0.381656      0.425828      0.477655      0.500116      0.521744
  95   5 2630.2346    2.4828  1.7210 11.8469  0.0005  0.0167   0.0211   0.0471    0.0481   0.0000   443.0828       2.37345       21.3103      0.195214      -3.19769     -0.330056      0.276019      0.389788      0.432949      0.484535      0.527241      0.542885
  95   6 2874.2042    3.5876  1.5783 12.4747  0.0000  0.0150   0.0300   0.0423    0.0500   0.0000   443.0218       1.98556       21.7356    -0.0214233      -2.70825     -0.472561      0.250536      0.340373      0.384742      0.427827      0.449523      0.471068
  95   7 3108.9613    4.2955  1.6219 12.9400  0.0000  0.0151   0.0353   0.0432    0.0458   0.0000   443.4811       3.28837       21.8673      0.858733      -2.59273      0.507175      0.248524      0.338987      0.387202      0.431281      0.451692      0.477519
  95   8 3335.7199    3.4665  2.7598 12.9322  0.0000  0.0227   0.0272   0.0691    0.0350   0.0000   443.3099       4.92338       20.8412      0.890846     -0.789435     -0.392161      0.359578      0.515212      0.586184      0.633267      0.691603      0.722481
  95   9 3557.3500    2.7833  5.3815 12.1260  0.0000  0.0355   0.0081   0.0974    0.0066   0.0000   443.4650       5.15765       17.9642       1.87037     0.0561380      -3.83423      0.632185      0.765492       1.01782      0.960726       1.20018       1.11550
  96   1 1468.2123    0.1899  0.2180  9.2710  0.0000  0.0069   0.0046   0.0176    0.0147   0.0000   440.4254    -0.0755704       22.1850      0.368150      -3.77317     -0.178661      0.106424      0.148514      0.160905      0.186387      0.197533      0.207374
  96   2 1816.5513    0.4923  0.6781  9.4812  0.0000  0.0107   0.0063   0.0280    0.0290   0.0000   441.2208    -0.0388650       22.5881      0.105391      -3.19623      0.255826      0.174737      0.238517      0.276645      0.302002      0.333202      0.335582
  96   3 2114.0481    0.9384  1.2289 10.1251  0.0000  0.0146   0.0094   0.0392    0.0459   0.0000   441.9990    -0.0783505       21.9585      0.982386      -2.72219     -0.690333      0.235509      0.326819      0.371159      0.411466      0.441483      0.454139
  96   4 2387.9382    1.5919  1.6605 11.1091  0.0000  0.0167   0.0142   0.0493    0.0450   0.0000   442.2139       1.94437       22.3462      0.139650      -2.99621     -0.326101      0.269018      0.377610      0.423363      0.468054      0.514671      0.525358
  96   5 2640.2151    2.4803  1.7417 11.9882  0.0100  0.0165   0.0209   0.0486    0.0419   0.0000   443.2525       2.32718       21.9973       1.02591      -2.14789      -1.52932      0.266557      0.368714      0.421386      0.454662      0.494024      0.513579
  96   6 2885.2652    3.6656  1.5242 12.5082  0.0003  0.0149   0.0314   0.0413    0.0539   0.0000   442.7724       2.58055       22.0812      0.820815      -3.39677     -0.549454      0.245447      0.338592      0.388055      0.416987      0.449198      0.468830
  96   7 3120.7718    4.3141  1.6471 13.0043 -0.0000  0.0156   0.0358   0.0436    0.0458   0.0000   442.8630       2.88412       22.4800       1.57321      -1.37359     -0.272361      0.258990      0.362900      0.409422      0.444975      0.477143      0.504083
  96   8 3348.3174    3.4719  2.8510 12.8216 -0.0000  0.0227   0.0260   0.0672    0.0353   0.0000   443.9328       4.43009       20.7889      0.860471      0.619462      -1.53612      0.357665      0.511186      0.569436      0.634283      0.678209      0.706579
  96   9 3570.9364    2.9002  5.9217 11.7136 -0.0018  0.0436   0.0079   0.1095    0.0086   0.0000   441.9848       1.21658       23.1129       6.39931      -2.12290      -4.11280      0.675472      0.974564       1.07250       1.20405       1.29145       1.32776
  97   1 1474.6491    0.1942  0.2222  9.2545  0.0000  0.0068   0.0046   0.0163    0.0146   0.0000   440.5675     0.0127658       21.8644     0.0675386      -3.42539     -0.209860      0.111621      0.152428      0.172253      0.193089      0.210966      0.221922
  97   2 1823.4577    0.5310  0.6913  9.4463  0.0000  0.0106   0.0066   0.0271    0.0309   0.0000   441.3090      0.499939       22.0094      0.730497      -3.42046     -0.217050      0.171351      0.240095      0.269857      0.296344      0.313872      0.325016
  97   3 2122.3241    0.9580  1.2766 10.1353 -0.0063  0.0151   0.0095   0.0398    0.0466   0.0000   442.4187      0.829715       22.0364      0.166601      -3.83490     -0.728768      0.245905      0.344383      0.390108      0.430955      0.462720      0.479839
  97   4 2396.9553    1.6018  1.6616 11.2499  0.0000  0.0174   0.0148   0.0490    0.0432   0.0000   442.1319       1.09769       21.8262      0.709521      -3.54123      0.201572      0.275714      0.389429      0.430926      0.494492      0.517076      0.550955
  97   5 2650.2693    2.5645  1.6469 11.9829  0.0000  0.0161   0.0219   0.0452    0.0450   0.0000   442.8019       2.06767       21.6831     -0.131896      -2.80040    -0.0887528      0.260305      0.356493      0.411154      0.447381      0.491295      0.502661
  97   6 2896.2920    3.7928  1.6221 12.3572  0.0062  0.0145   0.0303   0.0418    0.0533   0.0000   443.0165       3.14015       22.1486      0.741424      -3.25308      -1.60134      0.235871      0.322257      0.369851      0.408779      0.438986      0.469683
  97   7 3132.5729    4.2334  1.6945 13.0118  0.0000  0.0159   0.0348   0.0452    0.0440   0.0000   443.2189       4.27897       21.7493       2.24702      -2.95102      0.606287      0.254899      0.362943      0.409202      0.454720      0.487905      0.504679
  97   8 3360.9482    3.4634  2.8866 12.8292  0.0001  0.0231   0.0263   0.0689    0.0357   0.0000   443.6618       5.16537       19.4423       1.32062      -1.06530     -0.754920      0.358056      0.516344      0.573391      0.642660      0.665532      0.705655
  98   0 1005.5780    0.0378  0.0145  9.4729  0.0000  0.0145   0.0072   0.0115    0.0119   0.0000   437.0713     -0.425760       21.8486      0.895224      -3.47186     -0.610935      0.338158      0.493537      0.598557      0.529230      0.484259      0.426733
  98   1 1481.0738    0.1894  0.2557  9.2482  0.0000  0.0079   0.0044   0.0189    0.0149   0.0000   440.1783     -0.261691       22.0091      0.329139      -3.46929     0.0314959      0.129913      0.158047      0.202831      0.212469      0.248348      0.262288
  98   2 1830.3450    0.5152  0.7100  9.5156 -0.0002  0.0108   0.0065   0.0293    0.0303   0.0000   441.2145      0.421399       22.2538     0.0690863      -3.12636    -0.0723507      0.174190      0.238335      0.262864      0.299214      0.319354      0.332417
  98   3 2130.5580    0.9837  1.3391  9.9798  0.0000  0.0149   0.0094   0.0408    0.0526   0.0000   443.0795      0.499335       22.4414    -0.0420172      -3.06990     0.0612245      0.236234      0.321284      0.376693      0.407671      0.426601      0.450182
  98   4 2405.8912    1.6513  1.6455 11.2339 -0.0007  0.0167   0.0147   0.0488    0.0428   0.0000   442.3763       1.69162       23.1013      0.606901      -3.67622     -0.273408      0.262880      0.365935      0.411577      0.462379      0.501735      0.511541
  98   5 2660.1982    2.5825  1.6877 11.9740  0.0000  0.0163   0.0216   0.0464    0.0449   0.0000   442.7773       2.11992       21.6920      0.353589      -1.73422    -0.0331295      0.255556      0.356647      0.404186      0.451013      0.481781      0.510326
  98   6 2907.2138    3.6947  1.5318 12.6448 -0.0080  0.0151   0.0312   0.0414    0.0467   0.0000   442.8434       2.92729       21.6283      0.923017      -3.30048     -0.548749      0.242069      0.340049      0.379915      0.424885      0.462184      0.475757
  98   7 3144.2544    4.2419  1.8034 12.9653  0.0000  0.0161   0.0337   0.0458    0.0426   0.0000   443.6763       4.17603       22.3776       1.38724      -2.93983     0.0815578      0.258042      0.351583      0.405717      0.450492      0.477664      0.503841
  98   8 3373.5079    3.3022  3.0441 12.9373 -0.0001  0.0245   0.0262   0.0750    0.0324   0.0000   443.7880       4.65118       21.2588       2.25416     -0.688179      -2.14662      0.376977      0.534969      0.598931      0.671909      0.720859      0.755402
  99   1 1487.4389    0.2010  0.2442  9.2210  0.0000  0.0074   0.0045   0.0172    0.0149   0.0000   440.2841     -0.149448       22.2605      0.266009      -3.64347     -0.119790      0.113074      0.167210      0.185601      0.210175      0.230705      0.226557
  99   2 1837.2040    0.5419  0.7541  9.4365 -0.0000  0.0109   0.0065   0.0288    0.0322   0.0000   441.3385     -0.114578       21.8697     -0.130711      -3.22623     -0.337256      0.172116      0.236431      0.262888      0.290376      0.320775      0.327121
  99   3 2138.7709    0.9837  1.3140 10.0980  0.0000  0.0150   0.0095   0.0403    0.0491   0.0000   442.2108      0.694749       22.5444    -0.0896476      -3.57803     -0.121700      0.239749      0.335270      0.382742      0.423867      0.462001      0.475287
  99   4 2414.7805    1.6707  1.6594 11.2102 -0.0112  0.0169   0.0151   0.0479    0.0466   0.0000   442.2840       1.85257       21.8340     -0.726801      -3.29763       1.31277      0.266764      0.366517      0.418816      0.467080      0.505386      0.522849
  99   5 2670.1197    2.6374  1.7351 11.9819  0.0000  0.0164   0.0218   0.0470    0.0452   0.0000   443.1331       2.88055       22.4090     -0.284084      -2.72457     -0.998264      0.257034      0.357880      0.404218      0.454700      0.486581      0.514896
  99   6 2918.0839    3.8465  1.5361 12.5107  0.0000  0.0146   0.0319   0.0411    0.0542   0.0000   442.8543       3.01971       21.9028       1.33283      -2.77859      0.680522      0.234093      0.326609      0.370024      0.405092      0.444343      0.466420
  99   7 3155.9011    4.1855  1.8788 12.9142 -0.0000  0.0163   0.0328   0.0485    0.0436   0.0000   443.7484       3.47797       22.5189       1.29672      -2.20658     -0.361887      0.259302      0.357806      0.414370      0.460136      0.494084      0.525269
  99   8 3385.9335    3.2606  3.0125 12.9506  0.0000  0.0248   0.0269   0.0750    0.0333   0.0000   443.3998       4.15778       21.4977       1.70892     -0.343354     -0.320863      0.375357      0.535147      0.602273      0.659175      0.701571      0.737931
 100   1 1493.7364    0.1976  0.2801  9.2223  0.0000  0.0079   0.0044   0.0204    0.0152   0.0000   440.2748     -0.277042       22.4900      0.201444      -3.37366     -0.321513      0.137156      0.187307      0.219406      0.238157      0.260896      0.275673
 100   2 1844.0108    0.5367  0.7669  9.5157  0.0000  0.0115   0.0065   0.0288    0.0321   0.0000   440.9232      0.127223       22.7269      0.317922      -3.43198    -0.0194674      0.181384      0.247084      0.284559      0.318196      0.334944      0.356522
 100   3 2146.8480    1.0103  1.3662 10.1951  0.0088  0.0151   0.0098   0.0424    0.0473   0.0000   442.0517      0.814653       22.8258     0.0509813      -2.70086     -0.112780      0.232936      0.327422      0.367831      0.410178      0.440134      0.456588
 100   4 2423.5868    1.7061  1.6643 11.3686 -0.0005  0.0172   0.0157   0.0483    0.0430   0.0000   442.4235      0.983451       22.4072     0.0591656      -4.12501     0.0124314      0.263916      0.370337      0.412225      0.459903      0.487757      0.517412
 100   5 2679.9742    2.6619  1.7505 11.9798 -0.0001  0.0165   0.0220   0.0463    0.0463   0.0000   443.3834       1.50238       22.3052      0.239718      -2.60723     -0.811843      0.256523      0.353859      0.408422      0.449657      0.490966      0.507869
 100   6 2928.9118    3.8943  1.6081 12.5703  0.0000  0.0149   0.0315   0.0416    0.0490   0.0000   442.8485       2.53426       21.7163      0.710235      -3.47408     0.0450848      0.231815      0.328074      0.366382      0.403984      0.429046      0.446069
 100   7 3167.4919    4.1852  1.7621 13.1358 -0.0000  0.0163   0.0339   0.0473    0.0392   0.0000   443.0976       4.03126       21.6866       1.77068      -2.13759     -0.662656      0.250549      0.353665      0.396770      0.443532      0.462611      0.494844
 100   8 3398.2966    3.1659  3.2035 12.9696  0.0000  0.0267   0.0276   0.0803    0.0337   0.0000   443.8807       4.99171       19.0905       2.39805      -1.13111     -0.487226      0.395149      0.573570      0.641535      0.708202      0.767357      0.791924
 101   1 1500.0237    0.2075  0.2719  9.2036 -0.0000  0.0074   0.0044   0.0190    0.0152   0.0000   440.3293     -0.355759       21.9294      0.426408      -3.82749     -0.211037      0.118587      0.163713      0.194221      0.223594      0.231203      0.242157
 101   2 1850.7444    0.5452  0.7792  9.5243 -0.0000  0.0112   0.0065   0.0304    0.0319   0.0000   441.1303      0.369816       22.2834      0.411840      -3.74313     -0.709781      0.175247      0.243775      0.268367      0.307827      0.320050      0.341540
 101   3 2154.9927    1.0336  1.3412 10.2290  0.0003  0.0150   0.0098   0.0417    0.0464   0.0000   442.3493      0.668974       21.7096      0.770332      -3.55493      0.269548      0.226824      0.316212      0.360136      0.404068      0.432098      0.445948
 101   4 2432.3544    1.7509  1.6462 11.4230  0.0000  0.0169   0.0157   0.0486    0.0412   0.0000   442.5777       1.03894       21.9319      0.447746      -3.40410     0.0783356      0.250764      0.353808      0.395838      0.450539      0.464517      0.498045
 101   5 2689.7485    2.7442  1.7229 11.9914 -0.0000  0.0161   0.0224   0.0461    0.0472   0.0000   442.6409       2.27593       21.8804      0.288561      -2.81875      0.124866      0.246283      0.338974      0.384428      0.429617      0.455050      0.480800
 101   6 2939.6886    3.8601  1.5360 12.8414  0.0000  0.0148   0.0324   0.0423    0.0432   0.0000   442.6656       3.09077       22.4030      0.935948      -3.58510     -0.271145      0.228480      0.319050      0.360023      0.401504      0.421158      0.439426
 101   7 3178.9793    4.1337  1.8943 13.0457  0.0001  0.0168   0.0323   0.0485    0.0388   0.0000   443.2771       3.10767       21.7889       1.79746      -2.69380     -0.304326      0.255223      0.356751      0.402742      0.446233      0.476380      0.505985
 101   8 3410.7247    3.1553  3.3498 12.8645 -0.0001  0.0273   0.0281   0.0833    0.0370   0.0000   443.8973       4.57801       21.1362       1.51985      0.459073     -0.553974      0.400114      0.576100      0.647727      0.726205      0.780638      0.816787
 102   1 1506.2596    0.2100  0.2916  9.1486  0.0000  0.0080   0.0044   0.0197    0.0154   0.0000   440.2924   0.000727852       22.2008     -0.155917      -3.87813      0.451931      0.125696      0.175777      0.205454      0.230490      0.254890      0.258642
 102   2 1857.4201    0.5533  0.7846  9.5284  0.0000  0.0115   0.0067   0.0303    0.0321   0.0000   440.5778     -0.348460       22.3447      0.385223      -3.48016    -0.0934694      0.175865      0.234865      0.282774      0.312165      0.346926      0.361932
 102   3 2162.9739    1.0355  1.3891 10.1915  0.0000  0.0152   0.0098   0.0426    0.0458   0.0000   442.1628       1.12633       22.3762      0.123612      -3.28664      0.286647      0.228279      0.319620      0.365011      0.400837      0.433125      0.453302
 102   4 2441.0188    1.7489  1.7083 11.3494  0.0000  0.0172   0.0158   0.0496    0.0433   0.0000   442.5976       1.34464       22.0163     -0.133677      -1.88638   -0.00675616      0.259901      0.366941      0.416711      0.462497      0.492390      0.519993
 102   5 2699.5175    2.7186  1.7858 12.1036  0.0003  0.0171   0.0224   0.0472    0.0418   0.0000   443.2630       1.82736       21.9382      0.844451      -2.66346      -1.21067      0.253909      0.359668      0.409506      0.446743      0.483349      0.495133
 102   6 2950.3487    3.9051  1.6617 12.5890  0.0000  0.0154   0.0312   0.0428    0.0483   0.0000   443.6176       2.83663       22.2429       1.48487      -2.64314      -1.16478      0.236610      0.329073      0.369994      0.409631      0.435180      0.458802
 102   7 3190.3930    4.1147  1.8797 13.0471  0.0000  0.0169   0.0326   0.0484    0.0387   0.0000   442.9791       3.52462       22.7035      0.934268      -2.70493      -1.08457      0.254187      0.361457      0.407156      0.449534      0.479436      0.503813
 102   8 3423.0247    3.0327  3.3545 12.9168 -0.0006  0.0279   0.0289   0.0881    0.0352   0.0000   444.1860       4.99467       20.5494       1.50697      -1.70850     -0.532939      0.405677      0.580223      0.650203      0.723764      0.772872      0.811660
 103   1 1512.4623    0.2161  0.2796  9.1905  0.0000  0.0077   0.0045   0.0186    0.0152   0.0000   440.0614     -0.311292       22.4309     0.0722441      -3.46057      0.445098      0.120766      0.165797      0.196985      0.205428      0.234354      0.233451
 103   2 1864.0989    0.5572  0.7847  9.5433  0.0001  0.0116   0.0067   0.0299    0.0326   0.0000   440.7081      0.142862       22.0730     0.0973554      -3.42495     -0.146784      0.170597      0.238411      0.270978      0.296958      0.328072      0.340749
 103   3 2170.9698    1.0326  1.3818 10.3395 -0.0001  0.0155   0.0099   0.0424    0.0429   0.0000   441.9427      0.521694       22.5553      0.431542      -3.28380     -0.611063      0.230472      0.321786      0.368143      0.408384      0.445980      0.471694
 103   4 2449.6393    1.7737  1.7633 11.4176  0.0000  0.0173   0.0159   0.0512    0.0422   0.0000   442.3851       1.77813       22.0768      0.752553      -4.08509      -1.00521      0.261014      0.355900      0.410230      0.451804      0.484769      0.511181
 103   5 2709.2652    2.7771  1.6843 12.1561  0.0000  0.0159   0.0232   0.0459    0.0426   0.0000   442.8838       1.82976       22.7379      0.155808      -3.69323      0.240186      0.242644      0.335328      0.380628      0.415037      0.454231      0.477299
 103   6 2961.0090    3.9184  1.5430 12.8036 -0.0002  0.0146   0.0328   0.0422    0.0441   0.0000   443.0302       2.93751       22.4245      0.860097      -3.21698      0.799677      0.223455      0.308814      0.348097      0.387581      0.412980      0.432517
 103   7 3201.8081    4.1289  2.0690 12.8636 -0.0000  0.0174   0.0311   0.0498    0.0422   0.0000   443.3498       3.87824       21.4111       2.51272      -2.27968      -1.54448      0.259122      0.364890      0.409977      0.458540      0.484929      0.503329
 103   8 3435.2558    2.9136  3.4093 12.9914 -0.0088  0.0296   0.0310   0.0950    0.0366   0.0000   443.6578       5.56492       21.4651       2.46910     -0.227161      -1.96630      0.413276      0.605373      0.665498      0.760091      0.779573      0.820791
 104   0 1035.1499    0.0521  0.0244  9.3832  0.0000  0.0140   0.0058   0.0101    0.0117   0.0000   437.1839     -0.694867       22.6007      0.488055      -4.43390      0.547585      0.274233      0.406742      0.408840      0.390689      0.389550      0.389651
 104   1 1518.5911    0.2198  0.2898  9.1837  0.0000  0.0079   0.0045   0.0185    0.0154   0.0000   439.8986     -0.184958       22.3780      0.263885      -3.66688     -0.426549      0.114218      0.164014      0.181317      0.199611      0.213762      0.221236
 104   2 1870.7032    0.5726  0.8028  9.5529  0.0000  0.0113   0.0068   0.0312    0.0332   0.0000   440.7316   -0.00213187       22.3438      0.285534      -3.14879     -0.141046      0.170625      0.238194      0.270693      0.296990      0.327626      0.344077
 104   3 2178.9225    1.0726  1.4043 10.3690 -0.0007  0.0157   0.0102   0.0423    0.0441   0.0000   441.7516     -0.108139       22.9286      0.594005      -4.67889     -0.696049      0.226585      0.324504      0.361045      0.404233      0.438243      0.447182
 104   4 2458.2124    1.7927  1.7443 11.4985  0.0000  0.0173   0.0159   0.0516    0.0407   0.0000   442.8593       1.23763       21.9418      0.129771      -2.74466      0.448312      0.254235      0.361588      0.406048      0.447605      0.482755      0.512224
 104   5 2718.9395    2.8415  1.6813 12.1934 -0.0000  0.0158   0.0233   0.0452    0.0414   0.0000   442.7944       2.15671       22.3824       1.26418      -2.32949      0.332507      0.237093      0.331265      0.381657      0.417972      0.454044      0.481479
 104   6 2971.5787    3.9435  1.6588 12.7925  0.0000  0.0152   0.0317   0.0438    0.0431   0.0000   443.0402       2.55661       22.3864      0.844462      -3.13969     -0.256317      0.228556      0.316546      0.358094      0.398720      0.430647      0.452373
 104   7 3213.2065    4.0079  1.9800 13.1386  0.0000  0.0176   0.0319   0.0522    0.0366   0.0000   443.6521       4.06884       22.0198       1.65914      -2.57514     -0.161538      0.255336      0.360643      0.404548      0.447562      0.476558      0.494609
 104   8 3447.4838    2.9152  3.5901 13.0018 -0.0073  0.0309   0.0327   0.1028    0.0384   0.0000   444.0188       3.91712       20.8755       2.56687      -1.03568     -0.565825      0.427829      0.624949      0.688664      0.788994      0.800246      0.861307
 105   1 1524.6913    0.2237  0.3199  9.1512  0.0000  0.0079   0.0044   0.0208    0.0157   0.0000   440.0010      0.289552       22.5113     -0.112680      -3.89642      0.212554      0.119890      0.160063      0.186253      0.207971      0.239949      0.234901
 105   2 1877.2723    0.5820  0.8539  9.5479  0.0000  0.0119   0.0068   0.0323    0.0348   0.0000   440.6615     0.0604199       22.5751     0.0471911      -3.57542      0.308972      0.175406      0.245042      0.273922      0.312575      0.324549      0.342095
 105   3 2186.7539    1.0481  1.4100 10.4243 -0.0123  0.0159   0.0102   0.0434    0.0423   0.0000   442.1695       1.18966       22.3140     -0.433113      -3.54308      0.361464      0.231733      0.320262      0.373770      0.401073      0.430958      0.459852
 105   4 2466.7194    1.8200  1.8782 11.3725  0.0001  0.0183   0.0158   0.0521    0.0447   0.0000   442.2647       1.79116       22.3968      0.811668      -3.01887     -0.356819      0.259625      0.367170      0.415088      0.465257      0.491411      0.524510
 105   5 2728.5370    2.8024  1.6234 12.3835 -0.0001  0.0161   0.0239   0.0451    0.0376   0.0000   443.2152       2.37669       23.1833      0.744230      -2.68100     -0.325796      0.237554      0.327173      0.370355      0.411982      0.438191      0.459294
 105   6 2982.0740    3.9944  1.6796 12.6814 -0.0000  0.0152   0.0313   0.0426    0.0450   0.0000   443.2480       3.72749       22.7064      0.738656      -2.97139     0.0853988      0.225873      0.314994      0.354796      0.396263      0.419675      0.436367
 105   7 3224.4722    3.9550  1.9946 13.0913  0.0000  0.0176   0.0315   0.0516    0.0367   0.0000   443.2569       3.56945       21.8259      0.840444      -2.75925     -0.376848      0.258390      0.365275      0.411015      0.458538      0.498551      0.517235
 105   8 3459.5502    2.7492  3.4978 13.0654 -0.0009  0.0317   0.0361   0.1113    0.0394   0.0000   444.1170       4.38982       19.7896       3.21936     -0.890115     -0.603179      0.434829      0.642059      0.707569      0.809961      0.834907      0.891120
 106   1 1530.7893    0.2322  0.3116  9.1677  0.0000  0.0075   0.0045   0.0196    0.0156   0.0000   439.9470     -0.140371       22.3105      0.173988      -3.58517    -0.0512477      0.118876      0.160319      0.177238      0.202403      0.229607      0.247455
 106   2 1883.8123    0.5968  0.8436  9.5787  0.0000  0.0120   0.0068   0.0307    0.0344   0.0000   440.8324    0.00827276       22.2084     -0.184613      -3.99844      0.165990      0.162308      0.239986      0.262921      0.300839      0.314102      0.327296
 106   3 2194.5971    1.0921  1.4744 10.4207 -0.0007  0.0161   0.0105   0.0444    0.0452   0.0000   441.8916      0.428205       22.3312      0.316364      -2.98496     -0.458815      0.237899      0.329580      0.383408      0.420506      0.456830      0.484313
 106   4 2475.2370    1.8811  1.8935 11.3943  0.0000  0.0177   0.0160   0.0528    0.0458   0.0000   442.6251       1.28431       21.8775       1.25663      -2.37414      0.863766      0.253722      0.356736      0.406593      0.448908      0.484839      0.511761
 106   5 2738.1319    2.9354  1.7166 12.1856  0.0000  0.0159   0.0243   0.0455    0.0461   0.0000   443.0009       1.65065       22.1252       1.47277      -3.38075      -1.19824      0.239187      0.330329      0.375314      0.410164      0.451260      0.471305
 106   6 2992.5481    3.9852  1.6377 12.9187 -0.0000  0.0153   0.0323   0.0432    0.0408   0.0000   443.1850       3.41153       21.8624       1.45615      -2.44383     -0.732069      0.225942      0.312573      0.353864      0.391541      0.411080      0.432542
 106   7 3235.7164    3.9356  2.1752 13.0856  0.0000  0.0186   0.0314   0.0559    0.0376   0.0000   443.9248       3.54296       21.8975       1.03843      -2.52971     -0.143769      0.265981      0.379379      0.426206      0.476790      0.504113      0.531435
 106   8 3471.5164    2.6825  3.4918 13.0054  0.0000  0.0319   0.0345   0.1101    0.0425   0.0000   443.5075       5.01298       20.9123    -0.0130984    -0.0804232      -2.34111      0.427453      0.636657      0.698539      0.792788      0.832341      0.885753
 107   1 1536.8155    0.2281  0.3084  9.1851  0.0000  0.0076   0.0044   0.0193    0.0157   0.0000   440.1544    -0.0820593       22.0689      0.346853      -3.52577     0.0514018      0.110238      0.147337      0.172370      0.196976      0.217790      0.216954
 107   2 1890.2932    0.5917  0.8947  9.6576  0.0000  0.0124   0.0068   0.0329    0.0351   0.0000   440.8633      0.387509       22.7745      0.117289      -3.62864     0.0623408      0.179905      0.250456      0.284102      0.317807      0.350033      0.369697
 107   3 2202.3741    1.1145  1.4759 10.5210 -0.0011  0.0160   0.0107   0.0451    0.0436   0.0000   442.1954      0.882423       22.2511     -0.140550      -3.64444      0.347269      0.228116      0.321381      0.366577      0.396616      0.434229      0.456694
 107   4 2483.6701    1.9103  1.8450 11.5285  0.0000  0.0176   0.0167   0.0519    0.0447   0.0000   442.7285       1.61018       22.4847    -0.0147702      -2.51798     -0.288000      0.255487      0.355066      0.405305      0.445645      0.485427      0.514811
 107   5 2747.6806    2.9809  1.7342 12.2866  0.0000  0.0159   0.0240   0.0464    0.0426   0.0000   442.4695       1.70061       22.1551     -0.222768      -2.83749      0.495820      0.227696      0.316759      0.357931      0.400208      0.428619      0.442617
 107   6 3002.9354    4.0608  1.7028 12.8465  0.0000  0.0152   0.0317   0.0434    0.0427   0.0000   443.2679       3.27193       22.8207      0.626017      -3.25217     -0.643965      0.225053      0.310258      0.359991      0.385012      0.409039      0.432682
 107   7 3246.8766    3.8886  2.2053 13.1407  0.0000  0.0190   0.0320   0.0573    0.0378   0.0000   443.4295       4.75037       21.1504       1.24984      -1.09529     -0.682016      0.269046      0.384418      0.424826      0.477502      0.521367      0.547790
 108   1 1542.7892    0.2282  0.3216  9.1460  0.0000  0.0079   0.0044   0.0194    0.0158   0.0000   440.1015     -0.101279       22.4209     -0.228912      -3.34518      0.400421      0.121327      0.159972      0.187518      0.208259      0.218791      0.228260
 108   2 1896.7124    0.6100  0.9142  9.5380  0.0000  0.0124   0.0068   0.0322    0.0372   0.0000   441.0104      0.331261       21.6010      0.377746      -3.13218     0.0767865      0.176349      0.247950      0.277501      0.309553      0.336982      0.351451
 108   3 2210.1258    1.1032  1.4524 10.5318 -0.0185  0.0161   0.0105   0.0436    0.0425   0.0000   442.0594     0.0417067       22.7466      0.906254      -3.39204      0.351085      0.229149      0.322246      0.362439      0.403611      0.442683      0.459034
 108   4 2492.0480    1.9190  1.8202 11.5298  0.0000  0.0177   0.0174   0.0529    0.0468   0.0000   442.8262       1.98173       21.4187      0.167784      -3.40793      0.406022      0.252319      0.343635      0.403767      0.436896      0.470492      0.482900
 108   5 2757.1251    2.9743  1.6896 12.3027 -0.0000  0.0157   0.0250   0.0465    0.0444   0.0000   442.4891       2.93289       22.4107      0.764185      -3.24422     -0.300830      0.233017      0.319329      0.371132      0.406010      0.440601      0.466893
 108   6 3013.2986    4.0729  1.6926 12.8941 -0.0000  0.0152   0.0321   0.0441    0.0403   0.0000   443.1884       3.16683       22.2679       1.58652      -2.24753     -0.162036      0.219361      0.306295      0.352662      0.386448      0.411971      0.433622
 108   7 3257.9976    3.7914  2.1985 13.1654  0.0000  0.0192   0.0310   0.0584    0.0345   0.0000   443.6012       3.89608       21.9890       1.25201      -1.18348      0.248232      0.264468      0.375517      0.418061      0.473827      0.491288      0.515397
 109   1 1548.7409    0.2384  0.3248  9.1641  0.0000  0.0079   0.0045   0.0197    0.0159   0.0000   440.0013     -0.155499       22.0069      0.234283      -3.53876     -0.106075      0.108518      0.151693      0.178517      0.190767      0.202347      0.211490
 109   2 1903.1445    0.6299  0.8729  9.5638  0.0000  0.0117   0.0070   0.0299    0.0375   0.0000   440.6220    -0.0564771       22.6160      0.456101      -3.31236     -0.223824      0.171096      0.227074      0.261410      0.294574      0.310115      0.333270
 109   3 2217.8059    1.1311  1.5348 10.5434 -0.0112  0.0165   0.0106   0.0463    0.0424   0.0000   441.9284      0.546866       22.1836      0.654852      -2.43689      0.212406      0.227482      0.329415      0.365750      0.410320      0.439414      0.458207
 109   4 2500.3694    1.9249  1.8365 11.6711  0.0000  0.0180   0.0175   0.0528    0.0420   0.0000   442.9722       1.24647       21.9566      0.801349      -2.39435      0.796765      0.251673      0.349871      0.401704      0.440725      0.475205      0.501978
 109   5 2766.5869    3.0355  1.7393 12.3586 -0.0000  0.0159   0.0248   0.0467    0.0417   0.0000   443.0098       2.05503       22.5168      0.390622      -4.02348     -0.221668      0.228892      0.318312      0.359342      0.393300      0.430918      0.447152
 109   6 3023.5930    4.1673  1.7037 12.8730 -0.0000  0.0153   0.0328   0.0441    0.0437   0.0000   442.9178       3.22911       22.1923       1.44342      -2.95812    -0.0425104      0.215286      0.307308      0.342430      0.379955      0.415895      0.432927
 109   7 3269.1276    3.7806  2.3681 13.1409  0.0000  0.0200   0.0310   0.0613    0.0355   0.0000   443.5813       3.65398       21.4591       1.17118      -2.18973     -0.291520      0.275903      0.396170      0.440222      0.490253      0.522103      0.556235
 110   0 1063.8795    0.0405  0.0126  9.2399 -0.0001  0.0164   0.0064   0.0067    0.0113   0.0000   437.6873     -0.468926       22.5128     -0.312979      -3.45959      0.678121      0.354436      0.493134      0.523926      0.505161      0.437652      0.304928
 110   1 1554.6159    0.2406  0.3730  9.0679  0.0000  0.0086   0.0043   0.0216    0.0163   0.0000   440.0065   -0.00896809       21.9362      0.332021      -3.61004      0.432261      0.118149      0.166870      0.184576      0.204843      0.222440      0.226382
 110   2 1909.5144    0.6301  0.9655  9.5724  0.0000  0.0127   0.0069   0.0336    0.0384   0.0000   440.8075      0.347232       22.4290    0.00856161      -2.86494     -0.554374      0.179844      0.253195      0.282879      0.318413      0.338728      0.353982
 110   3 2225.3846    1.1594  1.5695 10.4534 -0.0006  0.0164   0.0104   0.0450    0.0434   0.0000   441.8006       1.37794       22.3254      0.293694      -3.23167    -0.0869496      0.221689      0.311550      0.359963      0.396560      0.423328      0.445122
 110   4 2508.6515    1.9366  1.7809 11.6927  0.0000  0.0179   0.0178   0.0525    0.0418   0.0000   442.6962       1.25763       21.9505      0.734397      -3.58077    -0.0343639      0.244479      0.342192      0.394917      0.429729      0.463694      0.491497
 110   5 2775.9935    3.0702  1.7692 12.3356 -0.0000  0.0160   0.0248   0.0468    0.0415   0.0000   443.3702       2.04262       21.9548       1.59207      -2.66335      -1.84797      0.226627      0.306796      0.353599      0.395834      0.413810      0.438270
 110   6 3033.8181    4.0913  1.7302 12.9821 -0.0000  0.0157   0.0328   0.0454    0.0396   0.0000   443.3232       2.86236       22.3223       1.71024      -2.73786      0.303634      0.221777      0.311436      0.348090      0.390090      0.418918      0.445886
 110   7 3280.1430    3.7496  2.4122 13.0528  0.0000  0.0202   0.0314   0.0617    0.0378   0.0000   443.8362       4.03531       21.3589       1.24462      -1.21250     -0.446922      0.280534      0.395089      0.447208      0.493084      0.533340      0.561746
 111   0 1068.6236    0.0424  0.0414  9.2185  0.0000  0.0135   0.0050   0.0157    0.0114   0.0000   437.4822    -0.0273472       20.7760      0.912067      -2.71448      0.240415      0.197514      0.234255      0.311156      0.312562      0.335858      0.329956
 111   1 1560.5069    0.2409  0.3960  9.0772  0.0000  0.0091   0.0043   0.0229    0.0167   0.0000   439.7690     -0.150238       22.2031      0.315802      -3.46935     0.0430976      0.125008      0.171608      0.199583      0.228912      0.252519      0.264152
 111   2 1915.8322    0.6430  0.9165  9.5598 -0.0004  0.0120   0.0070   0.0322    0.0383   0.0000   440.7567      0.934275       21.9912     -0.227622      -3.20525      0.385025      0.161854      0.229773      0.262417      0.282107      0.307083      0.318039
 111   3 2232.9750    1.1871  1.5521 10.4542 -0.0001  0.0159   0.0108   0.0453    0.0462   0.0000   441.4201      0.948244       21.9527      0.908211      -3.17909     -0.526617      0.218716      0.304910      0.350516      0.382648      0.421080      0.430902
 111   4 2516.8880    2.0301  1.9508 11.5724  0.0012  0.0180   0.0184   0.0550    0.0482   0.0000   442.4213       1.93372       21.7558      0.883061      -2.49203     -0.175290      0.250019      0.341217      0.402379      0.433878      0.465188      0.501157
 111   5 2785.3710    3.0362  1.6945 12.4781  0.0000  0.0159   0.0253   0.0464    0.0387   0.0000   443.3480       1.91028       22.6237       1.31890      -3.03276      -1.74640      0.225120      0.306658      0.353735      0.388394      0.422827      0.446035
 111   6 3043.9972    4.1316  1.6466 13.0513 -0.0000  0.0153   0.0339   0.0443    0.0396   0.0000   443.2213       3.06281       22.3881       1.68201      -2.08261     -0.628581      0.217147      0.301429      0.341197      0.372181      0.410188      0.427751
 111   7 3291.0288    3.6991  2.6523 13.0045 -0.0000  0.0215   0.0305   0.0651    0.0366   0.0000   444.4482       4.41155       21.2315       1.77463      -1.15685      -1.54197      0.293264      0.415837      0.469118      0.527185      0.549979      0.600615
 112   0 1073.2736    0.0325  0.0167  9.2092  0.0000  0.0180   0.0056   0.0081    0.0112   0.0000   436.9432    -0.0286132       22.7685      0.262666      -3.87987    -0.0769500      0.348151      0.494969      0.525405      0.586613      0.497963      0.514841
 112   1 1566.3501    0.2448  0.3879  9.0813 -0.0000  0.0087   0.0043   0.0219    0.0166   0.0000   440.0148     -0.257883       22.0379      0.181428      -3.72343     -0.619899      0.121627      0.168038      0.189844      0.222185      0.230301      0.243538
 112   2 1922.1472    0.6428  1.0324  9.5342  0.0000  0.0135   0.0070   0.0351    0.0417   0.0000   440.4910      0.432494       21.6430    -0.0103894      -3.21664     -0.653221      0.183646      0.260847      0.289869      0.314047      0.352778      0.367538
 112   3 2240.4480    1.1940  1.5912 10.5065  0.0000  0.0164   0.0110   0.0470    0.0465   0.0000   442.2554      0.754579       21.7924      0.624998      -3.17874      -1.02587      0.221608      0.314366      0.352673      0.393639      0.423556      0.451082
 112   4 2525.0998    2.0200  1.9320 11.6791  0.0182  0.0185   0.0192   0.0565    0.0455   0.0000   442.4526       2.14842       21.8489      0.693417      -4.08196      0.160582      0.250282      0.353039      0.396304      0.447232      0.473520      0.500393
 112   5 2794.6371    3.1809  1.7878 12.3902  0.0001  0.0162   0.0260   0.0470    0.0429   0.0000   442.3396       2.35627       21.8224       1.30955      -2.39643    -0.0611572      0.226699      0.314034      0.355526      0.394343      0.420185      0.446929
 112   6 3054.0944    4.0951  1.7762 12.9605  0.0000  0.0158   0.0319   0.0455    0.0388   0.0000   443.6026       3.09842       22.0888      0.931004      -2.74012     -0.168603      0.217302      0.306992      0.348426      0.378528      0.405621      0.431139
 112   7 3302.0370    3.5911  2.5113 13.1296 -0.0000  0.0213   0.0308   0.0651    0.0342   0.0000   444.1442       3.98194       21.6683       1.15340      -1.44744      -1.54724      0.286103      0.407256      0.453578      0.517585      0.538176      0.572519
 113   0 1077.9714    0.0435  0.0292  9.2046 -0.0059  0.0118   0.0052   0.0099    0.0112   0.0000   437.6168     -0.257747       21.5132       1.21346      -4.26716     -0.123926      0.122433      0.230189      0.201037      0.278998      0.349840      0.299641
 113   1 1572.1521    0.2580  0.3942  9.0774  0.0000  0.0084   0.0044   0.0215    0.0169   0.0000   439.8996    -0.0754742       21.8655      0.275627      -3.68510     -0.132653      0.116052      0.159194      0.184223      0.203312      0.216467      0.223514
 113   2 1928.4386    0.6563  1.0330  9.5240  0.0000  0.0128   0.0070   0.0352    0.0420   0.0000   440.6450      0.480106       21.8006      0.327717      -3.46398     -0.306469      0.177633      0.247283      0.280714      0.319436      0.345233      0.358266
 113   3 2247.9138    1.1978  1.6237 10.6465 -0.0000  0.0167   0.0110   0.0480    0.0414   0.0000   441.7572      0.638270       22.3382     -0.579298      -2.94713      0.207792      0.225921      0.319318      0.358629      0.401923      0.427317      0.451426
 113   4 2533.2215    1.9860  1.8038 11.8708  0.0002  0.0181   0.0187   0.0551    0.0395   0.0000   442.5253       1.58680       22.6616      0.584430      -3.22543      0.133114      0.240339      0.345458      0.383864      0.436598      0.456232      0.487472
 113   5 2803.9633    3.1496  1.7000 12.5669 -0.0001  0.0160   0.0262   0.0472    0.0381   0.0000   442.7325       1.88110       21.9959       1.78592      -3.43631    -0.0200175      0.218025      0.309374      0.340455      0.381530      0.408941      0.428954
 113   6 3064.1887    4.1641  1.8193 12.9377  0.0000  0.0159   0.0326   0.0463    0.0410   0.0000   443.1802       2.89032       21.2460      0.771061      -3.18709     -0.981827      0.219554      0.308659      0.347317      0.382869      0.418087      0.441021
 113   7 3312.8602    3.5008  2.6793 13.1616  0.0000  0.0225   0.0319   0.0724    0.0345   0.0000   443.9965       4.71693       19.7640       2.10440      -1.28535     -0.399221      0.297610      0.428397      0.482602      0.542057      0.567995      0.609475
 114   0 1082.5890    0.0301  0.0087  9.1946  0.0000  0.0066   0.0044   0.0047    0.0111   0.0000   437.3157     -0.362877       21.5422      0.368835      -3.32171     -0.606332     0.0942037      0.130368      0.172481      0.226915      0.225976      0.258015
 114   1 1577.9159    0.2599  0.3769  9.0704  0.0000  0.0079   0.0044   0.0205    0.0168   0.0000   440.0221    -0.0563854       21.8435     0.0712282      -3.66202    -0.0692867      0.114566      0.149059      0.172846      0.195088      0.212426      0.226606
 114   2 1934.6943    0.6713  1.0559  9.5661  0.0001  0.0128   0.0070   0.0358    0.0412   0.0000   440.2518      0.496663       22.3822     -0.204594      -3.26240      0.613720      0.175294      0.237972      0.275091      0.306366      0.331396      0.344937
 114   3 2255.3705    1.1934  1.6453 10.6461  0.0000  0.0170   0.0113   0.0489    0.0435   0.0000   441.9784      0.767069       22.3366      0.251412      -3.83037      0.555845      0.229469      0.320012      0.364371      0.410107      0.430165      0.460946
 114   4 2541.3373    2.0613  1.8875 11.8310 -0.0012  0.0181   0.0190   0.0559    0.0414   0.0000   441.8533       2.46930       21.5970     -0.377732      -1.97678     -0.260161      0.243627      0.332312      0.384744      0.427714      0.455928      0.493427
 114   5 2813.1314    3.2183  1.7517 12.5805 -0.0004  0.0165   0.0271   0.0476    0.0397   0.0000   443.0577       2.47959       22.7691      0.739954      -2.63726     -0.433446      0.222411      0.320113      0.361506      0.400682      0.432676      0.453881
 114   6 3074.1561    4.1540  1.7578 13.0170 -0.0000  0.0157   0.0332   0.0460    0.0401   0.0000   443.1834       3.14470       22.4711      0.795734      -3.14918      0.252143      0.215600      0.302722      0.340248      0.376223      0.406614      0.431105
 114   7 3323.6333    3.4521  2.7138 13.1471 -0.0000  0.0231   0.0319   0.0737    0.0348   0.0000   443.9164       4.79409       21.2527       1.23295      -1.32241      0.754657      0.298739      0.432564      0.486777      0.538604      0.579066      0.603555
 115   0 1087.2419    0.0604  0.0549  9.1564  0.0000  0.0102   0.0047   0.0136    0.0113   0.0000   437.0837     -0.108576       21.7047      0.153849      -3.28396      0.498229      0.152531      0.215967      0.244233      0.275944      0.298348      0.350218
 115   1 1583.6254    0.2611  0.4159  9.0688  0.0000  0.0089   0.0044   0.0224    0.0171   0.0000   439.7475      0.245706       22.3582     -0.328414      -3.99758     -0.267204      0.120543      0.164837      0.191553      0.216208      0.228050      0.248669
 115   2 1940.8883    0.6677  1.0616  9.5441  0.0000  0.0131   0.0072   0.0363    0.0436   0.0000   440.7799      0.329376       22.5237     0.0896423      -4.08487      0.563277      0.179046      0.248621      0.280437      0.307248      0.328560      0.346972
 115   3 2262.7445    1.2085  1.6301 10.7766 -0.0012  0.0171   0.0117   0.0503    0.0410   0.0000   441.1957      0.680618       21.6662      0.722658      -3.73561     -0.796583      0.227701      0.320322      0.367465      0.405456      0.443192      0.463310
 115   4 2549.3982    2.0871  1.9152 11.8484 -0.0158  0.0181   0.0192   0.0561    0.0423   0.0000   442.0913       1.85599       21.9708     -0.382237      -3.34265     0.0722096      0.241378      0.335995      0.384575      0.431587      0.448581      0.476901
 115   5 2822.3148    3.2348  1.7917 12.4457 -0.0094  0.0165   0.0262   0.0474    0.0422   0.0000   443.0702       2.88907       22.0500      0.361381      -2.92805    -0.0283355      0.218171      0.311947      0.351374      0.386846      0.418979      0.428853
 115   6 3084.1397    4.1983  1.7936 12.9814  0.0000  0.0158   0.0330   0.0461    0.0403   0.0000   442.6712       3.57227       22.8113       1.38785      -2.61173     -0.572388      0.215279      0.301159      0.341452      0.378661      0.406807      0.426101
 115   7 3334.4899    3.5107  3.0092 13.0259  0.0001  0.0248   0.0339   0.0794    0.0401   0.0000   443.5782       3.97885       21.4682       2.32288      -3.51716     -0.878496      0.315011      0.464887      0.514109      0.574704      0.610386      0.641277
 116   0 1091.8439    0.0440  0.0120  9.1384 -0.0016  0.0105   0.0063   0.0085    0.0110   0.0000   437.6177     -0.344321       21.6345     0.0640721      -3.82182       1.33730      0.109572      0.182673      0.218835      0.193187      0.205432      0.223135
 116   1 1589.2888    0.2763  0.3946  9.0237  0.0000  0.0080   0.0045   0.0209    0.0174   0.0000   439.9417     -0.208621       22.0717     0.0833099      -3.37141   6.30275e-05      0.110723      0.151991      0.177694      0.187733      0.204846      0.218586
 116   2 1947.0777    0.6841  1.0591  9.6425  0.0000  0.0133   0.0074   0.0358    0.0411   0.0000   440.5492      0.521316       22.5310      0.504948      -3.49437     -0.297181      0.176322      0.249057      0.281879      0.312047      0.351385      0.363208
 116   3 2270.0542    1.2425  1.7206 10.7063 -0.0163  0.0173   0.0118   0.0516    0.0452   0.0000   441.3121      0.796185       22.3501      0.318496      -3.19846     -0.292397      0.230881      0.319922      0.363358      0.402188      0.432365      0.457627
 116   4 2557.4728    2.1204  1.8983 11.8716 -0.0008  0.0182   0.0197   0.0552    0.0414   0.0000   441.9443       1.95508       21.4180      0.133689      -2.61824      0.106720      0.243457      0.337926      0.388711      0.419715      0.462275      0.481522
 116   5 2831.4424    3.3437  1.7330 12.4896  0.0003  0.0157   0.0271   0.0463    0.0418   0.0000   442.8297       2.43077       22.0531      0.989799      -3.12950      0.664946      0.210439      0.290569      0.335964      0.367359      0.401533      0.417603
 116   6 3094.0454    4.2075  1.9188 12.9276 -0.0000  0.0162   0.0324   0.0486    0.0406   0.0000   443.5055       2.78763       22.1338       1.50162      -2.40860      -1.05716      0.217491      0.304177      0.342865      0.377995      0.402970      0.414760
 116   7 3345.2007    3.3602  2.9861 13.1048  0.0000  0.0252   0.0333   0.0812    0.0369   0.0000   443.3832       3.55212       21.4466       1.04666      -1.59511     -0.314302      0.318609      0.462525      0.521221      0.572806      0.605873      0.637538
 117   0 1096.4455    0.0439  0.0419  9.1208 -0.0034  0.0165   0.0052   0.0142    0.0112   0.0000   436.9567     -0.146746       21.9648      0.547437      -3.19311     -0.200225      0.247193      0.359885      0.406163      0.432607      0.438794      0.434439
 117   1 1594.9334    0.2699  0.4208  9.0140  0.0000  0.0087   0.0043   0.0217    0.0174   0.0000   439.7684     -0.239060       22.3286      0.227700      -3.76207      0.150691      0.110871      0.156679      0.178392      0.199910      0.203453      0.217457
 117   2 1953.1955    0.6868  1.0711  9.6765  0.0000  0.0134   0.0074   0.0362    0.0403   0.0000   440.5252     -0.200301       22.1186      0.768604      -3.66195      0.536664      0.177280      0.245981      0.288618      0.318022      0.347233      0.366963
 117   3 2277.3100    1.2340  1.6550 10.8473 -0.0011  0.0176   0.0122   0.0508    0.0418   0.0000   441.6569       1.31006       21.9633      0.547625      -4.04642      0.241470      0.229842      0.321275      0.365220      0.404753      0.431238      0.457527
 117   4 2565.4680    2.1837  1.9176 11.8746  0.0000  0.0185   0.0204   0.0549    0.0438   0.0000   441.7902       2.16405       21.8279      0.413963      -4.38469      -1.26800      0.241408      0.337474      0.391142      0.425675      0.457770      0.483619
 117   5 2840.5250    3.3725  1.7842 12.4583  0.0000  0.0159   0.0274   0.0465    0.0441   0.0000   442.9067       1.87517       21.8549      0.902710      -2.57094     -0.940235      0.214460      0.293592      0.338816      0.363439      0.396433      0.419461
 117   6 3103.9141    4.2293  1.8924 12.9143 -0.0000  0.0159   0.0322   0.0475    0.0412   0.0000   443.0429       3.45026       22.5367       1.37266      -3.39664     -0.588303      0.212415      0.291785      0.334518      0.370524      0.393829      0.415746
[truncated: 110,461 more chars]
