# Supplementary material for: Global-Mode Analysis of Full-Disk Data from the Michelson Doppler Imager and the Helioseismic and Magnetic Imager
Source: Sol Phys. 2018 Jan 31;293(2):29. doi: 10.1007/s11207-017-1201-5 (PMC6566312; doi:10.1007/s11207-017-1201-5)
Supplement: Supplementary file 2 — (TAR 362.4 MB) [file 11207_2017_1201_MOESM2_ESM.tar › HMI/hmiv72dasym.7912.18]

   0  18 2629.8744    2.2878  1.1290  2.1362  0.0000       2.79140  0.2032   0.3312   0.5491 1000.0000   0.0000       2.84218    -0.0000       0.00000       0.00000       0.00000       0.00000       0.00000       0.00000       0.00000       0.00000       0.00000       0.00000       0.00000       0.00000       0.00000       0.00000       0.00000       0.00000       0.00000       0.00000       0.00000       0.00000       0.00000       0.00000       0.00000       0.00000       0.00000       0.00000       0.00000       0.00000       0.00000       0.00000       0.00000       0.00000       0.00000       0.00000       0.00000
   0  20 2899.1015    3.2771  0.6423  5.3997  0.0000      0.665266  0.1537   0.4546   0.2212 1000.0000   0.0000       3.26139    -0.0000       0.00000       0.00000       0.00000       0.00000       0.00000       0.00000       0.00000       0.00000       0.00000       0.00000       0.00000       0.00000       0.00000       0.00000       0.00000       0.00000       0.00000       0.00000       0.00000       0.00000       0.00000       0.00000       0.00000       0.00000       0.00000       0.00000       0.00000       0.00000       0.00000       0.00000       0.00000       0.00000       0.00000       0.00000       0.00000
   1  13 2020.8789    0.6192  0.4673 10.0507  0.0000       11.4852  0.1012   0.0838   0.1869    0.2602   0.0000       6.09363   354.5382      -5.42704       0.00000       0.00000       0.00000       0.00000       0.00000       0.00000       0.00000       0.00000       0.00000       0.00000       0.00000       0.00000       0.00000       0.00000       0.00000       0.00000       92.4801       56.9415       0.00000       0.00000       0.00000       0.00000       0.00000       0.00000       0.00000       0.00000       0.00000       0.00000       0.00000       0.00000       0.00000       0.00000       0.00000       0.00000
   1  14 2156.9057    0.8973  0.5897 10.0635  0.0000       6.42700  0.1138   0.0814   0.1475    0.4198   0.0000       3.82751   445.4887       8.50830       0.00000       0.00000       0.00000       0.00000       0.00000       0.00000       0.00000       0.00000       0.00000       0.00000       0.00000       0.00000       0.00000       0.00000       0.00000       0.00000       101.454       59.9048       0.00000       0.00000       0.00000       0.00000       0.00000       0.00000       0.00000       0.00000       0.00000       0.00000       0.00000       0.00000       0.00000       0.00000       0.00000       0.00000
   1  15 2292.1375    1.1758  0.8216  9.3555  0.0000       2.85110  0.0966   0.0990   0.2254    1.7402   0.0000       2.56495   391.5611       66.0940       0.00000       0.00000       0.00000       0.00000       0.00000       0.00000       0.00000       0.00000       0.00000       0.00000       0.00000       0.00000       0.00000       0.00000       0.00000       0.00000       83.4864       56.5139       0.00000       0.00000       0.00000       0.00000       0.00000       0.00000       0.00000       0.00000       0.00000       0.00000       0.00000       0.00000       0.00000       0.00000       0.00000       0.00000
   1  17 2559.1752    2.0043  1.0549  8.6254  0.0024       4.18464  0.1112   0.1531   0.2703    5.5717   0.0000       2.36119   526.8739       45.0866       0.00000       0.00000       0.00000       0.00000       0.00000       0.00000       0.00000       0.00000       0.00000       0.00000       0.00000       0.00000       0.00000       0.00000       0.00000       0.00000       110.683       53.0574       0.00000       0.00000       0.00000       0.00000       0.00000       0.00000       0.00000       0.00000       0.00000       0.00000       0.00000       0.00000       0.00000       0.00000       0.00000       0.00000
   1  22 3233.4457    3.6682  1.2068 12.5388  0.0000       3.82116  0.1391   0.3152   0.3709    1.8317   0.0000       2.84850   408.3400       203.871       0.00000       0.00000       0.00000       0.00000       0.00000       0.00000       0.00000       0.00000       0.00000       0.00000       0.00000       0.00000       0.00000       0.00000       0.00000       0.00000       123.187       64.4666       0.00000       0.00000       0.00000       0.00000       0.00000       0.00000       0.00000       0.00000       0.00000       0.00000       0.00000       0.00000       0.00000       0.00000       0.00000       0.00000
   1  26 3776.2910    2.1606  5.8784  2.1482  0.0000     -0.197597  0.3748   0.0859   0.8266 1000.0000   0.0000      0.415254   223.6157      -170.733       0.00000       0.00000       0.00000       0.00000       0.00000       0.00000       0.00000       0.00000       0.00000       0.00000       0.00000       0.00000       0.00000       0.00000       0.00000       0.00000       296.196       159.176       0.00000       0.00000       0.00000       0.00000       0.00000       0.00000       0.00000       0.00000       0.00000       0.00000       0.00000       0.00000       0.00000       0.00000       0.00000       0.00000
   2  11 1810.3715    0.3926  0.2310  9.9823  0.0000       10.1983  0.0444   0.0578   0.1203    0.1499   0.0000       9.38069   452.4867       13.7950       7.98503       8.32985       0.00000       0.00000       0.00000       0.00000       0.00000       0.00000       0.00000       0.00000       0.00000       0.00000       0.00000       0.00000       0.00000       0.00000       40.2993       29.4119       12.6264       3.95495       0.00000       0.00000       0.00000       0.00000       0.00000       0.00000       0.00000       0.00000       0.00000       0.00000       0.00000       0.00000       0.00000       0.00000
   2  14 2217.6912    1.0841  0.5701  9.1794  0.0000       5.39415  0.0560   0.0833   0.1376    0.7784   0.0000       2.13340   426.8328       21.4490      -15.2915      -9.74183       0.00000       0.00000       0.00000       0.00000       0.00000       0.00000       0.00000       0.00000       0.00000       0.00000       0.00000       0.00000       0.00000       0.00000       33.2802       25.8373       16.0981       5.56497       0.00000       0.00000       0.00000       0.00000       0.00000       0.00000       0.00000       0.00000       0.00000       0.00000       0.00000       0.00000       0.00000       0.00000
   2  17 2619.8128    1.9291  0.8889 11.6619  0.0014       2.30417  0.1008   0.1240   0.1696    0.5016   0.0000       2.10324   422.7298      -9.88903      -22.2822       8.84710       0.00000       0.00000       0.00000       0.00000       0.00000       0.00000       0.00000       0.00000       0.00000       0.00000       0.00000       0.00000       0.00000       0.00000       62.5945       46.2458       25.0717       7.94227       0.00000       0.00000       0.00000       0.00000       0.00000       0.00000       0.00000       0.00000       0.00000       0.00000       0.00000       0.00000       0.00000       0.00000
   2  18 2754.6070    2.5831  0.9981 11.4274  0.0000       2.73920  0.0837   0.1619   0.1921    1.1454   0.0000       1.91470   486.6014       22.2278       7.29625       16.5324       0.00000       0.00000       0.00000       0.00000       0.00000       0.00000       0.00000       0.00000       0.00000       0.00000       0.00000       0.00000       0.00000       0.00000       42.8577       38.2003       19.9365       8.34988       0.00000       0.00000       0.00000       0.00000       0.00000       0.00000       0.00000       0.00000       0.00000       0.00000       0.00000       0.00000       0.00000       0.00000
   2  22 3295.2972    3.4439  1.8995 10.8489  0.0449      0.534570  0.1329   0.1888   0.3095    0.9618   0.0000      0.964389   427.7582       46.8255      -59.9040       16.9051       0.00000       0.00000       0.00000       0.00000       0.00000       0.00000       0.00000       0.00000       0.00000       0.00000       0.00000       0.00000       0.00000       0.00000       59.7514       56.8983       30.0401       13.3425       0.00000       0.00000       0.00000       0.00000       0.00000       0.00000       0.00000       0.00000       0.00000       0.00000       0.00000       0.00000       0.00000       0.00000
   2  23 3430.7981    3.2630  2.5702 -2.8108  0.0000     0.0954479  0.1427   0.1224   0.3058 1000.0000   0.0000      0.549390   487.3253       182.307       7.03104       4.54197       0.00000       0.00000       0.00000       0.00000       0.00000       0.00000       0.00000       0.00000       0.00000       0.00000       0.00000       0.00000       0.00000       0.00000       66.4891       54.9512       37.7633       13.4889       0.00000       0.00000       0.00000       0.00000       0.00000       0.00000       0.00000       0.00000       0.00000       0.00000       0.00000       0.00000       0.00000       0.00000
   2  24 3566.9856    2.7770  3.1119 10.8169  0.0000     0.0689047  0.1806   0.1058   0.3477    0.9153   0.0000      0.423182   395.8520       79.6190      -62.8325       23.4691       0.00000       0.00000       0.00000       0.00000       0.00000       0.00000       0.00000       0.00000       0.00000       0.00000       0.00000       0.00000       0.00000       0.00000       100.107       75.9616       42.8698       13.8258       0.00000       0.00000       0.00000       0.00000       0.00000       0.00000       0.00000       0.00000       0.00000       0.00000       0.00000       0.00000       0.00000       0.00000
   3  10 1729.1108    0.3124  0.2074  9.7695  0.0000       22.5285  0.0375   0.0365   0.0829    0.1074   0.0000       12.1704   438.6550       10.9532       16.7181     -0.112609       1.36188       1.04264       0.00000       0.00000       0.00000       0.00000       0.00000       0.00000       0.00000       0.00000       0.00000       0.00000       0.00000       0.00000       17.7342       15.3379       12.1829       6.46360       3.49733      0.858355       0.00000       0.00000       0.00000       0.00000       0.00000       0.00000       0.00000       0.00000       0.00000       0.00000       0.00000       0.00000
   3  12 2001.2530    0.5736  0.4419 10.1096  0.0000       9.55611  0.0551   0.0414   0.1012    0.1918   0.0000       3.74779   433.6787       2.40613      -21.1404      -1.34309      -7.23206      -1.13974       0.00000       0.00000       0.00000       0.00000       0.00000       0.00000       0.00000       0.00000       0.00000       0.00000       0.00000       0.00000       22.2608       19.4395       16.4641       10.7893       4.77823       1.33538       0.00000       0.00000       0.00000       0.00000       0.00000       0.00000       0.00000       0.00000       0.00000       0.00000       0.00000       0.00000
   3  13 2137.7209    0.7738  0.4966  9.7895  0.0000       4.18901  0.0593   0.0518   0.0952    0.2968   0.0000       2.38233   448.4212      -27.5954       1.06033       1.52261       6.49082     -0.774458       0.00000       0.00000       0.00000       0.00000       0.00000       0.00000       0.00000       0.00000       0.00000       0.00000       0.00000       0.00000       30.7602       29.3659       17.8603       8.83562       3.59712       1.21325       0.00000       0.00000       0.00000       0.00000       0.00000       0.00000       0.00000       0.00000       0.00000       0.00000       0.00000       0.00000
   3  14 2273.5362    1.1156  0.6992  9.4753  0.0000       5.01722  0.0861   0.0631   0.0985    0.7387   0.0000       1.70831   370.0536      -5.50961       16.8475       5.05257      -5.64672       3.87825       0.00000       0.00000       0.00000       0.00000       0.00000       0.00000       0.00000       0.00000       0.00000       0.00000       0.00000       0.00000       25.7355       31.1496       17.2887       14.6178       4.44755       2.36261       0.00000       0.00000       0.00000       0.00000       0.00000       0.00000       0.00000       0.00000       0.00000       0.00000       0.00000       0.00000
   3  15 2407.7617    1.3587  1.1036  9.4666  0.0000       3.03297  0.0897   0.0681   0.1605    1.4978   0.0000       1.45175   478.1223       21.9981       20.8655      -6.25722       3.21605       1.33013       0.00000       0.00000       0.00000       0.00000       0.00000       0.00000       0.00000       0.00000       0.00000       0.00000       0.00000       0.00000       31.6401       31.0131       21.2822       14.0563       5.35775       1.94288       0.00000       0.00000       0.00000       0.00000       0.00000       0.00000       0.00000       0.00000       0.00000       0.00000       0.00000       0.00000
   3  17 2676.3646    2.3620  0.8845 12.0429  0.0000       3.67367  0.0691   0.1326   0.1395    0.4142   0.0000       1.95259   448.5290       2.34551      -5.74282      -2.41969       5.49142     -0.141559       0.00000       0.00000       0.00000       0.00000       0.00000       0.00000       0.00000       0.00000       0.00000       0.00000       0.00000       0.00000       26.3803       25.9004       19.5016       10.2582       5.34181       1.56854       0.00000       0.00000       0.00000       0.00000       0.00000       0.00000       0.00000       0.00000       0.00000       0.00000       0.00000       0.00000
   3  18 2811.4969    3.1855  0.8742 10.6691  0.0000    -0.0561515  0.0694   0.1630   0.1296    1.8291   0.0000       1.77977   432.6505       28.6903      -14.8628       11.8417     -0.512471      -2.54080       0.00000       0.00000       0.00000       0.00000       0.00000       0.00000       0.00000       0.00000       0.00000       0.00000       0.00000       0.00000       29.5600       27.3822       19.6110       10.4459       4.36781       1.19520       0.00000       0.00000       0.00000       0.00000       0.00000       0.00000       0.00000       0.00000       0.00000       0.00000       0.00000       0.00000
   3  19 2947.1277    3.5479  1.1429 10.5916  0.0000     -0.727241  0.0858   0.1652   0.1782    2.9681   0.0000       2.19777   453.6824       64.3366      0.404323       15.8026      -3.04144      0.312391       0.00000       0.00000       0.00000       0.00000       0.00000       0.00000       0.00000       0.00000       0.00000       0.00000       0.00000       0.00000       28.1866       29.2736       18.7266       11.2083       4.81704       1.73975       0.00000       0.00000       0.00000       0.00000       0.00000       0.00000       0.00000       0.00000       0.00000       0.00000       0.00000       0.00000
   3  20 3082.6095    4.0281  1.0475 12.0013  0.0000       2.80400  0.0781   0.1974   0.1539    1.1293   0.0000       1.88886   453.1453       63.0105       12.6632       14.3903       3.60023      0.758020       0.00000       0.00000       0.00000       0.00000       0.00000       0.00000       0.00000       0.00000       0.00000       0.00000       0.00000       0.00000       29.6958       30.0548       20.5050       11.3778       5.09999       1.65396       0.00000       0.00000       0.00000       0.00000       0.00000       0.00000       0.00000       0.00000       0.00000       0.00000       0.00000       0.00000
   3  21 3217.9373    3.6494  1.3389 12.2526  0.0000      0.283965  0.0872   0.1625   0.1980    0.6564   0.0000       1.37215   420.7789      -19.4741       2.36122      -18.3402       2.18825      0.624384       0.00000       0.00000       0.00000       0.00000       0.00000       0.00000       0.00000       0.00000       0.00000       0.00000       0.00000       0.00000       30.7907       29.3036       22.4459       13.0918       5.84446       1.70227       0.00000       0.00000       0.00000       0.00000       0.00000       0.00000       0.00000       0.00000       0.00000       0.00000       0.00000       0.00000
   3  22 3353.6244    3.2602  1.5673 12.8224  0.0147      0.275158  0.1152   0.1506   0.2174    0.3257   0.0000       1.27066   486.1816       46.2808       21.4026      -15.7865     -0.551749    -0.0594404       0.00000       0.00000       0.00000       0.00000       0.00000       0.00000       0.00000       0.00000       0.00000       0.00000       0.00000       0.00000       38.9752       39.2946       27.4784       16.4759       7.05867       2.32020       0.00000       0.00000       0.00000       0.00000       0.00000       0.00000       0.00000       0.00000       0.00000       0.00000       0.00000       0.00000
   3  23 3489.7445    2.8048  2.8821 11.2566  0.0009      0.343568  0.1374   0.0897   0.2656    0.3755   0.0000      0.385608   363.0231       19.1893       2.54234       2.34532       20.6495      -1.08518       0.00000       0.00000       0.00000       0.00000       0.00000       0.00000       0.00000       0.00000       0.00000       0.00000       0.00000       0.00000       49.9923       45.0029       35.0105       21.2333       9.16932       2.53306       0.00000       0.00000       0.00000       0.00000       0.00000       0.00000       0.00000       0.00000       0.00000       0.00000       0.00000       0.00000
   3  24 3626.5396    2.4653  3.4536 11.1133  0.0032      0.575944  0.1548   0.0732   0.3052    0.3062   0.0000      0.349736   570.5236       140.275      -20.2364       55.4408       4.36815      -1.58470       0.00000       0.00000       0.00000       0.00000       0.00000       0.00000       0.00000       0.00000       0.00000       0.00000       0.00000       0.00000       53.2922       53.2433       37.6449       21.2089       9.85143       3.08128       0.00000       0.00000       0.00000       0.00000       0.00000       0.00000       0.00000       0.00000       0.00000       0.00000       0.00000       0.00000
   3  25 3763.1945    2.0986  5.5620 10.5991  0.0007      0.276028  0.2076   0.0483   0.3993    0.2197   0.0000      0.212546   354.8427       96.6802       53.0148       39.8482     -0.241885      -2.77989       0.00000       0.00000       0.00000       0.00000       0.00000       0.00000       0.00000       0.00000       0.00000       0.00000       0.00000       0.00000       69.0233       67.1333       50.6723       30.0419       13.8343       4.15189       0.00000       0.00000       0.00000       0.00000       0.00000       0.00000       0.00000       0.00000       0.00000       0.00000       0.00000       0.00000
   4  11 1914.7560    0.4469  0.3516  9.8924 -0.0021       17.5171  0.0487   0.0323   0.0678    0.1122   0.0000       5.05752   422.8179       26.8304       6.61616       7.50967      -4.54352       2.70998     -0.269258    -0.0240734       0.00000       0.00000       0.00000       0.00000       0.00000       0.00000       0.00000       0.00000       0.00000       0.00000       13.9980       15.7084       13.8195       7.97425       5.58063       2.40513       1.21014      0.282357       0.00000       0.00000       0.00000       0.00000       0.00000       0.00000       0.00000       0.00000       0.00000       0.00000
   4  12 2051.6408    0.6182  0.5091  9.8915 -0.0075       7.65718  0.0491   0.0373   0.0873    0.1772   0.0000       2.62105   444.2079       24.1732       24.3105     -0.318871      -14.7309      -1.41467      0.963303    -0.0746682       0.00000       0.00000       0.00000       0.00000       0.00000       0.00000       0.00000       0.00000       0.00000       0.00000       14.0304       16.5274       12.1111       10.4497       5.57834       3.02047      0.980373      0.327615       0.00000       0.00000       0.00000       0.00000       0.00000       0.00000       0.00000       0.00000       0.00000       0.00000
   4  13 2188.5219    0.8433  0.6652 10.0110  0.0011       7.32582  0.0823   0.0442   0.1004    0.2710   0.0000       2.60577   452.4208      -11.6896       19.6799       6.29472      -1.25976      -4.17217     -0.263287      0.225751       0.00000       0.00000       0.00000       0.00000       0.00000       0.00000       0.00000       0.00000       0.00000       0.00000       21.8062       18.8552       16.0502       15.4045       10.3248       3.73363       1.39937      0.350796       0.00000       0.00000       0.00000       0.00000       0.00000       0.00000       0.00000       0.00000       0.00000       0.00000
   4  14 2324.2994    1.0653  1.0062 10.4839  0.0001       5.77252  0.0788   0.0518   0.1648    0.3453   0.0000       2.19186   420.9168       35.7676       12.7303       18.8833       4.30071      -1.24039      0.729286     -0.210795       0.00000       0.00000       0.00000       0.00000       0.00000       0.00000       0.00000       0.00000       0.00000       0.00000       23.8999       25.5859       21.1745       12.6670       7.34998       3.42039       1.28544      0.343226       0.00000       0.00000       0.00000       0.00000       0.00000       0.00000       0.00000       0.00000       0.00000       0.00000
   4  15 2458.7094    1.4906  0.9661 10.5672  0.0037       2.38147  0.0740   0.0782   0.1408    0.8456   0.0000       1.68796   435.0822       4.47353      0.671088       15.1283      -9.82367      -2.97318       2.69991      0.182143       0.00000       0.00000       0.00000       0.00000       0.00000       0.00000       0.00000       0.00000       0.00000       0.00000       18.3546       21.4211       17.0231       12.3807       7.63302       3.59439       1.55285      0.433801       0.00000       0.00000       0.00000       0.00000       0.00000       0.00000       0.00000       0.00000       0.00000       0.00000
   4  17 2728.5998    2.6255  0.7969 11.4303  0.0036       2.69387  0.0673   0.1260   0.1251    0.6897   0.0000       1.45454   436.8117       7.62074       21.3711       15.7832      -11.2041      -4.05883      -1.33841     0.0194361       0.00000       0.00000       0.00000       0.00000       0.00000       0.00000       0.00000       0.00000       0.00000       0.00000       22.4164       19.3130       15.2520       13.0418       7.60658       3.74243       1.09178      0.338888       0.00000       0.00000       0.00000       0.00000       0.00000       0.00000       0.00000       0.00000       0.00000       0.00000
   4  18 2864.3025    3.2522  0.8289 12.2715 -0.0023      0.501401  0.0606   0.1527   0.1065    0.4525   0.0000       1.42545   400.9072       29.9885      0.142407       5.59060       2.01618     -0.143588     -0.966197   -0.00358032       0.00000       0.00000       0.00000       0.00000       0.00000       0.00000       0.00000       0.00000       0.00000       0.00000       18.2250       18.2744       15.0844       10.9298       6.71087       3.00181       1.18813      0.293924       0.00000       0.00000       0.00000       0.00000       0.00000       0.00000       0.00000       0.00000       0.00000       0.00000
   4  19 3000.3062    3.8696  1.0230 11.1776  0.0015       1.68494  0.0667   0.1706   0.1344    1.7967   0.0000      0.958683   427.9878       47.6508       24.1254       9.95153       11.7510    -0.0276892   -0.00744488      0.109283       0.00000       0.00000       0.00000       0.00000       0.00000       0.00000       0.00000       0.00000       0.00000       0.00000       17.2414       18.0336       16.2442       11.7185       7.80415       3.47054       1.49676      0.362214       0.00000       0.00000       0.00000       0.00000       0.00000       0.00000       0.00000       0.00000       0.00000       0.00000
   4  20 3136.2265    4.0132  1.1442 13.1466 -0.0002       3.05049  0.0979   0.1874   0.1519    0.4300   0.0000       1.20698   442.0401       74.2631       17.0935      -3.97445       7.00326      -2.08277      0.993808      0.111940       0.00000       0.00000       0.00000       0.00000       0.00000       0.00000       0.00000       0.00000       0.00000       0.00000       21.4787       30.4333       20.3794       17.3316       7.52525       5.42833       1.53657      0.660222       0.00000       0.00000       0.00000       0.00000       0.00000       0.00000       0.00000       0.00000       0.00000       0.00000
   4  22 3408.0929    3.2851  2.1845 11.7743  0.0104     -0.155136  0.1359   0.1045   0.1913    0.3809   0.0000      0.551283   389.2508       55.8996      -1.98474       28.4004     -0.331409      0.135786    -0.0742890    -0.0725173       0.00000       0.00000       0.00000       0.00000       0.00000       0.00000       0.00000       0.00000       0.00000       0.00000       28.6320       33.8799       30.3284       18.0188       13.7506       5.36163       2.86958      0.694910       0.00000       0.00000       0.00000       0.00000       0.00000       0.00000       0.00000       0.00000       0.00000       0.00000
   4  23 3544.8367    2.6298  2.7321 12.0623  0.0018      0.320018  0.1282   0.0850   0.2580    0.2155   0.0000      0.470242   474.7565       19.7486      -21.4067       10.2124       2.48412      -7.05267      -2.54125     -0.431002       0.00000       0.00000       0.00000       0.00000       0.00000       0.00000       0.00000       0.00000       0.00000       0.00000       34.1819       34.7907       29.1558       21.0195       12.4349       5.92126       2.19705      0.562709       0.00000       0.00000       0.00000       0.00000       0.00000       0.00000       0.00000       0.00000       0.00000       0.00000
   4  24 3681.9486    2.3143  3.9177 11.1851 -0.0011      0.141481  0.1538   0.0612   0.2834    0.2422   0.0000      0.259415   399.4223       33.0816       8.06066       30.0538      -26.9688       3.86084       1.85687    -0.0205000       0.00000       0.00000       0.00000       0.00000       0.00000       0.00000       0.00000       0.00000       0.00000       0.00000       39.5035       43.2967       35.9390       24.8189       14.7636       7.35271       2.93884      0.779469       0.00000       0.00000       0.00000       0.00000       0.00000       0.00000       0.00000       0.00000       0.00000       0.00000
   5  11 1960.6302    0.4761  0.4167 10.0137 -0.0185       6.22828  0.0548   0.0318   0.0874    0.1307   0.0000       3.62769   429.6773      -9.73055       3.35444      -6.11845       6.83522      -1.82364      0.485886      -1.04753    0.00519134     -0.126341       0.00000       0.00000       0.00000       0.00000       0.00000       0.00000       0.00000       0.00000       14.7767       15.8290       13.4409       10.5752       5.50752       3.72758       2.07792      0.898114      0.227300     0.0604831       0.00000       0.00000       0.00000       0.00000       0.00000       0.00000       0.00000       0.00000
   5  12 2098.5397    0.7325  0.6403  9.7097 -0.0029       7.85049  0.0698   0.0364   0.0953    0.1945   0.0000       1.94131   444.7583       21.6483       24.1398       19.7289       6.25048      -2.97911      -1.19446      0.670293    -0.0244163    -0.0349603       0.00000       0.00000       0.00000       0.00000       0.00000       0.00000       0.00000       0.00000       12.1764       21.8388       10.0722       15.7419       6.80062       6.80260       1.70329       1.49394      0.228031      0.150460       0.00000       0.00000       0.00000       0.00000       0.00000       0.00000       0.00000       0.00000
   5  13 2235.4695    0.9930  0.6756 10.2221 -0.0156       4.91378  0.0519   0.0510   0.0907    0.2568   0.0000       1.41899   447.7995      -2.13018       28.0113      -1.79729      -10.5103     -0.493394       2.11601       1.70799     -0.448350    -0.0247409       0.00000       0.00000       0.00000       0.00000       0.00000       0.00000       0.00000       0.00000       14.7400       15.9050       13.4447       9.90694       6.98012       3.96629       1.78740      0.821366      0.301107     0.0606575       0.00000       0.00000       0.00000       0.00000       0.00000       0.00000       0.00000       0.00000
   5  14 2371.1402    1.3076  0.8502 10.5214  0.0027       4.22378  0.0634   0.0590   0.1185    0.3253   0.0000       1.43957   444.6838       4.86227      -1.82847      -6.91859       4.29470      -6.44857       1.92585     -0.316305     -0.524878     -0.137301       0.00000       0.00000       0.00000       0.00000       0.00000       0.00000       0.00000       0.00000       15.8752       16.3065       14.2643       11.0835       7.63945       4.73048       2.18104      0.935305      0.298261     0.0694162       0.00000       0.00000       0.00000       0.00000       0.00000       0.00000       0.00000       0.00000
   5  15 2506.2564    1.6484  0.7754 11.4332 -0.0054       5.98136  0.0550   0.0785   0.1036    0.2237   0.0000       1.74370   450.8310       12.2650       2.62357       10.6162       8.59472      -6.07842       4.50350     -0.143649     -0.324503    -0.0417888       0.00000       0.00000       0.00000       0.00000       0.00000       0.00000       0.00000       0.00000       12.3414       13.0246       11.5089       9.77491       6.60286       3.95624       1.97314      0.813402      0.258124     0.0621365       0.00000       0.00000       0.00000       0.00000       0.00000       0.00000       0.00000       0.00000
   5  16 2641.3418    2.1812  0.8926 11.2905 -0.0179       2.29280  0.0685   0.0998   0.1055    0.5750   0.0000       1.34243   427.9579       28.3605       10.5535       16.8964      -5.04074      -3.60097      -2.24187      0.165249      0.500010      0.118764       0.00000       0.00000       0.00000       0.00000       0.00000       0.00000       0.00000       0.00000       18.1107       20.8173       18.0512       11.9959       7.81785       4.23095       2.07591      0.949144      0.336094     0.0730093       0.00000       0.00000       0.00000       0.00000       0.00000       0.00000       0.00000       0.00000
   5  17 2777.4262    2.8576  1.1359 -0.8834  0.0000       1.29741  0.0753   0.1080   0.1134 1000.0000   0.0000       1.10347   447.5936       34.7029      -2.93804       6.40366      -11.3014       6.02440       0.00000       0.00000       0.00000       0.00000       0.00000       0.00000       0.00000       0.00000       0.00000       0.00000       0.00000       0.00000       15.5525       19.2157       14.1027       13.4503       7.80519       5.42996       2.29958       1.17407      0.288481      0.103906       0.00000       0.00000       0.00000       0.00000       0.00000       0.00000       0.00000       0.00000
   5  18 2913.7528    3.3651  1.0671 11.4483  0.0165       1.05880  0.0747   0.1438   0.1233    0.8917   0.0000       1.59268   434.9443       49.0559      -7.51182      0.814463       1.33785      -4.97721     -0.385670     -0.949139    -0.0759792     -0.193533       0.00000       0.00000       0.00000       0.00000       0.00000       0.00000       0.00000       0.00000       14.8576       16.4222       13.8010       11.7364       8.40258       4.75037       2.66961      0.973042      0.349037     0.0875844       0.00000       0.00000       0.00000       0.00000       0.00000       0.00000       0.00000       0.00000
   5  20 3186.5050    3.9318  0.9392 13.5168 -0.0264       2.49860  0.0731   0.1944   0.1356    0.4166   0.0000       1.23656   456.5140       31.5099       2.31424       9.50417      0.430049      -7.38617      -2.95864      -1.40108      0.355928     -0.186612       0.00000       0.00000       0.00000       0.00000       0.00000       0.00000       0.00000       0.00000       17.6220       17.3677       15.7578       12.8455       8.58089       5.12939       2.66268       1.08346      0.337361     0.0768429       0.00000       0.00000       0.00000       0.00000       0.00000       0.00000       0.00000       0.00000
   5  21 3322.8827    3.7090  1.6600  1.5239  0.0000      0.979767  0.0939   0.1295   0.1511 1000.0000   0.0000      0.700182   427.0647       63.6343      -2.61403      -2.28061      -14.5027       13.7779       0.00000       0.00000       0.00000       0.00000       0.00000       0.00000       0.00000       0.00000       0.00000       0.00000       0.00000       0.00000       18.8307       22.9536       20.5616       15.8188       11.4677       5.83707       4.07202       1.41730      0.577025      0.132749       0.00000       0.00000       0.00000       0.00000       0.00000       0.00000       0.00000       0.00000
   5  22 3459.6046    3.1001  2.0954 11.8345 -0.0003      0.356521  0.1002   0.0978   0.1909    0.4808   0.0000      0.568782   464.8084       42.7729       20.3227       4.48986      -5.81475      -6.69055      -1.15954     -0.285662      0.413150     0.0907738       0.00000       0.00000       0.00000       0.00000       0.00000       0.00000       0.00000       0.00000       20.2561       23.9758       20.4395       16.5003       10.9408       6.92687       3.28654       1.51520      0.496688      0.127485       0.00000       0.00000       0.00000       0.00000       0.00000       0.00000       0.00000       0.00000
   5  23 3596.9414    2.5811  3.5359 11.0668 -0.0017      0.365936  0.1223   0.0617   0.2595    0.3386   0.0000      0.251935   395.8519       24.3447      -6.27261       11.2238      -2.77571      -6.78432       2.21997      0.126339      0.320071    -0.0808501       0.00000       0.00000       0.00000       0.00000       0.00000       0.00000       0.00000       0.00000       26.5955       28.3589       26.9079       20.4077       14.4086       8.79354       4.34447       1.96530      0.650912      0.136359       0.00000       0.00000       0.00000       0.00000       0.00000       0.00000       0.00000       0.00000
   5  25 3871.5812    1.7175  6.3239 10.7712  0.0024    0.00338790  0.1913   0.0351   0.3934    0.1319   0.0000      0.150100   516.4272      -10.1328       37.2808      -70.9594       3.37189      0.928502       3.04431      0.192696     -0.885264     -0.482220       0.00000       0.00000       0.00000       0.00000       0.00000       0.00000       0.00000       0.00000       39.6720       45.2596       39.5570       31.4844       21.2014       12.5911       6.67456       2.77648      0.957711      0.227037       0.00000       0.00000       0.00000       0.00000       0.00000       0.00000       0.00000       0.00000
   5  26 4010.1696    1.5845  9.0998 10.2217 -0.0021      0.232608  0.2469   0.0262   0.4653    0.1147   0.0000     0.0953589   435.4767       89.3804      -5.01627       28.0101       32.3375       4.10079      -8.25527      -8.62613     -0.757169     -0.103866       0.00000       0.00000       0.00000       0.00000       0.00000       0.00000       0.00000       0.00000       49.1107       56.9335       49.1920       38.7567       25.7484       16.0383       7.55000       3.55637       1.14845      0.278194       0.00000       0.00000       0.00000       0.00000       0.00000       0.00000       0.00000       0.00000
   6  12 2142.5822    0.7399  0.6606 10.1163  0.0039       6.20067  0.0617   0.0366   0.0991    0.1568   0.0000       2.03134   438.0852      -24.7047       17.0341      -5.39360       4.53234     -0.556086    -0.0367101     -0.723729     0.0313490     -0.272114    -0.0442269    -0.0382039       0.00000       0.00000       0.00000       0.00000       0.00000       0.00000       16.4413       19.8031       16.6559       13.2571       7.53022       4.08375       2.35684       1.23265      0.542284      0.184122     0.0542713     0.0124209       0.00000       0.00000       0.00000       0.00000       0.00000       0.00000
   6  13 2279.9584    1.1930  0.6191 10.4045  0.0019       4.52686  0.0451   0.0534   0.0779    0.2042   0.0000       1.35873   434.2595       9.77184       17.3994       5.10305       2.53027       3.86148      0.657272      0.942822      0.101095    -0.0260343    -0.0480979    0.00490923       0.00000       0.00000       0.00000       0.00000       0.00000       0.00000       8.71171       10.2670       9.43391       8.08115       6.42696       3.52685       2.59059       1.33646      0.615290      0.199249     0.0765554     0.0149271       0.00000       0.00000       0.00000       0.00000       0.00000       0.00000
   6  14 2415.7865    1.3467  1.0199 10.9205 -0.0060       4.60129  0.0674   0.0526   0.1140    0.2390   0.0000       1.47221   425.2198       17.6303       10.8985      -5.23495      -6.45912       6.25094      0.348599     -0.589340     -0.576138    -0.0262310     0.0379195    0.00940982       0.00000       0.00000       0.00000       0.00000       0.00000       0.00000       12.6028       13.5539       12.3515       10.1295       8.55212       5.47140       3.08269       1.48822      0.678101      0.263301     0.0813202     0.0159322       0.00000       0.00000       0.00000       0.00000       0.00000       0.00000
   6  15 2551.2148    1.7974  1.1444 11.2445  0.0005       3.29544  0.0774   0.0681   0.1112    0.2941   0.0000       1.21723   426.7627      -2.85828       19.4523      -10.2838      -14.1043       6.56058      0.567387       1.35245       1.12862     -0.182370     -0.149389   -0.00151364       0.00000       0.00000       0.00000       0.00000       0.00000       0.00000       13.9296       13.9251       13.9173       12.4967       8.58433       5.22672       3.65621       1.99502      0.915978      0.291974     0.0895304     0.0175448       0.00000       0.00000       0.00000       0.00000       0.00000       0.00000
   6  16 2687.3707    2.3766  0.9605 11.5573 -0.0112       4.82290  0.0573   0.0972   0.1017    0.3596   0.0000       1.20087   420.0886       14.3062       13.3077      -10.3575       1.19132       2.36539       1.80968      -1.61565       1.13861     -0.190657     0.0743251    -0.0389889       0.00000       0.00000       0.00000       0.00000       0.00000       0.00000       11.1425       12.6062       11.7812       9.53486       7.06338       4.71318       2.60925       1.46655      0.610540      0.249960     0.0768211     0.0164859       0.00000       0.00000       0.00000       0.00000       0.00000       0.00000
   6  17 2823.8647    2.9185  1.0864 11.7439 -0.0036      0.878056  0.0608   0.1075   0.1135    0.4260   0.0000       1.17129   425.1547       18.3957       31.8569      -7.30334      -4.17978       7.45325       3.09692      0.442015      -1.11024     -0.572637   -0.00190286    0.00781629       0.00000       0.00000       0.00000       0.00000       0.00000       0.00000       10.6099       12.2786       11.1553       9.64044       7.08368       4.39041       2.84981       1.44524      0.708367      0.242366     0.0778038     0.0177068       0.00000       0.00000       0.00000       0.00000       0.00000       0.00000
   6  18 2960.8819    3.3061  0.9758 12.1430 -0.0024       2.38102  0.0563   0.1255   0.1044    0.3343   0.0000       1.14748   450.5686       33.2972       2.17830       10.0641       4.14956      -2.29729       1.00819      -1.85649      0.596500     0.0652137   -0.00444362    -0.0135885       0.00000       0.00000       0.00000       0.00000       0.00000       0.00000       10.2971       12.2126       11.2756       9.06725       6.57060       4.07625       2.54013       1.31039      0.625928      0.220028     0.0745929     0.0154182       0.00000       0.00000       0.00000       0.00000       0.00000       0.00000
   6  19 3097.5050    3.5606  0.9626 13.2041 -0.0050       2.09485  0.0618   0.1566   0.1173    0.2663   0.0000       1.34571   434.4509       19.9097       28.0395      -28.4314      -13.6312      -2.15918       1.74059      -3.80059      -1.32504     -0.209633     0.0797686   -0.00270054       0.00000       0.00000       0.00000       0.00000       0.00000       0.00000       12.8494       15.7141       13.5782       10.6395       7.84917       4.87783       2.78687       1.48245      0.631299      0.240497     0.0825105     0.0177074       0.00000       0.00000       0.00000       0.00000       0.00000       0.00000
   6  20 3234.1823    3.3968  1.6037 12.5044 -0.0046       1.42124  0.0831   0.1060   0.1496    0.2923   0.0000      0.824734   444.4554       86.2005       13.0371      -8.18844       3.77688       5.41599      -6.16017      0.103936      0.480832     -0.277100     0.0284683  -0.000574301       0.00000       0.00000       0.00000       0.00000       0.00000       0.00000       14.4297       16.4734       15.1113       12.5993       10.0420       6.42894       3.94268       1.92057      0.906219      0.328044      0.112526     0.0229324       0.00000       0.00000       0.00000       0.00000       0.00000       0.00000
   6  21 3371.2661    3.2688  1.8928 12.0527 -0.0050       1.70065  0.0951   0.0988   0.1647    0.3902   0.0000      0.787360   410.8768       30.1915      -6.60829      0.757231      0.529029      -5.13796       1.18832     -0.776358      0.133259     -0.380235   -0.00278104     0.0182289       0.00000       0.00000       0.00000       0.00000       0.00000       0.00000       17.0237       19.1517       16.2601       14.2735       11.3310       7.70670       4.38789       2.05573      0.954922      0.347509      0.109404     0.0242412       0.00000       0.00000       0.00000       0.00000       0.00000       0.00000
   6  22 3508.4993    2.8093  2.8514 11.4147 -0.0005     0.0622239  0.1158   0.0672   0.1970    0.3089   0.0000      0.377305   449.1021       44.6733      -8.52075      -6.09478       5.70714       4.22590      -3.40745      -6.01968       1.03740     -0.456975      0.166709    -0.0333189       0.00000       0.00000       0.00000       0.00000       0.00000       0.00000       18.9938       22.7830       21.0495       17.2761       13.3130       8.51526       5.29241       2.61630       1.28512      0.472840      0.157752     0.0319424       0.00000       0.00000       0.00000       0.00000       0.00000       0.00000
   6  23 3646.5358    2.3141  3.9489 11.0206  0.0016      0.539883  0.1317   0.0488   0.2547    0.2180   0.0000      0.215905   392.6081       8.85087       13.9606      -4.27545      -6.51082      -6.96616       2.48157     -0.263786      0.819303     -0.695914     -0.258290    -0.0246307       0.00000       0.00000       0.00000       0.00000       0.00000       0.00000       23.1822       25.8496       24.5240       21.0378       15.1379       10.3624       6.19737       3.15737       1.51067      0.561654      0.167686     0.0353778       0.00000       0.00000       0.00000       0.00000       0.00000       0.00000
   6  24 3784.2808    1.9817  5.7890 10.6528  0.0011      0.252545  0.1753   0.0353   0.3046    0.1513   0.0000      0.148657   434.5299       5.00962       17.9095       25.4335      -9.78425       9.76569      -2.36091       1.18867       1.36132    -0.0259505      0.181621    -0.0443722       0.00000       0.00000       0.00000       0.00000       0.00000       0.00000       28.7280       32.7997       30.9080       25.9158       20.4974       13.4562       8.06554       4.35645       1.88798      0.748909      0.239090     0.0475643       0.00000       0.00000       0.00000       0.00000       0.00000       0.00000
   7  11 2045.9423    0.5622  0.4975 10.2091 -0.0029       6.95029  0.0415   0.0293   0.0781    0.1059   0.0000       2.53407   438.4346      -9.45855       15.5665       8.12266       7.06950      0.603289      -5.96000      0.905469       1.56060      0.121068     -0.134095      0.149652     0.0161356   -0.00837774       0.00000       0.00000       0.00000       0.00000       7.48433       9.20295       8.08120       7.17501       5.69693       3.90236       2.64102       1.48250      0.899926      0.344443      0.154402     0.0519624     0.0151254    0.00318344       0.00000       0.00000       0.00000       0.00000
   7  12 2184.5991    0.8455  0.5517 10.2736 -0.0081       3.37048  0.0344   0.0384   0.0706    0.1629   0.0000       1.58434   427.7365       4.90042       7.54797       4.04261      -8.95365      -3.31526      -2.08988     -0.919541     -0.561872      0.181866     -0.178678     0.0853792   -0.00879478   -0.00211309       0.00000       0.00000       0.00000       0.00000       6.61792       7.76164       7.64672       6.40255       4.80911       3.50075       2.19437       1.28544      0.666429      0.328537      0.134531     0.0505571     0.0133591    0.00258160       0.00000       0.00000       0.00000       0.00000
   7  13 2322.1194    1.1258  0.8261 10.4524 -0.0021       1.26351  0.0508   0.0425   0.0910    0.2210   0.0000       1.33845   417.7547      -1.69819       8.60353       5.43485      -3.16902      -1.91298     -0.981603      0.168830     -0.285150      0.380495    -0.0144836     -0.113123    -0.0325899    0.00508249       0.00000       0.00000       0.00000       0.00000       8.80994       8.95376       8.93405       8.84022       6.25607       4.39492       2.82261       1.88927       1.03964      0.483212      0.182976     0.0627108     0.0153678    0.00321849       0.00000       0.00000       0.00000       0.00000
   7  14 2458.2703    1.5254  0.8352 11.0997 -0.0099       2.42831  0.0530   0.0587   0.0926    0.2261   0.0000       1.20103   430.5738      -2.91148      -6.41222       2.24614       5.89334      0.815061      -4.86617       3.33093     -0.917028     -0.680812      0.379256     0.0200318    -0.0117972   -0.00188755       0.00000       0.00000       0.00000       0.00000       9.74124       11.3542       9.92335       8.71517       7.06579       5.12336       3.21722       1.96169      0.947656      0.440804      0.167776     0.0631491     0.0168125    0.00356189       0.00000       0.00000       0.00000       0.00000
   7  15 2594.3709    2.0598  0.8016 11.8474 -0.0114       2.04024  0.0520   0.0840   0.0936    0.2055   0.0000       1.21281   467.0319       8.80933       4.90802       4.89323       12.6443      -4.15951     -0.255084    -0.0560323       1.24393     -0.881472     -0.101848     -0.124588     0.0112259   -0.00319550       0.00000       0.00000       0.00000       0.00000       11.7300       12.4671       10.8794       9.51718       7.72041       6.06734       3.85959       1.90117      0.960123      0.409428      0.177289     0.0539719     0.0159763    0.00321277       0.00000       0.00000       0.00000       0.00000
   7  16 2731.3064    2.4736  1.1265 11.7990 -0.0047       1.83607  0.0662   0.0817   0.1096    0.2916   0.0000       1.11698   434.9068      -14.8804       12.7964      -5.99260      -5.13144      -2.50224       3.96443     -0.316353      0.894256     -0.992233     -0.307148    -0.0554186   -0.00813023   -0.00385422       0.00000       0.00000       0.00000       0.00000       9.96754       11.5862       11.1990       9.60994       7.65019       5.06626       3.70281       1.97206       1.07983      0.540121      0.220162     0.0698910     0.0219067    0.00393571       0.00000       0.00000       0.00000       0.00000
   7  17 2868.4736    3.0792  0.8298 12.6527 -0.0056       2.26217  0.0501   0.1190   0.0864    0.2060   0.0000       1.18145   430.5344       22.1498       9.19998       8.81369       3.58815       5.69022       5.47940     -0.221184     0.0301754      0.170706     -0.188915     0.0275658    -0.0360645    0.00220267       0.00000       0.00000       0.00000       0.00000       9.43947       10.0757       9.50888       8.25999       6.53067       4.80797       3.23533       1.73487      0.863838      0.449703      0.174017     0.0567673     0.0154357    0.00287729       0.00000       0.00000       0.00000       0.00000
   7  18 3005.8092    3.4130  1.0033 12.7968 -0.0038       1.48686  0.0572   0.1261   0.1098    0.2439   0.0000       1.22039   447.6349       27.8797       5.47110       15.9713      -8.70081       2.24862      -7.53758       2.26218      -1.54054      0.112795    -0.0604492     0.0475983  -0.000891566    0.00235918       0.00000       0.00000       0.00000       0.00000       10.1052       11.2990       11.2413       9.61232       6.93126       5.62071       3.60767       1.88340      0.958663      0.489485      0.207240     0.0733507     0.0183683    0.00342569       0.00000       0.00000       0.00000       0.00000
   7  19 3142.9494    3.7879  1.1484 12.9802 -0.0143      0.714723  0.0677   0.1301   0.1149    0.2754   0.0000      0.999627   442.2862       28.1894       14.8226      -4.29791       8.78219       2.43506       2.66462      -1.05617      0.711140      -1.56039     -0.116070     -0.145587    -0.0182345   -0.00339431       0.00000       0.00000       0.00000       0.00000       9.39744       11.6349       10.6436       9.23314       7.39209       5.28206       3.66888       1.88948       1.04543      0.509703      0.224218     0.0713426     0.0224221    0.00450779       0.00000       0.00000       0.00000       0.00000
   7  20 3279.9270    3.4031  1.1883 13.0839 -0.0036      -1.75180  0.0773   0.1224   0.1122    0.2179   0.0000       1.06563   428.1453       30.2303       17.8858      -5.61894      -14.4231       3.37454       2.69409      -2.51903       1.07936     -0.927555      0.201888     -0.128135     0.0138617   -0.00134782       0.00000       0.00000       0.00000       0.00000       13.1390       15.3224       14.9747       12.6418       8.98716       6.10752       4.20509       2.18817       1.25789      0.621458      0.268151     0.0818882     0.0231342    0.00423401       0.00000       0.00000       0.00000       0.00000
   7  21 3417.8021    3.0739  1.9798 12.2010  0.0029       1.12817  0.0872   0.0845   0.1498    0.2318   0.0000      0.713357   430.4982       53.2344       16.7031       10.3169      -7.07963     -0.579034      0.374308     -0.993440     -0.581543     -0.266300      0.161979     -0.228278    -0.0240284   -0.00198315       0.00000       0.00000       0.00000       0.00000       13.0729       14.7576       13.9096       12.2050       10.1032       7.27868       4.55228       2.84920       1.46106      0.674009      0.261892      0.101617     0.0276405    0.00535623       0.00000       0.00000       0.00000       0.00000
   7  23 3694.1395    2.2098  4.5360 11.0243 -0.0030      0.852755  0.1371   0.0414   0.2521    0.1608   0.0000      0.186635   401.5723       21.1289      -20.5887       45.9456       12.1141      -4.95352      -2.07153       2.66089     -0.945376      -2.66678     -0.444454     -0.275732    0.00906431    0.00276754       0.00000       0.00000       0.00000       0.00000       19.8249       24.8665       22.3457       20.5483       15.6070       11.7597       7.37182       4.45171       2.34782       1.11042      0.463705      0.168180     0.0463020     0.0100370       0.00000       0.00000       0.00000       0.00000
   7  26 4109.7154    1.3425 10.5169 10.3480 -0.0028      0.107529  0.2593   0.0200   0.4893    0.0702   0.0000     0.0952172   466.6090       51.8175      -2.90553       14.0835       61.7446      -9.22179      -16.3755       12.3288       1.62864      -2.04923      -1.22760     -0.739895     0.0704324    -0.0291213       0.00000       0.00000       0.00000       0.00000       35.5332       42.1848       41.5120       35.3512       28.3647       20.6335       13.1116       8.22797       4.23759       2.09858      0.840476      0.315898     0.0857003     0.0159466       0.00000       0.00000       0.00000       0.00000
   8  10 1946.0997    0.4634  0.4022 10.0054 -0.0022       9.82458  0.0367   0.0244   0.0587    0.0871   0.0000       3.08657   430.6610       4.17223       11.4758      -10.8656      -2.26320       12.2081      -1.06817      -5.44471       1.10942      0.487407    0.00191874     -0.121256    -0.0253742    0.00624837   -0.00191462   -0.00152069       0.00000       0.00000       5.42479       7.28009       6.43316       6.71698       4.32780       3.92834       2.54088       1.80409      0.899492      0.528965      0.256597      0.125440     0.0436081     0.0154257    0.00339671   0.000878012       0.00000       0.00000
   8  11 2086.2483    0.6778  0.4726 10.1408 -0.0107       6.83929  0.0332   0.0332   0.0630    0.1111   0.0000       1.82592   430.0066     -0.106931       3.17109       2.84346     -0.367261      -1.19349      -2.11230      -2.51656      0.676849     -0.696471     -0.456783      0.126296     0.0723714    -0.0255214   -0.00294831  -0.000538376       0.00000       0.00000       4.84305       6.83559       6.37236       5.55675       4.54791       3.41787       2.30362       1.53947      0.900908      0.451525      0.250775     0.0961477     0.0437387     0.0145962    0.00397081   0.000750266       0.00000       0.00000
   8  12 2225.3404    1.0014  0.6295 10.3172 -0.0056       6.12843  0.0375   0.0403   0.0693    0.1486   0.0000       1.36796   421.5212       7.69960       7.04464       10.8919      -5.80245      -3.99334       4.32408     -0.487637      -1.81108     -0.800683      0.280288   -0.00382992     0.0175189     0.0109961   -0.00326108  -7.64047e-05       0.00000       0.00000       5.60793       6.82967       6.44302       5.92339       5.05705       3.66236       2.33164       1.72847       1.00471      0.546346      0.277855      0.101813     0.0402785     0.0148966    0.00370435   0.000698394       0.00000       0.00000
   8  13 2363.0377    1.3003  0.6998 10.9400 -0.0114       6.63893  0.0687   0.0519   0.0843    0.1476   0.0000       1.55189   436.6772       8.78642       13.9825       8.59129      0.984142       4.57017     -0.237571       1.16762      0.718278      0.186165    -0.0475692     -0.207750     0.0543582     0.0226325   -0.00359174  -0.000342006       0.00000       0.00000       9.76621       9.01366       11.3596       8.25009       7.08007       7.44176       4.73940       2.51228       2.17703       1.00497      0.261500      0.215574      0.100166     0.0286681    0.00516483   0.000820470       0.00000       0.00000
   8  14 2499.5733    1.7509  0.8379 11.4149 -0.0030       3.10007  0.0505   0.0631   0.0858    0.1809   0.0000       1.26168   434.2484       19.2030    0.00713721       6.92209       10.3085      -2.28195       1.38038       3.64975      0.444493     -0.283998     -0.234774    -0.0842494     0.0760780    -0.0109912   -0.00124728  -0.000576144       0.00000       0.00000       7.01509       8.44392       7.88993       7.94891       5.70390       4.87393       3.53740       2.27746       1.14604      0.676543      0.315524      0.162526     0.0549170     0.0179366    0.00426983   0.000941313       0.00000       0.00000
   8  15 2636.2179    2.0416  0.9053 11.8623 -0.0125       1.71968  0.0569   0.0808   0.0935    0.1855   0.0000       1.18211   433.2098       33.5336       5.42578       9.79180      -5.88277      0.988299       5.34477      -1.63069     0.0785954      0.841352     -0.103297     -0.120592    -0.0495468    0.00163896    0.00230695  -0.000464954       0.00000       0.00000       9.97589       8.26910       11.5199       11.1215       6.97915       4.86430       5.26398       2.97484       1.17550      0.866098      0.570062      0.238636     0.0832447     0.0197647    0.00484828   0.000785324       0.00000       0.00000
   8  16 2773.8432    2.6676  0.8667 11.9209 -0.0071       1.31863  0.0469   0.0933   0.0883    0.2395   0.0000       1.05303   442.5105       27.8182     0.0200952      -4.47503      -2.30348      -2.69353      -4.69032       2.29510      0.227259     -0.781495      0.276556     -0.127648    0.00165772    0.00835095   0.000488289  -0.000998328       0.00000       0.00000       7.76453       9.26185       8.88799       7.72919       6.28226       4.64141       3.14592       1.85636       1.23704      0.585771      0.287143      0.110709     0.0497415     0.0143441    0.00410050   0.000742184       0.00000       0.00000
   8  17 2911.6239    3.3278  0.9799 12.5225 -0.0013      0.148751  0.0532   0.1105   0.0945    0.2468   0.0000       1.14080   433.3448       29.1213       4.79474       10.7648      0.880664       4.47671       1.43277      -2.64500     -0.263043     0.0239597     -0.321158     -0.166705     0.0339211   -0.00386616   -0.00811869    0.00167973       0.00000       0.00000       8.70777       10.4191       9.29812       8.69651       6.85714       5.08041       3.53643       2.20686       1.21676      0.658258      0.297261      0.132347     0.0445381     0.0146004    0.00376377   0.000801591       0.00000       0.00000
   8  18 3049.3174    3.6081  0.9300 12.8189 -0.0046      0.935339  0.0495   0.1215   0.0906    0.2046   0.0000       1.19628   444.8020       10.5590       19.4738       15.7993       6.04093      -8.90189      -8.70378      -3.67295     -0.759430     -0.411606     -0.247708    -0.0165208    -0.0296723    -0.0182025  -0.000791896  -1.52820e-05       0.00000       0.00000       6.79688       8.08410       7.71873       7.06631       5.80467       4.70395       3.21076       2.18349       1.09259      0.652422      0.311117      0.141053     0.0483032     0.0185064    0.00416796   0.000838989       0.00000       0.00000
   8  20 3324.7358    3.4174  1.5730 12.4670  0.0046       1.14319  0.0719   0.0953   0.1249    0.1978   0.0000      0.617638   441.9273       40.3845       18.9062      -4.69172       2.30257     -0.704627       6.60023      -4.64158       1.97620   -0.00729061     -0.936065     -0.120748      0.108906     0.0523985   -0.00192104   -0.00309640       0.00000       0.00000       9.53164       11.2377       10.2913       9.86967       7.82752       6.56610       4.33764       2.92902       1.59959      0.879693      0.419587      0.180285     0.0672992     0.0235223    0.00538254    0.00115217       0.00000       0.00000
   8  21 3462.8599    2.9561  2.4060 11.9185 -0.0070      0.953637  0.0907   0.0664   0.1534    0.1586   0.0000      0.392820   418.6287       28.7124       8.53276       16.4565      -11.0739      -22.0209      -1.00725      -3.87013       1.18187      -1.90345     -0.372673     -0.289936     -0.163221    -0.0400077    0.00684505   0.000930452       0.00000       0.00000       12.5297       15.4412       14.4126       12.5054       10.3304       8.04406       5.63360       3.51442       1.92130       1.01123      0.509874      0.216037     0.0829944     0.0274361    0.00728175    0.00135190       0.00000       0.00000
   8  22 3601.4454    2.4495  3.1020 11.7878 -0.0048      0.989060  0.1079   0.0511   0.1806    0.1217   0.0000      0.316113   448.0225       31.0310      -3.25242       10.1376       20.7099      -6.03612      -12.1576      -9.91131       2.62316       1.75805      0.869273     -0.302113    -0.0281818    -0.0103334    -0.0131633   -0.00263470       0.00000       0.00000       14.2327       16.3050       16.6490       14.2211       12.4721       9.36105       6.43176       4.33974       2.44389       1.30540      0.673283      0.271695      0.107031     0.0369907    0.00929594    0.00151273       0.00000       0.00000
   8  23 3739.8142    2.0432  4.8999 11.1382 -0.0010      0.469457  0.1356   0.0346   0.2481    0.1070   0.0000      0.175189   412.4740       9.45804     -0.132442       25.3666      -24.8590      -17.2721       11.7543      -1.97629      -1.79893   0.000618012     0.0751366      0.269442    -0.0674106    -0.0316307     0.0213442  -0.000868897       0.00000       0.00000       18.5903       21.8751       20.1236       19.6899       16.1740       11.6811       7.94796       5.30049       3.30425       1.75883      0.841013      0.341320      0.129179     0.0412544     0.0112446    0.00212814       0.00000       0.00000
   8  25 4017.5124    1.5280 10.2283 10.2186  0.0002     0.0925969  0.2161   0.0195   0.4122    0.0741   0.0000     0.0750304   433.1152       46.1721      -10.7789      -17.9059       29.8485       19.4149       2.14798      -3.41497     -0.387246       3.07564      0.154039      0.417425    -0.0176061    -0.0261821     0.0198568  -0.000342109       0.00000       0.00000       26.9597       33.1051       32.3991       28.4277       23.9695       18.0759       12.8632       8.15846       4.80714       2.52844       1.29901      0.546055      0.217823     0.0708817     0.0192201    0.00329414       0.00000       0.00000
   8  26 4157.2991    1.2421 11.7323 10.2832 -0.0033      0.120403  0.2782   0.0173   0.4919    0.0599   0.0000     0.0880644   411.2742       12.0713       83.6723      -12.5850      -12.5490      -4.82557       8.73686      -9.54185      -7.46480       5.04286    -0.0350127      0.681814     -0.231324    -0.0270213    0.00117260   -0.00369435       0.00000       0.00000       32.1285       38.4478       38.4080       34.3471       28.6375       22.0097       15.6921       10.1260       5.90517       3.26181       1.59750      0.714549      0.270500     0.0891760     0.0231535    0.00400183       0.00000       0.00000
   9   8 1702.4837    0.2625  0.1502  9.8568 -0.0275       36.5986  0.0241   0.0348   0.0504    0.0632   0.0000       9.09863   433.1921      0.594022       6.50323       2.89843       1.80863      -1.11044       2.31617     -0.811650     0.0718269     0.0213445     0.0969775      0.177324    -0.0747121    0.00705271    0.00921481   -0.00597476   -0.00105676  -0.000102962       4.67864       3.64875       4.76714       4.62060       3.18922       2.89430       2.53524       1.58722      0.825257      0.447425      0.284009      0.171954     0.0771124     0.0269587    0.00863131    0.00264258   0.000552861   0.000119057
   9  11 2125.2511    0.7213  0.7311 10.0805 -0.0054       6.23510  0.0498   0.0280   0.0859    0.1417   0.0000       1.56070   440.3068      -2.30065       12.1712      -4.80649       7.32538      -3.66116       3.50730       3.95839       1.17806      0.350854     -0.232931     -0.359274    -0.0467939     0.0775937   -0.00182391   -0.00298782    0.00153403  -0.000265214       5.45550       8.67154       6.82963       7.38187       5.76658       5.18358       3.16334       2.75286       1.42887      0.995284      0.468773      0.259042      0.106791     0.0484880     0.0149009    0.00612624    0.00127428   0.000305089
   9  12 2264.6483    1.0381  0.7375 10.2162  0.0001       5.15639  0.0385   0.0365   0.0787    0.1674   0.0000       1.13896   430.0369       7.16844       14.6486      -13.2977      -7.03465       2.44845       3.15044     -0.925623     -0.922970     0.0541272     -0.453034    -0.0226245   -0.00859433    -0.0123713   -0.00650740    0.00383930  -0.000343061   0.000149952       5.08146       6.39086       6.60326       5.68419       5.09982       3.67559       2.86146       1.98248       1.14161      0.765623      0.369176      0.202691     0.0898710     0.0403081     0.0118365    0.00425527    0.00107296   0.000171071
   9  13 2402.4882    1.3756  0.8094 10.9521  0.0001       4.93270  0.0470   0.0477   0.0776    0.1626   0.0000       1.21196   424.5189       7.63186       12.3551       2.10626      -1.64999      0.157941      -5.97899       2.26234      0.512370     -0.820698       1.31179    -0.0835367    -0.0245686    0.00239391    0.00718376    0.00629034    0.00184004  -0.000370207       6.55117       6.67104       8.20612       6.94913       5.81571       4.87739       3.22676       2.59358       1.58681      0.693022      0.522822      0.287325      0.108991     0.0420311     0.0185340    0.00533843    0.00104522   0.000148682
   9  14 2539.6189    1.8553  0.9664 11.4172  0.0034       1.24104  0.0486   0.0588   0.0852    0.1929   0.0000       1.00088   431.1316       3.59888       13.6301       13.1262      -8.88050       5.82365      -5.46618      0.996513       1.19936     -0.514722     -0.565740      0.385030    0.00344208    -0.0375680    0.00993762    0.00260237   2.92967e-05  -8.78049e-05       5.66706       7.30894       7.36631       6.60116       5.69653       4.39992       3.39530       2.15932       1.42183      0.892519      0.440604      0.233671      0.100180     0.0470825     0.0155449    0.00491188    0.00128933   0.000210579
   9  15 2677.1273    2.2599  0.9356 11.9459  0.0048       2.59449  0.0530   0.0738   0.0909    0.1835   0.0000       1.11645   449.7848       21.1261      -7.45367      -2.80111     -0.204197       1.16348      -10.1317       1.67407       3.11286     -0.899061      -1.30134    -0.0760907    0.00434922    -0.0930496    0.00883679   0.000203855   -0.00174154  -5.54018e-05       6.87229       7.56050       7.32747       7.01024       5.62652       5.12540       4.02140       2.55431       1.60956      0.952547      0.481644      0.245966      0.109543     0.0481496     0.0156331    0.00438981   0.000980374   0.000185950
   9  16 2815.3515    2.9360  0.8705 12.2069 -0.0088       1.12351  0.0463   0.1023   0.0770    0.2099   0.0000       1.08863   447.6206       11.1953       14.9325      0.133542       2.50489      -2.72489       3.86708       2.71065       1.67524     -0.966922      0.289961     -0.207616    -0.0600108     0.0121538    -0.0111585    0.00861960  -0.000511101   0.000224221       5.80435       6.61885       7.15633       5.97394       5.55886       4.24541       3.32507       2.39059       1.31496      0.812995      0.445219      0.223465      0.110148     0.0420529     0.0143119    0.00508700    0.00115620   0.000170454
   9  17 2953.7526    3.2968  0.9403 12.8466 -0.0036       1.20368  0.0465   0.1087   0.0884    0.1710   0.0000      0.846308   440.2797       18.4516       3.60037       6.32261      -5.63928      -3.58132      -5.00696       2.01326       1.53951     -0.276559     -0.222969      0.132373     0.0876983    -0.0639337     0.0170621  -5.75298e-05   0.000236418   0.000172896       5.93425       7.04045       6.72895       6.12479       5.47071       4.42561       3.57860       2.31293       1.49539      0.796573      0.448843      0.220664      0.100890     0.0407203     0.0150930    0.00421760    0.00114200   0.000186961
   9  18 3091.5405    3.5483  1.0250 13.1545 -0.0040     -0.970715  0.0544   0.1133   0.0933    0.1704   0.0000       1.07798   445.2246       13.5276       11.7390      -5.86389       7.00751      -5.59324      -3.15014      -1.65608      -1.54786      -1.86552     -0.239296     -0.478367     0.0223515    -0.0225019   -0.00230330    0.00174516   -0.00126132  -1.75587e-05       6.58112       7.46496       7.92696       7.25881       6.16138       4.79482       3.14733       2.19239       1.51640      0.971166      0.502762      0.250639      0.109043     0.0453360     0.0163286    0.00486473    0.00107262   0.000179199
   9  19 3229.7476    3.6444  1.2499 13.2318  0.0064       2.48938  0.0683   0.1111   0.1077    0.1807   0.0000       1.39834   430.2286       35.6991       7.01327       7.90678       4.52772       1.49523      -1.69196      -2.33753      -1.51386      -1.04512      0.356359     -0.337214     -0.116544     0.0505855    0.00332139    -0.0105220   -0.00101241   0.000182394       8.33980       10.8159       10.2510       10.0995       8.10888       5.58764       4.16347       2.74626       1.81245       1.07463      0.607290      0.294397      0.135246     0.0516007     0.0181101    0.00532706    0.00149676   0.000267966
   9  20 3367.9635    3.2719  1.8164 12.6997 -0.0003      0.701911  0.0762   0.0809   0.1302    0.1452   0.0000      0.637935   449.6208       22.0000       7.93086     -0.299961       8.60077      -8.20559      -5.90569      -1.52259    -0.0492589      -1.09029      0.126142      0.247735      0.357007     -0.123667    -0.0398977   -0.00316900   6.90927e-05   7.30417e-05       9.32242       11.4983       10.9485       10.3871       8.48302       6.67493       5.00269       3.43415       2.11603       1.15216      0.694887      0.323178      0.164786     0.0565977     0.0222247    0.00635122    0.00159417   0.000287582
   9  21 3506.5388    2.7024  2.8640 11.8918 -0.0064      0.562117  0.0957   0.0529   0.1603    0.1135   0.0000      0.298085   457.4449       48.9737      -24.2865       14.1457       3.68028      -1.26090      -10.5533      -4.84985      0.295379       1.38135       1.00216     -0.417139     0.0878221    -0.0629540   -0.00546812    0.00358765   -0.00177390   -0.00136487       11.7862       13.1590       13.6231       13.1238       10.8319       7.95452       5.88959       3.98137       2.61163       1.62383      0.894854      0.429649      0.202912     0.0777713     0.0266453    0.00774129    0.00190900   0.000314167
   9  22 3645.7390    2.3428  3.8006 11.5977 -0.0021      0.644008  0.1059   0.0429   0.1951    0.0977   0.0000      0.212649   418.5874       9.87241      -17.3455       29.8259       13.5249      -21.7921      -3.51758      -3.72268      -1.13518     -0.155997       1.85498     -0.726460     -0.265718    -0.0214280    -0.0284818    0.00356714    0.00119121  -0.000339727       12.9657       15.5494       14.8333       14.0813       12.0453       9.35718       6.83390       4.71997       2.94954       1.77257      0.946105      0.468224      0.208983     0.0835521     0.0285440    0.00898136    0.00223212   0.000388901
   9  23 3784.6926    1.9570  5.4103 11.0617 -0.0038      0.575467  0.1355   0.0303   0.2385    0.0873   0.0000      0.141726   426.6635       36.2454       12.5979       4.59798      -14.4325       9.04143       5.30577       2.97014     -0.916258     -0.882514      0.792659      -1.67324      0.271885      0.228763    -0.0412557    -0.0136303   -0.00279980    0.00171048       15.9689       19.2008       19.2256       17.1556       15.1899       11.8342       8.84901       6.10529       3.77726       2.21856       1.18840      0.618555      0.266339      0.112075     0.0389764     0.0123880    0.00306956   0.000489823
   9  24 3923.8104    1.6394  7.7527 10.6207 -0.0024      0.271431  0.1700   0.0218   0.3172    0.0715   0.0000     0.0981418   482.6595       31.6680       11.3013       30.5265      -31.1408      -9.35258      -3.39078      -19.8697      -6.05703      0.372521       2.63340      0.139997      0.187500    -0.0501797    -0.0783944    -0.0247976    0.00269233   0.000942561       19.5472       23.1668       23.4992       21.3406       18.4552       14.7029       10.9766       7.30966       4.76440       2.83333       1.51584      0.737747      0.341846      0.142039     0.0507187     0.0152006    0.00376274   0.000596847
  10  10 2021.5646    0.5883  0.4846 10.0635 -0.0092       7.83854  0.0349   0.0268   0.0661    0.0944   0.0000       1.93582   441.7106       3.37380       7.31062    -0.0759118       3.79692     -0.594025      -2.20956      -1.13717     -0.930144      -1.09040     -0.191281   -0.00609371     0.0603320   -0.00191665    -0.0189798    -0.0128766    0.00199649   -0.00106408       5.42373       6.08467       5.85735       4.41213       4.65006       4.41146       3.51506       2.63077       1.64362      0.944230      0.509238      0.254597      0.130991     0.0600818     0.0239690    0.00886252    0.00342652    0.00103428
  10  12 2302.9442    1.0730  0.9423 10.2257 -0.0031       2.81935  0.0511   0.0344   0.0843    0.2233   0.0000       1.22413   435.1106      -4.67352       17.5938      -1.53313       10.7950      -1.92535     -0.117876      -4.43127      -2.90172     -0.367265     -0.896946     -0.693952     -0.352451     0.0714181     0.0362805   -0.00800754   -0.00428708    0.00192479       5.61451       7.24570       7.17391       6.46930       6.28718       4.33678       3.60439       2.45083       1.68820       1.07278      0.598598      0.350809      0.174974     0.0773574     0.0325605     0.0119910    0.00404405    0.00124390
  10  13 2440.8635    1.5224  0.9593 11.0221 -0.0025       1.37790  0.0502   0.0473   0.0827    0.1924   0.0000       1.05481   440.0629       3.40201       8.25793       5.41171       2.68988       3.99736      -8.85974     0.0549179      -3.74031       1.41571     -0.924116      0.116957      0.246895     0.0858930    -0.0425231     0.0109452   -0.00421453    0.00188696       5.53080       6.75434       6.44023       6.47632       5.30963       4.85364       3.62565       2.55570       1.78606       1.14768      0.652004      0.353146      0.170323     0.0801875     0.0342836     0.0137429    0.00451925    0.00123710
  10  14 2578.7795    1.9919  0.8824 11.7212 -0.0076       1.88689  0.0434   0.0625   0.0781    0.1622   0.0000      0.974889   440.3424       7.94547       10.4331       4.78744      -3.86576      -4.91164    0.00264169      -1.12891      -3.31246     -0.579848      0.223461     -0.238930     0.0245810    -0.0729802     0.0684793    -0.0108301  -0.000794452  -0.000793788       6.21958       7.33944       7.31628       6.61011       5.69930       4.70851       3.36269       2.33953       1.62123       1.01290      0.575722      0.301794      0.155409     0.0624060     0.0300001     0.0106758    0.00371272    0.00102269
  10  15 2717.0970    2.4211  0.8112 11.8888 -0.0051       1.09488  0.0403   0.0775   0.0747    0.1792   0.0000      0.924732   433.0416       9.03051       18.1363       1.34350      -3.49286     -0.271424       4.89503     -0.320121      -1.28371     -0.345785     -0.411586     -0.113816     0.0940715     0.0667350    -0.0353073    -0.0217958    0.00445632   0.000697316       5.07040       5.92235       6.39870       5.79648       5.10328       3.85300       2.91310       2.12143       1.29611      0.873127      0.539339      0.271538      0.144768     0.0710491     0.0298804     0.0106498    0.00353057    0.00110454
  10  16 2855.8848    3.0812  0.8463 12.3794 -0.0004       2.38585  0.0411   0.0963   0.0705    0.1857   0.0000      0.954256   440.0287      0.268529       21.7211      -3.52313      -6.86118       10.4202      -1.35464      -3.86327      -1.84059      0.269105     0.0220028    -0.0277072    0.00312342     0.0101220   -0.00228297   -0.00295155   -0.00304561    0.00204289       4.98927       5.93989       5.97220       5.36163       5.05011       4.05799       3.03717       2.27392       1.52289      0.931565      0.567081      0.291373      0.157516     0.0638748     0.0295011     0.0101850    0.00376701    0.00113909
  10  17 2994.6766    3.5945  0.8663 12.6030 -0.0002      0.491724  0.0420   0.1126   0.0760    0.1916   0.0000      0.883051   437.8944       10.1855       13.3162      -1.44709       1.89598       3.23657     -0.801530      -2.77959       1.14047      -1.24930     -0.517412    -0.0768655      0.210673     0.0157733    -0.0533771   -0.00758542   0.000775591  -0.000602067       4.81750       5.79143       6.42149       5.21249       5.30382       3.92200       3.10635       2.27741       1.47396      0.933172      0.552019      0.289857      0.164075     0.0672332     0.0317749     0.0115681    0.00397228    0.00113408
  10  18 3133.1373    3.6978  1.1140 13.2419 -0.0045       2.22046  0.0585   0.1105   0.1005    0.1777   0.0000       1.00937   431.7773       15.7409       8.22688       8.31188      -2.65587      0.885181      0.838395     -0.753154      -1.29983      -1.65080     0.0252542     -0.138404      0.163382    -0.0487734     0.0113282   -0.00935798    0.00239233    0.00161672       7.30556       8.24516       7.72737       6.79716       6.48493       5.76425       4.50613       3.14447       2.15198       1.27374      0.714535      0.383780      0.179765     0.0804248     0.0322396     0.0135843    0.00462519    0.00119605
  10  19 3271.4819    3.6501  1.2715 12.8324  0.0056       1.09155  0.0584   0.1006   0.0986    0.1949   0.0000      0.961157   429.2243       41.2537       17.5973       11.8234       3.47978       3.48808      -4.48948     0.0143742       3.66992      -2.00829      -1.27840      0.249931     -0.269142    -0.0193190    0.00121563    0.00226416   -0.00303080   -0.00106483       6.01951       7.63787       7.75539       7.23648       6.04547       5.03328       3.95216       2.74270       1.89488       1.15494      0.699668      0.382338      0.180069      0.100345     0.0373762     0.0159808    0.00534003    0.00148979
  10  20 3410.3416    3.1115  2.0078 12.4488  0.0069      0.504215  0.0754   0.0696   0.1254    0.1224   0.0000      0.450086   443.9904       42.1938       5.47349       14.9436      -2.11243      -8.49074      -2.07097       1.13046       1.41401      -3.88964      -2.11517      0.618040    -0.0963316     -0.150556    -0.0301726    0.00850771   -0.00926987   -0.00242068       8.13715       9.32599       10.4217       8.91229       8.09562       6.73831       4.87592       3.70328       2.48393       1.50933      0.887675      0.496294      0.251369      0.116562     0.0475939     0.0191527    0.00680557    0.00197631
  10  21 3549.5498    2.6451  2.8851 11.9795 -0.0000       1.36643  0.0863   0.0511   0.1606    0.0980   0.0000      0.287939   426.6312       16.1209       8.46749       18.2254       15.4722       3.04222       7.12223      -4.95064      0.825201      -2.70564      -1.92570    0.00439358    -0.0185475     -0.266463    -0.0537861   -0.00308434     0.0126695  -8.65272e-05       9.40626       11.1696       11.7313       10.4561       9.69719       7.76504       5.84921       4.19771       2.88265       1.80152       1.07983      0.583283      0.301086      0.132296     0.0583318     0.0217725    0.00776319    0.00215353
  10  22 3688.7135    2.1629  4.0295 11.4152  0.0020      0.439408  0.1080   0.0352   0.1914    0.0846   0.0000      0.213892   446.7050       37.3550       16.1763       5.61285      -4.11563      -2.37858       4.50253      -9.05325      -4.95386      -1.15865      0.969825      0.225635     -0.232036     -0.257773     0.0374376     0.0173071    0.00533213   0.000579261       11.4291       14.3816       14.7131       13.5920       11.8759       9.20957       7.29279       4.87197       3.49816       2.07213       1.28440      0.687133      0.353202      0.166422     0.0699763     0.0269081    0.00918262    0.00251884
  10  23 3828.4024    1.8772  6.2075 10.9157 -0.0013      0.338491  0.1411   0.0258   0.2460    0.0738   0.0000      0.113176   425.2571       34.1867      0.635148      -1.79555     -0.488417       12.2960       8.55714      -3.85234     -0.257687       4.91429      -1.06168      -1.72574    -0.0990564     -0.164041     -0.211435    0.00826442    0.00556776   -0.00170597       14.5346       18.2549       17.6871       17.0985       14.6008       12.3025       9.56865       6.78177       4.45342       2.88988       1.68328      0.898090      0.439853      0.220260     0.0915766     0.0352444     0.0113997    0.00336923
  10  24 3968.0672    1.6231  7.8282 10.6278 -0.0019      0.371904  0.1662   0.0208   0.2959    0.0654   0.0000     0.0934556   414.8915       46.8776       58.5404       14.8802      -15.2116      -5.48652      -1.42804      0.559173       6.09831       1.83078     -0.217569      0.126023      -1.00948     -0.152977     -0.115506     0.0466696    -0.0133657   -0.00235665       16.9987       20.8905       21.0013       19.5059       17.4696       14.3039       11.1037       7.95336       5.37358       3.29665       1.98386       1.05092      0.543391      0.251795      0.107967     0.0405527     0.0141296    0.00407492
  10  25 4107.8358    1.3276 10.7650 10.3844 -0.0006     0.0326874  0.2226   0.0163   0.4028    0.0532   0.0000     0.0820761   431.6907       76.3428      -17.2740      -27.7837       25.9510       2.76429     0.0922977      -3.54726       1.73334      -6.63640      -2.13995       2.89125      0.163582    -0.0400953      0.104384   -0.00602895   -0.00317948    0.00567640       20.8868       25.6424       26.9483       24.6856       21.8707       17.9563       13.7298       9.93894       6.64321       4.29900       2.52258       1.39127      0.717202      0.332866      0.146858     0.0558855     0.0187255    0.00551409
  10  27 4388.4789    0.9327 16.1628 10.2425  0.0022    -0.0626264  0.4052   0.0123   0.6980    0.0440   0.0000     0.0918051   430.7795       129.956       73.3686      0.498681       3.73508       20.9255       13.1875      -9.13703       12.7220       7.85671      -4.23940      -4.59471     -0.918752      0.537420     -0.520439      0.190050    -0.0129213   -0.00802117       31.6231       40.4541       40.2329       39.9583       33.2294       28.2991       21.7714       15.7910       10.7547       6.88522       4.10665       2.28337       1.17109      0.558163      0.238018     0.0919692     0.0298531    0.00841464
  11  10 2058.0416    0.6718  0.5126  9.9909 -0.0109       6.81410  0.0399   0.0267   0.0589    0.1055   0.0000       1.53836   441.8540       6.74062       7.57945      -2.26599       4.56786      -6.72131      -4.86152     -0.874526      -3.49202      -1.77825     0.0346555     -0.240417     0.0830681    -0.0117215     0.0935310   -0.00942832   -0.00795302    0.00388320       5.15850       6.15396       7.70766       6.17733       4.92301       4.31417       3.28959       1.97938       1.39496       1.01107      0.543856      0.346717      0.196797      0.103698     0.0438545     0.0235146     0.0106354    0.00401641
  11  11 2199.9407    0.9351  0.6965 10.3922 -0.0134       5.76263  0.0345   0.0337   0.0735    0.1327   0.0000       1.24146   432.7849       4.76112       4.45532     -0.475389      0.828449      -3.17866       2.50020      -2.92815      -2.33940      -1.11301      0.429733     -0.617644     0.0512660     0.0863057     0.0372006   -0.00607808    0.00289355   -0.00268627       4.10880       4.78112       4.61071       4.92405       4.38188       3.55247       2.58566       2.09081       1.50762      0.960378      0.581217      0.386936      0.200307      0.106962     0.0485731     0.0201239    0.00742677    0.00274284
  11  12 2340.1730    1.2182  0.8628 10.5374 -0.0094       4.93070  0.0419   0.0399   0.0764    0.1990   0.0000      0.950085   438.9812      0.829276       2.72884       7.90660       4.81654      -1.83740     -0.325139     -0.614990     -0.660970      0.882962      0.598600      0.291520      0.150914    -0.0847831    0.00892944    -0.0469917    -0.0287528  -0.000340208       4.39602       5.71656       5.27635       5.52077       4.34883       4.24217       3.40936       2.59562       1.73702       1.17057      0.737622      0.423166      0.216931      0.113815     0.0565002     0.0254929     0.0105609    0.00350935
  11  13 2478.6946    1.6538  0.9719 11.0794 -0.0028       3.39259  0.0446   0.0496   0.0781    0.2278   0.0000      0.983269   432.9299       5.89837       5.04672       5.00093       2.13781     -0.328478      -1.99967      -1.71829       1.80351     -0.953416      -1.07994     -0.251430    -0.0408132    -0.0160184    -0.0443474   -0.00456260    -0.0101222   -0.00235104       5.01758       5.55441       5.56196       5.75921       5.12420       4.18903       3.42990       2.45232       1.69702       1.16128      0.801591      0.446847      0.234012      0.121272     0.0577160     0.0266724    0.00966453    0.00331729
  11  14 2617.0283    1.9505  1.0173 11.9700 -0.0089       1.93651  0.0483   0.0587   0.0899    0.1612   0.0000       1.08808   445.4881       7.93479      0.324448      -10.0615       4.96784       5.18281      -2.99627      -3.71985     -0.897391      -1.69100     -0.184247     0.0770851      0.128729     -0.139974    -0.0403100    -0.0328269   -0.00618003   -0.00359536       5.25549       6.17058       6.09640       5.94609       5.47526       4.51598       3.56865       2.53962       1.68383       1.25343      0.816099      0.480653      0.228787      0.124973     0.0553794     0.0273482    0.00945331    0.00356112
  11  15 2756.2255    2.6152  0.9083 12.4963 -0.0142       2.33270  0.0436   0.0794   0.0768    0.1406   0.0000       1.19891   436.8892       20.1986       11.5725       3.78059      -4.87632       2.90290       4.11295       2.62196     -0.193691    -0.0842048       1.15782      -1.25386    0.00856588    -0.0393477     0.0605531    -0.0201815    -0.0127445    0.00187165       4.78754       6.12896       6.19851       5.86820       5.03153       4.48646       3.26044       2.35076       1.58156       1.15258      0.700471      0.419516      0.222159      0.108532     0.0516134     0.0228541     0.0100553    0.00356825
  11  16 2895.4997    3.2618  0.7861 12.9199 -0.0044      0.233183  0.0378   0.1037   0.0677    0.1362   0.0000       1.12588   440.5668       19.2401       20.6748      -6.70141      -1.12401       2.48568       6.16114      -1.21590      0.632313      -1.41802      0.505877     0.0443315      0.399308    -0.0720684     0.0243835    -0.0148597    -0.0108164   -0.00530682       4.48994       6.05697       6.07871       5.93167       4.86153       4.13312       2.87161       2.18474       1.40690      0.989318      0.566063      0.367131      0.184279      0.102407     0.0454080     0.0214192    0.00783640    0.00330278
  11  17 3034.7003    3.8290  0.8338 12.9610 -0.0062      0.530462  0.0421   0.1166   0.0687    0.1675   0.0000      0.777693   430.4034       9.00378       3.19151       9.96965       3.20874      -6.75697       1.15254      -3.63758       3.12791      -2.23505     -0.151006      0.135976      0.257323     -0.219575   7.04193e-05     0.0245534     0.0118851   0.000982895       4.46851       5.40616       5.17682       5.22644       4.75675       4.14151       2.92803       2.15130       1.54252       1.15497      0.726164      0.433282      0.237014      0.107628     0.0560484     0.0207454     0.0103194    0.00321787
  11  18 3173.6607    3.7942  0.9832 12.9622  0.0033       1.86692  0.0520   0.1152   0.0908    0.1719   0.0000      0.877635   436.9157       17.9456       7.69255       4.53264       9.37716      0.419702       4.72910      -1.63318       2.04736      -1.49963      -1.36328      0.133315      0.146509     0.0172565    -0.0210264    -0.0228819   -0.00698218    0.00689489       7.07386       7.58166       5.85164       5.81146       6.49571       5.94823       4.59158       3.17150       2.29234       1.64352       1.07167      0.596413      0.290935      0.126038     0.0538392     0.0210980    0.00841356    0.00300923
  11  19 3312.6424    3.3995  1.4526 12.7851  0.0022       1.12683  0.0621   0.0835   0.1003    0.1517   0.0000      0.821353   440.0769       31.6669       9.52842       12.8897     -0.796286       1.18738     -0.295727      0.734642      0.964657     -0.118944      -1.08876     -0.345853     -0.129470    -0.0313684     0.0141744    -0.0602094   -0.00310080    0.00235945       6.34734       7.78414       7.92297       7.44355       7.00997       5.40116       3.96673       2.90939       2.00614       1.40582      0.897362      0.528935      0.291161      0.143809     0.0666851     0.0285323     0.0110240    0.00390801
  11  20 3451.8504    2.9361  2.3201 12.0038  0.0007      0.324456  0.0737   0.0563   0.1255    0.1148   0.0000      0.374696   443.1304       22.6697       14.1474       5.76453       9.56524      -1.22735      -6.39269      0.797426       1.34311      0.828314     -0.645637     -0.206091      0.105517     -0.186479     -0.213195     0.0171250    0.00423928   -0.00760079       7.16998       9.00555       8.64491       8.73509       7.48894       6.46999       5.04913       3.80400       2.67059       1.71749       1.13484      0.634718      0.352609      0.172876     0.0893066     0.0365425     0.0148226    0.00518272
  11  21 3591.5431    2.4190  2.9190 11.8884 -0.0034      0.362673  0.0881   0.0437   0.1510    0.0934   0.0000      0.268810   451.4283       24.4750      -13.6547       17.2427       7.29723       2.36745       1.85649      -3.55610       4.98766      -2.52824    -0.0393743     -0.145940      0.156164     -0.570447    -0.0370849     0.0125985   -0.00445657   -0.00269084       9.46021       11.5509       12.1250       11.4633       9.80174       8.01701       6.18849       4.47571       3.04202       2.04429       1.28686      0.754553      0.397411      0.205715      0.103365     0.0434545     0.0177893    0.00635652
  11  22 3731.4729    2.0290  4.6632 11.2326 -0.0013      0.703948  0.1126   0.0298   0.1996    0.0716   0.0000      0.156448   444.2892       41.7755       9.81168       20.5417      0.163685     -0.305610      -5.61160      -2.48461      0.540036      0.130103       1.70566      -1.30760      0.143029      0.109269     -0.177659     -0.118399   -0.00398391   -0.00429192       11.1320       13.4296       14.0388       13.4261       11.4094       9.80319       7.67648       5.80757       3.93632       2.61528       1.61265      0.962069      0.501867      0.266436      0.131760     0.0570421     0.0227860    0.00834120
  11  23 3871.3723    1.7058  6.2155 11.0509 -0.0035      0.455051  0.1376   0.0235   0.2591    0.0592   0.0000      0.125587   443.9269       21.2289       12.3210      -9.04602       1.15990      -8.69714       4.87211      -4.00266      -8.46562      -10.1521       2.48671      -1.81939     -0.781232     -0.922544    -0.0912043    -0.0359054  -0.000989524   -0.00209340       13.4166       16.0903       16.7219       16.1089       14.1756       11.9032       9.31054       6.75685       4.79945       3.23795       2.05817       1.20144      0.655051      0.332836      0.160752     0.0697075     0.0284769     0.0100949
  11  25 4151.4197    1.2150 10.9824 10.4216 -0.0016   -0.00454027  0.2205   0.0153   0.4198    0.0503   0.0000     0.0812401   437.0151      -11.4899      -61.7607       27.3612       36.3042     -0.947341       7.81162       7.99737       10.9156       7.62268     -0.989268     0.0290956      -1.22128      0.213259     -0.382531     0.0335785     0.0452763     0.0257466       19.4435       24.4828       24.3218       23.9242       21.7869       17.7055       14.5152       10.6266       7.68983       5.10140       3.17435       1.93386       1.05237      0.550784      0.264557      0.113385     0.0447409     0.0161693
  11  26 4292.1782    1.0366 13.7912 10.3571 -0.0022    -0.0450518  0.3089   0.0135   0.5435    0.0446   0.0000     0.0861828   413.1353       44.7465      -41.7275      -27.5033       25.7414       36.2024      -11.7670      -32.8453       15.6213       8.10392      -1.45929      -3.45515     -0.841991     -0.369403     -0.133429      0.165921    -0.0119603    0.00249376       24.3016       31.2080       31.4051       30.3311       27.4319       22.6129       18.4258       13.5847       9.65129       6.43737       4.07609       2.42332       1.31383      0.688306      0.330461      0.146716     0.0566653     0.0207437
  11  27 4432.0254    0.8946 17.4777 10.2310 -0.0052     -0.203740  0.4386   0.0106   0.7092    0.0404   0.0000     0.0944820   453.3625      -8.09130       12.6778       43.5113       28.6860      -22.6643       6.96804       40.0711      -17.4233      -1.09962       1.70966       3.60474       1.43901      -1.06889      0.242631   -0.00766900    -0.0859688    -0.0211019       30.7113       37.9990       40.1983       38.3903       34.7192       28.8476       22.5719       17.5524       12.3986       8.23234       5.30727       3.13669       1.81754      0.961946      0.445582      0.206213     0.0764465     0.0282241
  12   9 1950.0351    0.4843  0.4322  9.9370 -0.0047       7.29274  0.0331   0.0205   0.0542    0.0769   0.0000       2.16854   439.0201      0.255258       10.6716      0.309976      -1.44375      -2.15920      -2.50211      -1.94595      0.692434     -0.228791     -0.786297      0.526960     -0.143090     -0.103982    -0.0122136     0.0404164    0.00192108   -0.00448375       3.67451       4.18978       4.04234       5.30452       3.82261       3.48664       2.44211       2.38238       1.47793       1.03066      0.672660      0.498714      0.239291      0.145397     0.0757906     0.0423533     0.0198302    0.00767979
  12  10 2093.7454    0.7292  0.4921 10.1843 -0.0046       7.98486  0.0278   0.0272   0.0528    0.0904   0.0000       1.61818   435.6257      -5.76968       9.04840      -3.19078       1.55711      -3.28506      -2.02133     0.0178795       1.56763      -1.38977      0.792794     -0.150424      0.248368     0.0670179     0.0314834   -0.00107906     0.0128466   -0.00242152       3.47786       4.30673       4.48555       4.17882       3.78329       3.19172       2.48985       1.82850       1.30354      0.879122      0.616068      0.383493      0.201024      0.116933     0.0564986     0.0261536     0.0129065    0.00502397
  12  11 2235.9621    0.9489  0.6771 10.5530  0.0010       6.78013  0.0399   0.0316   0.0645    0.1148   0.0000       1.35541   440.4162       2.76853       8.85113     -0.888929      -3.68856       6.45209      -4.99733     0.0116345     -0.268315       1.70519     -0.680065     -0.147429      0.576487    -0.0444382    -0.0458317     0.0302017  -0.000768977  -0.000543360       4.89621       5.97523       5.90876       5.29375       4.81761       4.12285       3.60275       2.70824       2.03336       1.36360      0.814077      0.438814      0.279476      0.147424     0.0811727     0.0325340     0.0158591    0.00673809
  12  13 2515.6030    1.7564  0.9880 10.9349  0.0021       2.21730  0.0483   0.0471   0.0722    0.2484   0.0000      0.835223   442.7656      0.862570       11.9498      -6.96813       5.08137       4.84781      -3.62270      0.167590       1.10306      0.604227      -1.13140      0.508491     -0.138974    -0.0260285     0.0636196     0.0335180    0.00858033    0.00511715       4.86455       5.18315       5.64810       5.90773       5.31088       4.23654       3.36547       2.77465       2.27483       1.44584      0.796683      0.517188      0.329848      0.212160      0.111236     0.0532468     0.0206989    0.00839516
  12  14 2654.7522    2.1524  0.8748 11.8373 -0.0082       1.71303  0.0396   0.0685   0.0758    0.1918   0.0000      0.938931   438.9163       9.96656       16.0657       2.28831       5.48398      -9.68213      -5.66251     -0.576779       2.06044      -2.86852     -0.639598      -1.62217     -0.326773     -0.188328      0.103583    -0.0342498    0.00775398    0.00861218       3.71095       4.59182       4.78468       4.59008       4.26735       3.73495       2.91519       2.16680       1.76637       1.09991      0.780827      0.532374      0.257192      0.171957     0.0784220     0.0393391     0.0179258    0.00731453
  12  15 2794.5938    2.8333  0.8063 12.5977 -0.0036       1.48570  0.0375   0.0845   0.0681    0.1525   0.0000      0.950537   443.0061       20.4970       7.36385       4.39674      -7.11973       9.30098      0.869799      -4.89391      -2.40993      -1.25017     -0.321409     -0.256560     -0.442524     -0.119932     -0.108943    -0.0264181    -0.0212808   -0.00398851       4.11328       4.88396       5.30669       5.17174       4.23129       3.69923       3.38787       2.34082       1.74879       1.12832      0.794130      0.472825      0.285721      0.135417     0.0781244     0.0409199     0.0187693    0.00847081
  12  16 2934.5392    3.3337  0.8644 12.9714 -0.0043       1.75773  0.0399   0.0959   0.0673    0.1385   0.0000      0.930419   439.9861       12.0391       14.6162       13.1141      -2.93052      -5.28965       1.87974     -0.915583      0.162710      -2.11975      0.537054     -0.208796      0.539686    -0.0489291    -0.0181709    0.00110055    0.00564671   -0.00526139       4.06658       5.04584       5.69913       5.15843       4.55610       4.04305       2.95463       2.27646       1.55813       1.12815      0.730437      0.455589      0.270044      0.145208     0.0752297     0.0350262     0.0167625    0.00698333
  12  17 3074.0602    3.7907  0.8785 13.2460 -0.0048       1.95562  0.0407   0.1070   0.0686    0.1369   0.0000      0.872118   442.1189       25.0358       5.78837       7.37261      -2.07682      0.127839      -1.71391      -6.22031       1.94295      -2.38236     -0.215142     -0.721875      0.451336     -0.142349    -0.0431730    -0.0392355    0.00265214    0.00368368       4.34694       4.88316       4.79256       5.28356       4.88799       3.77261       2.86523       2.50077       1.97002       1.26272      0.744688      0.446818      0.306203      0.185773     0.0965702     0.0442373     0.0185663    0.00709075
  12  18 3213.5637    3.6291  1.2670 13.0481 -0.0031       2.49451  0.0537   0.0952   0.0915    0.1512   0.0000      0.933671   430.5379       32.8449       23.0018       12.6688      -8.14721      -3.84041      -9.64106      -5.08507      -2.65533     -0.954947      0.843323    0.00431032     -0.333692      0.127900    -0.0458768    -0.0241178    -0.0347619    -0.0177118       4.80016       5.63744       6.00628       6.08041       4.99771       4.86399       3.67599       2.80010       2.05927       1.46577      0.933603      0.619487      0.359838      0.184304     0.0976556     0.0504251     0.0209865    0.00906541
  12  19 3352.8666    3.2127  1.7143 12.7902 -0.0085      0.182419  0.0645   0.0705   0.1119    0.1082   0.0000      0.674547   449.3738       32.2653       13.4984       9.03555      0.528180      -3.61377      -3.04455       1.47295     -0.852798     -0.766886      -2.57092      -1.84231      0.946441      0.102826     0.0276283     0.0288384    0.00365375   -0.00710293       6.03322       7.21577       7.58748       7.06826       6.21019       5.44419       4.60817       3.56333       2.62249       1.72793       1.10558      0.708673      0.382369      0.205426      0.109413     0.0571473     0.0244964     0.0102397
  12  20 3492.6847    2.7887  2.3944 12.3081 -0.0020      0.439501  0.0766   0.0533   0.1288    0.0939   0.0000      0.325893   455.2338       31.5657      -3.36478       23.5759      -2.70574      -11.3842     -0.622157     -0.719749       2.30746      -4.91714       1.03565      -1.66921      0.152181   -0.00921263     -0.137807     -0.143105   -0.00963765     0.0275355       7.19350       9.09364       9.13092       8.70935       7.84438       6.60969       5.42922       4.24066       2.98886       2.10622       1.31011      0.819061      0.459737      0.257096      0.132035     0.0638976     0.0294006     0.0118713
  12  21 3633.2003    2.3152  3.8246 11.5087  0.0011      0.877055  0.0941   0.0354   0.1677    0.0735   0.0000      0.175550   436.8193       24.8875       11.2879       7.67498       10.3324      -6.88046       7.65128      -9.55740    -0.0425340      -4.55796      -1.38590      -1.03799      0.388798      0.153933    -0.0153886     -0.139975    -0.0802817   -0.00893558       8.43954       10.7871       10.6032       10.8974       9.45360       8.16818       6.54494       5.06419       3.58644       2.55301       1.63308       1.02122      0.591754      0.330715      0.170588     0.0809468     0.0378015     0.0152334
  12  22 3773.2549    1.8709  5.6728 11.1572  0.0008      0.651700  0.1231   0.0249   0.2266    0.0592   0.0000      0.131908   427.8217       32.3696       2.24479       8.19619      -1.82586       5.38896       2.93328      -8.08367      -2.98246      -3.35093     -0.953319      -1.75098      0.435049     -0.554609     -0.311392      0.195574      0.110491   -0.00993932       10.5751       13.1188       13.5088       13.3620       12.3165       10.2511       8.39321       6.30475       4.73209       3.19983       2.10932       1.37466      0.767608      0.438512      0.223489      0.111157     0.0492113     0.0199840
  12  27 4477.2118    0.8266 17.5629 10.1978 -0.0037      0.107193  0.4478   0.0095   0.7013    0.0374   0.0000      0.103317   436.6600       85.4913      -20.1125       7.67452      -11.1572      -23.2880       1.20316       20.9668       13.9285       13.5965      -8.75874     -0.941007       2.73485      -2.34694     -0.837235     -0.217233      0.131095     0.0968596       27.6381       34.9069       37.5340       35.1446       33.1550       27.8622       23.0561       17.7290       13.1558       9.17039       6.20726       3.83875       2.34570       1.29206      0.683973      0.340233      0.145240     0.0628772
  13   9 1983.9244    0.5642  0.3824 10.1514 -0.0063       8.03777  0.0278   0.0235   0.0429    0.0722   0.0000       1.94980   438.4351       3.17145       14.1230      -4.47852     -0.326922      -2.33882      -2.82384      -1.71688      -1.17260       1.43879     -0.320190      0.416473    -0.0773010     -0.141860     0.0194880   -0.00914081     0.0129332    0.00413114       2.88102       4.11750       4.30500       4.33271       3.55964       3.01056       2.53606       1.59048       1.38082      0.874014      0.604007      0.379148      0.227781      0.151968     0.0718259     0.0478403     0.0182312     0.0106315
  13  10 2128.5924    0.7479  0.6494 10.2445 -0.0052       7.99013  0.0333   0.0244   0.0622    0.0976   0.0000       1.48693   432.5692       6.55513       21.9819      -3.41675       5.03491      -1.09700     -0.176402      0.225427      0.876927     -0.878533      0.172305     -0.528325     -0.225344     -0.171685     -0.231950     0.0459600     0.0694109   -0.00185383       3.27439       3.87622       3.95077       3.92734       3.81549       3.46188       2.73943       1.95552       1.51287       1.07282      0.845033      0.518494      0.352992      0.188239      0.112383     0.0511343     0.0260291     0.0112389
  13  11 2271.2849    1.0526  0.7164 10.7605 -0.0023       5.12545  0.0348   0.0324   0.0633    0.1150   0.0000       1.18160   434.5107      0.642532       11.1157       2.48268       1.69714     -0.258521      0.763087      -2.53460       3.60552   -0.00936793     -0.706453      -1.04245     -0.235645     0.0277229     0.0268177    -0.0436711    0.00529736    0.00578783       3.39909       3.94991       4.15172       4.11516       3.67385       3.36097       2.79634       1.94935       1.62456       1.16449      0.774725      0.503468      0.320375      0.188522      0.100945     0.0538703     0.0253062     0.0112894
  13  12 2411.8773    1.3832  0.9754 11.0243 -0.0065       2.84249  0.0420   0.0373   0.0783    0.1497   0.0000      0.909034   435.6464       5.49425       20.7235      -8.11485      -1.84147      -1.69429       2.02439      0.170361      0.452789      -2.54852       1.09773      0.338403      0.278189    -0.0936986     0.0207883    -0.0211085     0.0335137     0.0224919       3.88009       4.58597       4.87137       5.12524       4.62036       3.73434       3.09254       2.41587       1.80211       1.36562      0.860000      0.566166      0.358883      0.215752      0.120141     0.0661980     0.0323863     0.0142309
  13  13 2551.8948    1.8442  0.9547 11.3590 -0.0043       3.03946  0.0435   0.0500   0.0694    0.1963   0.0000      0.901664   440.8490       10.0415       10.7515       13.3706       1.79501       1.28742      -1.75870      -4.33069      0.613109     -0.872992       1.57677     -0.686774      0.443643      0.123386     0.0642343     0.0104102     0.0168890    0.00113955       4.20674       4.94423       4.81014       5.08536       4.72531       4.05265       3.04623       2.55140       1.93458       1.43268      0.915594      0.553858      0.368413      0.228293      0.127218     0.0669751     0.0317438     0.0129473
  13  14 2691.8586    2.3275  0.9135 12.1830 -0.0051       3.63478  0.0396   0.0657   0.0727    0.1609   0.0000       1.01109   441.1558       6.84599       4.08915       3.92797       5.17718      -2.10069      -2.47572      -3.81590     -0.729701      -2.14607       1.11572      -1.02104     -0.155217    0.00103526     0.0805957     0.0180209    -0.0104781   -0.00724751       3.78028       4.54175       4.70759       4.65583       4.28066       3.76899       3.00281       2.37035       1.77864       1.25944      0.895600      0.550224      0.343283      0.203886      0.112227     0.0569655     0.0275993     0.0125248
  13  16 2972.8171    3.5844  0.8753 13.0344 -0.0088       2.72593  0.0355   0.1028   0.0699    0.1602   0.0000      0.873117   440.3571       11.5368       15.5315       6.62587       3.76173       5.54363       1.50252      -4.29247     0.0483973      -1.75718      -1.45971      -1.29391      0.109153    -0.0542910      0.120056    0.00707236    0.00395444    -0.0115430       3.53812       4.36970       4.47994       4.41044       4.04208       3.59259       2.74714       2.22451       1.64466       1.18145      0.799089      0.514765      0.319751      0.184180      0.106974     0.0531458     0.0255515     0.0120814
  13  18 3252.5621    3.5816  1.3002 13.1004 -0.0011      0.828841  0.0522   0.0859   0.0879    0.1406   0.0000      0.712514   434.8041       30.8433       15.4747       4.57860      -5.71768       2.47219      -1.46828     -0.455708       1.26522      -2.97062      0.559004     -0.662282     0.0296656    -0.0189105     0.0413388    -0.0119103   -0.00905541   -0.00293544       4.44790       5.78545       5.57238       5.62978       5.31347       4.47840       3.72708       3.05166       2.35013       1.67123       1.09051      0.694342      0.440621      0.248686      0.142692     0.0746071     0.0359075     0.0164276
  13  19 3392.7792    3.0352  1.9475 12.7948  0.0011       1.87560  0.0654   0.0621   0.1163    0.0881   0.0000      0.479310   432.6798       18.8316       22.2768       20.0441     -0.812253      -2.58948      -11.1707      -3.75960      -1.36531       2.80263     -0.105024      -1.48403     -0.377323     -0.286352     0.0167720     0.0405309     -0.125248    0.00638958       5.31814       6.57513       6.96905       7.06880       6.22343       5.40956       4.34317       3.60202       2.57018       1.84524       1.25009      0.835612      0.497435      0.296178      0.169405     0.0871385     0.0446661     0.0210514
  13  20 3533.0473    2.6722  2.8735 11.9260 -0.0020       1.22918  0.0759   0.0429   0.1324    0.0811   0.0000      0.273272   437.9061       50.3550       3.85890       15.6387      -6.33673      -5.62781      -3.01611      -7.37162     -0.528119      -6.23061      -1.58044     -0.522298      0.891961    -0.0671828      0.147531      0.105752    0.00663873   -0.00698288       6.39887       7.75474       8.19466       8.17798       7.51120       6.41797       5.32714       4.09130       3.12564       2.20925       1.51576       1.01463      0.618853      0.361695      0.206243      0.104864     0.0536403     0.0244583
  13  21 3673.4205    2.2335  4.0843 11.4914  0.0009      0.407936  0.0947   0.0315   0.1675    0.0670   0.0000      0.173154   442.8090       20.9713     -0.752886       32.0701      -9.53477      -14.8516      -12.5409      -6.35592       6.97144      -2.06716      -2.94648       2.55940      -1.05907     -0.287823     -0.290601      0.164417    -0.0150736   -0.00569358       7.85098       9.94514       10.0235       10.0894       9.28293       8.05717       6.72981       5.29947       3.79604       2.87733       1.91437       1.28099      0.769450      0.454428      0.247723      0.127639     0.0618196     0.0290579
  13  22 3814.3153    1.8824  5.7998 11.0246 -0.0029      0.440595  0.1189   0.0232   0.2075    0.0610   0.0000      0.107230   422.9092       28.3530       3.25422       16.5851       3.41282      -4.28057      -2.31677       6.40240      -2.52675      -6.56942     -0.618843      0.882078      0.804077     0.0685613    -0.0184925    -0.0994397    -0.0938421    -0.0545259       9.66989       12.0235       12.5753       12.5980       11.6820       9.79346       8.31364       6.39872       4.83581       3.45853       2.38861       1.51407      0.963211      0.554567      0.318099      0.163662     0.0796962     0.0382263
  13  23 3955.2497    1.5242  7.8115 10.9184 -0.0026      0.503691  0.1554   0.0185   0.2834    0.0482   0.0000     0.0994138   455.9683       65.7936       22.6180     -0.352142       15.3661      -7.28999      -20.4912      -3.74315       4.25790      0.819880      -3.88570     -0.873256       1.04817      0.667028     -0.465565     -0.300047     0.0880219      0.124039       11.9605       15.1878       16.3077       15.8085       14.5783       12.6763       10.4514       8.22918       6.04949       4.37226       3.06801       1.97398       1.23740      0.717952      0.403336      0.209444      0.101183     0.0490422
  14   7 1723.5488    0.2920  0.2445  9.9425 -0.0224       16.3554  0.0217   0.0162   0.0398    0.0496   0.0000       5.60164   440.3797      0.170078       8.84118     -0.336174     -0.939960      -4.73686       2.09286       2.01035     -0.841631      -1.38507     -0.506884     -0.268509      0.414780    -0.0399338     -0.113204    -0.0421548  -0.000222267   -0.00944892       2.13065       2.63077       3.06968       3.03399       2.74352       2.45319       2.00022       1.39579       1.32649      0.905963      0.501885      0.428911      0.251078      0.160366     0.0921466     0.0573759     0.0253617     0.0160752
  14   8 1870.8877    0.4294  0.2918 10.0339 -0.0041       11.7377  0.0264   0.0195   0.0368    0.0600   0.0000       3.35604   439.3161      -5.74601       14.4172       2.91029      -3.52595     -0.998961       1.45633     0.0543975     -0.561881     -0.476819      0.977095   -0.00177468     -0.233166     0.0217378    -0.0713581     0.0154695    0.00555296   -0.00514436       2.72028       3.17932       3.27091       3.64128       3.09060       2.81816       2.20960       1.77025       1.34227       1.06852      0.754143      0.397119      0.277607      0.184623      0.116826     0.0617553     0.0327551     0.0177239
  14   9 2017.0690    0.5793  0.5064 10.0664 -0.0009       8.10289  0.0293   0.0213   0.0560    0.0844   0.0000       1.79779   440.7556       6.37183       8.42390       5.18401      -3.72598    -0.0797656       5.79733     -0.944825      -1.25513     -0.235460      -1.06527     0.0483951      0.226478     0.0230910    -0.0556450     0.0649743     0.0506196    -0.0345358       2.99180       3.28496       3.37122       3.84617       3.39658       2.80096       2.60767       2.01033       1.60313       1.17120      0.895477      0.540638      0.303665      0.200458      0.140907     0.0761401     0.0393936     0.0182236
  14  11 2305.8553    1.1391  0.8596 10.6759 -0.0104       5.39867  0.0368   0.0319   0.0698    0.1278   0.0000       1.07309   433.9251       3.02557       18.6109       1.39620       1.65744      -3.14206      -1.87946       1.67168      -1.34085      -1.38197     -0.469507      0.443143      0.414261     -0.120087    -0.0825268      0.201853    -0.0329386     0.0215682       3.22923       3.84079       4.07970       4.18118       3.80529       3.25603       2.68313       2.23176       1.74375       1.23647      0.849749      0.579770      0.370888      0.231060      0.127609     0.0762618     0.0392043     0.0209441
  14  12 2446.8061    1.4983  0.9636 10.9399 -0.0015       1.77903  0.0391   0.0377   0.0700    0.1575   0.0000      0.875239   437.0639     -0.409185       7.15041       3.43361       1.92997      -1.16977      -6.64094      0.414266      0.395208      -2.04506      0.136147     -0.656417     -0.510012     -0.237355      0.262566     0.0948072    -0.0997738     0.0144353       3.25294       4.25784       4.45102       4.31480       4.04172       3.72135       2.85134       2.36406       1.75487       1.26581      0.926576      0.636208      0.397953      0.245407      0.150396     0.0784011     0.0406985     0.0208640
  14  13 2587.4531    1.9681  0.8907 12.0108 -0.0010       3.33523  0.0394   0.0531   0.0657    0.1173   0.0000      0.953598   441.7860       8.07836       13.3748     -0.474023       6.17154       2.30156      -5.49517      0.653063       3.65168     -0.178980      -1.07701     0.0563816     -0.553346      0.235499    -0.0943571    -0.0269782    -0.0601709    -0.0101484       3.30358       3.72702       4.11766       4.27893       4.09043       3.28855       2.90603       2.36141       1.73483       1.27029      0.895149      0.645888      0.430810      0.258117      0.141270     0.0819102     0.0450966     0.0243242
  14  14 2728.4086    2.5351  0.9227 12.0750 -0.0039       4.15616  0.0373   0.0686   0.0710    0.1723   0.0000       1.14181   438.6202       8.75633       10.5673       2.89023      0.500125      -6.04005      -3.62020      -1.17809      0.407906      0.350865     -0.983943     -0.973955      0.373521     -0.481859    -0.0501869     -0.149820    -0.0151554    -0.0177251       3.02837       3.92549       4.19662       4.22415       3.71607       3.48130       2.68224       2.08795       1.65467       1.18191      0.807460      0.573672      0.381995      0.225255      0.131676     0.0716707     0.0408976     0.0191731
  14  15 2869.3186    2.9084  0.8995 12.7720 -0.0053     -0.192699  0.0356   0.0773   0.0708    0.1442   0.0000       1.05437   445.7988       9.33314       19.7830       5.23527      -3.08664      -2.60086      -1.42369     -0.520273     -0.439649      -2.53051       1.63691     -0.559949     -0.164728     -0.201750    0.00343000    -0.0309256    -0.0115187   -0.00303291       2.88032       3.84155       3.85588       4.03216       3.59787       3.27736       2.68848       2.21007       1.65071       1.24738      0.893939      0.574888      0.394919      0.229593      0.139962     0.0788309     0.0386218     0.0204047
  14  16 3010.2760    3.5801  0.9116 12.8801 -0.0046      0.207043  0.0388   0.0928   0.0691    0.1723   0.0000      0.879364   434.5348       12.2290       10.4539      0.116786       4.15146       2.18792      -2.39489      -3.58972     -0.347189      -1.30531      0.513288      0.190087       1.11702     -0.329250    -0.0375463    -0.0390298    -0.0381188   -0.00536509       3.44303       4.51699       4.64851       4.20659       3.98987       3.61582       3.16998       2.46221       1.91660       1.41045      0.956052      0.678372      0.418237      0.248375      0.137985     0.0734468     0.0396010     0.0183210
  14  17 3150.7312    3.6892  1.1091 13.1435 -0.0023     -0.230574  0.0437   0.0914   0.0816    0.1681   0.0000      0.900630   437.1043       15.5194       11.1913       5.02097      0.747212      -1.95588      -3.81471     -0.893165       1.90490     -0.766472     -0.556034     -0.383030     -0.332277     -0.168993      0.118577    -0.0624372    -0.0732892    -0.0241368       3.67731       4.38207       4.48381       4.75909       4.30512       3.74175       3.20215       2.41128       2.06283       1.53321       1.07965      0.635785      0.422239      0.272004      0.173212     0.0969484     0.0497671     0.0240621
  14  18 3291.0767    3.4357  1.4110 12.9470 -0.0043      0.316257  0.0512   0.0751   0.0942    0.1257   0.0000      0.566342   434.4509       22.6390       10.3435       12.0186      -18.6886      -4.73541       4.46061      -11.8416      -6.29374      -1.86797     -0.927248      -1.23074      0.335681     0.0504507     -0.140880      0.132876    -0.0386193    -0.0339561       3.80032       4.89849       5.15328       5.08345       4.77744       4.36384       3.29803       3.04062       2.17189       1.65482       1.14406      0.742264      0.522402      0.308629      0.176013      0.104262     0.0541641     0.0275063
  14  19 3431.6751    3.0317  2.1339 12.3496  0.0031      0.573604  0.0640   0.0544   0.1141    0.1014   0.0000      0.347660   431.9046       20.0968       21.1231     -0.844195       3.04683       13.6768      -4.35342      -9.50139       9.00537       3.08406      -1.93794     -0.908034       1.18094    -0.0923622     -0.361365     -0.170589      0.102316     0.0388100       4.87870       6.41214       6.43870       6.61978       6.03321       5.32263       4.45726       3.54927       2.88801       2.13624       1.43466      0.951338      0.588570      0.394499      0.215566      0.131468     0.0662901     0.0320661
  14  20 3572.3776    2.4982  3.3174 11.9788 -0.0029      0.428970  0.0822   0.0379   0.1489    0.0718   0.0000      0.221941   437.0366       28.0967       4.02029      -3.31760      -5.18475      -6.88139       3.41422      -6.32592      -2.91670       1.07220      0.845592      -2.27670   -0.00357331  -0.000776597     0.0645819     0.0526315    -0.0841782    -0.0334107       6.45439       8.07109       8.27758       8.24879       7.73233       6.62428       5.96316       4.62893       3.71874       2.67675       1.90401       1.25309      0.800644      0.489711      0.287797      0.156881     0.0836179     0.0414035
  14  21 3713.8111    2.0758  4.7365 11.3886  0.0009      0.624055  0.1008   0.0273   0.1833    0.0624   0.0000      0.136086   422.2115       38.1967      0.222734       3.06882      -7.68869      -13.8277      -5.57187      -5.87793       4.51776     -0.210980      -1.02528       1.11805    -0.0300942      0.552872      0.176172    -0.0684529      0.126160    0.00462652       7.73943       9.88834       10.1951       10.0900       9.53379       8.45638       7.15725       5.66976       4.26633       3.24096       2.26006       1.55437       1.00178      0.615407      0.353495      0.198588      0.100206     0.0504312
  14  22 3854.7311    1.7234  6.1545 11.1020 -0.0020      0.591197  0.1236   0.0210   0.2243    0.0507   0.0000      0.114077   437.2954       32.9156       14.8191       12.5912      -10.9265       2.37772      -2.03408       3.46245       2.61438      -6.10191      -5.04786      -3.31435       2.53427     -0.303024     -0.382781      0.205979     0.0671516    -0.0193594       9.02358       11.6648       11.9346       12.0602       11.1676       9.95081       8.33759       6.83582       5.32262       3.89284       2.82981       1.76814       1.17832      0.722518      0.425282      0.238010      0.124023     0.0609318
  14  23 3995.9811    1.4789  8.1796 10.8100 -0.0025      0.443069  0.1546   0.0171   0.2825    0.0480   0.0000     0.0926820   421.6844       58.6436       26.1414    -0.0727569       1.13014      -6.36841      -16.5242      -9.74407      -4.34573      -2.07965      0.602201      -7.17104     -0.948090    -0.0979946     0.0450812      0.427646    -0.0352472     0.0708776       11.0574       14.0985       14.8964       14.5971       13.8882       12.1133       10.4171       8.52958       6.54127       4.82930       3.40252       2.33967       1.50551      0.918180      0.536415      0.296802      0.157832     0.0787118
  14  25 4278.7594    1.0240 14.4723 10.4282  0.0003      0.175717  0.2968   0.0117   0.5144    0.0400   0.0000     0.0835349   430.0470       12.4491       53.3345      -29.1255      -38.5787       13.8957      -20.1553       19.1185       6.72003      -16.3101       11.7127      -1.88100      -1.55321     -0.537789      0.307525      0.366190     -0.298628     0.0349955       18.1885       22.7212       24.5481       24.5356       22.7613       20.3344       16.9320       13.6246       10.7304       7.79797       5.61416       3.87503       2.46776       1.57156      0.920181      0.514858      0.271595      0.135485
  15   7 1753.8274    0.3246  0.2242 10.0071 -0.0109       16.7222  0.0240   0.0201   0.0404    0.0513   0.0000       5.69350   434.5014       5.39075       17.7019       3.10204     -0.234637    -0.0856799       3.58628       5.00409       2.27046      0.756986     -0.437094     -0.717532     -0.184503    -0.0844752      0.128874     0.0176078    -0.0103347    -0.0266388       2.72506       3.55290       4.23778       3.80532       3.86834       2.95348       2.72909       2.32427       1.53809      0.825910      0.779868      0.501622      0.258797      0.205814      0.148004     0.0641625     0.0345184     0.0190081
  15   8 1902.4150    0.4568  0.3794  9.9930 -0.0103       12.6369  0.0258   0.0185   0.0477    0.0609   0.0000       2.57491   437.9214      -3.82835       11.9789       2.61283      -2.75083     -0.356653      0.580144     -0.636634     -0.402324     -0.229395      0.636409      0.199848     -0.338306     -0.283655     0.0901553     0.0704523     0.0745391    -0.0171380       2.06781       3.27535       2.86005       3.31740       2.81736       2.55560       2.15980       1.79657       1.38730       1.03333      0.762629      0.485656      0.340715      0.203864      0.122344     0.0765708     0.0397078     0.0232856
  15   9 2049.6886    0.6161  0.5406  9.9617 -0.0109       6.91136  0.0304   0.0194   0.0492    0.0937   0.0000       1.49584   437.2451       7.02039       14.5960      -2.43333       3.39512       5.01607       2.46102      -1.23590     -0.484604      -1.70872      0.688931      0.148997     -0.486447      0.117141    -0.0207361     -0.127323     0.0285224     0.0175567       2.64349       3.43046       3.52736       3.58636       3.00468       2.89069       2.52145       2.07736       1.69432       1.25096      0.908429      0.589491      0.384728      0.236301      0.146635     0.0918538     0.0469288     0.0235422
  15  10 2195.9204    0.8175  0.7803 10.4008 -0.0002       7.31907  0.0339   0.0231   0.0688    0.0990   0.0000       1.33690   438.7222     -0.918537       12.5167       2.75202      -3.48576       2.46026      0.829082      0.346728       1.98573       1.12357    -0.0179954     -0.313129      0.183650     -0.465665    -0.0696983      0.106586    -0.0828479    0.00229504       2.97069       3.47455       3.45004       3.51884       3.56531       3.04592       2.55252       2.26845       1.83909       1.33074      0.940211      0.649159      0.453266      0.288136      0.169155     0.0951782     0.0530429     0.0306496
  15  11 2339.6376    1.1962  0.8602 10.7247 -0.0055       2.52165  0.0354   0.0309   0.0645    0.1337   0.0000      0.909413   439.3424       1.72074       15.0333      -1.08163      -4.57932      -2.42067      -2.61621      -5.08214       1.00775      -2.94994      0.422580    -0.0583397     -0.467005      0.109332      0.142289      0.158768      0.106572    0.00468475       3.00619       3.77230       4.10552       4.18617       3.82469       3.20618       2.81432       2.32628       1.77212       1.31454      0.914686      0.655166      0.442029      0.271995      0.156530      0.103593     0.0533251     0.0290780
  15  12 2481.2206    1.6887  0.8752 11.2685 -0.0038       4.30417  0.0334   0.0422   0.0646    0.1337   0.0000      0.823710   441.6069       7.54493       14.0729       2.84994      -5.93043     -0.329154     0.0586441      -1.17029     -0.590760     -0.637651      0.100748     -0.960178    -0.0298053     -0.255066     -0.194129     -0.120826    -0.0564779     0.0128521       2.66690       3.38716       3.40051       3.45867       3.22191       3.09471       2.50703       2.11255       1.63651       1.28471      0.879465      0.645887      0.444899      0.261764      0.172388     0.0955417     0.0532676     0.0284947
  15  13 2622.5194    2.0531  0.9568 11.7153 -0.0008       2.50814  0.0356   0.0500   0.0695    0.1348   0.0000      0.854797   437.0118       9.58204       4.67584     -0.137868      -6.20056       1.62001       2.40532      -1.31745      0.562293      -1.13632      -1.25609      -1.01639      0.402441      0.263700     -0.103082     0.0243130     0.0404792    0.00329526       2.80116       3.52015       3.75896       3.87723       3.39609       3.19051       2.65832       2.22727       1.77408       1.30919      0.889505      0.660473      0.450423      0.272841      0.156827     0.0974315     0.0510725     0.0297291
  15  14 2764.2351    2.7584  0.9392 12.4440 -0.0091       2.33891  0.0431   0.0710   0.0663    0.1420   0.0000      0.910868   433.0794       15.0651       7.76523       1.84479     -0.848911      -2.50323       5.38841      -3.80264      -1.01840      0.575657      0.913412      -1.19561     0.0263759      0.105236     0.0390736     0.0889990    -0.0780402     0.0107521       3.60309       4.52313       4.32159       4.09371       3.62124       3.31295       3.32606       2.82700       2.36206       1.76239       1.25957      0.826716      0.497762      0.293906      0.178602      0.100505     0.0603797     0.0287307
  15  15 2905.9594    3.2757  0.8624 12.8585 -0.0057       2.68311  0.0349   0.0871   0.0644    0.1451   0.0000      0.867199   442.3065       10.9963       17.6179      -3.83444       3.44590       1.70397      -1.85932      -1.21954       2.66087      -3.67078     -0.632934     -0.992437    -0.0802667     -0.316152      0.145096     -0.175044    -0.0586309    0.00781465       2.88854       3.58432       3.67542       3.97008       3.54490       3.15816       2.81105       2.23688       1.66356       1.26786      0.939545      0.660419      0.447754      0.282761      0.173795     0.0945631     0.0532248     0.0290598
  15  16 3047.2401    3.6580  0.9395 13.2568 -0.0076       1.18571  0.0401   0.0964   0.0675    0.1519   0.0000      0.751546   438.4805       17.5271       15.5631       4.46265       3.96546      -1.79848      0.899991       1.77151       1.88288      0.336030      0.177342      0.570780       1.05480      0.115902    -0.0881948     -0.218139   -0.00732533     0.0340352       3.41560       4.52537       4.56438       4.55089       4.03815       3.78723       3.13395       2.60440       1.98772       1.48969       1.09087      0.723139      0.493027      0.301583      0.186738      0.101127     0.0601577     0.0300098
  15  17 3188.0593    3.8676  1.1766 13.3025 -0.0047      -2.52113  0.0477   0.0944   0.0806    0.1756   0.0000      0.866399   439.3385       15.6460       7.12785      -4.35792      -9.60793     -0.183500      -2.86170      -3.35577      -3.06455     -0.161970     -0.827871     -0.378994      0.252337      0.164104     0.0278812    -0.0794366     0.0264042    -0.0182507       3.55553       4.17760       4.54914       4.50741       4.45669       3.84772       3.32576       2.67430       2.02918       1.54738       1.13786      0.793139      0.564583      0.370336      0.225664      0.119220     0.0719785     0.0401785
  15  18 3329.0801    3.3385  1.5650 13.0308 -0.0030       1.43113  0.0554   0.0718   0.0964    0.1165   0.0000      0.787204   438.0990       27.5158       15.0453       9.02731       9.71011       5.14992       1.27312     -0.939186      -2.28098      -7.91744     -0.217397     -0.385616     0.0957436      0.140907    -0.0213337      0.307508    -0.0601947     0.0963711       4.03939       4.84004       4.82720       5.20672       4.98304       4.42648       3.60185       3.02208       2.47567       1.99039       1.32240      0.930483      0.601026      0.404964      0.241959      0.148788     0.0816807     0.0452731
  15  19 3470.2519    2.8049  2.3927 12.3950 -0.0077      0.697122  0.0670   0.0501   0.1251    0.0919   0.0000      0.359173   443.9177       24.6285     -0.222755       2.18455      -7.41521       1.25199       16.2945       5.27639      -5.00488       3.20666       4.88374     -0.412075      0.675586     0.0963580    -0.0901165    -0.0217688      0.116787    -0.0280551       5.04239       6.11600       6.28586       6.52814       5.93382       5.18299       4.67352       4.00093       3.16630       2.38094       1.68346       1.15795      0.768787      0.485370      0.286883      0.163761     0.0943889     0.0554004
  15  20 3611.6431    2.3490  3.6102 11.7696 -0.0032      0.646327  0.0842   0.0337   0.1501    0.0722   0.0000      0.196647   438.3819       31.4293       17.0700       11.3952      -7.62170      -2.78681       13.7051      -2.02531       1.27497      -3.03789      0.596154      -2.06430     -0.673015      0.248235     -0.333490     -0.244164    -0.0378615   -0.00606982       6.13028       7.86570       8.20876       8.39819       7.83493       7.02559       5.84046       4.74118       3.73819       2.81413       1.99503       1.41554      0.947289      0.603748      0.368326      0.216557      0.119179     0.0644624
  15  21 3753.1432    1.9897  5.2586 11.2200 -0.0004      0.533301  0.1051   0.0239   0.1867    0.0573   0.0000      0.121141   441.1071       34.8538       2.94262      -1.87227      -2.85482       12.0123      -14.1939      -10.9649       6.02418      0.552188     -0.286067      -2.65601      -1.31832     -0.785337      0.143288      0.138589      0.313685     -0.144602       7.33264       9.45054       10.0356       10.1525       9.47336       8.30102       7.15229       5.93763       4.70819       3.48652       2.54688       1.74021       1.18356      0.731992      0.462287      0.266782      0.148871     0.0802156
  15  22 3894.7018    1.6939  6.7301 11.0081  0.0000      0.470383  0.1248   0.0191   0.2285    0.0486   0.0000     0.0950769   446.9077       29.0426      -1.72081       6.32905     -0.268769       3.70889       1.04619      -6.18469     -0.978481      -7.37329     -0.198768       2.04799       1.63232     -0.842313     0.0939293      0.167867    -0.0369176     -0.171109       8.72879       10.9734       11.4709       11.6920       10.9321       9.77831       8.56655       7.01281       5.53602       4.30512       3.04384       2.14960       1.40436      0.911381      0.556523      0.329867      0.179657     0.0966996
  15  23 4036.5182    1.4353  9.1519 10.7574 -0.0011      0.488060  0.1614   0.0156   0.3015    0.0435   0.0000     0.0801118   438.9720       48.8630      -21.2296      -19.0092       31.3983      -7.66485       6.57746       5.95722       11.3157      -3.46108     -0.521102     -0.307975       3.13183      -1.39040      0.638836     0.0623175    -0.0865877     -0.158781       11.0616       13.8067       14.7363       14.6370       13.6980       12.4738       10.7024       8.84046       6.94858       5.31361       3.80449       2.65283       1.79195       1.13617      0.695549      0.403825      0.223825      0.120166
  15  24 4178.2841    1.1783 11.6367 10.5374 -0.0006      0.303889  0.2142   0.0129   0.3958    0.0417   0.0000     0.0842513   448.0357       3.72390       20.0845       5.17054      0.148093       13.5295       7.54904      -4.21663     -0.699624      -4.90637      -2.44845      0.507912     -0.690512      0.580598     -0.495006      0.171700   -0.00579291     -0.149453       13.3025       16.8126       17.8482       18.1321       16.9262       15.1859       13.3316       10.8845       8.67222       6.53986       4.81451       3.33157       2.23272       1.45228      0.858577      0.525802      0.281132      0.147957
  15  25 4319.7339    1.0194 15.1142 10.4504 -0.0041   -0.00827163  0.3108   0.0106   0.5198    0.0359   0.0000     0.0822477   385.9340       29.1064       32.9004       22.2646      -13.6552      -4.19735       11.2474      -7.49048      -14.0352      -12.3656       6.24379       1.63531       1.78466      -1.81738     -0.981183     -0.909357     -0.235365     -0.203015       17.1238       22.4844       23.7420       23.8099       22.1020       20.2423       17.5974       14.3692       11.6092       8.71468       6.33550       4.55527       2.94787       1.91406       1.19335      0.683759      0.372588      0.196719
  15  26 4461.6554    0.8048 15.6590 10.3133 -0.0057     0.0625816  0.3683   0.0091   0.5911    0.0339   0.0000     0.0989953   386.4015       94.6730       67.8154       13.8018      -6.55719       26.5106      -46.4777      -53.0142      0.329742       3.22133      -5.37640      -1.30056       1.03491      -1.15164       1.56796       1.68801     -0.303428     -0.583445       19.4298       25.3362       26.5247       27.0295       25.1610       23.0107       19.6571       16.2425       12.9213       9.94358       7.19556       5.01152       3.40764       2.17937       1.33837      0.786989      0.433134      0.231636
  16   8 1933.2003    0.4790  0.4158 10.1051 -0.0045       12.9097  0.0281   0.0181   0.0436    0.0599   0.0000       2.40866   438.5001       2.77464       14.1622      -1.43272      -3.89421      -3.63146      -2.19315     -0.346379    -0.0976232      0.128255     -0.214106     -0.501248     -0.436685      0.151629     -0.104880     0.0156199     -0.124087    0.00727012       2.48877       3.32292       3.11449       2.99941       2.72817       2.80465       2.27763       2.16757       1.90308       1.54983       1.10279      0.744026      0.452316      0.286612      0.169258      0.100084     0.0707436     0.0361868
  16   9 2081.7614    0.7243  0.5231 10.0796 -0.0113       9.43482  0.0257   0.0226   0.0446    0.0853   0.0000       1.36180   437.0200       2.86312       14.7802      -1.09517      -4.25875       3.66752      0.303678     -0.702111      -2.49764     -0.969075     -0.335563     -0.244639     -0.682321      0.607396    -0.0172810    -0.0765903    -0.0626516    0.00567266       2.04256       2.46005       2.74369       2.85352       2.60716       2.35734       1.99782       1.71086       1.51942       1.04577      0.740486      0.580775      0.404695      0.235752      0.155066      0.100256     0.0540264     0.0330003
  16  10 2228.4676    0.9515  0.6928 10.4957 -0.0015       5.88127  0.0278   0.0266   0.0595    0.1057   0.0000       1.12846   438.1413       2.38706       12.6524       2.24110      -5.67814      -5.47002      0.691170      0.419684       1.30690     -0.643518     0.0831271     -0.909520     -0.532234      0.254722      0.238656   -0.00786964    -0.0294216    -0.0105500       2.30016       2.75317       2.98804       3.08013       2.94510       2.60997       2.17708       1.78884       1.55337       1.06325      0.808825      0.596248      0.397514      0.262109      0.168384      0.104851     0.0607111     0.0339634
  16  12 2514.9290    1.6635  1.0841 11.6206 -0.0041       2.86371  0.0409   0.0387   0.0779    0.1160   0.0000      0.931155   434.6104       5.62036       12.1355      0.513617      -5.02933      -3.26651      -3.95967       3.06311       1.32239      -1.83922     -0.480902      -1.19476    -0.0182006    -0.0261912      0.272707    -0.0393281     -0.122985    0.00825056       2.95032       3.73090       3.98233       3.84536       3.74052       3.47288       2.89408       2.53014       1.94019       1.45223       1.13289      0.797152      0.550655      0.378657      0.228750      0.140319     0.0794236     0.0454689
  16  13 2657.0310    2.1885  0.8996 12.1156 -0.0039       2.08207  0.0345   0.0530   0.0626    0.1168   0.0000      0.914712   441.2840       8.03396       14.7505       1.92190      0.918405      0.208572       2.29592     -0.810144       1.24223      -3.08160     -0.789113      -1.16053     -0.120871     0.0735435     0.0253126     -0.138435     0.0795753     0.0446638       2.62686       3.15996       3.70385       3.64757       3.33619       3.15685       2.55529       2.15879       1.69146       1.30904      0.975339      0.696291      0.467441      0.308340      0.194115      0.127637     0.0750008     0.0406250
  16  14 2799.6207    2.9244  0.8767 12.3125 -0.0015      0.786575  0.0326   0.0731   0.0620    0.1468   0.0000      0.803442   439.5409       8.40231       8.33341       7.04644       1.22145       1.64644      -1.54879     -0.666298     -0.196363      -2.14646       1.55368     -0.348826     -0.520834    -0.0117563     0.0492245   0.000281448    -0.0806708     0.0168882       2.88048       3.42474       3.45272       3.69584       3.53598       3.13803       2.49035       2.20836       1.81597       1.42791       1.04856      0.711973      0.481366      0.299043      0.191390      0.129404     0.0746166     0.0404813
  16  15 2941.9253    3.4354  0.8448 12.9790  0.0004      0.935467  0.0344   0.0869   0.0591    0.1237   0.0000      0.859949   439.0442       10.7903       3.97238       4.39590     -0.400206      -5.41908      -2.25859      0.106346       4.62399      -5.01478     -0.297175      -1.87770      0.406452     -0.220532     0.0127601    -0.0360233    -0.0983675     0.0439703       2.67305       3.29778       3.41694       3.59336       3.26767       3.12195       2.46628       2.16907       1.65235       1.44946      0.981008      0.720069      0.474241      0.301582      0.191095      0.130370     0.0743570     0.0409184
  16  16 3083.6757    3.8033  0.9965 13.1979 -0.0005      0.404695  0.0383   0.0905   0.0671    0.1501   0.0000      0.882862   435.9601       13.2381       20.4759       2.97746      -1.29678       1.31065      -3.88516      0.900058       1.56482      -1.85372      -1.00799      0.361158     -0.232853    -0.0166136      0.322769    -0.0855643     0.0185122   -0.00949574       2.77944       3.59953       3.81130       3.78490       3.73558       3.37943       2.78917       2.28231       1.95162       1.47831       1.11233      0.795762      0.491460      0.331579      0.220240      0.141785     0.0850328     0.0472985
  16  17 3225.1201    3.7191  1.3614 13.1504 -0.0022      0.431709  0.0506   0.0819   0.0880    0.1486   0.0000      0.681942   441.5934       18.5166       6.94693      -5.94078      -7.83497      -5.36113     -0.116375      -6.38868       7.34131      -1.36325      0.793242      0.778953      0.484600     -0.614500  -6.87770e-05    0.00657242     -0.147561    -0.0796901       3.55472       4.54897       4.70555       4.98259       4.59440       4.40440       3.56305       2.85964       2.17068       1.78337       1.28885      0.947714      0.603826      0.433928      0.269815      0.169078     0.0996217     0.0561662
  16  18 3366.6683    3.2662  1.7351 12.7738 -0.0049      0.957208  0.0567   0.0640   0.0953    0.1236   0.0000      0.436659   435.4135       20.4095       12.6927       4.62115      -2.17217      0.245056       2.18806      -5.39564     -0.203175      -4.36287     -0.381006      -2.22438      0.903959    -0.0368161      0.465712     0.0652066     -0.159773    -0.0568208       3.99323       5.04531       5.39215       5.24647       5.04588       4.51143       4.09066       3.22303       2.58352       2.00583       1.48322       1.07580      0.729766      0.472560      0.304676      0.189783      0.112819     0.0572923
  16  19 3508.2518    2.8551  2.7008 12.0677 -0.0022      0.839419  0.0685   0.0444   0.1211    0.0982   0.0000      0.254227   439.2500       29.4425       17.4681       10.0820       5.53261       1.41074      -3.18499      -2.95528     -0.167729      -4.68956     -0.630821     -0.932556     -0.417241     -0.155294      0.232458    -0.0126690     -0.108767    -0.0195449       4.74061       6.12528       6.31813       6.41725       5.96522       5.57779       4.77384       3.99624       3.09225       2.54745       1.82036       1.29529      0.896249      0.583944      0.367330      0.225019      0.135259     0.0723478
  16  20 3650.3360    2.3455  4.0095 11.5896  0.0005      0.790276  0.0875   0.0309   0.1551    0.0696   0.0000      0.165358   443.3541       15.1332       16.2615       9.91053      -12.8542      0.963851       6.56907     -0.549698       3.86486      -4.99868      0.373076      -3.59480     -0.204184      -2.00154     -0.147568   -0.00605803      0.442986     -0.148435       5.64354       7.50536       7.47019       7.91474       7.54095       6.89929       5.84184       4.82769       3.96514       3.01252       2.24683       1.60855       1.10111      0.750077      0.454131      0.287250      0.161716     0.0931625
  16  21 3792.2639    1.8969  5.5574 11.1710  0.0005      0.601428  0.1069   0.0222   0.1949    0.0555   0.0000      0.116153   441.0006       37.3142       17.6087       19.5358       2.96121      -6.04714       3.08856       2.45173     -0.601484      -3.92158      -3.75192      -1.00973       1.57736      -1.15356     -0.337755      0.192940    -0.0858566     -0.101544       7.10114       9.21112       9.44617       9.83609       9.31434       8.42517       7.25521       5.99460       5.02925       3.80909       2.86520       2.02551       1.33730      0.911037      0.556590      0.357412      0.204749      0.114385
  16  22 3934.1539    1.5953  7.2330 10.9210 -0.0048      0.433152  0.1298   0.0176   0.2371    0.0470   0.0000     0.0890732   457.2654       15.9531       18.5331       25.9474      -12.8362      -1.45165       5.08243      -13.5986      -6.99349      -7.20622       5.36041      -6.68184      -2.25917      -1.17801     -0.309488      0.358773     -0.292399     0.0432567       8.45524       10.9379       11.4840       11.9155       11.2390       10.1703       8.62630       7.44645       5.81360       4.55591       3.34830       2.40595       1.64403       1.09154      0.688606      0.421120      0.244922      0.137793
  16  23 4076.2854    1.3657 10.2532 10.6250  0.0005      0.364169  0.1753   0.0140   0.3192    0.0423   0.0000     0.0714875   426.8876       31.7827       5.31228      -34.5749       36.2260       12.3350      -12.6013      -18.4852       4.74980      -3.48097     -0.620692     -0.506398       1.56011      -1.76663      0.338785     -0.291741    -0.0465391    -0.0358670       10.6546       13.7752       14.3486       14.9269       14.1694       12.9026       11.2029       9.37989       7.37348       5.80188       4.33017       3.08049       2.14188       1.43462      0.920972      0.551317      0.320038      0.183002
  16  24 4218.5339    1.1516 13.2308 10.5495 -0.0007      0.352586  0.2433   0.0119   0.4260    0.0374   0.0000     0.0762477   442.7674       63.3200      -23.4669      -3.65317       5.37860      -11.9341      -5.49908       14.3953      -3.71808      -5.82735       5.19966     -0.376285     -0.419712      -3.28869      0.630188     -0.234412     -0.224847      0.325651       13.4027       17.4723       17.9014       18.4339       17.5720       16.2554       14.3322       11.8566       9.49230       7.33004       5.52762       3.96032       2.83925       1.88781       1.17390      0.713759      0.408615      0.226065
  16  25 4360.7097    0.9326 16.1904 10.4340  0.0009      0.151201  0.3466   0.0093   0.5595    0.0331   0.0000     0.0894040   450.9605       39.1201       3.32269      -3.01864      -10.2678      -16.8187      -38.6479      -12.2402      -9.48278      -10.4601       7.24732      -9.55724       3.54629       2.04682      -2.57385      -1.09928      0.602184     0.0386249       17.0999       22.7253       23.8860       24.3548       23.2351       21.1413       18.3055       15.6091       12.4246       9.67351       7.22725       5.26738       3.59305       2.40877       1.51405      0.934092      0.533542      0.291958
  17   7 1812.0508    0.3721  0.3001  9.9893 -0.0185       19.9236  0.0219   0.0165   0.0359    0.0519   0.0000       3.44249   438.7020       2.67028       12.7784       2.05879     -0.724335     -0.471650       2.50591      -1.31085       1.29273     -0.866876     -0.579339      0.296275      0.927410      0.215603      0.501816    -0.0874868    -0.0282590    -0.0574189       1.84816       2.54666       2.67598       2.89460       2.38105       2.25802       2.02004       1.62011       1.36134       1.04466      0.737473      0.512248      0.427842      0.241029      0.175971     0.0937571     0.0612577     0.0331359
  17   8 1963.3972    0.5175  0.4509 10.0640 -0.0040       10.5337  0.0222   0.0171   0.0444    0.0639   0.0000       1.99691   441.4052       1.10182       14.5094       2.55569       1.67128      0.352879      0.200994     -0.992317      0.777377     -0.777999     -0.826254     -0.483619     0.0958198     -0.226108     0.0164573      0.147002     0.0326480    -0.0249496       1.79832       2.29650       2.26751       2.44675       2.21104       2.29443       1.91412       1.66914       1.39318       1.02339      0.728910      0.561606      0.438736      0.335463      0.205410      0.125791     0.0698933     0.0393471
  17   9 2113.1151    0.7437  0.6557 10.0522 -0.0014       7.26781  0.0275   0.0204   0.0524    0.0931   0.0000       1.18801   438.9344      0.117760       12.4490       1.14778      -1.35895       3.26113       1.21240    -0.0500921       2.01967      0.346677     -0.370352      -1.26821      0.149875     0.0872359     0.0806290    -0.0659307     0.0853720    -0.0221691       2.17816       2.80923       2.73907       2.99469       2.85979       2.67884       2.26108       2.02374       1.47761       1.18475      0.828980      0.715108      0.460726      0.344414      0.218517      0.140598     0.0820890     0.0479115
  17  10 2260.4831    1.0528  0.7696 10.4778  0.0016       5.13240  0.0300   0.0273   0.0599    0.1090   0.0000       1.01634   435.5464      0.359544       15.8191       4.78305      -1.53343      0.372288      -3.80672     -0.683366       1.32586      -1.46444      -2.28288     -0.413980      0.129687      0.230187      0.131942    -0.0592460     0.0575161    -0.0108839       2.35290       2.89518       2.90828       2.96640       3.00779       2.71697       2.24341       1.85544       1.69666       1.33112       1.01621      0.710845      0.480101      0.313464      0.204282      0.132170     0.0843046     0.0530684
  17  11 2405.1094    1.4753  0.9002 10.9738  0.0005       3.60026  0.0325   0.0340   0.0598    0.1295   0.0000      0.822507   437.7373       4.19151       12.5397       2.77178      -3.39178       2.64135      -1.20084      0.247068     0.0104502      -2.16612     -0.319046      0.917986      0.907274     -0.321880     -0.241043    -0.0844135   -0.00357680    -0.0221703       2.23390       2.75672       3.13514       3.07026       2.95828       2.77508       2.32385       2.02880       1.64044       1.26239      0.920770      0.726877      0.508297      0.360387      0.222542      0.151863     0.0841326     0.0511925
  17  12 2548.1826    1.9079  0.8905 11.7518 -0.0037       1.59193  0.0372   0.0466   0.0609    0.1181   0.0000      0.933242   438.9976      0.654936       9.79994       6.88785      -4.10555      -5.58871      -1.91657      -3.63418      0.981596     -0.385252     -0.778495     -0.261313      0.126388     -0.192216     -0.551393      0.134024    -0.0308536     -0.196670       3.17560       4.35501       4.92382       5.03313       4.67779       4.13643       3.31977       2.60299       1.95965       1.40433       1.00630      0.727948      0.509634      0.345165      0.220847      0.139882     0.0874868     0.0493945
  17  13 2691.1294    2.4496  0.9684 12.0560 -0.0011      0.852079  0.0340   0.0567   0.0666    0.1259   0.0000      0.776027   435.9988       8.59022       8.63979       5.73181     -0.142312      -1.27814      -1.07279      -3.42362       3.25863      -2.47165      0.449455      0.797703      0.696106      0.134077     -0.239172     0.0932098    -0.0684258     0.0624737       2.53360       3.13570       3.42142       3.20187       2.95539       2.94326       2.46501       2.23993       1.87142       1.52400       1.15222      0.816191      0.548619      0.352131      0.235499      0.144645     0.0939541     0.0534689
  17  14 2834.4968    3.0379  0.9017 12.7054 -0.0065       1.97952  0.0321   0.0739   0.0615    0.1221   0.0000      0.774515   441.0731       9.72704       10.9447       5.31161      -2.09497      -1.03225     -0.368318      -3.06810      -2.26910      -1.40520     -0.706805     -0.281004      0.258782      0.202279    -0.0898086     0.0779976     -0.138878    -0.0990373       2.42616       3.03203       3.27240       3.31071       3.11101       2.90715       2.42984       2.08227       1.68023       1.30880      0.996041      0.723370      0.496108      0.334963      0.219797      0.136385     0.0874062     0.0507281
  17  15 2977.3809    3.6046  0.8889 13.2373 -0.0036       1.07578  0.0314   0.0899   0.0644    0.1069   0.0000      0.812867   442.9641       6.92176       13.9677       1.11539      -5.20379    -0.0505515       2.70994      -2.07948      -1.88969      -1.72294    -0.0512397    0.00238702    -0.0624588      0.157768      0.299900     -0.129748    -0.0876155      0.112035       2.29444       2.81830       2.96503       3.13649       2.89378       2.75323       2.33019       1.95237       1.69346       1.27425      0.961908      0.673407      0.514060      0.342278      0.216611      0.139212     0.0849310     0.0491746
  17  16 3119.6691    3.7989  1.1041 12.9752 -0.0050       2.36111  0.0412   0.0841   0.0680    0.1675   0.0000      0.764056   440.9885       10.9383       13.0012       2.35165       2.99532      -8.48848       2.16703      -3.19819      0.396599      -2.67228     -0.566325     -0.956848     -0.561011     -0.646530    -0.0604406      0.277314     -0.157799    -0.0859032       2.61374       3.39807       3.37258       3.64114       3.41088       3.34329       2.86259       2.36138       1.93841       1.41804       1.09425      0.843801      0.607160      0.408224      0.261992      0.165075      0.107507     0.0592382
  17  17 3261.6445    3.6002  1.3697 13.1999 -0.0014       1.61887  0.0500   0.0773   0.0846    0.1295   0.0000      0.852832   438.3171       15.1528       5.12201       2.31594      -1.47323     -0.460579      -3.30528      -6.92877      0.739197     -0.257866      -3.07105      -3.12200       1.15345     -0.377327     -0.422792     0.0615272     -0.104485    0.00982644       2.96533       3.89906       3.93324       4.18817       3.75046       3.65249       3.24085       2.69576       2.29347       1.82418       1.35443      0.988038      0.699262      0.471158      0.311739      0.195262      0.111871     0.0667760
  17  18 3403.5791    3.0633  2.2335 12.3927 -0.0041      0.243686  0.0588   0.0529   0.1112    0.1197   0.0000      0.339427   438.9600       13.7617       20.9596       5.86327     -0.676168      -5.19732      -1.14468      0.753392      -4.92178      -3.27819       1.60470      0.282386      -1.78318     -0.442428     -0.425909     -0.151586      0.108577    -0.0668630       3.92146       5.07428       5.16715       5.31496       5.15197       4.58998       4.11359       3.50925       2.86851       2.38720       1.75092       1.28209      0.855393      0.588584      0.396642      0.239136      0.144722     0.0859250
  17  19 3545.8998    2.6768  2.9024 12.0234 -0.0016      0.851715  0.0725   0.0407   0.1204    0.0935   0.0000      0.222155   435.1373       21.3514       23.4895       11.1720     -0.491132      -6.70224     -0.427322      -11.5313       1.50783      -2.43063       1.94775      -2.88958      0.938413       1.24187     0.0432194      0.301241     0.0102324     0.0765515       4.58418       5.90828       6.30059       6.47340       6.13478       5.43473       4.92087       4.19682       3.39040       2.67419       2.03238       1.45106       1.02687      0.705397      0.453783      0.283385      0.169186     0.0991157
  17  20 3688.1887    2.2965  4.4225 11.4012 -0.0008      0.363849  0.0853   0.0273   0.1587    0.0677   0.0000      0.134052   442.4547       20.7385       23.0392       18.6377       5.25784       4.09686      -8.04563      -3.34382       4.84033      -2.08717      0.264386      -1.73560     -0.649643       1.79589     -0.260298     -0.448498      0.165532     0.0971223       5.36172       6.87332       7.60824       7.60140       7.46487       6.64573       5.81217       5.00234       3.94483       3.08790       2.35378       1.70706       1.23661      0.817422      0.547218      0.343093      0.207960      0.118663
  17  21 3830.5389    1.8837  6.3066 10.9386 -0.0008      0.467620  0.1080   0.0197   0.2007    0.0533   0.0000     0.0886931   434.1325       33.3256       10.6079      -2.54323       5.74182       22.9936      -3.18317      -3.24524      -4.70356      -7.43665      -2.80445      -3.84022       1.10398      0.239286     -0.375837     -0.166689     -0.227592      0.136730       6.89156       8.60121       9.19397       9.42301       9.03322       8.21824       7.47937       6.12684       4.92609       3.94187       3.01657       2.19677       1.55226       1.05605      0.696152      0.439588      0.268499      0.158492
  17  22 3972.9754    1.5346  8.4901 10.7863 -0.0019      0.322344  0.1424   0.0150   0.2618    0.0411   0.0000     0.0767601   428.6290       21.0884       15.5533      -8.83595       4.22885       5.40038       4.50455       5.30196      0.191755      -3.11946       6.33133      -4.20578       2.14269     -0.575031     -0.853022     -0.289465    -0.0679320      0.308674       8.25885       10.8030       11.5353       11.8066       11.3531       10.2420       9.12184       7.74710       6.38170       5.05364       3.75992       2.82779       1.93251       1.36119      0.875765      0.557353      0.324579      0.194520
  17  23 4115.6822    1.2850 10.5761 10.6398 -0.0013      0.418274  0.1816   0.0131   0.3261    0.0389   0.0000     0.0774995   448.9754       35.5008       38.2444      -5.38716      -13.9080      -3.06855      0.299049     -0.334543       15.6155      -5.98822       2.01299       5.68282      -1.48359     -0.758026     -0.307414      0.887669     -0.307813     -0.402010       10.3170       13.0305       14.2878       14.3782       13.7964       12.5662       11.2969       9.53117       7.80901       6.14657       4.75875       3.42578       2.45894       1.66175       1.08881      0.698936      0.415799      0.244352
  18   7 1840.0582    0.4373  0.2562  9.9995 -0.0052       14.5637  0.0161   0.0196   0.0324    0.0497   0.0000       3.06004   438.2811      0.646669       14.7370       2.50670      -4.73455      0.220799       2.20277       2.51571      0.201961      0.214714      0.327189     -0.553087     -0.437780      0.276810     -0.137278    -0.0224771    0.00617617     0.0289863       1.53178       1.93757       1.92561       1.80684       1.86393       1.73076       1.65684       1.35988       1.12287      0.954997      0.779489      0.624514      0.399120      0.253341      0.144648      0.100315     0.0729350     0.0453809
  18   8 1992.9479    0.5472  0.4773 10.1566 -0.0041       11.6426  0.0240   0.0172   0.0429    0.0656   0.0000       1.89835   442.3718       4.94124       18.2441      -3.54401      -1.73845      -3.94008     -0.625756      0.390840     -0.225657       1.14167     0.0719276     -0.426452    0.00640153      0.365337     0.0585719     -0.103614    -0.0252639     0.0525332       1.84620       2.27401       2.32060       2.41072       2.29791       2.18465       1.86509       1.72282       1.39524       1.09069      0.906604      0.643732      0.474779      0.342760      0.212344      0.136724     0.0946411     0.0565879
  18   9 2143.8092    0.8147  0.5582 10.2551  0.0026       7.20824  0.0241   0.0231   0.0444    0.0820   0.0000       1.14226   439.9184       1.45805       13.6054      -2.17338       1.41241     -0.150241      -2.91776    0.00181451       2.63191      0.233148      -1.82114      0.393683     -0.302031    0.00349787      0.455357    -0.0472423    -0.0621911     0.0495300       1.93308       2.56225       2.78911       2.85099       2.52643       2.46915       2.13512       1.81427       1.49301       1.15070      0.819299      0.626265      0.464761      0.332609      0.230861      0.143093     0.0810202     0.0475442
  18  10 2291.7984    1.0551  0.8410 10.8429 -0.0075       5.32604  0.0325   0.0263   0.0648    0.0986   0.0000       1.08942   436.8103       5.39296       11.6909       2.87614      -3.08046      -3.10289       2.97880     0.0652846      -1.22654      -1.11090      0.801872      -2.30000     0.0561781     0.0297799    -0.0570083    -0.0856969     -0.254796     -0.115334       2.23209       2.68552       2.70492       2.93988       2.98382       2.71556       2.24236       1.90494       1.79204       1.41334       1.02539      0.732076      0.582681      0.405097      0.268187      0.176172      0.106489     0.0627609
  18  11 2436.9194    1.5130  0.9764 11.0762 -0.0009       1.51597  0.0351   0.0340   0.0653    0.1376   0.0000      0.803382   436.6611       10.5990       9.48863       1.05913      -5.05707      -3.00296     -0.160297     -0.996754     -0.220996     -0.119659      0.911634      0.263908      0.146875    -0.0170158      0.427897     0.0328960     -0.386135     -0.188495       2.36515       2.83809       3.28163       3.37399       3.09524       3.10577       2.52203       2.04841       1.77090       1.40074       1.01776      0.824215      0.557629      0.389638      0.265900      0.178861      0.111549     0.0707222
  18  12 2581.0127    1.9971  0.9225 11.7253 -0.0012       2.33948  0.0316   0.0455   0.0612    0.1224   0.0000      0.719046   439.1551       6.88324       12.1465     -0.242996     -0.826006      -2.78812     -0.948527     -0.305459     -0.229595      -1.48900      0.562320      -1.24723      0.667808      0.309392     0.0572951     -0.331716    -0.0136416    0.00537946       2.21004       2.82889       3.12671       3.14348       3.03717       2.96154       2.42790       2.02797       1.62261       1.23976      0.996125      0.741007      0.536791      0.375956      0.235493      0.176239      0.102658     0.0661828
  18  13 2724.9538    2.4654  1.0056 12.2598  0.0002       3.17081  0.0351   0.0543   0.0664    0.1129   0.0000      0.876946   437.8170       7.62552       16.6924       5.15351      -4.21556      -1.87795     -0.247254     -0.747926       1.93932      -2.37761     -0.630327     -0.419506      0.815673     -0.190778     0.0556031    -0.0803705     0.0641182     -0.157502       2.30001       2.92216       3.05890       3.14783       2.95759       2.69742       2.43064       2.14650       1.79239       1.38143       1.09303      0.829203      0.587925      0.389190      0.290688      0.167607      0.110103     0.0675990
  18  14 2868.7783    3.0874  1.0280 12.1062 -0.0016       1.33154  0.0368   0.0654   0.0635    0.1732   0.0000      0.761680   439.5676       7.68518       11.8308       1.86034      -5.16113     -0.444867       1.13027      -1.98691       2.11450     -0.136246      0.415054      -1.16489     -0.859777     0.0360472      0.273475     0.0275178    -0.0471910     0.0222138       2.62447       3.41814       3.55353       3.45982       3.29223       3.31861       3.01691       2.40112       1.89387       1.44328       1.07395      0.857329      0.662871      0.457928      0.325295      0.193926      0.122946     0.0675165
  18  15 3012.2925    3.5600  1.0818 13.2566 -0.0051      0.818583  0.0407   0.0781   0.0705    0.1135   0.0000      0.858595   442.6584       9.83005       11.0925       5.61520      -7.45605      -1.49919       3.36569     -0.685077       1.06403      -3.77480       1.87272      -2.38033      0.473943      0.318372      0.162685    -0.0389845     -0.150943     0.0358955       2.37583       3.29795       3.04837       3.47684       3.08880       3.12899       2.70275       2.39530       1.92761       1.65084       1.19663      0.939899      0.648312      0.469794      0.309285      0.191506      0.128273     0.0744235
  18  16 3155.0360    3.8608  1.0693 13.1189 -0.0064       1.25150  0.0376   0.0842   0.0688    0.1383   0.0000      0.723795   438.3937       12.6776       8.04119     -0.375712      -2.83510       3.58160       3.30218      -5.24634     -0.867309      -2.52508      0.239038      -1.50356      -1.18859      0.224107      0.253965     -0.251763     -0.183397    -0.0410953       2.51925       3.33287       3.34570       3.60890       3.27038       3.12280       2.64546       2.39494       1.93300       1.59200       1.14550      0.881940      0.612910      0.440695      0.287670      0.188024      0.113655     0.0668175
  18  17 3297.6362    3.3810  1.4311 13.2696 -0.0015      0.966353  0.0496   0.0694   0.0873    0.1004   0.0000      0.686924   438.0519       18.0560       8.78363       4.02901     -0.612245      -2.55528      -2.07204       1.20684      -1.80472      -1.80865       2.32585      -2.12640     -0.451763     -0.360219    -0.0347032      0.361240      0.100709    -0.0779336       3.13405       4.15962       4.41751       4.56698       4.32497       3.78534       3.36189       2.94411       2.40436       1.80576       1.38361       1.05844      0.762877      0.520536      0.338500      0.233254      0.136044     0.0816527
  18  18 3440.3678    2.9307  2.3501 12.3412 -0.0040       1.38920  0.0615   0.0482   0.1069    0.1031   0.0000      0.327955   437.8842       25.6149       20.6215       6.72212      -10.0055      -1.58206      0.371440       3.84166     -0.299926      -2.57324      0.730692      0.643300     -0.295280     0.0147352     0.0825224     -0.498505     0.0455973    -0.0170655       3.74104       4.69487       4.89453       5.27051       5.05998       4.66886       3.99567       3.56542       2.88387       2.29592       1.80677       1.33923      0.963517      0.676461      0.442315      0.303950      0.189221      0.112269
  18  19 3582.9374    2.5314  3.3183 11.8696 -0.0006      0.403576  0.0725   0.0351   0.1353    0.0805   0.0000      0.204809   440.9271       15.3195       17.3771      -6.19711       5.06004      -2.12604     -0.749965    -0.0564249      -3.16651      -2.85697      0.536870     -0.761240     -0.761243      0.520633     -0.357327     -0.602089    -0.0173892      0.139932       4.52654       5.63521       5.94496       6.05526       5.83831       5.41617       4.91419       4.09942       3.53537       2.89952       2.27457       1.64675       1.16414      0.823545      0.538805      0.355340      0.225066      0.137067
  18  20 3725.8450    2.1059  4.9874 11.2078  0.0000      0.574008  0.0951   0.0237   0.1655    0.0640   0.0000      0.114842   433.1558       19.5292       11.6470      -2.31071       2.20783      -15.6351       3.66615      -9.13371       10.5565      -6.89179      -2.43950      -1.33038      0.699512     -0.510214     -0.448837     -0.476159      0.199817      0.152622       5.59241       7.10366       7.51705       7.85608       7.63252       7.06103       6.33262       5.19902       4.38992       3.51751       2.76311       1.99900       1.48168       1.00744      0.694682      0.449957      0.287672      0.172888
  18  21 3868.7370    1.7714  6.8552 10.8963 -0.0016      0.469651  0.1163   0.0180   0.2083    0.0488   0.0000     0.0839529   435.4151       24.0105       6.32535       9.75523      -6.39922       11.1445       3.60894      -6.45987      -3.87623      0.413982      -2.90425       4.41317       1.93724       1.11076       2.01490     -0.354133     -0.221149      0.177453       6.66404       8.53659       9.16359       9.38648       9.10741       8.46470       7.60045       6.41980       5.33444       4.34526       3.36650       2.49855       1.80178       1.24993      0.843283      0.549470      0.345961      0.208915
  18  22 4011.7194    1.4728  9.0876 10.6906 -0.0021      0.434810  0.1453   0.0140   0.2706    0.0399   0.0000     0.0715038   437.1207       21.3963       16.0728       5.86057      -11.6553      -2.78534      -1.25994      -3.04905       9.40019      -3.16245       5.37197       2.06763      0.921315      -2.98459      0.490081     -0.823293     -0.215388     -0.574559       8.22148       10.6250       11.2935       11.4577       11.1279       10.5455       9.18868       7.93896       6.65540       5.37084       4.14373       3.06805       2.22128       1.56114       1.05483      0.676460      0.419879      0.251269
  18  23 4154.6670    1.2132 12.2311 10.5891 -0.0002      0.343181  0.2134   0.0117   0.3710    0.0363   0.0000     0.0742538   427.6965       41.3550       42.8790      -17.3547      -17.5545       4.74430      -4.47611      -4.84696      -2.54060       1.47207      -3.15016       3.38974      -1.07119      0.163096      -1.21451      0.427047       1.07857     0.0264270       10.7970       14.0631       15.0974       15.4865       14.7879       13.9450       12.4167       10.5727       8.90071       7.09531       5.53411       4.12245       2.99338       2.09835       1.40869      0.931564      0.562372      0.343941
  18  24 4298.0621    0.9982 13.5449 10.5078 -0.0020      0.226533  0.2699   0.0099   0.4428    0.0339   0.0000     0.0861708   421.6833       37.5168       15.3817      -3.65348       14.1373       24.6459       16.3673      -4.45129       4.63625      -16.4365       1.62212       4.78911     -0.477011     -0.371736     -0.460468      -1.69714      -1.28926     -0.675187       12.5575       16.7418       18.1831       18.4458       17.8055       16.4743       14.7572       12.8889       10.6314       8.57327       6.73653       4.98238       3.65459       2.51973       1.73364       1.10769      0.679732      0.411396
  19   6 1709.3691    0.2859  0.2335  9.9347 -0.0161       18.1032  0.0181   0.0177   0.0341    0.0436   0.0000       5.38693   438.1230      -1.03525       17.9358       1.66359     -0.715751      -4.33305     -0.723456       2.28575      -1.60361       1.18927      0.267175    0.00545282     -0.451524     -0.205113    -0.0396995     0.0791054    -0.0558900     0.0585057       1.86073       2.89639       2.90750       2.59970       1.82457       1.91241       2.92364       3.79489       2.85693       2.08889      0.915255      0.745718       1.04106       1.00806      0.768228      0.478232      0.243937     0.0938811
  19   7 1867.3295    0.4265  0.3608  9.9462 -0.0035       10.8484  0.0235   0.0150   0.0353    0.0543   0.0000       2.52830   437.2824       7.25544       16.8918      -1.11710      -1.94221      -2.04727       1.41232     -0.145244     -0.899360      0.351604     -0.250646      -1.24362      0.346571     -0.126969    -0.0939386    -0.0954191     -0.123007   -0.00948808       1.74868       2.29319       2.47008       2.24976       2.13460       2.09321       1.87993       1.66983       1.55671       1.27367      0.951492      0.743067      0.520687      0.361666      0.240008      0.162311     0.0954045     0.0591543
  19   8 2021.8417    0.6005  0.5329 10.0493 -0.0013       8.87608  0.0250   0.0177   0.0453    0.0743   0.0000       1.49753   438.8884      0.369487       17.4540      -2.48257      -1.32933      0.655643       1.74139      0.779800      0.302158       1.01397     0.0991417      0.450571      -1.08775     0.0559728      0.226350      0.161089     0.0882666      0.120506       1.92798       2.35128       2.43393       2.54153       2.32774       2.06369       1.99794       1.77853       1.56496       1.22437      0.996650      0.775127      0.561215      0.387592      0.241358      0.168935      0.118569     0.0728788
  19   9 2173.8896    0.8093  0.7070 10.4107 -0.0038       6.24479  0.0265   0.0203   0.0552    0.0841   0.0000       1.14883   437.0292      0.486018       18.9321     -0.150133     -0.897665       1.96895      -1.19814      -2.49865       1.29044      -1.09905      0.372380    -0.0481228      0.254150     -0.365041      0.314683      0.116941     0.0588852     0.0347952       1.81148       2.23066       2.33545       2.47500       2.52918       2.23232       2.03699       1.75492       1.47566       1.16782      0.874217      0.688162      0.525290      0.373011      0.265840      0.170136      0.117878     0.0707053
  19  10 2322.4328    1.1694  0.8698 10.7842 -0.0043       4.24587  0.0324   0.0269   0.0578    0.1069   0.0000      0.869721   436.8643       9.52980       11.6560      -7.56575      -2.13455       3.35142      0.526626      -2.51031      -1.36666      -1.51532     -0.136774     -0.157680     -0.575877     -0.213837    -0.0195740     -0.231385    0.00692485     0.0418056       2.03549       2.70325       2.80039       2.96167       2.67611       2.76417       2.25025       2.02311       1.73869       1.35723       1.05712      0.812993      0.632069      0.408363      0.297137      0.195116      0.127724     0.0788083
  19  11 2468.2855    1.5794  0.9847 11.4908 -0.0034       3.86103  0.0357   0.0352   0.0638    0.1064   0.0000      0.934136   435.8356       5.37815       11.4089       4.86675      0.797497       4.61430       2.10095      -2.17552       1.69362    -0.0574367       1.30899      -1.62438     0.0192364     -0.301595      0.710925     -0.126441      0.175741   -0.00653904       2.29951       3.01891       3.10601       3.30171       2.99312       2.91270       2.69718       2.28239       1.81081       1.45024       1.14391      0.873972      0.633903      0.474772      0.319492      0.201397      0.137865     0.0931568
  19  12 2613.2568    2.0681  0.9753 11.8891 -0.0020       1.45019  0.0348   0.0459   0.0626    0.1281   0.0000      0.838101   434.5564       3.82429       11.5554       3.55287      -2.40498    -0.0128389     -0.832857      -4.15805      0.781742      -2.65788     -0.861445     -0.797945      0.929185     -0.816098      0.166476     -0.138297     0.0253663    -0.0633211       2.11262       2.75919       2.78227       2.98389       2.84405       2.70415       2.39195       2.23860       1.74656       1.39952       1.05423      0.819297      0.622099      0.475098      0.336426      0.219460      0.140218     0.0809981
  19  13 2758.0813    2.7647  0.9829 12.2327 -0.0032       1.14004  0.0328   0.0587   0.0619    0.1265   0.0000      0.742358   437.5185       6.26377       8.76726      -1.69291     -0.134208       3.13781      -3.89870      -1.34459      -2.52421      0.235676       1.79900      -1.11919    -0.0693922     -0.328724     -0.211132     -0.155099     -0.190090    -0.0257794       2.16991       2.81095       3.08013       3.03320       2.86453       2.68804       2.41133       2.07301       1.85938       1.50350       1.19965      0.904500      0.621756      0.430588      0.303619      0.192021      0.122453     0.0760774
  19  14 2902.6574    3.3382  0.9061 12.8177 -0.0053       1.00861  0.0316   0.0746   0.0572    0.1149   0.0000      0.835435   440.5389       9.34891       14.9087     -0.214460      -3.45773       2.04035       3.56510      -1.02607      -1.36293     -0.393526      0.995634     -0.481872      0.203713     -0.268135    -0.0381955      0.314602    -0.0983660    -0.0362299       2.03218       2.72650       2.61831       2.87005       2.73505       2.59013       2.24347       1.97296       1.66578       1.41021       1.04027      0.821262      0.575420      0.423349      0.281928      0.190453      0.123114     0.0734054
  19  15 3046.7233    3.7288  0.9278 13.0098 -0.0135      0.497640  0.0329   0.0858   0.0595    0.1297   0.0000      0.687182   439.1050       15.8609       17.5033       8.84294     -0.680067      -2.42299       5.08090       2.04532      -1.08688      -1.96173      -2.56155      -2.98400      -1.40173     -0.613244     -0.763954     0.0568432      0.173432     -0.200496       2.09696       2.67943       2.84380       2.89435       2.84933       2.53479       2.40065       2.08546       1.83031       1.40657       1.07828      0.840820      0.627197      0.457132      0.312304      0.201658      0.129788     0.0785861
  19  16 3190.0486    3.8696  1.2741 12.9893 -0.0082       1.69811  0.0419   0.0727   0.0728    0.1227   0.0000      0.559936   435.9467       10.7154       14.2589       5.02607      0.566666     -0.926163     -0.869966      -2.43030     -0.261564      -1.98251      0.538468      -1.48512      0.319786      0.774042      0.208776      0.257551      0.152393    -0.0836156       2.39148       3.22664       3.27980       3.55975       3.38194       3.21150       2.59432       2.44129       2.00571       1.72337       1.28537      0.976653      0.718656      0.501576      0.339808      0.222123      0.146663     0.0927633
  19  17 3333.2555    3.2724  1.6730 13.0325  0.0001       2.09381  0.0494   0.0585   0.0905    0.0867   0.0000      0.499710   443.8515       18.0226       14.3299       9.56573       2.82546       7.62114      -2.54236      -1.33165       2.19849      -3.69601     -0.838548      0.140244     -0.391901     -0.322291      0.337569     0.0986652      0.143158     0.0975151       2.81280       3.74810       3.96115       4.19601       3.82492       3.72271       3.15581       2.94551       2.39865       1.98946       1.48914       1.17411      0.837329      0.632807      0.417797      0.278665      0.178086      0.109390
  19  18 3476.4966    2.7746  2.4222 12.5798 -0.0009       1.28713  0.0626   0.0435   0.1121    0.0745   0.0000      0.354749   438.4313       28.3170       11.9104       6.56194      -6.29534    -0.0992091      -1.54481      -6.77889     -0.497717     -0.277232     -0.646184     -0.764106   -0.00127919     -0.312307     -0.335198   7.83591e-05     -0.272739    -0.0292042       3.46008       4.53723       4.83696       4.96917       4.93465       4.49547       4.14625       3.55124       2.93616       2.36452       1.84369       1.41668       1.07264      0.754408      0.523911      0.347576      0.233432      0.139602
  19  19 3619.7334    2.4682  3.6300 11.5075  0.0004      0.583197  0.0752   0.0308   0.1298    0.0834   0.0000      0.161987   442.5103       30.6482       19.4985       4.85412      -1.91374       18.6969       2.78961      -6.55985       3.53468    -0.0686417      0.249231      -2.41833     -0.941405     -0.267887      0.706362     -0.386335     -0.319174    -0.0597999       4.27801       5.54655       5.95148       6.12042       5.80832       5.62520       4.86447       4.24642       3.71315       2.96860       2.28207       1.74944       1.29941      0.940561      0.628917      0.430779      0.269775      0.165544
  19  20 3763.2532    2.0294  5.7621 10.9923 -0.0030      0.719112  0.1009   0.0213   0.1746    0.0601   0.0000     0.0946421   434.8565       26.7337       14.6546       9.51889      -4.68926      -11.9879       12.7119       3.29035     -0.884460      -4.42194      -4.95897     -0.955475     0.0565892      -3.31492      0.360728      0.642816      0.190807     -0.364013       5.51417       7.10636       7.70154       7.93356       7.65518       7.17629       6.51896       5.60693       4.75132       3.91490       3.03988       2.35071       1.69800       1.23588      0.827467      0.563204      0.356488      0.226733
  19  21 3906.3374    1.6960  7.3199 10.8233 -0.0023      0.307516  0.1175   0.0160   0.2197    0.0436   0.0000     0.0818518   441.9196       18.6749       32.0809       5.09141      -5.66256     -0.162779      0.528895      0.702979     -0.582130      -2.39622       1.78440      -3.45158      -2.14171       3.09053       1.04570     -0.559935     -0.881610     -0.478438       6.29781       8.26303       8.83706       9.13616       8.91233       8.33674       7.43893       6.55967       5.35674       4.42157       3.44920       2.64355       1.95060       1.41628      0.963282      0.645745      0.417357      0.262928
  19  22 4049.6882    1.4102 10.2010 10.6002  0.0002      0.333466  0.1608   0.0128   0.2863    0.0376   0.0000     0.0651100   438.8608       34.9159       20.4933      -14.3776       31.1121      -6.19710       2.46850      -10.3228      -2.34351      -5.03009      -2.53825      -1.13216       1.08575      -1.92767       1.14077      -1.56552     -0.659906     -0.477302       8.36718       10.7612       11.7821       12.2170       11.9801       10.8320       9.89728       8.44801       7.16542       5.72438       4.50371       3.43221       2.51619       1.82687       1.25432      0.846228      0.534301      0.333292
  19  23 4193.1773    1.1921 12.3324 10.5481 -0.0011      0.303921  0.2063   0.0112   0.3613    0.0348   0.0000     0.0677483   457.7368       48.5218       29.9216       2.63176      -2.94550      -9.73161       13.6533      -10.1340       5.43701      -11.8858      -1.31086      -1.35818      0.582557       2.31499     -0.435644      -2.16150     -0.605881      0.299760       9.95841       12.9479       14.0467       14.5916       14.1170       13.1920       11.8860       10.2364       8.67425       6.88186       5.48012       4.22374       3.09158       2.21605       1.53325       1.02613      0.665004      0.409284
  19  24 4336.9514    0.9891 15.2293 10.4599 -0.0019      0.378112  0.2895   0.0088   0.4651    0.0304   0.0000     0.0821187   401.0679       34.9397       1.71028       6.59160       25.9564      -21.6049      -22.6516      -16.5577       28.8230       4.95217      -4.43627       2.34506       2.40705      -2.48433       4.13476      0.131720     0.0173067      0.320091       12.4227       16.1842       17.6561       18.0746       17.8323       16.4344       14.9949       13.0497       10.8508       8.97332       6.98620       5.37149       3.97566       2.88339       1.99352       1.34108      0.847030      0.526591
  20   7 1893.9825    0.4624  0.3967  9.9147 -0.0025       13.8066  0.0218   0.0150   0.0372    0.0537   0.0000       2.12865   441.2721     0.0802057       15.7656      0.194266      -3.58707       3.35723      -1.24318     -0.603677     -0.393196     -0.783770      0.272349     -0.606441      0.200000      0.210768    -0.0427210      0.113529    -0.0242779    -0.0253602       1.80763       2.45474       2.67999       2.89997       2.90928       2.72708       2.24266       1.73766       1.38478       1.14799      0.942355      0.689178      0.420489      0.318723      0.215153      0.162512      0.115562     0.0783570
  20   8 2050.1781    0.6680  0.5157 10.0999 -0.0007       9.17734  0.0201   0.0190   0.0449    0.0712   0.0000       1.38819   436.8535     -0.104030       11.6569     -0.379625      -4.80181       3.41248       1.16747      -3.20128      0.203228    -0.0548856     0.0888739     -0.412661      0.123555     -0.162673     0.0375370    -0.0531013     -0.137263     0.0331288       1.43099       1.78736       1.93150       2.02526       1.92276       1.83599       1.66656       1.50491       1.25379      0.997203      0.855407      0.632645      0.454093      0.356418      0.244335      0.153104      0.108578     0.0724565
  20   9 2203.2656    0.8999  0.7667 10.2960 -0.0007       6.87608  0.0283   0.0214   0.0518    0.0992   0.0000       1.01512   440.8184       4.92787       15.9295      -2.40214      -3.15016       1.84774      0.760935     -0.900692      0.413263     -0.309434       1.08037      0.614089     -0.977063     0.0613305     -0.100662     0.0872616     0.0101827     0.0963422       1.74204       2.19867       2.44434       2.34849       2.35527       2.27707       2.07854       1.85481       1.52543       1.24401       1.01918      0.722982      0.578855      0.439298      0.304484      0.210470      0.139279     0.0863511
  20  10 2352.5486    1.2940  0.8531 10.9744 -0.0043       5.17372  0.0292   0.0298   0.0579    0.1020   0.0000      0.885359   436.2965       4.51552       12.7872       1.74366      -1.28093    -0.0906771       5.19681      -2.12788      -3.28475      0.143220       1.46694      -1.82510  -0.000208629     -0.151857      0.207732      0.176254      0.156313     -0.128017       1.86346       2.36367       2.45318       2.66737       2.61042       2.43243       2.12591       1.91625       1.67644       1.29310      0.962453      0.764313      0.589884      0.445355      0.313422      0.217666      0.144842     0.0904299
  20  11 2499.0611    1.7008  0.9391 11.5230 -0.0001       1.86800  0.0315   0.0373   0.0604    0.1146   0.0000      0.788359   436.2819       7.19454       11.8972      0.558907      -7.46035       5.36171      -2.01345     0.0593197     -0.344340    0.00656037     -0.459872      0.826174      0.273643     -0.111179     -0.372297      0.304070    -0.0451505     -0.162271       1.90087       2.30163       2.58872       2.72834       2.49749       2.49880       2.31319       1.94739       1.68180       1.39507       1.09837      0.782279      0.611982      0.484470      0.344647      0.227923      0.152024     0.0991882
  20  12 2645.0422    2.1851  0.9085 12.1449 -0.0030       2.83743  0.0339   0.0482   0.0577    0.1084   0.0000      0.814497   439.5024       3.41548       14.3391       6.08779     0.0566573      -3.54637      -2.87395     -0.853631      0.384586      0.311496      -1.52052      -1.48365     0.0219811      0.374872     0.0908160     -0.653361     0.0437432     0.0674093       2.25506       2.86750       2.56991       2.74773       2.66315       2.81835       2.59797       2.40657       1.78485       1.34360       1.04473      0.886725      0.685944      0.566595      0.390963      0.278205      0.177125      0.109829
  20  13 2790.8167    2.8005  0.9451 12.4279 -0.0037       1.20111  0.0319   0.0614   0.0570    0.1206   0.0000      0.771319   437.4676       4.22726       10.5944       9.31577      -2.23751      -1.35339       2.08000      -5.03476      0.464455      -1.75690      -1.87454      -1.73149      0.569344     -0.811413    -0.0674181     -0.246280     0.0998209     0.0591444       1.90406       2.47311       2.54509       2.74293       2.73265       2.67120       2.32493       1.97215       1.56426       1.33057       1.15035      0.807053      0.619166      0.437349      0.316945      0.219470      0.156767     0.0929439
  20  14 2936.1239    3.4569  0.8985 13.0312 -0.0050       1.06175  0.0308   0.0763   0.0559    0.1085   0.0000      0.694438   442.0417       11.7045       15.7143       4.37778     -0.930919       3.84340       2.11989      -2.93576      -3.13706      -1.32271     -0.251317     -0.780127     -0.584743     -0.689168     -0.188379      0.255671      0.281169    -0.0691330       2.05463       2.67927       2.71838       2.68943       2.56672       2.44463       2.21518       1.97166       1.78613       1.51511       1.26285      0.934636      0.689715      0.490435      0.319296      0.227484      0.146915     0.0905120
  20  15 3080.6564    3.7761  1.0489 13.2062  0.0005       1.82348  0.0362   0.0799   0.0653    0.1135   0.0000      0.794810   438.6652       11.7525       12.4574       2.26623      -6.63124     0.0142234      -4.89112      -3.05079       3.03692      -3.54361      -2.31946      -2.01544     -0.764319     -0.534734     -0.244949      0.174258      0.259292     0.0247275       2.31033       2.92450       3.18599       3.50240       3.31068       3.11955       2.70375       2.29538       1.88069       1.51118       1.18846      0.926971      0.672983      0.472466      0.333775      0.236972      0.157733      0.102649
  20  16 3224.5513    3.6857  1.2309 13.2502 -0.0042      0.771995  0.0395   0.0746   0.0729    0.1163   0.0000      0.702479   438.2885       12.0684       15.3745       4.18678      -4.84612      0.114183       2.96587     -0.586940      0.896334      -5.55095       2.27316     -0.338153      0.621414     0.0475644     -0.411817      0.166524     0.0541541    -0.0119969       2.29179       2.83949       3.06365       3.11741       3.05769       2.90151       2.56620       2.33458       2.06539       1.62445       1.28767      0.995705      0.775555      0.539139      0.395361      0.270905      0.173661      0.110848
  20  17 3368.3944    3.2259  1.9716 12.6347  0.0001       1.28107  0.0528   0.0501   0.0890    0.0777   0.0000      0.375126   434.5369       17.1040       13.7158       2.78646    -0.0967992     -0.238816       2.44270      -1.08247       3.75792      -1.94312     -0.344930     0.0574818     -0.394964     -0.174453     -0.107013     -0.535014    -0.0772455   -0.00358496       2.81222       3.64676       3.93406       3.98457       3.87384       3.70103       3.39772       2.94753       2.53752       2.00006       1.68033       1.30621      0.948778      0.708402      0.484632      0.333888      0.223067      0.142840
  20  18 3512.1599    2.7384  2.7197 12.3433  0.0005      0.796810  0.0636   0.0383   0.1125    0.0645   0.0000      0.266783   438.1712       18.7583       13.5234       17.5319    -0.0438779      -4.39981      0.509738      -5.88790      0.864504      -2.86455      -2.17710      -2.98986       1.10025      -1.06197      0.756434     -0.270661     -0.256717     -0.145716       3.47164       4.37078       4.61819       4.88917       4.60639       4.42919       3.96741       3.60602       3.09143       2.52298       1.99569       1.56562       1.19223      0.863206      0.596961      0.402059      0.275265      0.178678
  20  19 3656.1316    2.2777  4.1241 11.6266 -0.0012      0.749078  0.0823   0.0270   0.1429    0.0583   0.0000      0.145778   443.1704       20.0989       17.8950       14.7884       4.29737     0.0181387     -0.830670      -11.7394      -8.49844       1.30863      -1.10498       1.08781     -0.937261       1.49040      0.471477      0.227758     -0.289051      0.325385       4.47385       5.98855       6.49251       6.73830       6.36049       6.02143       5.34708       4.84281       3.92531       3.31496       2.60450       1.99166       1.48369       1.07237      0.768301      0.517018      0.335383      0.216596
  20  20 3799.9783    1.9121  5.9165 11.0783 -0.0009      0.742906  0.0981   0.0193   0.1830    0.0496   0.0000     0.0950766   442.1581       28.5765       15.7115       16.6199       5.63871       1.15223      -14.0535      -12.1399      -1.77732      0.446576     -0.824111      -3.58506      -1.06013       1.39312       1.15195    -0.0333433      0.113761     -0.177512       5.25515       6.86023       7.30197       7.60399       7.42195       7.00149       6.44883       5.46260       4.81985       3.89469       3.06119       2.37355       1.82398       1.29653      0.963973      0.640878      0.419647      0.269836
  20  21 3943.8432    1.6018  7.7866 10.8148 -0.0009      0.475661  0.1236   0.0147   0.2267    0.0398   0.0000     0.0822188   434.1500       12.9301       16.7013       8.09309       2.45245      -3.35781       8.59740      -10.7551       2.91809      -2.61338      -5.63109      -5.39173      -2.79890     -0.490116       2.72574     0.0676678     -0.708933     0.0124210       6.51722       8.29763       8.85132       9.20601       9.01513       8.51894       7.68162       6.71419       5.82642       4.80513       3.84577       2.96392       2.23338       1.63114       1.11780      0.784334      0.521797      0.328163
  20  22 4087.0457    1.3443 10.4938 10.5451 -0.0010      0.138734  0.1625   0.0117   0.2944    0.0367   0.0000     0.0693323   435.8321       15.6664       3.72293      -12.1308      -1.47751      -7.63940      -14.1622      -16.9559       10.2044       5.13924       9.77573      -4.53890      0.226996      -2.18600       1.01648     -0.749726      0.972872       1.05034       7.96545       10.4557       11.0532       11.6403       11.3186       10.8306       9.68417       8.61026       7.23978       5.97695       4.74531       3.62704       2.76538       2.04321       1.45123       1.00200      0.654144      0.413041
  20  24 4375.2654    0.9351 16.0538 10.4481  0.0010      0.200078  0.3132   0.0081   0.4936    0.0282   0.0000     0.0832372   411.6871       26.9373       22.3044      -14.1432      -3.19565       19.3795       5.42176       8.68968      -11.1252      -5.59955      0.822682      0.618752      -5.20231      -2.98451      -3.59382       1.70301      0.966954     -0.403649       12.4318       16.4176       17.9788       18.6621       18.0300       17.2581       15.6574       13.6361       11.5480       9.67265       7.59350       6.01064       4.52644       3.28190       2.35305       1.57979       1.04553      0.677952
  21   8 2077.8643    0.6990  0.5767 10.1961 -0.0016       9.43495  0.0221   0.0179   0.0436    0.0707   0.0000       1.35906   438.7274       3.37718       13.6303     -0.515646     -0.534100    -0.0665364       1.45962       1.87777      0.391796      -1.41675     0.0999742      0.523039     -0.551741    -0.0690764      0.266045     -0.172198    -0.0416969    -0.0377119       1.42108       1.89688       1.99145       2.01667       2.03285       1.91988       1.78146       1.54866       1.30814       1.06541      0.800589      0.665056      0.518603      0.379837      0.278272      0.181265      0.140041     0.0898731
  21   9 2232.0128    1.0072  0.7859 10.1647 -0.0030       5.10820  0.0268   0.0229   0.0528    0.1229   0.0000      0.843566   437.4480       2.43627       15.6922     -0.211959      -4.07777       5.13333      -4.47136      -1.90106     -0.361471      -2.60184     -0.178786     -0.867222    -0.0834635      0.109400     -0.249500     -0.198289     0.0380285     0.0529879       1.73431       2.29059       2.55264       2.52163       2.49878       2.32817       2.04123       1.80183       1.57593       1.33879       1.10745      0.862171      0.610198      0.459069      0.311255      0.221022      0.141963     0.0935725
  21  10 2382.0321    1.3452  0.8819 11.0852 -0.0043       4.12656  0.0301   0.0291   0.0560    0.1036   0.0000      0.832053   438.3141       3.69951       13.3575     -0.390018      0.517441       2.70085      -5.17672      0.345746     -0.690978       1.22174       2.06264     0.0729497      0.563132      0.491686      0.175533     0.0909621      0.268105    -0.0659464       1.89556       2.53543       2.58684       2.54447       2.33842       2.18296       2.09112       1.95574       1.78787       1.57236       1.27093       1.00977      0.729683      0.553240      0.354930      0.250672      0.163744      0.106313
  21  11 2529.4459    1.7756  0.9652 11.6830 -0.0015       2.69691  0.0305   0.0379   0.0607    0.0983   0.0000      0.848812   437.8391       7.08938       11.3567     -0.163281      -2.87117       2.16210     -0.520937     -0.115480     -0.993589      0.333062      0.497955      0.493010     -0.220945      -1.11903     0.0102759   -0.00462238     0.0170104     -0.110004       1.72301       2.18974       2.32560       2.42872       2.41895       2.31438       2.12980       1.82024       1.59871       1.21965       1.03502      0.830736      0.617711      0.461740      0.332977      0.234256      0.158974      0.107433
  21  12 2676.2794    2.3751  0.9719 12.0828 -0.0029       1.43329  0.0301   0.0506   0.0608    0.1216   0.0000      0.737376   435.0206       2.49140       15.4580       7.82666      0.757354      0.305548       2.80827     -0.914302     -0.566532      0.284728      0.289853      -1.13438      0.277545     -0.709149      0.707130     0.0662457     -0.357348     -0.224813       1.76632       2.27249       2.42891       2.66579       2.58951       2.36728       2.14957       1.95079       1.66447       1.31037       1.08070      0.797870      0.630570      0.482999      0.349319      0.239894      0.164463      0.104473
  21  13 2823.1158    2.9451  0.8585 12.6810 -0.0009       1.87577  0.0289   0.0645   0.0524    0.1063   0.0000      0.756500   439.2614       11.2908       10.6116       3.12068     -0.271162      -7.84538      -4.98555      -2.92484       2.20392     -0.610759      -1.30432      -2.37169      0.528692     -0.411012     -0.392579     0.0722513     -0.257272     -0.158028       1.70165       2.19688       2.43389       2.44670       2.37880       2.44792       2.12914       1.81216       1.54399       1.28551       1.01937      0.863698      0.601969      0.453674      0.319545      0.223816      0.152421      0.105238
  21  14 2969.1215    3.5745  0.9280 13.1312  0.0004       1.47686  0.0292   0.0757   0.0559    0.1035   0.0000      0.742736   440.6641       7.05061       16.7450      0.799207      -1.40193       1.12271      -1.43810       1.07695      0.629454     -0.589590     -0.834227      0.231654     -0.612510      0.378513     0.0851495     0.0629877   -0.00383522     -0.273153       1.72278       2.16194       2.46790       2.55918       2.42120       2.38519       2.10943       1.85091       1.54939       1.29270       1.00393      0.802162      0.621366      0.465414      0.310416      0.226977      0.158465      0.103117
  21  15 3114.1419    3.7026  0.9948 13.5638 -0.0064      0.909087  0.0349   0.0798   0.0621    0.0955   0.0000      0.840731   441.3563       9.75147       14.5864       9.85230     0.0434407      -4.53159      -1.33243       1.12840       1.90359      -3.10592      0.128592      -1.34644      0.201623     -0.750746      0.374934      0.302020    -0.0526595     0.0195509       1.89387       2.56530       2.78833       3.07777       2.85860       2.83881       2.36974       2.14297       1.74728       1.48685       1.09143      0.956203      0.682311      0.531772      0.339292      0.251361      0.171706      0.116890
  21  16 3258.7593    3.6397  1.3676 13.2555 -0.0034       1.03859  0.0429   0.0671   0.0760    0.0973   0.0000      0.691361   440.2542       14.3626       5.69112       3.40427      -3.08719       3.58593      -2.71862      -2.57633      -1.37659      0.131249      -1.04913      -1.37281      -1.98350     -0.846848      0.528836     -0.367426      0.370506    -0.0563001       2.30734       2.96118       3.09865       3.10883       3.06571       3.00696       2.74975       2.50615       2.13656       1.67543       1.42812       1.04463      0.871239      0.635847      0.464471      0.316300      0.214004      0.147315
  21  17 3403.1125    3.1457  2.0832 12.5691 -0.0029      0.398884  0.0527   0.0460   0.0914    0.0722   0.0000      0.353292   439.2431       20.8983       9.25376       7.61800      -1.84845    -0.0838504      -1.30516      -4.39335      -1.30843      -3.84581      -1.13795      -1.74782     0.0902342      -3.33260      0.362697     0.0696164     -0.279900    -0.0803351       2.75136       3.53645       3.85081       3.99956       3.94949       3.69291       3.33867       2.90143       2.56827       2.09814       1.70287       1.35014      0.997843      0.768963      0.527215      0.370856      0.250964      0.163835
  21  18 3547.4324    2.6097  2.8618 12.1958 -0.0035      0.467112  0.0638   0.0341   0.1129    0.0605   0.0000      0.221713   441.4155       25.0226       3.68305       10.4942       4.00217      -4.67410       5.55474      -2.38760      -5.67588      -1.94089       1.41789     -0.969430      -1.82378     -0.489128     0.0200649     -0.652982     -0.290576    -0.0917858       3.31580       4.29409       4.55574       4.84976       4.80022       4.52306       4.07576       3.46279       3.03209       2.55750       2.03032       1.60603       1.19880      0.880757      0.630974      0.458584      0.302872      0.195887
  21  19 3691.9454    2.2308  4.4838 11.3708 -0.0002      0.647406  0.0794   0.0241   0.1421    0.0580   0.0000      0.116221   443.5825       24.3311       11.0518       12.3440      -8.13447      -9.54687      -1.35097      0.956544       5.11176      0.483810      -2.00943      -1.97054      -1.70509      -2.08172      -1.44676      -1.10636      0.667018    -0.0481700       4.14558       5.29766       5.69800       5.93134       5.74074       5.55617       5.17344       4.50880       3.79921       3.13710       2.56293       1.98261       1.56176       1.14837      0.836627      0.566277      0.393318      0.262560
  21  20 3836.3822    1.8269  6.4362 10.9690 -0.0002      0.598517  0.1018   0.0173   0.1867    0.0460   0.0000     0.0831241   437.0149       10.9182       17.6743       10.5726      -8.45365      -7.40542      -4.94527       1.92087       1.81145       1.50627      -2.56340      -1.83073      -2.10281       3.15709     -0.940560     -0.419084      0.342637     -0.274783       5.04177       6.80854       7.17328       7.63155       7.34558       7.02407       6.38399       5.77129       4.87547       4.12194       3.24157       2.61218       1.94846       1.47173       1.04327      0.730712      0.491772      0.320789
  21  21 3980.6042    1.5081  8.5224 10.7911 -0.0007      0.455911  0.1333   0.0135   0.2389    0.0373   0.0000     0.0752313   450.1026       18.0690       19.7174       10.4209      0.186320       15.9470      -3.25709      -3.46383      -6.39735       5.00009       5.43500      -5.13415       1.74424      -1.05031       1.79187     -0.493621     -0.824694   -0.00202043       6.43656       8.59364       9.17934       9.45844       9.23024       8.88579       8.08587       7.23122       6.30552       5.23246       4.17759       3.36334       2.50048       1.92040       1.33162      0.954693      0.633236      0.414587
  21  22 4124.5348    1.3010 11.0108 10.6091 -0.0021      0.179417  0.1716   0.0110   0.3039    0.0333   0.0000     0.0685350   441.1603       32.1349      -9.13215       11.7230      -4.55004      -3.05747       5.49358      -2.07917       18.5860      -9.80837     -0.717576      -7.37813      -3.27851     -0.760941      -1.38350      0.950222       1.53430      0.678919       7.83948       10.3164       11.2073       11.6393       11.3523       10.8607       9.91191       8.79867       7.56445       6.23296       4.96093       3.95225       2.99742       2.26097       1.62880       1.12787      0.768925      0.503931
  21  23 4268.7519    1.0626 12.9349 10.4981 -0.0009      0.123332  0.2273   0.0090   0.3772    0.0312   0.0000     0.0736336   437.9862       7.29858       29.8888       20.2265       4.48457       12.3134       13.5742      -8.08597       11.2945       1.27341       9.43053      -8.87890      0.732664       5.20191      -1.59113      -1.92130     -0.306341      0.397116       9.51513       12.5792       13.6730       14.2438       13.8723       13.0690       11.9560       10.7475       9.35685       7.77657       6.28188       4.97498       3.80263       2.80773       2.02150       1.40740      0.934346      0.618484
  21  24 4413.9100    0.8793 16.8840 10.4797 -0.0009      0.271124  0.3380   0.0075   0.5238    0.0264   0.0000     0.0825295   455.7618       6.41533       36.0669       11.0081      -5.29223      -18.5822       10.3003       13.8895      -12.6514     -0.751320       12.9502       10.9708     -0.396850      0.916155       3.55742     -0.993464      0.969608      0.126663       12.5395       16.4073       17.8723       18.4685       18.6506       17.4402       16.0872       14.1316       12.0676       10.1051       8.15668       6.38851       4.93176       3.70135       2.65061       1.87058       1.27769      0.823544
  21  25 4557.3194    0.7088 18.5684 10.2961 -0.0019      0.142288  0.4414   0.0065   0.6160    0.0252   0.0000      0.107412   468.4644       23.0052       8.78626      -30.0466       8.63382       39.0980      -11.0252       1.00360       2.12327      -3.72622       1.79358       4.78205     -0.312159      0.546762       3.08923       3.71705       1.19253     -0.854837       15.5436       20.7986       22.6639       23.5796       23.3034       22.1511       20.3259       17.7899       15.4811       12.9754       10.4371       8.29237       6.32074       4.74761       3.41699       2.41157       1.56940       1.05647
  22   7 1945.1143    0.5305  0.4801 10.0062 -0.0012       8.83244  0.0201   0.0150   0.0431    0.0570   0.0000       1.62705   439.1915      -1.67001       17.9983     -0.201763     -0.148440       1.25662      -1.10133       1.01002     -0.758823     -0.214925      0.497517     -0.244824      0.290521     -0.168467    -0.0514510     0.0264265     -0.254233    -0.0525216       1.24826       1.69098       1.77922       1.89036       1.69688       1.76890       1.42134       1.40239       1.17441       1.05724      0.869475      0.678340      0.527029      0.392386      0.266712      0.201921      0.128491     0.0916752
  22   8 2104.8962    0.7555  0.6159 10.2093 -0.0024       8.33480  0.0232   0.0188   0.0436    0.0780   0.0000       1.18307   442.3521     -0.487269       17.2286       5.53919      -2.35412       1.80844      -2.27611      -1.27920      0.140884      -2.31732      -1.24900     -0.156924     -0.866664    -0.0504515     -0.286407      0.300526     0.0902652     -0.133737       1.37194       1.76103       1.90864       2.03952       1.93744       1.87184       1.65008       1.50775       1.35020       1.09989      0.898609      0.738862      0.559157      0.406512      0.305802      0.221056      0.149349     0.0999940
  22   9 2260.1523    1.0524  0.7408 10.5778  0.0033       5.55647  0.0249   0.0232   0.0490    0.0902   0.0000      0.960718   436.5598       1.93785       14.9119       1.29671      -3.81570       1.82849      -1.76332      0.660512       1.58551     -0.614643     -0.345974     -0.124450     -0.381728      0.102650      0.169449     -0.251516     -0.153296    -0.0434997       1.40762       1.87830       1.87675       2.02463       1.95463       1.92675       1.75710       1.58416       1.39873       1.15923      0.953975      0.747857      0.570394      0.446917      0.317721      0.244227      0.161996      0.103547
  22  10 2410.9505    1.4623  1.0242 10.8881  0.0003       3.48625  0.0325   0.0293   0.0627    0.1365   0.0000      0.780355   440.6049       6.44572       15.7933     -0.582090     -0.567099       2.71404       2.05987    -0.0824968      0.215249     -0.917525      -1.94837      -1.53430     -0.419610      0.542204      0.280422     -0.488914      0.115747    -0.0221661       1.75638       2.30508       2.33381       2.49259       2.43078       2.27851       2.17421       1.95388       1.72363       1.41315       1.13112      0.927695      0.703226      0.551093      0.382754      0.287361      0.201680      0.134287
  22  11 2559.3140    1.8812  0.9505 11.7394 -0.0040       2.29854  0.0305   0.0394   0.0586    0.1051   0.0000      0.769979   438.4271       4.22543       11.2200       2.93445      -1.03000       1.33271      -3.65544     -0.654880       1.03953      -1.18775       2.18166       1.11055      0.644006     -0.693908      0.200766     -0.215183    -0.0338284     0.0726173       1.73722       2.14776       2.27838       2.40825       2.42850       2.26438       2.11990       1.85958       1.62925       1.34827       1.08469      0.900975      0.689245      0.509113      0.370698      0.257603      0.182157      0.124751
  22  12 2707.2782    2.4450  0.9766 12.1401 -0.0016       3.12339  0.0306   0.0498   0.0586    0.1162   0.0000      0.721866   437.5685       7.99506       11.3975      -1.11258      0.918200     -0.356753       1.35228     -0.826519       2.24501     -0.190876     -0.999337     -0.584286      0.296350      -1.25266      0.439408     -0.308643     -0.189946     -0.132443       1.69369       2.11383       2.19658       2.27484       2.28024       2.19928       2.11675       1.90959       1.60550       1.29285      0.989865      0.851309      0.670774      0.525171      0.373027      0.281020      0.192961      0.124414
  22  13 2854.8792    3.1166  0.8933 12.8482 -0.0013       1.90281  0.0286   0.0673   0.0573    0.1003   0.0000      0.829398   439.7158       6.26035       13.5912       6.15563       1.09782      -3.87722      -2.16678      -2.92024       1.35822      -1.52528      0.560027     -0.855050      0.280154     -0.247709    -0.0961214     -0.536505     0.0145455    -0.0172544       1.65962       2.20303       2.21343       2.18471       2.28800       2.18770       2.08287       1.78758       1.55709       1.31274       1.12325      0.878504      0.700630      0.499237      0.380768      0.253935      0.166785      0.117870
  22  14 3001.5500    3.7562  0.8594 13.2062 -0.0042       1.14923  0.0278   0.0806   0.0537    0.0985   0.0000      0.759191   441.0491       6.77444       13.7481       2.94786      -2.34645       1.27679      0.948891      -2.74408       1.21749      0.117851       1.35363     -0.835692      0.176654      0.671604     -0.592371     -0.781389      0.147831    -0.0417867       1.54109       1.92489       2.22081       2.23856       2.15326       2.09943       1.93383       1.64052       1.53926       1.24224      0.970366      0.795313      0.619075      0.443287      0.346623      0.239692      0.168329      0.113388
  22  15 3147.1925    3.8677  1.1094 13.1963  0.0027       1.33813  0.0339   0.0755   0.0634    0.1179   0.0000      0.685906   438.4215       11.6281       10.3543      -3.94836       1.49047       2.25175      -3.76438      -3.42100      0.244078      0.340207      0.166916      -2.85384     0.0806572      -1.30990      0.316758      0.182373     0.0285087     -0.198110       1.81462       2.43102       2.46955       2.57944       2.44585       2.41807       2.30091       2.09172       1.79552       1.51408       1.21695      0.924130      0.742965      0.583429      0.410043      0.299452      0.219031      0.143462
  22  16 3292.4793    3.5063  1.5801 12.8775 -0.0029      0.854197  0.0431   0.0578   0.0791    0.0895   0.0000      0.482181   438.8053       16.5147       16.8542       4.12934      0.789551      -3.13412       1.44299      -4.87297      -2.95279      -1.39684       1.73286      -1.32064      -1.93739      0.891396      0.599521     -0.271781     -0.150271     -0.149046       2.24937       2.93918       3.10013       3.14658       3.15175       2.99130       2.73377       2.36689       2.16491       1.81831       1.54766       1.19746      0.935047      0.675736      0.484559      0.363269      0.246978      0.157248
  22  17 3437.5333    2.9500  2.1609 12.5690  0.0017       1.06033  0.0525   0.0423   0.0929    0.0661   0.0000      0.316908   440.0875       25.5011       12.1424       3.71389       2.18506      -3.11200     -0.460923      -5.42125       1.82546      -1.98246      -3.93754     0.0157540       1.74873     -0.501904      0.221749     -0.118516     0.0503176      0.188583       2.59902       3.39690       3.64671       3.89252       3.69808       3.55456       3.33995       3.00680       2.53151       2.15958       1.74167       1.36592       1.06634      0.802988      0.613577      0.435250      0.295923      0.204087
  22  18 3582.5006    2.4557  3.3828 11.9463 -0.0008      0.926870  0.0683   0.0287   0.1227    0.0515   0.0000      0.203947   441.9475       18.5753       20.0176       4.50920       8.02878     -0.100705     -0.839913       1.76120       4.02277       2.39726       2.75683      -4.12584     -0.201283      0.504374     -0.155116      -1.19306     0.0330440     -0.312710       3.21297       4.24963       4.52681       4.78147       4.68049       4.51540       4.17725       3.72092       3.20434       2.67219       2.22282       1.76931       1.35710       1.03156      0.750721      0.547380      0.365641      0.251515
  22  19 3727.2384    2.1229  4.9708 11.3422 -0.0022      0.320552  0.0859   0.0215   0.1514    0.0495   0.0000      0.113784   443.3499       21.4746       18.1277       3.52621    0.00538931       4.00313       7.54801      0.873998     -0.676189      -8.84055       1.56130      -5.43506     -0.426220      0.580573      -2.85692    -0.0340486     -0.663265     -0.748151       4.04096       5.37816       5.74334       5.96413       5.98172       5.61536       5.34853       4.56322       4.03489       3.44563       2.80220       2.22993       1.70385       1.31584      0.956858      0.662905      0.462087      0.313153
  22  20 3872.4906    1.7453  6.8100 10.9775  0.0001      0.541089  0.1039   0.0159   0.1932    0.0400   0.0000     0.0762858   445.3534       12.9427       10.8683       9.91505      -2.18560       6.77864      -5.18689       3.28291      -3.44019      -7.82535       1.11407     -0.185391       3.24373     -0.945936     -0.769034      0.917981     -0.622371     -0.977377       5.00432       6.46519       7.12219       7.32414       7.37201       6.86743       6.31016       5.71162       5.01324       4.24061       3.41951       2.69323       2.09891       1.61139       1.16629      0.832493      0.572170      0.381172
  22  21 4017.0007    1.4720  9.4001 10.6830 -0.0014      0.461854  0.1374   0.0122   0.2507    0.0343   0.0000     0.0699570   428.7367       28.2184       23.4222      -1.36923      -21.0814      -2.13400       10.8070      -3.17790       13.6449      -1.69604       2.02281      -2.88042       2.93213      -1.61199       1.64628     -0.442726      0.216269      0.269066       6.29519       8.13364       8.88283       9.35816       9.24805       8.74550       8.13090       7.18596       6.28623       5.28412       4.27667       3.49196       2.68828       2.02030       1.45625       1.05633      0.714703      0.486513
  22  23 4306.5998    1.0280 15.6372 10.4875  0.0003      0.273255  0.2784   0.0079   0.4422    0.0276   0.0000     0.0714964   446.5858       31.1031       30.1140      -4.12602      -13.0708      0.470345       27.7347       1.84347      -5.01928       10.1841      -13.3090     -0.643126       11.7959      -6.18286      -5.52010       3.40242       1.65485     -0.689317       10.1707       13.4924       14.7056       15.0908       15.1868       14.5759       13.3659       11.9300       10.4177       8.72686       7.10605       5.73930       4.48785       3.39045       2.45573       1.76672       1.19491      0.819839
  23   5 1632.8025    0.2445  0.2077  9.8913 -0.0095       19.9956  0.0148   0.0115   0.0314    0.0342   0.0000       7.02819   439.9610      -1.27258       20.1231      0.798587     -0.843103       2.01003     -0.549958      -2.06617      0.214139     -0.599474     -0.746036     -0.510290      0.893899      0.148117      0.418613      0.217198     -0.200218    -0.0241270      0.837702       1.17431       1.17297       1.17872       1.29941       1.27310       1.22063      0.962367      0.871267      0.702459      0.583419      0.494589      0.399239      0.286589      0.216857      0.148366      0.109536     0.0923666
  23   7 1969.7086    0.5587  0.5519 10.0462  0.0024       8.24422  0.0228   0.0149   0.0453    0.0601   0.0000       1.47098   439.9028       3.66188       17.8970     -0.793996      -1.94934       1.26758       3.83421       3.33038       3.11276     -0.796946     -0.334213     -0.419283      0.507087      0.929347      0.339065     -0.601805     -0.331540     0.0464886       1.48032       1.83020       1.88383       1.82394       1.89901       1.94741       1.84316       1.75686       1.47683       1.09004      0.854251      0.660374      0.552501      0.458257      0.348703      0.268058      0.192559      0.123156
  23   8 2131.2112    0.8077  0.6378 10.3192 -0.0062       7.81821  0.0229   0.0200   0.0442    0.0778   0.0000       1.05536   439.4599       2.87063       17.5546      0.772805      -4.74158      -1.56813       4.92976      -2.33911     -0.372224       1.36266       1.24666      0.753145     -0.381107      -1.09012    -0.0312875     -0.192923     -0.118695     -0.236418       1.31843       1.55457       1.76404       2.00019       1.89635       1.74347       1.66308       1.56529       1.31968       1.01129      0.925566      0.747063      0.557988      0.411828      0.327194      0.248063      0.166531      0.111386
  23   9 2287.6194    1.1587  0.7833 10.7705  0.0006       6.40151  0.0246   0.0253   0.0497    0.0864   0.0000      0.886333   440.4302       1.66388       13.3301      -1.71439      -1.03585       2.95684      -1.55662      0.962803      0.375415      -1.13692       1.36364      0.471522     -0.764373      0.329646      0.347150     0.0889385     -0.233301     0.0738470       1.45184       1.85063       1.88344       1.96670       1.95936       1.89107       1.76714       1.52985       1.38599       1.21079       1.07831      0.900432      0.703739      0.499045      0.353639      0.249161      0.178726      0.124756
  23  10 2439.3564    1.5770  0.9526 11.2491 -0.0044       4.56002  0.0287   0.0317   0.0554    0.1045   0.0000      0.770081   436.6669       7.45192       18.5005       6.33914      -4.44612      -1.99162      -1.54570       1.14082      -2.02184      0.670993      0.448968     -0.368203      0.262794     -0.865538     0.0229314     -0.273047      0.413087    -0.0308972       1.49680       1.84262       2.03044       2.13883       2.13929       2.00113       1.90579       1.70090       1.49806       1.24821       1.02308      0.845045      0.654962      0.510998      0.370885      0.274437      0.188439      0.132167
  23  11 2588.8354    2.0608  0.9165 12.0220  0.0014       3.52189  0.0301   0.0428   0.0526    0.0967   0.0000      0.816704   436.2645      0.982953       15.8038       5.40227      -1.43227       1.76582     -0.160160      -3.90181      0.131436     -0.512075      0.680600      -1.41646       1.01526     -0.876257      0.195510      0.331913     -0.326438    -0.0995287       1.60696       2.11993       2.33738       2.45619       2.42574       2.30018       2.09296       1.84336       1.69642       1.32618       1.11640      0.909973      0.678646      0.524742      0.398581      0.277681      0.201324      0.137880
  23  12 2737.7243    2.6841  0.9317 12.3605 -0.0012       1.71535  0.0281   0.0540   0.0559    0.1015   0.0000      0.736151   437.3245       9.28020       15.9087       1.92712      -7.48855       1.99889      -1.51139     -0.212774     -0.101598      -2.16929     -0.826911     -0.605679   -0.00229133      -1.31876      0.267615     -0.317999      0.229461     -0.137434       1.54269       1.98211       2.07026       2.15665       2.06218       2.06388       1.95809       1.73618       1.55857       1.26967       1.05334      0.869894      0.660815      0.532886      0.395900      0.276556      0.197192      0.135672
  23  13 2886.2197    3.2557  0.9169 12.6761 -0.0025       1.56203  0.0292   0.0664   0.0514    0.1158   0.0000      0.875612   439.1098       7.91476       13.9406       5.30646      -3.97308       2.06400      -2.04493      -2.26395      -1.16655      -1.47143     -0.629594      -2.55989     -0.329985      -1.36892      0.412640    -0.0680766    -0.0351168     0.0140998       1.61895       2.08709       2.33390       2.46512       2.35108       2.25770       2.17980       1.89334       1.60966       1.32238       1.08277      0.818615      0.639282      0.512669      0.385924      0.281669      0.200930      0.139002
  23  14 3033.5756    3.8185  0.9229 13.1983 -0.0076     -0.264925  0.0285   0.0804   0.0544    0.1057   0.0000      0.713612   441.3684       10.5796       12.2344       9.68441       1.00410     -0.274854       2.86976      -2.25639       1.68061    -0.0598987      -3.28909      -1.88074     -0.700927      -1.54735      0.343177      0.777142     0.0778307    -0.0420203       1.45046       1.94681       2.06879       2.22248       2.08713       2.05022       2.01092       1.79859       1.50973       1.23223       1.00904      0.832410      0.633239      0.505426      0.386549      0.271913      0.184825      0.138380
  23  15 3179.9803    3.6568  1.1725 13.4874 -0.0075       1.94426  0.0379   0.0731   0.0704    0.0998   0.0000      0.709575   437.6827       14.1763       12.8969       7.98191       2.07320      -2.39111       2.14845      -1.08837      0.764904      -3.75503       2.08932      -1.12896     -0.391458     -0.182151      0.101386     -0.170190     -0.517544     -0.269856       1.92846       2.58961       2.67822       2.97374       2.88442       2.74914       2.47767       2.25608       1.92948       1.60443       1.33404       1.03041      0.784566      0.615099      0.443952      0.337724      0.244735      0.161076
  23  16 3325.6813    3.4584  1.6529 13.1546 -0.0010      0.246257  0.0458   0.0564   0.0789    0.0755   0.0000      0.529524   438.0317       9.88855       17.9482       13.7695      -1.75155     -0.329091       1.04356       1.23697      -2.88495      -3.06742      0.980673     -0.751577     -0.153868     -0.590090     -0.310871      0.236871     -0.450895     -0.246516       2.18186       2.88670       3.04302       3.28196       3.05021       2.99337       2.78844       2.57724       2.23532       1.89417       1.52720       1.26696      0.971761      0.754804      0.543710      0.407883      0.294312      0.191451
  23  17 3471.5676    2.8225  2.4926 12.3243 -0.0004      0.515559  0.0547   0.0361   0.0979    0.0574   0.0000      0.235270   443.5919       12.0385       12.9525       2.38958      -3.39767       1.62607       2.58526      0.563750      -4.03063      0.433649       1.35265       1.95539       1.35442      -1.35257      0.919904     -0.707739     -0.504012      0.289353       2.58189       3.44697       3.60610       3.93451       3.94522       3.70017       3.39735       2.99248       2.68484       2.26315       1.80341       1.51331       1.13100      0.898890      0.636026      0.485164      0.335892      0.231824
  23  18 3617.2644    2.4287  3.6209 11.7334 -0.0008       1.04399  0.0676   0.0266   0.1186    0.0498   0.0000      0.152262   438.1527       18.8356       13.1819       8.79323      -7.80089      -4.31893       1.48900      -12.5605     0.0311746      -2.99149       1.31378      -1.87047      0.461977     0.0961036     -0.949226      -1.82911     -0.633248      0.718625       3.14065       4.16354       4.39554       4.80739       4.72812       4.57086       4.11293       3.79021       3.21571       2.78300       2.26188       1.84022       1.42875       1.10892      0.800768      0.585004      0.409997      0.283974
  23  19 3762.7020    1.9571  5.3421 11.3303 -0.0009      0.609932  0.0880   0.0187   0.1595    0.0414   0.0000      0.114621   435.9461       16.2542       12.7655       6.40448      -1.04679       1.01560       4.31018       2.65599      -2.89362      -5.53002       7.06996     -0.327242      -2.00054      -2.59555      0.768858     -0.532892     -0.108950     -0.174117       4.04907       5.18246       5.57801       5.85878       5.82691       5.60874       5.19774       4.72963       4.13604       3.50935       2.92311       2.37979       1.85993       1.40449       1.05786      0.772936      0.541701      0.374275
  23  20 3907.8933    1.6563  7.7624 10.9681 -0.0004      0.369246  0.1146   0.0143   0.2115    0.0348   0.0000     0.0757101   439.6959       19.9265       19.2278       16.7981      0.303050      -2.48609      -1.83606      -2.64646    0.00889387      -2.39891      -1.05542       1.02676      0.702490       1.09008       1.25369     -0.130973     0.0144312     0.0539404       5.23087       6.92764       7.49188       7.90656       7.83899       7.42693       6.87488       6.26700       5.37561       4.60680       3.76748       3.10251       2.39707       1.82783       1.35546      0.972585      0.681730      0.479185
  23  21 4053.1089    1.4088 10.3344 10.6652 -0.0009      0.227411  0.1509   0.0111   0.2739    0.0325   0.0000     0.0655319   441.4214       11.8120       14.4469       1.41126      -15.0963       8.73602       13.1124     -0.439991     -0.977341      -6.50342      -2.90235      -2.59209      0.705017      -3.14560       4.38108     -0.407598      0.576062     -0.380710       6.35281       8.14475       9.09643       9.35800       9.43373       8.90530       8.48236       7.49110       6.59029       5.72131       4.64773       3.82755       2.96150       2.29617       1.68774       1.24493      0.871278      0.596091
  23  22 4198.0183    1.1649 12.2575 10.5884 -0.0024      0.123580  0.1993   0.0091   0.3386    0.0293   0.0000     0.0712466   425.7355       17.7713       18.0512       7.18113       7.53980      -18.8928       8.49330       8.99399       1.07191      -19.5027      -13.6800       7.46917       6.91501      -7.61173       1.27811      0.227396       1.11131       1.25998       7.73517       10.0849       11.2045       11.6670       11.5644       11.2746       10.2914       9.29316       8.11125       6.88980       5.78428       4.54409       3.67111       2.78069       2.08225       1.49347       1.04743      0.720049
  23  23 4343.2938    0.9520 14.9992 10.4999 -0.0009      0.151947  0.2787   0.0076   0.4357    0.0269   0.0000     0.0803704   451.7398       50.7567       12.7604       10.9541       15.5975      -5.16009       8.36927       20.3849       16.1655      -4.10913      -15.2701       1.48074      -2.40453       2.35814       3.25273     -0.779285      0.776862      0.438245       9.92562       13.2011       14.3707       15.0003       15.0352       14.4202       13.3987       12.2259       10.3971       9.02663       7.43484       6.02952       4.85002       3.59427       2.70931       1.96382       1.36447      0.945812
  24   5 1653.7107    0.2559  0.2035  9.9507 -0.0107       22.9733  0.0136   0.0112   0.0273    0.0336   0.0000       6.93095   438.5075       1.40787       20.1838     -0.632639      -3.16593      0.158790     -0.973517      0.278344     -0.934002     0.0942610     0.0274809     -0.458468    0.00369702     -0.333651     0.0354951      0.190982     -0.175191     0.0647974      0.881424       1.12438       1.23589       1.28315       1.29184       1.27730       1.14738      0.971536      0.955076      0.768693      0.656028      0.503253      0.406864      0.295832      0.236711      0.183464      0.122793     0.0882052
  24   6 1826.3702    0.4058  0.3609  9.9551 -0.0041       12.2870  0.0194   0.0132   0.0336    0.0435   0.0000       2.57546   440.7884       1.12575       19.8319       1.83692      -2.58895      0.646077     -0.928932     -0.173329     -0.906735      0.631899      0.186033     -0.468548      0.154179      0.204258      0.268127      0.335693    -0.0655925     -0.181279       1.04583       1.38171       1.42143       1.61719       1.71579       1.47326       1.45574       1.19868       1.21398      0.940710      0.763780      0.626591      0.531326      0.421750      0.297529      0.204024      0.149449      0.115221
  24   7 1993.6519    0.6024  0.5306  9.9420 -0.0020       9.03479  0.0196   0.0156   0.0412    0.0635   0.0000       1.33773   440.6424       3.47392       16.9429      -1.32526      -1.36778       2.09418      0.558913      -2.72666     -0.908424       1.25997     -0.324901      0.309132     -0.191658     0.0839103     -0.338297     -0.290762      0.278086      0.100673       1.16558       1.53470       1.67489       1.80416       1.68517       1.64127       1.47872       1.41202       1.19376       1.06324      0.884703      0.756137      0.550423      0.430583      0.313287      0.233590      0.167176      0.115008
  24   8 2156.8949    0.8355  0.6873 10.4409 -0.0046       7.40767  0.0240   0.0190   0.0456    0.0736   0.0000       1.13023   435.8689       1.11985       14.1961      -4.15092       1.76942     -0.452060      0.289392      -1.95352      -1.11671       1.44381      0.489345     -0.105490     -0.552021     -0.702994      0.314355     -0.770551    -0.0208616     0.0813524       1.37219       1.77282       2.02575       2.11471       2.17563       2.00932       1.89035       1.67311       1.36531       1.16889      0.974369      0.766718      0.598621      0.469679      0.334592      0.270611      0.182699      0.136534
  24   9 2314.4647    1.1662  0.8749 11.0810 -0.0007       3.99919  0.0295   0.0246   0.0546    0.0824   0.0000      0.929950   439.1924      0.817669       15.4243       1.95312      -1.99053      -3.04177      -1.73011       2.35295       1.05327     -0.461519      -1.20152     0.0622632       1.02240      -1.07568     -0.508253     -0.234127     -0.313679     0.0201366       1.48083       1.95676       2.05581       2.29379       2.17927       2.13096       1.85700       1.75912       1.57382       1.36275       1.12714      0.892352      0.716738      0.565926      0.426975      0.301539      0.220323      0.149102
  24  10 2467.1778    1.5886  0.8960 11.6490 -0.0045       4.16653  0.0301   0.0332   0.0525    0.0899   0.0000      0.816754   437.9297       4.12328       17.2522       1.86351      -2.15277      -1.83430      0.790679     -0.905044      0.990758      -1.45099     -0.111075      -1.08119     -0.622689      -1.17997     -0.271872      0.123258      0.561549     -0.264470       1.53902       2.00522       2.23452       2.36345       2.21044       2.17031       2.07891       1.81119       1.59527       1.39638       1.15370      0.930608      0.744735      0.588869      0.423781      0.303172      0.220846      0.154708
  24  11 2617.8046    2.1702  0.9674 11.8785 -0.0010       3.02812  0.0281   0.0425   0.0554    0.1068   0.0000      0.708677   438.7330       5.44862       15.0680       2.10220     -0.875739      -1.73769     -0.161357       2.58595      -2.81559     -0.897852     -0.285728     -0.631138     -0.274233     -0.141007       1.01548     -0.136896     -0.258028    -0.0711612       1.42811       1.79963       2.00916       2.10944       2.02055       1.95853       1.91400       1.66470       1.51505       1.28871       1.05573      0.845329      0.653941      0.524685      0.403072      0.297127      0.217351      0.152908
  24  12 2767.7977    2.6953  0.9299 12.6151 -0.0035       2.91212  0.0326   0.0551   0.0513    0.0886   0.0000      0.856271   438.4560       8.73391       12.0455      0.463850       1.85752      0.378067      0.155645      -3.05045      -1.25812     -0.449563      -3.10195      -3.08635      0.737524      0.572002     -0.588989      0.352203      0.259968     0.0190252       1.68956       2.35262       2.44663       2.54686       2.30507       2.24523       1.97373       1.82673       1.74202       1.59170       1.42534       1.18549      0.927730      0.687042      0.494334      0.323951      0.246484      0.159791
  24  13 2917.0998    3.4306  0.8725 12.9221 -0.0025       1.05606  0.0261   0.0702   0.0508    0.0956   0.0000      0.708419   437.5484       5.95129       13.9149      -1.03287     -0.936820      -2.29784       2.24817      -2.97455       1.02009    -0.0571950      0.645826      0.446624       1.43309     -0.732206      0.895144     -0.406160      0.170805     0.0740124       1.37297       1.73589       1.86909       2.06174       2.04540       2.01929       1.83569       1.58736       1.33585       1.22928       1.02298      0.819333      0.598711      0.491864      0.367723      0.278141      0.188930      0.127826
  24  14 3065.2513    3.8698  0.9902 13.2644 -0.0040       2.37031  0.0312   0.0748   0.0549    0.1045   0.0000      0.809048   435.4458       5.75488       15.6569       1.69609      -1.08259      0.467404       1.24490      -6.04804       1.81970      -1.68550       1.77550     -0.345689      0.329041     -0.896688     -0.339751     -0.169311     -0.259719     -0.129508       1.53672       2.01307       2.14404       2.24182       2.07996       2.02668       1.90219       1.83994       1.59564       1.40630       1.20495      0.972698      0.770423      0.604994      0.448486      0.316308      0.231236      0.154876
  24  15 3212.1260    3.7705  1.2252 13.2627  0.0082      0.239657  0.0368   0.0688   0.0671    0.1156   0.0000      0.755352   435.9535       7.60395       9.68639       5.59282      -2.77444     -0.796282     -0.475006      -1.93989     -0.421020      -2.95820      -1.59139      -1.55653      -1.25764     -0.735904      0.756702     -0.599557     -0.128951     -0.142833       1.66009       2.29177       2.41852       2.59852       2.63349       2.40875       2.38067       2.03441       1.86453       1.53833       1.20636       1.04303      0.817503      0.633784      0.478120      0.347924      0.250283      0.174145
  24  16 3358.6872    3.3257  1.8471 13.0307 -0.0024      0.823362  0.0467   0.0502   0.0839    0.0670   0.0000      0.372788   440.5318       13.8473       14.1924      0.377874      -5.57721     -0.981335      -4.67253      -2.12595      -2.18306      -1.78761      -2.10154     -0.750606      0.665639     -0.870064      0.568830    -0.0560929    -0.0349761     -0.417551       2.12377       2.75190       2.95663       3.14008       3.04422       2.97896       2.82194       2.46905       2.22561       1.94254       1.58565       1.32984       1.03776      0.796848      0.604436      0.443453      0.318027      0.224319
  24  17 3505.1899    2.7251  2.7038 12.2657 -0.0023      0.775451  0.0568   0.0335   0.1017    0.0528   0.0000      0.232567   440.0967       15.6275       16.2320       5.28470      -6.35390     -0.524810      -5.66748      -2.44693      -5.56596      -9.33460       2.63841      -1.45974      -1.01962     -0.187622      0.928703      0.468946     0.0222106     -0.542141       2.49061       3.28872       3.45540       3.75243       3.79685       3.45967       3.28292       2.97720       2.75736       2.32838       1.90279       1.59853       1.25243      0.975621      0.731297      0.535093      0.381515      0.260825
  24  18 3651.4486    2.2387  4.1696 11.6907 -0.0006      0.815285  0.0731   0.0228   0.1319    0.0419   0.0000      0.139109   436.4753       16.5605       16.6000       8.19306      -9.35766      -6.49414      0.623054     -0.862166      -3.33465      -8.20408       4.22467      0.544570      -1.42736      -1.03928     -0.667383    -0.0787741    -0.0699666      0.160419       3.30911       4.25926       4.62766       4.91898       4.97913       4.72393       4.46343       4.04051       3.47852       2.94478       2.40727       2.05919       1.59001       1.25305      0.911277      0.684842      0.494275      0.347882
  24  19 3797.4353    1.9170  5.9114 11.1233 -0.0009      0.600399  0.0887   0.0168   0.1654    0.0398   0.0000     0.0933751   425.5390       13.0813       11.7516      -3.86693      -9.98622       13.1250      -3.05635       1.17468       1.95810      -4.34334      -4.71213      -4.52649       3.54664     -0.530846     -0.433291     -0.225753     0.0370454      0.411063       3.98675       5.19849       5.71714       5.92794       5.94802       5.79989       5.37322       4.86093       4.26745       3.58184       3.03980       2.47877       1.97135       1.52328       1.14717      0.840423      0.598180      0.423993
  24  20 3943.0898    1.5584  7.4032 10.9768 -0.0018      0.355369  0.1137   0.0134   0.2074    0.0340   0.0000     0.0825215   439.3546       17.6325       6.36087     -0.722303      -8.84919       12.0145      -1.04415      -2.48680       2.57804      -7.45566      -8.71437      -9.15363      -2.95099     -0.135244      -2.71308      0.305233      0.611970     -0.679938       4.85024       6.42264       6.79584       7.28630       7.27032       7.04792       6.61894       5.97473       5.21108       4.51552       3.76580       3.05663       2.44263       1.90550       1.41948       1.05270      0.753512      0.532618
  24  21 4089.0589    1.3616 10.7223 10.6556 -0.0002      0.358646  0.1578   0.0106   0.2768    0.0310   0.0000     0.0661954   450.3384       13.5749       5.53282       3.10075      -5.02987       3.72227      -8.40449     0.0863787      -20.1418      -7.47211       4.87565      0.733008      -3.28465       2.83684      -1.48796      -2.96904      -2.27298     -0.134908       6.42997       8.52896       9.29011       9.83349       9.88141       9.39428       8.76258       7.90907       7.03681       5.84047       4.95516       3.97255       3.20671       2.44800       1.86221       1.36462      0.969425      0.684064
  24  22 4234.1777    1.1219 13.4457 10.5814  0.0016     0.0945590  0.2244   0.0084   0.3616    0.0272   0.0000     0.0700449   434.3956       17.6713       28.3497       4.29528      -6.44170       18.6575      -2.76053      -4.03667       17.8622      -19.6084       3.76167      -7.94132      -7.72360      -1.99090    -0.0917707      -2.67467      0.620315       1.29545       8.15226       10.8144       11.6951       12.3863       12.5085       12.0120       11.1530       10.1411       8.88737       7.62408       6.44705       5.18024       4.23140       3.19708       2.42580       1.78475       1.27563      0.889926
  24  23 4380.5513    0.9238 16.2101 10.4867 -0.0005      0.366844  0.2979   0.0072   0.4599    0.0249   0.0000     0.0838593   455.6058       7.56098      -11.6839       43.9092       14.9340      -9.71293      -35.7520       8.02094       12.0302     -0.619349       9.14636      -14.1730      -3.30247       1.72921      -1.35972      -2.38269     -0.858388    -0.0914314       9.58495       12.8308       14.1499       14.6041       14.9136       13.9352       13.3975       12.0473       10.8043       9.09288       7.66386       6.25969       5.00906       3.85070       2.95718       2.17440       1.53351       1.08527
  25   5 1674.1031    0.2802  0.2291  9.9978 -0.0105       13.9339  0.0147   0.0121   0.0311    0.0348   0.0000       5.44465   440.4270      0.826563       20.4231      -1.01452     -0.957540      0.446780       1.16614      -1.43684     -0.701556     -0.383648     -0.429273      0.746639      0.592323     -0.148949     0.0336877      0.146962    -0.0648682     0.0311538      0.886143       1.13900       1.22209       1.37637       1.31527       1.29998       1.20550       1.20121       1.04408       1.01389      0.808592      0.529276      0.424877      0.362534      0.312400      0.257957      0.191068      0.122516
  25   6 1847.9239    0.4326  0.4008 10.0306 -0.0002       10.3426  0.0169   0.0129   0.0382    0.0441   0.0000       2.22592   441.3578      0.789928       16.5799     -0.327815      -4.21646       1.38553      0.753306    -0.0547359      0.829872      0.610675       1.52883      0.129046     -0.361343     -0.145951    -0.0851115      0.210404    -0.0742504      0.176311      0.982156       1.32316       1.49441       1.47931       1.57868       1.47852       1.32874       1.23568       1.07153      0.924182      0.823554      0.631194      0.503049      0.377929      0.293256      0.234024      0.165905      0.113826
  25   7 2017.0571    0.6516  0.5724 10.0792 -0.0021       8.54643  0.0213   0.0155   0.0384    0.0640   0.0000       1.27772   441.4056      0.914765       16.6478      0.654809      -3.56035       2.00926     -0.745698     -0.529490     -0.649488     -0.545671      0.835950     -0.724347     -0.161662      0.256568      0.188464     -0.471029      0.232141      0.158984       1.15460       1.47230       1.56643       1.72933       1.71457       1.60816       1.53553       1.31540       1.21129       1.11774      0.935595      0.752096      0.631933      0.490586      0.353406      0.265101      0.183763      0.126630
  25   8 2181.8944    0.9032  0.6756 10.5107  0.0022       7.88476  0.0217   0.0199   0.0447    0.0719   0.0000       1.04915   438.5909       2.16622       18.3294      0.133416      -4.54994       1.82550      -2.41990     -0.161888      0.915111      0.567149      -1.72276    -0.0488112      0.893462     -0.317964     0.0588998     -0.584971     -0.123407     0.0765682       1.12501       1.46742       1.56533       1.62773       1.58172       1.61470       1.60027       1.38951       1.23435       1.03834      0.900649      0.698889      0.625813      0.482220      0.353818      0.258916      0.197149      0.137159
  25   9 2340.6903    1.2558  0.8614 11.1197 -0.0038       4.99621  0.0263   0.0259   0.0525    0.0829   0.0000      0.890227   438.7700     -0.116826       17.9492      0.797861      -4.42967      -3.35048       1.34674     0.0583207     -0.247112      -1.23480       1.45159     -0.516862      0.422078      0.418095     -0.219342     -0.362057      0.115730     0.0743454       1.32560       1.69955       1.75088       1.90615       1.88731       1.81999       1.71186       1.56867       1.42927       1.25561       1.01014      0.857627      0.668630      0.532892      0.404583      0.303102      0.226576      0.166577
  25  10 2494.4418    1.7444  1.0431 11.3016 -0.0060       1.63933  0.0309   0.0317   0.0551    0.1164   0.0000      0.708382   438.9177       5.08207       13.3517       3.97325     -0.861977      -1.50585       1.08216       3.07155       3.24220      -1.38695     0.0350289     -0.475000     -0.632386     -0.396031     -0.660867     -0.304259      0.119646      0.437448       1.41941       1.91491       2.09957       2.25793       2.17394       2.02503       2.00259       1.77655       1.57984       1.36233       1.14424      0.946113      0.734033      0.590259      0.436501      0.319291      0.236898      0.171296
  25  11 2646.3617    2.2506  0.9696 12.1692  0.0015       3.13183  0.0304   0.0428   0.0527    0.0984   0.0000      0.728422   436.1456       7.20560       14.5444       4.14132     -0.367297       4.45684     -0.562775     -0.375368       2.30877     -0.330603    -0.0950688      0.655208       1.21492      0.273863    -0.0248272     -0.480015      0.402785     0.0821103       1.45451       1.84248       2.03490       2.13045       2.16154       2.09013       1.85695       1.77059       1.57655       1.29544       1.17145      0.924799      0.728252      0.571754      0.429769      0.344293      0.243529      0.177224
  25  12 2797.5476    2.7890  0.8798 12.9287 -0.0028       3.64065  0.0271   0.0565   0.0513    0.0786   0.0000      0.884371   439.9306       8.91898       14.6542       2.55695      -1.88582       2.25325       1.93243      -1.75668       1.11124      0.451934       1.15011      -1.01504     -0.313638     0.0890027      0.396435    -0.0821564     0.0917951     -0.134752       1.29538       1.68713       1.80613       2.01030       1.94279       1.91256       1.71362       1.61745       1.44245       1.20823       1.01300      0.855316      0.672759      0.527178      0.407692      0.293786      0.217248      0.152222
  25  13 2947.5473    3.4917  0.9232 13.0714 -0.0047      0.763935  0.0281   0.0672   0.0502    0.0956   0.0000      0.719388   442.1257       4.91932       17.2446       4.87474       1.17317     -0.175446      0.912592      -2.80055      -2.91629      -1.32590       1.21953     -0.464177      0.300472      0.359725    -0.0351182    -0.0482352     0.0291713      0.242749       1.31894       1.75906       1.79413       1.99240       1.92309       1.83028       1.75303       1.61767       1.51961       1.23221       1.05738      0.862840      0.695819      0.564562      0.420229      0.312166      0.225558      0.157461
  25  14 3096.3746    3.9544  0.9917 13.3091 -0.0018       1.58902  0.0310   0.0747   0.0526    0.1033   0.0000      0.674493   435.3394       6.80432       15.0305       4.54215      -4.38832       2.36425       1.44941      -2.38199     -0.790096      -1.40676      0.154448     -0.239032      0.335447      -1.36616      0.194316     -0.771237      0.200670    -0.0760779       1.58537       2.17881       2.26544       2.28060       2.04521       1.95922       1.85256       1.74819       1.70569       1.54040       1.34499       1.11585      0.886440      0.693868      0.494557      0.365754      0.251481      0.185472
  25  15 3244.1110    3.7066  1.2201 13.4353 -0.0014      0.757208  0.0365   0.0671   0.0650    0.0973   0.0000      0.687398   440.1745       9.54858       13.6243       5.90588      0.433713      -3.47729      0.313444      -4.82776      -1.53997      -3.06314       1.11443      -1.14173      0.123028      -1.93451      0.234321      0.321355     -0.118251     0.0219997       1.65466       2.16814       2.32490       2.44133       2.38635       2.39847       2.26866       2.08224       1.82370       1.55294       1.26227      0.994072      0.875391      0.666576      0.537525      0.377175      0.279036      0.195185
  25  16 3391.4088    3.1499  2.0842 12.7625 -0.0027       1.37842  0.0490   0.0434   0.0849    0.0639   0.0000      0.331975   434.5495       14.7109       14.3502       3.94584      -1.82763       2.02086      0.776803      -4.71590      -5.47812      -3.75372      -1.77407      -1.54350     -0.271626      0.533977     -0.822040     -0.601913     -0.622526     0.0753249       2.13382       2.82546       3.05362       3.37500       3.28211       3.15823       3.03072       2.70219       2.38818       2.03326       1.62816       1.40506       1.08435      0.843785      0.658813      0.488215      0.361792      0.259749
  25  17 3538.4268    2.6873  2.8437 12.2676 -0.0028      0.686825  0.0576   0.0319   0.1018    0.0510   0.0000      0.220824   441.9779       14.1640       12.8013       7.71808      -2.95860      -6.83619       8.21497       1.54298       1.91129      -4.95863      -3.32556      -2.08810      0.862576    -0.0462601     -0.750209     -0.306885   -0.00157376     0.0969409       2.57994       3.38442       3.48127       3.65138       3.62876       3.78602       3.45307       3.17952       2.69675       2.38756       1.99829       1.68008       1.35776       1.06855      0.802748      0.600205      0.427294      0.312678
  25  18 3685.4136    2.1977  4.2938 11.6764 -0.0011      0.756420  0.0726   0.0214   0.1327    0.0399   0.0000      0.129747   442.3276       21.0291       14.4950       18.0706      -14.1037      -3.76304      -1.30723      -2.27924      -3.43383    -0.0113780       4.52262      -2.06710     -0.563657       1.30603      -1.24517      0.414327     -0.296337    -0.0478388       3.06342       4.09180       4.39995       4.66719       4.62562       4.48898       4.18471       3.85235       3.44795       3.00275       2.54855       2.13778       1.67957       1.31762       1.00493      0.752605      0.545484      0.378610
  25  19 3831.8982    1.8355  6.0767 11.1801 -0.0011      0.621535  0.0917   0.0159   0.1679    0.0370   0.0000     0.0896695   430.6934       24.9369       11.1812     -0.924304       9.01766      -1.38798      -1.66968      -3.31057     -0.288621      -2.75190      -4.50882      -1.49782       1.68176     -0.760862      -1.18932      -2.50075     -0.911948     -0.815393       3.80813       5.07810       5.52977       6.03325       5.85607       5.75812       5.40048       4.89324       4.29983       3.72404       3.14015       2.51753       2.04740       1.60656       1.22184      0.916946      0.676875      0.480364
  25  20 3978.2147    1.5479  8.7001 10.8323  0.0001      0.521425  0.1226   0.0123   0.2216    0.0328   0.0000     0.0722263   440.6075       23.7010      -2.12856      -3.08350      -6.79762      -13.0158      -1.28246       2.10284      -3.97712      -7.01654       6.61842      0.705254      -3.14043      -3.27293       2.35250      0.757313     -0.207652      0.243730       4.97369       6.46907       7.09909       7.47285       7.43554       7.22644       6.80153       6.17555       5.50178       4.77636       4.06800       3.35772       2.65916       2.07032       1.62075       1.20449      0.875337      0.623790
  25  21 4124.0526    1.2841 11.2655 10.6963  0.0004     0.0882965  0.1698   0.0097   0.2941    0.0288   0.0000     0.0692354   437.4480       19.5588       27.9717      -4.45177      -11.6894       10.2812       18.4837     -0.584022       6.79956       5.85942      -11.6159      -3.12835       4.61621    -0.0720605       1.17981     -0.392676      0.600103      0.611602       6.29827       8.45911       9.12425       9.72810       9.76863       9.48856       8.91218       8.02274       7.24215       6.16519       5.21337       4.25633       3.42003       2.70923       2.06678       1.54686       1.11844      0.808359
  25  22 4270.3614    1.0497 14.1520 10.6181 -0.0012      0.227604  0.2442   0.0077   0.3888    0.0255   0.0000     0.0763619   437.4928       30.7863       30.1694       1.49383      -9.29027      -25.2907      -15.3457       3.16825      -1.53638      -9.59145      -2.14527       9.84810      -2.04124       1.91126       4.57003       4.33943      0.163549      -1.60741       8.16578       10.8446       11.9300       12.3931       12.3800       12.2309       11.6077       10.3385       9.35846       7.98457       6.73344       5.60819       4.56269       3.54601       2.70073       2.01856       1.48568       1.05325
  26   6 1869.0663    0.4589  0.4000 10.0178 -0.0059       9.19986  0.0195   0.0138   0.0337    0.0473   0.0000       2.06345   439.8473       2.29214       19.9861      0.813949      -4.52364      -1.22792       1.97272     -0.263285      -1.57385     -0.255502      0.579305     -0.415444      0.563120      0.467972      0.345522     -0.649540     0.0392733      0.152086       1.00503       1.40372       1.41512       1.51560       1.52971       1.42704       1.45939       1.32070       1.17626      0.990286      0.856346      0.644032      0.560385      0.447580      0.386057      0.250350      0.216049      0.140068
  26   7 2039.8038    0.6846  0.5985 10.0794 -0.0002       8.12963  0.0202   0.0160   0.0430    0.0680   0.0000       1.18870   439.2820       3.60748       20.8518      0.170027      -4.80233     -0.841527     -0.955046      -2.36135      0.768644      0.289449      0.348895       1.27932     -0.107786     -0.171385     0.0915516     -0.287508    -0.0709721    -0.0412534       1.09956       1.42457       1.54239       1.60909       1.50074       1.41905       1.39350       1.31626       1.24493       1.05897      0.935109      0.762017      0.586539      0.469551      0.369839      0.268414      0.206289      0.148893
  26   8 2206.2058    0.9976  0.7197 10.5968 -0.0059       6.83619  0.0229   0.0214   0.0460    0.0778   0.0000      0.997835   440.6202       3.08612       15.8866       1.26354      -1.45846      0.597372      0.390744       1.08927      -2.26154     -0.249938      0.367404     -0.541238      0.589840    -0.0405136     -0.193200    -0.0931620      0.366259     0.0740821       1.20166       1.59414       1.68088       1.74588       1.71069       1.57919       1.49486       1.39863       1.30548       1.14351       1.03680      0.860959      0.685005      0.530237      0.407156      0.316716      0.234706      0.148983
  26   9 2366.1637    1.3531  0.8916 11.1534 -0.0021       3.11361  0.0274   0.0262   0.0505    0.0861   0.0000      0.846497   440.8265       2.55389       15.5717    -0.0928126      -1.25433       1.02753       1.07472      -1.32455     -0.175320      0.582753       2.38804      -1.27255       1.14677      0.544810      0.411689     -0.174534     -0.313813      0.110416       1.25108       1.62070       1.72802       1.84878       1.84827       1.83095       1.72673       1.53672       1.42260       1.23252      0.999699      0.845197      0.697277      0.545711      0.420717      0.318602      0.237045      0.173374
  26  10 2521.2984    1.8307  0.9973 11.7206 -0.0010       2.03637  0.0296   0.0342   0.0546    0.0962   0.0000      0.746736   438.8648       3.43409       15.9309       1.67128     -0.314177       1.08916    -0.0803849     0.0820022       2.08536      -1.57701      0.351432      -1.70839      0.736361      -1.09573     -0.290747     0.0385326     0.0301111     -0.278101       1.36943       1.77961       1.90401       2.07953       2.11616       2.04805       1.95143       1.64464       1.53133       1.30594       1.11433      0.905598      0.732136      0.565508      0.434152      0.339682      0.250738      0.180941
  26  11 2674.5199    2.3781  0.9886 12.2137 -0.0029       3.04672  0.0302   0.0440   0.0510    0.1051   0.0000      0.677381   437.2822       5.74970       14.2235       4.37426      0.951540      0.600395      -1.74958      -1.61222      0.522874     -0.612973      0.370534      -2.54146      0.131844     -0.764083      0.575422      0.313629    -0.0222102     -0.127073       1.32250       1.70556       1.87282       1.98910       1.98130       1.95419       1.82616       1.67934       1.54577       1.28559       1.07146      0.935227      0.718812      0.592259      0.454740      0.337412      0.257956      0.188339
  26  12 2826.7688    3.0692  0.9343 12.5714 -0.0056       2.77657  0.0259   0.0592   0.0513    0.1033   0.0000      0.684931   437.9792       4.64919       15.4724       3.39168       1.50045      0.432977      -2.92167      0.333194      -2.58585      -2.73095     -0.570773      -2.00840       1.25133     -0.709639      0.141626     -0.334268      0.122213     -0.328503       1.25575       1.58936       1.76393       1.88152       1.87111       1.82964       1.72809       1.57653       1.40224       1.21543       1.00474      0.794832      0.658550      0.521294      0.399882      0.313620      0.236251      0.163291
  26  13 2977.5610    3.5997  0.9475 13.3048 -0.0019       1.35800  0.0277   0.0691   0.0522    0.0867   0.0000      0.742488   438.4367       6.43239       14.9377      -1.33082     -0.535109     -0.646997     -0.465322       1.60313      0.702758     -0.750134      0.876973       1.66649     -0.771478     -0.314807      0.189867    -0.0937896      0.116921      0.390780       1.23626       1.67832       1.77292       1.90822       1.86395       1.89422       1.76870       1.56047       1.42144       1.18958       1.07948      0.890224      0.697385      0.558765      0.419707      0.321721      0.239899      0.173728
  26  14 3127.1607    3.9803  1.1429 13.2822 -0.0018       1.64903  0.0335   0.0712   0.0581    0.1092   0.0000      0.657831   439.2432       8.46370       15.0274       1.86179      -3.43041      0.611724      -1.83702      -3.04999      0.467929      0.841002       1.89331      0.109289     0.0139841      0.934837      0.249302     -0.875151    -0.0856923      0.228356       1.46233       1.99563       2.14411       2.22876       2.15337       2.11997       2.00761       1.82446       1.66492       1.45557       1.23986       1.03989      0.868956      0.669193      0.528244      0.378699      0.277547      0.189400
  26  15 3275.6326    3.6236  1.4038 13.2517 -0.0060       1.84116  0.0375   0.0595   0.0692    0.0919   0.0000      0.564519   440.3134       11.7250       13.8627       5.89124       1.73727      -2.68023     -0.637003     -0.900993      -2.33354      -4.03069     -0.557655     -0.419722      -1.28180     -0.606454       1.37113     -0.239838     0.0927314    -0.0973462       1.62921       2.16811       2.22071       2.47913       2.44265       2.40249       2.28470       2.07223       1.83750       1.56672       1.32815       1.12087      0.874272      0.712433      0.555869      0.413267      0.306274      0.215990
  26  16 3423.7110    3.0115  2.2057 12.6508 -0.0026      0.764984  0.0496   0.0399   0.0898    0.0608   0.0000      0.338172   439.2344       9.84894       14.1611       5.18603       6.73191       4.89458       3.68553      -2.60304       1.94724      -6.04965       1.26614      -2.87010     -0.134062     -0.836770      -1.53274     -0.823746    -0.0781266    -0.0369166       2.02484       2.76027       2.98908       3.18216       3.14888       3.05441       2.82794       2.59724       2.33195       2.06610       1.73653       1.42489       1.17361      0.934939      0.700228      0.532786      0.385424      0.278925
  26  17 3571.2634    2.5365  3.2358 12.1122 -0.0016      0.634967  0.0598   0.0277   0.1107    0.0461   0.0000      0.186399   447.9416       18.1165       18.0101       8.11421       6.05699     0.0325143       1.24702      -5.33146      -2.90943      -4.99281       1.94899      -2.81530     -0.932533     -0.726703     -0.431922     -0.505827      0.184417      0.431651       2.44975       3.24331       3.54447       3.74957       3.74762       3.63334       3.48391       3.18120       2.77933       2.45942       2.07432       1.72529       1.42914       1.10966      0.853051      0.635175      0.482706      0.350974
  26  18 3718.9369    2.0862  4.8370 11.5661 -0.0026      0.679206  0.0761   0.0192   0.1427    0.0369   0.0000      0.112265   441.0510       13.7176       16.8699       8.52687      -2.06921      -3.08929       11.4626      -11.8051      -2.96769     -0.204598       5.37279      -5.15740      -3.01943      0.559450      -1.41528      0.939370       1.01400     -0.932115       3.15104       4.16484       4.52043       4.76901       4.69798       4.60524       4.35352       4.00077       3.59248       3.17577       2.70071       2.25370       1.87041       1.43295       1.13245      0.832827      0.621855      0.454361
  26  19 3866.2120    1.7522  6.7826 11.1199 -0.0026      0.616532  0.0993   0.0145   0.1775    0.0340   0.0000     0.0846000   436.9093       21.6116       19.8038      -5.50925       5.59899     -0.562626       1.53283      -9.57711       4.61503      -6.07808      -4.96034      -3.85953       4.40633      -2.63658      0.701309     -0.245040      0.972066     -0.205117       3.95609       5.31789       5.87586       6.28059       6.29827       5.99964       5.66486       5.19008       4.65664       4.01453       3.41020       2.84231       2.34029       1.83661       1.41845       1.05035      0.767866      0.546818
  26  20 4012.7061    1.4630  9.3959 10.8128 -0.0009      0.182298  0.1328   0.0112   0.2384    0.0310   0.0000     0.0697383   443.8680       20.0578       24.2358       7.46513       5.41462       2.32597       4.14242      -2.04953       1.55672       8.76022       2.36692      -5.68163     -0.581955      -2.41421       4.51621      -3.66385    -0.0170302     -0.511573       5.14912       6.76307       7.48601       7.75928       7.98183       7.53464       7.10551       6.56398       5.90453       5.17841       4.42109       3.63357       2.96752       2.35345       1.80556       1.35270       1.00963      0.728507
  26  21 4159.5120    1.2238 12.1611 10.6895 -0.0005      0.237761  0.1889   0.0090   0.3175    0.0278   0.0000     0.0683137   438.1021       36.6832       11.6158       9.77881      -3.34091       11.2066      -25.2813      -14.1932       1.16711      -16.5502     -0.610058      -4.77408     -0.654568       4.95472      0.851840       1.51613      -2.80315     -0.688159       6.58204       8.56340       9.44691       9.84809       10.0786       9.78196       9.32536       8.39071       7.53266       6.71182       5.61824       4.76001       3.78265       3.07251       2.33207       1.78979       1.32236      0.944800
  26  22 4306.1241    1.0245 14.6846 10.5985  0.0001      0.253423  0.2517   0.0074   0.3983    0.0247   0.0000     0.0763912   430.6438       25.4864       14.0603       17.3814       5.41717      -11.5188       18.6285      -7.95519      -21.2513      -21.1874       3.96278       8.25152       6.92293      -6.24059       1.44697      -3.07547     -0.545580      0.383478       7.93441       10.8557       11.8972       12.6622       12.8003       12.3191       11.6172       10.7697       9.45658       8.34592       6.97776       5.88008       4.71148       3.82934       2.90317       2.24363       1.56118       1.15567
  27   5 1713.6242    0.3286  0.2941  9.9263 -0.0029       17.6215  0.0155   0.0114   0.0303    0.0366   0.0000       3.74557   441.2769     -0.342857       19.1027      0.562225      -2.11606     -0.361635      0.600166      -2.00713      0.954646      -1.30691     -0.517175      0.582115     -0.321166     -0.604402     0.0670440      0.283212   -0.00590473      0.112699      0.800856       1.06359       1.12435       1.25632       1.28769       1.20797       1.17554       1.10722      0.959505      0.809772      0.766203      0.632217      0.422431      0.377914      0.292986      0.236749      0.189348      0.134666
  27   6 1889.8355    0.5035  0.3984 10.0150 -0.0024       14.5620  0.0167   0.0141   0.0321    0.0456   0.0000       1.89716   439.5702     -0.580161       19.5015       1.74585      -3.71473     -0.585233     -0.521080     -0.902459      -1.29237      0.170741      0.466443    -0.0583836     -0.482690     -0.201671     0.0336545     0.0774685     -0.310105     0.0809679      0.998186       1.25557       1.40065       1.42288       1.40839       1.28913       1.27235       1.20952       1.13056      0.996856      0.796609      0.679392      0.547746      0.444471      0.324735      0.255381      0.193993      0.135549
  27   8 2229.8761    0.9407  0.8946 10.5399 -0.0027       6.94171  0.0273   0.0182   0.0531    0.0865   0.0000      0.934134   441.3331       1.67023       17.2444     -0.910630      -2.53422      -2.11972      0.328455      -2.19151      -4.47817      0.646017     -0.319234    -0.0146100      -1.52008     -0.199024      0.215587     0.0700586      0.124378      0.338649       1.22638       1.67667       1.77434       1.93337       2.00064       1.89020       1.79040       1.59749       1.49013       1.29605       1.07477      0.891687      0.705139      0.583906      0.436293      0.354542      0.261198      0.187303
  27   9 2391.1365    1.4671  1.0013 10.8774 -0.0008       3.77843  0.0277   0.0259   0.0529    0.1108   0.0000      0.697254   440.0262       2.43398       14.6548       2.89944      -3.99582      0.374773       2.09347      -4.82687     -0.169108      0.115690       1.13056      -1.76460     -0.538324     -0.341850     -0.159749      0.321572     -0.222160     0.0889794       1.20518       1.61161       1.81358       1.81655       1.92733       1.80559       1.77162       1.62486       1.41571       1.23830       1.05839      0.888767      0.719158      0.560950      0.441716      0.335021      0.252780      0.191952
  27  10 2547.7470    1.9311  1.0202 11.6926  0.0034       3.86960  0.0286   0.0347   0.0561    0.0972   0.0000      0.762498   439.2398       4.76406       15.8546       3.67035      -2.60400      -3.22907      0.483102       1.96673       2.60227      -1.24085      -1.02016      0.584363      0.697346     -0.255233      0.306527     -0.329557     -0.838161     -0.421285       1.25117       1.62624       1.78613       1.84926       1.86900       1.74103       1.67922       1.60114       1.43956       1.24699       1.10211      0.927246      0.765627      0.596826      0.478130      0.374239      0.260162      0.194570
  27  11 2702.1762    2.4978  0.9645 12.4907  0.0004       1.74182  0.0290   0.0466   0.0521    0.0900   0.0000      0.753692   440.1048       4.65178       14.2641      0.977396      -1.65860     -0.638435      -3.95989      -1.08953       1.23055      -2.90636     -0.225162     -0.377065     -0.940317      -1.22361    -0.0229250     0.0232611     -0.387007     -0.344247       1.34802       1.79005       1.93939       2.16169       2.09507       2.05643       1.97032       1.77278       1.61104       1.33785       1.13249      0.906439      0.724307      0.575957      0.466383      0.363707      0.262748      0.202529
  27  12 2855.5194    3.1679  0.8905 12.8703 -0.0014       1.64542  0.0254   0.0611   0.0499    0.0916   0.0000      0.729124   440.1764       7.19466       12.8963       2.00992       3.03239     -0.632566     -0.373967     -0.986025      -1.84855     -0.381159      0.672151      -1.63903     -0.509157     -0.579719      0.972132     0.0856845    -0.0341186      0.119234       1.22007       1.55969       1.67602       1.83881       1.77458       1.77208       1.66384       1.49963       1.37512       1.23189       1.04160      0.811235      0.691308      0.557822      0.438500      0.329436      0.249076      0.177190
  27  13 3007.2113    3.7610  0.9759 13.1418 -0.0004      0.996647  0.0273   0.0675   0.0499    0.1013   0.0000      0.643584   438.8331       5.59637       17.7027      -2.47862     -0.272222      0.871436      -2.83964      -2.58380      0.647052     -0.355731       1.56411      -1.90609      -1.00058     -0.187853     -0.289252      0.160114     -0.187409    0.00713752       1.22649       1.60194       1.74299       1.86702       1.80395       1.75425       1.69069       1.51731       1.46570       1.25371       1.06424      0.897208      0.735120      0.582837      0.461147      0.359052      0.262012      0.194035
  27  14 3157.4594    3.8177  1.2538 13.3129 -0.0034       1.29604  0.0344   0.0639   0.0645    0.0968   0.0000      0.615230   438.3003       10.0210       15.8508       4.11431      -1.06445     -0.118528      -3.35402      -1.36292       1.03953      -2.46398      0.755356      -1.50467     -0.766282     -0.681494     -0.389308     -0.796644     -0.437066     -0.218630       1.43683       1.76394       1.91038       2.06682       2.03961       2.04883       1.95363       1.80938       1.59840       1.42358       1.18992      0.993549      0.841851      0.678406      0.519633      0.399588      0.305086      0.219341
  27  15 3306.7970    3.4299  1.6784 13.1962 -0.0002       1.46921  0.0417   0.0511   0.0762    0.0692   0.0000      0.450230   439.9359       10.3813       15.1255       5.81821      -2.17740       1.10678      -1.12718      -1.45634      -1.33596      0.234221      0.740073      -2.10906     -0.119647      0.559811      0.567393     -0.521727     -0.123162      0.149826       1.73086       2.29934       2.41994       2.65765       2.60112       2.63043       2.45057       2.27522       1.98028       1.79821       1.49650       1.22345       1.00039      0.805535      0.665319      0.490304      0.359387      0.262314
  27  16 3455.5142    2.8410  2.3317 12.6007  0.0003      0.943877  0.0514   0.0364   0.0895    0.0571   0.0000      0.308216   438.7774       15.5382       19.4776       3.69919     -0.819094       1.60012      -2.00233      -4.05706     -0.858237      -3.82259     -0.416094      0.117007     -0.895176      -1.88014      0.259666     -0.639496     -0.569285     -0.246106       2.07538       2.75874       2.97994       3.11394       3.08081       2.97669       2.88811       2.64233       2.43909       2.13834       1.83560       1.54058       1.26242       1.03308      0.783871      0.597831      0.458452      0.327867
  27  17 3603.9313    2.4175  3.5806 11.8428 -0.0019      0.673437  0.0620   0.0244   0.1125    0.0464   0.0000      0.160120   446.3319       15.7413       13.5903       10.2248      -3.59233      -1.04573       1.23302      -10.3238      -6.30389      -4.74353      -4.00202      -3.09086     -0.200929     -0.891775      0.287982     -0.490578     0.0746715      0.763610       2.54029       3.23308       3.59007       3.75138       3.78052       3.71890       3.45023       3.25100       2.96204       2.60882       2.20333       1.84650       1.49760       1.20797      0.962375      0.728654      0.555444      0.408098
  27  18 3752.0062    2.0123  5.4132 11.4122 -0.0010      0.484371  0.0811   0.0172   0.1467    0.0354   0.0000     0.0975537   442.2240       19.8322       10.2298       4.54445      -4.79395     0.0688279      0.420594      -9.20787      -9.16110       4.46477      0.370990       2.54481      0.813553      -2.01023      0.460939      0.717559       1.04088      0.313013       3.23868       4.25256       4.65341       4.87976       4.97347       4.80324       4.59704       4.15051       3.73751       3.36343       2.86717       2.42883       1.99229       1.60320       1.23378      0.949625      0.693073      0.509250
  27  19 3899.8272    1.6465  7.2848 11.1336 -0.0006      0.504079  0.1051   0.0133   0.1913    0.0310   0.0000     0.0797438   436.4529       10.1617       12.8396       3.94423     -0.311284      -4.99541      -2.45256      -3.38998       11.4422      -1.54059      -9.82345      -7.21790       1.02012       2.03182      -1.00745      -2.73332       1.57953      0.176960       3.93962       5.31504       5.83684       6.24051       6.28017       6.14874       5.84203       5.36819       4.79058       4.18124       3.56175       2.99614       2.43234       1.98659       1.52625       1.16856      0.867749      0.631854
  27  20 4047.2062    1.3964  9.9211 10.8461 -0.0009      0.341941  0.1419   0.0104   0.2526    0.0290   0.0000     0.0705108   440.0287       21.4060       12.5635       15.0956       7.27728      -9.90787      -1.18409       8.15981       7.27212      -6.18801       4.74751       2.64150      -1.49202      -1.08774      -2.66897       1.64394     -0.416403     -0.399104       5.13342       6.87383       7.53611       7.99415       8.05620       7.88244       7.51453       6.80708       6.20066       5.36439       4.63204       3.86016       3.19070       2.56580       1.99497       1.51678       1.11452      0.822827
  27  22 4342.1967    0.9404 14.6348 10.6282 -0.0018      0.431634  0.2573   0.0072   0.4040    0.0237   0.0000     0.0779292   456.5590       32.0469       30.3200       1.64379      -2.38408       2.12720       13.3325      -4.51896       4.36172       2.78055      -12.1607      -7.58891       4.09882      0.835975      -4.02837       3.69336      0.170358     -0.150720       7.80173       10.2706       11.5576       12.0121       12.3567       11.9227       11.3527       10.5516       9.28536       8.36625       7.15822       5.93059       4.92150       3.92267       3.10612       2.34988       1.75068       1.29060
  28   5 1732.7840    0.3301  0.2909  9.9584 -0.0037       14.5939  0.0174   0.0109   0.0289    0.0362   0.0000       3.77478   441.5574       2.02961       21.8276       1.58108      -3.40432     -0.511513       1.41884       1.71898      0.747693      0.378135       1.00884      0.448688      -1.10327      0.444999     -0.415738    -0.0729926    -0.0397194     0.0904670      0.991799       1.18977       1.23413       1.33324       1.34339       1.21808      0.993600       1.07111       1.13083      0.958768      0.796341      0.704505      0.617233      0.440391      0.351597      0.268532      0.196838      0.161617
  28   6 1910.2394    0.5266  0.4461  9.9253 -0.0024       9.77719  0.0170   0.0134   0.0331    0.0515   0.0000       1.57913   440.7406     -0.533198       18.7719       1.02165      -1.74678     -0.774281      -1.06992     -0.768273       1.01088     -0.669043      0.592750  -0.000175970      0.152332      0.518511      0.161955     -0.244047    -0.0461841      0.333345      0.808009       1.11557       1.17662       1.32647       1.20951       1.26106       1.18790       1.10364      0.963397      0.894766      0.771356      0.621867      0.514548      0.443282      0.353241      0.266682      0.191222      0.143696
  28   7 2084.0438    0.7243  0.6311 10.2913 -0.0019       7.36808  0.0200   0.0161   0.0427    0.0605   0.0000       1.21586   440.3351       1.72079       19.8086       2.24312      -5.57119     -0.161827      0.642356      0.194800     -0.241809      0.450203      0.272259      0.193099     -0.590586    -0.0884311     -0.331443      0.422237     -0.292747     0.0555688      0.965117       1.24874       1.39553       1.50966       1.58896       1.52684       1.39606       1.26528       1.15750       1.01185      0.890360      0.692126      0.564923      0.442318      0.359385      0.292025      0.223247      0.159490
  28   8 2252.9314    1.0477  0.8353 10.5851 -0.0028       6.41476  0.0256   0.0202   0.0484    0.0859   0.0000      0.902332   440.1626       4.25066       17.5066       2.25229      -2.31021     -0.521864       1.97514    -0.0180956      0.384457       1.80045       2.37446     -0.757558      0.229623      -1.01234      0.565957     -0.229204     -0.207836      0.476775       1.16213       1.56359       1.67978       1.89235       1.77321       1.79686       1.75515       1.59751       1.40888       1.20155       1.04534      0.825026      0.726553      0.588004      0.469557      0.344813      0.263014      0.189538
  28   9 2415.5258    1.4780  0.8660 11.5135 -0.0006       5.37257  0.0253   0.0286   0.0499    0.0763   0.0000      0.832411   438.8336       1.44584       18.8717       1.24696       1.52772    -0.0202567      0.549405   0.000447539       2.35309     -0.257986       1.79006      0.487034      -1.21336     -0.159334      0.472701      0.642393     0.0889189    -0.0318309       1.13841       1.47354       1.55121       1.69971       1.65854       1.69705       1.55334       1.43408       1.31412       1.14214       1.05370      0.894810      0.717598      0.582732      0.442756      0.354656      0.277312      0.215124
  28  10 2573.5068    2.0210  1.0119 11.8837 -0.0003       4.03306  0.0297   0.0361   0.0512    0.0939   0.0000      0.757924   440.2000       2.52572       17.3680       2.21979      -2.64918      -1.56528      -5.42340     -0.203090      0.642599      -1.71458     -0.238720     -0.708875    -0.0697884     -0.462051      0.399506      0.396082     -0.563590     -0.160919       1.26527       1.60341       1.70691       1.87173       1.91009       1.86485       1.75930       1.57935       1.47725       1.30120       1.12379      0.950924      0.795335      0.623698      0.505767      0.377990      0.300377      0.217202
  28  11 2729.4919    2.6062  0.9532 12.5815 -0.0023       1.94902  0.0277   0.0474   0.0502    0.0800   0.0000      0.773717   439.3382       2.54863       19.0542       1.12539     -0.845058       1.05623      0.827898      -1.71034      -1.83117       1.19738     -0.156317     -0.326944     -0.441922      0.424404     -0.427065      0.138116     -0.564402     -0.144683       1.24302       1.69512       1.84884       2.04206       2.01886       1.97771       1.88976       1.71143       1.51035       1.28705       1.08730      0.893127      0.728823      0.593952      0.448163      0.358668      0.266068      0.200482
  28  12 2883.8165    3.4146  1.0391 12.6123 -0.0002       1.45856  0.0289   0.0591   0.0513    0.1219   0.0000      0.631661   438.0059       7.24687       18.3149       2.72075      0.264109      -1.25943      0.812900     -0.489991       1.08377      -2.41578      -1.14377     -0.984949      -1.56724     -0.818844       1.07966     -0.751522      0.100156      0.130841       1.28215       1.79543       1.96848       2.14247       2.12809       2.02741       1.88802       1.72370       1.55676       1.38811       1.16359      0.989896      0.801899      0.646485      0.488394      0.372526      0.282942      0.212881
  28  13 3036.4060    3.8273  0.9550 13.2538 -0.0034       1.72764  0.0290   0.0686   0.0472    0.0919   0.0000      0.680722   436.5744       6.69445       15.1539       3.84216      -5.05235      -4.13588      -1.27832      -2.86318     -0.412484      -3.13313      0.739281      -1.13756     -0.337905     -0.291109     -0.615276     -0.217852      0.398278     0.0661131       1.24447       1.63763       1.70812       1.81366       1.75079       1.75127       1.64825       1.60808       1.45526       1.29571       1.13104      0.954682      0.780641      0.607074      0.480055      0.373126      0.300441      0.229523
  28  14 3187.3928    3.8432  1.2439 13.1722 -0.0032       1.03480  0.0341   0.0623   0.0587    0.1008   0.0000      0.588413   438.8664       8.28709       16.3491     -0.701274      -6.22891     -0.856622       2.49225      -3.77308     -0.205257      -2.03290       1.81291      -1.04170     -0.521935      -1.88071     0.0885151     -0.182313     -0.488228      0.201254       1.39874       1.82128       1.94463       2.06391       2.17175       2.03101       1.98805       1.78486       1.59223       1.43568       1.23309       1.06272      0.875553      0.714868      0.553663      0.417726      0.308652      0.236611
  28  15 3337.5623    3.3804  1.6754 13.1604 -0.0014       1.54336  0.0407   0.0502   0.0761    0.0665   0.0000      0.461171   441.8607       14.5146       15.2458       4.99816      0.310274      -2.84742      -4.78603      -1.11823     -0.137997      -3.76800     -0.122566      -2.48415     -0.704968      -1.82164     -0.255158     -0.152525    -0.0713409     -0.224638       1.65346       2.13201       2.28892       2.45951       2.44613       2.43023       2.30224       2.16093       1.93226       1.70275       1.47024       1.21149       1.00150      0.827790      0.664301      0.509865      0.387015      0.280307
  28  16 3487.1652    2.7936  2.6887 12.2979 -0.0029      0.726659  0.0523   0.0319   0.0938    0.0525   0.0000      0.226076   441.0853       9.84534       16.6070       9.30136      -3.77777      -4.76640       6.49966      -4.20479      0.504512      -4.28538      -4.25384      -3.20862     -0.735075      -1.00742      0.213186      -1.08030      0.669451      0.138806       2.00037       2.61512       2.91487       3.09527       3.14959       3.05565       2.97098       2.63603       2.40625       2.14738       1.85545       1.58143       1.27712       1.03144      0.793982      0.637476      0.484351      0.361516
  28  17 3636.2804    2.3420  3.8124 11.7917 -0.0003       1.06737  0.0651   0.0232   0.1156    0.0440   0.0000      0.157408   441.9318       16.0097       18.9266       13.0361      -5.67257       4.58363      0.926618     0.0550869      -5.69480     -0.647547      -3.03849       1.38163      -1.80892       2.41603     -0.656478     -0.641346     -0.731620      0.588291       2.47690       3.30343       3.59256       3.83543       3.81225       3.78656       3.57927       3.32693       2.98125       2.64375       2.35122       1.94008       1.62915       1.30302       1.02314      0.790152      0.596231      0.442306
  28  18 3784.7011    1.9169  5.6023 11.4031 -0.0008      0.158414  0.0851   0.0160   0.1502    0.0327   0.0000      0.105010   438.1881       16.3756       18.1897       9.59060      -5.07646       2.60372       4.22124      -12.2589      -5.07988       5.94939      -1.35908      -5.78810      -2.79294      -1.98631     -0.402922     -0.554115     -0.574682     -0.438558       3.17338       4.15608       4.65225       4.84983       4.94351       4.81947       4.56160       4.25329       3.84161       3.43347       2.90002       2.50564       2.04082       1.68374       1.28431       1.01295      0.767889      0.568811
  28  19 3933.2632    1.5878  7.6178 11.0838 -0.0005      0.492219  0.1097   0.0125   0.1928    0.0292   0.0000     0.0743256   449.0802       20.8435       16.2968       9.40147      -6.53801       7.53080      -1.23311      -6.24922      -5.66375      -1.55973      -1.96054      -6.46693     -0.881635      0.591466       3.79175      -1.68081     -0.776573     -0.350144       3.96133       5.23128       5.70333       6.11258       6.27590       6.05683       5.79356       5.34938       4.79935       4.33010       3.68286       3.15869       2.60156       2.10973       1.65120       1.28439      0.954623      0.719115
  28  20 4081.2730    1.3544 10.5294 10.7966 -0.0010      0.369952  0.1485   0.0098   0.2617    0.0277   0.0000     0.0676561   444.6559       13.5201       13.5489       8.35685      -3.39848      -4.30842      -4.71111       2.29510       11.6487      -2.63771      -7.72389      -8.95244       3.26796     -0.460494       2.44611      -1.81685      0.146218      0.829105       5.06534       6.68698       7.40478       7.88589       7.90442       7.82045       7.34848       6.98832       6.17775       5.49058       4.75266       4.00986       3.33769       2.66474       2.14781       1.65731       1.22918      0.906838
  28  21 4228.8591    1.1089 13.0514 10.6630 -0.0004      0.359852  0.2076   0.0077   0.3377    0.0251   0.0000     0.0783318   435.3231       21.9311       18.6254      -1.68949     -0.552119       13.2165       5.94822      -1.70093       3.30549      -2.10485      0.638041      -3.92158       3.01483       2.78368       3.95173       3.83628      -3.19553       2.21396       6.38898       8.45062       9.39820       10.0619       10.2310       9.75991       9.45303       8.68181       7.89261       7.03769       6.03580       5.12193       4.27382       3.41306       2.73418       2.10207       1.55924       1.17037
  29   6 1930.2717    0.5353  0.4938 10.0357 -0.0039       11.1789  0.0181   0.0131   0.0368    0.0496   0.0000       1.60323   439.6980      -1.05694       19.9812      -1.27948      -2.87615     -0.586078     -0.334266      -1.38181     -0.391171     0.0298365     -0.344169     -0.642551     -0.286483     -0.114418     -0.147876     -0.603138     0.0596436      0.135896      0.916503       1.17107       1.34761       1.38535       1.46376       1.43817       1.35682       1.23424       1.08347      0.971245      0.815198      0.690736      0.594262      0.451010      0.351586      0.287051      0.208182      0.159857
  29   7 2105.4689    0.8044  0.6761 10.1988 -0.0022       7.56504  0.0204   0.0163   0.0396    0.0695   0.0000      0.939370   442.2744       2.21841       18.3272      0.912151     -0.861336      0.528934     -0.696727      -1.70118   -0.00456695      -2.27927       1.00917      0.759958     -0.671045     -0.588365     -0.329677     -0.288400     0.0618680    0.00442806      0.876018       1.15730       1.30195       1.28859       1.41090       1.35913       1.31431       1.21757       1.07638       1.00867      0.813338      0.707634      0.601939      0.488367      0.402564      0.304205      0.236790      0.161760
  29   8 2275.5354    1.0813  0.9034 10.8273 -0.0011       6.80831  0.0261   0.0201   0.0523    0.0774   0.0000      0.938016   442.3297       1.50997       19.3993       3.52429      -5.14811     -0.774972       2.09118      -2.13083       2.96322      0.539451      0.643978     -0.350022     -0.278266     -0.277588     -0.187129      0.337485     -0.228461     -0.162533       1.05460       1.37493       1.52222       1.63906       1.61462       1.57954       1.52816       1.42824       1.33385       1.10175       1.03058      0.870559      0.711782      0.601518      0.497625      0.386192      0.272044      0.201684
  29   9 2439.1619    1.5689  1.0807 11.3240 -0.0055       2.75608  0.0296   0.0271   0.0562    0.0985   0.0000      0.730348   440.6630       2.91754       16.7211       4.71901      -5.27515      -2.64891     -0.562610    -0.0392944     -0.495918      -1.12135      0.122852      -2.82434       1.76927      0.678976     0.0849924     -0.886544      0.227067     -0.158709       1.17157       1.55633       1.76740       1.85769       1.85522       1.87136       1.70449       1.67249       1.45502       1.24699       1.18858      0.950974      0.780456      0.656938      0.512551      0.396979      0.307881      0.228821
  29  10 2598.8198    2.0885  1.0748 12.0387  0.0012       3.54352  0.0304   0.0372   0.0559    0.0896   0.0000      0.764896   443.3487       4.79123       16.8187       3.16288       1.34920      0.286902      -3.56188      -2.85987       1.67160      -1.92159      -2.01585      -2.17614      0.288662    -0.0184442       1.03611     -0.793746     -0.216461     -0.203670       1.18394       1.51233       1.69586       1.84320       1.84899       1.88647       1.78622       1.60460       1.48373       1.26084       1.09209      0.920524      0.778512      0.607495      0.508427      0.385567      0.297670      0.213129
  29  11 2756.2572    2.7809  0.9716 12.4925  0.0008       1.41364  0.0261   0.0493   0.0506    0.0901   0.0000      0.677362   439.5975       8.24485       14.1066      0.561551      -1.04850       2.09541     -0.951023      -2.82961      0.775027      -1.98350     -0.902787     -0.431711      0.516829      0.369246    -0.0738191    -0.0899330     -0.492260     0.0803766       1.08580       1.39732       1.63082       1.71118       1.73732       1.70184       1.59994       1.41991       1.38672       1.17600       1.04003      0.865503      0.708144      0.575418      0.456577      0.361806      0.268027      0.209987
  29  12 2911.8019    3.5416  0.9801 12.9609  0.0009       2.54734  0.0262   0.0620   0.0504    0.0949   0.0000      0.730660   439.0619       6.79163       17.4519       1.61663     -0.837014       1.91319      0.934988      -3.25848       1.67647     -0.735758      0.537788      -1.21580    0.00969560     -0.217903      0.585949     -0.401107      0.175595     0.0404923       1.10756       1.44901       1.55311       1.68884       1.64028       1.67264       1.59216       1.43766       1.33405       1.17807       1.01304      0.860518      0.752220      0.607010      0.460854      0.364333      0.283497      0.204735
  29  13 3065.1426    3.9856  1.0930 13.2685 -0.0006      0.386035  0.0301   0.0675   0.0539    0.1020   0.0000      0.670460   439.1127       5.94617       17.3342       3.71571      -2.23275       1.07131     -0.225488      0.147194     -0.641598     -0.304022       1.07304      0.137159      0.188812      -1.34460     -0.498584     -0.324279      0.344971      0.186204       1.28488       1.67715       1.80503       1.93098       1.92570       1.88097       1.93798       1.72727       1.53054       1.30502       1.13610      0.978639      0.798145      0.655644      0.531693      0.414818      0.300495      0.230777
  29  14 3217.0317    3.6468  1.3608 13.2398 -0.0025       1.29784  0.0348   0.0571   0.0646    0.0818   0.0000      0.500645   440.5021       8.71781       14.1372       5.77606      -1.62555   -0.00520675       4.10742       1.39746      -1.53614      -2.26033       1.61356     -0.258457     -0.697871      -1.37429      0.272645     -0.456863     -0.245187     -0.257825       1.30638       1.76137       1.88408       2.04697       2.04545       2.02346       1.91851       1.81182       1.67336       1.40219       1.26760       1.06304      0.885769      0.728509      0.577746      0.445060      0.346042      0.257588
  29  15 3367.9510    3.2476  1.9139 12.8269 -0.0014       1.11487  0.0430   0.0427   0.0740    0.0598   0.0000      0.340169   442.2235       12.9874       15.6144       4.50236      -2.11144      0.529002      -4.37091      -5.68425   -0.00582760      -1.39159     -0.583338      -1.62687      -2.92191      -1.53107      0.590647      0.103282      0.417578     -0.574741       1.56520       2.13233       2.26488       2.46206       2.48049       2.39521       2.35834       2.14860       2.01076       1.73143       1.52611       1.29373       1.06474      0.856564      0.702435      0.545126      0.419690      0.307194
  29  16 3518.3443    2.6972  2.7455 12.4975 -0.0004       1.20646  0.0545   0.0315   0.0975    0.0482   0.0000      0.234563   439.6443       18.3204       20.0192       9.11918       3.78536      -1.94888      -5.12591      -3.62896       4.24165       1.44433      -2.65394      -2.94240    -0.0967979      -1.93770     -0.163855      -1.00111     -0.724817     -0.120933       1.96953       2.72138       2.92100       3.12446       3.21061       3.13502       3.05701       2.79671       2.54190       2.21877       1.93046       1.61519       1.33997       1.10627      0.893173      0.689900      0.513517      0.392287
  29  17 3668.2201    2.1980  4.2955 11.6545 -0.0015      0.966995  0.0680   0.0205   0.1236    0.0401   0.0000      0.130378   439.7359       6.73342       11.6570       9.49412      -3.62344      -4.02500     -0.840366     -0.809065       5.12632      -6.39285      -1.97297      -4.65957     -0.850175     -0.777373      -1.39389     -0.776825      0.191409     0.0871138       2.53690       3.26841       3.61215       3.85485       3.96156       3.83419       3.67121       3.45471       3.11864       2.73683       2.39541       2.05599       1.74050       1.43536       1.10850      0.872343      0.668713      0.493208
  29  18 3817.4451    1.8555  6.0683 11.2367 -0.0010      0.490580  0.0857   0.0147   0.1583    0.0329   0.0000     0.0914845   431.7881       14.5703       15.0578      -1.19773      -1.73364     -0.343542     -0.379963      -11.8846      -6.98029      -9.00692      0.511242     -0.917496       3.08566      -1.55778      -1.54529      0.522623      -1.38633       1.46374       3.13659       4.06808       4.52631       4.84189       4.92465       4.81895       4.64063       4.25704       3.85018       3.47038       2.99715       2.55575       2.13943       1.71905       1.36194       1.08773      0.823450      0.624028
  29  19 3966.2614    1.5718  8.2872 10.9461  0.0002      0.411262  0.1121   0.0116   0.2017    0.0294   0.0000     0.0707006   438.7439       20.2107       9.06540      0.187719       2.14487     -0.521238       8.89382      -9.38459       7.48391      -1.51186     -0.901185      0.468472      -4.41251      0.106271       1.82185     -0.526428      -1.77898      0.663957       3.90315       5.27879       5.64890       6.11589       6.21415       6.16923       5.81149       5.48674       4.97687       4.41391       3.80598       3.24435       2.62965       2.18816       1.74760       1.35489       1.05026      0.789052
  29  20 4114.7556    1.2755 10.7903 10.7970  0.0003      0.288408  0.1576   0.0092   0.2745    0.0270   0.0000     0.0719283   441.1784       22.0822       23.7982       13.1208      -4.15586      -8.51235      -4.47584      -10.8108     -0.420884       1.22289      0.493762     -0.328606     -0.965016     -0.482694      -1.43722     -0.444072      0.163823     -0.128384       5.10527       6.77757       7.51349       7.94113       8.22369       7.98660       7.79246       7.02685       6.44618       5.72800       4.98174       4.25109       3.49029       2.86158       2.31990       1.77583       1.36265       1.01249
  29  21 4263.2988    1.0736 13.9873 10.6465  0.0006      0.304069  0.2255   0.0071   0.3573    0.0240   0.0000     0.0745076   437.4211       29.5567       22.3031      -5.40018      -2.66821      -7.85588       13.4494       8.10565      -4.79304       13.6532       11.4445     -0.383550      -2.34246      0.444123       5.46233      -1.78712     -0.309527      -1.89899       6.59585       8.71592       9.75913       10.3779       10.4694       10.4439       9.95733       9.25339       8.31774       7.48402       6.55329       5.49279       4.60080       3.77370       2.98236       2.35443       1.78386       1.34253
  30   4 1581.9360    0.2110  0.2040  9.9706 -0.0071       25.0435  0.0209   0.0096   0.0256    0.0289   0.0000       8.96554   440.2061      -1.45103       21.7196     -0.224381      -2.41807       1.75126       1.93243     -0.155901      0.202810     0.0471801      0.414796     -0.272890     -0.799999    -0.0133723      0.247844     -0.218391     0.0579345      0.100011      0.866704       1.23050       1.09085       1.18897       1.39264       1.29745       1.22984       1.44026       1.03589      0.948289      0.902868      0.675542      0.551428      0.518649      0.371875      0.387989      0.256261      0.189743
  30   7 2126.4846    0.8019  0.7119 10.3568 -0.0010       6.13306  0.0218   0.0156   0.0410    0.0669   0.0000       1.03893   438.9581      0.982177       20.2411     -0.464177     -0.108154       1.01781     -0.187428     -0.938042      0.469903      0.674993       1.00680       1.26258     -0.432664      -1.04343     -0.266867      0.374896     -0.213670     -0.214899      0.913179       1.18416       1.33614       1.38877       1.40827       1.41284       1.36981       1.24220       1.17236       1.03832      0.913432      0.783379      0.629333      0.504546      0.419105      0.340455      0.269073      0.196684
  30   8 2297.5173    1.1961  0.8700 10.9127 -0.0014       6.22581  0.0244   0.0219   0.0476    0.0781   0.0000      0.870003   439.3476       3.56879       19.6185      -1.18112      -5.91688       4.63062      -2.03095     -0.972050       1.27092       2.01542      -2.06203     -0.802651      0.216539      -1.34499     -0.105446     -0.280291     -0.349526      0.135793       1.00903       1.26009       1.39594       1.45749       1.39667       1.52706       1.44514       1.35294       1.22923       1.08299      0.958946      0.819621      0.700683      0.590955      0.452709      0.361184      0.294802      0.215208
  30   9 2462.4048    1.6112  1.1117 11.6729 -0.0057       3.12481  0.0312   0.0279   0.0579    0.0850   0.0000      0.815063   440.8091       2.71895       17.5139       4.05389      -4.83904      0.683088    -0.0469799     -0.865501     -0.727300     -0.565516      0.405889     -0.531411      0.865570      -1.68128     -0.600010    -0.0108421      0.764412     -0.249074       1.19183       1.55980       1.68452       1.86127       1.95030       1.86123       1.80851       1.60661       1.50596       1.33393       1.14175      0.982705      0.793070      0.670464      0.542361      0.407538      0.340594      0.250321
  30  10 2623.6564    2.2121  1.0891 11.8882 -0.0003       2.10383  0.0282   0.0365   0.0544    0.1004   0.0000      0.675547   440.9247       5.35172       17.7311       4.47152      -3.64429     -0.460919     -0.737389       2.78391      -1.10235      -1.07135     -0.853850     -0.327129     -0.213640     -0.329639     0.0716094     -0.366574     -0.201586     -0.314704       1.13695       1.50477       1.62607       1.71593       1.69687       1.63298       1.58218       1.50157       1.45187       1.30292       1.08650      0.934081      0.784552      0.660459      0.538156      0.429119      0.319091      0.244329
  30  11 2782.6213    2.9631  0.9540 12.4094  0.0006       1.65814  0.0257   0.0508   0.0462    0.0957   0.0000      0.638103   439.9603       4.35249       15.0981       4.07602    -0.0735805       1.70777      -1.64280       2.19767     -0.334510      0.906391     -0.658942      -2.16941     -0.568675     -0.129423      0.875095     -0.195629     -0.182519     -0.203513       1.08500       1.42742       1.62540       1.75579       1.75593       1.74202       1.63149       1.45718       1.35820       1.22099       1.05893      0.878082      0.734406      0.594917      0.491950      0.377135      0.292504      0.216949
  30  12 2939.3290    3.5070  0.9797 13.1870 -0.0028       1.85659  0.0263   0.0617   0.0497    0.0816   0.0000      0.534708   440.6959       7.10474       16.4831      0.827271      0.689225     -0.150999     -0.101634      -1.25376      0.977445      -1.13532     -0.485699      -1.69491     -0.826129     -0.569876      -1.18840     -0.761841     -0.276172     -0.194531       1.02289       1.36454       1.45745       1.52884       1.56132       1.57181       1.54049       1.40735       1.31062       1.18192      0.967322      0.850650      0.698849      0.591849      0.462523      0.386676      0.291574      0.221184
  30  13 3093.4492    3.9200  0.9061 13.6201 -0.0058     -0.744348  0.0264   0.0730   0.0477    0.0821   0.0000      0.492948   438.6123       9.07383       17.3597       1.40612     -0.742397      -1.89684       2.61206      -1.14679       1.73284      -3.48349     -0.475244     -0.918825    -0.0829641      -1.57360      -1.10550       1.03233    -0.0149110   -0.00699728       1.13807       1.51442       1.60011       1.74005       1.64738       1.64648       1.57796       1.53092       1.38419       1.22457       1.07158      0.965919      0.784090      0.658936      0.507532      0.423644      0.311352      0.228429
  30  14 3246.1291    3.6723  1.4653 13.2102 -0.0018      0.515983  0.0376   0.0537   0.0640    0.0726   0.0000      0.456917   439.6498       9.95047       14.3475       3.46832      0.722330      -2.42522       1.97629      -1.99578      0.197250      -1.79444     -0.190399     -0.488698      0.439214     -0.785564       1.33468      0.494837      0.351910      0.417232       1.33839       1.79179       1.96563       2.08698       2.06090       2.04190       1.95567       1.77926       1.71934       1.50960       1.33325       1.14104      0.978025      0.783871      0.620253      0.484398      0.392908      0.291544
  30  15 3397.9442    3.1505  2.1331 12.7408 -0.0010      0.658770  0.0457   0.0383   0.0775    0.0538   0.0000      0.287400   442.0781       12.3839       15.8527       4.39850     -0.702291       1.05183       1.92075      0.337022      -1.57346      -1.98537       1.44059      0.557282      0.442927      0.406443      -1.10525     -0.364696      0.326947      0.136563       1.63123       2.15618       2.40407       2.54091       2.55489       2.53610       2.48489       2.24387       2.11578       1.84491       1.60127       1.36383       1.12069      0.944032      0.752592      0.599562      0.452103      0.348610
  30  16 3549.2567    2.6388  3.2450 12.0746  0.0000       1.13413  0.0551   0.0264   0.1017    0.0448   0.0000      0.167759   439.0005       13.4085       16.4726       4.98642       1.81827       3.73194      -4.25020      -1.18862       2.94300       3.33791     -0.788645     -0.637349      -2.18818     -0.570223     -0.303803     -0.132873      0.421210     0.0533614       1.94935       2.63840       2.88196       3.11148       3.00108       3.11068       2.93010       2.78386       2.48247       2.29154       1.97340       1.68664       1.41760       1.17356      0.933852      0.739977      0.571039      0.445471
  30  17 3699.7247    2.2042  4.7095 11.4122 -0.0006      0.829957  0.0689   0.0186   0.1251    0.0397   0.0000      0.110206   440.5079       18.2207       8.93127       12.1562     -0.412011      -1.53249      -5.46692      -4.61254       3.90179       1.77257      -1.28941      -4.59837       2.67562      0.519127     -0.243432     -0.965387     -0.374308     -0.628243       2.44614       3.20339       3.54318       3.83748       3.85195       3.80343       3.65472       3.41564       3.12509       2.71620       2.45961       2.08670       1.76828       1.44852       1.15787      0.927652      0.707094      0.524614
  30  18 3849.6592    1.7986  6.7975 11.1152 -0.0012      0.505507  0.0918   0.0136   0.1668    0.0318   0.0000     0.0805341   437.7728       18.4613       7.48057       13.2880      -10.6066      -4.65707       5.04975      -7.93140      0.118517      -8.06943      -5.61949      -5.04580       1.06344       1.56964       3.51761      0.270949      0.173679      0.350330       3.20737       4.18827       4.65485       4.83580       5.07472       4.90554       4.74352       4.49041       4.15644       3.59548       3.21560       2.69292       2.32863       1.90918       1.55941       1.21434      0.931142      0.702212
  30  19 3998.9695    1.5121  9.4389 10.8568 -0.0009      0.240100  0.1260   0.0103   0.2252    0.0285   0.0000     0.0662799   442.2920       15.4615       16.2902     -0.367464       3.47120       7.31816       3.30659      -9.11968      -4.11235       2.56947       1.64199      -7.66275      -6.50794       1.62642     -0.105703      -4.09129     -0.308707       1.07995       4.17535       5.47939       6.07867       6.42009       6.51999       6.44748       6.31977       5.71097       5.36050       4.72810       4.18136       3.59416       3.01811       2.51387       2.00507       1.58231       1.21497      0.916225
  30  20 4148.4142    1.2493 12.5193 10.7503 -0.0009      0.343706  0.1884   0.0081   0.3005    0.0256   0.0000     0.0676396   437.1469       20.6184       16.3674      -5.81297       1.86064       8.65301      -11.4891       8.60564       4.10181       3.59513      -3.50237      -10.7017       2.56021    -0.0297489      0.867920       2.44101      0.189400     -0.217545       5.46423       7.38988       8.00896       8.70206       8.89359       8.78525       8.41892       7.88523       7.19025       6.42563       5.60253       4.76515       3.99341       3.32082       2.67349       2.09409       1.59724       1.23203
  30  21 4297.3847    1.0264 15.3512 10.5958  0.0006      0.314714  0.2564   0.0064   0.3873    0.0229   0.0000     0.0760014   452.5973       15.3686       10.1200       1.90612       30.7054       1.58297      -10.0445      -7.42619      -1.59776       4.44785       3.14255      -7.15754      -1.57786       1.80663      -1.07898       1.35022     -0.299191       1.70722       6.95917       9.12864       10.3774       11.0774       11.2034       11.0401       10.4696       9.95441       9.03531       8.05662       7.07705       6.01722       4.99909       4.18879       3.36507       2.63672       2.03647       1.54252
  31   3 1393.1689    0.1271  0.0868 10.0851  0.0444       47.3250  0.0193   0.0108   0.0248    0.0260   0.0000       48.2797   442.1946      -1.05918       19.4751     -0.160309      -3.29688      -1.17617      0.156674     -0.714220      0.780407      0.653448       1.05835   0.000265921     -0.663156      0.623563     -0.106950   -0.00717705  -0.000932905     -0.151487      0.909823      0.853283       1.23644       1.50086       1.33679       1.00643       1.16990       1.17079      0.915214       1.01195       1.12108      0.738839      0.596026      0.463456      0.412708      0.331257      0.261187      0.198553
  31   6 1969.5165    0.5984  0.5182 10.0101  0.0008       10.3428  0.0167   0.0136   0.0349    0.0517   0.0000       1.35057   439.9566      0.237043       20.1301     -0.941744      -3.39603     -0.287687       1.22535      0.978494     -0.347351      -1.69703      0.582123     0.0396747     -0.522254     -0.228825      0.166790      0.367688     -0.334702     0.0765520      0.720689      0.968879       1.03334       1.07671       1.18280       1.11488       1.12694      0.972174      0.915421      0.830069      0.729131      0.630314      0.535975      0.445955      0.360754      0.290948      0.219071      0.158251
  31   7 2147.1381    0.8631  0.7579 10.4053 -0.0004       8.05924  0.0231   0.0166   0.0432    0.0677   0.0000       1.02627   440.0214       1.79728       20.7510       3.18726      -3.93767    -0.0657435      -1.58448    -0.0394017     -0.957407      -1.51808     -0.138552     0.0437918     -0.508827      0.986950     -0.462095      0.215709     -0.241002     -0.515168      0.876585       1.21551       1.38699       1.48077       1.56258       1.45995       1.45481       1.30800       1.20520       1.06612      0.938928      0.765944      0.641305      0.554549      0.428249      0.347682      0.262216      0.204250
  31   8 2319.0726    1.2778  0.9438 10.8653 -0.0015       4.35407  0.0254   0.0218   0.0494    0.0899   0.0000      0.756764   439.0240       2.18050       16.0370       2.08440     -0.659836      -4.11487     -0.284335       2.27112      -1.15806      -2.04258     -0.444468     -0.103601      -1.78134     -0.610884      0.169650     -0.127722      0.324596     -0.258802      0.978015       1.27373       1.40620       1.42228       1.50375       1.52574       1.46871       1.43461       1.19900       1.07008      0.994559      0.836355      0.747446      0.631909      0.502294      0.381081      0.309096      0.222913
  31   9 2485.1682    1.7331  1.0563 11.8867 -0.0007       3.81596  0.0288   0.0301   0.0564    0.0758   0.0000      0.826820   438.9568       2.62083       21.0636       2.37285      -3.08973      0.529153     -0.831865      -1.55853     -0.657969      0.244993      0.183258      0.171586      0.616976     -0.509168     -0.116205     -0.214157     0.0110461     -0.192566       1.09999       1.47542       1.59946       1.77362       1.67420       1.67557       1.61959       1.54930       1.37741       1.30798       1.09989      0.953569      0.809315      0.684204      0.528889      0.418911      0.333950      0.253601
  31  10 2647.9159    2.3197  1.1262 11.9688  0.0014       2.22541  0.0297   0.0371   0.0525    0.1011   0.0000      0.674956   440.3556       2.86609       18.0715       3.63216      -1.53777      -2.77271      -4.43378      -2.44377     -0.287992      -2.40306    -0.0725894     -0.190733      0.925869     -0.513309     -0.380085     -0.121447     -0.294555     -0.160520       1.20762       1.61409       1.86045       1.96687       2.02255       1.98959       1.89234       1.68621       1.56447       1.38639       1.19313       1.01408      0.861172      0.723928      0.576576      0.446850      0.336952      0.259494
  31  11 2808.4834    3.0954  0.9919 12.7272 -0.0011       1.85754  0.0276   0.0519   0.0472    0.0868   0.0000      0.691876   440.1950       5.01727       14.7666       2.75735       2.75299       1.92443       2.61274      -3.07269      -1.72274   -0.00957836     -0.712735    -0.0198790      0.792250     -0.823710      0.228639      0.166928     -0.128669     -0.196390       1.15366       1.57305       1.77520       1.88537       1.94523       1.91660       1.88723       1.72776       1.57275       1.33826       1.12417      0.925445      0.760342      0.621974      0.526947      0.412996      0.309570      0.238444
  31  12 2966.2663    3.7286  0.9034 13.2766 -0.0017       1.44682  0.0246   0.0660   0.0459    0.0821   0.0000      0.643696   441.0105       7.62769       14.2452       3.37800      -5.27781  -0.000163681       1.52456      -1.67149    -0.0796004     -0.492548     -0.520944      -1.66987      -1.38382      0.472689      0.694402      0.526666     0.0261164     -0.194655       1.02042       1.36142       1.49996       1.61627       1.64592       1.63225       1.51276       1.38381       1.32872       1.16810       1.02633      0.853612      0.737849      0.605899      0.475328      0.385055      0.309060      0.220468
  31  13 3121.4858    3.8151  1.2665 13.3484 -0.0017       1.77398  0.0329   0.0605   0.0591    0.0884   0.0000      0.793965   439.9830       5.33171       17.4172       2.98888      -1.34918       1.80988       3.29946      0.370343       1.27191       1.61615      -2.11264      -1.22948      -1.62119     -0.255398      -1.09601     -0.516767     -0.453692     -0.554946       1.16207       1.56074       1.66496       1.76751       1.77135       1.81552       1.78890       1.65459       1.51597       1.32891       1.13876       1.01108      0.884915      0.711216      0.585210      0.455532      0.357094      0.273828
  31  14 3274.9552    3.4876  1.5876 13.2044 -0.0023     -0.298947  0.0400   0.0502   0.0668    0.0677   0.0000      0.507120   440.4699       11.0768       16.2110      0.964310      -1.35772      0.833515      -1.90389      -2.17953     0.0803753      -1.41728       2.62436      -1.69238      0.780447     -0.943959       1.42638      0.445838    -0.0630497     -0.568390       1.37742       1.87132       2.05296       2.28234       2.27857       2.27712       2.15300       2.00670       1.85377       1.60595       1.40525       1.18159       1.00892      0.813592      0.673768      0.518416      0.409859      0.315906
  31  15 3427.6877    3.0680  2.2873 12.6040 -0.0032       1.03136  0.0459   0.0354   0.0809    0.0493   0.0000      0.233926   441.5288       13.7374       13.7881       7.35198      0.576897      -1.36628      0.301046      -4.01376       1.21669      -7.79167      -1.03274      -2.12615      -3.65143      -1.79533    -0.0117792      -1.06328     -0.459316     -0.122674       1.56155       2.09956       2.32157       2.49043       2.54833       2.51759       2.46230       2.24825       2.09272       1.83003       1.62556       1.39043       1.17619      0.962657      0.778030      0.633397      0.479097      0.372522
  31  16 3579.6906    2.6041  3.6727 11.8117 -0.0000      0.846310  0.0569   0.0237   0.1047    0.0442   0.0000      0.138683   441.5834       15.9631       13.3079       5.78788     -0.630087      -3.20456       2.81944      -2.02471      -1.21932      -5.30834      -2.14820      0.190212     -0.114767       1.15615      0.179520     -0.978283      0.220548    -0.0878547       2.00673       2.64880       2.92120       3.13369       3.16996       3.10691       2.98883       2.84273       2.60710       2.32653       2.09599       1.81333       1.48436       1.23654      0.977011      0.808110      0.628871      0.486483
  31  17 3730.9916    2.0939  5.1492 11.5116 -0.0010      0.759080  0.0743   0.0172   0.1362    0.0335   0.0000      0.106196   438.5184       9.99035       12.4191       12.9521      -1.51664       4.72671      -6.61846       4.43730      -5.65352      -10.0785       3.02143      -1.28204      0.274370      -2.21013     -0.920271      -2.03912      -1.02255     -0.732931       2.51681       3.29054       3.58427       3.87241       4.05058       3.94775       3.82567       3.62145       3.30430       2.93377       2.50491       2.24868       1.84149       1.54577       1.23285       1.00611      0.772359      0.592296
  31  18 3881.4261    1.7201  7.4243 11.1120 -0.0000      0.389653  0.0999   0.0124   0.1790    0.0292   0.0000     0.0761592   435.7657       17.7928       11.4278       6.57065      -3.09697       5.65556       4.73684      0.982931       1.88267     -0.517725      -3.19559     -0.376577     -0.978859      0.387373      -3.19546      -1.14065      -1.06638     -0.509928       3.28522       4.47425       4.93892       5.26634       5.37580       5.38253       5.08980       4.86836       4.35977       3.94369       3.44410       2.95555       2.48398       2.05898       1.66326       1.33462       1.03490      0.792320
  31  19 4031.8158    1.4291  9.8703 10.8434 -0.0005      0.452542  0.1342   0.0095   0.2358    0.0270   0.0000     0.0711518   438.4382       13.1138       18.6768       6.56988      -5.20023      -3.43679       10.3390      -17.2193       5.34985      -1.45481      0.694341      -5.39608       4.11189      -3.04993      -3.85460      -1.04074     -0.534773     -0.900409       4.19946       5.44773       6.16583       6.48634       6.60255       6.56892       6.39083       6.07570       5.42429       4.96841       4.30410       3.69993       3.13313       2.59399       2.13327       1.70328       1.30937       1.01833
  31  20 4181.0339    1.1900 12.8395 10.7474 -0.0003      0.123487  0.1943   0.0075   0.3143    0.0247   0.0000     0.0721808   447.3141       9.04370       23.2304       21.4594      -11.0347      -6.03658      -2.54392      -1.81170       2.34726      -5.92241      -5.29289      -1.10609       7.12941      -8.34183       1.04046      -5.67370       1.82255     -0.572815       5.48885       7.22295       8.19388       8.57385       8.93063       8.62169       8.32381       7.94086       7.18713       6.61804       5.66902       4.97528       4.18401       3.45540       2.78172       2.23909       1.73633       1.34694
  31  21 4331.1014    0.9805 15.2745 10.5779 -0.0005      0.370985  0.2558   0.0063   0.3802    0.0227   0.0000     0.0779875   434.1394       5.35192       31.0298       10.9257       1.95420       16.8400       7.53274      -3.39860      -5.20672      -2.54815      -2.92133       5.70401       1.86607      -2.16948      -1.37014      -5.40715    -0.0364786      -1.48056       6.59209       8.74801       9.76521       10.3777       10.6482       10.4827       10.1983       9.57961       8.65970       7.87358       6.95641       6.00274       5.00713       4.13561       3.38403       2.70476       2.12032       1.60877
  32   5 1806.2404    0.4133  0.4143  9.8356 -0.0009       13.9266  0.0165   0.0105   0.0323    0.0430   0.0000       2.09538   441.4269      0.127133       21.0382      0.654343      -5.12220      -1.45308      0.576819      0.422812     -0.281448      0.168102      0.228191    0.00901637      0.124128     -0.371104     -0.603149     0.0879133      0.343642     -0.246869      0.752375      0.900192       1.05496       1.14560       1.11258       1.09409       1.02798      0.995613      0.950176      0.857945      0.731512      0.704860      0.596795      0.492127      0.380943      0.306623      0.254743      0.191801
  32   6 1988.7553    0.6301  0.5369  9.9799 -0.0019       9.30678  0.0185   0.0137   0.0339    0.0573   0.0000       1.24177   442.0639      -1.09118       22.1513     0.0881771      -2.85767      -2.60405     -0.761346       1.76271      -1.21858     -0.663958      0.287241       1.25760      0.457595      0.544548     -0.334386    0.00915861     -0.270953      0.222876      0.836193       1.12830       1.19445       1.22757       1.25939       1.22231       1.06548       1.03572      0.957877      0.955784      0.887382      0.806148      0.665343      0.549494      0.431154      0.337526      0.276053      0.204033
  32   7 2167.4612    0.8896  0.7793 10.4278  0.0005       7.05839  0.0230   0.0164   0.0424    0.0723   0.0000      0.944792   441.4420      0.618954       20.7095      -1.10071      -1.09512      0.991321      -1.05501      0.491867      0.446065     -0.545661     -0.499717      0.281668     0.0161775      0.214180     -0.776372      0.495963     -0.507887     -0.303644      0.924574       1.20828       1.31124       1.46042       1.52171       1.45776       1.36834       1.25522       1.20041       1.07395      0.991742      0.850189      0.675475      0.576418      0.497239      0.390280      0.302403      0.233479
  32   8 2340.1755    1.3050  1.0593 10.6981 -0.0043       3.95500  0.0277   0.0210   0.0508    0.1042   0.0000      0.722677   440.5569       2.74690       22.0172      0.480020      -1.98644      -2.21347      0.969300      -1.00075     -0.852266      -1.68844      0.207246       1.12968      0.489008     -0.663408      0.428400     -0.144286      0.557430     -0.272008       1.03072       1.32447       1.48964       1.58465       1.60333       1.65895       1.53428       1.42202       1.33412       1.19921       1.05006      0.960290      0.775884      0.639116      0.526309      0.427127      0.348325      0.257414
  32   9 2507.4025    1.8177  1.0750 11.6715 -0.0023       3.28985  0.0278   0.0299   0.0535    0.0931   0.0000      0.739750   441.6174       2.27533       21.2346      -1.61179      -1.38485      0.479052      0.636467     -0.854477      0.506356      0.754244      0.892508      -1.56605       1.65921     -0.103494      0.342811    -0.0576202      0.183203      0.132945       1.02857       1.38301       1.50482       1.60375       1.58753       1.57210       1.53353       1.42705       1.34344       1.19349       1.08279      0.955010      0.813152      0.695680      0.560267      0.462172      0.346431      0.268638
  32  10 2671.7719    2.4162  1.0574 12.1640 -0.0009       1.56286  0.0267   0.0392   0.0533    0.0945   0.0000      0.658175   441.8363       4.55512       15.3636       1.35514      -1.12032      0.773061      -1.53519      -1.40102       2.46811     -0.871657     0.0326676      0.578656       1.08096      -1.13538    0.00422489      0.283485     0.0185264     -0.306377       1.07790       1.33303       1.44283       1.52777       1.52797       1.61391       1.57313       1.40289       1.34415       1.17244       1.03162      0.925523      0.813711      0.666912      0.542790      0.420282      0.331630      0.258142
  32  11 2833.8501    3.1840  0.9148 12.9839  0.0010       2.00206  0.0250   0.0546   0.0448    0.0740   0.0000      0.769075   439.4953       4.90560       16.9796       2.64382      -1.11531      -1.13815      0.439476     -0.857241       1.04933     -0.419295      0.521862      -1.10174      0.564233     -0.900928      0.750040      0.183539      0.199211     -0.110257      0.972125       1.31413       1.47621       1.56384       1.50498       1.51685       1.45601       1.30769       1.23884       1.13799       1.03597      0.915098      0.834338      0.700908      0.573604      0.452598      0.346855      0.258227
  32  12 2992.8335    3.6677  0.9912 13.1887 -0.0051      0.900861  0.0260   0.0619   0.0487    0.0859   0.0000      0.695099   441.9975       8.26872       14.5192       3.16813      -1.25097       1.18051      -2.38760      -4.35264      -1.63188      -2.61918       1.63621      -1.01475      0.353970      -1.18211      0.768474     -0.574825     0.0716116     -0.504343      0.985989       1.23512       1.40593       1.51920       1.50577       1.49259       1.45546       1.36054       1.27449       1.16330       1.00278      0.883211      0.722743      0.626059      0.508266      0.391260      0.319831      0.248937
  32  13 3149.0585    4.0135  1.2942 13.0751  0.0007      0.984505  0.0306   0.0600   0.0574    0.0923   0.0000      0.535714   441.1775       10.0720       17.2877       4.88620      -4.03002       1.46677     -0.381958      -3.03366       2.75163      -1.98853      -2.71539      -2.66220      0.590566    -0.0703615     -0.356050     -0.715816    -0.0907025      0.210779       1.05934       1.34746       1.49926       1.64743       1.60824       1.69956       1.61831       1.48817       1.37835       1.26905       1.05662      0.957217      0.812274      0.679589      0.531748      0.444618      0.342000      0.265279
  32  14 3303.5487    3.5761  1.6859 13.0191 -0.0032      0.675440  0.0367   0.0481   0.0689    0.0698   0.0000      0.385614   440.7419       11.1424       16.0188     0.0357111      -2.75806       2.35174      -3.01454      -1.25571      -1.35379      -8.58991     -0.951970      -1.92865      0.134139      -2.00486      0.381267      0.642138      0.388556     -0.616011       1.31499       1.70122       1.82042       1.99431       2.01698       2.00747       1.94996       1.85801       1.71643       1.54913       1.34481       1.15176      0.987003      0.833049      0.666872      0.553317      0.430605      0.328915
  32  15 3457.0384    2.9992  2.4135 12.4726 -0.0007      0.792374  0.0448   0.0335   0.0837    0.0522   0.0000      0.234199   441.5482       13.3695       17.1031       2.08590     -0.655323      -3.26879      -7.31202     -0.436373      -3.29471       3.00087     -0.873351      -1.28336      -2.06048     -0.931363     -0.147578     -0.965978    -0.0707085      0.457809       1.56275       2.06806       2.27317       2.48366       2.51268       2.43613       2.37333       2.24704       2.07113       1.84312       1.63511       1.43517       1.21812       1.01890      0.829360      0.674321      0.536361      0.397792
  32  16 3609.8045    2.4489  3.6149 11.9705 -0.0001      0.662037  0.0579   0.0226   0.1056    0.0384   0.0000      0.152469   438.4001       14.3140       16.2560       4.79290      -1.06524       2.30179      -1.09967      0.783880       2.12620      -2.25416       1.66425      -2.41356     -0.467061      0.535727       1.25165     -0.301000      0.272936    -0.0412548       1.98232       2.59088       2.86807       3.08791       3.14832       3.11517       2.99008       2.80012       2.59606       2.32140       2.06691       1.86231       1.52493       1.29337       1.05387      0.830305      0.668786      0.517714
  32  17 3761.8353    2.0131  5.3888 11.3935 -0.0012      0.613915  0.0755   0.0160   0.1353    0.0339   0.0000     0.0950847   437.3096       4.22991       7.79220       12.0909      -5.11745      -4.05190       1.79619      -1.71732      -6.79479      -1.94386       1.83033      -5.42160      0.918180      -1.66533    -0.0928439      -1.39693     -0.942749      0.152782       2.57043       3.39062       3.73937       3.97516       4.06015       3.94975       3.87438       3.64558       3.41896       3.09514       2.70418       2.36333       1.98331       1.65229       1.37040       1.08794      0.874782      0.668695
  32  18 3913.0335    1.6948  7.8853 10.9810 -0.0006      0.384894  0.1012   0.0115   0.1824    0.0289   0.0000     0.0698415   436.6286       12.0511       12.7433       7.20330       2.82391      -4.84870      0.837429      -2.01023      -7.27134      -5.73560     -0.224977      -4.92381       2.95714     -0.144072      -1.89969      -1.52819       1.22059      0.743122       3.25635       4.29980       4.73418       5.09269       5.15714       5.12870       4.93258       4.69602       4.32552       3.91304       3.45376       3.00848       2.57792       2.14436       1.75400       1.41210       1.10629      0.854420
  32  19 4063.8505    1.3938 11.0150 10.8082 -0.0001      0.409742  0.1510   0.0087   0.2571    0.0262   0.0000     0.0670020   426.7690       14.8033       16.2556       7.01295      -4.80623       5.69146     -0.361013       5.25607       4.68428      -9.69200      -1.53443       2.21622       6.29027       1.73574      -2.07183     -0.140936      0.703530      0.247341       4.50361       5.93126       6.65753       7.14104       7.38831       7.29314       7.02837       6.57931       6.06647       5.35048       4.82714       4.15939       3.52165       2.95525       2.39311       1.92267       1.51416       1.16515
  32  20 4214.1609    1.1276 13.4624 10.7216 -0.0007      0.280702  0.2146   0.0070   0.3320    0.0238   0.0000     0.0781157   435.2216       16.2805       19.4347      -4.69050      -9.53392       5.18804       19.4298      -4.55895      -4.63873       6.25053       6.84433      -11.9090      0.354545      -1.69769      -2.79586       1.84699      -3.90324      -2.03332       5.71399       7.66354       8.51250       9.04933       9.26810       9.20054       8.96434       8.47435       7.77507       7.06723       6.13985       5.36739       4.55912       3.82874       3.12878       2.52146       1.95305       1.52088
  33   4 1633.2475    0.2570  0.2130  9.9757 -0.0179       22.6145  0.0179   0.0105   0.0243    0.0295   0.0000       6.11978   441.1012     -0.360808       21.1680       1.51643      -2.81111     -0.629416      0.450142     -0.722621      -1.62754      0.112819      0.294458     -0.316497      -1.07664     -0.446687      0.112177     -0.518903      0.158457      0.103423      0.473371       1.11496      0.745715       1.26705      0.903334       1.21611      0.945703       1.06107      0.888669      0.753005      0.711518      0.560837      0.538335      0.389035      0.344775      0.263442      0.215050      0.152839
  33   5 1823.9058    0.4280  0.4053  9.9952 -0.0006       13.5885  0.0167   0.0107   0.0303    0.0393   0.0000       2.34673   440.9690      -1.56547       23.0463      0.398603      -2.63174       2.01997      -1.28573      0.672753     -0.445553    -0.0897219       1.34866     -0.198282     -0.178775      0.807626    -0.0321180     -0.191727      0.237414     -0.117852      0.729842      0.846255       1.05020       1.17169       1.04977       1.09366       1.12895       1.03829      0.900917      0.856241      0.740375      0.608029      0.544397      0.455298      0.344382      0.289535      0.232548      0.179973
  33   6 2007.7239    0.6695  0.5573 10.0722 -0.0008       10.4327  0.0173   0.0139   0.0338    0.0544   0.0000       1.20014   440.4227       1.88696       21.2050      0.849175      -2.36807     0.0825766      -2.06951     -0.445638     -0.218634     -0.275812      -1.63143     -0.701531     -0.200543     0.0721085    -0.0695944    -0.0331980     -0.107413    -0.0977629      0.746543      0.917684       1.02615       1.13883       1.17305       1.13172      0.994940      0.984229      0.962165      0.843186      0.751427      0.691517      0.598806      0.485642      0.396654      0.333842      0.258699      0.200049
  33   7 2187.4749    0.9583  0.8401 10.4301 -0.0019       7.13261  0.0237   0.0169   0.0431    0.0764   0.0000      0.873895   439.6239       2.08992       18.7926      0.880346      -2.02928     -0.287258      0.967253     -0.342734    -0.0462607     -0.770980       1.10732      0.506557     -0.656167     -0.273587     -0.663544    -0.0924685     -0.391359     -0.129947      0.915342       1.20674       1.29330       1.47044       1.54027       1.57206       1.42806       1.31270       1.23808       1.10728      0.974936      0.811789      0.700739      0.581778      0.465940      0.377354      0.295990      0.241723
  33   8 2361.0060    1.3655  1.0469 11.1317 -0.0023       5.79673  0.0276   0.0223   0.0530    0.0847   0.0000      0.820593   442.8119       4.54389       20.6642       1.38548      -1.21772       1.81945      -1.61535      -2.00210      0.643736      -1.09565       1.38752     -0.305150     -0.350613     -0.404152     -0.287674    -0.0570024     -0.329437      0.391697      0.954862       1.34082       1.44677       1.62239       1.64087       1.61424       1.57048       1.48131       1.34713       1.21930       1.07322      0.896206      0.778289      0.613451      0.537630      0.418483      0.324448      0.271204
  33   9 2529.3059    1.8964  1.1296 11.7353  0.0006       3.28888  0.0292   0.0300   0.0538    0.0893   0.0000      0.761090   440.6078       3.69747       19.3919       1.97155      -2.39929     -0.270448      -2.72474     -0.623276     -0.186986      -1.39903     -0.949333     -0.663998    -0.0641619      0.260106      0.669055     0.0303294     -0.155121     -0.350328      0.961996       1.29593       1.38243       1.52734       1.53685       1.50397       1.50835       1.39076       1.35653       1.15711       1.04405      0.917647      0.792087      0.679554      0.556838      0.451168      0.352908      0.280782
  33  10 2695.1781    2.5467  1.1454 12.1526 -0.0030       2.12830  0.0310   0.0399   0.0510    0.1038   0.0000      0.676710   439.0158       4.22899       19.7881       2.61182      -1.04967     -0.281924     -0.207782      -2.67112       1.76030      -1.13828       2.42071      -1.03403      0.833634      -1.68176      0.978468      0.949617     -0.289895     0.0447088       1.08218       1.39725       1.53124       1.70729       1.67960       1.61463       1.63478       1.46298       1.41418       1.25266       1.14336      0.981926      0.871672      0.725412      0.606877      0.485249      0.367768      0.284303
  33  11 2858.7122    3.1555  1.0582 13.0496 -0.0044       2.13070  0.0282   0.0520   0.0499    0.0810   0.0000      0.900716   440.7096       5.99292       14.8618       1.87303      -2.93209      -4.65606      0.968367      -2.28678      0.884988     -0.356120       1.00801     -0.289928      -2.06183     -0.862067      0.291712     -0.171280   -0.00578560     -0.245833      0.998471       1.35409       1.49360       1.56117       1.60431       1.58107       1.54402       1.42403       1.32472       1.19326       1.07071      0.982882      0.817298      0.687726      0.571894      0.460289      0.355403      0.276483
  33  12 3018.9350    3.8959  1.0019 13.4269 -0.0017     -0.251875  0.0249   0.0648   0.0496    0.0774   0.0000      0.704836   441.7079       7.78463       16.3609       1.23969      -3.64618       1.77523       1.37633      -3.15029       1.52695      -3.27210      0.429860      -1.38016      -1.33851     -0.725117    -0.0541151     -0.520420     0.0390445     -0.172295      0.891288       1.13105       1.30307       1.35803       1.38870       1.41074       1.38547       1.30804       1.17390       1.08371      0.937999      0.835602      0.696727      0.586534      0.499693      0.379439      0.315616      0.244107
  33  13 3176.2422    3.8320  1.2093 13.5844 -0.0045      0.939117  0.0311   0.0612   0.0570    0.0770   0.0000      0.555554   440.4153       10.3573       17.0543       6.49097      -1.12085       1.38064       2.91378      -4.06354     -0.700636     -0.690134     -0.663137      -2.24213     0.0732307      -1.44233     -0.420571     -0.786712     0.0554512     -0.275582       1.04780       1.32750       1.51503       1.60918       1.64529       1.68035       1.55552       1.51349       1.41600       1.27330       1.14118      0.945965      0.837141      0.716144      0.569484      0.464681      0.372686      0.292013
  33  14 3331.6231    3.5098  1.8433 12.9736 -0.0024      0.583503  0.0399   0.0436   0.0687    0.0599   0.0000      0.366114   439.4990       7.96188       14.8070       6.80759      -2.22517      -6.15706     -0.254920      -1.63630      -1.63594      -2.94081     -0.619021      -2.16142      0.814149       1.10031      0.273260      -1.30194     -0.155542     -0.367586       1.30856       1.75603       1.90641       2.10488       2.10670       2.05822       1.98550       1.89268       1.76648       1.57836       1.43925       1.25043       1.06588      0.871373      0.715282      0.592463      0.463205      0.358485
  33  15 3486.1125    2.8970  2.7752 12.2298 -0.0011      0.864603  0.0477   0.0291   0.0841    0.0474   0.0000      0.185025   437.5647       10.9394       15.3394       2.17689      -1.06020      -2.43688      -2.06332       2.71129       1.97152      -3.79822     -0.949015       1.63092       1.91185     -0.163767      0.227855      -1.61418     -0.697472    -0.0550002       1.54363       2.10544       2.34635       2.51286       2.56338       2.57731       2.46596       2.37074       2.14645       1.98471       1.68087       1.51079       1.25950       1.08685      0.855656      0.712252      0.547642      0.433418
  33  16 3639.7698    2.3361  4.0246 11.8217 -0.0004      0.811461  0.0616   0.0202   0.1097    0.0361   0.0000      0.133911   436.7358       11.7876       19.3401       8.76201      -3.13072     -0.912818      -3.52531      -4.50392       4.86083      -2.95735       1.14298      -2.54058     -0.998997     0.0443844     -0.633738      0.252128     -0.812355      -1.40065       1.99513       2.57848       2.80177       3.02191       3.13132       3.16595       3.10495       2.85978       2.67922       2.37685       2.16475       1.87664       1.57486       1.33176       1.10459      0.900192      0.710079      0.562594
  33  17 3792.3598    1.9508  5.8507 11.2898 -0.0009      0.577378  0.0773   0.0144   0.1412    0.0319   0.0000     0.0875651   436.9254       13.5097       8.11892       8.52273      0.825068       5.03697      -4.65364      -3.45293       3.06565      -4.54068      -2.58899      -3.41346      0.350800      -3.42559     -0.696045      0.276178     -0.938322     -0.485958       2.54901       3.30080       3.71144       3.99582       4.07303       4.03461       3.96040       3.70887       3.41162       3.08625       2.74533       2.41069       2.05931       1.70703       1.41092       1.15688      0.923262      0.703929
  33  18 3944.2914    1.6206  8.5518 10.9384 -0.0006      0.379357  0.1074   0.0106   0.1943    0.0282   0.0000     0.0688073   439.9889       7.39776       22.9138       7.90721      -1.10856     -0.449116       2.83635      -8.03394      0.599502      -1.86365     -0.953805      -5.16269     0.0682916       3.66199      -2.54585      -1.52022    -0.0521319      0.824098       3.32439       4.37083       4.88985       5.21879       5.42012       5.37588       5.21423       4.93359       4.52706       4.10410       3.60886       3.18264       2.66852       2.28251       1.86883       1.52032       1.18168      0.929159
  33  19 4095.5859    1.3531 11.4934 10.8134  0.0002      0.228226  0.1606   0.0081   0.2663    0.0253   0.0000     0.0661927   435.4286       15.6638       21.8433       18.7163      -7.64743       2.46384      0.722749       4.37995       5.62403      -8.77466      -6.70438       2.75858     -0.508074     -0.468072     -0.641026      -3.36749       1.35473      0.831387       4.47415       6.01618       6.75145       7.18860       7.41255       7.35733       7.05629       6.81102       6.17543       5.70462       4.93136       4.31238       3.66242       3.10890       2.51443       2.07253       1.61588       1.26485
  33  20 4246.9329    1.0848 14.2898 10.7176 -0.0008      0.519303  0.2217   0.0067   0.3435    0.0227   0.0000     0.0772880   436.8168       22.1610       26.8619      -3.49961      -6.34267       4.15384      -1.79105      -9.94608       7.47506      -11.4777      -1.44281       1.96257       1.59052      0.345022       2.01191      -1.93580      -1.04083      -4.06207       5.57714       7.38202       8.28523       8.87336       9.21864       8.91150       8.70479       8.26994       7.70997       7.00934       6.25401       5.43178       4.63164       3.80321       3.22162       2.58608       2.03344       1.62840
  34   4 1649.7449    0.2692  0.2260  9.9618 -0.0030       18.2061  0.0152   0.0096   0.0229    0.0294   0.0000       5.67173   440.1804      0.372271       22.9534      0.949803      -3.34624      -1.27576     -0.595199      0.243979       1.20860     -0.171753     -0.784105     -0.485706     -0.478123     -0.320847      0.240959      0.158654     0.0644400     -0.126856      0.712545      0.805213      0.884571      0.893812      0.906629       1.34493       1.16235      0.903357      0.876596      0.746183      0.678446      0.817236      0.635148      0.449347      0.387182      0.302902      0.276942      0.248220
  34   5 1841.3304    0.4416  0.4112  9.9942 -0.0055       15.4930  0.0171   0.0113   0.0312    0.0400   0.0000       2.16062   440.4125       1.72658       21.8191      0.604765      -1.38586      -1.02362      0.701594      0.875992     -0.598579     0.0837798       1.09308       1.17299      0.567378      0.422436     0.0180050     -0.354919    -0.0351461    -0.0888611      0.800444       1.04563       1.09618       1.00977       1.00025       1.01450       1.15826       1.20858       1.15708      0.989493      0.747168      0.629282      0.531648      0.528367      0.448267      0.390130      0.306334      0.216404
  34   6 2026.4594    0.6661  0.6400 10.1010 -0.0001       9.12875  0.0191   0.0131   0.0381    0.0565   0.0000       1.16746   440.4047      0.972915       20.0091       1.26267      -3.45293     -0.174981      0.596644       1.05293      0.648907     -0.710281      -2.09640     -0.316920      0.600231      0.410902     0.0987938     -0.607861     -0.279045     -0.350567      0.733343      0.968946       1.01902       1.15651       1.17135       1.15151       1.11706       1.08806       1.03280      0.904106      0.784195      0.715585      0.607096      0.505035      0.406638      0.347408      0.266826      0.216796
  34   7 2207.1296    1.0058  0.8672 10.4562 -0.0015       4.95403  0.0233   0.0170   0.0439    0.0794   0.0000      0.830869   440.3389       2.55842       21.1806       2.13830      -2.79083     -0.126025     -0.390320      0.357677      0.493173      -2.18976      0.439060      0.971527    -0.0955204     -0.192364   -0.00649822     0.0868060      0.378276     0.0392191      0.817009       1.14142       1.21233       1.28043       1.29289       1.28454       1.29621       1.22615       1.17570       1.06726      0.929795      0.781630      0.686559      0.591137      0.479420      0.403849      0.324685      0.257755
  34   8 2381.4112    1.4679  1.0327 11.0465 -0.0014       5.06408  0.0258   0.0234   0.0510    0.0878   0.0000      0.716833   440.0385     -0.519723       19.4684      0.760291      -4.48702      -2.39023      -1.21578     -0.873139     -0.488896      0.473501      -1.51465     -0.160821      0.859584      -1.18474     -0.174219      0.936689     -0.394375      0.454079      0.866074       1.14340       1.22952       1.38507       1.36434       1.29460       1.37690       1.27619       1.17604       1.06204      0.937104      0.854846      0.721711      0.634941      0.515796      0.419268      0.331673      0.255865
  34   9 2550.8205    2.0234  1.1100 11.9522  0.0002       4.03408  0.0277   0.0324   0.0534    0.0864   0.0000      0.721047   442.2348       4.65209       18.4222      0.514882      0.466014      -1.67244     -0.432285      -1.74025    -0.0988198     -0.530537     -0.423622      -1.44701      0.278627    -0.0678422      0.337951      0.498001    -0.0810881     0.0701036      0.918063       1.21802       1.30958       1.46418       1.48711       1.49895       1.42775       1.33186       1.24400       1.14787       1.01035      0.911926      0.775051      0.670195      0.542150      0.442789      0.355124      0.280108
  34  10 2718.1587    2.5706  1.1354 12.4182 -0.0002       2.57432  0.0296   0.0397   0.0521    0.0851   0.0000      0.741055   439.9123       5.59960       18.1596      0.435649      -2.12016      0.916191     -0.732374     -0.820557       1.73308      0.257154     -0.622921     0.0760219      0.810076     -0.583436      0.573630     -0.129352      0.210983     -0.620272      0.953399       1.29206       1.48700       1.56701       1.58296       1.61674       1.50615       1.43652       1.32824       1.23822       1.09040      0.935508      0.824877      0.708778      0.551066      0.458479      0.369516      0.288745
  34  11 2883.0796    3.3377  0.9948 13.2296  0.0043       1.32126  0.0269   0.0560   0.0501    0.0722   0.0000      0.740595   439.4201       3.32571       17.9942       1.03491      -2.45419      0.544570    -0.0377575      -3.75574      0.127379     -0.491324      -2.13051     -0.423860      0.867655     -0.465263     -0.753271      0.786097     -0.352509     -0.290458      0.998892       1.36933       1.45382       1.59996       1.45270       1.44952       1.32168       1.28756       1.25781       1.21377       1.09185       1.01841      0.863159      0.788855      0.606567      0.507896      0.387039      0.305259
  34  12 3044.6504    3.8608  1.0753 13.3705  0.0006       1.83906  0.0275   0.0614   0.0490    0.0851   0.0000      0.650042   441.4867       10.9495       17.5766       5.02027     -0.372453      -1.57248     -0.502482      -2.00951       2.39166      -1.95550      0.725015      -1.21656     -0.634637     -0.438138     -0.499252      0.315482     -0.221000     -0.184732      0.945328       1.21421       1.36577       1.44328       1.48853       1.49717       1.46594       1.37908       1.29798       1.18429       1.03880      0.889512      0.773662      0.651478      0.519535      0.438629      0.348649      0.291927
  34  13 3203.0404    3.8301  1.4156 13.1687 -0.0012       1.30370  0.0330   0.0533   0.0578    0.0726   0.0000      0.572695   440.2637       9.75012       16.3362       6.69487       1.21132       3.08487      -3.08233      -1.28324       3.16356      -1.93320      -1.39464      -3.90384      -1.19680      -1.78844      0.139752      0.468852      0.585230     -0.296374       1.04625       1.36917       1.53060       1.60652       1.68366       1.69974       1.62363       1.57456       1.46051       1.30917       1.18886      0.987323      0.888016      0.740020      0.617953      0.494759      0.404607      0.321360
  34  14 3359.3605    3.4096  1.9677 12.7253 -0.0010    -0.0125410  0.0387   0.0400   0.0714    0.0608   0.0000      0.336781   437.5772       8.75952       15.8056       2.81922      0.558193       3.26911      -1.74581      -2.93226       1.79671      -1.93826      -2.74777     -0.700057       1.32093     -0.847963      0.855124      0.870633     -0.207676     -0.981353       1.24933       1.65228       1.84617       2.02415       1.97367       1.97180       1.96946       1.83240       1.72779       1.51700       1.42199       1.21625       1.07923      0.916495      0.738160      0.603398      0.486423      0.385578
  34  15 3514.6376    2.7860  2.8667 12.3413 -0.0013      0.336647  0.0493   0.0282   0.0899    0.0446   0.0000      0.178943   440.9374       15.5017       14.1881       4.16455       1.68892      -1.37683     0.0162780     -0.390096      0.572047      -6.77022       4.84147      -1.83311      0.189665       1.85262     -0.952317     -0.877930     -0.213545     0.0502961       1.59045       2.11572       2.31127       2.47887       2.50742       2.56522       2.45686       2.35691       2.17994       1.98541       1.75772       1.54317       1.33731       1.17266      0.962132      0.780145      0.611472      0.477674
  34  16 3669.2736    2.2171  4.7093 11.6275 -0.0027      0.664132  0.0658   0.0178   0.1206    0.0335   0.0000      0.101314   438.2524       11.2976       16.1806       6.19933      0.631741     -0.118675       1.16478      -13.2319       2.11791      -8.57736      -3.76401     -0.465020     -0.679345      -2.36160      -1.19363     -0.404666   -0.00924650      -2.01623       2.07844       2.73781       3.00583       3.24132       3.38009       3.37400       3.23823       3.09163       2.89723       2.66555       2.35557       2.03749       1.73933       1.44609       1.22201      0.993565      0.799892      0.637541
  34  17 3822.6667    1.8605  6.3408 11.2853 -0.0011      0.570261  0.0834   0.0134   0.1502    0.0289   0.0000     0.0851406   440.1788       15.5164       19.7509       6.82595      -2.81810      0.916650       7.00430       3.17360       1.86325      -2.39283       3.65945      -6.99757      0.181229     -0.426265      0.863284      -1.32769     -0.406593     -0.938602       2.53545       3.35733       3.75049       4.05458       4.12040       4.12878       3.93122       3.78625       3.54513       3.25870       2.83335       2.52571       2.19917       1.84597       1.53046       1.25332       1.00680      0.785213
  34  18 3975.2079    1.5435  8.7222 10.9385 -0.0004      0.380350  0.1120   0.0099   0.1997    0.0267   0.0000     0.0697377   443.1254       19.2051       11.5076       18.5449      -2.39359      -13.9185      0.169903       2.97657       1.39884      -3.39668      -2.24491      -4.56003      -2.53046    -0.0658654       1.69335     -0.394225     -0.290807     0.0967009       3.26710       4.33925       4.84340       5.12513       5.34566       5.40564       5.18890       4.92740       4.58621       4.11019       3.74455       3.24896       2.81414       2.37177       1.95940       1.60229       1.25515       1.01255
  34  19 4127.3609    1.2709 12.1370 10.7953 -0.0013      0.425894  0.1701   0.0075   0.2829    0.0240   0.0000     0.0752980   431.5489       25.4775       7.16708       19.4614      -14.2731      -7.16490       1.16795      -2.79921      0.454711      -9.78613       2.35678     -0.620020      -3.71395      0.562356      0.334205     -0.613846      0.998018     -0.609674       4.42255       5.75856       6.38934       6.98900       7.13302       7.19384       6.86506       6.61446       6.11834       5.58307       4.94699       4.42933       3.77373       3.21420       2.64789       2.17765       1.74641       1.35855
  35   4 1665.9731    0.2867  0.2226  9.9502 -0.0071       21.7550  0.0118   0.0100   0.0232    0.0287   0.0000       5.00393   442.1231     -0.613828       20.4478     -0.740490      -1.60917       1.23449     -0.562808     -0.942235     -0.465559      0.465170      0.468169     -0.820031     -0.129005      0.376222      0.340026      0.253099     0.0983474    0.00988812      0.438356      0.579761      0.718372      0.647418      0.744432      0.720899      0.699410      0.714303      0.632565      0.617089      0.505008      0.506932      0.387160      0.351220      0.306348      0.238661      0.190483      0.162582
  35   5 1858.5072    0.4597  0.4352 10.0145 -0.0022       13.6706  0.0154   0.0109   0.0328    0.0402   0.0000       2.01278   441.7530      -1.50794       20.3671     -0.518132      -4.07783     -0.119205     -0.287977      0.897586     -0.342391   -0.00744354      0.789667      0.453812      0.281212     -0.338220      0.326434     -0.484141      0.103061      0.152222      0.641277      0.831649      0.991052       1.09591       1.16420       1.05436       1.05010       1.02648      0.867674      0.783466      0.689473      0.615234      0.556373      0.459782      0.395230      0.312685      0.241915      0.197714
  35   6 2044.9359    0.6611  0.6780 10.2007 -0.0027       8.69980  0.0202   0.0126   0.0407    0.0581   0.0000       1.21384   441.0351      0.706952       20.9417      0.535265      -4.07960      -1.10532      -1.44700      -1.00747   0.000363049       1.99033     -0.672499      -1.26427     -0.490462     -0.252383      0.423546     -0.386586      0.322745      0.157459      0.774287       1.04966       1.14631       1.32478       1.36827       1.33039       1.29700       1.24341       1.10790      0.984443      0.864584      0.756942      0.673761      0.543896      0.481230      0.370666      0.299162      0.238331
  35   7 2226.5553    1.0399  0.9229 10.5822 -0.0026       6.62640  0.0239   0.0172   0.0460    0.0758   0.0000      0.842174   440.0365       2.19813       20.2737      0.410171      -3.38026      -1.51749      0.859839      -1.04431       1.63504      -1.13972       1.36156     -0.440485     -0.595032      0.223352       1.10037     -0.273943      0.154932     -0.163056      0.810585       1.08908       1.25708       1.36921       1.37762       1.37327       1.32484       1.26209       1.16160       1.06673      0.939226      0.818867      0.709535      0.605691      0.481437      0.399183      0.333563      0.262600
  35   8 2401.4756    1.5386  1.1004 11.2209 -0.0003       3.85397  0.0268   0.0240   0.0521    0.0924   0.0000      0.709958   441.0986       5.15020       18.3305       2.25987      -1.08892      -1.54165     -0.781896       2.44871       2.22349      -1.58715      0.643802     -0.285828      0.206198      -1.72607       1.30210      0.661028      0.304124     0.0857386      0.909693       1.21084       1.36548       1.42076       1.45200       1.41986       1.38792       1.31138       1.25375       1.14016       1.05106      0.937203      0.813406      0.693733      0.566812      0.462357      0.372568      0.290667
  35   9 2571.9764    2.0772  1.0755 12.0484 -0.0007       2.51280  0.0284   0.0325   0.0488    0.0835   0.0000      0.738253   441.6963       1.96523       19.1798       2.49351      -3.07840      0.435464      0.197326     -0.119079      0.708319      -1.24452      -1.96279     -0.691840     -0.174181     -0.413993      0.578393     -0.603316      0.474600    -0.0360203      0.934484       1.20151       1.31507       1.52326       1.51772       1.53152       1.46080       1.42708       1.31101       1.18895       1.06447      0.914529      0.790505      0.650485      0.550358      0.467163      0.362683      0.298684
  35  10 2740.7052    2.6522  1.0705 12.6584 -0.0032       1.93965  0.0274   0.0422   0.0498    0.0804   0.0000      0.717009   441.1745       6.59296       21.7565       3.00452      -3.88308      -1.72065       1.43378      -1.22738      -1.45428      -1.93534      0.380846     -0.669352    -0.0370315      -1.20326     -0.222953     -0.251932      -1.21264      0.243874      0.911710       1.26103       1.34538       1.50579       1.49414       1.50408       1.42507       1.32618       1.29147       1.18315       1.06700      0.902951      0.816421      0.708929      0.562872      0.463585      0.381908      0.305237
  35  11 2906.9917    3.4905  0.9597 13.2059 -0.0015       1.21381  0.0240   0.0579   0.0463    0.0754   0.0000      0.694355   442.6105       5.52991       19.3613       4.75769      -1.23901       1.78576     -0.802668      -1.01765     -0.116137      -2.22850      -1.34058      -3.16501     -0.677829    -0.0904535      0.122446     -0.511967      0.192433     -0.483634      0.805953       1.06800       1.17897       1.30797       1.32383       1.31232       1.30784       1.16723       1.14186       1.00824      0.956275      0.798952      0.692914      0.604956      0.498244      0.412813      0.323443      0.263148
  35  12 3069.7891    3.8700  1.2337 13.3748 -0.0030       2.11670  0.0312   0.0581   0.0566    0.0768   0.0000      0.614721   442.1451       7.05676       19.1973       2.77859     -0.646056      -4.12510       2.24232      -2.62798      -1.46862      -2.47361      -1.60923     -0.942723     -0.836289      -1.28104      0.934290     -0.169829     -0.146657      0.342165       1.04005       1.43512       1.53496       1.68462       1.65020       1.56622       1.52966       1.40957       1.33065       1.26773       1.16806       1.07544      0.947326      0.811365      0.660174      0.554747      0.454067      0.352504
  35  13 3229.4212    3.8618  1.3917 13.3714  0.0007       1.76381  0.0323   0.0555   0.0596    0.0739   0.0000      0.524673   439.2174       6.64788       15.5586       4.36101      -3.72515       1.34823      -2.40200     -0.923675       2.00053      -2.02434       1.08580      -2.84119      0.396615      -2.92520     -0.786237      -1.32662     0.0745865      0.379377       1.05479       1.38481       1.52398       1.61615       1.61486       1.62277       1.66713       1.53471       1.45612       1.30951       1.18950       1.03805      0.900311      0.738777      0.615982      0.512249      0.418840      0.329231
  35  14 3386.9924    3.2732  1.9708 12.9011 -0.0022       1.49103  0.0402   0.0391   0.0715    0.0537   0.0000      0.351347   439.4858       11.1388       14.5636       5.41811      0.704210      -4.85220      0.287652      -3.81138      -2.62218      -3.07401     -0.477593      -3.19406       1.72593     -0.256368     -0.836977      -1.58359       1.80649      0.100597       1.27424       1.72071       1.83783       2.02910       2.02667       2.03911       2.05130       1.87706       1.85089       1.60890       1.44845       1.23697       1.09074      0.908974      0.770358      0.634979      0.510936      0.395205
  35  15 3543.1687    2.6338  3.2829 12.2489 -0.0007      0.828281  0.0531   0.0245   0.0956    0.0378   0.0000      0.179529   440.4305       12.9507       17.1752     -0.819895       2.48015       2.70835     -0.943915      0.338727      -1.40415      -6.23809      -3.41053     -0.723620     -0.817744      -1.42455     -0.464877      0.546855     -0.306563     -0.171612       1.65400       2.21705       2.41355       2.63002       2.68902       2.69474       2.58100       2.47516       2.28784       2.14573       1.92811       1.68587       1.43635       1.22846       1.01168      0.823131      0.670924      0.531040
  35  16 3698.3546    2.1762  5.0503 11.5954 -0.0002      0.612045  0.0685   0.0166   0.1251    0.0315   0.0000      0.101463   440.0349       7.42078       15.7525       7.92608      0.560704      -3.70994       1.43728     -0.842136       1.39118      -6.53174      -1.71115       1.43355      -1.08662      0.817940       1.84151      -1.19134     -0.414449      0.483420       2.09190       2.73807       2.96253       3.21540       3.41685       3.33029       3.21935       3.17329       2.87879       2.63308       2.43454       2.11575       1.82161       1.53213       1.29892       1.07993      0.842115      0.690961
  35  17 3852.4672    1.7971  7.1003 11.2190 -0.0009      0.447138  0.0901   0.0123   0.1619    0.0280   0.0000     0.0765728   440.1875       16.9968       19.6208       5.81930     -0.928269      -6.56658       2.63167      -4.71193      -2.80923      -14.8695     -0.357785      -6.10823       2.55587     -0.409028     -0.363681     -0.245080      0.599319       1.16587       2.61887       3.52639       3.89749       4.26115       4.33523       4.36456       4.18825       4.06650       3.79328       3.44834       3.09942       2.68731       2.35004       2.00238       1.63702       1.37181       1.07950      0.875549
  35  18 4005.7127    1.5148  9.9777 10.9104 -0.0004      0.291959  0.1267   0.0090   0.2215    0.0257   0.0000     0.0675950   437.8730       12.8715       19.7930      -2.20090      -6.97994      -16.9787       3.30766      -11.7445      0.563552      -7.63092      -2.63108      -2.49531       6.54272      -3.11017     0.0494648     -0.858262      0.736196      -1.08003       3.50630       4.63579       5.19114       5.58017       5.74785       5.71705       5.59369       5.36222       5.00338       4.53348       4.09310       3.58525       3.08164       2.66233       2.20829       1.81629       1.45643       1.15806
  35  19 4158.1304    1.2316 12.4319 10.8207  0.0006      0.111187  0.1809   0.0071   0.2897    0.0234   0.0000     0.0740369   439.5022       13.8178       19.1803       8.33505       7.24386      -2.73644     -0.832614      -2.16261      -1.15949      -3.61489       1.87422      -3.66765      -4.09819       4.45156      0.548472      -4.94925      -2.52944     -0.395266       4.50296       6.05877       6.72764       7.15243       7.45790       7.41443       7.20121       6.88231       6.40724       5.95681       5.34221       4.72996       4.06214       3.43755       2.90814       2.39449       1.90793       1.51083
  36   4 1681.9248    0.2875  0.2816  9.9911 -0.0067       16.5118  0.0140   0.0090   0.0277    0.0298   0.0000       4.45138   441.0472       1.06949       22.5666     -0.688431      -3.49628      -1.92977      0.823143     -0.101476     -0.339424       1.05663      -1.05098     -0.392911      0.143326      0.347758      0.211979     -0.373488     -0.268946     -0.143576      0.574340      0.675207      0.771536      0.888898      0.893491      0.883385      0.853136      0.768174      0.761104      0.715985      0.686346      0.539223      0.488619      0.405768      0.346891      0.280371      0.223043      0.179998
  36   5 1875.5080    0.4808  0.4733  9.9591 -0.0038       13.5479  0.0170   0.0107   0.0315    0.0436   0.0000       1.77596   441.4470     -0.165878       21.4646      0.339655      -1.64174      0.505401     -0.236190     -0.604850      0.584086      0.193090     -0.460952      0.304478     -0.649264      0.226708     -0.159963      0.253466     -0.374865     -0.131358      0.658528      0.911255       1.02156       1.10772       1.18501       1.12320       1.08218      0.988584      0.931169      0.831985      0.771285      0.675758      0.596900      0.490288      0.439012      0.369022      0.305715      0.219950
  36   6 2063.2463    0.7260  0.7345 10.2151 -0.0017       10.0370  0.0203   0.0133   0.0413    0.0593   0.0000       1.06099   440.8903      0.510630       21.9285      -1.34181      -2.56468     -0.237371      0.157962     -0.828131      0.570829       1.57503     -0.259896     -0.717422     -0.339318     -0.520827      0.159625     0.0614268      0.127839     0.0474368      0.708098      0.947217       1.03703       1.17205       1.17008       1.10619       1.10342       1.04817       1.01017      0.867196      0.861215      0.751142      0.653410      0.558966      0.494594      0.388495      0.315350      0.251688
  36   7 2245.6611    1.0773  0.9156 10.6032 -0.0022       5.64727  0.0238   0.0174   0.0447    0.0779   0.0000      0.818301   440.6744     -0.258700       21.4854       1.19955      -2.85337      0.846874     -0.504368      -1.00348       1.10610      -1.26032       1.19422      -1.42118     -0.923365     0.0647690     -0.219329     -0.211405     -0.511286      0.482963      0.773754       1.01543       1.09909       1.21745       1.27026       1.25609       1.22979       1.21773       1.13899      0.956733      0.920159      0.776020      0.690651      0.585535      0.488582      0.402690      0.323414      0.260150
  36   8 2421.2456    1.5919  1.0453 11.3711 -0.0002       2.62734  0.0262   0.0244   0.0476    0.0827   0.0000      0.728585   440.6789       3.01118       21.4906       1.47538      -4.59916      0.339421     0.0306244       1.64540    -0.0974264      0.342971     -0.359288      0.327173     -0.857690      0.452014      0.410789      0.323589     0.0123000     -0.543190      0.842744       1.10041       1.21528       1.30358       1.33342       1.31772       1.30102       1.21048       1.16733       1.06013      0.992166      0.871290      0.766625      0.674590      0.531360      0.443997      0.362860      0.299801
  36   9 2592.9223    2.1604  1.1471 11.9727  0.0002       4.04562  0.0289   0.0324   0.0513    0.0879   0.0000      0.678269   440.7755       4.41756       21.1688       1.10586      -2.78884     -0.633221     -0.841356      -2.25079      0.159614      -1.99817      -1.09777     -0.593793       1.42532       1.48312      0.493206     -0.610133     -0.504525     0.0158451      0.925778       1.28540       1.44964       1.59930       1.60958       1.66996       1.54491       1.48790       1.39101       1.23953       1.11146      0.980667      0.845913      0.705000      0.598159      0.467248      0.382958      0.305813
  36  10 2762.8563    2.8398  1.1213 12.7810 -0.0043       1.97933  0.0286   0.0445   0.0515    0.0776   0.0000      0.754507   441.4862       3.45789       19.3734       3.40748      -1.11383     -0.620760      -2.79461       2.67241      0.767885      -3.20675     -0.479434     -0.306120       1.02600      -1.51501      0.256234    -0.0247937     -0.212302      0.170624      0.907908       1.23799       1.33409       1.44994       1.48897       1.42888       1.40354       1.33650       1.29331       1.19409       1.05327      0.961270      0.799541      0.706277      0.574677      0.480570      0.387640      0.300721
  36  11 2930.3953    3.5464  1.0801 12.9651 -0.0004       1.58552  0.0267   0.0536   0.0486    0.0862   0.0000      0.768061   440.3799       6.44871       16.8120      0.913955      -2.19826      -2.42896     -0.793793      -2.63664       1.35277      -3.46101     -0.340518      -1.05832     -0.397482      -1.62465    -0.0204880     -0.852975    -0.0472286      0.174046      0.863075       1.17492       1.28349       1.43509       1.45784       1.41978       1.38611       1.31579       1.24573       1.13449      0.987722      0.875766      0.796632      0.680764      0.557258      0.471317      0.371348      0.299150
  36  12 3094.4230    4.0912  1.2430 13.2382 -0.0018    0.00420409  0.0297   0.0595   0.0544    0.0877   0.0000      0.710904   439.7830       9.29886       17.9580     0.0233250      -1.14890      -1.50183     0.0387754      -3.15525       2.06341      -3.60501       2.78039      -1.64185      0.289829     -0.786775       1.15017      0.384917     -0.193731     -0.196100      0.901122       1.24365       1.28711       1.44110       1.45237       1.49827       1.44510       1.38979       1.30423       1.16720       1.06381      0.928277      0.813224      0.692957      0.566913      0.474723      0.384040      0.313899
  36  13 3255.2396    3.8084  1.5798 13.2290 -0.0011     -0.171701  0.0339   0.0500   0.0624    0.0638   0.0000      0.406312   437.4918       11.0047       17.5339       4.05426      -3.58416     -0.387639      -1.22011     -0.133900      -1.43471      -4.20772      0.749125    -0.0529258     0.0251575     -0.499674       1.69956      0.449605     -0.109466     -0.320195       1.07066       1.39965       1.55999       1.66440       1.68763       1.67209       1.64239       1.54678       1.48413       1.35048       1.22493       1.10679      0.949946      0.824427      0.692391      0.566695      0.461294      0.373515
  36  14 3413.9886    3.1733  2.2042 12.7189 -0.0007      0.588126  0.0408   0.0349   0.0739    0.0493   0.0000      0.243842   441.0301       11.4853       13.7191       5.67978     -0.139889     -0.582978      0.363129      -5.13978       1.24687      -3.18977       1.42274      -2.29788      -1.54020      -2.58621     -0.479529      0.247008     -0.219062     -0.367497       1.27296       1.71155       1.91067       2.04925       2.06274       2.08025       2.04092       1.93895       1.84859       1.68688       1.48103       1.31026       1.13825      0.971643      0.820076      0.672507      0.543324      0.427653
  36  15 3571.0814    2.6225  3.6036 11.9648 -0.0001      0.368438  0.0528   0.0225   0.0969    0.0387   0.0000      0.135514   440.7662       10.9195       11.0921       7.25483      0.324040      -1.35640      0.708522      -5.45676       1.22118      -1.45222     -0.744696      -3.06414     -0.183565     -0.555078      0.212106     0.0776951     -0.369459      -1.07684       1.63484       2.13045       2.32150       2.53005       2.61385       2.67295       2.59225       2.48150       2.29514       2.09916       1.90660       1.66682       1.42916       1.23573       1.03446      0.854301      0.702284      0.546351
  36  16 3727.1514    2.0820  5.2540 11.5166  0.0001      0.519407  0.0708   0.0156   0.1273    0.0311   0.0000     0.0957098   439.5523       12.7084       12.5238       6.24501      -5.92007      -8.85256     -0.463756     -0.366120       6.33957      -9.39308      -1.11485      -1.33575       2.34129      0.110785    0.00679980      -1.35615     -0.395145      0.647562       2.05686       2.77596       3.02240       3.34556       3.35959       3.40140       3.20862       3.16611       2.96016       2.72751       2.49079       2.19787       1.89833       1.62891       1.36357       1.12407      0.904534      0.733622
  36  17 3881.9140    1.7314  7.6787 11.1695  0.0006      0.281811  0.0962   0.0114   0.1728    0.0272   0.0000     0.0727212   439.3027       7.82661       16.6982       9.64261      -10.8178      -1.42244      -1.34273       2.16713      -6.68987      -4.97141      -2.43795      -3.00281      -2.49093      -2.12016     -0.739204     0.0758469     -0.904231      0.973741       2.71475       3.67607       3.99627       4.42042       4.49915       4.61902       4.36911       4.21376       3.96821       3.65492       3.29383       2.90667       2.49743       2.12803       1.80233       1.46947       1.20783      0.969244
  36  18 4036.4067    1.4407 10.3846 10.9260 -0.0010      0.335216  0.1393   0.0084   0.2340    0.0250   0.0000     0.0690311   439.1908       14.7656       14.0268       23.6687       9.20062      0.523895       1.45130      -15.2805      -3.75591      -1.39040       3.88051      -6.52291       2.00911      -2.22070       1.01331      -4.43327      -2.36151     -0.149642       3.64757       4.83800       5.34358       5.83815       6.07012       6.12804       5.93967       5.71861       5.22105       4.91849       4.36140       3.81033       3.33429       2.86055       2.36634       1.95226       1.58643       1.26638
  36  19 4189.3367    1.1633 12.8462 10.8128 -0.0008      0.337255  0.1933   0.0068   0.3046    0.0227   0.0000     0.0789024   444.1669       26.1169       10.6605       12.9744       15.1930      -3.74985       1.38285      -2.05761      -3.54050      -11.9219       9.50291      -7.05154      -6.90311      -8.15044      0.576852     -0.238286       3.30093       2.56339       4.67772       6.24017       6.97483       7.53871       7.80323       7.80695       7.59272       7.23503       6.78668       6.26013       5.55010       4.97404       4.35163       3.71027       3.10790       2.53360       2.05470       1.66044
  37   5 1892.2936    0.5108  0.5406  9.9971 -0.0022       12.3377  0.0173   0.0106   0.0348    0.0444   0.0000       1.52707   441.3864      0.170758       20.7803      0.101798      -2.64721    -0.0593832       1.39340     0.0931391      0.660051      0.363240     -0.396575      0.202263      0.138891     0.0755996   -0.00664960      0.222852      0.289573     -0.276104      0.595228      0.774288      0.878104      0.962416       1.01163      0.984246      0.948392      0.901081      0.902559      0.802468      0.718006      0.640474      0.537621      0.472400      0.414958      0.325862      0.282807      0.211519
  37   6 2081.2595    0.7717  0.6326 10.2835 -0.0027       8.23777  0.0177   0.0143   0.0343    0.0581   0.0000       1.05710   440.7451      0.602327       21.4469      0.568505      -1.88076      0.441076      0.709125      -2.73814       1.79747     -0.107715      0.159695      0.126806      0.244540      0.636867     -0.122337      0.205387     0.0809922     -0.305647      0.652869      0.838615      0.885644       1.02427       1.07349       1.06544       1.00383      0.988588      0.933498      0.837981      0.740023      0.649140      0.611602      0.519072      0.429330      0.364176      0.286487      0.237407
  37   7 2264.5102    1.1471  0.9355 10.7794 -0.0029       6.13471  0.0236   0.0185   0.0443    0.0763   0.0000      0.778448   443.0448       2.04732       20.8954       2.50498      -3.70257      -1.05027     -0.467601      -1.45847     -0.379606       1.08787      0.255315     -0.246292      -1.15404      0.246454      0.900023      0.131897      0.572420      0.539826      0.778989       1.03531       1.10200       1.17225       1.21650       1.22326       1.22717       1.09645       1.08454       1.01077      0.915011      0.814674      0.700170      0.636542      0.544632      0.469598      0.376590      0.296386
  37   8 2440.8691    1.6320  1.1657 11.4268 -0.0014       4.46018  0.0288   0.0242   0.0515    0.0888   0.0000      0.716173   440.2767       1.93444       19.9568      -2.04501     -0.459975     -0.754584     -0.878705      -2.01311       2.08621      0.621630     -0.324265       1.37800     -0.441069      0.874132     0.0546005      0.273883      0.329167     -0.265993      0.857978       1.15647       1.23435       1.37098       1.38930       1.40271       1.36421       1.31984       1.22741       1.14405       1.04892      0.918837      0.798999      0.679302      0.580849      0.482829      0.394464      0.319896
  37   9 2613.5282    2.2536  1.0074 12.4160 -0.0005       2.77555  0.0256   0.0355   0.0477    0.0699   0.0000      0.796822   439.9115       3.30970       20.7482       1.59148      -3.55162      -2.36782      0.773899      -2.04218     -0.367459      -2.06209     -0.572016     -0.788011     -0.571071      0.468707      0.317062    -0.0486873      -1.08881      0.248158      0.790988       1.04227       1.14585       1.28845       1.29977       1.26405       1.19727       1.19649       1.15376       1.03826      0.964936      0.860268      0.743435      0.626386      0.527331      0.431496      0.366470      0.290196
  37  10 2784.6875    3.0018  1.0597 12.7654 -0.0039       1.40723  0.0266   0.0457   0.0464    0.0815   0.0000      0.670337   442.1965       4.43453       17.1430       4.04563     -0.926948      0.433302       1.02493      -1.21880      -1.70153     -0.890281       1.01254      -2.59173     0.0394763     -0.304841       1.01172     -0.507868     0.0990300     -0.565686      0.782226       1.06902       1.18255       1.29688       1.32463       1.35408       1.31229       1.21344       1.19044       1.05116       1.00051      0.847034      0.761160      0.636239      0.543575      0.452447      0.358975      0.297735
  37  11 2953.4945    3.6588  1.0997 13.1611 -0.0020       2.02813  0.0271   0.0550   0.0480    0.0813   0.0000      0.646171   441.7344       6.29430       19.3306       4.11479      -2.79331      -2.89796     -0.122836      0.281490      -1.62739      -2.59164       1.01737      -1.39296      0.515818     -0.799362     -0.148950      0.209586     -0.543893      0.139145      0.885617       1.13886       1.26434       1.36014       1.34266       1.36412       1.31657       1.26184       1.18716       1.10719       1.01565      0.912414      0.818055      0.721702      0.612924      0.525269      0.424603      0.325995
  37  12 3118.7563    3.9665  1.1194 13.7294 -0.0016       1.50007  0.0286   0.0614   0.0512    0.0733   0.0000      0.770812   440.7594       7.36111       19.0560       3.57265      -4.31343      -2.32620      -1.01735      -2.18266     -0.262364      -2.50035       2.85063     -0.392267     -0.401320     -0.489822      0.367314     -0.825030     -0.304266      0.383016      0.898476       1.22005       1.31682       1.40357       1.41655       1.49998       1.39782       1.35405       1.25759       1.16231       1.09823      0.940166      0.821513      0.715878      0.617017      0.509073      0.437830      0.335555
  37  13 3280.8078    3.5723  1.5887 13.3536 -0.0023      0.426517  0.0371   0.0469   0.0598    0.0611   0.0000      0.487492   441.8707       8.59927       16.3408       3.34993      -2.88966      -2.46511       3.38665      -4.03004       1.58809      -1.68414      0.392099     -0.291080      0.813555     -0.569431      0.401175      0.239528     -0.644405     0.0914754       1.08812       1.36868       1.55658       1.70769       1.70241       1.71268       1.73589       1.62507       1.55213       1.40824       1.29380       1.13889      0.973033      0.841890      0.719112      0.593445      0.488749      0.390607
  37  14 3440.7035    3.0872  2.4242 12.6708 -0.0014      0.777783  0.0434   0.0318   0.0766    0.0446   0.0000      0.242231   439.6281       9.95672       18.1113       5.38538      -2.89613       1.65610    -0.0855995     -0.686808      -2.84429      -6.48274      -3.46749      -2.69971      0.589608     0.0110295      0.818782      0.172137    -0.0770402      0.184400       1.26450       1.69893       1.89234       1.99310       2.07646       2.11008       2.02915       2.01132       1.83404       1.71832       1.51677       1.35661       1.17550       1.02139      0.868871      0.730880      0.586033      0.472140
  37  15 3598.8167    2.4715  3.8512 11.9701 -0.0009      0.410152  0.0565   0.0205   0.1002    0.0351   0.0000      0.133566   439.8287       12.6444       17.4469       8.11213       4.11046      -2.98671       3.55792      -1.01643      0.707594      -5.79412     -0.125877      -6.61596      0.903491      -2.34514      -1.18702     -0.388078     -0.574435      0.748908       1.61778       2.18895       2.37467       2.64528       2.65516       2.69120       2.64987       2.53097       2.37062       2.19114       1.96091       1.75974       1.53222       1.34001       1.12284      0.921573      0.755775      0.606942
  37  16 3755.6819    2.0439  5.5668 11.5062 -0.0007      0.552912  0.0731   0.0146   0.1308    0.0296   0.0000     0.0892824   437.4566       14.4941       13.8013       3.06694      -3.66223       6.84371      -2.34500      -7.79403      -2.98245      -1.59845     -0.886109      -3.49239      -1.54430      -3.20783     -0.492126      0.195777     0.0682486      0.229107       2.08125       2.75692       3.04418       3.36217       3.43642       3.42436       3.35700       3.17527       3.06043       2.76858       2.53396       2.28845       1.95548       1.67972       1.45371       1.19144      0.970852      0.782472
  37  17 3911.4187    1.6229  8.0298 11.2168 -0.0005      0.468575  0.1019   0.0107   0.1881    0.0259   0.0000     0.0762455   439.0373       9.65581       13.3921       3.66887      -5.67078       4.94124      -4.07069      -6.82503       1.92224       2.79330       2.43862      -4.02125      -3.38553     -0.675317      0.142412       1.33340       2.65126       1.45273       2.78406       3.68574       4.12416       4.38778       4.59663       4.62900       4.53762       4.33449       4.04934       3.76704       3.41804       3.01456       2.64489       2.24303       1.92685       1.59347       1.29388       1.05312
  37  18 4066.2865    1.3871 11.1967 10.9422 -0.0003      0.413177  0.1506   0.0078   0.2518    0.0242   0.0000     0.0706496   438.8121       14.8678       21.9242       19.1740       2.90390      -2.20081      -5.97053       5.12805       1.30535       6.54491      -3.41282      -3.18105       3.19176      0.581837       5.46930      -1.55336     -0.293477      0.237168       3.67857       4.98453       5.50497       5.90847       6.17166       6.17379       6.03991       5.76524       5.45459       4.99500       4.55170       4.03272       3.54056       3.07981       2.60141       2.14142       1.75648       1.41164
  37  19 4220.6871    1.1281 13.5293 10.8347 -0.0011      0.464881  0.2027   0.0065   0.3149    0.0214   0.0000     0.0774464   444.7774       18.0561       15.5912       19.0412       1.76644      -7.19538       10.2583      -21.7695       6.17133       2.13521       6.89158      -12.0809      0.382600       4.36915      -2.88154       2.13123     -0.345090      0.413463       4.61051       6.26726       6.92782       7.57317       7.76235       7.93142       7.69715       7.36475       6.83372       6.30348       5.83067       5.05708       4.46048       3.83062       3.23324       2.71590       2.15942       1.75214
  38   4 1713.0537    0.3292  0.2709  9.9047 -0.0053       17.0984  0.0122   0.0095   0.0221    0.0309   0.0000       3.48043   441.6389     -0.260884       20.9899     -0.434152      -2.58996     -0.886035      0.955415      -1.11589     -0.192034      0.142267      0.132279     -0.210812     -0.508071     -0.198547     -0.278191   -0.00537234     -0.295261     0.0593768      0.469239      0.564596      0.657750      0.720054      0.734188      0.762670      0.740867      0.647342      0.647638      0.639749      0.596719      0.461872      0.450960      0.387291      0.321417      0.259510      0.220047      0.172719
  38   5 1908.8462    0.5309  0.5092  9.9890 -0.0006       9.33442  0.0153   0.0111   0.0323    0.0463   0.0000       1.40720   439.8647    -0.0172234       20.8380      0.367171      -1.87792      -1.63559      0.882884      -2.59754      -1.01818     -0.184088      0.125941     0.0766469     -0.895241     -0.537846      0.158362      0.428513    -0.0447861      0.137337      0.593480      0.753047      0.814334      0.907271      0.918300      0.947751      0.945719      0.884674      0.834580      0.744632      0.710206      0.624607      0.553429      0.479477      0.381374      0.341740      0.273524      0.216161
  38   6 2099.1240    0.7819  0.7232 10.3451 -0.0013       9.04829  0.0197   0.0138   0.0377    0.0566   0.0000       1.06474   441.0290      0.651255       21.8791       2.53307      -4.73358       1.50612      -1.27625       1.24285     -0.285488      0.710776     0.0718163     -0.387729      0.321645      0.384336       1.22996     -0.163961     -0.457657     -0.425161      0.658632      0.878103      0.946090       1.05350       1.06270       1.13295       1.07350       1.02730      0.938339      0.899237      0.775844      0.684892      0.617977      0.544500      0.484164      0.383665      0.306123      0.248677
  38   7 2283.0435    1.1481  1.0793 10.8498  0.0000       4.09799  0.0267   0.0174   0.0496    0.0757   0.0000      0.787014   441.2623       3.21652       21.5064      -2.12292      -3.90375       4.31548      -1.13041      -1.30415     -0.877347     -0.616597      0.809382      -1.28779    -0.0391353     -0.552463     -0.107877      0.104797      0.305171     -0.335689      0.803672       1.04509       1.18954       1.32275       1.29768       1.29835       1.32746       1.21734       1.17369       1.07584       1.00628      0.878313      0.802421      0.649637      0.581921      0.465975      0.375776      0.310621
  38   8 2460.1143    1.7151  1.1271 11.5555 -0.0029       3.22621  0.0273   0.0254   0.0513    0.0808   0.0000      0.705242   440.5070      0.970802       18.1346     -0.138425     -0.944385       1.31974       1.22409     0.0210713     -0.181073      -2.23228     -0.458086      -2.08932    -0.0821682      -1.29688     -0.737323    -0.0614369      0.470920     -0.344320      0.805006       1.15027       1.19202       1.40466       1.41680       1.45866       1.40382       1.36739       1.24848       1.15430       1.00041      0.928360      0.771738      0.676823      0.554375      0.464893      0.370778      0.302489
  38   9 2633.8906    2.2920  1.1593 12.3625 -0.0015       3.77477  0.0287   0.0344   0.0521    0.0763   0.0000      0.821889   441.8649       3.81457       20.3139     -0.150847      -1.82460      -2.37018     -0.753160      -1.70446      -1.97251     -0.187261      0.882726      -2.74720      0.168936     -0.440261     -0.468331    0.00322315      0.145359     -0.640089      0.842346       1.12242       1.23739       1.40379       1.40525       1.45840       1.37781       1.36606       1.26911       1.18442       1.02770      0.917672      0.796513      0.689596      0.586457      0.479938      0.393363      0.311690
  38  10 2806.1865    3.1251  0.9957 12.9069 -0.0043      0.576578  0.0245   0.0489   0.0439    0.0745   0.0000      0.747211   442.1134       3.89089       21.0542       3.51193      -1.20642      -1.47577    -0.0260014     -0.535535      -1.40290      -4.17481     -0.813670      0.883231      0.748495      -1.24368     0.0667853     -0.298939     0.0203122    -0.0447485      0.733902      0.974819       1.09637       1.21450       1.25403       1.24161       1.22864       1.16816       1.08498       1.01498      0.896393      0.806591      0.706503      0.624965      0.517072      0.436351      0.367462      0.292716
  38  11 2976.0564    3.8143  1.0301 13.4353 -0.0046       1.23326  0.0246   0.0586   0.0471    0.0720   0.0000      0.654833   439.9103       7.39999       19.1231       2.78601      -1.41076      0.664133      -1.54041      -2.25553      -2.23739      -1.77074      -1.07376      -1.52489       1.09103     -0.501581     -0.430788     -0.286954     0.0549953      0.294732      0.754074      0.967200       1.06455       1.17589       1.19011       1.20494       1.15422       1.16350       1.07349      0.974688      0.921029      0.820684      0.730147      0.609053      0.518441      0.438381      0.348340      0.291647
  38  12 3142.5354    3.9815  1.2152 13.4743 -0.0026      0.733283  0.0290   0.0575   0.0514    0.0756   0.0000      0.595773   441.8694       9.52182       18.2638       3.47940      -2.99236      0.933473     -0.429671      -3.53375       1.58833      -1.89057      -1.44127      -1.70516     -0.154098     -0.784622     -0.217957     -0.811122      0.527403      0.338937      0.855550       1.13139       1.28391       1.41487       1.40493       1.41939       1.37893       1.32647       1.26342       1.13472       1.05870      0.947498      0.815191      0.713213      0.591189      0.499832      0.411745      0.326590
  38  13 3306.0526    3.6099  1.8538 12.9150 -0.0021       1.52710  0.0352   0.0411   0.0638    0.0564   0.0000      0.308427   439.5097       9.85459       16.5689       4.72827      -5.15562      -1.29887     -0.424139      -4.45219       2.42474      -3.41135     -0.444864     -0.420918     -0.735393      -1.08963     -0.761195     -0.345785      0.149829  -0.000891321       1.03304       1.37388       1.56166       1.64198       1.70425       1.69600       1.71356       1.60291       1.52743       1.42229       1.24746       1.15059       1.01226      0.863234      0.727945      0.614054      0.504489      0.411814
  38  14 3467.0247    2.9993  2.6981 12.5165 -0.0005      0.984307  0.0447   0.0292   0.0804    0.0424   0.0000      0.218322   440.4500       11.7831       18.2686       4.04873      -1.67934      -2.58210      -1.00614      -1.39223      -1.53081      -1.81712      0.647587      -1.99141      0.491828      -1.57232     -0.654837      0.262572      0.475841     -0.344030       1.30307       1.73445       1.92120       2.11806       2.18376       2.13808       2.15255       2.04495       1.97398       1.73310       1.60544       1.45399       1.26377       1.09436      0.915207      0.761271      0.626704      0.517961
  38  15 3626.1284    2.4120  4.2327 11.7717 -0.0007      0.509104  0.0576   0.0187   0.1050    0.0342   0.0000      0.117324   438.7078       14.8124       17.3749       7.89661      -2.93106      -2.47797      -3.39411       1.72736      -2.63944       1.42160      -3.69754      -1.86578       2.26508     -0.979836    -0.0581681      -2.16058     -0.823472     -0.926337       1.62360       2.17440       2.42159       2.57909       2.72691       2.70596       2.69041       2.54535       2.46485       2.23247       2.00047       1.81555       1.58938       1.37273       1.15502      0.985076      0.802735      0.641141
  38  16 3783.9817    1.9857  6.3149 11.3901  0.0000      0.559843  0.0782   0.0133   0.1404    0.0276   0.0000     0.0780439   434.9583       9.87361       16.6152       4.67352      -2.45420      -6.95544       8.36707      -2.56683     0.0267300       1.61264      0.700962      -3.31417      -1.84867      -3.30178       1.90791     -0.352691       1.40426    -0.0516554       2.19823       2.88256       3.22362       3.51048       3.59931       3.62392       3.59631       3.44280       3.23042       3.00095       2.66667       2.40711       2.10404       1.82348       1.56681       1.28991       1.06713      0.867570
  38  17 3940.3786    1.5895  8.3362 11.1438 -0.0008      0.536766  0.1069   0.0101   0.1864    0.0253   0.0000     0.0770912   436.1573       18.0585       19.6407       2.22080      -3.26778      0.152641       6.76249      -7.99066       1.06221      -12.2862     -0.438941      -2.35036       1.70691      -1.11584       3.35063      -1.88442     -0.931081     -0.636799       2.79566       3.74619       4.20135       4.56046       4.72090       4.66967       4.66364       4.43834       4.18523       3.85422       3.50656       3.13852       2.77223       2.37964       2.01942       1.70748       1.37395       1.11718
  38  18 4095.8017    1.3516 11.6614 10.8969 -0.0001      0.228983  0.1625   0.0073   0.2525    0.0233   0.0000     0.0747132   439.3265       21.6593       12.4894       5.78260     -0.937081       7.56863      -2.48275       9.29277     -0.626618      -3.44542       2.18343       4.03206      -4.07256     -0.660016      -3.67750       2.79293      0.526733      -1.49978       3.74023       5.02971       5.67523       6.17455       6.36488       6.40127       6.31771       5.96362       5.68306       5.17902       4.77507       4.25454       3.74634       3.21741       2.74421       2.29490       1.86622       1.50536
  39   4 1728.2975    0.3487  0.2926  9.9410 -0.0005       18.3277  0.0133   0.0094   0.0227    0.0308   0.0000       3.33816   441.5825     0.0775489       21.1970      0.202457      -2.43519      0.851303     -0.305456     -0.455038     -0.548868    -0.0195385      0.548780      0.165716     0.0205064      0.333445     -0.187840      0.434109     -0.256876     0.0291211      0.520380      0.661575      0.761594      0.785327      0.777665      0.727498      0.678458      0.697118      0.672560      0.671752      0.634584      0.580698      0.506763      0.437074      0.350722      0.299689      0.247192      0.198348
  39   6 2116.6920    0.8219  0.7317 10.3131 -0.0034       7.09458  0.0198   0.0140   0.0367    0.0638   0.0000      0.970882   441.7572      0.685630       22.5130      0.701695      -2.47763     -0.725467      0.868869      -2.39159      0.457075      -1.15330      0.417584     -0.861340      0.268225     -0.180573      0.496512      0.124086      0.104950      0.373134      0.667293      0.888583      0.984070       1.04332       1.07706       1.11684       1.05887       1.04807       1.02960      0.921098      0.818773      0.736522      0.614172      0.546072      0.480440      0.405966      0.341289      0.283997
  39   7 2301.3745    1.2485  0.9423 11.0662 -0.0029       4.10257  0.0234   0.0197   0.0435    0.0725   0.0000      0.783177   441.5068       1.49774       20.3621      -1.29536      -3.61706     -0.846886     -0.544236     -0.327113     0.0497496     -0.964449      -1.35221      -1.53092      0.617783     -0.977668      0.320503     -0.455261    -0.0568046     -0.499742      0.716275      0.966103       1.02936       1.14624       1.17401       1.21184       1.20423       1.14444       1.09550       1.00953      0.880442      0.814202      0.697382      0.608381      0.507665      0.442284      0.356759      0.294372
  39   8 2479.2082    1.8023  1.1461 11.6558 -0.0000       3.47286  0.0278   0.0259   0.0509    0.0782   0.0000      0.731737   441.8752       4.09926       20.7095       1.76025      -2.07056      -3.14166      -1.30795      -1.34410      0.675791      0.412203       1.02272      -2.32400      -1.25625     -0.660656      0.415147     -0.712245      0.882723     0.0490843      0.827891       1.16787       1.29945       1.42694       1.43174       1.36446       1.30504       1.26127       1.20726       1.13525       1.03555      0.970528      0.844724      0.769434      0.602829      0.529179      0.429241      0.349399
  39   9 2654.0429    2.4320  1.1835 12.1880 -0.0003       2.48592  0.0284   0.0348   0.0491    0.0899   0.0000      0.669274   440.3309       3.87953       19.0477       2.75749      -4.45682      0.456242       1.05866     -0.364665       2.07401    -0.0227852      0.369698      -1.67111     -0.550386     -0.596558     -0.114740     -0.719296     -0.413455     0.0732650      0.847244       1.11454       1.23560       1.38288       1.38187       1.47015       1.39323       1.32842       1.25139       1.19633       1.01103      0.938856      0.829715      0.722653      0.593321      0.506626      0.404692      0.335599
  39  10 2827.4433    3.1670  1.1068 12.9331 -0.0004       1.24331  0.0267   0.0468   0.0484    0.0788   0.0000      0.691181   441.1645       6.68953       20.1859       1.63948      -3.32146       1.09966       1.05820      -2.89865       1.00406      -1.98058    -0.0118303      0.508065       1.29854      0.831218     -0.603447      0.735013      0.115454    -0.0851367      0.817528       1.06184       1.19190       1.29106       1.31222       1.35553       1.30294       1.23368       1.17907       1.08401       1.04991      0.905510      0.791778      0.677260      0.582170      0.492948      0.394028      0.321045
  39  11 2998.3439    3.9329  1.0996 13.1790 -0.0013       1.95425  0.0250   0.0567   0.0472    0.0865   0.0000      0.728952   441.6212       7.10060       18.2181       3.27118      -1.06143      -1.27300      -1.80022      -1.43536     -0.204723      -1.11620     -0.851175     -0.542269       1.02600      -1.24552      0.219916      0.323891   -0.00348324    -0.0940329      0.766952      0.987918       1.10066       1.21527       1.26874       1.27271       1.27006       1.15089       1.11735       1.05700      0.969229      0.852612      0.732318      0.628007      0.542332      0.446576      0.381147      0.301125
  39  12 3165.8271    4.0273  1.3378 13.2950 -0.0019    -0.0173411  0.0296   0.0537   0.0545    0.0764   0.0000      0.552843   442.1637       7.65003       17.4350       3.50097      -4.91412       1.50383     -0.400101      -1.73340      -1.50664     -0.122228       1.29227     -0.678836     -0.102384     -0.417394      0.813959     -0.144013      0.595670     -0.369400      0.838807       1.12836       1.22581       1.32300       1.38673       1.34763       1.37558       1.27004       1.21585       1.10508       1.06352      0.943571      0.825224      0.718520      0.632364      0.539988      0.452766      0.357157
  39  13 3330.7031    3.4967  1.8848 13.0547 -0.0018       1.30942  0.0369   0.0400   0.0657    0.0510   0.0000      0.306583   439.9091       10.4732       16.3279       5.48869      -3.53131      -1.53146      0.179024       1.05911      -1.17594      -6.29890       1.54188      -3.45398       1.02108      -1.27849       1.28640     -0.225016     -0.309817     0.0833202       1.02745       1.37939       1.55770       1.70833       1.75323       1.79036       1.72619       1.67706       1.57486       1.47571       1.32311       1.14752       1.03048      0.888832      0.745569      0.625061      0.504471      0.423525
  39  14 3492.9357    2.8513  3.0970 12.2181 -0.0009      0.903562  0.0476   0.0247   0.0847    0.0385   0.0000      0.178616   437.8016       10.0010       14.0241       2.71728      -1.43361       1.36679    -0.0236665      -2.48677       1.38218      -4.58485     -0.539218      -3.75840      0.783426     -0.227758     -0.193788      -2.19495     -0.540029     -0.183502       1.33121       1.73764       1.91193       2.07539       2.13111       2.18051       2.16492       2.11046       1.96437       1.82724       1.61867       1.51247       1.28591       1.13442      0.974333      0.817406      0.673872      0.544831
  39  15 3653.2511    2.3419  4.5484 11.8102 -0.0000      0.667897  0.0611   0.0177   0.1092    0.0313   0.0000      0.114046   437.0710       13.4868       9.11113       7.47501      -3.81879       2.52444      -2.99621      -5.44716    0.00628828      -3.90588       1.58859      -2.61911       3.17046     -0.820463      0.358011      0.243089      0.413939      -1.09720       1.68419       2.27810       2.55220       2.73676       2.87281       2.92792       2.82233       2.67351       2.55183       2.37763       2.14298       1.94650       1.69531       1.50466       1.26965       1.05481      0.877664      0.713915
  39  16 3811.6848    1.9204  6.6640 11.3450 -0.0009      0.365353  0.0802   0.0124   0.1493    0.0269   0.0000     0.0788479   441.3139       7.58336       13.1521       9.12197       4.90276      -2.80869      -5.02421      -5.50445      -7.38896     -0.989150      -3.89763      -2.84931       1.93653    -0.0275384      -2.25894       1.03779     -0.104456      0.439143       2.13438       2.83201       3.17510       3.41559       3.57481       3.58365       3.55591       3.37710       3.20285       3.00649       2.69358       2.45937       2.15546       1.85398       1.59307       1.33180       1.10563      0.904280
  39  17 3969.2845    1.5844  9.8050 11.0435 -0.0005      0.493185  0.1221   0.0089   0.2116    0.0247   0.0000     0.0685960   436.8206       10.2287       21.5105       10.7765      -3.73695      -3.90867       11.0394      -1.48404      -5.81429     -0.968779      -4.52459      -1.58525      -2.00846       1.57099       2.87450      -1.97958      -1.28666     -0.819838       3.00169       3.99163       4.53488       4.90104       5.08087       5.19264       5.06260       4.92253       4.59772       4.26442       3.81554       3.45947       3.01349       2.61539       2.20905       1.87625       1.52650       1.25037
  39  18 4125.3679    1.2945 12.1570 10.8846 -0.0001      0.296636  0.1727   0.0067   0.2684    0.0225   0.0000     0.0764532   440.3873       10.4919       25.6385       8.77204      -4.38184       1.46340       13.5213       4.69340      -14.2880      -10.6766       1.04085       4.48093       3.30410      -2.15340       3.74449       1.07890      0.942164     -0.220079       3.87594       5.05472       5.75483       6.22636       6.52996       6.46140       6.44178       6.15142       5.80768       5.42443       4.93153       4.39247       3.91521       3.36413       2.89916       2.41771       1.98540       1.60736
  40   4 1743.3060    0.3491  0.3637  9.9103 -0.0025       17.6925  0.0149   0.0087   0.0272    0.0334   0.0000       2.80394   441.5825      0.694467       20.8325      0.996815      -3.39399     0.0502343      -1.01991     -0.168043     -0.484022    -0.0496866      0.924018     -0.202915     0.0640040    0.00365765     0.0298355    -0.0437833     -0.284928      0.156673      0.517779      0.672691      0.794555      0.866667      0.827261      0.902745      0.834653      0.811933      0.763854      0.730173      0.652867      0.589048      0.515373      0.467391      0.409335      0.349070      0.280502      0.220741
  40   5 1941.4974    0.5617  0.5639 10.0602 -0.0002       10.6725  0.0162   0.0110   0.0338    0.0454   0.0000       1.35879   442.1409       1.66582       19.7882      -1.21632      -3.54380       2.09883      0.534042     -0.197081     -0.718485      0.765734      -1.20961     -0.648287     -0.205196    0.00736732      0.422179     -0.881711      0.175507     0.0585784      0.527956      0.700460      0.779002      0.833326      0.874648      0.925838      0.891923      0.827196      0.803035      0.747351      0.690488      0.617236      0.515050      0.477872      0.381930      0.336593      0.284010      0.226017
  40   6 2134.0809    0.8685  0.7409 10.4847 -0.0042       8.80854  0.0194   0.0146   0.0369    0.0588   0.0000      0.975151   441.1030       1.05011       19.7173       1.61572      -1.59131     0.0784553       2.67906      0.252640    -0.0265275     -0.796162     -0.113363     0.0255303      0.622781     -0.267880      0.415585    0.00764216     -0.470222     0.0402120      0.630703      0.820867      0.897155      0.988107       1.06146       1.07975       1.04639      0.979010      0.893335      0.834722      0.796256      0.712588      0.630106      0.549158      0.462105      0.405444      0.323240      0.260462
  40   7 2319.4965    1.3109  1.0244 11.1010 -0.0009       4.73457  0.0244   0.0198   0.0464    0.0732   0.0000      0.773333   440.3904       1.29031       23.6332    -0.0517534      -5.43508     -0.219896      0.245728      0.771484       1.02777     -0.884388      0.815305     -0.679605      -1.26347      0.401895     -0.317523      0.171642     -0.193771     0.0934478      0.718331      0.934632       1.00782       1.09779       1.18149       1.19419       1.23275       1.15120       1.07588      0.974029      0.845380      0.802323      0.741587      0.664281      0.564046      0.477244      0.400824      0.319997
  40   8 2498.0847    1.8465  1.1600 11.7186 -0.0010       3.99602  0.0270   0.0266   0.0499    0.0819   0.0000      0.798258   440.3436       1.94355       23.2404      0.401822      -1.63500      -2.23812      0.220807      -1.19600      0.565329     -0.649584       1.35693     -0.984521     -0.973820      -1.00160     -0.659602     -0.408288   -0.00132585     -0.124225      0.753760       1.00020       1.14582       1.25765       1.26751       1.27556       1.26979       1.21913       1.17161       1.09282      0.986112      0.886198      0.746098      0.702938      0.561135      0.489714      0.401176      0.331521
  40   9 2673.8632    2.5349  1.2597 12.3716 -0.0031      0.414967  0.0303   0.0350   0.0524    0.0762   0.0000      0.656013   440.3087       2.48626       19.3380       3.48872      -1.47684      0.411005     -0.285278      -2.55656      -1.92468      -2.01485       1.23227      -1.94745      -1.57512    -0.0455620     -0.117131      -1.25477      0.114589      0.117886      0.866530       1.21883       1.37852       1.45893       1.44802       1.44337       1.37012       1.29521       1.19850       1.12331       1.11128       1.08497       1.02951      0.892344      0.765909      0.616300      0.514304      0.405969
  40  10 2848.4631    3.3262  1.1128 12.8281 -0.0008       2.53678  0.0262   0.0478   0.0477    0.0826   0.0000      0.603662   439.3693       5.53812       21.0058       3.29980      -3.26197      -1.49594       2.04837      -2.57871     -0.684940      -2.05511      -1.65990     -0.887207      0.285328      -1.60362      0.192658     -0.374659     -0.524888      0.154627      0.794097       1.07466       1.15055       1.27061       1.25158       1.27503       1.25383       1.26300       1.18859       1.08277       1.00666      0.881013      0.766109      0.654814      0.561312      0.475868      0.416999      0.330786
  40  11 3020.2374    3.9327  1.1891 13.4115 -0.0013       1.29328  0.0278   0.0558   0.0508    0.0773   0.0000      0.670898   442.0588       7.00882       18.9662      0.433284      -3.09457      0.511706      -2.34149      -2.14280      0.498706      -3.15864     0.0802719      -1.51987     -0.862543     -0.748028      0.160456     -0.845421     0.0841254      0.102922      0.771783      0.997833       1.08562       1.23202       1.28551       1.33149       1.26175       1.22171       1.18217       1.04754      0.996130      0.864109      0.772310      0.672115      0.567138      0.467388      0.394635      0.328968
  40  12 3188.9724    4.1036  1.3976 13.4683 -0.0026       1.90476  0.0310   0.0538   0.0547    0.0666   0.0000      0.522071   442.3735       8.96444       18.7314       4.60283      -4.20563      -2.28158       2.37158      -2.17006     -0.790605      -2.17305     -0.127821      -1.00170     -0.175009      -1.03398      0.686036     -0.372188      0.504253     -0.180926      0.842374       1.12322       1.21728       1.36333       1.41458       1.40170       1.42018       1.33107       1.29922       1.19320       1.07054      0.946450      0.853730      0.747764      0.636882      0.522616      0.441665      0.355575
  40  13 3354.9901    3.4502  1.8940 12.9849 -0.0008       1.59975  0.0368   0.0392   0.0644    0.0524   0.0000      0.331174   439.8951       10.7333       18.1730       4.22078      -1.61743       1.35617      0.147675      0.631953       1.30826      -3.98176     -0.809107      0.664274     -0.439850      -3.02364     -0.799678      -1.94113     -0.644819     -0.189893       1.01035       1.38423       1.55357       1.65011       1.71761       1.66806       1.70600       1.60989       1.49863       1.43462       1.28781       1.18972       1.05208      0.968537      0.805752      0.691675      0.555085      0.441099
  40  14 3518.6273    2.7722  3.1765 12.3982  0.0001       1.51606  0.0491   0.0245   0.0890    0.0342   0.0000      0.193508   442.5184       8.43907       16.5728       9.08567      -2.57271       7.05683      0.467123      -4.27674      -2.91941      -2.16110      -3.17120     -0.670727      -1.90172     -0.661747      0.494053    -0.0703924      -1.60022      0.305520       1.27732       1.77002       1.93774       2.09361       2.21087       2.20457       2.24401       2.13313       2.00080       1.82936       1.71887       1.49097       1.37100       1.15300       1.01918      0.847523      0.684624      0.567246
  40  15 3679.9138    2.2601  4.6808 11.7149 -0.0005      0.481144  0.0617   0.0164   0.1107    0.0301   0.0000      0.115602   440.3637       12.8084       15.3583       2.25336     -0.332243      -1.88510       3.86081     -0.861471      0.523095      -3.89087       1.95403      -1.93148     -0.710774      0.925640       1.67332       1.02119      -1.53890     -0.627879       1.65440       2.22645       2.46979       2.70401       2.80613       2.83222       2.71125       2.63058       2.52730       2.34756       2.15416       1.91905       1.71596       1.50831       1.30115       1.10271      0.920135      0.740911
  40  16 3839.2593    1.8587  7.2932 11.2155 -0.0008      0.360335  0.0869   0.0113   0.1554    0.0267   0.0000     0.0744042   439.2408       16.5994       20.0416       2.55088      -8.89037     -0.616165       1.56403      -4.26413       3.25014      -3.34607       3.13115      -6.59687      -3.08892      0.146410      -2.29754     -0.232544      -1.03548     -0.978843       2.21940       2.94955       3.31498       3.60243       3.74877       3.82776       3.74107       3.60220       3.39705       3.11332       2.88405       2.59507       2.29949       2.04539       1.72453       1.46433       1.21471      0.984725
  40  17 3997.3935    1.5339  9.9478 11.0162 -0.0007      0.265783  0.1267   0.0083   0.2144    0.0243   0.0000     0.0696795   440.8442       11.5170       15.9434       10.0278      -12.5022       1.18739       4.49832     -0.554792      -1.12946      -2.08764      -2.55607      -2.11515       6.25768      -3.27067     -0.173526      -1.14544       4.15757       2.25126       3.00089       4.03785       4.51398       4.92781       5.06487       5.17651       5.07305       4.88850       4.60861       4.26940       3.93289       3.53748       3.12364       2.72773       2.29919       1.95190       1.64455       1.34573
  40  18 4154.8686    1.2422 12.6609 10.8940  0.0001      0.496521  0.1778   0.0065   0.2810    0.0214   0.0000     0.0752825   436.2853       12.8234       19.7179       4.24344      -5.40396       6.75435      -7.45451      -2.15035       2.86069      0.768781      0.185876       1.68832     -0.789301      -1.14158      0.573984      -2.25573     -0.911321     0.0429718       3.79917       5.05780       5.65442       6.15258       6.39983       6.43195       6.43160       6.17285       5.80268       5.46004       4.94364       4.51900       4.00454       3.40245       3.01486       2.48936       2.04449       1.69652
  41   3 1544.3662    0.2056  0.1871  9.9961 -0.0137       19.9151  0.0111   0.0078   0.0224    0.0239   0.0000       9.78060   441.6043      0.222028       21.9565      -1.05341      -2.82333     -0.431039     -0.215385      0.695925     -0.493116      0.120363     -0.664835      0.123157     -0.584628     -0.139903     0.0498809     -0.126221      0.363394     0.0217273      0.396574      0.497884      0.618515      0.629582      0.672759      0.691822      0.676887      0.658733      0.653992      0.559488      0.525296      0.431273      0.389501      0.363588      0.285363      0.235561      0.210450      0.174764
  41   4 1758.0854    0.3827  0.3664  9.9037 -0.0019       15.2773  0.0133   0.0093   0.0262    0.0336   0.0000       2.45318   442.9233     -0.250795       22.1298      -1.24412      -2.40247      -1.22800       1.09358     0.0794455      0.518010      0.359492      0.793445      0.286626     -0.204462     -0.319342      0.607598     -0.231781     -0.423688     -0.103833      0.446654      0.639696      0.668445      0.745522      0.781105      0.784913      0.792087      0.708968      0.693187      0.608884      0.575061      0.543127      0.492082      0.462809      0.403800      0.345266      0.290125      0.237669
  41   5 1957.5466    0.6136  0.5667 10.0585 -0.0021       10.2638  0.0159   0.0116   0.0319    0.0461   0.0000       1.24867   442.3430      0.618299       21.0325      0.146669      -2.10931      -1.46677      0.905547       1.87816      0.641975      -2.03538      0.361504     -0.377015      0.366844      0.656197     -0.273434     -0.679164     0.0662362    -0.0204864      0.522983      0.720952      0.782476      0.852643      0.868704      0.881605      0.867102      0.870042      0.821656      0.756248      0.738432      0.656199      0.536519      0.458431      0.393281      0.351082      0.275620      0.233846
  41   6 2151.2787    0.8861  0.8250 10.4023 -0.0037       7.46786  0.0204   0.0142   0.0402    0.0645   0.0000      0.904751   441.2873      -1.43862       20.9959       1.68006      -2.75264     -0.245389      0.675442       1.77000      -1.24998      -1.21676      0.516777      0.627080     -0.193709      0.263400     0.0779438      0.431682      0.304581     -0.441952      0.622894      0.791194      0.880738      0.972642       1.02104       1.03471      0.974458      0.935103      0.943531      0.860339      0.807390      0.705258      0.636761      0.543227      0.470183      0.404464      0.348221      0.278641
  41   7 2337.3594    1.2922  0.9778 11.2250 -0.0009       5.43614  0.0241   0.0197   0.0440    0.0661   0.0000      0.812109   440.4665      0.774154       20.6365       1.35207      -1.71488      -1.17979      0.489957      -1.13133     -0.270205       1.39690      -1.32460     -0.394848      -1.53381     -0.595406    -0.0323454     -0.371456      0.506557     -0.203187      0.695421      0.941759       1.04462       1.13845       1.14038       1.15847       1.10391       1.09392       1.01712      0.973354      0.924193      0.842719      0.738282      0.644840      0.542884      0.479654      0.401370      0.322468
  41   8 2516.7171    1.8964  1.1446 11.7891 -0.0048       3.36971  0.0262   0.0276   0.0522    0.0826   0.0000      0.731355   441.3304       3.20911       19.9025       3.42486      -1.38802      -1.47937     -0.420669      0.367228       1.26754      -2.54589      -1.11658      -2.19368      -1.54570     -0.501402      0.462156      -1.34441      0.565769     -0.363686      0.742001       1.00635       1.15263       1.23077       1.28952       1.28409       1.25267       1.23260       1.17899       1.09972      0.967558      0.894273      0.767446      0.669379      0.583667      0.493469      0.411357      0.339939
  41   9 2693.6207    2.5795  1.2230 12.2515 -0.0025       1.77347  0.0283   0.0352   0.0493    0.0850   0.0000      0.622590   442.2806       3.07227       21.3925       3.61719      -1.84090       1.20959      0.320436      -1.44982     -0.150077      0.576709      -2.73021      -1.82898      0.186470      -1.74207       1.56524     -0.654910     -0.322570      0.609958      0.756068       1.01388       1.06836       1.22846       1.23338       1.28746       1.27183       1.19377       1.15834       1.06072      0.981566      0.898671      0.803008      0.674902      0.587366      0.493963      0.420480      0.342453
  41  10 2869.0865    3.4655  1.0618 12.9429 -0.0025       2.01285  0.0246   0.0496   0.0443    0.0803   0.0000      0.812425   441.7998       4.01515       20.4189      0.143615      -2.50737      -3.22763       3.50099      -1.60507      0.635318      -1.04308      0.298798     -0.859205    -0.0959800     -0.949841      0.641348   -0.00251583     -0.188143     -0.387561      0.737820       1.00816       1.11050       1.20915       1.24472       1.26433       1.29549       1.23947       1.17838       1.08370      0.972635      0.878974      0.762624      0.659809      0.539966      0.457915      0.380946      0.327166
  41  11 3041.7806    3.9217  1.1522 13.5480 -0.0016     -0.200171  0.0276   0.0562   0.0491    0.0734   0.0000      0.672730   441.2341       7.56414       20.4019       1.94280      -1.11411     -0.213335     0.0172862      -2.29197      0.372273      0.721470      0.197514     -0.839731     -0.912154      -1.15019      0.223781     -0.102264      0.221329     -0.398532      0.785966       1.06910       1.15761       1.27218       1.22566       1.27759       1.24694       1.26846       1.18552       1.09586       1.03195      0.930772      0.807377      0.708934      0.611725      0.503669      0.434462      0.353038
  41  12 3211.6377    3.9561  1.4756 13.2124 -0.0012       1.13085  0.0300   0.0486   0.0551    0.0651   0.0000      0.374255   440.6059       8.86534       19.6829       3.99949      -2.63228      -2.71317      -1.95964      -3.23204       1.53048      -2.44126      0.421507      -1.19929       1.31890      -1.13982     -0.225018      0.134148     -0.402625     -0.337357      0.844741       1.11245       1.24429       1.39020       1.38670       1.42180       1.41407       1.36450       1.30806       1.19975       1.11096      0.982622      0.864622      0.754372      0.644615      0.547074      0.448127      0.370846
  41  13 3378.8046    3.4403  2.1688 12.8757  0.0008      0.760968  0.0393   0.0355   0.0669    0.0470   0.0000      0.282617   441.8805       7.40896       18.1493       2.24369      -1.33350      -1.04029      -1.63843      -3.38691       2.82987      -1.66080       1.63166      -3.00717      -1.00507      0.815213      0.189685     -0.154735      0.623804     -0.483754       1.05925       1.37893       1.51107       1.64190       1.68767       1.71977       1.66441       1.67374       1.60663       1.48494       1.34683       1.21761       1.07163      0.945419      0.811038      0.686867      0.571289      0.473787
  41  14 3543.6343    2.6977  3.4201 12.2994 -0.0012      0.879839  0.0509   0.0226   0.0895    0.0337   0.0000      0.158282   438.9232       9.05255       19.9959       3.42461       2.20935     -0.554975       4.23114      -5.05512       4.61240      -3.10626      -1.07932     -0.298630       1.41787      0.302312     -0.539038      0.107537       1.54624     -0.229072       1.33665       1.80551       2.01340       2.16354       2.31404       2.32628       2.30542       2.24552       2.11313       1.98774       1.75118       1.63707       1.39955       1.24425       1.06247      0.875682      0.750055      0.609149
  41  15 3706.1251    2.1784  5.3512 11.6131 -0.0001      0.512153  0.0667   0.0147   0.1229    0.0280   0.0000     0.0995521   439.7088       8.58053       16.6473       7.45140       1.75490      -1.34300       2.57850      0.177232      -1.82540     -0.108948      -5.41408      -1.54047      0.400978      -4.15266      -1.84360    0.00827875       1.37728     -0.844547       1.73763       2.33883       2.62282       2.91067       2.98333       3.01572       2.97769       2.87338       2.70680       2.54274       2.33739       2.09552       1.86177       1.58831       1.37751       1.17746      0.987012      0.806056
[truncated: 753,028 more chars]
