# Supplementary material for: Global-Mode Analysis of Full-Disk Data from the Michelson Doppler Imager and the Helioseismic and Magnetic Imager
Source: Sol Phys. 2018 Jan 31;293(2):29. doi: 10.1007/s11207-017-1201-5 (PMC6566312; doi:10.1007/s11207-017-1201-5)
Supplement: Supplementary file 2 — (TAR 362.4 MB) [file 11207_2017_1201_MOESM2_ESM.tar › HMI/hmivw72d.7336.18]

   0  18 2629.7526    2.6847  1.0952 11.4475  0.0000  0.1521   0.3888   0.5460    2.6849   0.0000    -0.0000       0.00000       0.00000       0.00000       0.00000       0.00000       0.00000       0.00000       0.00000       0.00000       0.00000       0.00000       0.00000       0.00000       0.00000       0.00000       0.00000       0.00000       0.00000       0.00000       0.00000       0.00000       0.00000       0.00000       0.00000       0.00000       0.00000       0.00000       0.00000       0.00000       0.00000       0.00000       0.00000       0.00000       0.00000       0.00000
   0  22 3168.7268    4.3525  1.0083 12.4810  0.0000  0.1487   0.6118   0.4092    2.5245   0.0000    -0.0000       0.00000       0.00000       0.00000       0.00000       0.00000       0.00000       0.00000       0.00000       0.00000       0.00000       0.00000       0.00000       0.00000       0.00000       0.00000       0.00000       0.00000       0.00000       0.00000       0.00000       0.00000       0.00000       0.00000       0.00000       0.00000       0.00000       0.00000       0.00000       0.00000       0.00000       0.00000       0.00000       0.00000       0.00000       0.00000
   0  23 3303.8230    3.7945  1.2329  6.0056  0.0000  0.1611   0.5533   0.5328 1000.0000   0.0000    -0.0000       0.00000       0.00000       0.00000       0.00000       0.00000       0.00000       0.00000       0.00000       0.00000       0.00000       0.00000       0.00000       0.00000       0.00000       0.00000       0.00000       0.00000       0.00000       0.00000       0.00000       0.00000       0.00000       0.00000       0.00000       0.00000       0.00000       0.00000       0.00000       0.00000       0.00000       0.00000       0.00000       0.00000       0.00000       0.00000
   0  24 3439.5958    2.9956  2.1987 11.5281  0.0000  0.2444   0.3381   1.0173    2.5092   0.0000    -0.0000       0.00000       0.00000       0.00000       0.00000       0.00000       0.00000       0.00000       0.00000       0.00000       0.00000       0.00000       0.00000       0.00000       0.00000       0.00000       0.00000       0.00000       0.00000       0.00000       0.00000       0.00000       0.00000       0.00000       0.00000       0.00000       0.00000       0.00000       0.00000       0.00000       0.00000       0.00000       0.00000       0.00000       0.00000       0.00000
   1  11 1749.2332    0.4372  0.2565  9.9332  0.0000  0.0499   0.0644   0.1110    0.1550   0.0000   516.6757      -13.4924       0.00000       0.00000       0.00000       0.00000       0.00000       0.00000       0.00000       0.00000       0.00000       0.00000       0.00000       0.00000       0.00000       0.00000       0.00000       0.00000       64.5713       31.0331       0.00000       0.00000       0.00000       0.00000       0.00000       0.00000       0.00000       0.00000       0.00000       0.00000       0.00000       0.00000       0.00000       0.00000       0.00000       0.00000
   1  12 1885.1038    0.4993  0.4483 10.4326  0.0000  0.0777   0.0672   0.2044    0.1951   0.0000   372.6712      -13.0075       0.00000       0.00000       0.00000       0.00000       0.00000       0.00000       0.00000       0.00000       0.00000       0.00000       0.00000       0.00000       0.00000       0.00000       0.00000       0.00000       96.2794       47.6273       0.00000       0.00000       0.00000       0.00000       0.00000       0.00000       0.00000       0.00000       0.00000       0.00000       0.00000       0.00000       0.00000       0.00000       0.00000       0.00000
   1  13 2020.7930    0.6137  0.3893 10.4767  0.0000  0.0893   0.1227   0.4077    0.2417   0.0000   430.8965       4.87584       0.00000       0.00000       0.00000       0.00000       0.00000       0.00000       0.00000       0.00000       0.00000       0.00000       0.00000       0.00000       0.00000       0.00000       0.00000       0.00000       134.291       55.9499       0.00000       0.00000       0.00000       0.00000       0.00000       0.00000       0.00000       0.00000       0.00000       0.00000       0.00000       0.00000       0.00000       0.00000       0.00000       0.00000
   1  15 2291.8679    1.1671  0.9655  7.5353  0.0000  0.0725   0.0900   0.2744   10.1124   0.0000   442.8339      -16.6491       0.00000       0.00000       0.00000       0.00000       0.00000       0.00000       0.00000       0.00000       0.00000       0.00000       0.00000       0.00000       0.00000       0.00000       0.00000       0.00000       93.9211       50.6553       0.00000       0.00000       0.00000       0.00000       0.00000       0.00000       0.00000       0.00000       0.00000       0.00000       0.00000       0.00000       0.00000       0.00000       0.00000       0.00000
   1  16 2425.6079    1.6252  1.0127 -2.5987  0.0000  0.0841   0.1279   0.2775 1000.0000   0.0000   405.5649       109.537       0.00000       0.00000       0.00000       0.00000       0.00000       0.00000       0.00000       0.00000       0.00000       0.00000       0.00000       0.00000       0.00000       0.00000       0.00000       0.00000       104.164       52.1838       0.00000       0.00000       0.00000       0.00000       0.00000       0.00000       0.00000       0.00000       0.00000       0.00000       0.00000       0.00000       0.00000       0.00000       0.00000       0.00000
   1  17 2559.2263    1.9733  1.3106 -3.6627  0.0000  0.0865   0.1479   0.4062 1000.0000   0.0000   443.2155      -11.0657       0.00000       0.00000       0.00000       0.00000       0.00000       0.00000       0.00000       0.00000       0.00000       0.00000       0.00000       0.00000       0.00000       0.00000       0.00000       0.00000       97.6560       66.8187       0.00000       0.00000       0.00000       0.00000       0.00000       0.00000       0.00000       0.00000       0.00000       0.00000       0.00000       0.00000       0.00000       0.00000       0.00000       0.00000
   1  18 2693.4658    2.4717  1.1431  2.9158  0.0000  0.0846   0.2027   0.4294 1000.0000   0.0000   495.9608       4.67604       0.00000       0.00000       0.00000       0.00000       0.00000       0.00000       0.00000       0.00000       0.00000       0.00000       0.00000       0.00000       0.00000       0.00000       0.00000       0.00000       132.891       52.3191       0.00000       0.00000       0.00000       0.00000       0.00000       0.00000       0.00000       0.00000       0.00000       0.00000       0.00000       0.00000       0.00000       0.00000       0.00000       0.00000
   1  19 2828.3286    3.2688  0.7247 11.6675  0.0220  0.1202   0.2678   0.1901    1.0112   0.0000   400.1728       47.9319       0.00000       0.00000       0.00000       0.00000       0.00000       0.00000       0.00000       0.00000       0.00000       0.00000       0.00000       0.00000       0.00000       0.00000       0.00000       0.00000       172.742       67.7125       0.00000       0.00000       0.00000       0.00000       0.00000       0.00000       0.00000       0.00000       0.00000       0.00000       0.00000       0.00000       0.00000       0.00000       0.00000       0.00000
   1  22 3233.2483    3.6254  1.0232 13.2768  0.0000  0.0941   0.3027   0.3393    0.7083   0.0000   452.6806       73.1092       0.00000       0.00000       0.00000       0.00000       0.00000       0.00000       0.00000       0.00000       0.00000       0.00000       0.00000       0.00000       0.00000       0.00000       0.00000       0.00000       118.620       65.5219       0.00000       0.00000       0.00000       0.00000       0.00000       0.00000       0.00000       0.00000       0.00000       0.00000       0.00000       0.00000       0.00000       0.00000       0.00000       0.00000
   1  23 3368.5199    3.5566  1.9828  5.0098  0.0000  0.1357   0.2356   0.4352 1000.0000   0.0000   458.3128      -4.94687       0.00000       0.00000       0.00000       0.00000       0.00000       0.00000       0.00000       0.00000       0.00000       0.00000       0.00000       0.00000       0.00000       0.00000       0.00000       0.00000       164.828       90.0585       0.00000       0.00000       0.00000       0.00000       0.00000       0.00000       0.00000       0.00000       0.00000       0.00000       0.00000       0.00000       0.00000       0.00000       0.00000       0.00000
   1  24 3504.0823    2.9467  3.3419  9.9613  0.0000  0.1793   0.1515   0.6134    3.5062   0.0000   417.7581      -29.1191       0.00000       0.00000       0.00000       0.00000       0.00000       0.00000       0.00000       0.00000       0.00000       0.00000       0.00000       0.00000       0.00000       0.00000       0.00000       0.00000       214.734       126.344       0.00000       0.00000       0.00000       0.00000       0.00000       0.00000       0.00000       0.00000       0.00000       0.00000       0.00000       0.00000       0.00000       0.00000       0.00000       0.00000
   2  13 2082.0158    0.6591  0.4306 10.4505  0.0000  0.0717   0.0652   0.1314    0.1814   0.0000   481.6754       72.3345      -19.6985       7.18116       0.00000       0.00000       0.00000       0.00000       0.00000       0.00000       0.00000       0.00000       0.00000       0.00000       0.00000       0.00000       0.00000       0.00000       54.4389       45.8160       18.3940       6.02127       0.00000       0.00000       0.00000       0.00000       0.00000       0.00000       0.00000       0.00000       0.00000       0.00000       0.00000       0.00000       0.00000       0.00000
   2  14 2217.6167    0.8882  0.7608 10.3606  0.0000  0.0631   0.0651   0.1802    0.3014   0.0000   424.7882      -10.0867       43.3924       6.84561       0.00000       0.00000       0.00000       0.00000       0.00000       0.00000       0.00000       0.00000       0.00000       0.00000       0.00000       0.00000       0.00000       0.00000       41.2648       36.8057       22.3615       8.44512       0.00000       0.00000       0.00000       0.00000       0.00000       0.00000       0.00000       0.00000       0.00000       0.00000       0.00000       0.00000       0.00000       0.00000
   2  15 2352.1438    1.3727  0.8324 10.3016  0.0000  0.0637   0.0867   0.1517    0.5690   0.0000   346.9979       36.1592      -16.3085      -14.4811       0.00000       0.00000       0.00000       0.00000       0.00000       0.00000       0.00000       0.00000       0.00000       0.00000       0.00000       0.00000       0.00000       0.00000       42.0573       39.8856       20.8811       9.43364       0.00000       0.00000       0.00000       0.00000       0.00000       0.00000       0.00000       0.00000       0.00000       0.00000       0.00000       0.00000       0.00000       0.00000
   2  18 2754.4846    2.5504  0.8579 12.2899  0.0000  0.0692   0.1728   0.1590    0.4023   0.0000   469.9062       65.4968      -5.20888       2.58369       0.00000       0.00000       0.00000       0.00000       0.00000       0.00000       0.00000       0.00000       0.00000       0.00000       0.00000       0.00000       0.00000       0.00000       53.0994       42.5541       24.6426       8.52328       0.00000       0.00000       0.00000       0.00000       0.00000       0.00000       0.00000       0.00000       0.00000       0.00000       0.00000       0.00000       0.00000       0.00000
   2  19 2889.6385    3.2894  0.6406 13.0111  0.0000  0.0550   0.2322   0.1247    0.2950   0.0000   391.6665       18.2849       3.59860       4.20533       0.00000       0.00000       0.00000       0.00000       0.00000       0.00000       0.00000       0.00000       0.00000       0.00000       0.00000       0.00000       0.00000       0.00000       38.0187       32.8485       20.0949       7.78235       0.00000       0.00000       0.00000       0.00000       0.00000       0.00000       0.00000       0.00000       0.00000       0.00000       0.00000       0.00000       0.00000       0.00000
   2  22 3295.1600    3.6018  1.5138 12.4241  0.0000  0.0814   0.2014   0.3052    0.6941   0.0000   385.4599       86.3602       36.2325      -13.5651       0.00000       0.00000       0.00000       0.00000       0.00000       0.00000       0.00000       0.00000       0.00000       0.00000       0.00000       0.00000       0.00000       0.00000       61.6525       50.4790       26.2423       10.4206       0.00000       0.00000       0.00000       0.00000       0.00000       0.00000       0.00000       0.00000       0.00000       0.00000       0.00000       0.00000       0.00000       0.00000
   2  23 3430.8995    3.1991  2.2287 12.0987 -0.0246  0.1238   0.1414   0.2884    0.4522   0.0000   342.3740       52.8254       45.6187       7.94018       0.00000       0.00000       0.00000       0.00000       0.00000       0.00000       0.00000       0.00000       0.00000       0.00000       0.00000       0.00000       0.00000       0.00000       106.192       80.6820       39.6797       12.0858       0.00000       0.00000       0.00000       0.00000       0.00000       0.00000       0.00000       0.00000       0.00000       0.00000       0.00000       0.00000       0.00000       0.00000
   2  24 3566.9445    2.5116  2.3590 12.6214  0.0000  0.1230   0.1396   0.4491    0.2581   0.0000   593.7389       56.9346       36.2626       7.47361       0.00000       0.00000       0.00000       0.00000       0.00000       0.00000       0.00000       0.00000       0.00000       0.00000       0.00000       0.00000       0.00000       0.00000       83.1191       74.8757       39.4856       17.5384       0.00000       0.00000       0.00000       0.00000       0.00000       0.00000       0.00000       0.00000       0.00000       0.00000       0.00000       0.00000       0.00000       0.00000
   3  11 1865.2884    0.3935  0.2417  9.9433  0.0000  0.0413   0.0354   0.0744    0.1286   0.0000   457.1041      -10.8027       4.22052       1.94050      -2.63946      -5.01831       0.00000       0.00000       0.00000       0.00000       0.00000       0.00000       0.00000       0.00000       0.00000       0.00000       0.00000       0.00000       19.5897       19.1511       13.9991       7.43496       3.73066       1.22523       0.00000       0.00000       0.00000       0.00000       0.00000       0.00000       0.00000       0.00000       0.00000       0.00000       0.00000       0.00000
   3  13 2137.7093    0.7422  0.6151 10.1861  0.0000  0.0516   0.0523   0.1196    0.1991   0.0000   394.1839       35.3778       22.0134       9.22208       12.2361       2.26384       0.00000       0.00000       0.00000       0.00000       0.00000       0.00000       0.00000       0.00000       0.00000       0.00000       0.00000       0.00000       23.4514       22.6059       18.7163       10.7912       5.30856       1.62140       0.00000       0.00000       0.00000       0.00000       0.00000       0.00000       0.00000       0.00000       0.00000       0.00000       0.00000       0.00000
   3  14 2273.2429    1.0003  0.6307 11.0243  0.0000  0.0579   0.0675   0.1086    0.1709   0.0000   492.1276       15.2608       3.92484       11.9441       8.82269      -1.56855       0.00000       0.00000       0.00000       0.00000       0.00000       0.00000       0.00000       0.00000       0.00000       0.00000       0.00000       0.00000       29.0807       26.0725       21.3490       12.8049       5.89502       1.62108       0.00000       0.00000       0.00000       0.00000       0.00000       0.00000       0.00000       0.00000       0.00000       0.00000       0.00000       0.00000
   3  16 2541.7148    1.7233  0.7389 12.0954  0.0000  0.0611   0.1181   0.1599    0.2324   0.0000   378.1445       26.6450      -19.0991     -0.128420      -12.3405      -2.72251       0.00000       0.00000       0.00000       0.00000       0.00000       0.00000       0.00000       0.00000       0.00000       0.00000       0.00000       0.00000       25.2051       27.7905       22.2112       12.6619       6.53774       1.95343       0.00000       0.00000       0.00000       0.00000       0.00000       0.00000       0.00000       0.00000       0.00000       0.00000       0.00000       0.00000
   3  18 2811.5112    2.9317  0.7367 11.7774 -0.0001  0.0472   0.1665   0.1282    0.4682   0.0000   383.4261       41.3574       13.0674       3.06902       2.49570      -2.66850       0.00000       0.00000       0.00000       0.00000       0.00000       0.00000       0.00000       0.00000       0.00000       0.00000       0.00000       0.00000       24.3889       24.6532       16.3089       9.05953       4.12888       1.37885       0.00000       0.00000       0.00000       0.00000       0.00000       0.00000       0.00000       0.00000       0.00000       0.00000       0.00000       0.00000
   3  19 2946.9777    3.7419  0.6519 12.8720  0.0000  0.0432   0.2510   0.1312    0.2648   0.0000   403.8341       41.1984       14.8049      -11.8059       3.47484     -0.215568       0.00000       0.00000       0.00000       0.00000       0.00000       0.00000       0.00000       0.00000       0.00000       0.00000       0.00000       0.00000       21.7442       20.4517       15.4025       8.87469       4.04279       1.19650       0.00000       0.00000       0.00000       0.00000       0.00000       0.00000       0.00000       0.00000       0.00000       0.00000       0.00000       0.00000
   3  20 3082.3346    4.0685  0.9720 12.6218 -0.0020  0.0511   0.2282   0.2035    0.4109   0.0000   417.0199       41.7181      -40.3884       8.22150      -5.83497      -2.47292       0.00000       0.00000       0.00000       0.00000       0.00000       0.00000       0.00000       0.00000       0.00000       0.00000       0.00000       0.00000       27.1406       27.3370       17.1803       10.9829       4.27146       1.60776       0.00000       0.00000       0.00000       0.00000       0.00000       0.00000       0.00000       0.00000       0.00000       0.00000       0.00000       0.00000
   3  21 3217.8199    4.1883  1.1993 11.7087  0.0000  0.0673   0.1964   0.1581    1.0829   0.0000   416.5339       7.65072       45.3382       7.21467      0.854637      0.500348       0.00000       0.00000       0.00000       0.00000       0.00000       0.00000       0.00000       0.00000       0.00000       0.00000       0.00000       0.00000       39.5272       38.8453       24.6451       12.2978       5.34494       1.73202       0.00000       0.00000       0.00000       0.00000       0.00000       0.00000       0.00000       0.00000       0.00000       0.00000       0.00000       0.00000
   3  23 3489.7322    2.6312  1.9425 12.8640  0.0000  0.0962   0.1269   0.2885    0.1746   0.0000   418.0996       14.1246      -27.1865       10.4529       4.95207     -0.818539       0.00000       0.00000       0.00000       0.00000       0.00000       0.00000       0.00000       0.00000       0.00000       0.00000       0.00000       0.00000       44.5930       43.5997       35.6834       21.7610       9.91620       3.03899       0.00000       0.00000       0.00000       0.00000       0.00000       0.00000       0.00000       0.00000       0.00000       0.00000       0.00000       0.00000
   4  11 1914.6215    0.4213  0.3256 10.0189  0.0007  0.0666   0.0334   0.0690    0.0860   0.0000   445.7289      -16.2127      -4.46761       18.3704      -6.15284       5.56680     -0.253805    0.00824189       0.00000       0.00000       0.00000       0.00000       0.00000       0.00000       0.00000       0.00000       0.00000       0.00000       17.3121       23.6196       18.6130       11.8974       10.1685       2.69683       2.04860      0.561941       0.00000       0.00000       0.00000       0.00000       0.00000       0.00000       0.00000       0.00000       0.00000       0.00000
   4  12 2051.6605    0.5771  0.5105 10.2787 -0.0073  0.0581   0.0440   0.1031    0.1211   0.0000   434.6308      -30.2488      -50.2722     -0.449632      -6.41154      -3.13411     -0.849223     -0.577772       0.00000       0.00000       0.00000       0.00000       0.00000       0.00000       0.00000       0.00000       0.00000       0.00000       22.7227       19.2373       18.8162       15.3564       8.38746       4.65027       1.53858      0.371787       0.00000       0.00000       0.00000       0.00000       0.00000       0.00000       0.00000       0.00000       0.00000       0.00000
   4  13 2188.2714    0.8942  0.6109 10.6057 -0.0037  0.0481   0.0584   0.1315    0.2065   0.0000   439.0495       35.5734       4.96656      -10.0853       7.70444      -3.17178      -2.44838    -0.0269319       0.00000       0.00000       0.00000       0.00000       0.00000       0.00000       0.00000       0.00000       0.00000       0.00000       19.4609       20.9115       15.2825       11.7202       6.34179       3.40983       1.07624      0.334558       0.00000       0.00000       0.00000       0.00000       0.00000       0.00000       0.00000       0.00000       0.00000       0.00000
   4  17 2728.3646    2.4290  0.8785 11.9827  0.0012  0.0612   0.1168   0.1388    0.4371   0.0000   457.9233       33.2350       9.21662      0.134659      -8.38777      -3.39134    -0.0111715     -0.266663       0.00000       0.00000       0.00000       0.00000       0.00000       0.00000       0.00000       0.00000       0.00000       0.00000       23.1795       23.6046       21.2130       14.0189       9.93562       4.00124       1.80485      0.390543       0.00000       0.00000       0.00000       0.00000       0.00000       0.00000       0.00000       0.00000       0.00000       0.00000
   4  18 2864.2062    3.4654  0.6492 13.0339 -0.0028  0.0409   0.2013   0.1125    0.2617   0.0000   413.7434       30.0519       20.2053      -1.64395      -2.12097      -5.27992     -0.838042      0.457060       0.00000       0.00000       0.00000       0.00000       0.00000       0.00000       0.00000       0.00000       0.00000       0.00000       17.3797       18.2810       14.2757       9.87108       5.58987       2.53428      0.968354      0.276515       0.00000       0.00000       0.00000       0.00000       0.00000       0.00000       0.00000       0.00000       0.00000       0.00000
   4  19 3000.2023    3.7285  0.6347 13.0748  0.0028  0.0407   0.2167   0.1030    0.2524   0.0000   453.7812       26.7647       5.61407      -3.65409       12.0668     -0.233710      0.155591     -0.136003       0.00000       0.00000       0.00000       0.00000       0.00000       0.00000       0.00000       0.00000       0.00000       0.00000       16.8334       18.0437       13.4877       10.1659       6.16210       2.41661      0.988184      0.274863       0.00000       0.00000       0.00000       0.00000       0.00000       0.00000       0.00000       0.00000       0.00000       0.00000
   4  20 3135.8741    4.0334  0.9345 12.9158 -0.0176  0.0577   0.2177   0.1506    0.4243   0.0000   424.3278       8.66242       62.6498      -15.4039      -15.8018       5.59193    -0.0777692     -0.502063       0.00000       0.00000       0.00000       0.00000       0.00000       0.00000       0.00000       0.00000       0.00000       0.00000       26.2586       28.8958       21.6236       12.8247       7.83040       2.86476       1.36328      0.363191       0.00000       0.00000       0.00000       0.00000       0.00000       0.00000       0.00000       0.00000       0.00000       0.00000
   4  21 3271.7251    3.6325  0.9137 13.4014  0.0014  0.0535   0.2041   0.1342    0.2748   0.0000   401.2803       32.1579       48.9788      -6.76951       4.76657      0.377051       1.61143     0.0863616       0.00000       0.00000       0.00000       0.00000       0.00000       0.00000       0.00000       0.00000       0.00000       0.00000       19.3909       20.0250       16.5781       13.0956       8.08405       3.69723       1.38552      0.382124       0.00000       0.00000       0.00000       0.00000       0.00000       0.00000       0.00000       0.00000       0.00000       0.00000
   4  22 3408.1761    2.9411  1.7200 12.8927 -0.0009  0.0803   0.1304   0.2402    0.2498   0.0000   456.9702       12.0506      -18.2288      -28.1850       4.92927      -9.62524      -1.68284     0.0746641       0.00000       0.00000       0.00000       0.00000       0.00000       0.00000       0.00000       0.00000       0.00000       0.00000       28.6703       32.8931       26.3346       18.7256       11.3811       5.60724       2.20626      0.597939       0.00000       0.00000       0.00000       0.00000       0.00000       0.00000       0.00000       0.00000       0.00000       0.00000
   4  23 3544.6868    2.5705  2.2688 12.6978 -0.0026  0.0977   0.1069   0.2655    0.1658   0.0000   493.5877       81.6164       16.0064       19.4529       16.9813      -7.16760       1.20241      0.822919       0.00000       0.00000       0.00000       0.00000       0.00000       0.00000       0.00000       0.00000       0.00000       0.00000       34.3554       40.9528       32.0424       24.0749       12.9974       7.56137       2.62267      0.798528       0.00000       0.00000       0.00000       0.00000       0.00000       0.00000       0.00000       0.00000       0.00000       0.00000
   4  25 3818.6840    1.7568  4.6646 11.5960 -0.0026  0.1571   0.0551   0.4139    0.1246   0.0000   509.6025       57.8516       10.3125       20.4949       8.82422      -15.8907      0.139281      0.420992       0.00000       0.00000       0.00000       0.00000       0.00000       0.00000       0.00000       0.00000       0.00000       0.00000       53.2603       60.3196       51.8951       35.6559       22.5964       10.9024       4.63625       1.18567       0.00000       0.00000       0.00000       0.00000       0.00000       0.00000       0.00000       0.00000       0.00000       0.00000
   5  10 1823.3477    0.3698  0.4170  9.7417 -0.0103  0.0407   0.0273   0.1078    0.0862   0.0000   437.6703      -12.9265       17.7256      -2.58100       7.82167      0.603795      -1.51912      0.986223   -0.00261147     0.0110106       0.00000       0.00000       0.00000       0.00000       0.00000       0.00000       0.00000       0.00000       11.4850       13.0982       11.5864       8.37924       6.63446       3.15145       1.99157      0.673758      0.328292     0.0662087       0.00000       0.00000       0.00000       0.00000       0.00000       0.00000       0.00000       0.00000
   5  11 1960.6113    0.5082  0.3383 10.0405  0.0023  0.0654   0.0376   0.0733    0.0892   0.0000   433.8597       6.62165       16.3008       19.7005      -6.85038      -11.1898       1.07628     -0.308310      0.214306     -0.143639       0.00000       0.00000       0.00000       0.00000       0.00000       0.00000       0.00000       0.00000       16.9523       15.5481       20.4612       10.2691       9.86754       6.11632       1.81096       1.55253      0.575295     0.0947476       0.00000       0.00000       0.00000       0.00000       0.00000       0.00000       0.00000       0.00000
   5  12 2098.4439    0.6746  0.5102 10.3632 -0.0075  0.0508   0.0484   0.1012    0.1043   0.0000   427.4291      -5.59371      -7.26278       9.35956       3.26785      -2.15220      0.151001      -1.13895     -0.132165    -0.0215498       0.00000       0.00000       0.00000       0.00000       0.00000       0.00000       0.00000       0.00000       11.9239       13.2400       12.8276       8.58819       6.43354       3.73387       1.77676      0.993571      0.333653     0.0683985       0.00000       0.00000       0.00000       0.00000       0.00000       0.00000       0.00000       0.00000
   5  13 2235.3896    0.9036  0.5734 10.7813 -0.0135  0.0342   0.0559   0.1110    0.1114   0.0000   416.9959       25.0441       2.06127       19.7627      -2.20837      -8.70251       5.08333     -0.286117     -0.168025     0.0501752       0.00000       0.00000       0.00000       0.00000       0.00000       0.00000       0.00000       0.00000       10.7531       12.3171       10.4455       8.18609       5.14080       3.13178       1.62047      0.689441      0.206971     0.0570178       0.00000       0.00000       0.00000       0.00000       0.00000       0.00000       0.00000       0.00000
   5  14 2371.1146    1.3201  0.6254 11.2318  0.0097  0.0411   0.0689   0.0859    0.1382   0.0000   418.4330       17.3104       13.0092     0.0569960       13.0573      -2.31643      -3.61193      0.325897     -0.241098     -0.118826       0.00000       0.00000       0.00000       0.00000       0.00000       0.00000       0.00000       0.00000       12.9858       12.0318       11.4044       9.96514       7.45931       4.61369       2.15116      0.911727      0.279615     0.0588897       0.00000       0.00000       0.00000       0.00000       0.00000       0.00000       0.00000       0.00000
   5  15 2506.0544    1.6590  0.9864 11.2797 -0.0087  0.0505   0.0755   0.1338    0.2316   0.0000   436.0465       13.9514      -15.8524      -4.04796       1.86007      -5.71569       1.83710     -0.334962     -0.628926    -0.0293343       0.00000       0.00000       0.00000       0.00000       0.00000       0.00000       0.00000       0.00000       13.6420       17.1433       14.0198       11.0285       8.52230       4.08573       2.78872      0.870516      0.401333     0.0924515       0.00000       0.00000       0.00000       0.00000       0.00000       0.00000       0.00000       0.00000
   5  24 3733.9665    2.0118  4.0771 11.5847 -0.0094  0.1326   0.0550   0.3481    0.1731   0.0000   456.8619       53.2104      -44.9066       32.4196       17.4457      -11.6320      -2.77351       6.05040      -1.01442     0.0688190       0.00000       0.00000       0.00000       0.00000       0.00000       0.00000       0.00000       0.00000       36.7048       42.8113       39.3441       32.5941       23.7757       14.0498       7.90195       3.23949       1.12586      0.244745       0.00000       0.00000       0.00000       0.00000       0.00000       0.00000       0.00000       0.00000
   5  25 3871.9025    1.6711  5.6951 11.0733 -0.0016  0.1593   0.0375   0.4365    0.1245   0.0000   480.1184       33.5354       102.135      -49.0518      -34.1561       7.06607       9.53510      -6.79301      -2.02576      0.269163       0.00000       0.00000       0.00000       0.00000       0.00000       0.00000       0.00000       0.00000       45.1905       52.6803       49.9946       38.5250       29.7766       17.1304       9.29463       3.94711       1.44499      0.290417       0.00000       0.00000       0.00000       0.00000       0.00000       0.00000       0.00000       0.00000
   6  10 1866.0909    0.4356  0.2864  9.9682  0.0001  0.0294   0.0334   0.0686    0.0712   0.0000   440.2412       5.64269       17.0243      -10.6332      -1.44307       3.61081      0.239312       1.14478     -0.152722     0.0638891    -0.0142377    0.00218028       0.00000       0.00000       0.00000       0.00000       0.00000       0.00000       8.23655       7.96207       7.04821       7.25340       5.45274       3.28572       2.15375       1.18981      0.511085      0.140231     0.0432981     0.0100199       0.00000       0.00000       0.00000       0.00000       0.00000       0.00000
   6  11 2004.0299    0.5721  0.4900 10.1473 -0.0076  0.0379   0.0333   0.0809    0.0969   0.0000   427.6893     -0.169090       23.1029      -11.5940      -2.39562       5.14048     -0.962580     -0.442622     -0.830604      0.404292    0.00846070    0.00279387       0.00000       0.00000       0.00000       0.00000       0.00000       0.00000       10.7365       10.6389       9.19263       8.43341       7.17640       5.41851       2.91053       1.23951      0.621412      0.226252     0.0595314     0.0124730       0.00000       0.00000       0.00000       0.00000       0.00000       0.00000
   6  14 2415.5114    1.3868  0.7198 11.3670  0.0028  0.0538   0.0748   0.1044    0.1235   0.0000   436.9718       2.74597       9.96046       8.37575      -2.79401       5.75358       5.63566      -3.17054     -0.584282     -0.380087      0.126198  -0.000531849       0.00000       0.00000       0.00000       0.00000       0.00000       0.00000       10.4382       15.9559       13.8947       12.5411       9.53618       5.77852       4.37226       1.41977       1.15381      0.314841      0.136183     0.0273153       0.00000       0.00000       0.00000       0.00000       0.00000       0.00000
   6  15 2551.0637    1.7796  0.8555 12.0969 -0.0031  0.0504   0.0798   0.1082    0.1319   0.0000   421.2705      -9.90136      -8.00583      -3.80461       8.11526       5.76020     -0.843348      -1.24776       1.17511      0.136328    -0.0192298    -0.0237927       0.00000       0.00000       0.00000       0.00000       0.00000       0.00000       11.7122       15.1924       11.4251       11.9263       7.39695       6.04990       2.96465       1.89313      0.702363      0.330512     0.0741416     0.0249116       0.00000       0.00000       0.00000       0.00000       0.00000       0.00000
   6  16 2687.1118    2.3357  0.8526 12.1835 -0.0005  0.0405   0.1005   0.1043    0.1467   0.0000   423.9894      -11.3723       11.0549      -10.2177      -1.22936      -11.3395     -0.499549     -0.967963     -0.326077     0.0794790    -0.0350669    0.00839434       0.00000       0.00000       0.00000       0.00000       0.00000       0.00000       10.6218       11.5286       11.0926       9.32689       6.59839       4.68825       2.67497       1.46541      0.669902      0.263938     0.0704601     0.0149377       0.00000       0.00000       0.00000       0.00000       0.00000       0.00000
   6  17 2823.7610    2.9038  0.8354 12.1558  0.0026  0.0392   0.1230   0.0999    0.2013   0.0000   450.1904       9.08698       7.79998      0.752288       5.25844       1.17614      -5.36810      -1.79874      0.190315     0.0824937     -0.137985    0.00213662       0.00000       0.00000       0.00000       0.00000       0.00000       0.00000       10.7997       13.5362       11.7730       9.56682       6.43255       4.10438       2.37594       1.31334      0.554485      0.222093     0.0675687     0.0158961       0.00000       0.00000       0.00000       0.00000       0.00000       0.00000
   6  18 2960.7055    3.4470  0.7463 13.0150 -0.0074  0.0504   0.1565   0.0867    0.1760   0.0000   437.8719      -22.0379       15.0493       13.9440       1.13793      -10.3983      -2.55969      -1.55350     -0.157243    -0.0234093     0.0975513   -0.00475040       0.00000       0.00000       0.00000       0.00000       0.00000       0.00000       9.95058       15.6078       11.2874       11.3146       7.22557       4.56579       2.95031       1.30001      0.752675      0.234784     0.0917979     0.0265479       0.00000       0.00000       0.00000       0.00000       0.00000       0.00000
   6  19 3097.2805    3.2954  1.1513 13.1736 -0.0041  0.0587   0.1390   0.1384    0.2051   0.0000   434.8494       1.88234      -14.0427       23.1015      -15.4784      -6.06874      -3.55777      -1.65578      0.689166      0.436291     0.0828880    -0.0354286       0.00000       0.00000       0.00000       0.00000       0.00000       0.00000       13.3838       17.5872       15.0861       13.3418       9.48033       6.44826       4.07298       1.96796       1.02051      0.360762      0.117416     0.0286380       0.00000       0.00000       0.00000       0.00000       0.00000       0.00000
   6  20 3234.0461    3.9344  0.9160 13.0178 -0.0074  0.0516   0.1686   0.1151    0.2897   0.0000   448.9616       9.50726      -21.4718       21.6749       10.4020       8.07586      -1.19414      -1.00666     -0.857485   -0.00144906      0.113876   -0.00694227       0.00000       0.00000       0.00000       0.00000       0.00000       0.00000       14.7782       15.9792       12.8692       11.9010       9.24424       6.71405       3.60146       1.74030      0.742284      0.275281     0.0755644     0.0195371       0.00000       0.00000       0.00000       0.00000       0.00000       0.00000
   6  21 3371.1740    3.3874  1.6690 11.7138 -0.0026  0.0679   0.1087   0.1583    0.6048   0.0000   442.5086      -2.55811      -14.8815      0.689175       18.0038      -1.86595      0.812974      -2.41989     -0.452928     -0.706908     0.0762945    -0.0147662       0.00000       0.00000       0.00000       0.00000       0.00000       0.00000       15.4714       20.6725       17.1584       15.8406       11.0649       7.86796       4.35424       2.60909       1.04022      0.466820      0.131221     0.0326476       0.00000       0.00000       0.00000       0.00000       0.00000       0.00000
   6  23 3645.9260    2.2432  3.4467 11.6407 -0.0013  0.1145   0.0574   0.2893    0.1833   0.0000   427.6331       60.8797       16.6555      -18.4505      -39.3954      -2.27399       5.18175       3.23830      -1.13051     -0.691382      0.231620    -0.0254835       0.00000       0.00000       0.00000       0.00000       0.00000       0.00000       29.7785       37.2890       34.9543       27.8610       19.8643       13.8106       8.28232       4.06864       2.17373      0.826977      0.245205     0.0486318       0.00000       0.00000       0.00000       0.00000       0.00000       0.00000
   6  24 3784.2499    1.8028  4.6152 11.4155  0.0005  0.1340   0.0428   0.3829    0.1269   0.0000   392.0102       1.06774       45.1962       11.2464       10.2071      -10.8185       2.41392       3.90125     -0.838389      0.314742      0.185805    -0.0297011       0.00000       0.00000       0.00000       0.00000       0.00000       0.00000       31.4793       38.6779       38.0100       31.4224       25.0292       16.8556       10.7603       5.68451       2.78264       1.03901      0.320315     0.0592207       0.00000       0.00000       0.00000       0.00000       0.00000       0.00000
   7  11 2045.8319    0.6343  0.5133 10.1823 -0.0071  0.0342   0.0317   0.0750    0.0898   0.0000   440.5987      -13.4135       5.31327       11.7426       4.31065      0.857334       2.22094      0.982273      0.241837      0.105357    -0.0234818    -0.0389707   -0.00770665   0.000631152       0.00000       0.00000       0.00000       0.00000       7.07605       8.96830       8.83883       6.71207       6.17322       3.94326       2.91764       1.60077      0.783384      0.436378      0.163551     0.0632398     0.0195450    0.00330407       0.00000       0.00000       0.00000       0.00000
   7  12 2184.5940    0.8043  0.5065 10.8217 -0.0134  0.0382   0.0518   0.1011    0.0934   0.0000   438.4773       16.3498    -0.0464982      -2.53912       5.31082      -10.5381       2.02287       1.09522     -0.929749     -0.846299    -0.0814017     0.0710542    -0.0163116    0.00594615       0.00000       0.00000       0.00000       0.00000       6.71630       9.31455       9.41123       6.78254       7.61355       4.14020       3.62933       2.21460      0.809190      0.728871      0.181371     0.0836760     0.0267240    0.00478135       0.00000       0.00000       0.00000       0.00000
   7  13 2322.1886    1.2344  0.5564 11.3630 -0.0096  0.0396   0.0558   0.0698    0.1025   0.0000   443.4660      -1.48924      -4.84216      -12.6857       3.96142    0.00828680       2.40783      -3.89486    -0.0591746      0.334811     0.0831118     0.0529000     0.0152325  -0.000650696       0.00000       0.00000       0.00000       0.00000       7.21115       10.6188       8.66285       8.99457       5.87814       4.61651       3.08427       1.68721       1.06197      0.428786      0.222284     0.0664376     0.0199511    0.00503366       0.00000       0.00000       0.00000       0.00000
   7  14 2458.2706    1.5338  0.7864 11.5740 -0.0168  0.0450   0.0647   0.0905    0.1338   0.0000   436.3073     0.0823237       19.4107       7.40521      -4.83728      -7.36831       2.03432       5.21963      -1.76423      0.285253    -0.0252418     0.0210703     0.0273908    0.00143980       0.00000       0.00000       0.00000       0.00000       9.46783       11.5040       10.5054       9.68852       7.48300       5.61140       3.67749       2.52314       1.05252      0.672414      0.210501     0.0860432     0.0213581    0.00460089       0.00000       0.00000       0.00000       0.00000
   7  16 2731.1697    2.5431  0.7548 12.6331 -0.0113  0.0485   0.1057   0.0930    0.1255   0.0000   426.9424       8.48774       10.3899       12.4927       1.44821      -3.45315       2.22579      0.823266     -0.830804      -1.33586     -0.130363    -0.0512953    0.00159256    0.00208811       0.00000       0.00000       0.00000       0.00000       7.76935       13.8543       8.84872       11.4701       6.07713       6.64977       2.71778       2.68155      0.864259      0.697195      0.166145      0.108599     0.0176832    0.00711801       0.00000       0.00000       0.00000       0.00000
   7  17 2868.3713    3.1978  0.6310 13.2801 -0.0059  0.0362   0.1417   0.0801    0.1092   0.0000   435.2598      -1.74411       3.11761       2.73450       4.56996     -0.430768      -1.51365       1.80335       1.81571     -0.273003     -0.169325    -0.0365152    0.00571525    0.00547169       0.00000       0.00000       0.00000       0.00000       6.54481       9.41836       7.52649       8.01072       5.50603       4.47811       2.66034       1.82513      0.887585      0.483391      0.171426     0.0693018     0.0175230    0.00456618       0.00000       0.00000       0.00000       0.00000
   7  18 3005.5986    3.4607  0.6573 13.6340 -0.0248  0.0376   0.1737   0.0858    0.1110   0.0000   440.7507       12.1379       3.62220      -8.03355      -9.39192      0.198753      -4.32203       3.04463      -1.82083      -1.34804     0.0996557      0.111772     0.0193311   -0.00427217       0.00000       0.00000       0.00000       0.00000       7.79159       9.40217       9.18793       7.37684       6.61775       4.76879       3.05756       1.80427       1.08405      0.455353      0.200067     0.0719620     0.0216666    0.00357659       0.00000       0.00000       0.00000       0.00000
   7  19 3142.8337    3.6410  0.9586 13.4972 -0.0078  0.0479   0.1448   0.1142    0.1404   0.0000   435.4053       24.8188       19.0497      -2.38278       4.80917       12.5247       1.23939      -4.54065     -0.767162      0.733755     -0.281138     -0.124961     0.0391922  -0.000300669       0.00000       0.00000       0.00000       0.00000       9.98744       13.5523       10.5382       11.1497       7.79115       6.67651       3.69881       2.66770       1.08992      0.693905      0.210548     0.0986525     0.0217051    0.00576994       0.00000       0.00000       0.00000       0.00000
   7  20 3279.9870    3.2630  1.3789 13.3317 -0.0078  0.0543   0.1185   0.1525    0.1334   0.0000   437.0583       22.5497     0.0829431       26.7451       1.95031      -9.13182      -6.85382     -0.995790      -2.65409      0.525564     -0.294947     0.0519431     0.0152753   -0.00270581       0.00000       0.00000       0.00000       0.00000       12.5849       14.5381       13.3053       11.2666       9.81837       6.99703       4.65892       2.58201       1.42271      0.589409      0.268231     0.0896557     0.0274820    0.00501375       0.00000       0.00000       0.00000       0.00000
   7  21 3417.4724    2.9853  1.7880 12.6256 -0.0149  0.0626   0.0939   0.1588    0.1584   0.0000   415.3887       7.91196       12.0495       5.60459       3.24187    -0.0670103       9.04222       3.99512       2.58840     -0.392858    -0.0659814   3.78988e-05    -0.0150350    -0.0100302       0.00000       0.00000       0.00000       0.00000       13.3393       16.5394       14.7717       13.2820       11.1474       7.83728       5.50547       3.00909       1.56253      0.778941      0.318279      0.109145     0.0339446    0.00663449       0.00000       0.00000       0.00000       0.00000
   7  22 3555.3995    2.6201  2.8163 12.0462  0.0007  0.0820   0.0672   0.2294    0.1566   0.0000   456.2322       6.58679       12.5784      -4.12763       13.6108      -17.0436      -10.6157     -0.625393       3.49330     -0.676043      0.281106     0.0192258    -0.0306008   -0.00279629       0.00000       0.00000       0.00000       0.00000       19.0877       20.9554       22.0529       18.8153       13.9602       10.2362       7.04619       3.82023       2.11768       1.07368      0.467915      0.150504     0.0406127    0.00722059       0.00000       0.00000       0.00000       0.00000
   7  23 3693.5139    2.1801  4.0173 11.5697 -0.0153  0.1050   0.0464   0.2734    0.1275   0.0000   444.5974       8.18862      -13.9250       60.1606       11.7536      -9.95818      -10.4421      0.389186      -6.04481      -3.80563      0.764418    0.00542243    -0.0397709     0.0165642       0.00000       0.00000       0.00000       0.00000       22.8077       27.1203       25.8223       23.2761       18.7906       13.7032       8.93821       5.57960       2.86092       1.43054      0.562615      0.206510     0.0558052     0.0106194       0.00000       0.00000       0.00000       0.00000
   7  24 3832.1506    1.7954  5.0047 11.2965  0.0039  0.1321   0.0379   0.3301    0.1055   0.0000   410.8539       16.6636       26.3478      -2.47372      -21.2049       12.8213       3.05926      -20.4835       2.88420      0.152997     -0.685235    -0.0155946    -0.0791713   -0.00163076       0.00000       0.00000       0.00000       0.00000       26.6818       32.1142       32.6854       28.4357       23.7400       17.1478       11.4962       7.87262       3.98558       2.14258      0.793370      0.299455     0.0780029     0.0134300       0.00000       0.00000       0.00000       0.00000
   7  25 3970.5385    1.4186  6.8675 11.0216 -0.0003  0.1659   0.0279   0.4560    0.0802   0.0000   437.0610      -28.6712       20.6910      -55.1772      -1.63206      -6.93341       12.9968       1.35759      -10.7472    -0.0422422      0.343913     -0.126696     0.0592293    -0.0107369       0.00000       0.00000       0.00000       0.00000       33.5708       41.3185       41.0915       36.7861       29.1860       22.9362       14.6931       9.38955       5.04637       2.49825       1.02011      0.377519     0.0943281     0.0176766       0.00000       0.00000       0.00000       0.00000
   7  26 4109.3074    1.1949  7.8321 10.7646 -0.0006  0.1809   0.0234   0.5304    0.0746   0.0000   510.9557      -5.30740      -10.3696       26.0129       32.3321       20.8405       25.8726      -4.51485      -7.94366      0.881642      0.675221     0.0541294     -0.104739   0.000640020       0.00000       0.00000       0.00000       0.00000       37.4780       45.5465       44.2889       41.5962       32.2469       24.0780       16.3345       10.4653       5.57226       2.91181       1.12925      0.394342      0.100488     0.0192465       0.00000       0.00000       0.00000       0.00000
   8  12 2225.2113    0.9271  0.5673 10.7673 -0.0002  0.0365   0.0426   0.0732    0.0968   0.0000   438.0151      -7.27032       5.06961      -2.24373      -1.54964       4.34011     -0.628799      -4.87101      0.637281    -0.0550632      0.149646      0.273961     0.0709142    -0.0415001    0.00335794  -0.000854496       0.00000       0.00000       5.88002       8.72689       7.55228       7.52517       5.79200       4.26340       3.16893       2.01002       1.36037      0.570413      0.427725      0.122589     0.0684556     0.0177107    0.00522305    0.00107605       0.00000       0.00000
   8  13 2362.8724    1.3180  0.7444 11.1516  0.0010  0.0443   0.0524   0.0874    0.1198   0.0000   441.0861       12.5471       17.1855      -12.3657       8.17642       4.13817      -1.13309      -1.50019     -0.178204       1.36665    -0.0477933    -0.0875958     0.0150651     0.0196253    0.00140628  -0.000930725       0.00000       0.00000       6.41347       10.4770       8.06554       8.24017       6.89039       5.19925       3.94959       2.20347       1.46263      0.660608      0.373936      0.138508     0.0687062     0.0186368    0.00662766    0.00137887       0.00000       0.00000
   8  14 2499.4780    1.5362  0.8875 11.6875 -0.0100  0.0439   0.0587   0.0950    0.1160   0.0000   440.6570       3.32234       14.9577       11.7019      -4.31861       4.77734      -1.30355      -3.81285     -0.617357     -0.146553      0.621059      0.186261    -0.0528547   -0.00638955     0.0103932  -0.000101867       0.00000       0.00000       9.73602       12.4203       12.0092       10.5924       7.70937       5.49090       3.36838       2.24472       1.35248      0.715251      0.358624      0.149099     0.0588901     0.0191887    0.00477254   0.000971497       0.00000       0.00000
   8  15 2636.1414    1.9837  0.7892 12.2828  0.0121  0.0444   0.0773   0.0920    0.1083   0.0000   440.7996      0.757555       15.1038      -3.04663      -7.82805       7.74034      -2.31040      -4.07268       1.36922    -0.0299675      0.629061    -0.0494966     -0.139267    -0.0209729   -0.00659583  -1.63539e-05       0.00000       0.00000       7.13142       9.27418       10.0353       7.45932       7.08779       5.32566       3.09094       2.60253       1.37011      0.698884      0.463073      0.142196     0.0691575     0.0261022    0.00606078    0.00101475       0.00000       0.00000
   8  17 2911.6340    3.1790  0.7328 13.2999 -0.0014  0.0346   0.1203   0.0789    0.1117   0.0000   441.0673       21.4553       20.7550       1.16277      0.641670      0.186675      -1.18633      -3.76688     -0.261055     -0.242342    -0.0921475      0.103771    0.00178930   -0.00458077  -0.000238533  -0.000495569       0.00000       0.00000       6.87065       8.27125       8.01828       7.27885       5.70791       4.37056       3.02929       1.98145       1.10285      0.599395      0.305983      0.132422     0.0494822     0.0162049    0.00409306   0.000786811       0.00000       0.00000
   8  18 3049.2161    3.6729  0.7730 13.3708 -0.0138  0.0406   0.1440   0.0870    0.1277   0.0000   425.8945       20.9785       16.4292      0.575162      -5.95316       4.96540       3.23704      -4.95894      -2.22541     -0.207045      0.350335     -0.198488    -0.0389223    0.00899429   -0.00693204   2.95484e-06       0.00000       0.00000       8.21210       10.9560       10.2180       9.18321       6.97639       4.73726       3.49619       2.08788       1.31092      0.627656      0.376593      0.142425     0.0596557     0.0170202    0.00522504    0.00102466       0.00000       0.00000
   8  19 3186.7232    3.7759  1.0891 13.6213 -0.0077  0.0553   0.1323   0.1222    0.1260   0.0000   417.7534       25.1376      -2.34711      -5.81853       3.38895       8.97311      -2.30974      -4.83687      -1.79646     -0.812040     -0.155278    -0.0971790    -0.0227706    -0.0128744    0.00312256    0.00120960       0.00000       0.00000       11.5418       13.0326       11.9995       9.89756       9.40879       8.12107       5.73663       3.40425       1.98623       1.00091      0.397656      0.208508     0.0807972     0.0264988    0.00690372    0.00117459       0.00000       0.00000
   8  20 3324.4292    3.3330  1.4916 13.2235 -0.0027  0.0546   0.1002   0.1388    0.1111   0.0000   423.6814       35.8454      -3.91410       14.9862       7.39584       1.05090       2.02073     -0.408182     -0.468521       1.42995      0.344541     -0.280486    -0.0437460    -0.0342045   -0.00348291    0.00100810       0.00000       0.00000       10.0989       13.2704       12.0259       11.1057       9.10072       6.67336       4.99813       2.95105       1.82989      0.936810      0.476260      0.201783     0.0828829     0.0247858    0.00735546    0.00140659       0.00000       0.00000
   8  21 3462.5409    2.7302  1.9154 12.8208 -0.0029  0.0640   0.0749   0.1692    0.0938   0.0000   421.4897       25.5610       8.80788      -4.65627       3.50755      -9.80821      -3.35611       1.83782       2.56292    -0.0589638      0.442943      0.632466      0.119982    -0.0117149   -0.00964608  -0.000176558       0.00000       0.00000       12.4643       14.4921       14.0754       13.1362       11.4277       7.75925       6.04577       3.76636       2.30235       1.31227      0.605536      0.290165     0.0995824     0.0312361    0.00902304    0.00146500       0.00000       0.00000
   8  22 3601.0671    2.3951  2.9060 12.1264 -0.0003  0.0793   0.0564   0.2115    0.0961   0.0000   407.7838      -18.3757       21.4230       27.7607       19.6417      -6.18781      -8.64491       1.66010       5.08336      -1.10932      0.212093     -0.202856      0.176611    0.00994276   -0.00974576    0.00204146       0.00000       0.00000       14.6678       17.3981       17.9172       15.8645       13.3586       9.99323       7.07524       4.66148       2.90035       1.52976      0.807871      0.328030      0.135758     0.0425993     0.0110758    0.00184835       0.00000       0.00000
   8  23 3739.6204    1.9350  4.3449 11.5479 -0.0046  0.1071   0.0372   0.2778    0.0891   0.0000   416.9438       11.8408       19.5313       13.9492       7.39193       4.22107      -8.62842      0.913241       9.14080      -3.41167     -0.642178     0.0861765    -0.0329152     0.0442672   -0.00256309   -0.00285349       0.00000       0.00000       19.5903       24.3461       24.7380       21.8540       17.9611       14.2579       9.71652       6.34462       3.86345       2.08678       1.00785      0.454987      0.182196     0.0603172     0.0153164    0.00267048       0.00000       0.00000
   8  24 3878.2474    1.6651  5.6735 11.1829 -0.0037  0.1296   0.0292   0.3602    0.0759   0.0000   430.3103       47.2052       42.0899      -17.2283      -50.1814       19.8580      -7.21813       3.07947      -3.24292      -3.68305     -0.245192      0.175360    -0.0498935    -0.0122553    -0.0216260    -0.0151711       0.00000       0.00000       23.7507       28.3774       29.3799       25.7011       22.3855       17.7387       12.3647       8.21963       5.10194       2.89915       1.31134      0.633615      0.237418     0.0776034     0.0190838    0.00311085       0.00000       0.00000
   8  25 4017.4972    1.3708  6.9012 10.9932 -0.0071  0.1539   0.0249   0.4357    0.0678   0.0000   460.0367       82.0932       48.7159       44.1597       20.4808       15.2793       2.28551      -15.6141       3.99581     -0.251909     -0.982039     -0.294252      0.336493     0.0288962    -0.0301166    0.00269215       0.00000       0.00000       29.3310       36.3091       34.7785       32.8230       26.6260       20.9463       15.1326       9.74266       6.14128       3.17000       1.73491      0.687967      0.289637     0.0854652     0.0221160    0.00389057       0.00000       0.00000
   9  11 2125.1414    0.7444  0.4861 10.5336 -0.0101  0.0297   0.0364   0.0624    0.1007   0.0000   432.3769      -5.36558       16.3734       1.49255      -2.41782      -5.36805      0.998130     -0.407677      0.849491      0.279654   -0.00845120     -0.275147    -0.0876692    -0.0117758     0.0255629    0.00144979  -7.23522e-05   0.000181508       5.57839       6.79611       6.80692       6.11560       4.86342       4.21416       2.81756       1.88646       1.18252      0.696551      0.369338      0.167840     0.0854033     0.0326369     0.0136529    0.00368146   0.000818119   0.000154757
   9  12 2264.5433    1.0199  0.6893 11.0514 -0.0029  0.0389   0.0409   0.0794    0.0971   0.0000   440.4923       19.4638       18.8113      -3.21615       3.31944       7.00180      0.840546      0.280871     -0.619463      0.182239     -0.669278      0.225925     -0.103623    -0.0499496   -0.00166499   -0.00626600   0.000989421   2.65907e-05       5.89204       8.23871       7.99181       7.00704       6.14422       4.40612       3.56737       2.13524       1.53333      0.793364      0.444978      0.254425     0.0949783     0.0470431     0.0171521    0.00475252    0.00139794   0.000229561
   9  13 2402.2741    1.3969  0.7079 11.4269  0.0016  0.0344   0.0554   0.0760    0.1036   0.0000   441.8382      -2.40734       9.12622      -7.15679      -4.24348      -4.11140     -0.198984       1.75153     -0.790518     -0.981314      0.197982    -0.0200124     -0.101107     0.0660215     0.0164339   -0.00588507   -0.00171563  -0.000263499       5.87641       7.48663       6.60132       6.64826       5.34463       4.60487       3.36492       2.38124       1.43338      0.836130      0.453176      0.223582      0.106141     0.0412005     0.0149165    0.00446557    0.00107564   0.000221124
   9  14 2539.5501    1.8650  0.7591 11.9429 -0.0083  0.0340   0.0779   0.0931    0.1063   0.0000   448.3919      -3.40573       23.7548      -3.35543      -4.61503      -2.88430      -2.65944       1.19362     -0.370707      -1.12681      0.542900      0.159705     -0.118320     0.0164858   -0.00398335    0.00204610   -0.00155689  -0.000136309       6.26260       7.76644       8.22233       6.74780       5.75465       4.65030       2.94417       2.25476       1.36898      0.745101      0.417806      0.216307     0.0857221     0.0379693     0.0149357    0.00493175    0.00107417   0.000168004
   9  15 2677.0311    2.3214  0.7416 12.4185 -0.0120  0.0318   0.0927   0.0809    0.1080   0.0000   450.8141      -1.18658    -0.0789950       3.00660       4.96697       3.65109       2.01634      -4.40732      -2.22980       1.00620      0.161395     -0.374089     -0.125925     0.0626336   -0.00463254   -0.00823616   -0.00236533   0.000104211       5.59472       6.84131       6.50304       6.38909       5.19529       3.99890       2.85852       2.10520       1.24180      0.824066      0.406410      0.220944     0.0916341     0.0405519     0.0121933    0.00410474   0.000990882   0.000187450
   9  17 2953.5589    3.5389  0.6145 13.3479 -0.0073  0.0304   0.1620   0.0807    0.1026   0.0000   438.6597       15.4480      -2.95166       11.0731       12.7733    -0.0624333      -10.2093      -2.10370       2.31907      0.359698     -0.506083     -0.466706    -0.0901775    -0.0167864     0.0144479    0.00717437   -0.00124061  -0.000124323       5.58523       6.71623       6.03200       6.01578       4.81566       4.20612       2.99835       1.94629       1.29381      0.769146      0.384763      0.186379     0.0798304     0.0345878     0.0120163    0.00373803   0.000822686   0.000171737
   9  18 3091.6178    3.5099  0.8626 13.4696 -0.0048  0.0405   0.1305   0.0860    0.1184   0.0000   437.9082       1.51112       12.7819      -3.71434      -6.11669       5.91213      -7.95874      -4.59131      0.972691      -1.74610     0.0692649   -0.00493917    -0.0339752     0.0165728     0.0215304    0.00463528   0.000401846   0.000371386       7.11005       8.02597       8.20533       8.23843       6.51957       4.84621       3.69885       2.63635       1.62834      0.938585      0.560883      0.281674      0.129819     0.0472131     0.0171909    0.00481735    0.00117649   0.000221872
   9  19 3229.6384    3.7061  1.0168 13.5095  0.0063  0.0420   0.1188   0.0992    0.1209   0.0000   437.0577       23.9671       2.50160      -8.00538      -4.40664       2.37592      -4.66902     -0.512912      0.463874     -0.713447      0.286586      0.252672    -0.0135485    -0.0335025    0.00949970    0.00198164   0.000195247   0.000193429       8.15970       9.52658       8.52897       8.27053       7.17468       5.85769       4.28049       2.89247       1.86433       1.04716      0.570030      0.263510      0.118027     0.0446004     0.0166946    0.00468137    0.00117972   0.000221627
   9  20 3367.8213    2.9899  1.6425 13.2331 -0.0004  0.0593   0.0832   0.1470    0.0888   0.0000   430.2437       30.3028       30.4842      -9.09057      -25.6375      -5.23930       4.00561      -4.42804       4.70043      0.107246     -0.212351    -0.0908313     0.0695167     0.0266687    0.00389487    -0.0141897   -0.00204624   7.57363e-05       9.74463       12.1222       12.7113       10.9235       10.2010       7.20305       5.74058       3.99448       2.42885       1.48666      0.833599      0.387950      0.201718     0.0733775     0.0271819    0.00881628    0.00228985   0.000325233
   9  21 3506.2950    2.5869  2.2682 12.6964 -0.0035  0.0732   0.0624   0.1768    0.0752   0.0000   416.1943       7.65577       6.51075       4.13502      -6.36657       12.8419       4.53517      -1.23359      0.913984     -0.148056     -0.296362     -0.171313      0.267137      0.131534     0.0356162   -0.00965675   0.000888465  -0.000262190       10.6810       14.9513       13.9193       13.2271       12.2141       8.54436       7.08850       4.58753       3.17342       1.94838       1.01696      0.587339      0.226016      0.108483     0.0349175     0.0106445    0.00297146   0.000476301
   9  22 3645.2952    2.0790  3.3415 12.1854 -0.0066  0.0882   0.0452   0.2212    0.0651   0.0000   428.5772       18.9955       18.7528      -4.84121      -12.3308      -4.74425      -12.3563      -3.54353       3.68192     -0.435961      -2.11596     -0.619357    0.00515866    -0.0161783    -0.0284093     0.0109585    0.00548936   0.000313661       15.2659       19.8095       19.1888       18.0127       14.8530       11.8293       8.69832       6.09557       3.86687       2.28966       1.30698      0.632924      0.304354      0.119149     0.0436663     0.0131100    0.00317528   0.000548936
   9  23 3784.2838    1.8138  4.4334 11.6835 -0.0024  0.1060   0.0355   0.2695    0.0680   0.0000   467.8521       22.6537      -4.30676       12.1008      -1.58433      0.900499       11.4878      -9.86109      -10.4339      -3.70112       2.31901      0.363794     -0.210039     -0.103533    -0.0305764    -0.0162979  -0.000752555   0.000112005       16.5447       22.1912       21.3351       20.0615       17.4243       13.7010       10.6077       7.22124       4.74681       2.76432       1.56722      0.773217      0.367221      0.147433     0.0542493     0.0160419    0.00408771   0.000683718
   9  24 3923.2694    1.4582  5.7747 11.3209 -0.0027  0.1305   0.0270   0.3531    0.0612   0.0000   417.5303       30.3145      -8.22024       3.06550      -11.8217      -31.4714      -4.35371       12.6831      -8.20408      -10.5966      0.516384      -1.16315     -0.476203      0.153592     0.0237766    -0.0230146    0.00731495    0.00156376       20.7992       27.1135       26.3340       25.0511       22.1183       17.0692       12.9631       8.88781       6.23692       3.82670       2.03880       1.15157      0.456167      0.207213     0.0705157     0.0206965    0.00509165   0.000813880
   9  27 4342.6900    0.8625 10.6619 10.5667 -0.0119  0.2455   0.0169   0.6456    0.0471   0.0000   398.0750       77.4772       44.7785      -42.0967       1.45771       29.8120       1.18558      -10.9607       15.7536       1.54639     -0.133929       1.80824      -3.04919      -1.00251      0.427698     0.0964873     0.0177352    0.00233498       38.9802       50.3576       50.7134       47.3826       42.0726       33.2738       24.7997       18.1064       11.8179       7.49948       4.12665       2.19865      0.961708      0.409802      0.137888     0.0421805    0.00956612    0.00151920
  10  12 2302.7913    1.0977  0.7339 10.9679 -0.0086  0.0581   0.0431   0.0795    0.1354   0.0000   432.2446     -0.403930       20.0749       2.88828      -3.24885       3.27156       3.00587      -2.14493     -0.863484      0.997433     -0.442896      0.199486      0.161982    -0.0131041    -0.0420832    0.00213839   0.000779694   0.000970939       12.7738       17.5553       17.5792       16.0330       12.1659       8.60439       5.69624       3.20966       2.01693       1.21045      0.795460      0.355880      0.191516      0.102358     0.0454803     0.0159862    0.00483223    0.00134402
  10  13 2440.8305    1.4964  0.7419 11.6273 -0.0117  0.0314   0.0560   0.0770    0.1066   0.0000   435.6225       11.4776       17.9669      0.924819       1.03002      -1.20953      -4.54134       3.04221      -1.07463     -0.686568       1.37160      0.508422     0.0384429     0.0696106     0.0831666     0.0113209  -0.000772087   0.000508268       5.09319       6.66423       6.31332       6.08087       5.07997       4.07391       3.31130       2.18076       1.60535      0.877895      0.555222      0.303063      0.146237     0.0750914     0.0282666     0.0119730    0.00380910    0.00100997
  10  14 2578.7219    1.9302  0.8324 12.0441 -0.0023  0.0431   0.0673   0.0869    0.0980   0.0000   436.3188      -2.28177       23.0159      -9.91142      -3.42967      -2.54953      -4.74890      -2.86144    -0.0844313      0.403285      0.322887     -0.499482     0.0633459    -0.0306925    -0.0218799   -0.00851345  -0.000795475   -0.00169709       5.12307       8.56891       7.05161       7.59087       7.20298       4.79271       4.66873       2.35827       2.27076       1.18539      0.846718      0.391703      0.220453     0.0909981     0.0402244     0.0159312    0.00420284    0.00144888
  10  15 2716.9819    2.4550  0.8429 12.4417 -0.0108  0.0393   0.0837   0.0791    0.1079   0.0000   436.0689       10.1410       11.5274      -2.80828       2.01905      -5.83104       4.32787      -1.20666     -0.506198      0.646365       1.31459      0.302124      0.333369    -0.0520036   -0.00236222    0.00211954   -0.00499257   0.000193018       5.85035       7.13101       6.65568       8.04709       5.85476       4.66715       3.69432       2.99797       1.79545       1.14569      0.685891      0.422721      0.206114      0.112165     0.0406243     0.0154662    0.00419560    0.00121386
  10  16 2855.7299    3.1413  0.6579 13.0569  0.0007  0.0312   0.1183   0.0707    0.0925   0.0000   435.0184       13.3181       20.1655      -1.64994      -3.94848      -2.49118      -1.26521     -0.383764       1.93310      0.379927      0.218134     -0.203467     0.0112364     0.0642726     0.0310878    0.00455688   0.000624327   0.000574893       5.19046       6.10082       6.38593       6.52032       4.83117       4.13474       3.03639       1.94674       1.27959       1.00543      0.572792      0.302122      0.138333     0.0772121     0.0328502     0.0129022    0.00368526    0.00104156
  10  17 2994.5407    3.6303  0.7530 13.2330 -0.0029  0.0365   0.1260   0.0729    0.1037   0.0000   436.2441       4.93842       10.2279       3.90092     -0.973342      -1.33341       3.77198       3.07623      -1.43415      -1.73526     -0.246698      0.548897     -0.195697    -0.0722530    -0.0253324  -0.000580798    0.00180622   0.000126197       6.94201       7.95731       6.43760       5.46900       5.61697       5.58815       4.60399       3.30668       2.18745       1.26820      0.665135      0.342638      0.161028     0.0709799     0.0277695     0.0113197    0.00378467    0.00103455
  10  18 3133.0334    3.8287  0.9056 13.4824 -0.0073  0.0358   0.1259   0.0870    0.1142   0.0000   432.5676       14.1270       8.11299       3.85843       12.6888      -7.58149       4.39482     -0.745545       1.06789      -1.02189      0.652922      0.370666     -0.288457     0.0627015     0.0156865    -0.0255003    0.00158823   -0.00105972       6.43925       8.14465       8.43637       7.64228       6.29472       4.91063       3.58443       2.53185       1.60160       1.02218      0.582842      0.331327      0.156346     0.0834762     0.0314194     0.0132796    0.00417160    0.00125218
  10  19 3271.4773    3.6043  1.2731 13.0232 -0.0003  0.0425   0.1023   0.1059    0.1243   0.0000   445.8718       8.72839       8.20145       8.95555       6.74519      -5.07830      -3.04426      -5.90764       1.98735      -1.38182      0.853611     -0.248826   -0.00344602     -0.131697     0.0277383    -0.0173390  -0.000265012   5.26659e-05       6.26189       7.65762       7.91462       7.15256       6.84882       5.31771       4.32877       3.10204       2.03685       1.39015      0.744643      0.442141      0.230893     0.0983985     0.0469069     0.0175477    0.00541052    0.00173724
  10  20 3410.1536    2.9845  1.8544 12.8688 -0.0081  0.0573   0.0750   0.1388    0.0879   0.0000   448.0149       1.81076       9.94513      -4.79898       15.2026      -6.69255      0.587570       4.75369      -6.61361      -2.99185     -0.255474     -0.542603    -0.0935375    -0.0266078   -0.00295621    0.00116880   -0.00717732   -0.00132265       9.40153       11.3341       11.9286       10.7986       9.44109       7.33448       5.67845       4.19404       2.76616       1.71547      0.995718      0.587871      0.295727      0.142641     0.0560540     0.0222708    0.00718124    0.00211208
  10  21 3549.3102    2.4242  2.6351 12.5287 -0.0021  0.0677   0.0530   0.1948    0.0681   0.0000   441.0271       13.8216       1.90310       10.7096       20.6393      0.209882      -14.3273      -9.32349       4.27156      0.421570      0.233468      0.204325      0.140967     0.0209171    -0.0204529    -0.0476160    0.00684440  -0.000619799       10.1923       12.2015       13.1209       12.3028       10.6174       8.68195       6.81467       4.79538       3.35374       2.06281       1.26408      0.696335      0.347170      0.175907     0.0714122     0.0284762    0.00954461    0.00257581
  10  22 3688.5223    1.9739  3.8329 12.0308 -0.0000  0.0921   0.0378   0.2260    0.0560   0.0000   454.0675       5.61651       6.00978       25.4293       12.0362       5.55030      -3.68007      -8.17044       1.60851     -0.169621      0.496161     -0.187369     -0.414244     -0.155527     0.0567570     0.0202846   -0.00540273   -0.00343591       13.0623       16.9962       17.0860       16.2308       14.4049       12.0036       9.18698       6.66247       4.68895       2.84730       1.74746      0.983092      0.484492      0.245554     0.0957931     0.0396815     0.0132410    0.00384637
  10  23 3827.9701    1.6407  4.7824 11.6339 -0.0089  0.1060   0.0306   0.2774    0.0566   0.0000   447.9096      -22.5512      -45.0135       8.53354       15.7860      -19.3437       5.84300     -0.520433     -0.659261      -5.38723     -0.114140     -0.226155       1.65687      0.332491     -0.311569    0.00291534     0.0323070    0.00130746       15.8642       20.0317       20.4093       19.8968       16.7197       14.0648       10.6165       8.00325       5.43581       3.40939       2.11745       1.18107      0.617050      0.298221      0.124248     0.0472596     0.0158468    0.00438811
  10  24 3967.6064    1.3668  5.7394 11.4282 -0.0081  0.1286   0.0254   0.3352    0.0518   0.0000   477.8802       2.92855       21.7298      -26.5214      -3.03427       22.4110       27.8536       11.5910       6.99276       1.48363      -1.86160     0.0258122       1.06905     0.0357725     -0.214595     -0.122208    0.00928391    0.00498547       18.0395       23.2280       23.8128       22.3054       20.3809       16.9156       13.1641       9.90239       6.83040       4.34760       2.70703       1.53603      0.746510      0.394169      0.152023     0.0622002     0.0200938    0.00580308
  10  25 4107.3167    1.1609  8.1383 10.9475 -0.0083  0.1636   0.0194   0.4538    0.0468   0.0000   430.2347       41.5949       48.6572       40.2160       7.28219      -11.7674       10.4701      -16.9936       9.64023      -14.1583      -1.10315      -1.27984      0.492735     -0.356745      0.374777      0.211957    -0.0915975   -0.00229710       24.0351       30.2018       31.1148       29.2810       26.6988       21.6095       17.2287       12.6958       8.79641       5.60381       3.45631       1.93174       1.01961      0.482104      0.208828     0.0775565     0.0254696    0.00720448
  10  27 4388.2291    0.7503 11.3200 10.5870 -0.0134  0.2623   0.0157   0.7193    0.0413   0.0000   491.5695       48.0907       83.9534      -23.5485      -14.2068      -18.6655      -1.36002       5.34503       18.4893       8.68324      -5.42178       4.20905      -1.75771      -1.04091      0.922523     -0.112388     -0.131179    0.00651768       38.2375       49.2702       49.3899       47.2271       42.4491       35.9816       28.0147       21.2261       14.4482       9.81621       6.13739       3.28484       1.89172      0.799596      0.388008      0.131334     0.0433788     0.0118680
  11   8 1772.1720    0.3356  0.2070  9.9760 -0.0155  0.0249   0.0215   0.0384    0.0493   0.0000   437.6219       7.77499       12.2965      -5.35230       1.78086       6.81030     -0.353308      -3.25217     -0.391134      0.500151     -0.322782    -0.0743854      0.275836      0.232635     0.0597280    -0.0137547     0.0159126   0.000528569       3.43137       3.87197       4.18183       4.09409       2.71384       3.18753       2.45510       1.82676       1.40401      0.871555      0.418071      0.301745      0.161905     0.0841801     0.0431462     0.0172841    0.00805154    0.00290435
  11  11 2199.7843    0.8596  0.6785 10.4717 -0.0097  0.0477   0.0326   0.0680    0.1174   0.0000   441.5629      0.607295      -9.08879     -0.546352      -3.47664      -4.84915       2.88697       2.11053      0.335781      0.593039   -0.00246506     -0.998246     -0.491136    -0.0116186     0.0855406     0.0270852    0.00875243    0.00260177       5.12911       7.58686       8.62758       5.84308       8.45491       4.19851       5.15860       3.63665       2.09199       2.04309      0.676090      0.783364      0.269808      0.187404     0.0757371     0.0328434     0.0115442    0.00442311
  11  12 2339.9870    1.2839  0.6482 11.0849 -0.0010  0.0294   0.0525   0.0717    0.1478   0.0000   435.1343       4.13995       12.5924      -5.12289      -1.76651      -2.96464       1.12370      -1.32019       1.42673     -0.560331     0.0328154      0.728718     -0.497990     0.0224728     0.0499254     0.0435449    0.00205933   -0.00211027       4.28005       4.94207       4.93388       4.68441       4.60936       3.69936       3.01296       2.04055       1.57379       1.09672      0.666463      0.417169      0.228796      0.110687     0.0543891     0.0214234    0.00989980    0.00328219
  11  13 2478.5140    1.7203  0.7450 11.3414  0.0056  0.0315   0.0579   0.0696    0.1700   0.0000   440.6202       3.52237       9.89320      -7.68703       6.05954      0.637220      -3.81667     -0.146630      0.698103     0.0106261       1.70685     -0.691990     -0.235817      0.153822     0.0527059    -0.0357716   -0.00897647  -0.000188225       4.41505       5.82628       5.91976       5.54538       5.12787       3.71827       3.25191       2.17113       1.55543       1.06176      0.668526      0.389409      0.221310      0.119489     0.0520549     0.0244407     0.0103977    0.00327249
  11  14 2616.9621    1.9846  0.8596 12.2238  0.0038  0.0327   0.0656   0.0819    0.1140   0.0000   437.3208      -4.20242       7.23830       1.33046       2.52057       5.83634      0.534966      -1.03301       1.44059       2.80773      0.572587     -0.769699     0.0382591     -0.133664     0.0163853   -0.00458822   -0.00578710   -0.00164612       4.84874       6.35260       6.48866       5.77840       5.35575       4.28058       3.44174       2.63473       1.66724       1.19136      0.673534      0.400343      0.213745      0.110425     0.0506915     0.0237453    0.00913416    0.00335916
  11  15 2756.1746    2.5870  0.7689 12.7553  0.0024  0.0324   0.0900   0.0768    0.0921   0.0000   439.8886     -0.989277       1.40639       1.44803      -7.02117      -1.09620      -6.08508       2.14422     -0.189794      -1.97588     -0.471685     -0.841931      0.194728    0.00232105    -0.0373057   -0.00223077   -0.00622192   -0.00286774       4.44241       6.46289       6.17648       6.17638       5.17371       4.37010       3.16583       2.30806       1.60847       1.09741      0.721215      0.384559      0.245532      0.109126     0.0580987     0.0232669     0.0103825    0.00329309
  11  16 2895.4226    3.4338  0.7737 12.9878 -0.0005  0.0295   0.1181   0.0769    0.0998   0.0000   440.5435       18.3556       15.5280      -7.01427       3.96506       4.84610      -3.85800      -2.17432     -0.833075      0.247082      0.178509     0.0504614    -0.0769796    0.00456245    -0.0429898    0.00376123   -0.00773953   -0.00107736       4.02923       5.11206       5.69101       4.93202       4.65920       3.65903       2.73885       2.16862       1.40915      0.920139      0.615261      0.359161      0.186758      0.104679     0.0505926     0.0223716    0.00861964    0.00317984
  11  17 3034.6377    3.7317  0.9828 13.1669  0.0003  0.0360   0.1133   0.0878    0.1170   0.0000   435.2708       6.73304       12.3799      -1.44717       3.90136      -1.24207      -4.61014       2.42501       3.07127      -2.65034      -2.19492      0.867534      0.208071    -0.0427062     0.0602673    -0.0104136   -0.00820986    0.00207225       4.62051       6.46765       5.90714       6.34727       5.07779       4.52666       3.59109       2.63929       1.86428       1.19417      0.815977      0.453298      0.238520      0.120390     0.0646317     0.0268100     0.0107663    0.00393647
  11  18 3173.5427    3.8858  0.9750 13.3883 -0.0021  0.0374   0.1175   0.0869    0.1132   0.0000   434.7809       7.89477       12.6614      -1.92941    -0.0971733      -6.12543       3.89156      0.143286      -1.52884      -2.39035      0.408873      0.852491     0.0905527     -0.114542    -0.0193840    0.00400288    0.00145529    0.00195490       4.90079       6.64579       5.80683       6.52651       5.26726       4.89287       3.81645       3.09011       1.99054       1.48419      0.803944      0.543282      0.264796      0.151978     0.0677764     0.0286951     0.0120671    0.00383871
  11  19 3312.3481    3.3272  1.2680 13.2580 -0.0113  0.0405   0.0970   0.1063    0.1072   0.0000   436.7480       27.0629       19.3007      -15.6852      -6.08715       7.87865      -2.66374      -2.00290      -4.98225     -0.167949      0.217851     -0.504456    -0.0585982    -0.0186014     0.0367692    -0.0526194   -0.00696936    0.00374152       5.93603       7.17087       7.43943       7.33911       6.44275       5.21562       4.10545       3.14187       2.29005       1.47529      0.858484      0.535006      0.317246      0.166090     0.0743635     0.0337281     0.0130146    0.00468383
  11  20 3451.7787    2.8939  1.9728 12.6095  0.0022  0.0528   0.0654   0.1307    0.0822   0.0000   433.8086       15.9303       1.76480      -5.28674       1.81492       9.92532      -2.53816      -3.79905     -0.921143     0.0514402      -1.25400     -0.863377     -0.161354     -0.292031      0.150939  -0.000555291    -0.0134077   -0.00430202       7.54610       9.55282       9.32684       9.07147       8.31462       6.89535       5.54240       4.12151       2.87934       1.98710       1.32416      0.760525      0.419262      0.214277      0.102091     0.0469408     0.0169506    0.00604897
  11  21 3591.3965    2.3138  2.8364 12.2178 -0.0027  0.0667   0.0464   0.1698    0.0629   0.0000   437.3224       10.9753       4.42266       9.75625       12.6415      -9.14029       14.3812      -5.94083      -5.38113      -3.03274       2.65738      -1.09106     -0.271792      0.242570      0.155698   0.000192173     0.0193664   -0.00948636       9.30735       10.9711       11.9353       11.4911       9.76258       8.58951       6.88707       5.20834       3.67874       2.49262       1.52119      0.941027      0.519390      0.276244      0.134393     0.0589064     0.0243959    0.00880372
  11  22 3730.9311    1.9160  4.0782 11.8103 -0.0026  0.0871   0.0334   0.2268    0.0534   0.0000   459.3368       13.9284       43.1577       19.3784      -5.97230      0.196163      -9.46549      -1.90195       5.76523       6.10255       1.28585       1.05175      -1.14394     -0.138837      0.100266    -0.0316780    -0.0324117     0.0109370       10.9171       15.5366       14.4453       15.4732       12.8158       11.4203       8.73246       6.55481       4.81511       3.18955       2.06774       1.20489      0.700202      0.355608      0.168541     0.0743710     0.0286342     0.0106028
  11  23 3870.8760    1.5550  4.7881 11.5882 -0.0067  0.1040   0.0281   0.2582    0.0508   0.0000   428.7277      0.969577       17.1783       1.63657      -9.61164      -8.65323       1.43834      -13.9680       12.6977      -1.19727     -0.229212      -1.78396     -0.842058      -1.12327     -0.540522     0.0834899     0.0164391   -0.00210273       13.5683       17.2548       18.3180       17.3489       15.7159       13.3537       10.7333       8.39056       5.84037       4.01467       2.54968       1.51466      0.881026      0.462398      0.220849      0.100006     0.0381461     0.0136798
  11  24 4011.0949    1.2929  6.6140 11.1841 -0.0079  0.1295   0.0217   0.3502    0.0472   0.0000   421.0896      -37.0876       49.9845      -14.5221      -24.1308       15.6751       24.9022       34.1622      -10.9172      -9.44675      -3.24046       3.77147    -0.0474667      -1.71572     -0.286689      0.276265    -0.0603955    -0.0109860       17.8911       22.3601       23.9938       22.6633       19.8547       17.1477       13.8432       10.1145       7.48139       5.10345       3.24362       1.99402       1.12528      0.607191      0.287316      0.132038     0.0512151     0.0187434
  11  25 4151.4360    1.0418  8.1428 10.9904 -0.0050  0.1690   0.0193   0.4510    0.0455   0.0000   399.3808      -3.01515       56.1069      -7.39314      -30.5439       10.1083       25.5900      -28.7071      -4.66138       1.06743      -7.55041      -4.21833       3.45089      -1.22087     -0.197289      0.124105     0.0975214   -0.00840400       23.0498       28.9226       29.4451       29.0763       25.9633       22.2105       18.2900       13.7172       9.86806       6.85523       4.34034       2.61525       1.50780      0.789155      0.372800      0.170461     0.0650610     0.0229027
  11  27 4432.7772    0.7107 12.2037 10.5721 -0.0108  0.2699   0.0153   0.7518    0.0391   0.0000   402.0792      -14.3492       108.463       76.0957       4.77538      -5.40010      -47.8872      -3.47689       19.5485      -6.00696      0.233372      -3.47356      -1.29280      0.925832     -0.627330     -0.522069    -0.0486859    -0.0484912       36.0459       46.3194       48.0643       46.6549       41.4909       35.5920       29.2278       21.7279       16.0496       11.2301       7.13630       4.53707       2.55902       1.36543      0.675307      0.290370      0.112923     0.0401752
  11  28 4572.8008    0.5865 13.8121 10.3489 -0.0036  0.3414   0.0135   0.9189    0.0383   0.0000   430.3521       86.6942       22.3987      -64.8415      -11.7805       3.99975      -5.21102      -25.0437     -0.310332       10.2890      -3.61314      -16.8825      0.156210       1.72938     -0.317777     -0.932260     0.0150509     0.0432445       45.0558       56.6531       61.3371       57.4313       53.2942       44.9844       36.2266       28.2837       20.1823       14.0552       9.18387       5.60443       3.28433       1.78807      0.839236      0.393635      0.140430     0.0515094
  12   9 1949.9782    0.5086  0.4353 10.0895 -0.0031  0.0247   0.0225   0.0552    0.0602   0.0000   438.3268       1.30954       19.9823      -2.71249      -2.88353       3.79103      -4.59501       1.22748     -0.598386      0.970888     -0.182223     0.0620253     -0.185057      0.241613    -0.0516249     0.0128199     0.0255737     0.0149203       3.26956       3.92159       3.96599       3.90715       3.67662       2.99816       2.41761       1.98635       1.43586      0.979391      0.630852      0.367835      0.233999      0.141863     0.0701837     0.0317411     0.0160764    0.00583096
  12  10 2093.5838    0.7124  0.5328 10.3012 -0.0059  0.0250   0.0288   0.0664    0.0733   0.0000   438.8418      0.530444       22.5874      -5.62424       2.02321      -3.21255      -1.55499       1.19565     -0.731707     0.0135760      0.256436     -0.183358      0.645879      0.132152     -0.202498   0.000457769    0.00747594    0.00482268       3.38367       4.07882       4.06406       4.26174       3.56722       2.92827       2.67270       2.09832       1.44101      0.984972      0.655492      0.411760      0.224615      0.124562     0.0677732     0.0306561     0.0164077    0.00587540
  12  12 2376.3002    1.2681  0.8864 11.4454 -0.0067  0.0373   0.0422   0.0882    0.1159   0.0000   438.0347      -1.88261       18.3133       8.70804       3.43241      -1.03676      -6.15384      -5.54871      0.148626       3.28615    -0.0979864     -0.673795     0.0219793      0.240160     -0.126485    -0.0964461  -0.000119956  -0.000987678       4.45953       5.77014       5.89242       5.72699       5.11511       4.20649       3.89864       2.64129       2.16541       1.40253      0.984049      0.562781      0.385101      0.178482      0.108985     0.0512840     0.0226298    0.00896068
  12  13 2515.4478    1.8312  0.7207 11.8391 -0.0018  0.0314   0.0678   0.0692    0.1445   0.0000   441.4094       2.80563       15.0305       4.71717      -2.49481      -6.06861      -3.55327      -2.38807      -3.16890     -0.216924      0.521597     0.0562281     -0.179105     0.0475849      0.246499    -0.0757579    -0.0175727     0.0161943       3.55452       4.97326       4.94526       5.05602       4.40926       3.73767       3.11472       2.32333       1.65759       1.21367      0.776065      0.479941      0.291265      0.161457     0.0890781     0.0425460     0.0182773    0.00912056
  12  14 2654.6675    2.3206  0.7269 12.2972  0.0060  0.0297   0.0779   0.0689    0.1316   0.0000   435.8237       5.16736       20.7232      -2.76300      -1.13489      0.536720      -9.37258      -1.82609      -2.66069     -0.196908     -0.124772     -0.575268      0.301396    -0.0339742     -0.135140    -0.0757887     0.0135252     0.0153043       3.63045       4.31313       4.60130       4.34565       4.41948       3.54238       2.80331       2.34757       1.65306       1.20628      0.764393      0.435045      0.298758      0.176096     0.0882999     0.0436005     0.0185222    0.00815199
  12  15 2794.4654    2.5765  0.7403 13.0467 -0.0058  0.0352   0.0891   0.0734    0.0968   0.0000   434.9285       6.50045       7.22853       1.03219     -0.237804       4.00395      -3.24706      -4.37442      -3.56921      0.956024     -0.245668     -0.257302     -0.424893    -0.0118702      0.180203    -0.0254744    -0.0297805    0.00607141       4.87071       5.46839       5.47384       6.05754       5.18909       3.93438       4.19237       2.80951       2.09409       1.25640       1.12396      0.611645      0.330466      0.162936     0.0897074     0.0499050     0.0291096     0.0104264
  12  16 2934.3964    3.5025  0.7281 13.2216 -0.0127  0.0287   0.1189   0.0657    0.0976   0.0000   439.4155      -1.53567       11.0797       8.11352      -1.35807      -5.11064      -2.67160      -6.73945      0.647625     0.0849901     -0.229753     -0.289883      0.180833    -0.0303185    -0.0922410     0.0331347     0.0140010    0.00709345       3.70856       5.02228       4.78158       4.47214       3.99983       3.49895       3.05256       2.38003       1.72796       1.15120      0.727623      0.430026      0.267742      0.134130     0.0755081     0.0370075     0.0151667    0.00675644
  12  17 3073.8859    3.7567  0.8044 13.5014  0.0015  0.0305   0.1197   0.0727    0.0917   0.0000   436.8720       4.13536       11.9148       2.22360      -1.48563      -8.88412       4.70906     -0.136061       2.61534      0.825622     -0.318914     -0.584340     -0.670820      0.232274    -0.0678606    -0.0551954     0.0136158    -0.0145019       3.93312       4.95923       5.08315       4.97386       4.81154       3.55428       3.28904       2.35212       1.59215       1.19943      0.734173      0.531421      0.269745      0.159532     0.0767262     0.0416910     0.0193450    0.00776834
  12  18 3213.3031    3.6071  1.3073 13.3051  0.0014  0.0436   0.0956   0.1028    0.1009   0.0000   444.3029       5.07700       14.3627       3.54100      -2.09137      -1.80809      -3.02530       1.35677      0.827146      -1.39201      0.119611      -1.24018     -0.588929      0.213575     0.0381054    -0.0580094    -0.0217922    -0.0135563       5.48047       6.53939       7.18878       6.97594       6.19687       5.48185       4.54655       3.18444       2.29484       1.86298       1.16437      0.700734      0.446434      0.253529      0.124190     0.0565259     0.0294335     0.0126060
  12  19 3352.7590    3.3236  1.3938 13.1917 -0.0048  0.0445   0.0873   0.1065    0.0943   0.0000   439.5527       21.7057       13.0489       2.89991      -8.71956       2.98262    -0.0975978      -6.29311       2.11497     0.0988892      0.385836      -1.33362     -0.376399     0.0860296      0.169804    -0.0843726    -0.0223989    0.00906778       5.85248       7.95552       6.96869       7.08497       6.48650       5.72822       4.91078       3.68477       2.81328       1.85319       1.29076      0.756450      0.451514      0.243980      0.118870     0.0606673     0.0235171     0.0109009
  12  20 3492.4775    2.8252  2.3105 12.3882 -0.0009  0.0523   0.0558   0.1368    0.0720   0.0000   438.2085       10.0134       6.26727       5.17058      -8.37128       8.20978      0.208874      -6.01830      -1.90795      -1.26028       2.95381      0.461907     -0.815915     -0.100858     0.0745199    0.00455835    -0.0356075   -0.00211078       6.88135       8.62388       9.12929       8.76400       7.77127       6.68829       5.62906       4.29775       3.10353       2.17253       1.45856      0.886501      0.522471      0.294353      0.151420     0.0746100     0.0345159     0.0146938
  12  21 3632.5835    2.2056  3.1164 12.1225  0.0002  0.0659   0.0411   0.1748    0.0561   0.0000   417.3877       31.2547      -5.76664      -2.78010      -1.74123      -11.7256      -14.3889       1.55208      0.417756      -1.16597      -2.88592      -1.74376      0.431512      0.292504      0.251341    -0.0294395     0.0185194   -0.00282792       8.46130       10.7491       11.6058       10.4795       9.91696       8.38514       6.98046       5.44207       3.98796       2.77750       1.76317       1.13404      0.655017      0.379240      0.194259     0.0966639     0.0410181     0.0176640
  12  22 3772.7933    1.8070  4.5069 11.6953 -0.0015  0.0863   0.0298   0.2233    0.0500   0.0000   443.8627      -5.12525       10.0886       29.9101       17.4934      -22.2360      -10.5924       2.71838       5.90780      0.694053      -3.42172     -0.515648     0.0437363      0.331762      0.184269    -0.0984569     0.0269972    0.00575527       11.0948       14.4709       15.4645       14.7409       13.2127       11.2804       9.01739       7.13009       5.13234       3.56372       2.44414       1.48961      0.929558      0.497238      0.271122      0.135065     0.0567610     0.0252732
  12  23 3913.1448    1.4510  5.9471 11.3906 -0.0051  0.1061   0.0235   0.3022    0.0459   0.0000   437.7148       9.44155      -34.2408       8.80426       19.7340      -9.24882      -16.7827      -24.0783       12.1969       9.82331       2.17792      -4.10872      -1.05877      0.927579      0.729010      0.118332     0.0399066    -0.0150641       13.7198       17.3011       18.1494       17.4904       16.1464       13.9762       10.9823       8.89464       6.47602       4.53487       3.04745       1.92279       1.15899      0.664029      0.340015      0.172033     0.0719410     0.0305175
  12  24 4053.6134    1.1581  7.0135 11.1951 -0.0097  0.1325   0.0200   0.3677    0.0436   0.0000   464.0280       16.2543      -11.6142       16.3737       11.5522      -1.57267      -33.2159      -8.90151       19.6338       8.27490      -1.31561      -3.37862       1.17364     -0.227855     -0.889761     -0.341755      0.185504     0.0382770       17.1675       20.6003       22.4149       21.8894       19.9089       17.0675       14.0864       10.8884       8.02884       5.65450       3.86506       2.45480       1.47069      0.843497      0.439577      0.218725     0.0971455     0.0402516
  12  25 4194.0826    1.0077  9.1370 10.8618 -0.0091  0.1667   0.0168   0.4668    0.0421   0.0000   414.7687       88.5757       58.0518      -41.9758       27.4460      -4.94942      0.614911      -14.0462      -14.6963      -2.01391      0.244053      -4.29600      -7.12082       1.37583       1.47734    0.00628178     -0.193118    -0.0184035       21.2846       25.8370       27.4904       27.0232       24.7975       21.2195       18.2744       13.6540       10.3880       7.36079       5.00023       3.23289       1.93430       1.09621      0.580919      0.287510      0.126076     0.0521957
  12  28 4616.3424    0.5628 16.3886 10.3511 -0.0079  0.4086   0.0114   1.0024    0.0318   0.0000   462.9595       69.1923       103.006      -30.8020       13.9275       49.0717       33.2568      -66.3134       1.83547      -6.88452      -4.26484      -13.5804      -1.60945     -0.663542     -0.510517     -0.931288     -0.117800      0.177978       49.1177       61.0706       68.1362       64.9310       57.7104       52.6364       42.7467       34.8176       25.3318       18.3822       12.6719       8.08668       4.97233       2.96405       1.58867      0.787629      0.346264      0.144898
  13  11 2271.1729    1.0185  0.6368 10.9238 -0.0109  0.0260   0.0352   0.0608    0.0789   0.0000   436.6558      -1.67691       16.2691      -3.99179      -10.2607       7.22784      -1.35014      -1.77967       1.33514      -1.12071      -1.80856     -0.776103      -1.03409   -0.00751018     -0.116669     0.0180745   -0.00191992     0.0189324       3.25451       4.01816       4.15291       4.29415       3.71200       3.17833       2.79814       2.18092       1.59534       1.15539      0.766141      0.500344      0.307350      0.174463     0.0995625     0.0528134     0.0269061     0.0128251
  13  12 2411.8219    1.4386  0.7203 11.5004 -0.0042  0.0272   0.0462   0.0649    0.0900   0.0000   440.7543       2.89088       12.7333       5.74258       2.71983       1.09013       2.76092      -1.45989      -4.67460       2.20774      0.349088     -0.238303     -0.491941     -0.133236      0.275612     0.0285601     0.0205911    -0.0113479       3.49998       4.13230       4.30133       4.16726       4.09496       3.46126       2.80127       2.12868       1.62058       1.25007      0.787595      0.533189      0.347737      0.198325      0.110952     0.0612292     0.0289265     0.0116479
  13  13 2551.7056    1.9710  0.8649 11.8198 -0.0055  0.0313   0.0571   0.0744    0.1438   0.0000   433.6549       7.58882       3.60169       1.33287       11.9494       4.53427      -1.72078       1.19612       3.57688      0.869467     -0.572009      0.818809     -0.217693      0.139295      0.100028    -0.0889259    -0.0149495     0.0311879       3.40959       4.70078       4.87116       4.19948       4.60504       3.45994       3.19266       2.40229       1.78757       1.38514      0.854890      0.587941      0.383444      0.203583      0.130056     0.0617402     0.0311129     0.0135180
  13  14 2691.7333    2.3544  0.7912 12.5091 -0.0077  0.0327   0.0763   0.0721    0.1365   0.0000   444.1527       3.12616       9.98691       5.02179      -3.05512      0.470579     -0.338849     -0.553528      0.992042     -0.572245      0.575445     -0.300312    -0.0745358     0.0744015    -0.0314244     0.0166351     0.0551054    -0.0172012       4.80425       6.40831       7.09140       6.89563       5.92170       4.84172       3.64382       2.51033       1.79187       1.24614      0.828230      0.554208      0.345967      0.195710      0.116846     0.0573206     0.0288715     0.0137681
  13  15 2832.1998    3.0320  0.8191 12.8255 -0.0053  0.0300   0.0969   0.0722    0.1487   0.0000   440.3918       6.65288       15.8122       3.43117       7.48097     -0.226373      0.850494      -4.13869      -1.57696      -1.12934     -0.638435     -0.729620    0.00690088     0.0345669   -0.00269564     0.0690028     0.0302604   -0.00647938       3.58315       4.62330       4.82415       4.73169       4.23713       3.65869       3.07230       2.33125       1.85233       1.35588      0.825015      0.569898      0.332579      0.216205      0.117635     0.0622813     0.0298496     0.0128586
  13  16 2972.6697    3.5962  0.7671 13.3638 -0.0020  0.0381   0.1087   0.0657    0.1129   0.0000   442.6589      -9.41053       3.75045       1.77691      0.850262     -0.962114      -2.67803      0.560078      0.392362     -0.490209      0.399744     0.0346861    -0.0603539     -0.130767     0.0757185    0.00224937     0.0194091    0.00295996       6.57181       9.30426       10.1703       9.65865       8.54677       6.38363       4.78780       3.17251       2.07393       1.38028      0.802802      0.577665      0.301433      0.197083     0.0914616     0.0559829     0.0246481     0.0117053
  13  17 3112.5214    4.0356  0.7726 13.5216 -0.0034  0.0291   0.1273   0.0679    0.0943   0.0000   442.2895       8.45187       13.2946       6.84903      0.800282      -5.22006       4.69164      -4.56892      -1.41166      -3.86683      -1.82755     -0.355344     -0.280741      0.163678     0.0795571     0.0293543     0.0248461   -0.00815612       3.84149       4.82471       4.23027       4.77089       4.23159       3.81468       3.03726       2.51423       1.82308       1.41118      0.913501      0.570092      0.359488      0.210721      0.121433     0.0577413     0.0288944     0.0126656
  13  18 3252.3919    3.4041  1.1090 13.8042  0.0025  0.0403   0.0987   0.1012    0.0883   0.0000   438.6687       10.7362       19.9926      -14.1782      -1.13116      -2.50653      -1.82824     -0.552944       1.77219      -2.74518       2.31849     -0.225995     -0.654707     0.0352797      0.193253    -0.0151975     0.0225437     0.0155723       5.11851       7.16537       7.25127       7.15079       6.41314       5.11338       4.30556       3.11011       2.48508       1.67546       1.11364      0.701160      0.420850      0.266126      0.146443     0.0771514     0.0367307     0.0168149
  13  19 3392.3763    2.9479  1.6368 13.2129  0.0048  0.0456   0.0726   0.1314    0.0760   0.0000   438.6526       14.3108      -2.26694       10.1056       11.1876       5.41150      -3.38469      -5.63658       2.69435       1.66054       1.79304      -2.53716     -0.144925      0.348126      0.134570    -0.0993846    -0.0111594    -0.0140257       5.30972       6.37951       7.24177       6.88680       6.24748       5.49480       4.46451       3.72013       2.74076       1.93884       1.34298      0.897267      0.561153      0.317655      0.182100      0.104090     0.0476118     0.0235535
  13  20 3532.6157    2.5778  2.2313 12.5721 -0.0042  0.0519   0.0525   0.1354    0.0657   0.0000   445.4410       2.47526       6.09572       15.9105      -12.8762      0.686266      -8.63124      -8.28367      -3.92421      -1.23600       1.85789     -0.291090      0.269737      -1.05103     -0.372240     0.0847120      0.117387   -0.00637540       6.53446       8.39806       8.85527       8.78938       7.99561       6.74805       5.53286       4.32679       3.28264       2.35274       1.60926       1.01673      0.645957      0.395560      0.223998      0.115214     0.0552928     0.0256286
  13  21 3673.0912    2.0761  3.4057 12.0206 -0.0019  0.0683   0.0364   0.1838    0.0539   0.0000   438.6030       4.93894       24.0121      -2.81054       8.35444      -9.86807       1.98350      -6.27142      -6.00595      -5.01978     -0.884783      0.109877     -0.515271      0.190175    0.00226922     -0.170493     0.0324861    -0.0197501       7.92327       10.3261       10.5102       10.0814       10.0699       8.40876       7.15592       5.70732       4.19532       3.12843       2.12608       1.49938      0.899988      0.537804      0.287803      0.155013     0.0734519     0.0351456
  13  22 3813.8909    1.7041  5.0301 11.4866 -0.0010  0.0875   0.0260   0.2310    0.0491   0.0000   440.6590      -2.43864       1.75900       22.8878       18.8541      -37.5344       8.92048       7.02327     -0.430299       4.74301      0.761315     -0.224249      -1.05587      0.805334      0.679328     0.0445761    -0.0442957    -0.0350077       10.0625       13.3998       13.6471       13.6846       12.5696       10.9083       9.32194       7.40674       5.61342       3.97731       2.82280       1.82827       1.14855      0.666957      0.378100      0.196295     0.0949613     0.0444873
  13  23 3954.3696    1.3986  6.5874 11.2847  0.0002  0.1084   0.0217   0.3058    0.0459   0.0000   423.0963       19.6136       13.3918       27.1055       1.01025      -29.1634      -5.13701       1.02635      -8.30629      -4.06826     -0.352049       2.83541     0.0233948     -0.795588     -0.127957     0.0153057     0.0719484     0.0597748       12.8073       15.7462       17.1774       17.1265       15.4790       13.7597       11.4534       9.07630       6.95883       5.02656       3.49350       2.31159       1.45906      0.868984      0.491919      0.263113      0.125367     0.0598426
  13  24 4095.3789    1.1365  7.8848 11.0566 -0.0055  0.1357   0.0186   0.3822    0.0438   0.0000   443.5354      -7.78334       45.1679       37.7679      -28.1365      -16.8633     -0.973063      -17.5862       8.11744       11.3288       1.70863      -1.28329       2.20235     -0.414258      -1.62180     -0.168157     0.0257187   -0.00605915       15.7849       20.4337       21.2918       21.7195       18.8708       17.6309       14.3349       11.4100       8.68187       6.47657       4.38123       2.98662       1.85114       1.13691      0.623699      0.342826      0.156292     0.0733394
  13  25 4236.4657    0.9346  9.3440 10.8396 -0.0038  0.1670   0.0164   0.4695    0.0418   0.0000   414.8796       14.7557       25.2672      -35.0339      -40.3130       9.82350       13.6596      -4.75676       9.75644      -19.7657      0.358047      -1.83937       2.49744      -1.09590      -1.22324      0.323565     -0.167366    -0.0206486       19.4127       24.7607       26.4601       25.9316       23.7100       21.3540       17.6594       14.2404       10.7909       7.86338       5.59248       3.65107       2.32167       1.41797      0.786252      0.431910      0.194594     0.0947854
  14   7 1723.5601    0.3046  0.2046  9.9198 -0.0127  0.0180   0.0193   0.0457    0.0418   0.0000   436.4931      -2.55145       9.61003       3.29757       2.11538      -1.74700       1.40915       3.18285      0.596000      -1.34659      0.318065      0.241790     -0.444243    -0.0574512     0.0239746     0.0496055    -0.0273952   -0.00898856       2.20732       2.24699       2.48291       2.68431       2.69863       1.93984       1.93963       1.74420       1.62417      0.880487      0.578725      0.501391      0.312675      0.154216      0.109618     0.0591541     0.0305646     0.0179709
  14   8 1870.7814    0.4426  0.3437 10.0028 -0.0073  0.0228   0.0208   0.0443    0.0550   0.0000   441.4209      -7.32257       13.1207      0.300792      -4.86666      -2.54257      0.658166       1.87973      -2.37992      -1.19247     -0.889063      0.711274      0.112548      0.253776     0.0494536    -0.0349014     0.0625187     0.0126732       3.20352       4.07406       4.02030       3.69506       3.25105       2.81857       2.72536       2.30360       1.89485       1.28598      0.897213      0.522664      0.329610      0.177731      0.105399     0.0532873     0.0303954     0.0160429
  14   9 2017.0736    0.5795  0.4382 10.2322 -0.0051  0.0232   0.0227   0.0518    0.0615   0.0000   436.5532      -2.43480       13.2145      -5.51806      -3.94088      -1.74008      -3.85786     -0.984887     -0.129674      0.610819      0.862449   -0.00759367     0.0690532      0.468286   -0.00520683     0.0730689    -0.0308452    0.00510592       2.36866       3.21800       2.84787       3.31543       3.00199       2.78177       2.04347       1.85861       1.35185       1.08595      0.721724      0.492758      0.287631      0.222996      0.111177     0.0652622     0.0364486     0.0164724
  14  10 2162.5205    0.8276  0.5829 10.6150 -0.0125  0.0321   0.0295   0.0570    0.0713   0.0000   437.7179      -2.92899       17.8410      -4.45606       6.21646      -2.77414       4.62394       3.98526      -1.88788      0.102378       1.02056      0.812359    -0.0455605    -0.0473334     0.0558254    -0.0404152     0.0404624   -0.00712211       4.05925       5.04018       4.74294       5.48750       5.25365       4.45889       3.08659       2.37144       2.00082       1.60903       1.06655      0.554481      0.372724      0.270326      0.173775      0.106554     0.0574501     0.0240102
  14  11 2305.7033    1.1550  0.7284 10.9812 -0.0047  0.0275   0.0351   0.0651    0.0879   0.0000   437.0104      -1.81172       5.19917      -6.68403       7.14822       6.59323      -2.38988      -3.42256     -0.891117      -1.04888      0.130192      0.295177      0.180066      0.239970    -0.0871535    -0.0858105     0.0326648     0.0155768       2.89847       3.84715       3.74147       3.80787       3.76497       3.28217       2.62041       2.33416       1.66318       1.29860      0.920458      0.602902      0.395915      0.246394      0.144089     0.0810946     0.0406188     0.0204218
  14  12 2446.7100    1.4170  0.9262 11.4720  0.0047  0.0320   0.0401   0.0751    0.0889   0.0000   434.1817       2.59526       9.48980       2.41373       1.74924      0.183543       6.42055      -2.78928      -6.05353       3.47124       3.16615     -0.572000   -0.00455614      0.667645      0.192207    -0.0189392      0.112381     0.0135199       3.89332       4.77938       4.83609       5.00166       4.56775       4.06067       3.45831       2.71542       2.15550       1.60764       1.14918      0.694144      0.487266      0.297855      0.171556     0.0962829     0.0504731     0.0249039
  14  13 2587.3544    1.9435  0.8800 12.1581  0.0009  0.0295   0.0560   0.0727    0.0944   0.0000   435.2241       4.47713       7.01391      0.759052       4.56105      -3.55449      -3.58275     -0.117158      -1.25813      0.201660       1.69729     0.0250852     -0.654172    -0.0562903      0.196760    -0.0650232     0.0134872    0.00465710       3.54243       4.05835       4.19682       4.31586       4.13422       3.65955       3.03873       2.43664       1.82607       1.48059       1.02381      0.668517      0.427390      0.272832      0.173634     0.0944913     0.0468368     0.0227839
  14  14 2728.2287    2.6075  0.7648 12.5063  0.0024  0.0271   0.0772   0.0671    0.1239   0.0000   438.7984       7.69696       7.73991       1.98992      -2.72783       9.36659       2.32769      -1.19375       2.45507      0.121646     -0.299441      0.421665    -0.0680060    -0.0402774      0.338492  -0.000929253    -0.0827987    0.00678429       3.18580       4.36684       4.48684       4.42458       4.13445       3.38820       2.78531       2.17580       1.68407       1.19742      0.816892      0.529930      0.351836      0.211906      0.127941     0.0709198     0.0375473     0.0196786
  14  15 2869.3014    3.0976  0.8448 12.9604 -0.0082  0.0317   0.1018   0.0745    0.1566   0.0000   433.1898       3.46280       18.8884       4.25279      -4.27217      -11.9271       5.51737     -0.239554      0.144679      -3.61557       1.11942      0.984401     -0.552707     -0.570188     0.0106340    -0.0646922     0.0279149     0.0209941       3.81819       4.78936       4.80269       4.73514       3.72102       3.77216       3.52622       2.95808       2.32887       1.75912       1.13518      0.734525      0.472396      0.276780      0.145801     0.0848767     0.0443830     0.0228485
  14  16 3010.1967    3.6249  0.7689 13.3519 -0.0024  0.0305   0.1195   0.0707    0.1374   0.0000   436.6368       14.4609       4.83529       3.46870       7.99076      -2.71205      0.823691      -2.36282     -0.827344      0.417176       2.69411      -1.43182     -0.242515      0.110226      0.348451    -0.0780216    -0.0714742     0.0209538       3.59121       4.27884       3.87210       4.42729       4.06982       3.63719       2.81281       2.54774       2.15219       1.63763       1.03784      0.673132      0.394962      0.286697      0.159510     0.0957700     0.0549059     0.0242442
  14  17 3150.6252    3.4635  0.9232 13.8500 -0.0106  0.0320   0.1043   0.0801    0.1015   0.0000   441.9991       10.1354       11.9345       2.66232      -2.32294      -7.38270       3.89480     -0.307576      -3.61737      -1.13782       1.94378      0.599137     -0.368827     -0.143505     -0.246053      0.204144     0.0160870    -0.0181896       3.48284       4.45859       4.72210       4.39903       4.19664       3.83532       3.35303       2.58393       2.18339       1.47447       1.06920      0.785554      0.439148      0.304869      0.167381     0.0901813     0.0493066     0.0240681
  14  18 3290.9206    3.4880  1.4395 13.0687 -0.0086  0.0384   0.0788   0.0982    0.1077   0.0000   441.5738       10.2978       16.2350      -10.5158       4.63730      0.874251     -0.478010      -6.84788       5.38238     -0.828296      -1.48699    -0.0366678      -1.41530      0.374651     0.0999314     -0.167589     0.0162605     0.0533984       4.02868       5.70846       5.64880       5.63327       5.33975       4.60140       3.93980       3.16143       2.38246       1.80644       1.20493      0.854414      0.557574      0.331341      0.196672      0.108244     0.0563559     0.0288971
  14  19 3431.5728    2.8401  1.8780 13.0212 -0.0030  0.0471   0.0625   0.1255    0.0705   0.0000   433.9674       6.11185       12.9356      0.178941      -4.13303       2.55005      0.474631       4.20322      -2.30641      -4.07765       1.28382     -0.376898     -0.889514     -0.458997      0.375587     -0.202288     -0.116904   -0.00981593       5.12675       6.77145       7.09409       7.18906       6.56797       5.84386       4.83208       3.79558       3.00748       2.23479       1.53162       1.07368      0.738871      0.429179      0.258431      0.139328     0.0795885     0.0374099
  14  20 3572.3738    2.4040  2.6792 12.4057 -0.0078  0.0569   0.0454   0.1496    0.0624   0.0000   440.3481       17.3195      -7.93818       4.37576       13.0628       7.09937     -0.334586      -8.31298       2.75268      0.106933       1.03354      -1.02231      -1.31967      0.356169     -0.634653     -0.293572     0.0986661    0.00935275       6.44148       8.40620       8.57634       8.15645       7.77047       7.05974       6.00182       5.00976       4.03947       2.83578       2.07444       1.34833      0.876514      0.526359      0.321539      0.171201     0.0901065     0.0432283
  14  21 3713.2390    2.0208  3.9953 11.7554 -0.0035  0.0688   0.0318   0.1932    0.0542   0.0000   436.9427      0.166025       28.4510      -7.45903       11.0003      -8.50447      -3.05413      -6.00143      -4.94777      -7.06118     -0.403163      -2.44886       2.29211     -0.184406    0.00229387     -0.617315     0.0965441     0.0199512       7.71632       9.59476       10.1473       10.2845       9.48263       8.24637       7.32645       5.91781       4.41465       3.33719       2.39709       1.65562       1.08614      0.657037      0.396039      0.216323      0.113132     0.0574385
  14  22 3854.3827    1.6169  5.8040 11.3513  0.0007  0.0942   0.0229   0.2476    0.0470   0.0000   433.3787       10.0922       8.88401       11.6360      -5.48455       8.29184      -7.29033      -12.3281      -7.66442      -1.22825     -0.948475       1.16094    -0.0381334    -0.0870215      0.846851     0.0717628    0.00458092     0.0429701       9.78368       12.9321       13.8394       13.8999       13.0676       11.4399       9.65727       7.99575       6.16117       4.53225       3.32964       2.23505       1.45154      0.908339      0.549275      0.309167      0.151247     0.0774487
  14  23 3995.1957    1.2936  6.9623 11.2508 -0.0047  0.1162   0.0202   0.3116    0.0432   0.0000   443.3001       23.3102      -5.15415      -17.2378       17.0910       3.85923      -3.60019       1.02509       20.6396      0.863835      -9.05897       2.66221      -1.92809     -0.619422      0.544036     -0.243630    0.00923604    -0.0845957       12.4383       16.1260       17.4518       17.1893       16.5302       14.1044       12.2719       9.73584       7.57387       5.77914       4.06801       2.82755       1.85618       1.18075      0.692958      0.393873      0.200645      0.100227
  14  24 4136.5634    1.1014  9.3462 10.9195 -0.0079  0.1481   0.0171   0.4341    0.0436   0.0000   451.0272       16.6388      -12.9942       15.8466       1.92351      -3.76318      -7.84378      -12.1534      -3.47355      -5.28649       11.9409       7.88969      -5.95619      -3.01014      0.351653      0.854650     -0.377487     -0.275143       15.7120       19.9107       22.0873       21.4264       20.5896       18.1577       15.4606       12.6739       9.66948       7.27791       5.30117       3.61137       2.43398       1.51542      0.892591      0.515185      0.255325      0.130954
  14  26 4419.7696    0.7035 11.5116 10.6550 -0.0147  0.2329   0.0150   0.6563    0.0380   0.0000   467.9363      -10.8296       23.7074       32.5486       12.0103      -24.3028      -12.3973       19.6004      -58.7264      -12.1998       10.4783      0.709220       6.75553     -0.276917     -0.295463     -0.574825      0.184895     0.0422895       24.8036       32.5948       34.0483       34.3320       32.3155       28.6032       24.4276       20.1480       15.6596       11.8697       8.39532       6.01985       3.91842       2.53487       1.47691      0.849232      0.432764      0.218416
  14  27 4561.2447    0.5574 13.2514 10.4948 -0.0083  0.3117   0.0124   0.8425    0.0328   0.0000   355.9470       16.2278       59.1020      -42.3249       31.5938      -36.3045      -25.6975       10.1616      -27.2818      -2.27934      -16.2783      -2.11396      -4.08264       7.61814       2.47375      -2.79473      0.469535      0.713563       32.5517       42.1654       45.2741       44.9101       42.8880       38.1397       32.2132       26.8360       20.7285       15.8869       11.4583       7.93785       5.26988       3.42010       2.02881       1.17091      0.580535      0.293441
  15   9 2049.6056    0.6694  0.5338 10.2876 -0.0012  0.0221   0.0245   0.0589    0.0734   0.0000   436.9676      -1.68515       8.32699      -4.52383     -0.421509       2.44559       4.39787      -1.11195       2.04346       1.98511       1.91991      0.736385      0.367989      0.138519    -0.0612606    -0.0134256     0.0133063     0.0151921       2.61125       3.08497       3.17590       3.40809       3.19741       2.61304       2.43837       1.94830       1.62421       1.16086      0.898538      0.634391      0.383992      0.226892      0.161293     0.0971130     0.0503302     0.0264888
  15  11 2339.5330    1.2374  0.7447 11.2328  0.0005  0.0269   0.0375   0.0658    0.0777   0.0000   436.9948       4.04266       16.6319       4.32397      0.456160      -2.57298     -0.445507       1.14420     -0.157669      0.190601       1.69048     -0.490889     -0.405266     -0.832150    -0.0649735     0.0438832     0.0575552    0.00364210       2.90869       3.74952       3.81760       3.96474       3.58555       3.19611       2.91190       2.16118       1.79263       1.29373      0.995045      0.653254      0.450945      0.298937      0.162165      0.100691     0.0542952     0.0291870
  15  12 2481.0806    1.5886  0.8248 11.6569 -0.0021  0.0265   0.0441   0.0671    0.0825   0.0000   439.5020       8.51789       15.0935       4.80763      -4.59292      0.260297       1.44909      -2.53965      0.559098       1.20775      0.299271     -0.151253     -0.232747   -0.00956079     -0.365991    0.00855488      0.109763    -0.0286487       2.80043       3.69046       3.78788       3.86453       3.58044       3.13239       2.83423       2.30292       1.71861       1.36723      0.924474      0.710892      0.456798      0.291033      0.181153      0.105620     0.0544337     0.0297303
  15  13 2622.3603    2.1275  0.7730 12.2881 -0.0047  0.0267   0.0637   0.0658    0.0832   0.0000   439.5022     -0.461773       12.4309       3.28134       5.37618      -2.66019      -2.31622       2.24501      -1.54685     -0.659840     -0.982458       1.44462     -0.390431      0.226905      0.108891      0.211952     0.0794009    -0.0259184       2.90180       3.98453       3.85759       3.85871       3.55598       3.35360       2.87680       2.53205       1.91009       1.52761      0.965038      0.804586      0.441718      0.327111      0.168258      0.103550     0.0559485     0.0310239
  15  14 2764.2327    2.7449  0.7818 12.8743 -0.0007  0.0280   0.0828   0.0697    0.0846   0.0000   438.2945     -0.748751       9.87645      -1.86643     -0.535408      -5.45590      -3.95302       1.08150     -0.745631      -3.91887      -1.32171      0.352900      -1.32351      0.190715    -0.0393519    -0.0290514     0.0807431     0.0766755       2.83374       3.62065       3.43343       3.70311       3.71537       3.22720       2.70350       2.17854       1.59040       1.43426      0.982600      0.653669      0.465852      0.277870      0.183771      0.109899     0.0645262     0.0324542
  15  15 2905.8661    3.1788  0.7867 13.0956 -0.0120  0.0281   0.0961   0.0677    0.1201   0.0000   437.0437       3.94926       13.2571       2.62505       3.88322      -2.39023     -0.185348      -4.02940     -0.695086     -0.644332      0.198912      0.214613    -0.0614291      0.225440      0.560566      0.111815    -0.0813534   -0.00118161       3.60039       4.86827       5.39918       5.47215       4.99815       4.10558       3.29182       2.53880       1.78592       1.27343      0.908480      0.642718      0.409001      0.272001      0.170728     0.0978482     0.0549132     0.0287278
  15  16 3047.1567    3.6778  0.8259 13.4443  0.0017  0.0349   0.1125   0.0702    0.1314   0.0000   436.8333       14.5973       12.6324       6.56675       5.59838      -1.30123      -2.95559      -2.34001      0.796352       3.07123      0.207371     -0.488020      0.590408     -0.476459     -0.295628      0.141111    -0.0207887     0.0142782       4.74822       6.28852       6.29762       5.65560       4.88789       4.19928       4.19642       3.80388       3.09884       2.30281       1.56052       1.00887      0.612404      0.341925      0.190095      0.111811     0.0581766     0.0319642
  15  17 3188.0522    3.7166  0.9332 13.7159 -0.0079  0.0319   0.1103   0.0753    0.1303   0.0000   437.5881       7.53643       20.2997       2.04495     -0.999387       6.25903      -1.68188       2.43919     -0.417962      -3.37910     -0.123840      -1.00890     0.0763088    -0.0605766     -0.211626      0.182309    -0.0637872     0.0197137       3.29948       4.28080       4.14525       4.38878       4.23392       3.62576       3.30627       2.59860       2.11969       1.49596       1.13340      0.828229      0.567328      0.354553      0.215811      0.119801     0.0690759     0.0375943
  15  18 3328.9322    3.3263  1.4737 13.2872 -0.0013  0.0390   0.0787   0.1064    0.1041   0.0000   445.4575       8.00219       7.14997       3.97383       2.88555       1.23432      -4.55343       2.92508      0.106453     -0.368678      0.487278     -0.374998      -1.00749     0.0749931     -0.274712     0.0963435    -0.0532630    -0.0506048       3.91131       5.14506       5.25351       5.48157       4.79931       4.76708       3.91076       3.32977       2.45801       1.88753       1.44065      0.999208      0.692262      0.451833      0.271473      0.155243     0.0844228     0.0449973
  15  19 3470.1033    2.6175  2.0811 12.9764 -0.0030  0.0506   0.0560   0.1335    0.0733   0.0000   440.2899       9.84421      -4.03053       9.33001      -2.25525      -4.97662       5.09642      -4.99824     -0.237995      -1.47682       2.70376     -0.990961     -0.645428      0.286064      0.740807    -0.0464268     -0.164328    -0.0477087       5.25487       7.12341       7.07009       7.41933       6.74733       6.46635       5.27390       4.41492       3.33241       2.57596       1.80426       1.41499      0.912030      0.609494      0.357775      0.215688      0.110680     0.0598579
  15  20 3611.3917    2.2832  3.0152 12.2545 -0.0026  0.0583   0.0406   0.1568    0.0658   0.0000   441.1145       19.8045      -3.73789       4.62831      -16.5203       6.19879      -5.79222       1.06870      -2.91139     -0.556848       1.28613     -0.857179      0.229423    -0.0583290     -0.260899     -0.213374     -0.101207      0.110382       5.87304       7.71072       8.10962       8.18041       7.73337       7.05070       5.77366       5.02888       3.85383       3.06335       2.14735       1.52733       1.01026      0.646256      0.409648      0.238291      0.132527     0.0706643
  15  21 3752.6071    1.8876  4.3924 11.7285 -0.0047  0.0734   0.0286   0.2056    0.0514   0.0000   432.5885       12.5269       14.6738      -14.1066      -7.28802       7.30061       20.6166     -0.712752       8.10366      -5.38643     -0.361918       2.56025       1.91165     0.0255679     -0.383376      0.208868    -0.0823514    -0.0347113       7.19042       9.62315       9.92492       10.2005       9.58249       8.61227       7.53691       6.27893       4.92901       3.90999       2.79521       1.98020       1.32150      0.841585      0.531895      0.309663      0.168173     0.0878946
  15  22 3894.2914    1.5315  6.0804 11.3258 -0.0030  0.0936   0.0218   0.2611    0.0468   0.0000   437.3626       5.69219       2.50833       4.30839       13.1493     -0.683751      -9.93430       5.64156      -8.23599      -1.56848      -2.88978       2.27934      0.931865     -0.918822       2.14640     -0.109887     -0.358282      0.108084       9.66004       12.4167       13.5299       13.4497       12.7211       11.4760       9.79075       8.05625       6.57217       4.80710       3.53361       2.56569       1.72240       1.11622      0.682820      0.412646      0.213644      0.119110
  15  23 4035.5515    1.2478  7.7501 11.0909 -0.0002  0.1184   0.0183   0.3344    0.0428   0.0000   405.0769      -14.2984      -3.50478      -15.5326      -21.7783       14.4252      -19.8279      -2.31942      -17.4856     -0.901254       6.56530       1.51308      -2.90728      -1.46819      0.315335      0.442104      0.396899     0.0156671       11.8174       15.3479       16.4492       16.0089       15.5746       14.2948       12.2426       10.0391       8.25925       6.10338       4.61737       3.22484       2.25028       1.43714      0.888159      0.534899      0.275981      0.150261
  15  24 4177.3509    1.0387  9.7052 10.9037 -0.0041  0.1471   0.0161   0.4467    0.0404   0.0000   430.7202       4.67788      -33.1989       25.0736       15.9417      -36.6382       6.90415       5.45342      0.108699      -16.4811      -5.11162     -0.828189      0.665352       2.18787      0.418281     -0.125749     -0.616187     -0.470269       14.6425       18.9146       20.9260       20.4617       19.3638       17.7553       15.0728       12.5708       10.2237       7.58322       5.80375       3.98543       2.72400       1.80523       1.10285      0.663885      0.348457      0.189498
  15  25 4319.4072    0.8219 10.5524 10.7873 -0.0045  0.1855   0.0151   0.5382    0.0376   0.0000   417.7288       47.3820       29.0850       21.3529      -32.4876      -30.5582      -14.1459       10.4589       4.65056      -21.2095      -4.83432       4.41282       3.45913      -5.06023      -2.59871      0.270816      0.726656     -0.110850       18.4337       23.0403       26.3127       25.3237       24.2985       22.2084       19.0288       15.9312       12.5376       9.83833       7.18534       5.09452       3.47578       2.28214       1.43717      0.853957      0.452938      0.243805
  15  26 4461.3779    0.6578 12.9574 10.6018 -0.0056  0.2537   0.0139   0.7310    0.0367   0.0000   442.4147       7.67849      -66.5828       3.37544       1.77246      -9.57753       26.2183      -1.79569      -24.1163      -13.1631       8.39694       4.16860       11.9768       1.13787      -3.23669      0.114154      0.569086      0.297588       24.5411       32.5760       34.5747       34.5777       32.8272       29.8879       26.1716       21.7561       17.4785       13.3848       9.98682       7.19337       4.83653       3.24878       1.99887       1.19626      0.622657      0.337117
  16   7 1783.2419    0.3604  0.2642  9.9574 -0.0076  0.0183   0.0178   0.0385    0.0425   0.0000   438.0400       4.10864       13.7445      0.833423      -2.27959    -0.0462572       1.22520     -0.172430     -0.247055      0.295135     -0.131902      0.392843     -0.227523     -0.189130      0.164116   -0.00949823    -0.0131525     0.0228408       1.93025       2.14876       2.43201       2.76894       2.24844       2.01565       2.00715       1.64491      0.988582      0.933930      0.745609      0.462057      0.325458      0.235275      0.136390     0.0849189     0.0518719     0.0290268
  16   8 1933.1297    0.5269  0.3735 10.0886 -0.0109  0.0198   0.0218   0.0405    0.0527   0.0000   435.7480      -4.42638       12.2903      0.457611      -2.40551     -0.652809       1.46344      -1.24602      -1.24926      -1.38878       1.26080       1.08508     -0.738783     -0.194334      0.247882    -0.0203233     -0.101081   -0.00528980       1.91397       2.66115       2.56452       2.80977       2.69636       2.35412       1.92396       1.71655       1.26300       1.04475      0.706790      0.515334      0.420930      0.238980      0.176019     0.0873654     0.0595273     0.0305600
  16   9 2081.5460    0.6702  0.5129 10.3812  0.0037  0.0258   0.0262   0.0546    0.0678   0.0000   435.2836     -0.232787       15.7227      -1.87485      -1.62959      -1.76328       1.64586       3.72392     -0.948748      -1.99154      -1.87640      0.289772      0.801816      0.501409     -0.248873      0.163495     0.0210617     0.0485719       2.85313       3.66764       4.11387       3.67918       3.73383       2.92933       2.86611       2.39672       1.80087       1.59434       1.04023      0.710712      0.509185      0.278866      0.194934      0.118630     0.0604459     0.0401181
  16  10 2228.4190    0.9586  0.6411 10.9521  0.0051  0.0323   0.0306   0.0584    0.0757   0.0000   440.4223       4.58940       10.2862      -5.31505       3.55048       2.64351       2.03645      -3.85652     -0.792094      -1.88026      0.356806      0.609996      -1.29459     0.0127688      0.128932     0.0684953    -0.0585821     0.0521876       3.69378       4.09847       3.39013       3.39646       3.87584       3.63055       3.16966       2.63478       1.82388       1.26215       1.09615      0.889917      0.644374      0.480777      0.307079      0.187301     0.0935603     0.0421644
  16  11 2372.6124    1.3272  0.7722 11.3756 -0.0014  0.0261   0.0384   0.0642    0.0782   0.0000   440.2603      -2.59804       14.1039       1.56012       7.60918     -0.274257      -1.78470       6.73971      0.349030      0.586945       3.27200      0.790146      0.530647      0.568570     -0.363549    -0.0474514      0.104439    -0.0230465       2.61668       3.48377       3.54098       3.59332       3.32953       3.01728       2.72808       2.16518       1.91134       1.41811       1.08172      0.678282      0.509492      0.318309      0.205334      0.118803     0.0687109     0.0396311
  16  12 2514.7665    1.7086  0.8823 11.8223 -0.0026  0.0269   0.0449   0.0687    0.0839   0.0000   435.6300       5.37910       9.25617     -0.938265      -2.88767     -0.933385       3.74846       1.15869     -0.376493       2.06338       1.13603     -0.870078      0.683581    -0.0173320     -0.104805      0.379584    -0.0336667   -0.00983336       2.76725       3.48483       3.55128       3.56006       3.26775       3.02344       2.72815       2.37602       1.97564       1.52258       1.15658      0.770676      0.540076      0.340518      0.217739      0.130745     0.0780713     0.0423803
  16  13 2656.9739    2.2730  0.8055 12.2594 -0.0026  0.0263   0.0597   0.0578    0.0853   0.0000   440.6175    -0.0876744       10.3070       1.19144       2.95846      -3.68003      0.362245       1.27256     -0.923349     -0.714759       2.85707       1.19140      0.215464     -0.130747     -0.121523     0.0830735    -0.0896196    -0.0218823       2.57909       3.29123       3.34807       3.49705       3.53438       3.09619       2.50061       2.03752       1.76501       1.32861      0.995483      0.688431      0.456442      0.314124      0.211656      0.126917     0.0783762     0.0443684
  16  14 2799.5712    2.7786  0.7936 12.7764  0.0010  0.0254   0.0776   0.0656    0.0812   0.0000   435.6712     -0.452857       11.5593       10.5965      -3.13717      -1.40770      0.328619      -4.99839     -0.478401      0.569952      -1.25475     -0.158387      -1.16959     -0.561561      0.215587     0.0835373    -0.0510537     -0.102500       2.74959       3.33007       3.28127       3.24536       3.01757       3.04568       2.80347       2.24970       1.73587       1.32660       1.02853      0.716944      0.565768      0.353042      0.221656      0.134943     0.0721540     0.0402211
  16  15 2941.8361    3.7011  0.7501 13.3406  0.0009  0.0239   0.1032   0.0611    0.0861   0.0000   437.9849       4.71372       15.7195      0.502248      0.925830      -2.45218      -3.63351      -1.91201      0.291651     -0.362031    -0.0312334     -0.205621      0.233701      0.144267      0.109698    -0.0767426    -0.0152265     0.0300818       2.17608       3.03308       3.16765       3.04632       3.13556       2.82939       2.26910       1.99360       1.53948       1.15547      0.957891      0.624988      0.416029      0.292536      0.174566      0.120907     0.0695934     0.0390548
  16  16 3083.4900    3.7303  0.9456 13.3267 -0.0064  0.0303   0.1009   0.0730    0.1511   0.0000   439.0656      -1.84348       15.4720       8.39345      0.273767      -7.19616       2.90955       2.86393      -1.62309     -0.475037     -0.776367      -1.47045      0.151432     -0.107825      0.125420      0.156381    0.00366037    0.00596198       3.39923       4.15493       3.91491       3.76814       3.87820       3.64163       3.15276       2.65951       2.33578       1.90248       1.36994      0.951436      0.587767      0.392951      0.243501      0.159349     0.0910452     0.0552971
  16  17 3225.0292    3.6345  1.1077 13.4974 -0.0058  0.0341   0.1005   0.0853    0.1517   0.0000   439.4962      0.394049       11.3161      -8.25924      -4.47164     -0.246189      0.325883      -1.69315      -2.94106    -0.0497863      0.480012      0.301866     -0.368821     -0.113496    -0.0540868      0.255100    -0.0515646    0.00429304       3.32468       4.50573       4.42078       4.49442       4.09565       3.89464       3.41304       2.96273       2.44270       1.89141       1.38138       1.00168      0.632827      0.454098      0.254634      0.173939     0.0904436     0.0550017
  16  18 3366.4340    3.1325  1.4979 13.1952 -0.0125  0.0407   0.0772   0.1011    0.1171   0.0000   445.6201       7.83128       6.90186       5.54022      -3.04953       1.12145       11.4366      -7.27824     -0.619092      -1.78057      -1.26119       1.32299     -0.247172    0.00460732     -0.142533     -0.124197      0.240039     0.0475161       4.18427       5.34865       5.94110       5.21691       5.21663       4.61725       4.33051       3.66716       3.01487       2.32308       1.71379       1.21391      0.789482      0.512897      0.320217      0.201276      0.117739     0.0604529
  16  19 3508.0042    2.5965  2.2586 12.8445 -0.0050  0.0489   0.0541   0.1384    0.0760   0.0000   445.6270       3.32604     -0.876299       6.96077      -2.80580    -0.0296811      -5.40407       6.57187       1.38465      0.382476     -0.152550      -2.08880     -0.294152      0.827917      0.322327      0.561851      0.268170     -0.148274       4.73779       6.32970       6.47959       6.78494       6.39347       5.71074       5.03160       4.15289       3.38713       2.62693       2.00394       1.39238      0.944156      0.640516      0.413913      0.251207      0.146554     0.0844183
  16  20 3650.0042    2.0782  3.4528 12.1995 -0.0082  0.0657   0.0356   0.1786    0.0571   0.0000   435.8165       24.6281       18.1733       17.9737       13.0572       19.7148       1.78025      -14.7791       4.83567       5.19637      -2.52067      -2.80416       1.05509      -1.62527     -0.295874     -0.254046    -0.0965334    -0.0355992       6.14924       7.92688       8.33622       8.41581       8.39602       7.36951       6.66831       5.55520       4.57890       3.48221       2.53147       1.94755       1.36995      0.900359      0.560242      0.356486      0.196767      0.110603
  16  21 3791.7306    1.8049  4.5677 11.7015  0.0007  0.0764   0.0267   0.2022    0.0524   0.0000   447.6166    0.00349842       15.1514      -3.06894      -7.06333      -2.63368      -4.06785      -6.29764       7.58541      0.671787       3.40591      -2.80336      -2.09709      0.873792      0.928645      0.142075     0.0164860     -0.102658       7.01806       9.31984       9.77129       10.1071       9.43414       8.76809       7.66664       6.66549       5.20135       4.09649       3.15260       2.21947       1.57912       1.03809      0.667134      0.411138      0.226074      0.127699
  16  22 3933.6779    1.5025  6.4145 11.2082 -0.0049  0.0929   0.0198   0.2587    0.0454   0.0000   431.0563       20.0136       24.3944      -32.5094      -13.1435       11.8010       2.77829      -14.4682      -7.88389      -4.22969       6.81124       1.53963      -5.84223      -2.10139      0.998057      0.522567     -0.580083      0.329118       8.97750       11.5327       12.8410       12.8273       11.9075       10.9518       9.59887       8.06192       6.40513       5.07657       3.79509       2.72185       1.88375       1.23582      0.819175      0.499973      0.279812      0.160105
  16  23 4075.7010    1.1793  7.7414 11.0704 -0.0003  0.1165   0.0171   0.3266    0.0406   0.0000   421.5224       43.7159       21.7081       1.37383      -14.1181      -9.72137       8.21782      -9.60270      0.738056       7.64987      -1.94627      -3.67283       2.73796      -1.66834     -0.775923      0.255886      0.317015    0.00987114       10.8467       14.0661       15.4711       15.3281       14.7842       13.5471       11.9177       9.91233       7.95022       6.35722       4.68119       3.46207       2.41746       1.62634       1.04375      0.652332      0.357175      0.203331
  16  25 4360.2672    0.7783 11.7757 10.7472 -0.0034  0.2072   0.0147   0.5998    0.0369   0.0000   439.3464       51.0780      -41.1310      -18.7834       27.1216      -34.2859      -12.6853       48.5105      -5.27662      -24.1383       5.16522      0.584639      -7.48964      -2.02357    -0.0890916      0.351996      0.578388      0.283938       18.6418       24.5897       27.0139       27.0601       26.3614       23.7100       20.7899       17.7180       14.1978       11.1323       8.65060       6.09371       4.35321       2.97248       1.88795       1.20199      0.646782      0.374065
  16  26 4502.5460    0.6900 16.1520 10.5257 -0.0013  0.2863   0.0109   0.7649    0.0299   0.0000   483.5510       59.9655       48.8275       21.7998       15.0228      -13.5095       29.3783      -22.2555      -35.7237      -10.2516       9.26002       6.23075     -0.755610      -3.00117      0.480961     -0.568817     -0.732109     -0.143936       26.3958       34.5426       37.2309       37.4223       36.0246       33.0523       28.8547       24.9131       20.0407       15.7596       12.0865       8.61484       6.13953       4.18953       2.66166       1.68036      0.912895      0.528840
  17   6 1657.0378    0.2748  0.2106  9.7981 -0.0051  0.0262   0.0157   0.0429    0.0370   0.0000   438.5663      -2.30928       9.50615      -3.21568       1.11669     -0.581747      -2.26655      -1.33725     -0.227852    -0.0318097     -0.610007     -0.284189     0.0543644     -0.184750     -0.177866     0.0863622     0.0642151    0.00613006       2.26604       2.29381       3.42617       3.28364       2.39684       2.79683       3.33194       1.98602       1.37189       1.52453       1.28527      0.545037      0.578231      0.465851      0.252825      0.146446     0.0917677     0.0652252
  17   7 1811.9626    0.3719  0.2852  9.9552 -0.0110  0.0174   0.0176   0.0397    0.0413   0.0000   438.1766      -5.43842       8.59556       1.71511      -6.55771      -2.84087       2.42886     -0.266056     -0.933379      0.738711     -0.254574      0.993867     -0.242368      0.385606     -0.104902      0.107154    -0.0605962    -0.0222317       1.91108       2.37389       2.72251       2.91093       2.65117       2.37122       2.02272       1.59647       1.20681       1.05684      0.764503      0.488706      0.352526      0.261299      0.167035     0.0970973     0.0562795     0.0408216
  17   8 1963.3169    0.5293  0.4228 10.2123 -0.0136  0.0205   0.0203   0.0478    0.0498   0.0000   437.3644      -3.73581       14.4364      -3.34709      -1.01054       1.55393       1.27144      0.982128       1.76441     -0.749364       1.51076      0.690460     -0.103581     -0.234275      0.325403     0.0217769     0.0149475     0.0365432       1.83678       2.22862       2.55282       2.37587       2.47999       2.20422       1.84203       1.50234       1.37549       1.05877      0.808849      0.538942      0.392494      0.247533      0.183938      0.110809     0.0623530     0.0420873
  17   9 2112.9837    0.7687  0.5499 10.3800 -0.0085  0.0233   0.0240   0.0483    0.0627   0.0000   433.9786     -0.628441       10.9913       2.53080     -0.715444      -5.89619       3.00969    -0.0727564     -0.738600    -0.0782620       1.06911       1.43395     -0.526406      0.296996      0.228167     -0.163821     -0.120705    -0.0301806       1.99022       2.76054       2.80640       2.70247       2.70963       2.28744       2.20075       1.87344       1.42091       1.27958      0.922665      0.684907      0.451537      0.297572      0.199813      0.126769     0.0753836     0.0466338
  17  10 2260.3044    1.0263  0.7807 10.8784 -0.0052  0.0260   0.0281   0.0644    0.0797   0.0000   443.1786     -0.222133       18.0929       1.87023      -1.30365     -0.155872      0.318052      -2.48799     -0.482105     0.0907102       2.33080     -0.274039      0.387449     -0.214191     -0.250856     0.0168565    -0.0693826    -0.0805869       2.28576       3.03168       3.23289       3.30663       3.26644       2.87333       2.42563       2.20439       1.65336       1.24954      0.948387      0.744318      0.511452      0.360736      0.242135      0.146539     0.0872489     0.0508352
  17  11 2404.9910    1.4098  0.9058 11.3805  0.0008  0.0283   0.0351   0.0649    0.0842   0.0000   440.7860       2.49394       11.4329       2.70324       1.56004       2.60651       1.35172      -1.24122       1.74581      0.802875      0.396866     -0.720129      0.544964     -0.393578      0.102036     -0.262197    -0.0419824    -0.0213583       2.50788       3.40812       3.24477       3.47271       3.34539       3.13132       2.73471       2.25923       1.91448       1.45820       1.11319      0.820454      0.593341      0.414774      0.266957      0.174350      0.100225     0.0612241
  17  12 2548.1127    1.8086  0.9067 11.9164 -0.0000  0.0286   0.0457   0.0672    0.0817   0.0000   440.8700      -5.50196       11.6324       2.68890      0.167541      -1.13443      -6.02736     -0.370655     -0.482084      0.583861      0.962414     -0.461567    -0.0257505      0.405871      0.349832    -0.0578871    -0.0808414    -0.0506423       2.45816       3.29091       3.50052       3.25865       3.63894       2.90262       2.77865       2.34186       1.79652       1.52414       1.07416      0.834568      0.587978      0.369884      0.263235      0.158641      0.101363     0.0567894
  17  13 2691.0720    2.3067  0.8355 12.4360 -0.0070  0.0273   0.0611   0.0620    0.0803   0.0000   438.9230       5.71862       10.2972       5.45456      -3.34745      -3.18591      -3.49206      0.658027       4.99823       3.01944      0.457491     0.0870190       1.71401     -0.279042      0.220137      0.367654     0.0297805   -0.00870723       2.50778       3.21407       3.39072       3.35588       3.14896       3.13297       2.76031       2.37263       1.81087       1.47127       1.05081      0.781595      0.650710      0.408170      0.294977      0.167262      0.100465     0.0572167
  17  14 2834.3717    2.9461  0.7943 12.9960  0.0043  0.0252   0.0772   0.0595    0.0762   0.0000   435.9343       4.42356       10.6985      -3.75635       1.10843     -0.279050      -3.47375      -4.25048     -0.686149       1.41045       1.45773     -0.489308    -0.0609960     0.0955523     -0.195990     0.0391946    -0.0184921     0.0148508       2.45292       3.36399       3.52309       3.58783       3.44085       2.91707       2.71510       2.22479       1.77539       1.36760       1.02733      0.745119      0.524798      0.358852      0.225035      0.146526     0.0833782     0.0496327
  17  15 2977.3117    3.7440  0.6941 13.3107 -0.0052  0.0233   0.1016   0.0499    0.0802   0.0000   438.3565       8.75046       9.11353      -2.25942       2.98139     -0.353069       6.00634      -3.46348      0.805620      -2.00018      0.482905      0.505899     -0.622428     -0.375524     -0.455545     0.0387856     0.0633367   -0.00280587       2.21651       2.78209       3.05970       2.94792       2.88649       2.62363       2.39985       1.97540       1.54674       1.27707      0.924563      0.697950      0.491415      0.321104      0.216271      0.144075     0.0827696     0.0488645
  17  16 3119.4431    3.6909  0.8791 13.7027 -0.0043  0.0271   0.0978   0.0671    0.0869   0.0000   437.8164       9.76271       13.4334       3.16815       1.83178      -2.67901      -1.74600      -3.37205      -2.59605      -2.33245      -1.14478     -0.812229      0.341229      0.497250      0.178499     -0.117166     0.0176011   -0.00778758       2.82317       3.52669       3.83508       3.90494       3.89959       3.28230       2.75193       2.37925       1.96351       1.52500       1.12843      0.783947      0.552338      0.369040      0.249793      0.146566     0.0975360     0.0560701
  17  17 3261.4492    3.6279  1.2896 13.2311 -0.0071  0.0367   0.0864   0.0852    0.1413   0.0000   437.0639       10.4842       11.5929      -3.17316      -1.63966       4.60126       5.42514      -2.13403      -1.90999       1.29682       1.40660      0.308781     -0.819715     -0.627612    0.00383186     0.0244676      0.127573     0.0505951       3.31188       4.68516       4.82765       4.53395       4.43791       3.79700       3.77048       3.19942       2.72189       2.23994       1.64865       1.20104      0.789162      0.549107      0.316092      0.214475      0.125738     0.0714053
  17  18 3403.4521    3.0740  1.8740 12.7574 -0.0004  0.0423   0.0660   0.1122    0.1325   0.0000   440.3542       7.63286       4.52247       2.83366       2.03518       5.28021      -7.40905      0.623073    -0.0959505      -3.03217     0.0256839      0.226712     0.0458527     -0.334035      0.246879      0.142060     -0.142500     -0.172036       3.77091       4.99450       5.25489       5.53760       5.07035       4.70324       4.09962       3.67091       3.01269       2.32482       1.74237       1.33890      0.909203      0.633103      0.406200      0.268628      0.149557     0.0893465
  17  19 3545.5600    2.5457  2.7319 12.2171 -0.0025  0.0527   0.0450   0.1338    0.0949   0.0000   438.7814       4.14197       15.7980       1.50386      -1.21677       10.8932       6.82138      -7.16288       1.34315       1.42367      -8.73343      -3.64966       3.50529      0.682180     -0.681654      0.337965     -0.250621     -0.233090       4.79938       6.19742       6.60867       6.72107       6.26107       5.82047       5.31564       4.60873       3.75031       2.88887       2.26216       1.65645       1.21229      0.812744      0.545330      0.340164      0.192547      0.114318
  17  20 3687.9018    2.1113  3.7714 11.9505 -0.0012  0.0645   0.0335   0.1756    0.0634   0.0000   439.3154       17.8513       15.0643       4.28487       7.76676       6.27216      -4.50455      -1.44891       1.81250     -0.829159      -6.28640       2.17597      0.508173      -2.27472     -0.233376      0.270739    -0.0863013      0.113479       5.87690       7.68941       8.39648       8.64552       8.07960       7.44420       6.53648       5.54780       4.42274       3.59074       2.67999       1.99244       1.39301      0.990375      0.627585      0.402922      0.241791      0.140922
  17  21 3830.1643    1.7298  5.6548 11.2632 -0.0009  0.0787   0.0223   0.2220    0.0534   0.0000   440.0184       29.3831       16.6398      -2.92337       2.28177       16.6856       10.4160      -10.7151       3.73850       3.95609       2.27678      -3.82176      -2.10100       1.46009      0.947138     -0.749361     0.0644811     0.0826609       7.24271       9.62447       10.2831       10.4192       10.3250       9.24704       8.33494       6.80924       5.59115       4.23735       3.40055       2.39481       1.81032       1.21085      0.796042      0.514205      0.300713      0.177397
  17  22 3972.5308    1.3831  6.9850 11.1055 -0.0022  0.1002   0.0181   0.2740    0.0435   0.0000   447.9825       26.3644       3.92994      -2.70485       11.4532      -16.0127       4.01004       10.8328      -11.2224      -1.07273     -0.881963      -5.19925      0.359268      -1.69258       1.76751    -0.0933958     -0.165111      0.237156       8.91999       11.8417       12.4912       12.6059       12.1274       11.0883       9.97842       8.71764       7.22732       5.82366       4.35897       3.25324       2.28566       1.56106       1.03986      0.645935      0.375016      0.222252
  17  23 4115.1471    1.1258  9.4151 10.8795 -0.0013  0.1304   0.0153   0.3700    0.0391   0.0000   431.5664       27.9837       14.0573       44.5451      -2.31013       1.71667       14.9377      -24.1780       18.7770      -6.64195      -2.83431      -2.79759       3.51807     -0.475758       1.36793      -1.34617      0.356723      0.243160       11.4746       15.2556       16.2554       16.7808       15.8197       15.0164       12.8221       11.3035       9.13157       7.38755       5.66230       4.17820       2.96038       2.03913       1.36274      0.867178      0.507566      0.301196
  17  25 4400.0104    0.7570 12.6427 10.6724 -0.0046  0.2120   0.0132   0.6066    0.0335   0.0000   450.4574       23.0759      -13.1281       12.2454      -8.42781      -13.0709       15.6563      -10.4396       26.1849      -4.21236      -2.94656      -14.4413       2.22679      -3.10158       2.19001     -0.447169      -1.48025     0.0745722       18.3590       23.8840       26.2047       26.5371       26.0150       23.7429       21.0345       18.0670       14.6575       11.6611       9.16518       6.74851       4.90552       3.36758       2.27041       1.46480      0.871216      0.507714
  17  26 4543.2284    0.5507 13.2220 10.5414 -0.0003  0.2781   0.0117   0.7797    0.0314   0.0000   448.4401       44.9294       32.5501       27.7508       16.2170      -1.52785      -12.8773       4.53278      -10.6595      -8.71430      -20.1339       13.5675       4.28886      -12.7854      -4.99391       3.72814       1.61155    -0.0751248       24.1615       31.6204       34.4525       34.9854       33.8188       31.3572       27.6549       23.8390       19.7346       15.7100       12.2378       8.98151       6.46687       4.53568       2.94854       1.94563       1.11856      0.662888
  17  27 4684.4572    0.4523 15.7647 10.3683 -0.0116  0.3856   0.0091   0.9600    0.0260   0.0000   439.5382      -29.3797       28.1077      -81.2682       8.32570       68.9792      -49.3625      -29.7484      -27.3519      -24.8775       16.5587      -14.7049      -13.9095       8.91495       4.20546     -0.206956       2.50327      -1.59071       32.6883       43.1497       46.5030       47.5462       47.2372       42.0585       38.1660       32.9699       26.8508       21.8113       16.6458       12.4967       9.17222       6.26314       4.26745       2.75952       1.54555      0.939243
  18   8 1992.8647    0.6057  0.3865 10.2279  0.0013  0.0248   0.0223   0.0401    0.0504   0.0000   435.0226     -0.990396       17.5557      -1.38072       2.11224       3.65608      0.230690      -1.51709    -0.0253486      0.198055      -1.37953     -0.612898      0.179427     -0.226620      0.180428    -0.0657316    -0.0105179     0.0368438       2.67568       2.80187       2.41354       2.68109       3.22728       3.01303       2.26428       1.67503       1.30504       1.18367       1.06427      0.766458      0.516206      0.286509      0.196872      0.146182      0.108254     0.0686802
  18   9 2143.7466    0.7953  0.5245 10.5166 -0.0068  0.0212   0.0245   0.0439    0.0599   0.0000   435.2036      -3.82919       14.0861      -5.41844      -6.14996       1.36575       2.95196      -2.90565      -1.22061       2.94081      -1.88378     -0.299680      0.534123    -0.0836117     -0.532023    -0.0385849     -0.110864    -0.0382760       1.88325       2.47934       2.77502       2.51090       2.43148       2.29638       1.94695       1.90859       1.56116       1.27358       1.05024      0.716445      0.503230      0.339774      0.226496      0.148353     0.0846744     0.0553016
  18  10 2291.6145    1.1701  0.6474 10.9281 -0.0053  0.0213   0.0338   0.0502    0.0804   0.0000   437.4467       3.13446       16.3998     -0.397460      -1.09684       2.51454      -1.52718      -2.28560     -0.816244     -0.984092       1.20122     -0.207584      0.462115     -0.604933      0.176106      0.159379    -0.0306260     0.0521774       1.91683       2.53915       2.58061       2.77146       2.70085       2.35473       2.32182       1.87849       1.48209       1.21407      0.977809      0.795036      0.517309      0.321216      0.241507      0.162823      0.109078     0.0604337
  18  11 2436.9305    1.3912  0.7700 11.7456 -0.0079  0.0257   0.0389   0.0636    0.0801   0.0000   443.1194      -1.98517       15.0563       7.61279       2.72867      -6.30271       6.02060      -1.72745       1.76319      -2.86196      0.726989      0.612749       1.03194      0.532324      0.349184     -0.488339     0.0205830      0.138063       2.23589       2.86127       2.95923       3.06020       3.01672       2.65673       2.52293       2.10596       1.76038       1.38329       1.10630      0.816614      0.585591      0.426041      0.265598      0.183624      0.114164     0.0700382
  18  12 2580.8569    1.8673  0.8393 12.2979  0.0002  0.0249   0.0482   0.0664    0.0700   0.0000   438.6309      0.792028       15.0351       4.85352      -2.02350      -4.36892      -1.38970       3.73826      0.614771      0.120664     -0.707684     -0.752956     -0.317698     -0.641441      0.476463      0.149888      0.168935    -0.0180549       2.20833       2.75718       2.92872       3.05472       2.92249       2.80686       2.39069       2.11018       1.67408       1.36843       1.11343      0.788184      0.573469      0.388851      0.277025      0.174458      0.114465     0.0695857
  18  13 2724.7061    2.5655  0.8049 12.6520 -0.0035  0.0244   0.0651   0.0589    0.0744   0.0000   436.4819       5.46418       13.7925      0.532171      -1.48200      0.346727       1.40660       1.96337      0.275072     -0.134531      0.636519     -0.969193      0.202427     0.0220831      0.283140      0.125437    -0.0240594   -0.00244686       2.10180       2.74551       2.76363       2.88264       2.78469       2.64715       2.28204       2.02870       1.62110       1.45924       1.05329      0.813320      0.560800      0.390118      0.256264      0.172600      0.107820     0.0648050
  18  14 2868.6802    3.0783  0.7295 13.2131 -0.0065  0.0237   0.0842   0.0560    0.0701   0.0000   434.3410       4.41413       9.51266      -4.85895       2.47538     -0.985202      -3.28403      -2.05945      -1.56615      -1.61225     -0.991312      0.527332      0.887089     -0.306654      0.218748      0.222630      0.124537    0.00198117       2.28533       2.67124       2.84274       3.27516       3.16833       2.68061       2.24573       2.09442       1.76360       1.22487      0.921986      0.764252      0.559296      0.370774      0.254768      0.158879      0.107945     0.0642781
  18  15 3012.1762    3.4870  0.8684 13.6142 -0.0051  0.0253   0.0896   0.0649    0.0724   0.0000   439.4255       9.88719       11.7442       7.23993     -0.526898     -0.207709       4.74987      -3.22406      0.639215      0.653689       2.95937      0.498713     -0.176655     -0.254940      0.571968      0.355667     -0.332994     0.0719628       2.19401       2.87388       3.16830       3.15439       3.21602       2.80874       2.55372       2.14358       1.75377       1.41123       1.07594      0.826248      0.581351      0.400442      0.259562      0.174902      0.118283     0.0703986
  18  16 3154.9071    3.8220  0.8354 13.7789 -0.0009  0.0258   0.1015   0.0620    0.0765   0.0000   439.2924       14.2481       18.6951       6.38245      -1.16947      -2.83142      -3.99428     -0.458785      -1.03122      -1.03609       1.74228      -1.42839     -0.514303     -0.827435    -0.0120111     -0.409610     -0.109589     -0.104997       2.34409       3.03375       3.00817       3.16816       3.02576       2.87704       2.60452       2.17813       1.78334       1.51208       1.16848      0.836123      0.630523      0.428037      0.283894      0.191278      0.116368     0.0712842
  18  17 3297.3553    3.4377  1.2470 13.5894 -0.0011  0.0349   0.0833   0.0872    0.1014   0.0000   438.4210       5.58689       9.63898       1.39485      -4.57050       5.66074      -5.78358      0.505192     -0.175433       2.54949       3.79689      -3.03843     -0.187328     -0.763467    0.00754604      0.141783    -0.0285339     -0.103305       2.86145       4.00035       3.86729       4.10161       4.34454       3.70585       3.46622       2.83701       2.49792       1.94419       1.51085       1.11725      0.833450      0.582353      0.392162      0.257565      0.151584     0.0930065
  18  18 3440.0767    2.8138  1.9688 12.8991 -0.0020  0.0437   0.0575   0.1165    0.0954   0.0000   437.9685       7.18479       8.33245       5.95231       7.70821      -4.56886       4.46963       3.18385      -4.67836      -3.36984     0.0538187     0.0198138       1.08170      0.848861     0.0399351     -0.462591   -0.00498550    -0.0367265       3.81934       4.86196       5.00817       5.24151       4.99408       4.78014       4.25213       3.89249       3.11553       2.38305       1.86543       1.43489       1.04850      0.798374      0.556173      0.347645      0.207684      0.118645
  18  19 3582.8008    2.4717  2.9729 12.2265 -0.0059  0.0522   0.0431   0.1459    0.0883   0.0000   437.9281       3.72603       18.5840      -2.24723     -0.437083      -3.25208       4.17820      -5.03693      -1.85432      -3.55893      0.792093      0.859243       1.69758      0.986977     -0.651869    -0.0326792     -0.446749      0.341168       4.55866       6.00036       6.41129       6.40081       6.21408       5.91522       5.27972       4.58774       3.68282       3.00287       2.28102       1.73617       1.28189      0.922669      0.612415      0.396766      0.245688      0.145385
  18  20 3725.2987    2.0384  4.2138 11.7099  0.0017  0.0665   0.0301   0.1849    0.0664   0.0000   445.3299       25.0128       16.3349      -8.05229       2.57073      -1.13881       9.77311       6.62581      -1.45916      -6.38609      -3.19930       3.51225      0.400805      -2.27083     -0.862425      0.133451     -0.495615      0.119959       5.63087       7.39381       8.06702       7.79893       8.13360       7.16629       6.73074       5.51745       4.70490       3.79602       2.88776       2.20601       1.60773       1.11974      0.764564      0.496641      0.312094      0.186769
  18  21 3868.2038    1.6362  6.0568 11.2310 -0.0011  0.0820   0.0201   0.2284    0.0489   0.0000   439.0355       5.92012       26.7148       9.17403       18.9607       1.07721      -8.82910     -0.557121      -2.32605       5.37524       6.11137     -0.586494      -1.00647      -1.69363     -0.693047       1.26702      0.231049      0.220580       6.96589       9.22779       10.0622       10.1308       9.82596       9.11432       7.99970       7.16398       5.91465       4.72004       3.69333       2.82197       1.96803       1.45270      0.934308      0.635495      0.371498      0.228412
  18  22 4010.9422    1.3585  8.1315 10.9044 -0.0004  0.1047   0.0158   0.2940    0.0421   0.0000   436.3449       38.0715       13.8527      -27.2208      -10.9981      -5.64256       2.93967       9.23202       5.49061      -3.64053       3.15972       3.05054      -3.27631     -0.978232      0.838586      -1.24786     -0.558856     0.0484822       8.49731       11.5601       12.4208       12.7329       12.2951       11.1853       10.4851       8.68421       7.54997       5.94590       4.75460       3.49466       2.57418       1.80190       1.20741      0.801099      0.473304      0.289617
  18  23 4153.9392    1.0821  9.3692 10.8588 -0.0017  0.1274   0.0140   0.3653    0.0364   0.0000   430.8737       19.3993       13.9982      -11.4263      -9.30165       4.99645       11.1794      -10.8391      -11.0092      -1.87980      -4.11003      -7.78558      -1.32820      -1.54786      -1.31207      0.421099      0.373157     -0.376373       10.3809       13.8114       15.0395       15.4605       14.7733       13.7585       12.3771       10.8058       8.78151       7.37956       5.69722       4.27127       3.13287       2.21322       1.46641       1.00217      0.587465      0.362989
  18  24 4297.1172    0.8562 10.8526 10.7920 -0.0045  0.1664   0.0135   0.4775    0.0340   0.0000   408.7148       49.8552       47.1332       19.5943       8.02391      -7.53747     -0.662213       8.94981       5.47414      -14.5217      -8.40987      -8.90944       1.16716      -2.04168       1.14647    -0.0165041   -0.00925913      0.501249       13.5747       17.9207       19.5972       19.7774       19.5787       18.0031       16.2712       13.8787       11.8738       9.38283       7.48150       5.61927       4.09521       2.93734       1.99496       1.32922      0.781973      0.483283
  19   7 1867.2922    0.4251  0.3700 10.0968 -0.0059  0.0182   0.0172   0.0484    0.0430   0.0000   436.8792      0.281716       16.7646      -3.56719     -0.414621       2.57603      0.803522       2.88695     -0.309181       1.84101       2.09194      0.287203    0.00523300      0.118665      0.282645     -0.239017    -0.0759644    -0.0107590       1.73092       2.07741       2.03088       2.11844       1.95403       1.87208       1.77618       1.69981       1.40765       1.06378      0.861517      0.596398      0.468997      0.387909      0.294979      0.190434      0.109039     0.0617674
  19   8 2021.7309    0.6224  0.5902 10.0156 -0.0132  0.0263   0.0191   0.0503    0.0664   0.0000   437.0223      -2.61450       17.9895       3.86792      -2.72877      -2.67752       3.53552      0.428455      -1.53705      -2.08098     -0.225696     -0.656259     0.0183884      0.536327     -0.667211     0.0730541     -0.241800     -0.126206       2.81431       3.98734       4.67018       4.66872       4.52615       3.99582       3.25667       2.76046       2.09432       1.60357       1.24424      0.837126      0.623257      0.398655      0.281234      0.173512      0.117169     0.0695567
  19   9 2173.7926    0.8689  0.5670 10.6534 -0.0030  0.0215   0.0255   0.0467    0.0578   0.0000   437.6433       2.32184       9.40754      0.475443      -3.00509      0.145239     0.0519436      -2.61879      -2.06198      -1.71402      0.614974       1.17370     -0.588436      0.282316     0.0565134      0.247512      0.129377    -0.0619805       1.55192       2.21859       2.18604       2.34936       2.37133       2.03518       2.02671       1.59134       1.39226       1.14191      0.882346      0.726512      0.489108      0.345211      0.240075      0.159675      0.113494     0.0679812
  19  10 2322.3345    1.2088  0.7546 11.0364 -0.0021  0.0226   0.0308   0.0552    0.0706   0.0000   442.1702     -0.442013       14.4506     -0.165676       1.20627     -0.134411       1.85180      -2.56058      -2.47115     -0.787893      0.971240      -1.98665     -0.536763     -0.202204      0.147929     0.0268747      0.137435    -0.0503700       1.89719       2.58621       2.52779       2.60307       2.55463       2.43394       2.22491       1.94609       1.56382       1.28747       1.07427      0.820056      0.597707      0.395567      0.274025      0.173776      0.127347     0.0784765
  19  11 2468.1549    1.5811  0.9233 11.6446 -0.0039  0.0262   0.0388   0.0655    0.0911   0.0000   437.7360      0.499158       15.0415      -2.72985     -0.366836      -2.22334       1.35572    -0.0366346       1.84927      -2.23540    -0.0513215      -1.39801     -0.118104      0.391007      0.385036    -0.0422178    -0.0430030    -0.0565280       2.19279       2.82957       3.05960       3.08035       3.11870       2.84325       2.49715       2.14677       1.76945       1.56899       1.21464      0.887040      0.655890      0.443747      0.315685      0.215330      0.138236     0.0832048
  19  12 2613.1054    2.0314  0.8951 12.2180 -0.0011  0.0258   0.0485   0.0646    0.0828   0.0000   440.4754       5.23035       15.3647     -0.926583      -5.43264       3.16149     -0.120457      -1.61945      0.721961     -0.215538      -1.60690     -0.638219     0.0515235      0.487925     -0.175967     -0.100188    -0.0530202    -0.0150973       2.27941       2.93492       2.79119       2.81636       3.07977       3.05889       2.68844       2.23718       1.71390       1.42509       1.15384      0.958643      0.670366      0.459444      0.314341      0.211071      0.150060      0.101022
  19  13 2757.9750    2.6440  0.8149 12.6820 -0.0042  0.0229   0.0677   0.0620    0.0758   0.0000   441.3939     -0.556396       12.1397      -3.57461       1.99903       4.94955    -0.0780079      -4.86066     -0.447497     -0.572338      0.504795      0.455285      0.163179     -0.447460     -0.592187     0.0928141     -0.143814     -0.223261       1.97965       2.59537       2.59958       2.75802       2.60452       2.49399       2.32898       2.05066       1.55309       1.27089       1.03489      0.748038      0.564641      0.436110      0.306168      0.204521      0.123442     0.0776115
  19  14 2902.5441    3.3487  0.7942 13.1282 -0.0019  0.0248   0.0815   0.0548    0.0744   0.0000   437.4502      -1.35065       8.12062       7.01037      0.899666      -3.96127     -0.422172       1.24309       2.60757      -1.06511      0.292996     -0.899140      0.487291      0.130913     -0.157165      0.162018    -0.0504639     0.0819827       1.92136       2.62763       2.86436       2.93503       2.68747       2.57909       2.43619       1.86089       1.72928       1.37138       1.07064      0.757919      0.609659      0.416799      0.270674      0.185898      0.121706     0.0747386
  19  15 3046.6099    3.7231  0.7182 13.5792 -0.0089  0.0219   0.0984   0.0514    0.0693   0.0000   440.0246       3.49239       14.1487      0.350351      -2.37535      -1.36329      0.445455      0.256233      -4.45560      -1.91603     0.0442544     -0.498164       1.34720     0.0425737     -0.118388     0.0322196    -0.0464680    -0.0823727       1.80020       2.50655       2.44430       2.69068       2.45917       2.39350       2.07037       1.88306       1.56295       1.32695      0.993103      0.779721      0.557233      0.388693      0.282256      0.182497      0.113303     0.0696909
  19  16 3189.8539    3.7696  1.1301 13.5557 -0.0021  0.0308   0.0835   0.0758    0.0847   0.0000   438.7332       12.4315       15.8377      -1.28768      -6.95809      -2.32166      0.416179       1.81570      -1.39795      -2.39313      0.367559      0.159892     -0.483661      0.648041      0.114168     0.0239461     -0.153381    -0.0850803       2.57430       3.40332       3.32956       3.48701       3.23669       3.31061       3.04819       2.65492       2.09292       1.64857       1.34982      0.994921      0.811195      0.566024      0.395777      0.262929      0.171255      0.107994
  19  17 3332.9522    3.2880  1.3782 13.4726 -0.0009  0.0351   0.0710   0.0905    0.0757   0.0000   436.5548       7.22564       17.5311       7.89819      -4.52700     -0.372904      -1.07352      -2.34247      0.311524       2.03177      -1.86408      -1.46877      -1.37617     0.0422988      0.610921     -0.113862    -0.0282774     0.0477755       2.83557       3.88016       3.84850       4.12655       3.82719       3.85098       3.31124       3.00619       2.43089       2.06474       1.60305       1.20639      0.927618      0.636180      0.450944      0.302484      0.189008      0.119664
  19  18 3476.1822    2.7323  2.2476 12.7398 -0.0025  0.0435   0.0475   0.1197    0.0699   0.0000   442.0471       4.01119       16.1339      0.297809       11.7401      -3.98395       6.56764      -6.67632      -2.19278      -4.20640       3.51184      0.247049      -2.49512     -0.376677     -0.342718      0.180929    0.00657792      0.134135       3.37290       4.53231       5.02456       4.96094       4.84616       4.60791       4.11575       3.66287       3.02556       2.54579       1.90531       1.54615       1.10628      0.849751      0.541911      0.387761      0.231896      0.148267
  19  19 3619.4024    2.2744  3.5136 11.8776 -0.0058  0.0549   0.0340   0.1573    0.0755   0.0000   444.7438       20.3975       5.34168     -0.418346       2.77629      -3.88258      -2.79883      -4.39073      -6.62042       4.98086      -4.99585      -5.63642      0.598557       1.49153     -0.469290    -0.0876450      0.448926      0.530313       4.39843       5.93471       6.33082       6.51552       6.45064       5.70342       5.46450       4.68403       3.88708       3.19935       2.44225       1.98952       1.40759       1.02836      0.692493      0.468937      0.304464      0.186798
  19  20 3762.4920    1.8680  4.9414 11.4421 -0.0012  0.0681   0.0240   0.1948    0.0571   0.0000   428.3909       17.5107       27.7775       15.4908      -12.7582      -16.6635       8.58296       5.64014      -9.82922      -4.42568    -0.0633878       1.50665     -0.445677      -1.98783       1.60154     -0.365102     -0.386680      0.726751       5.53585       7.15944       7.87585       7.93207       7.92519       7.17216       6.72255       5.78329       4.86017       4.03669       3.08844       2.37832       1.79099       1.28314      0.912803      0.608953      0.378040      0.234406
  19  21 3905.7499    1.5883  6.6496 11.1017 -0.0007  0.0865   0.0190   0.2394    0.0477   0.0000   440.5633       17.2132       13.9771       23.2128       11.7878      -18.7874      -6.40672       1.98397       8.95680      -1.50657       3.12266      -5.63523     -0.571734       1.85931     -0.101625     -0.154289     -0.536091      0.569382       6.79864       9.30575       9.85073       10.2146       9.85817       9.24671       8.52497       7.20914       6.22177       5.00914       4.00046       3.04583       2.26065       1.63699       1.14283      0.741162      0.478193      0.298948
  19  22 4049.1891    1.2953  8.1232 10.9105 -0.0012  0.1020   0.0151   0.3000    0.0390   0.0000   434.5728       30.0016       38.6398     -0.816069      -9.95487       1.84180       13.1419      0.756993       3.43792      -4.05088      -3.61969      -4.22345      0.977708      -2.02282      0.189590      0.757941    -0.0612294     -0.170372       8.09162       10.5926       11.7771       12.1723       11.5002       10.7904       10.0139       8.64825       7.17235       6.06427       4.65673       3.57433       2.75759       1.89804       1.34692      0.913372      0.558702      0.350395
  19  23 4192.6024    1.0363 10.7123 10.7570 -0.0010  0.1363   0.0132   0.4119    0.0347   0.0000   426.6436       26.2959      -30.0338       23.9567       29.5606       9.74768      -32.2001      -15.5496       6.96437       5.38539       1.16795       1.28937      -5.96031       1.35639       3.74605     -0.346885     -0.988408      0.259229       11.0300       14.3799       15.5390       15.9406       15.5956       14.7719       13.3944       11.4636       9.85450       8.06292       6.37939       4.86501       3.66158       2.60659       1.86017       1.24573      0.767554      0.493988
  19  24 4335.8100    0.8129 11.1823 10.7061 -0.0039  0.1679   0.0127   0.4897    0.0330   0.0000   445.2010       38.2888      -13.6764      -19.7406       37.7738      -2.68242      -12.7898      -24.0235      -6.99418       13.2771       9.34558      0.248550       1.83869       2.08385      -3.55968       1.75010       2.09190     -0.222120       13.1969       17.5215       19.5359       19.2826       19.2112       17.8415       15.9942       14.4854       11.9236       9.98051       7.78498       5.96218       4.50087       3.23719       2.26882       1.50691      0.931926      0.578401
  19  25 4479.4917    0.6896 14.9319 10.5244 -0.0008  0.2465   0.0101   0.6590    0.0287   0.0000   416.3356      -24.4374       78.1619       12.0989       12.9237       28.3100      -23.2226      -18.3235      -11.4384      -24.9314       5.66138       2.14012       1.13437      -9.93986       1.19032       5.88820      -1.38793     -0.562745       18.9094       25.3470       27.6537       28.0565       27.5889       25.9171       23.5643       20.9821       17.2987       14.5712       11.4120       8.78432       6.75051       4.74601       3.34850       2.27303       1.39883      0.897108
  20   6 1734.1979    0.3121  0.2119  9.9677 -0.0065  0.0139   0.0159   0.0353    0.0347   0.0000   439.1518      -1.15797       15.6375       2.60723      -2.56032      -1.13254     -0.771342      0.764932     -0.776023      0.316268      0.794414      0.970837     -0.328185      0.112344    -0.0835666     -0.156068    -0.0801264     0.0107977       1.07403       1.36949       1.84383       1.38747       1.92344       1.51535       1.46206       1.50097      0.845802       1.13808      0.649161      0.615367      0.481033      0.241039      0.236248      0.138822     0.0872231     0.0532340
  20   7 1893.9148    0.5087  0.3175 10.1410 -0.0064  0.0154   0.0224   0.0398    0.0423   0.0000   438.3676     -0.654757       18.6111      -3.41201      0.285452   -0.00576025     -0.637377       1.17779       3.22278     -0.638487     -0.286029      0.304092      0.826244     -0.336021     -0.299750   -0.00594618      0.123161    -0.0309061       1.37529       1.87627       2.00546       1.89486       1.98390       1.69976       1.72084       1.61428       1.37435      0.986589      0.727866      0.544481      0.419893      0.354828      0.267247      0.178690      0.113844     0.0674846
  20   8 2050.0728    0.6935  0.4472 10.3448 -0.0014  0.0184   0.0218   0.0413    0.0514   0.0000   439.2043     -0.764955       12.1031       1.14939      -1.90293      -2.36605     -0.393062     0.0725484      0.887976     -0.380788      0.226852    -0.0295974     -0.429786    -0.0334216    -0.0873576    -0.0643481      0.145349    -0.0282379       1.55031       2.07715       2.07506       2.09404       2.01261       2.15829       2.10115       1.70750       1.31490       1.01947      0.784828      0.550562      0.516824      0.405649      0.290014      0.214957      0.136553     0.0844337
  20   9 2203.1526    0.9587  0.7394 10.5373 -0.0054  0.0232   0.0244   0.0558    0.0738   0.0000   438.7092     -0.251025       15.8212      -3.59626       2.39800       4.48359      -2.73920      -4.72193      0.970502       2.45447      -2.49186       1.20012      0.772387     -0.594955      0.127650     -0.144414      0.133163    -0.0382208       1.67304       2.16917       2.43406       2.43486       2.27682       2.32316       1.96581       1.85475       1.55031       1.20399      0.992832      0.769813      0.591066      0.424350      0.311043      0.204142      0.139201     0.0907149
  20  10 2352.4359    1.2601  0.7888 11.3244 -0.0017  0.0231   0.0308   0.0559    0.0654   0.0000   435.7334       2.67537       16.0754      0.950727       2.80276       4.85730     -0.191369      -3.01264      -1.84561      -1.69375    -0.0741932      0.592347      0.496962      0.305841     -0.157337    0.00260075      0.197351      0.119601       1.73004       2.22888       2.49257       2.53545       2.56150       2.31226       2.09830       1.88817       1.59529       1.27692       1.09020      0.802366      0.613897      0.431251      0.327665      0.221695      0.139260     0.0912226
  20  11 2499.0075    1.6557  0.8467 11.9841 -0.0074  0.0232   0.0413   0.0652    0.0725   0.0000   440.7114       3.47729       13.1464     -0.266354      -1.87977      -4.54964       2.98413      -2.43561      0.630270      0.279842      0.510134     -0.670288       1.61234     0.0103682    -0.0384323     -0.161558     0.0676923     -0.149472       1.75661       2.44396       2.33103       2.65372       2.41735       2.48320       2.13750       1.90653       1.59037       1.35573       1.03432      0.817193      0.625620      0.444281      0.322785      0.214742      0.148388     0.0919788
  20  12 2644.9046    2.2676  0.8042 12.3565  0.0008  0.0227   0.0560   0.0565    0.0836   0.0000   441.1395       5.97161       12.8931     -0.674716       1.51670     -0.281204      -2.99727      0.320935       2.12317     -0.299072       1.79314     0.0166575     -0.974138     -0.154938      0.290170     0.0583702     -0.357873     0.0875791       1.82368       2.37931       2.50443       2.58309       2.67225       2.41875       2.17385       1.88888       1.52665       1.35118       1.07242      0.826088      0.588879      0.425705      0.313610      0.208105      0.138776     0.0949549
  20  13 2790.7594    2.7548  0.7966 13.0304 -0.0009  0.0237   0.0686   0.0595    0.0677   0.0000   440.5005       4.02592       16.9579      -3.46186      -10.1850     -0.922022      -2.44930      -4.77949      -1.76333     -0.504924      0.631904      0.109395     -0.190411      -1.04443   -0.00182732     0.0898930     0.0447758      0.103005       1.87861       2.47354       2.60041       2.63348       2.77302       2.47497       2.39236       1.93179       1.55851       1.40800       1.07713      0.882145      0.619480      0.427914      0.320657      0.211463      0.147790     0.0974632
  20  14 2935.9534    3.5008  0.7333 13.3067 -0.0079  0.0220   0.0913   0.0534    0.0720   0.0000   441.0456       5.70450       10.2223      -2.08275      -4.32231      -4.22996       4.07056     -0.103977      -1.17271       1.84963      -1.43845       1.65148     -0.434809     -0.501427     -0.281763     0.0229353     0.0207352      0.188920       1.82786       2.51997       2.67973       2.90380       2.81062       2.39219       2.36979       1.89273       1.59035       1.21930       1.03272      0.771034      0.576666      0.407224      0.285767      0.207426      0.123152     0.0871495
  20  15 3080.5411    3.7426  0.8201 13.7088 -0.0025  0.0236   0.0934   0.0618    0.0654   0.0000   439.0145       3.91914       13.1764       2.38412   9.57402e-05      -3.38141      -2.83451      -2.78514      -2.95499      -1.63800       1.02070      -1.61494      -1.06008      0.847846      0.562204    -0.0357842     -0.210891    -0.0217066       2.06636       2.81267       3.18516       3.31069       3.16312       2.94498       2.52837       2.21692       1.82072       1.38071       1.08507      0.874475      0.624679      0.449268      0.301876      0.216491      0.139976     0.0936393
  20  16 3224.5513    3.6528  0.9928 13.8285 -0.0035  0.0285   0.0847   0.0700    0.0711   0.0000   438.3504       9.85088       17.0099       9.57288     -0.978216      -3.41479       3.68021      -4.25159      0.682066       2.17677      0.296961     -0.865613      -1.23887     -0.545876      0.644842     -0.304096    -0.0771221     -0.238152       2.25756       3.10688       3.25936       3.39205       3.25789       2.91719       2.80719       2.34080       2.07076       1.69517       1.38296       1.05125      0.751634      0.554506      0.399766      0.265650      0.162366      0.114629
  20  17 3368.1074    2.9836  1.6662 13.1358 -0.0064  0.0356   0.0568   0.0991    0.0623   0.0000   435.3310       13.3348       15.1981       2.82405      -1.85976     -0.428587       3.39985       1.95314      -2.91550       2.73912       1.97528      -1.07146     -0.945854      0.630128      0.269976      -1.47238    -0.0654754      0.173945       2.87374       3.81580       4.08954       4.16441       4.02911       3.79826       3.55667       3.16354       2.59089       2.15869       1.65351       1.25787       1.00338      0.739228      0.534439      0.374233      0.240824      0.152924
  20  18 3511.9539    2.5315  2.6828 12.5234 -0.0040  0.0475   0.0402   0.1282    0.0595   0.0000   435.6157       11.9683       18.0165      -2.65220      0.549747      -7.96042       10.9452      -1.87349     -0.911056      -5.34572       2.37098       1.66938       1.90241     -0.579828      -1.27968     -0.134006      0.159097    -0.0603975       3.47326       4.71534       5.06211       5.15348       5.08821       4.90171       4.35349       3.86287       3.33159       2.76685       2.21062       1.73885       1.27743      0.961048      0.665635      0.470132      0.296980      0.186292
  20  19 3655.6141    2.0273  3.3142 12.3290  0.0009  0.0570   0.0335   0.1610    0.0553   0.0000   438.6346       3.59405       9.07364      -6.69762      0.509747       4.38000      -2.88182      -6.88500       5.01079      0.261316      0.938552     -0.675573     -0.788757      0.845756       1.01191     -0.437296      0.881267      0.320971       4.40494       5.58649       6.16704       6.34020       6.33601       5.72775       5.26762       4.86911       4.00662       3.37918       2.67989       2.09658       1.63726       1.11298      0.833507      0.569296      0.366672      0.235382
  20  20 3799.2067    1.8171  5.2267 11.3452 -0.0011  0.0681   0.0220   0.1968    0.0551   0.0000   438.2072       12.6564       18.9939      -7.27182       14.0726      -7.05961      -2.27651      -3.68486       1.66607       3.00629      -1.65080      0.699141      0.266271      0.632732     -0.533916     -0.925409    0.00592352      0.606203       5.33990       6.95782       7.81334       7.58275       7.74395       7.13358       6.52464       5.79783       4.80233       4.21849       3.27173       2.51415       1.91924       1.40074      0.968882      0.678595      0.435119      0.281217
  20  21 3943.1479    1.4604  6.7099 11.1673 -0.0037  0.0856   0.0174   0.2458    0.0419   0.0000   426.6040       7.48838       31.0143      -3.21994      -8.78850       2.12155      -1.40505      -8.30553       6.72574       8.01395       1.15248     -0.730786      0.132522     -0.250345     -0.582976     -0.543546    -0.0338159       1.02320       6.69018       8.49070       9.39393       9.60023       9.78544       8.98842       8.16272       7.04734       6.13662       5.08147       4.05262       3.19774       2.35391       1.75252       1.22064      0.852049      0.559373      0.360304
  20  22 4086.8592    1.2041  8.9830 10.9016 -0.0022  0.1111   0.0140   0.3240    0.0354   0.0000   440.1804       23.2963       14.3258      -8.91336       5.57595       14.9431      -1.66827      -9.92217       6.75169       5.79598      -14.8550     -0.378544     -0.502188     -0.380652     -0.299866     -0.182576      -1.07563     -0.230830       8.54884       10.9896       12.1711       12.2073       12.3095       11.6798       10.6778       9.35124       7.90693       6.53912       5.15686       4.06386       3.15469       2.26604       1.67239       1.13606      0.742016      0.485592
  20  23 4230.8518    0.9475 10.7720 10.7878 -0.0051  0.1453   0.0126   0.4241    0.0328   0.0000   433.3487       2.64365       30.4078       9.79038       14.4315       35.8728      -1.69103      -18.8258      -26.2142      -14.1854       6.87499      -17.4726      -4.89722       3.68638      0.728416     -0.957143     -0.276706     -0.101237       10.9616       14.2780       15.9765       16.2224       16.1249       15.3140       13.5584       12.3617       10.3294       8.62597       6.86399       5.29926       4.08822       3.02628       2.14683       1.48210      0.959882      0.603452
  20  24 4374.2244    0.7719 12.8037 10.6828 -0.0018  0.1898   0.0115   0.5444    0.0300   0.0000   451.0406       20.2463      -1.55279      -17.3778      -10.9406       1.60028      -8.53271      -1.78989      -10.5394      -6.83876       1.01610       3.08780      -8.75571      -11.5360       5.56968       1.92482      -2.35575       1.13253       14.4231       18.7830       20.6554       20.7248       21.2741       19.2363       18.1371       15.9842       13.6317       11.3166       9.02102       7.07442       5.39810       3.99616       2.84988       1.98093       1.27227      0.811729
  21   7 1919.8288    0.4705  0.4562 10.1317 -0.0038  0.0270   0.0162   0.0446    0.0451   0.0000   438.9077      -2.64636       16.3270      0.993647      -1.30347     -0.786139      -1.11701       1.22396       1.32156     0.0265248     -0.329073     -0.601638     -0.368313     -0.920064     -0.683868     0.0567867    -0.0688366    0.00520256       2.51121       3.30932       3.57615       3.55313       3.59934       3.36167       3.03337       2.59215       1.89783       1.54327       1.13601      0.873448      0.738970      0.516472      0.417621      0.262157      0.181054      0.116151
  21   9 2231.8956    0.9864  0.7172 10.6695 -0.0037  0.0228   0.0252   0.0559    0.0719   0.0000   435.4445       2.82703       16.8803      -1.24744      -3.07623       3.16330       3.08334     -0.174496     -0.554233      -1.69265      0.150554    -0.0771687     -0.266673    -0.0571934    -0.0389486      0.151578     -0.246643    0.00471273       1.90954       2.51586       2.66518       2.72702       2.36784       2.15233       2.05157       1.98910       1.80568       1.61537       1.31496       1.00874      0.759241      0.516665      0.361980      0.235199      0.157604     0.0985741
  21  10 2381.8843    1.3405  0.8041 11.4285 -0.0048  0.0231   0.0322   0.0568    0.0632   0.0000   437.4775       2.31558       14.4425      0.130808      -4.07163     -0.578820      0.220637      -3.41379      -2.95317     -0.900879       1.04799      0.619445     -0.810733      0.167115     -0.418084     -0.320078     -0.157083    -0.0982153       1.74385       2.34962       2.38956       2.51614       2.29277       2.28787       2.05600       1.88066       1.70713       1.37218       1.10691      0.889465      0.647558      0.491118      0.352514      0.252981      0.170268      0.106394
  21  11 2529.3347    1.7295  0.9084 12.0170 -0.0020  0.0252   0.0404   0.0640    0.0677   0.0000   440.7443       3.10625       9.18639       2.73694       3.14941    -0.0151225       2.05780       1.36237       2.29136      -2.25070      0.656066       2.70095      0.785484     -0.547381      0.140608     0.0530816     0.0195668     -0.124120       2.06717       2.73095       2.95453       2.83780       2.78640       2.51732       2.46537       2.22636       1.91424       1.63954       1.30393      0.985820      0.771191      0.569516      0.386276      0.283988      0.181657      0.124208
  21  12 2676.1744    2.2429  0.9185 12.5062 -0.0058  0.0275   0.0519   0.0616    0.0825   0.0000   433.6748       5.56200       17.2204      -4.05670       2.14831     0.0342092       5.15734      -1.83802     -0.474991      0.442709    -0.0636088     -0.471788     -0.177983     -0.402179     -0.485768      0.317957     -0.221601   -0.00459920       1.79680       2.67019       2.59560       3.06927       2.54573       2.71164       2.29621       2.16728       1.74263       1.58904       1.24447      0.985490      0.747918      0.556404      0.375628      0.274931      0.170718      0.118074
  21  13 2822.9639    3.0031  0.7139 13.1568 -0.0027  0.0225   0.0769   0.0526    0.0735   0.0000   436.1440       6.04339       10.6022       3.40209      -6.29543      -2.83175      0.686111      -3.11554     -0.321172     -0.609374     -0.305274     -0.550279     0.0316947     -0.633651    -0.0170407      0.536417      0.132100     -0.106868       2.00552       2.60964       2.72218       2.78080       2.67176       2.26571       2.15216       1.99232       1.83404       1.56414       1.24925       1.01588      0.735044      0.521670      0.356256      0.228876      0.157146     0.0996975
  21  15 3114.0181    3.7532  0.8095 13.7241 -0.0063  0.0240   0.0905   0.0567    0.0690   0.0000   434.4175       6.46776       14.4864       4.60002      -5.04642      -3.62282       2.63130      -1.59161      -1.76208      -3.37795       1.01315    -0.0363707      0.822234     -0.115485       1.04456     -0.127177      0.199300      0.202287       1.73706       2.36964       2.32835       2.59421       2.50108       2.22933       2.29808       1.91323       1.73662       1.31431       1.12944      0.837486      0.675454      0.501337      0.374095      0.254944      0.178691      0.111398
  21  16 3258.5972    3.5618  1.2386 13.6247  0.0016  0.0300   0.0760   0.0816    0.0740   0.0000   439.6136       9.25087       11.8586       2.17530       3.87054       1.10997      -2.37861     -0.916979       2.67561      -3.69112       1.87330      -1.71160      0.120549      0.355452     -0.365274     -0.198822      0.202455     -0.211258       2.14333       2.83773       3.01658       3.21401       3.16271       3.03541       2.74675       2.37440       2.13168       1.80887       1.40818       1.11091      0.892171      0.627932      0.467391      0.325557      0.220407      0.143182
  21  17 3402.9280    3.0829  1.8226 13.0043 -0.0010  0.0377   0.0530   0.0939    0.0600   0.0000   441.2335       5.10794       6.28658      -4.14021       1.06436      -7.58537      -4.20391      -1.97093     -0.184261      -2.49579       2.48703       1.16557     -0.181697      -1.57518       1.13487      0.411411     -0.145951     -0.163746       2.72355       3.76886       3.95597       4.06697       4.16557       3.73641       3.61804       3.14027       2.62046       2.27747       1.78080       1.42511       1.07622      0.826827      0.576173      0.415872      0.272725      0.180696
  21  18 3547.1966    2.4989  2.6841 12.5433  0.0024  0.0457   0.0370   0.1211    0.0509   0.0000   442.8621       7.54887       1.35687      -3.75734       16.2742       4.56797      -5.43706      0.715024      -2.26898      -3.32681       1.45357     -0.259718      0.725080     -0.491358      -2.00151     -0.817812      0.424538      0.105158       3.33097       4.28647       4.76329       4.67410       4.79591       4.61828       4.23064       3.77785       3.22020       2.58255       2.19130       1.69114       1.33290      0.986336      0.714908      0.495581      0.347041      0.227384
  21  19 3691.5557    2.0142  4.0688 11.9685 -0.0011  0.0603   0.0276   0.1656    0.0490   0.0000   438.1641       8.45968       14.5691      -6.85364      -5.08601      -7.19747      -2.56384      -2.00619      -2.74369      0.942107      -3.18396      -2.18605     -0.945264     -0.740569     -0.839435       1.12344      0.368666     -0.441483       4.28115       5.69743       6.22216       6.51809       6.39189       6.03356       5.55117       4.92163       4.22897       3.59663       2.92469       2.38145       1.71999       1.33713      0.927724      0.658787      0.429422      0.291291
  21  20 3835.8344    1.7136  6.0177 11.3029  0.0005  0.0742   0.0195   0.2131    0.0447   0.0000   446.5743       7.53619       19.4416       15.1712      -7.02324       5.67797      -10.8682       7.53967     -0.535739      -2.25249      -3.01916      0.870764     -0.383419      -2.67360      -1.01791      0.254084    0.00231369      0.456152       5.47523       7.20151       7.98581       8.25548       8.14767       7.68901       6.94162       6.11760       5.40401       4.48642       3.68063       2.83835       2.19829       1.65604       1.15088      0.823708      0.538641      0.351196
  21  21 3979.9913    1.3477  6.8956 11.1495 -0.0059  0.0892   0.0163   0.2594    0.0382   0.0000   435.4644       17.8065       25.1358      -5.11205       13.5091      -13.2227     -0.473729      -19.3960      -10.0057      -4.24242       8.33349      -4.88015      -8.86427      -2.78982       2.70244      0.452473      -1.04787     -0.126719       6.47250       8.50082       9.43503       9.51291       9.51480       9.17403       8.35946       7.37520       6.34341       5.28245       4.29762       3.40330       2.58670       1.94602       1.41623      0.992316      0.656822      0.429258
  21  22 4124.0026    1.1407  8.8226 10.8930 -0.0041  0.1118   0.0137   0.3128    0.0339   0.0000   442.7296       11.7125       23.9233       17.9996      -30.8639      -12.2646       15.1397       22.2118      -15.4976      -14.7740       5.28369      -2.94235      -2.01474      -1.44280       3.74088      0.654230       1.68804     -0.573708       8.11344       10.5355       11.7975       11.9013       12.0778       11.3411       10.3182       9.28158       8.09801       6.61715       5.40639       4.30726       3.22768       2.47434       1.78937       1.26192      0.839588      0.547515
  21  23 4268.2770    0.8897 11.1994 10.8042 -0.0038  0.1540   0.0123   0.4490    0.0303   0.0000   412.0099      -4.68821       10.0301      -6.08891      -12.5027      -3.00967      0.166126       8.49188       7.85233      -14.2259     -0.739394      0.466703      -2.24828      -6.86946      -6.59066      -1.65120       1.22263     -0.244424       10.9469       14.4242       15.7278       16.5123       16.2145       15.1742       14.4525       12.5075       11.0294       9.05563       7.48443       5.99904       4.53513       3.43541       2.48645       1.74515       1.14963      0.771332
  21  24 4412.5402    0.6954 12.0335 10.6808 -0.0057  0.1967   0.0114   0.5521    0.0295   0.0000   462.9738       21.2652       57.8506       22.2635      -30.2761       14.7849      -1.39307      -23.8171       29.1622       10.3735       2.44142      0.771112       4.40440       3.71464       4.27056      -4.34877      -1.13344      0.670161       13.9161       18.2704       20.7351       20.7094       20.9472       19.9817       18.2300       16.0765       13.9597       11.5316       9.48975       7.58580       5.73881       4.34182       3.11360       2.24171       1.43732      0.970689
  21  25 4556.8973    0.5373 14.1233 10.5449 -0.0042  0.2710   0.0096   0.7342    0.0254   0.0000   447.4219       85.6395       11.6279       37.7003      -12.4499      -30.0073       40.8260       7.29920      -14.5634      -24.7206      -20.0362      -11.2391      -9.60698       6.01947       4.33270      -6.18069      -2.80940      0.361074       19.3891       25.6840       27.7158       29.6634       28.6810       27.7172       24.7843       22.6252       19.6396       15.8441       13.3752       10.4100       8.10440       6.07004       4.40524       3.08245       2.04933       1.37031
  21  26 4700.2221    0.4147 15.6760 10.3898 -0.0003  0.3756   0.0083   0.9458    0.0233   0.0000   437.2068      -7.55833       70.7720      -3.86068       1.88474       17.5413      -3.42059      -2.68409      -29.3033       58.9532       23.5128       7.60967      -22.5396      0.511958       17.2338      -3.09253       1.89672       1.01910       26.0242       35.1112       38.3679       40.1706       39.3930       38.2399       34.4750       31.4244       26.4581       21.9996       18.2820       14.2687       11.1687       8.40435       6.12741       4.38238       2.83909       1.89213
  22   6 1781.5401    0.3818  0.2989  9.9696 -0.0050  0.0167   0.0153   0.0353    0.0365   0.0000   438.5827      -2.31400       16.8134      0.337524     0.0677146      0.122579      -2.31581       1.03223       1.79678      -1.20605     -0.315414       1.02358     -0.709149     -0.227073     -0.122612      0.249447    -0.0604549    -0.0528097       1.18017       1.49390       1.33063       1.67921       1.71303       1.56546       1.31321       1.21514       1.09733      0.953815      0.731810      0.587559      0.438589      0.342317      0.238668      0.165859      0.109341     0.0811927
  22   7 1945.0718    0.5649  0.4355 10.0582 -0.0004  0.0176   0.0180   0.0389    0.0460   0.0000   438.7598      -4.88047       18.0304      0.845350      -1.20454      -3.04327      -3.18740      0.257820     -0.579991       2.48892      0.116212      0.654613     -0.875668     -0.192741     -0.165649    -0.0170570     -0.209879     -0.139388       1.29864       1.66581       1.87305       1.92697       1.81258       1.74521       1.66000       1.39938       1.25619       1.21398      0.875648      0.787812      0.559777      0.405489      0.292407      0.196988      0.136550     0.0925418
  22   8 2104.7678    0.7500  0.5394 10.4889 -0.0011  0.0182   0.0206   0.0433    0.0512   0.0000   441.1227      -1.92250       16.3379     -0.449475      -2.36126       1.36744      0.625758       1.73667      0.191599     -0.337809     0.0308245      0.784898     -0.543707     -0.618030      0.140147      0.144699    -0.0822670   -0.00638812       1.39735       1.79144       1.93812       1.82132       1.86373       1.83747       1.70617       1.63798       1.29927       1.12709      0.870111      0.695743      0.564869      0.431015      0.321168      0.226843      0.161317      0.104516
  22   9 2260.0461    1.0612  0.7916 10.9756 -0.0031  0.0229   0.0252   0.0561    0.0637   0.0000   439.5530      0.870915       14.2315      -3.68699      -1.98561      0.606677      0.531819      -1.08170       2.39467      -2.25814     -0.133547      -1.68603      0.235120     -0.137764      0.397592    -0.0268883    -0.0979842    -0.0694463       1.60234       2.14727       2.23870       2.36006       2.30959       2.19073       2.12126       1.83890       1.59905       1.33884       1.11271      0.845901      0.668860      0.530141      0.364974      0.266048      0.175820      0.126886
  22  10 2410.8279    1.4287  0.8344 11.4060 -0.0024  0.0221   0.0324   0.0568    0.0742   0.0000   439.2950       1.79018       13.3019      -5.60247       1.49731       2.01733      -6.95764      -2.65657      -1.33214      0.259113     -0.276796      0.446410       1.68717      0.255573      0.163800      0.165411     0.0387835    0.00248428       1.63418       2.12770       2.28669       2.27327       2.20024       2.11390       2.01505       1.82798       1.56744       1.40079       1.11126      0.900715      0.712686      0.532547      0.376909      0.275970      0.180069      0.128346
  22  11 2559.2012    1.9037  0.8884 12.0047  0.0029  0.0243   0.0426   0.0567    0.0689   0.0000   438.0324       2.40951       13.6379      -3.35989      -3.87180      0.200329      -2.12844      -2.59121      -2.77022       1.66860       2.40018      -1.51255      0.220636      0.289894    -0.0338800     -0.477766      0.204567     -0.185681       1.65532       2.31969       2.28387       2.57152       2.59248       2.33453       2.21344       1.97851       1.68517       1.35752       1.15456      0.900329      0.708807      0.513838      0.392527      0.284059      0.183179      0.129384
  22  12 2707.1105    2.3751  0.8201 12.7345  0.0017  0.0218   0.0564   0.0597    0.0661   0.0000   442.4873       8.46606       13.5351     -0.192315       2.55055       1.27180      -3.33509      -1.76940       1.15228       1.16156       1.24302     -0.848971     -0.933569      0.503230      0.193171      0.314223      0.217352     0.0403349       1.54351       2.12867       2.18257       2.40758       2.26827       2.15017       1.94749       1.82103       1.51198       1.34817       1.07066      0.872077      0.685926      0.479411      0.355331      0.249429      0.174585      0.116910
  22  13 2854.7694    3.0812  0.8251 13.0449 -0.0021  0.0240   0.0702   0.0545    0.0804   0.0000   441.4349       2.52753       13.2342       3.51036       1.49052      -6.15861     -0.677535       2.83127     -0.917174     0.0231162      0.175811     0.0515557      -1.59135       1.20236     0.0247897     -0.312131    -0.0621894      0.137976       1.51848       2.22929       2.29432       2.38737       2.44207       2.21461       2.11523       1.88673       1.62509       1.35963       1.11376      0.858269      0.721440      0.518238      0.369181      0.264145      0.185128      0.117660
  22  14 3001.4271    3.5980  0.8725 13.5264 -0.0040  0.0235   0.0807   0.0576    0.0700   0.0000   436.1317       6.47132       18.1493     -0.530505      -1.90160     -0.399416     -0.749020      -5.35390     -0.464794       1.20997     -0.497063     -0.384977     -0.127562     -0.243839     -0.647686     0.0125344    -0.0709271     0.0751784       1.75204       2.15096       2.37284       2.25366       2.42888       2.29443       2.17111       1.96330       1.59805       1.38634       1.09653      0.879440      0.687178      0.532653      0.387303      0.274295      0.190993      0.132661
  22  15 3147.0846    3.8633  0.8516 13.7945  0.0043  0.0234   0.0881   0.0565    0.0648   0.0000   441.2221       2.82915       11.0484      -3.24000     -0.122143      -2.56747      -4.41036     -0.520275      -2.32994      -3.27475     -0.322628      0.886366      -1.92050      -1.13558     -0.407172      0.119928      0.296503      0.107268       1.68284       2.20945       2.24621       2.52964       2.43051       2.36282       2.13994       1.90889       1.70747       1.37018       1.16146      0.869964      0.733891      0.527648      0.400594      0.263152      0.193523      0.127709
  22  16 3292.2403    3.4225  1.4110 13.1917  0.0036  0.0301   0.0642   0.0794    0.0757   0.0000   441.1866       7.88907       10.8329       5.19630      -3.20793      -7.99787      -3.30870       3.56131      0.506177      -2.85815      0.258253       1.03227     -0.773069      0.372523     -0.115488     -0.177954      0.308465    -0.0108209       2.07203       2.72247       2.94408       3.07100       3.17791       2.89986       2.73759       2.41201       2.09528       1.74248       1.43272       1.09843      0.886710      0.656685      0.508082      0.366647      0.237397      0.171292
  22  17 3437.3558    2.8654  1.9037 12.9647 -0.0010  0.0362   0.0477   0.0986    0.0527   0.0000   438.9981       8.51654       9.85430       4.48891      0.872245      -6.29542      -2.69047      -1.14398      -1.50121      -3.88252       4.17812      -1.02034      -1.22253      -1.03727      0.948585      0.423513      0.263487     -0.295939       2.56928       3.31688       3.62706       3.77712       3.71545       3.64006       3.35317       2.90288       2.54856       2.16024       1.78024       1.40826       1.09847      0.833296      0.622884      0.426969      0.310013      0.208587
  22  18 3582.2077    2.3525  2.9954 12.4168 -0.0052  0.0487   0.0327   0.1286    0.0438   0.0000   440.1690       3.06236       19.0520       5.00810     -0.428571      -9.39991       4.76206      -9.57062      -2.05053      -2.89122      0.953484      -1.78350     0.0156500      -1.04697       1.11901      -1.23221     -0.417767      0.232370       3.36726       4.35378       4.79421       5.14847       5.12555       4.75311       4.49053       3.92891       3.35154       2.83765       2.38344       1.84223       1.43923       1.08433      0.811643      0.589623      0.396492      0.265672
  22  19 3727.0743    1.9216  4.4695 11.8273 -0.0008  0.0613   0.0239   0.1686    0.0421   0.0000   445.4251       13.5963       22.7093       7.11670      -3.33166       5.31168      -2.15771      -2.21903       1.58906       2.03067     -0.166220      -5.72447      -4.19996       2.92194      0.336233      -1.00386     -0.179751      0.460180       4.22297       5.44994       6.12245       6.22507       6.21752       6.06446       5.50210       5.01537       4.19826       3.63232       2.96649       2.39124       1.85453       1.40181       1.04793      0.730250      0.500667      0.342566
  22  20 3871.8042    1.5721  5.8652 11.3637 -0.0003  0.0747   0.0185   0.2071    0.0405   0.0000   434.8988       7.80887       2.97165      -4.65538       4.43218      -6.09092      -12.1562      -5.40206       2.13460      -3.82528       1.42449       2.24565      -5.27314      -1.85219       2.04267     -0.359484     -0.580576      0.294757       5.23305       6.80170       7.47143       7.84370       7.51709       7.41684       6.75190       6.08543       5.33229       4.49924       3.69957       2.96455       2.34784       1.73767       1.27091      0.910711      0.627225      0.415441
  22  21 4016.4554    1.3279  7.7913 11.0055 -0.0052  0.0929   0.0146   0.2626    0.0356   0.0000   436.2258       4.48479       40.0819      -13.1547      -11.6170       1.37209       3.97188      -14.9834      -1.35963      -3.33088       11.7226       1.20245      -3.97247      -3.26190      0.627197      0.182314      0.623293      0.179671       6.36155       8.40995       9.15861       9.69981       9.40641       9.11621       8.61600       7.57607       6.59946       5.55685       4.51492       3.65748       2.81706       2.17430       1.62018       1.13709      0.776776      0.531044
  22  23 4305.8149    0.8534 11.4111 10.7393 -0.0037  0.1576   0.0116   0.4482    0.0292   0.0000   440.9031       10.7619       17.4638       3.96569      -20.5966       8.12707       37.7102       12.1286      -10.2406      -7.56534      -5.50142      -9.13768       14.4378       1.58025      0.470023      0.673857     -0.954039      0.476788       10.5739       13.8478       15.6443       16.0377       16.1273       15.5430       14.0883       12.8038       10.9785       9.35665       7.64304       6.09060       4.79243       3.64074       2.67466       1.94534       1.30376      0.875230
  22  24 4449.9629    0.7011 14.2923 10.6553 -0.0066  0.2139   0.0097   0.6075    0.0254   0.0000   437.5589       38.9038      -11.8315      -17.5504       3.62025       30.5812       3.63224      -24.6408       21.0106       18.9269       4.69923      -4.99057      -17.9321       1.62072       4.74230       1.20331     -0.755352      0.434711       14.7567       19.2281       21.0036       22.3976       21.9916       21.1977       19.3210       17.5834       15.0600       12.8589       10.6791       8.54089       6.61488       5.05908       3.70789       2.70175       1.79046       1.21973
  22  25 4595.2720    0.5217 15.0310 10.5196  0.0020  0.2895   0.0090   0.7576    0.0229   0.0000   477.4345       17.4961     -0.126949      -71.5579       45.8295       19.7542       5.52501      -15.7431      -22.2118      -11.1981       12.8074       5.25747     -0.541573      -8.81476      -1.25523       2.43372      0.884687       2.70597       19.2150       25.3887       28.3081       29.2510       29.9072       28.0890       25.8645       23.2409       20.1634       17.1241       14.0953       11.4792       8.89678       6.79184       4.93665       3.63431       2.39168       1.62469
  23   6 1804.2108    0.3990  0.3125  9.9245  0.0011  0.0148   0.0143   0.0343    0.0384   0.0000   439.1532      -1.40289       17.9609       1.81120      -1.62411     -0.585479      -2.04790      -1.47663    0.00215207    0.00905686     -0.270441     -0.707157      0.431120     -0.198378     -0.182944     0.0767311      0.156724     0.0111963       1.04394       1.30951       1.43221       1.46199       1.58064       1.47560       1.38331       1.20183      0.951851      0.876268      0.749100      0.561458      0.456618      0.320331      0.240599      0.176339      0.134026     0.0880098
  23   7 1969.6328    0.5983  0.4136 10.1849 -0.0018  0.0175   0.0183   0.0338    0.0451   0.0000   439.4517       1.53116       17.3198      -3.97966      -2.73983      0.329336      0.143235       1.22088     0.0856405    -0.0484233       1.56910      0.425246     -0.160846     -0.101077      0.112508      0.537477      0.453691     0.0565236       1.13737       1.61755       1.77691       1.74096       1.83810       1.62009       1.62192       1.47244       1.14102       1.11874      0.821126      0.680213      0.518497      0.421923      0.310525      0.234964      0.150398      0.106900
  23   8 2131.1416    0.7818  0.6051 10.6692  0.0005  0.0192   0.0206   0.0493    0.0492   0.0000   442.3922     -0.159156       16.0179       1.48223       1.40159      0.529640      -3.86471      -1.13551      -1.12444     -0.809600       1.23182     -0.484605      0.244860      0.460361    -0.0767792      0.231105     -0.151776      0.197829       1.24533       1.79475       1.89399       1.95134       2.01427       1.79585       1.79522       1.46798       1.32954       1.14772      0.909670      0.739359      0.588114      0.443183      0.328959      0.222105      0.163995      0.113925
  23   9 2287.4934    1.1120  0.7353 11.0330  0.0026  0.0213   0.0259   0.0496    0.0612   0.0000   439.5887       2.92275       12.9144       1.65354      -3.57965       1.52749      0.570471       4.91844      -1.33020      -2.24259       1.45733    -0.0256897     -0.954704      0.664789      0.221166     -0.218341     -0.144228     0.0558773       1.45078       1.84723       2.05956       2.11519       2.17402       1.99714       1.79300       1.77819       1.46078       1.22577       1.01561      0.824728      0.650829      0.490703      0.355717      0.275701      0.191980      0.129898
  23  10 2439.2046    1.5285  0.9203 11.5887  0.0009  0.0252   0.0331   0.0606    0.0715   0.0000   441.4466      -3.56266       16.5095       2.78195      -1.84156       4.11223      -3.81594       3.51519     -0.669766      0.425004     -0.816550     -0.215809      -1.13396     -0.194727    -0.0805816      0.516934     0.0879636     0.0438993       1.60300       2.33974       2.41400       2.57541       2.43641       2.38514       2.13110       1.94724       1.69142       1.49724       1.28105      0.982563      0.788216      0.599017      0.427825      0.306770      0.207248      0.142831
  23  11 2588.7015    2.0516  0.8377 12.1327 -0.0031  0.0222   0.0451   0.0522    0.0683   0.0000   437.5928      0.687062       16.5541       3.81499      0.341515      -4.75648      -1.48247     -0.667059       1.25025     -0.519930      -1.53838     -0.106111     -0.356412       1.29811      0.297785    -0.0724836      0.313723     -0.141584       1.55365       2.11329       2.17846       2.28446       2.30824       2.26031       1.96555       1.78054       1.60169       1.36048       1.11651      0.896900      0.693247      0.539548      0.382312      0.282607      0.200826      0.137320
  23  12 2737.6454    2.5574  0.8709 12.6308 -0.0012  0.0227   0.0555   0.0561    0.0658   0.0000   436.9053       3.18260       19.3794      -2.52524      -1.76827      -3.20983      0.474268      -2.34861     0.0959924       1.86837      -1.49886    -0.0518951     0.0939048      0.108770      0.159633      0.428508    -0.0236617     -0.135309       1.46323       2.01207       2.08223       2.35528       2.23142       2.19824       2.01530       1.76473       1.47628       1.34029       1.08824      0.876373      0.655183      0.522114      0.390473      0.266796      0.191744      0.137435
  23  13 2886.1382    3.2834  0.7288 13.2775 -0.0025  0.0202   0.0773   0.0489    0.0729   0.0000   437.0224      0.995311       13.8867       1.22849      -1.32611      -1.66014      0.893115    -0.0619015      0.849295    -0.0142721      -2.10503      0.519134      0.335044     -0.346438     -0.583512     -0.494707     0.0659768      0.153019       1.49553       1.95420       2.05569       2.19771       2.04510       1.97701       1.93029       1.69993       1.49497       1.29846       1.03511      0.817345      0.651806      0.512760      0.376486      0.274231      0.186077      0.124146
  23  14 3033.4647    3.9233  0.7880 13.5247 -0.0021  0.0206   0.0876   0.0501    0.0785   0.0000   440.0169       1.72774       15.0532     -0.932907      -1.86090      -1.92615      -1.34377      -2.23132      -1.29232    -0.0252131      -1.18998     -0.762751      0.722218     -0.698953      0.366088     0.0474053   -0.00944796     -0.125792       1.41497       1.89649       1.95048       2.15560       2.08714       2.03129       1.84084       1.69708       1.43288       1.24535      0.999841      0.840306      0.651965      0.519996      0.352930      0.254379      0.190351      0.129402
  23  15 3179.7912    3.7907  0.9594 13.7605 -0.0031  0.0255   0.0817   0.0592    0.0686   0.0000   437.6624       4.73431       15.3770       4.70813       1.44914       3.24615       2.46889      -1.63099       1.13695      -1.05293      0.476335     -0.453970    -0.0145534     -0.506700      0.582894    -0.0491951      0.170854      0.109130       1.67359       2.39298       2.46004       2.51191       2.50297       2.40001       2.22565       2.13735       1.71975       1.63915       1.25188       1.05412      0.773117      0.635726      0.446312      0.352720      0.238548      0.162404
  23  16 3325.5076    3.2475  1.4387 13.3473 -0.0064  0.0308   0.0607   0.0835    0.0606   0.0000   439.3861       8.58985       14.7341       3.00535      0.611085      -3.49289       2.75573      -1.62637      -6.04781       1.58717      -1.03027      -4.66833     -0.934870     -0.351634      0.128256      0.442375     -0.576490     -0.605306       2.20919       2.87076       3.21108       3.18595       3.18846       3.12338       2.86097       2.71603       2.28465       1.86805       1.48682       1.22107      0.935376      0.787611      0.542496      0.419259      0.288950      0.203645
  23  17 3471.2598    2.7378  2.1685 12.7996 -0.0031  0.0391   0.0421   0.1005    0.0505   0.0000   439.8505       7.95986       7.07414      0.412342      0.393924      -4.58622      -7.56407      -3.54295      -2.38320      -6.35962      0.640260      -1.42520      0.341000       1.04764      -2.08882     -0.530782     -0.243305      0.179265       2.63661       3.47365       3.71063       3.94532       3.89095       3.82135       3.45135       3.18031       2.74013       2.39894       1.89378       1.50182       1.22857      0.946910      0.711460      0.505803      0.360838      0.251532
  23  18 3616.8153    2.1545  3.4924 12.2071 -0.0018  0.0513   0.0275   0.1371    0.0405   0.0000   440.7030       8.58544       9.96096      -2.07368      -1.02801       1.18128      -2.40522      -5.56681      -3.27477      -7.62197       3.08696      0.697180     -0.664108     0.0637422       1.50107     -0.499926      0.287980     -0.230517       3.44602       4.49979       5.01101       5.15357       5.09360       5.01254       4.48081       4.11354       3.61383       3.09002       2.59962       2.12417       1.64888       1.27556      0.951422      0.671446      0.456794      0.321643
  23  19 3762.2129    1.7930  4.9172 11.7114 -0.0067  0.0639   0.0211   0.1749    0.0394   0.0000   447.9145      0.244283       7.31173       13.9683       5.29562      -5.42522      0.191326      -1.09051      -8.56194      -4.44853      -1.37511      -4.54113       3.19319      -1.64301       1.14806      0.628654      0.759316   -0.00712271       4.28890       5.62234       6.22067       6.57581       6.35586       6.29737       5.82329       5.19693       4.57588       3.77102       3.22117       2.55004       2.00137       1.55737       1.16555      0.849916      0.597394      0.410052
  23  20 3907.3165    1.4962  6.5760 11.3030 -0.0018  0.0793   0.0166   0.2226    0.0360   0.0000   438.4451       28.8008       20.3512       18.0065       2.48209      -13.4152      -5.08285       13.2707       4.83109      -3.79073      -3.96669      -4.20968       4.02071      -1.25363      -1.66918    -0.0740343     -0.501175     -0.580917       5.14268       6.80751       7.56457       7.67575       7.90413       7.47502       7.01313       6.39399       5.47190       4.70657       3.96294       3.22635       2.52338       1.97898       1.42795       1.05165      0.717141      0.500380
  23  21 4052.3730    1.2191  8.3041 11.0664 -0.0036  0.0992   0.0140   0.2831    0.0320   0.0000   432.8969       23.4524       24.3892      -12.0664      -11.6424       10.9283      0.434960      -15.5414      -15.7575       4.45217       1.68102     -0.202224       1.35516       3.84660       5.03389      -3.50631    -0.0403138       1.04584       6.72670       8.77905       9.91529       10.1634       10.1456       9.74524       8.88764       8.15719       7.17657       6.05038       5.05672       4.08529       3.23857       2.48724       1.83893       1.34074      0.909622      0.644559
  23  22 4197.8063    0.9632 10.4781 10.9162 -0.0018  0.1358   0.0123   0.3928    0.0289   0.0000   440.5556       11.0440       10.6509      -13.5885       9.47657       11.1481       6.09085      -16.4542      -7.60081       5.43509       1.35191       6.17794      -2.45167      -2.06938      -3.34856      -1.38939      0.683701      0.484869       8.67115       11.7037       13.0212       13.2879       13.5096       13.1698       11.8787       10.8940       9.49122       8.10999       6.69835       5.40381       4.34298       3.31099       2.45132       1.82962       1.23488      0.855084
  23  23 4342.7676    0.8037 12.0038 10.7668 -0.0037  0.1704   0.0110   0.4806    0.0269   0.0000   406.8183     -0.640156       15.5275      -9.50919       10.4504      -10.6223      -22.5668      -2.83553       9.42343       16.3453      -6.59704      -2.92166       8.43685     -0.691091      0.489835       2.80706      -1.81796      -1.42900       10.8756       14.4978       16.1314       16.3851       16.9986       15.7513       15.0559       13.3554       11.9995       10.1253       8.44206       6.79192       5.45704       4.18090       3.13011       2.30465       1.55305       1.07989
  24   7 1993.5781    0.6248  0.4894 10.2522 -0.0023  0.0167   0.0176   0.0413    0.0469   0.0000   440.7448      0.586728       18.8483       1.25203       1.30522      -2.99114     -0.354060     -0.956100      -2.23841     -0.414848     -0.178537     -0.481083     -0.155018     -0.125810     -0.313138      0.300251      0.263010      0.203172       1.27421       1.55187       1.63926       1.76610       1.77697       1.58433       1.40407       1.30538       1.29914       1.15393      0.917562      0.735769      0.588592      0.461978      0.349539      0.268714      0.178252      0.118903
  24   8 2156.7628    0.8633  0.6566 10.5812  0.0010  0.0193   0.0214   0.0480    0.0537   0.0000   441.4909      0.627786       13.6043      -1.58924     -0.761719      0.248020      0.383685     -0.203155      -3.09522     -0.935649       1.83504     -0.106935      -1.14190      0.319442      0.101750    -0.0221011     0.0474506    -0.0994499       1.24361       1.62178       1.91197       2.03144       1.83435       1.89321       1.70026       1.50278       1.35573       1.18037      0.968345      0.763349      0.617485      0.484436      0.352383      0.253580      0.175138      0.123932
  24   9 2314.3076    1.2040  0.8422 11.1042 -0.0017  0.0225   0.0260   0.0539    0.0617   0.0000   439.9843       1.43730       11.7467       1.94726      -1.50162      -1.67042     0.0896453      -2.50669      0.656241     -0.208153      0.379910      -1.92490     -0.318922     -0.820762    -0.0319473     -0.253626      0.109983     -0.148193       1.32953       1.89754       1.97798       2.08084       2.13250       1.99196       1.96853       1.67067       1.52486       1.28695       1.08485      0.917337      0.725295      0.520166      0.420267      0.308365      0.211022      0.146134
  24  10 2467.0296    1.6017  0.8432 11.8845 -0.0001  0.0225   0.0352   0.0581    0.0648   0.0000   437.8564      0.569394       15.6607     -0.730095     -0.810650       1.02739      0.542190     -0.449282      -3.82262      0.748947       1.16856      0.562621     -0.114406      0.149351      0.550723     0.0372785      0.572418      0.106163       1.37635       1.87544       2.00007       2.06691       2.21450       2.00248       1.95974       1.67543       1.56165       1.30370       1.10493      0.837149      0.745164      0.547152      0.397986      0.295207      0.216585      0.157126
  24  11 2617.7111    2.1474  0.8361 12.3714 -0.0006  0.0218   0.0470   0.0541    0.0694   0.0000   437.7663       2.38662       16.2779      0.704469      -1.48413       1.95147      -2.97656      0.375546      0.137681     -0.595687     -0.454704     -0.758919      0.326476      0.168455      0.729791      0.171873      0.239792     -0.104418       1.59915       2.11453       2.37075       2.56326       2.64852       2.42610       2.14590       1.99513       1.72234       1.45488       1.10084      0.879286      0.730364      0.528662      0.415732      0.323915      0.226570      0.152219
  24  12 2767.7560    2.8132  0.8347 12.7416  0.0032  0.0204   0.0618   0.0556    0.0657   0.0000   436.9517       4.32313       12.0403      -4.12811      -1.98040      -2.21779      -3.60026      0.214759     -0.274379      -1.30544       1.10424     -0.353102     -0.113450     -0.316061     -0.421465     -0.107961      0.265459      0.223188       1.25384       1.79854       1.86165       1.96327       1.98525       1.82707       1.76754       1.55262       1.44821       1.18556       1.03246      0.806392      0.670611      0.501383      0.383999      0.273599      0.197296      0.133780
  24  13 2917.0254    3.3924  0.8203 13.2844 -0.0002  0.0206   0.0743   0.0533    0.0683   0.0000   438.5655       6.00525       11.4820      0.785765      -1.91494      0.961088      0.925455      -3.79543      -2.09090      -1.76113       1.49930      0.414553     -0.180591     -0.589167     -0.643796    -0.0670941      0.141016    -0.0784895       1.28520       1.82857       1.80537       1.99729       2.00693       1.92895       1.77652       1.63495       1.43365       1.20020       1.04123      0.852268      0.684931      0.532274      0.373883      0.273120      0.201878      0.140718
  24  14 3065.0712    3.8049  0.9064 13.5846 -0.0024  0.0235   0.0815   0.0604    0.0768   0.0000   438.5094       6.57019       18.4487      0.983054      -3.80343      -3.35175     -0.462125      -1.28859       1.45300     -0.200227     -0.540956     -0.447350      0.660777      0.683179     -0.249910      0.898484      0.180002     -0.162045       1.52065       2.10860       2.16739       2.22382       2.23895       2.13217       2.01856       1.85291       1.57086       1.39009       1.21329      0.971741      0.800921      0.604165      0.441276      0.310754      0.225724      0.162348
  24  15 3212.0476    3.5331  1.2445 13.6974 -0.0034  0.0288   0.0707   0.0781    0.0696   0.0000   443.3562       7.31162       13.5288     -0.687838      0.762278      -4.76521       3.08444     -0.282014      0.683437     -0.641457      0.521688      -1.69175     -0.267321      -1.20137     -0.565649      0.108541      0.560610     0.0493886       1.87573       2.57470       2.55354       2.78991       2.70480       2.64216       2.46657       2.31593       2.03372       1.73029       1.45457       1.22378      0.943637      0.762773      0.559923      0.408588      0.291902      0.200792
  24  16 3358.5145    3.1775  1.5378 13.2839 -0.0016  0.0319   0.0574   0.0853    0.0588   0.0000   437.4279       6.85012       15.4518      -3.43606      -5.58525      -3.83366      -3.45950      -1.64369      0.137519      -2.68602      -3.32625      -2.48823     0.0913603      0.418539     -0.985255      0.940175      0.515713     -0.233347       2.03245       2.80757       2.83135       3.17630       3.11393       3.07595       2.81063       2.51893       2.18828       1.91424       1.58473       1.29797       1.01710      0.792033      0.585946      0.443078      0.306468      0.222710
  24  17 3504.9211    2.5374  2.6221 12.5310 -0.0015  0.0433   0.0348   0.1092    0.0441   0.0000   444.5393       7.48746       5.54976       6.70959       3.10302      -4.67646       7.18827       3.66534      -1.88662      -6.18946       3.70680       2.25879      -1.46441     -0.925582      0.188383     -0.389176      0.322270      0.936743       2.63695       3.68805       3.98991       4.14588       4.21450       3.92266       3.78596       3.35774       3.01416       2.57628       2.12902       1.75385       1.37198       1.06916      0.823199      0.593087      0.421570      0.296164
  24  18 3650.9999    2.0734  4.0521 11.9878 -0.0006  0.0543   0.0239   0.1491    0.0368   0.0000   436.5302       7.15666       4.57663       11.6721      -1.70420      -6.68435      0.237928      -1.68914      -6.08911      -2.34028      0.356051      -2.14017      0.490972       1.77265      0.603633      0.195453      0.150067      0.176935       3.36090       4.59523       4.93852       5.15937       5.14417       5.12342       4.55352       4.27469       3.79414       3.26013       2.67657       2.23455       1.75245       1.37442       1.03186      0.765131      0.547273      0.385327
  24  19 3796.7719    1.7503  5.3950 11.5896 -0.0015  0.0645   0.0193   0.1839    0.0364   0.0000   439.1976       18.9926    -0.0243025      -2.20107      0.797136      -3.24313       9.68141      -6.05598      -4.96695       4.11408       3.17108      -4.32341       4.35614      0.388420     -0.916993      -3.16523      -1.16333    -0.0218268       4.23113       5.44008       6.15884       6.37341       6.32299       6.25336       5.72845       5.25163       4.63502       3.84248       3.26995       2.70716       2.13184       1.65182       1.24908      0.936272      0.666730      0.464658
  24  20 3942.7973    1.4149  7.1111 11.1931 -0.0030  0.0825   0.0154   0.2336    0.0347   0.0000   441.0833      0.139728       9.81025       5.67984      -21.9958       5.48362       1.74607      -1.94775       4.13847       13.1285     -0.440391      -1.03752      -3.85116      -2.16839     -0.979832      -1.11838       1.13968     -0.449654       5.14224       6.68148       7.80174       7.95371       7.91133       7.72607       7.20738       6.56877       5.70405       5.01174       4.08843       3.39052       2.63801       2.10413       1.57553       1.19739      0.817185      0.576521
  24  21 4088.2646    1.1459  8.5537 11.0698 -0.0017  0.1038   0.0135   0.2970    0.0298   0.0000   435.3129       25.0440       17.9472      -2.77337      -2.89607     -0.339317       17.5740      -8.43297       9.71737       4.53055      -2.18209       2.24635      -2.41255      0.980221      -1.56192      -1.43916     -0.986265       1.91426       6.49703       8.74461       9.59151       10.0677       10.1202       9.93624       9.07277       8.39667       7.26060       6.27736       5.17421       4.25762       3.38040       2.65254       1.98779       1.53100       1.05441      0.747978
  24  22 4233.8664    0.9401 10.7067 10.8902 -0.0023  0.1354   0.0124   0.3978    0.0288   0.0000   419.3564       23.9345       6.95243      -5.33891      -18.9217       12.1916       13.6745     -0.533849      0.781726      0.805447      -2.39076      -7.27618       2.85672       1.98318     -0.282338      -4.48556      0.311296     -0.975060       8.52423       11.1419       12.7735       12.9913       13.1132       12.7767       11.8741       10.7392       9.50119       8.19591       6.91538       5.61117       4.46877       3.51818       2.65852       1.96936       1.36676      0.981399
  24  23 4379.6660    0.7132 12.1821 10.7711 -0.0002  0.1812   0.0108   0.5209    0.0257   0.0000   430.1105       28.7717       22.7685       5.79141      -17.5513      -31.1352       4.93583       15.6483       5.89141      -12.8146      -7.85999      -9.11304      -3.24637     -0.420227       2.76196     -0.692820      0.922219      -1.40034       11.3143       14.6250       16.5700       17.2921       16.9762       17.1586       15.6498       14.1747       12.6312       10.8642       9.08214       7.56465       5.98128       4.67113       3.60358       2.63561       1.84013       1.30757
  24  24 4524.4531    0.5958 14.3956 10.6123 -0.0010  0.2392   0.0092   0.6482    0.0228   0.0000   427.2092       55.4059      -7.16230       21.8884       64.8485      -1.41554      -25.3600      -6.67887      -11.4802      -18.5106       5.83146       15.0004       7.06800    -0.0397126       1.01494     0.0533938      -4.68536     -0.529121       14.4540       19.5164       21.7417       22.8357       22.6411       22.6015       20.2474       18.8588       16.3648       14.2024       12.0193       9.85697       7.82651       6.12356       4.65281       3.50458       2.34837       1.67629
  24  25 4670.0042    0.4366 15.1037 10.4808  0.0063  0.3324   0.0085   0.8401    0.0209   0.0000   410.0230      -34.1150       47.2705       42.3069      -3.71406      -7.10667      -8.89038       51.0952       67.5679      -16.7052      -27.2959       7.90641      0.303826      -4.69734      -16.2560       4.22723      0.755170      -2.37343       20.3281       26.6176       30.3356       31.3960       31.6738       30.7778       27.8690       26.3387       23.2000       19.6066       16.7835       13.7914       10.8709       8.76053       6.48116       4.85611       3.38620       2.36556
  25   6 1847.8960    0.4738  0.3205  9.9779 -0.0034  0.0137   0.0162   0.0318    0.0375   0.0000   440.9634      -3.72840       19.5150       1.63046      -3.36335     -0.274210     -0.993472    -0.0709565     -0.977576      0.239365     0.0102705     -0.510089     -0.351036      0.224045     0.0687655     -0.119810   -0.00410173     0.0515236      0.857095       1.14022       1.38592       1.33747       1.44335       1.42575       1.18350       1.14709       1.01519      0.786069      0.721967      0.559088      0.421136      0.362458      0.246173      0.189290      0.143054     0.0869410
  25   7 2016.9352    0.6248  0.5574 10.2472 -0.0014  0.0184   0.0162   0.0409    0.0482   0.0000   439.2050     -0.719221       16.1649      -1.42778      -1.56325      0.116021     -0.106503      0.178325       3.93077      0.207710     -0.841346      0.818803     -0.408991    -0.0922937      0.129192     -0.253331     -0.340613   0.000383813       1.27770       1.65637       1.76281       1.73952       1.73107       1.74667       1.78158       1.55550       1.40723       1.10390      0.904628      0.766624      0.606876      0.514663      0.387442      0.285018      0.206647      0.145337
  25   8 2181.7513    0.9062  0.6625 10.7725 -0.0039  0.0190   0.0220   0.0466    0.0536   0.0000   440.4792      0.541783       17.6733     -0.530471      -3.46803      -1.27448       2.44248      -2.98277      -1.74366     -0.186280       2.91984       1.20524     -0.507245    -0.0931699     0.0507395      0.499658      0.223488    -0.0941794       1.17119       1.62147       1.70333       1.80777       1.79664       1.64402       1.65244       1.50605       1.30361       1.15378      0.968369      0.835142      0.650308      0.510769      0.370554      0.292986      0.207841      0.150540
  25   9 2340.4902    1.2403  0.8503 11.3703 -0.0017  0.0223   0.0270   0.0549    0.0604   0.0000   442.3660      -3.11203       12.9358      -1.35973      -3.04953      -1.90311      -3.57258     -0.488877      -1.87059    -0.0307999     -0.167664      -1.36753       1.06366     -0.508869     -0.228289    -0.0960252      0.296869    0.00430863       1.43775       1.79594       1.98164       2.08282       2.11506       1.97698       1.94599       1.74034       1.50603       1.36014       1.12925      0.958880      0.750029      0.581077      0.446418      0.339668      0.246698      0.169658
  25  10 2494.3739    1.7516  0.8703 11.8439 -0.0020  0.0218   0.0363   0.0530    0.0663   0.0000   440.0412      -1.62400       13.9051      -2.11438     -0.879139      0.729125       4.66787       1.14930      0.429183     -0.169721      -1.47511     -0.654919     -0.687160     -0.526629     -0.629203     -0.293104     0.0891803     0.0442615       1.50056       1.94853       2.02814       2.15912       1.99151       1.99382       1.89139       1.78345       1.51283       1.41531       1.19694       1.01960      0.830407      0.621095      0.470734      0.344247      0.247054      0.174811
  25  11 2646.2531    2.1944  0.8494 12.4296 -0.0011  0.0219   0.0464   0.0549    0.0669   0.0000   438.5073       3.46867       14.8099      -2.03361      -1.24147      0.649280       2.49199      -1.07989      0.668658      -2.16301      -1.37888     -0.536411     -0.860098      0.104962      0.477453     -0.456021     -0.131429     0.0614287       1.44655       1.96414       2.18522       2.26937       2.26716       2.20479       2.04191       1.90285       1.60618       1.31871       1.11786      0.913515      0.735113      0.557251      0.425262      0.323403      0.231945      0.170870
  25  12 2797.3778    2.8451  0.7667 13.1285 -0.0041  0.0210   0.0635   0.0493    0.0596   0.0000   438.1868       2.06339       12.6355      -4.24426       1.31875    -0.0449612      -1.79764     -0.593971     -0.298070    -0.0653025      -1.55928     -0.985744      0.643461      0.456168      0.162513     -0.324164      0.301279     -0.373108       1.49259       2.06074       2.31930       2.49773       2.53786       2.38674       2.09535       1.94220       1.62557       1.41369       1.10451      0.909542      0.720504      0.547842      0.412546      0.294886      0.225323      0.156450
  25  13 2947.4483    3.6189  0.8022 13.1360 -0.0011  0.0197   0.0770   0.0489    0.0682   0.0000   437.8667       1.38223       15.6589       3.48363      0.214124      0.985516       1.77140      -3.25560     -0.945728     -0.855309       1.35668      -1.94293     -0.465908     -0.224327    -0.0697707     0.0375230     -0.144283     0.0387296       1.35594       1.80890       1.93023       2.05837       2.13338       2.08767       1.88671       1.73502       1.35972       1.20442       1.03379      0.856186      0.679940      0.498247      0.369628      0.288813      0.199713      0.147373
  25  14 3096.2480    3.8278  0.9339 13.5320 -0.0003  0.0225   0.0786   0.0572    0.0788   0.0000   442.0308       3.75245       15.3561       7.43838      -1.64061       2.70479      0.442399      -3.37253       1.81247      0.539810     -0.163074      0.585251      0.441411      0.196733      0.243194    -0.0773754     -0.206975      0.245452       1.41495       1.85659       1.95713       2.15476       2.22794       2.12671       1.93110       1.70264       1.63941       1.36839       1.16941      0.875314      0.716708      0.576480      0.461933      0.344706      0.241189      0.180217
  25  15 3243.9946    3.5448  1.1793 13.5855 -0.0063  0.0264   0.0708   0.0709    0.0816   0.0000   438.4750       1.61129       12.6768       1.23286      0.502799      -2.46934      0.754240      -2.06047      -3.27693     -0.435826       1.66500     -0.798506      -1.29488      -1.39214      0.465303    -0.0938677      0.651864      0.338072       1.65789       2.21800       2.40548       2.53479       2.52202       2.43185       2.27472       2.09405       1.83504       1.62575       1.37333       1.13074      0.944971      0.713700      0.530095      0.409961      0.287480      0.205995
  25  16 3391.1637    3.0653  1.5842 13.2251 -0.0088  0.0320   0.0525   0.0815    0.0586   0.0000   437.1242       6.51494       8.98302       2.64659       2.54019     -0.981371      -3.56464      -3.06903       2.64481      -5.89585      -1.93403      -3.18155      0.460357      -1.48064     -0.905211      0.664934      0.111640     0.0517594       1.94296       2.72445       2.86447       3.03679       3.07003       3.00675       2.82300       2.49807       2.26662       1.89369       1.67467       1.32841       1.08468      0.844968      0.631203      0.480594      0.349133      0.240648
  25  17 3538.2148    2.4875  2.6466 12.6262 -0.0001  0.0421   0.0333   0.1114    0.0414   0.0000   445.0544       4.64437       6.56882       4.38909      0.852164     -0.918458       1.70699       1.01437      -3.57042       1.36531      0.397246   -0.00375604      -1.03035      0.646302      0.416071     0.0114762      0.189975      0.173672       2.43907       3.40810       3.72217       3.86592       3.83540       3.72668       3.52620       3.24476       2.91882       2.54478       2.13455       1.78570       1.38199       1.14529      0.833845      0.650175      0.461656      0.323654
  25  18 3684.9147    1.9902  4.1586 11.9430  0.0001  0.0528   0.0225   0.1494    0.0358   0.0000   444.5363       9.22795       9.22915      -6.73942     -0.820348      -3.91152     -0.230860      -8.36376       1.05756      -1.42097       1.33235      0.361726      0.949683       1.15285       2.66545      0.354003     -0.701234      0.507889       3.32103       4.18969       4.85722       4.87889       5.07987       4.90187       4.53095       4.19221       3.72353       3.11542       2.73594       2.19834       1.75461       1.39732       1.08136      0.813951      0.578041      0.414808
  25  19 3831.2988    1.6246  5.6023 11.5661 -0.0006  0.0659   0.0178   0.1870    0.0341   0.0000   441.1296       17.0506       22.5223      -4.59191      -4.59188       9.30846       3.03751      -10.0902      -5.79015      0.665123       2.58959     -0.892360      -2.39718      -3.41806      -1.04009      0.559609     -0.569539      0.376218       4.13284       5.40733       5.98149       6.29067       6.32348       6.02590       5.74147       5.17354       4.72360       4.03474       3.36123       2.83357       2.29679       1.76779       1.36170       1.02085      0.728407      0.527002
  25  20 3977.4953    1.3000  7.3339 11.3053 -0.0009  0.0885   0.0151   0.2481    0.0316   0.0000   437.2190       14.0769       21.0613       3.69043       9.31834      -5.70434      -8.81983      -14.3388       10.4398      0.877436     -0.530199      -5.66962      -2.01464      -1.96697      -1.44078     -0.593024       1.27885     -0.249741       5.25661       7.19979       7.89878       8.24922       8.40285       8.06246       7.62619       6.92384       6.20332       5.41989       4.47913       3.68490       2.97940       2.33771       1.81266       1.37489      0.976728      0.689466
  25  21 4123.8703    1.0770  9.0961 11.0831  0.0011  0.1089   0.0132   0.3198    0.0287   0.0000   433.7857       18.9757       21.1059      -2.61115      -13.9879       2.63996      -23.8158       9.63937       6.60804       2.34094      -11.2288      -3.16985       1.51709       1.48865      -1.11600      -1.02456       1.82582     -0.797588       6.54891       8.90418       9.62985       10.4769       10.2459       10.1953       9.28313       8.66703       7.71235       6.53028       5.48341       4.58854       3.65355       2.87500       2.24006       1.67959       1.18316      0.866485
  25  22 4269.8129    0.8814 11.0805 10.8983 -0.0054  0.1454   0.0117   0.4131    0.0273   0.0000   435.6289       8.26868       39.6817       9.57534      -18.2649       17.8739       13.9327      -19.2238       10.5650      -3.87250       5.46782      -8.53695      -4.83508       8.29005       7.16118       1.49254      -2.79480   -0.00783814       8.58610       11.5949       12.7016       13.7052       13.2354       13.0939       12.0774       11.4853       9.96552       8.69741       7.51579       6.08305       5.00202       3.93107       3.00700       2.24745       1.58491       1.13145
  25  23 4415.9395    0.6903 13.1054 10.7818  0.0071  0.1983   0.0104   0.5586    0.0246   0.0000   446.1179      -8.13876       18.8012      -14.3352       12.2753      -12.4044       16.4974      -20.8611      -4.93433      -20.4080       8.03290     -0.163155      -6.72252      -2.63858       3.35108       1.32969      -2.17188      -1.86682       11.6687       15.6032       17.5077       18.3053       18.1911       18.0456       16.7088       15.5852       13.7576       11.8258       10.1357       8.23705       6.73447       5.25459       4.11960       3.10373       2.20120       1.57800
  25  24 4561.8219    0.5268 14.6502 10.6284 -0.0015  0.2706   0.0087   0.7002    0.0215   0.0000   449.2389       43.3199       71.9667       12.2689       41.5848      -20.7953      -22.9156       46.5664       6.01028      -14.5300       9.78097      -4.54792      -15.4636       8.90132       1.62522       8.15960      -5.39178      -4.93773       16.1284       21.0847       23.9168       25.2112       25.3453       24.3996       22.9911       21.1050       18.7170       16.3229       13.8264       11.5336       9.12874       7.39491       5.65256       4.27007       2.94420       2.11313
  26   5 1694.0531    0.2986  0.1786  9.8774  0.0049  0.0121   0.0143   0.0240    0.0293   0.0000   440.3251      0.776327       21.1152     -0.453904      -4.21894     -0.673868      0.354776       1.76470     -0.795818     -0.556155    0.00315826      0.816466      0.423685     0.0338640     -0.419169    -0.0671806      0.189518     0.0417386      0.669527       1.00699       1.00768      0.942271       1.04924       1.09533       1.01203      0.921895      0.763195      0.638409      0.575518      0.472587      0.390127      0.331672      0.258357      0.163693      0.130459     0.0991372
  26   6 1869.0335    0.4614  0.3942 10.0407 -0.0042  0.0157   0.0141   0.0349    0.0383   0.0000   439.0679      -1.31716       18.8816       2.56668     -0.763187      -1.46990      -1.40379      -3.19864       1.40226      0.409630     -0.141202      0.371493     -0.746794      0.370097    0.00587592     -0.147791      0.285321      0.356478      0.972994       1.21355       1.41895       1.60169       1.50912       1.41210       1.50446       1.29194       1.04386      0.937818      0.828732      0.634389      0.522830      0.402555      0.303517      0.250676      0.183337      0.133328
  26   7 2039.7488    0.6962  0.5688 10.1802 -0.0025  0.0173   0.0170   0.0404    0.0494   0.0000   440.8202      -2.48833       19.9565      -1.04302      -1.26418       3.56843      -1.89007      -2.71867       1.42167     -0.363371       1.06619      0.432315     -0.225811     -0.405770    -0.0497942     -0.184656      0.167104     0.0787590      0.988168       1.32208       1.56651       1.46531       1.59223       1.53093       1.35521       1.33873       1.17174       1.00859      0.861234      0.705032      0.562932      0.470687      0.340622      0.281349      0.188104      0.140097
  26   8 2206.0505    0.9393  0.8464 10.7104 -0.0052  0.0221   0.0203   0.0536    0.0605   0.0000   439.4974      0.991634       17.5611      -2.25392      -2.44581     0.0934180       5.89576      0.737287      -1.81415      -1.67563      0.608994     -0.916635      0.646131     -0.318145     -0.628387     -0.216310      0.753791    -0.0406894       1.31823       1.77759       1.96054       1.95653       2.12653       2.00534       1.91410       1.71444       1.51273       1.33777       1.09699      0.909357      0.733944      0.603975      0.443017      0.341023      0.250323      0.181682
  26   9 2366.0906    1.3444  0.8726 11.3134 -0.0010  0.0214   0.0276   0.0537    0.0626   0.0000   442.7367     -0.266977       14.4226      -2.79996     -0.877918       1.01442    -0.0698027       1.88102     -0.648149      -1.31990     -0.902536     -0.246597      0.431048      0.260124  -0.000643867      0.339800    -0.0189213     0.0397430       1.32520       1.72930       1.85150       1.99231       1.97334       1.89416       1.81202       1.68009       1.54005       1.32016       1.13487      0.883990      0.736011      0.587007      0.467554      0.346468      0.254198      0.186260
  26  10 2521.2373    1.8061  0.9588 11.7826 -0.0032  0.0230   0.0354   0.0560    0.0698   0.0000   439.8247      -1.91482       14.7467       2.23862      -3.14782       2.71506     -0.822308      0.383770       1.03242      -1.56992     -0.615002     -0.664354      0.222752      0.668979      0.323080     -0.435935     0.0144300     -0.341211       1.41290       1.84405       1.94252       2.03582       2.16834       2.01001       1.95983       1.82651       1.61651       1.37820       1.14434      0.907595      0.755452      0.611152      0.475587      0.377950      0.272824      0.198139
  26  11 2674.3939    2.2953  0.8871 12.5623 -0.0022  0.0218   0.0468   0.0543    0.0667   0.0000   439.6967       1.61955       10.6978       1.71920      0.165657      0.676566       3.55899      -3.92702      0.564942      -1.96103      0.714342       1.72641      -1.81969     -0.104341      0.911057     0.0465411      0.225844      0.139701       1.31930       1.78553       1.96603       2.07614       2.07970       1.97174       1.89778       1.70179       1.56132       1.28079       1.19342      0.966204      0.828885      0.626234      0.469828      0.350902      0.254243      0.182236
  26  12 2826.5938    2.9858  0.8840 13.0961 -0.0011  0.0225   0.0606   0.0529    0.0649   0.0000   440.2198       4.34601       16.8312      0.392524      -4.30966     -0.536593       1.31577      0.182927      -1.82702      -2.42606      0.315967     -0.483967       1.02765     0.0357337     -0.383446     -0.151239    -0.0925371     -0.125404       1.32150       1.91049       1.92038       2.09437       2.17530       1.96096       1.97174       1.68643       1.63354       1.36583       1.19399      0.949897      0.785531      0.603684      0.460571      0.350592      0.260637      0.189522
  26  13 2977.4714    3.5272  0.8731 13.3153 -0.0018  0.0209   0.0724   0.0522    0.0641   0.0000   439.2130       4.27831       13.3595      -3.41152      -2.90352      -2.34721       1.86080      -2.85511     0.0480436      -4.95168      0.170318    -0.0905463     -0.648263      0.315964     -0.502128     -0.423358     0.0255885      0.304435       1.27186       1.67848       1.74105       1.89637       1.87188       1.83793       1.84109       1.60363       1.37894       1.24933       1.06230      0.880278      0.702659      0.547480      0.426185      0.329183      0.249256      0.180097
  26  14 3126.9626    3.7484  0.9682 13.7116  0.0025  0.0228   0.0761   0.0582    0.0678   0.0000   441.2346       7.55402       16.1030      0.346852      -3.00385      -1.41333      -1.41094    0.00850168      -1.06667      -2.04033       3.01683     -0.353037     -0.832964      0.885046     -0.572249     -0.173555      0.612453    -0.0586673       1.41181       1.77165       1.95740       1.99863       2.05973       2.03546       1.94647       1.74755       1.54449       1.35138       1.21800      0.979341      0.750597      0.651645      0.488844      0.371818      0.279657      0.194152
  26  15 3275.4487    3.6543  1.4119 13.4731 -0.0059  0.0281   0.0654   0.0817    0.0757   0.0000   440.2426       8.55401       16.9936       6.98928      -2.71418      -3.17635       2.64973      -2.30127     -0.379805      0.422672      -1.11256     -0.958042     -0.326659     -0.699020     -0.461636    -0.0789175      0.186980     0.0254920       1.81116       2.48510       2.81253       2.91280       3.04475       2.78998       2.62354       2.35445       2.09897       1.81345       1.51683       1.23430       1.01674      0.779583      0.595369      0.450447      0.330364      0.247060
  26  16 3423.3789    2.9534  1.8403 13.1199 -0.0090  0.0343   0.0474   0.0906    0.0550   0.0000   442.6132       9.26757       13.5201       2.49404      -3.08194      -5.18262      -3.88929      -5.06173       2.32402     -0.224944      -1.60130      -1.98746     -0.894196     -0.272072     -0.967417       1.23470      0.263193      -1.00433       1.95353       2.64868       2.93509       3.02358       3.26433       2.98587       2.76972       2.62031       2.30194       1.99626       1.70108       1.40297       1.15305      0.911765      0.704958      0.524166      0.392371      0.286603
  26  17 3570.9836    2.3422  2.8929 12.5417 -0.0015  0.0432   0.0307   0.1173    0.0408   0.0000   439.7809       3.22734       6.99795      -3.38488       3.33014       2.79179       1.54181      -1.97218      0.611851      -2.06674       1.22923     -0.580100     -0.529239     -0.557680     -0.506723      -2.08411      0.532459      0.346521       2.62223       3.44112       3.88847       3.96083       4.13036       3.92943       3.75406       3.44768       3.06476       2.66456       2.23268       1.82242       1.50004       1.21576      0.945770      0.717477      0.508553      0.372979
  26  18 3718.5237    1.8541  4.3848 11.9786 -0.0006  0.0569   0.0214   0.1563    0.0341   0.0000   438.4279       3.04002       18.8076       8.73636      -9.00069      -5.45437      -1.52997      -6.53715       7.95322      -3.62516       1.46731       3.21085      -1.17504      -3.67821      0.915187    -0.0484978     -0.627355      0.346490       3.28414       4.45960       4.87969       5.08899       5.25673       5.03662       4.72419       4.39555       3.87944       3.46512       2.88088       2.40244       1.95942       1.59621       1.21079      0.923924      0.649345      0.475170
  26  19 3865.5053    1.5182  6.0265 11.5296  0.0005  0.0717   0.0163   0.1959    0.0312   0.0000   434.0259       13.9525       9.16389       3.60154      0.504021      -7.17525      -4.58267       7.23688       8.48178      -5.13200      -12.1443      -3.60658      0.645004      -1.74773      0.178891     -0.656042      0.460497       1.27867       4.09605       5.52427       6.18825       6.53867       6.47242       6.36728       5.90800       5.49226       4.92178       4.32141       3.74148       2.99043       2.53258       1.95626       1.54710       1.16051      0.829985      0.595423
  26  20 4012.2381    1.2550  7.8725 11.2128  0.0006  0.0898   0.0143   0.2592    0.0313   0.0000   441.8505       8.48450       30.3297       2.87704      -7.47448      -3.78269       1.15974      -4.07934       3.02199       2.46196      -3.16962      -3.17965      -2.33583      -2.05711       1.36637      0.774070      0.888674     -0.138246       5.16938       6.81537       7.77354       7.90612       8.11557       7.85706       7.55266       6.81841       6.17876       5.40024       4.62025       3.79798       3.14225       2.46079       1.94502       1.49287       1.05440      0.774090
  27   4 1527.5686    0.1695  0.1249  9.8312  0.0057  0.0137   0.0105   0.0239    0.0260   0.0000   439.6340     -0.758639       21.6559      -1.00562      -2.87533   -0.00370485      0.980646      0.196251      -1.16734      0.264657      0.727432      0.457232      0.542414     -0.251844     -0.232614      0.321737      0.128818     -0.160156       1.02857       1.50250       1.70518       1.82717       1.88634       1.78090       1.68593       1.47728       1.43969       1.08459      0.877349      0.782749      0.573942      0.444621      0.304749      0.217320      0.194458      0.161511
  27   5 1713.5985    0.3032  0.2002  9.9351 -0.0220  0.0143   0.0157   0.0279    0.0302   0.0000   439.9176      0.806678       22.2767     -0.405379      -3.63236      0.583282     0.0641131      0.752501      0.972978      0.259064     -0.679471     -0.657989      0.582972      0.845525      0.396961      0.266586     -0.328554     0.0360629      0.907852      0.765495       1.32672       1.49292       1.01840       1.35846       1.55474       1.02597      0.751384       1.02654      0.904295      0.517504      0.459071      0.499454      0.314836      0.196455      0.172019      0.108896
  27   7 2062.0471    0.7136  0.6351 10.2359 -0.0003  0.0189   0.0166   0.0441    0.0537   0.0000   440.4418       1.01581       16.6081     -0.549512      -1.19175       1.72364       2.67001      0.291787      0.435852      0.286903     -0.248521    -0.0366345    -0.0523458      0.201107     -0.163959      0.125148     0.0295173     -0.124434       1.05885       1.43436       1.44118       1.70779       1.62835       1.50278       1.54579       1.38362       1.28826       1.06459      0.977718      0.750126      0.639838      0.482480      0.411152      0.305441      0.243160      0.164097
  27   8 2229.7156    0.9970  0.8183 10.7871  0.0013  0.0213   0.0204   0.0516    0.0591   0.0000   439.5678      -1.09501       13.7517      0.724508      -1.26847     -0.216075      0.271828       1.44012       2.01801      0.981327     -0.689860     -0.800680     -0.673405     -0.567961      0.472625     -0.370689      0.109110     -0.209228       1.15762       1.63710       1.71696       1.82242       1.84546       1.72065       1.75672       1.58049       1.51436       1.19670       1.09714      0.848301      0.706561      0.585888      0.451692      0.359654      0.257864      0.197413
  27   9 2390.9855    1.4071  0.9046 11.4074 -0.0036  0.0216   0.0280   0.0517    0.0615   0.0000   442.2686       1.14262       15.6571       1.46888      -2.43769      -1.14141      0.648451      -1.81976       1.42823      -2.70638      0.493769     -0.404811       1.79724     -0.475734      -1.13254     -0.340572    0.00435409      0.116732       1.26339       1.64645       1.83225       1.90437       1.94819       1.87025       1.81271       1.64765       1.51091       1.29226       1.12151      0.923436      0.746496      0.619469      0.499273      0.364667      0.274288      0.195245
  27  10 2547.5059    1.9281  0.8993 12.1242 -0.0024  0.0217   0.0396   0.0557    0.0621   0.0000   438.3348       4.54036       15.9593       1.91868      -2.22860      -3.25124      -3.62330      0.971443       1.27212      0.479720      -1.15256      -2.38646      0.694965       1.71494     -0.452559      0.383059     -0.175770      0.107607       1.23519       1.69548       1.78794       1.89272       2.08173       1.90912       1.81880       1.63689       1.49639       1.37551       1.08348      0.917372      0.717633      0.623477      0.505210      0.363450      0.259098      0.194446
  27  11 2702.0953    2.4309  0.9203 12.6552 -0.0027  0.0217   0.0484   0.0541    0.0631   0.0000   438.3596       1.05034       16.9881       2.77698      -4.89160      0.466778     0.0193198      0.204692       1.11855      0.761377      -1.47060      0.423018     -0.692752      0.950642     0.0571622     -0.850053      0.222689     -0.137491       1.26246       1.74964       1.93978       2.04155       2.09856       1.91317       1.89313       1.68756       1.50785       1.35869       1.10458      0.967534      0.752209      0.618407      0.473406      0.366721      0.262821      0.196670
  27  12 2855.4017    3.0850  0.8607 13.2270 -0.0014  0.0203   0.0624   0.0530    0.0635   0.0000   441.0165       1.92277       15.8393       3.43971     0.0551357     -0.811326      0.133267    -0.0592359      -1.00494     -0.681505     -0.434455     -0.201210     -0.445435       1.36058     -0.498229     -0.436990     0.0265088    -0.0788129       1.20469       1.63231       1.80108       1.84585       1.97569       1.85781       1.75277       1.63106       1.43638       1.25583       1.03309      0.855544      0.715958      0.581627      0.446150      0.334826      0.251678      0.179805
  27  13 3007.0893    3.8538  0.9070 13.2685 -0.0014  0.0205   0.0748   0.0514    0.0719   0.0000   438.9417       4.44839       15.6539     -0.291282      -3.99390     -0.680453      0.389248      -2.45159       1.10638     0.0102582     -0.769913       1.49759     -0.211498     -0.368376     -0.855304      0.162012     0.0797778      0.322237       1.27618       1.75655       1.87095       1.97548       1.92000       1.74251       1.73033       1.57863       1.48253       1.33744       1.13588      0.963478      0.809482      0.638198      0.503188      0.375256      0.274510      0.190007
  27  14 3157.3038    3.8438  1.0492 13.5306 -0.0012  0.0234   0.0722   0.0586    0.0704   0.0000   443.1782       5.77819       16.3183       1.49009      -2.51345     -0.804646     -0.322133      -1.44772      -2.04203     -0.482376     -0.219570      -1.80800      0.477455     -0.202843     -0.464371     -0.483906      0.717566    -0.0456788       1.40917       1.88692       2.10106       2.14169       2.24477       2.06642       1.97079       1.84185       1.62064       1.48069       1.22325       1.06173      0.900834      0.699052      0.543191      0.410949      0.308485      0.203008
  27  15 3306.6099    3.2985  1.3246 13.7652 -0.0095  0.0299   0.0640   0.0786    0.0614   0.0000   440.1970       6.33357       15.9046       2.50661     -0.861570       5.88369       2.39255      -11.4302      0.470453      0.111894      -1.77025      -2.51710      0.740653     -0.278676      -1.35273     -0.737806    -0.0823789     -0.259552       1.70023       2.33075       2.50542       2.65264       2.72077       2.54012       2.36248       2.35876       1.97965       1.81776       1.54398       1.31768       1.05332      0.864742      0.663004      0.507977      0.372347      0.262533
  27  16 3455.2544    2.7406  2.0859 13.0544 -0.0019  0.0364   0.0426   0.0991    0.0528   0.0000   438.1276       11.9672       13.9698      -2.55680      -7.24562     -0.608101     -0.968826       3.68374       5.21686     -0.522621     -0.873145      -2.18952     -0.768862     -0.934542     -0.197102     -0.171989      0.842762     -0.130994       2.11978       2.79419       3.00565       3.24261       3.28792       3.17221       3.06596       2.81056       2.55997       2.16601       1.91508       1.55559       1.27745       1.04622      0.826728      0.643582      0.457918      0.345989
  27  17 3603.6477    2.2255  3.3164 12.3778  0.0002  0.0467   0.0272   0.1276    0.0390   0.0000   436.5228      0.624441       15.6813       2.07695       3.98053       6.90009      -4.19306       1.36944      0.214412      -3.29840      -3.56478      -4.82931      0.198180      0.908024     -0.978197     -0.348994    -0.0423140     0.0864906       2.59634       3.39529       3.89548       3.92213       4.19914       3.96917       3.87549       3.46272       3.14574       2.76879       2.32757       2.05513       1.61977       1.33164       1.03381      0.791352      0.566581      0.420578
  27  18 3751.6330    1.7771  4.6076 11.8908 -0.0039  0.0569   0.0201   0.1597    0.0335   0.0000   442.6061       12.9988       23.2367       3.07060       1.44038       2.09324     -0.728663     0.0908893       2.77153      -4.20442      -7.39242      -1.09879      0.172993      -1.81351      -3.84149     -0.670602     -0.623012     -0.540510       3.31023       4.27392       4.83918       4.98050       5.19011       4.99461       4.72414       4.30251       3.95124       3.46725       2.96547       2.55233       2.03992       1.61676       1.30666      0.995680      0.729719      0.548594
  27  19 3899.3403    1.4747  6.4647 11.4696 -0.0002  0.0741   0.0157   0.2046    0.0310   0.0000   434.4082       10.5942     -0.169129      -3.64937       7.36962       16.5300       3.55826      -10.4999      -2.47210     -0.988716       3.67667    -0.0953508      -3.19502      -2.26242       2.54204      0.889922      -1.12422      0.977093       4.10336       5.52729       6.17110       6.45933       6.58165       6.39822       6.13937       5.65302       5.04411       4.42458       3.88102       3.13327       2.65111       2.10483       1.64031       1.27398      0.933576      0.691294
  27  20 4046.7250    1.1632  8.1024 11.2596 -0.0016  0.0938   0.0138   0.2748    0.0285   0.0000   440.1467       13.8002       24.5193     -0.548031      -5.08109      -24.8809      -7.23661      -5.02914      -8.71301      0.705830       5.34018      -2.31320      -2.05085      -3.00847       2.62212      -1.16859      0.366381     -0.329915       5.19360       7.07078       7.79839       8.25032       8.36173       8.09167       7.67688       6.98265       6.43806       5.59099       5.00639       4.09288       3.36532       2.73651       2.11572       1.64082       1.17285      0.874866
  27  21 4193.6046    0.9349  9.9261 11.0988 -0.0004  0.1244   0.0131   0.3742    0.0274   0.0000   433.4144       15.5674       16.2114      -1.40570       5.70493      -8.17622      -10.2061       2.35903       2.28095      -14.5527       9.03608      -1.76419      -1.49174      -2.96796       1.06661       3.15090      0.726537      0.435140       6.85856       9.11982       10.3216       10.8278       11.0315       10.7259       10.2929       9.39413       8.62034       7.30580       6.42675       5.26261       4.40652       3.54115       2.79604       2.16736       1.52907       1.14743
  27  22 4340.6214    0.7230 11.5895 10.9859 -0.0037  0.1738   0.0124   0.5142    0.0257   0.0000   438.0013      -3.29133       18.5379      -18.3565      -12.1776     -0.298560       8.88465      -5.40114       2.34053      -8.61196       1.60687       1.07761       13.3782       3.80691      0.529527    -0.0243391     -0.558576      0.551718       9.46391       12.4662       14.3532       14.6891       15.2251       14.8813       13.9771       12.9317       11.8417       10.2869       8.90009       7.40949       6.16269       4.93951       3.89861       3.02059       2.17398       1.59975
  28   4 1546.0224    0.1791  0.1354  9.8217 -0.0087  0.0120   0.0112   0.0243    0.0255   0.0000   440.3410      -1.56878       22.1230    -0.0840385      -1.57882     -0.257654       1.09480      -1.74088      -2.05007      0.574981     0.0919703      0.969551      0.534090      0.542109      0.168073     -0.252267     -0.286213    -0.0880883      0.694638      0.777010      0.911641       1.05673       1.07876      0.920423      0.990140      0.909626      0.832927      0.703227      0.591308      0.499449      0.444156      0.366923      0.265164      0.188520      0.167569      0.113220
  28   5 1732.7719    0.3327  0.2550  9.9309 -0.0112  0.0117   0.0132   0.0298    0.0311   0.0000   440.3786     -0.908030       22.2846       2.23482      -1.64032     0.0819033       2.28842     -0.481459      -3.29784     -0.895550      -1.50464     0.0489735      0.251182     -0.314301    0.00285857      0.108641     0.0392494    -0.0579034      0.647261      0.907281      0.944985       1.05597      0.975237      0.977849      0.976134      0.935713      0.855024      0.735669      0.621795      0.526651      0.392944      0.336395      0.277056      0.200830      0.175609      0.125101
  28   8 2252.8338    1.0574  0.7709 10.9885 -0.0026  0.0199   0.0221   0.0495    0.0558   0.0000   439.7284       1.87177       22.2654      -3.24109     -0.924819      0.245650      -2.59820      -2.39092      0.168609       1.52171      -2.22350     -0.724946      0.706453     -0.302598      -1.07324      0.327675      0.201556    -0.0192296       1.09741       1.37742       1.58488       1.61759       1.74716       1.56118       1.50707       1.46138       1.29437       1.16758       1.03832      0.843253      0.700316      0.554189      0.433382      0.354586      0.264808      0.206368
  28  10 2573.3587    1.9699  0.9510 12.2317  0.0002  0.0216   0.0384   0.0552    0.0608   0.0000   438.5859       7.41751       16.6316      -1.90341      -5.26743       2.88278     -0.611559       2.57818     0.0795132      -2.39990       1.93330     -0.361598     -0.230655     -0.737589   -0.00743562      0.398816     -0.132522     -0.175332       1.21988       1.64468       1.77289       1.88331       1.96719       1.91438       1.74482       1.66492       1.49993       1.32846       1.13322      0.933569      0.773632      0.631116      0.488666      0.375880      0.298693      0.227806
  28  11 2729.3757    2.6126  0.8503 12.6706  0.0008  0.0194   0.0514   0.0487    0.0612   0.0000   441.9252       3.78879       12.4330      -1.28829       2.21090      -4.31676      -3.10734    -0.0518484      0.943032     -0.615633     -0.583408      0.211924      0.655867      0.316009      -1.16494     0.0236994      0.153691    -0.0251556       1.11225       1.44972       1.56274       1.62888       1.65284       1.66221       1.59536       1.42700       1.33452       1.13211       1.00688      0.854800      0.723946      0.582107      0.471309      0.345801      0.261651      0.197799
  28  12 2883.7258    3.2936  0.8944 13.1550 -0.0023  0.0205   0.0628   0.0523    0.0675   0.0000   440.6985       3.05163       13.1868       3.51115      -2.28692     -0.658745      -1.82204      -1.31197      -2.14647      0.905277       1.10944      -1.21567    -0.0999645      -1.50936     -0.353093      0.736050     0.0434720    -0.0807953       1.19306       1.56752       1.75231       1.86428       1.95882       1.81752       1.75259       1.55360       1.44110       1.26501       1.10121      0.913479      0.740796      0.613163      0.481085      0.368057      0.273392      0.206445
  28  13 3036.2877    3.6879  0.8813 13.6387  0.0010  0.0210   0.0721   0.0520    0.0603   0.0000   438.7851       3.84588       14.0176       2.67553      -1.75481     -0.978684       1.48936      0.498972       1.85423      -1.63581       1.76640      0.534302    -0.0913917     -0.789554      0.394409     -0.318975   -0.00343056   -0.00835167       1.22219       1.63764       1.68494       1.87869       1.88491       1.83446       1.82362       1.66304       1.43291       1.27552       1.12613      0.892646      0.749589      0.610783      0.494743      0.375850      0.274510      0.209397
  28  14 3187.2275    3.8295  1.0643 13.6228 -0.0037  0.0233   0.0715   0.0602    0.0657   0.0000   441.4942       4.92199       12.5945      0.959024      -1.30800       1.86165     -0.637862      -1.67106      -1.34015      0.734996      0.715343      -1.62857     0.0345438     -0.858948       1.77785    -0.0272559      0.208839     -0.224326       1.27769       1.78519       1.86570       2.02909       2.01005       1.88613       1.83620       1.73941       1.59159       1.42630       1.19499       1.02192      0.857065      0.688034      0.548788      0.411422      0.315934      0.230862
  28  15 3337.3149    3.2617  1.4326 13.4992  0.0006  0.0291   0.0567   0.0768    0.0602   0.0000   442.0295       8.48304       9.28136       4.80995       2.50806      -1.82037     -0.341238      0.100554       1.85094      -1.47925      -1.16200       1.50300      -1.76571      -1.13092      0.190196      0.123117     -0.191183      0.177396       1.67548       2.27536       2.43655       2.67927       2.70370       2.56609       2.47500       2.32038       2.03370       1.78566       1.51092       1.28547       1.08647      0.823841      0.667924      0.508819      0.386499      0.289076
  28  16 3486.7521    2.6704  2.2744 12.9045 -0.0036  0.0364   0.0391   0.1044    0.0506   0.0000   439.6070       2.84874       14.2692       4.30518       13.0436       2.08335      -1.66155      0.667931       4.87618      -7.09507     -0.438589      -3.16480      -1.28874     -0.878765      0.837456      0.327527     -0.296466      0.250723       2.00068       2.69755       3.00426       3.10001       3.23932       3.17180       3.00549       2.69494       2.53094       2.18172       1.86198       1.61686       1.31976       1.08889      0.831746      0.643146      0.491904      0.364444
  28  17 3635.7810    2.0988  3.7102 12.2385 -0.0003  0.0483   0.0251   0.1394    0.0380   0.0000   442.3481       13.3643       13.2213     0.0723949      -1.40660      -8.83647      -4.76608      0.814643      0.875961      0.174776       1.70274       1.10232     -0.126211      -2.22919     -0.877632     -0.430855      0.255777      0.867181       2.75988       3.59335       4.05867       4.21132       4.38229       4.11927       3.87193       3.70311       3.36123       2.95865       2.57765       2.18459       1.84048       1.44476       1.14160      0.899812      0.664672      0.493593
  28  18 3784.3659    1.7636  5.3468 11.6508 -0.0018  0.0608   0.0179   0.1667    0.0329   0.0000   439.3783       8.15551       5.64771       11.1906       7.73236      -2.86577      -3.53006       5.36874      -1.93809      -10.4979       5.67411       2.29934      0.223915      -2.32218     0.0203308     -0.830810     -0.703382       1.13394       3.24580       4.30793       4.87812       5.02891       5.28626       5.13537       4.76095       4.52776       4.06648       3.56543       3.16705       2.59664       2.22423       1.75329       1.38902       1.09766      0.799326      0.601246
  28  19 3932.6006    1.4143  7.0532 11.4148 -0.0031  0.0784   0.0150   0.2211    0.0296   0.0000   427.7651       7.86953       11.0917      -1.33755       14.0078      -11.6927      -19.0713       4.22597       10.2574      -18.7172      -2.76930       2.93608       2.17572     -0.651224       1.69476      -2.04000     -0.140090      0.240090       4.22510       5.57772       6.25505       6.49497       6.79285       6.52744       6.26180       5.83012       5.16785       4.80175       4.06175       3.39366       2.89091       2.29933       1.83145       1.43354       1.05373      0.791778
  28  20 4080.6613    1.0831  8.0407 11.2637  0.0002  0.0972   0.0138   0.2821    0.0281   0.0000   428.8475      -22.1403       3.64806       8.24991       14.5430      0.397254      -32.2308      -13.8742       21.6844       2.02058      -5.92524       1.35672      -2.58256     -0.731879      -3.66983      -3.52167      0.769401     -0.424617       5.19902       7.06719       7.97265       8.14315       8.53278       8.22812       7.87266       7.34605       6.66525       5.87675       5.02041       4.24925       3.49994       2.89477       2.24873       1.79640       1.29178      0.973530
  28  21 4228.1293    0.9021 10.7538 11.0491 -0.0018  0.1341   0.0128   0.4023    0.0276   0.0000   435.1783       26.3580       8.39243      -4.04114       15.1774       25.2356       3.38936       5.92000      -3.79161      -8.55479      -9.01932       2.03363       8.65032       4.92115       6.76298     -0.791995      -1.00488       1.84937       7.12885       9.63868       10.8592       11.5127       11.7444       11.4006       10.9770       9.96039       9.13823       8.05407       6.95999       5.88333       4.84270       3.92849       3.12441       2.44641       1.76758       1.33206
  28  22 4375.5920    0.6840 11.6983 10.9535 -0.0030  0.1737   0.0125   0.5343    0.0259   0.0000   429.0770       6.73872       15.0469       47.7444       22.9036      -37.0903       1.30885       17.5819      -5.50156      -23.0487      -5.39015      0.307110       10.2678      -1.65091      -3.35697      -1.33261      0.769712       3.36201       9.24232       12.3544       13.9510       14.6485       14.8849       14.5956       14.0124       12.8588       11.8012       10.3574       9.05521       7.53106       6.42940       5.04623       4.09722       3.19867       2.32722       1.74169
  29   4 1564.1435    0.1837  0.1635  9.8452 -0.0211  0.0136   0.0100   0.0282    0.0261   0.0000   439.7983     -0.482527       21.6899     -0.402859      -3.01450      0.784210      0.237512      0.751297     -0.311098     -0.893839       1.68325      0.649909     -0.481187      0.539330     -0.323312      0.155672     -0.322333     -0.140887      0.775792       1.01694      0.985681       1.16636       1.20584       1.17301       1.01219      0.935941      0.994943      0.926327      0.798266      0.637507      0.485756      0.433681      0.342217      0.293128      0.206505      0.142432
  29   5 1751.5736    0.3442  0.2645  9.9392 -0.0019  0.0116   0.0122   0.0283    0.0299   0.0000   439.9390      -1.26205       19.2588     -0.683107      -2.98739     -0.209483     -0.788367      -1.02190       1.57223     -0.403499      0.458844      0.432915     -0.181636     -0.386638     -0.206137     -0.227960      0.139243      0.127467      0.649693      0.882977      0.994461       1.04009      0.987678       1.02352      0.908121      0.866206      0.799054      0.693930      0.661863      0.584175      0.458992      0.395342      0.296862      0.227934      0.176415      0.129188
  29   6 1930.1977    0.5477  0.4461 10.1066 -0.0034  0.0143   0.0145   0.0343    0.0393   0.0000   439.9208      -1.43293       22.2353      -1.52894      -1.20030       2.38672      0.330351      -1.38938      0.174969      0.244152      0.154641      0.561469      0.526397      0.300616     -0.320266     0.0919652      0.201381     -0.146570      0.800133       1.09614       1.14942       1.27118       1.25584       1.21226       1.15485       1.08690       1.01214      0.931907      0.781949      0.624485      0.526873      0.429566      0.347200      0.269924      0.208856      0.165023
  29   7 2105.3305    0.8049  0.6262 10.4813 -0.0025  0.0170   0.0184   0.0421    0.0477   0.0000   440.0508     -0.422210       19.9494      0.964323      -4.33694      0.992669     -0.188636       1.00536      -1.97768     -0.137560      -1.41531    -0.0936598    -0.0514548     -0.780799     -0.240836    -0.0826855      0.151459    -0.0737117      0.935340       1.22873       1.36125       1.32623       1.38931       1.37191       1.35733       1.26940       1.15380       1.02120      0.868594      0.727751      0.589969      0.469874      0.379863      0.306384      0.269384      0.185288
  29   8 2275.3216    1.1963  0.7658 10.9183 -0.0032  0.0182   0.0249   0.0459    0.0595   0.0000   441.1917       1.38938       18.5596      0.678513      -1.77309      -2.15160       2.84797      0.219694       2.00813       1.37767     -0.717467     -0.966082      0.985396     -0.570556     -0.330096      0.538163     0.0644701     -0.154292      0.966856       1.29640       1.43134       1.49231       1.52495       1.51256       1.45124       1.32293       1.20664       1.03588      0.952348      0.812709      0.686127      0.540022      0.429004      0.330869      0.263321      0.188633
  29   9 2439.0887    1.5937  0.8997 11.7004  0.0025  0.0206   0.0304   0.0530    0.0581   0.0000   439.3254     -0.400772       12.1176       2.29070     -0.513971       3.57585     -0.633905      -1.00805     -0.595615       1.14676       1.51896     -0.712313     -0.899877      -1.22829      0.457913      0.364534      0.226832     0.0658631       1.13488       1.47341       1.65024       1.68688       1.69762       1.71271       1.72339       1.54959       1.38863       1.20181       1.06844      0.927354      0.759053      0.624000      0.493408      0.380441      0.295510      0.232721
  29  10 2598.6415    2.0752  0.9989 12.3113 -0.0027  0.0233   0.0395   0.0541    0.0602   0.0000   440.5718       4.48053       17.4599     -0.726603       1.55058      -2.77237      0.135514      -3.74957      -2.03568      -1.46820     -0.591594      -1.06905       1.30930  -0.000901116     -0.128105     -0.846631    0.00394390    -0.0568230       1.42250       1.93709       2.11273       2.19159       2.18739       2.03685       1.90402       1.84000       1.67388       1.55293       1.31725       1.18400       1.04553      0.825798      0.659989      0.488911      0.357727      0.261257
  29  11 2756.1691    2.7634  0.8512 12.9006 -0.0040  0.0195   0.0550   0.0491    0.0547   0.0000   439.4082       2.58420       15.4796     -0.547100   6.55781e-05      -1.41267      0.997190      -2.06560      0.847913     -0.428846     -0.898128     -0.788060      0.821975       1.48427     -0.643082     -0.101315      0.398595      0.246010       1.05534       1.48593       1.52919       1.67439       1.65404       1.60327       1.57486       1.41413       1.32840       1.15901       1.08207      0.912606      0.775878      0.621919      0.493172      0.374763      0.282713      0.212666
  29  12 2911.7144    3.4231  0.8584 13.2772 -0.0062  0.0213   0.0658   0.0479    0.0656   0.0000   438.5427       2.83247       16.6651       3.80960     -0.301518      -1.91748       1.77289      -3.76625     -0.400932      -1.88176    -0.0225258      0.916726     -0.327078     -0.356666      0.596498      0.410837    -0.0897195      0.298519       1.07080       1.66466       1.55274       1.81938       1.74082       1.78329       1.72221       1.62695       1.45477       1.26632       1.09379      0.917173      0.727041      0.617533      0.471459      0.397004      0.288181      0.220906
  29  13 3065.0445    3.8392  0.9532 13.5817 -0.0014  0.0212   0.0715   0.0559    0.0675   0.0000   439.2757       4.76284       12.4085       4.16701       2.55485      0.254654     0.0222128      -3.84792       1.21690      0.670016     -0.296015     -0.467917      0.106056      -1.19406     -0.416374      0.141785     0.0734179     -0.268278       1.17464       1.60739       1.70700       1.91163       1.92019       1.82459       1.74730       1.65233       1.43165       1.31203       1.10861      0.969394      0.810534      0.658375      0.522004      0.400895      0.293756      0.224615
  29  14 3216.8150    3.6037  1.1559 13.7794 -0.0026  0.0247   0.0668   0.0667    0.0627   0.0000   440.8703       3.35010       12.1152     -0.901999      -2.95310      -3.33839     0.0773711      -2.59530      -2.64835     -0.989900       2.18138      0.575584     -0.601188      0.705129      -1.06345      0.385707     -0.496255     0.0598857       1.32725       1.82333       1.97843       2.05977       2.23612       2.09303       2.03367       1.88013       1.67440       1.49106       1.29000       1.07502      0.893279      0.764617      0.585871      0.460268      0.346984      0.251105
  29  15 3367.6659    3.1598  1.7504 13.2116 -0.0010  0.0305   0.0480   0.0820    0.0502   0.0000   436.9564       5.09784       14.2263       3.71941       1.36642      -2.11874      -4.04667     -0.759217      0.530878     -0.865049       2.13556      0.283887       1.35362     -0.214918      0.226890      -1.18259     -0.232202      0.184898       1.63872       2.18507       2.42803       2.60707       2.69145       2.53322       2.48311       2.34207       1.98525       1.81226       1.61444       1.34605       1.12440      0.936105      0.717203      0.588412      0.427602      0.317036
  29  16 3518.0241    2.5293  2.5840 12.7523 -0.0018  0.0392   0.0336   0.1054    0.0444   0.0000   442.5672       7.38972       7.03670       6.62519     -0.190503       4.15573      -1.18950      -5.40939      -2.20653       2.57745      0.349717     -0.888167     -0.612821      -1.57705       1.38880       1.76970     -0.545360      0.138308       2.09009       2.71524       3.14205       3.25216       3.39375       3.26036       3.07083       3.04566       2.56621       2.35409       2.06634       1.71284       1.40855       1.16887      0.934580      0.732415      0.555980      0.424585
  29  17 3667.6865    2.0300  3.8901 12.1758 -0.0020  0.0501   0.0242   0.1399    0.0372   0.0000   438.0980       4.56331       12.7002      -6.32684      -1.27135       4.84471     -0.343404      -9.23330      -1.44485      -3.28954       3.84407      -1.73108     -0.238625      -2.54266     -0.515900     -0.191703      0.633300      0.617197       2.66522       3.47676       3.95109       4.17915       4.31611       4.26769       4.02026       3.70345       3.38959       3.03880       2.63730       2.18243       1.88679       1.50468       1.16791      0.966170      0.714648      0.537578
  29  18 3816.9169    1.6986  5.6878 11.5884  0.0001  0.0624   0.0170   0.1767    0.0317   0.0000   437.8653       2.63349       24.4894      -2.90563      -16.5094      -4.46516       3.56326      -8.40591      0.859874     -0.437044      -5.46541      -3.35855       4.86759       1.72600       2.41767      0.701303       1.03144       1.10796       3.24670       4.40610       4.86105       5.04272       5.25925       5.05889       4.88338       4.67221       4.19072       3.70804       3.21254       2.76150       2.29215       1.85107       1.49422       1.17799      0.893171      0.681132
  29  19 3965.7494    1.3306  7.0682 11.3609 -0.0010  0.0783   0.0140   0.2208    0.0283   0.0000   429.4454     -0.445728       15.9130      0.962979      -4.82754      -14.4233      -7.67957      -3.92447      -8.68973      -5.43817      -1.44341      -2.56079      -4.32454       3.01099      0.596333     -0.528179     -0.163472     -0.465761       4.12665       5.50038       6.33644       6.49053       6.68377       6.67493       6.25188       5.82356       5.28675       4.64842       4.15465       3.52286       2.92220       2.41527       1.87018       1.50353       1.11193      0.836221
  29  20 4114.2384    1.0430  8.7429 11.1933 -0.0036  0.1021   0.0136   0.3035    0.0278   0.0000   445.1286       18.9254       18.5768       4.23644       7.64432      -2.48325       17.0684       10.1245      -1.32545      -8.66414      -2.77374      -2.24534       2.82825       3.57326       6.96668      0.254350       2.07375      -1.49691       5.37604       7.05968       7.96363       8.57689       8.65949       8.47337       8.18913       7.59671       6.82656       6.11591       5.31634       4.53307       3.76495       3.07589       2.49804       1.95489       1.44032       1.07056
  29  21 4262.1200    0.8473 11.4992 11.0097 -0.0024  0.1463   0.0122   0.4281    0.0264   0.0000   442.5664       9.01666      -8.21943      -6.94546       6.21781       3.37019     -0.173522       25.7098       4.21811      -12.9088      -3.96099      -8.51469       6.22015      -2.04826       3.10062      -3.65060      -3.98405       1.27334       7.65865       10.0418       11.5066       12.1716       12.3685       11.9850       11.5201       10.7139       9.85615       8.67564       7.77421       6.48477       5.53851       4.46268       3.53645       2.80729       2.12840       1.57200
  29  22 4410.3391    0.6616 12.6110 10.8935 -0.0013  0.1958   0.0113   0.5475    0.0240   0.0000   464.9224       12.8589      -6.58995       8.59531       4.13503      -27.3034       11.8025       12.9054      -21.3433       6.88686       19.5042      -15.6928      -10.9515       6.08140       1.01768      -4.86466       2.66778       5.72184       9.93940       13.3283       15.2943       15.7732       16.4204       16.2891       15.0830       14.3526       13.1364       11.4314       10.2919       8.51496       7.38925       5.79861       4.85376       3.71741       2.72304       2.05952
  29  23 4557.7852    0.5014 14.6457 10.7331 -0.0038  0.2759   0.0091   0.7237    0.0192   0.0000   442.8113      -2.88792       20.4410       16.7837       14.2527      -14.5120       51.7073      -26.3591     -0.649842      -6.18684      -19.4435       10.3076       10.1118       3.02516       7.91551       5.75146     -0.214125     -0.689276       13.9130       18.3379       21.1792       22.4467       22.4873       22.5171       21.4205       19.9272       18.0643       16.2123       14.2193       12.0392       10.3095       8.16418       6.71963       5.24744       3.81026       2.94318
  30   5 1770.0663    0.3751  0.3133  9.8943 -0.0014  0.0130   0.0118   0.0303    0.0320   0.0000   441.0453      0.415547       21.2621     -0.859869      -3.05133      0.396531      0.915953      0.341500     -0.882891      0.153073      0.851071      0.926541    -0.0214652     -0.604057    -0.0996598      0.368534      0.141589     0.0284753      0.741927       1.01390       1.17223       1.24081       1.29828       1.25901       1.14203       1.07618      0.970611      0.885614      0.758619      0.613990      0.475897      0.412196      0.320091      0.256233      0.192723      0.147076
  30   6 1949.9621    0.5858  0.5379 10.0720 -0.0011  0.0162   0.0141   0.0380    0.0426   0.0000   440.8744      0.174009       19.0647      0.946105      -1.26375       1.24470     -0.818055      -2.60752       1.52275      0.705590     -0.644610      0.275933      0.955875     -0.494739     -0.108723     -0.512804     -0.233961     -0.181708      0.868888       1.14751       1.19177       1.32269       1.36405       1.31973       1.24876       1.21300       1.05631      0.966415      0.857059      0.709553      0.633109      0.518040      0.397689      0.311626      0.250211      0.195034
  30   7 2126.3438    0.8316  0.6630 10.5182 -0.0015  0.0176   0.0181   0.0420    0.0487   0.0000   439.7882       2.21006       18.3145      -1.30127     -0.672318      -1.26276     -0.145315      -1.31106     0.0207383      0.438065     -0.552594      -1.74241       1.84474    0.00215043     -0.489337     -0.421566      0.747358    -0.0474030      0.882051       1.21237       1.31856       1.40917       1.45967       1.42976       1.35997       1.29977       1.14267       1.03298      0.869416      0.755623      0.628229      0.512983      0.416027      0.326669      0.246745      0.203664
  30   8 2297.3845    1.1811  0.8198 11.1980 -0.0033  0.0229   0.0237   0.0471    0.0550   0.0000   438.8983     -0.105606       19.6409       1.69444     -0.580419      0.845958       3.60589    -0.0788206       1.49259     -0.121169       1.13651     -0.658312      0.120720      0.133306      0.478363     -0.266641      0.323923      0.122426       1.42690       2.13671       2.50934       2.75200       2.82356       2.73016       2.61810       2.24911       2.00292       1.61489       1.34898       1.08863      0.866288      0.688068      0.525418      0.410488      0.307197      0.221117
  30   9 2462.2789    1.5783  0.9661 11.8934 -0.0058  0.0233   0.0305   0.0545    0.0604   0.0000   439.4696     -0.651111       13.3192      -2.24801      -2.37852      -2.78036      0.325304      0.926524     -0.496117      0.325480       1.71134      0.148199      -1.78852     -0.708411     -0.587936      -1.11864     -0.684960     -0.109331       1.24845       1.70314       1.89981       2.01902       2.05399       1.92932       1.84136       1.73275       1.60131       1.42369       1.29498       1.11730      0.936225      0.754722      0.572698      0.469050      0.372712      0.294670
  30  10 2623.5229    2.1851  0.9865 12.3273 -0.0005  0.0214   0.0400   0.0545    0.0614   0.0000   441.0813      0.761183       15.1178      -1.51647       1.64826      -2.80046      -2.79157     -0.991784      -1.28862       2.08134       1.02116    -0.0586060     -0.633808      0.194683      0.404142     -0.213045      0.106560     -0.545320       1.05171       1.43718       1.61564       1.66210       1.70204       1.72552       1.62773       1.54439       1.40030       1.24158       1.07556      0.948510      0.772564      0.644512      0.489513      0.405672      0.323372      0.248272
  30  11 2782.5184    2.8811  0.8894 12.8150 -0.0013  0.0194   0.0550   0.0508    0.0608   0.0000   439.3365     -0.719456       16.8501      -1.85313      -2.19456      -1.03783      -2.16025      -1.95800     -0.698529      -2.27530      0.862636      0.534337     -0.312219     0.0541155      0.322202     -0.710570     -0.329489     -0.352517      0.988354       1.38272       1.54241       1.56415       1.63353       1.61990       1.52397       1.49162       1.33170       1.14838      0.993138      0.846265      0.696607      0.587923      0.464725      0.367596      0.293063      0.209008
  30  12 2939.1425    3.5394  0.7937 13.4141 -0.0041  0.0185   0.0705   0.0469    0.0558   0.0000   439.8375       4.17955       14.4035      0.737021       1.06915      -1.77560      0.792626      -1.50444       1.93518      -2.42070      -2.46524      0.128371      0.783095      0.779323     -0.150364    -0.0239106     -0.102335     0.0410083      0.986729       1.38057       1.50803       1.60504       1.69072       1.58435       1.48927       1.37355       1.30519       1.10468       1.00114      0.831122      0.705183      0.589499      0.460661      0.368272      0.279465      0.205812
  30  13 3093.3598    3.8348  0.9413 13.8281 -0.0027  0.0209   0.0732   0.0551    0.0589   0.0000   439.0109       6.41642       15.9074       1.82591      0.739416      0.721589      -3.46192      -2.21306       3.07559      -3.39133      -2.43136     -0.727330      0.811466     -0.141719       1.13042     -0.188860     -0.141841      0.419140       1.08207       1.45781       1.57858       1.68325       1.69916       1.68650       1.67683       1.52368       1.38204       1.24709       1.11721      0.928878      0.769659      0.636749      0.515175      0.401991      0.328256      0.239679
  30  14 3246.0245    3.5102  1.3910 13.4077  0.0003  0.0269   0.0554   0.0691    0.0580   0.0000   438.7094       6.74607       15.6531      -2.43485      -2.16949       2.28969      -1.51371     -0.553463      -2.26648     -0.479110       1.74595       1.14108     -0.602110      0.165831      0.230330     -0.322934     -0.255653    -0.0483190       1.38025       1.86330       2.08859       2.17402       2.20872       2.22426       2.04813       1.93397       1.79950       1.59045       1.40769       1.21022       1.00985      0.815242      0.679089      0.523142      0.404751      0.306294
  30  15 3397.6964    3.0411  1.8293 13.1577  0.0008  0.0310   0.0439   0.0839    0.0479   0.0000   439.6102       4.74644       12.5292       3.76400      -1.90171       1.11117      -4.28114     -0.874246      -1.45037      -3.52086       1.20391     -0.829588   0.000411703      -2.22383      -2.10363     -0.295350      0.668066     -0.651827       1.61576       2.19101       2.44832       2.57186       2.61448       2.50306       2.49352       2.27126       2.10374       1.87568       1.64378       1.39586       1.18487      0.994802      0.767348      0.615809      0.475565      0.359349
  30  16 3548.7284    2.3505  3.1277 12.5357 -0.0013  0.0425   0.0280   0.1170    0.0375   0.0000   440.4307       6.61422       10.5279       7.63079      -3.34957       2.24485      -2.57523      -6.82965       4.24986       5.71055     -0.258240      -2.70235      0.226483      -3.43230       1.29898      0.702558     -0.778256      0.379568       2.22100       2.90402       3.34722       3.47208       3.49054       3.50133       3.30559       3.05596       2.84770       2.53800       2.29549       1.92412       1.64173       1.35845       1.05882      0.878732      0.647807      0.495970
  30  17 3699.1877    1.9749  4.3527 11.9985 -0.0023  0.0516   0.0217   0.1451    0.0355   0.0000   437.9566       12.9073       12.0613      -4.47377       2.07688       2.03398      -8.48301      -4.62226     -0.720781      -7.47855       4.15206     -0.153224      -2.41429      -2.81630      0.932927     -0.538950       1.23208      0.211063       2.64364       3.49098       3.97492       4.10645       4.32365       4.20418       4.00821       3.75290       3.44425       3.06690       2.71207       2.30725       1.93093       1.62039       1.28612       1.01235      0.765946      0.591767
  30  18 3849.1179    1.5877  5.7527 11.5830 -0.0009  0.0642   0.0164   0.1830    0.0309   0.0000   434.4728       3.26002       4.96779      -3.05696      0.966213      -2.09426      -1.72517      -2.77452       7.85861       5.76772       3.46989      -4.25220      -2.67322       3.38124       4.68298       1.05601      0.591905      0.139564       3.31805       4.27400       4.93654       5.09780       5.41309       5.18816       4.93229       4.73859       4.26408       3.77346       3.34737       2.84413       2.47897       1.98308       1.61509       1.27647      0.959207      0.734586
  30  19 3998.4159    1.2921  7.9011 11.2800  0.0002  0.0829   0.0132   0.2423    0.0272   0.0000   447.7306       3.58063       35.9669       1.27643      -3.75978       2.92264     -0.714345       5.97328      -1.39783       3.55904      -3.58746      -6.28473       2.63778      -2.89994    -0.0618272      -1.83641      -1.29387     -0.658406       4.19499       5.52236       6.32896       6.71677       6.59642       6.77891       6.34072       5.91131       5.44698       4.97833       4.26442       3.77630       3.08564       2.57666       2.05026       1.64735       1.23910      0.953005
  30  20 4147.7255    0.9668  9.1223 11.2158 -0.0019  0.1099   0.0134   0.3344    0.0266   0.0000   441.4634       13.0180       9.86634     -0.651247      -9.41316       10.3098      0.661710      -27.6290       5.68780      -2.67524      -2.29642      -2.86084       12.2579       1.16789     -0.769580       1.69165      -1.97722      0.461512       5.61579       7.31950       8.25996       8.78999       9.00636       8.88607       8.45989       7.84523       7.35004       6.47972       5.77848       4.93991       4.18630       3.43763       2.78769       2.19226       1.67807       1.26550
  30  21 4296.5454    0.7586 10.1879 11.0513 -0.0058  0.1428   0.0133   0.4340    0.0270   0.0000   420.9932       13.5360       31.7588       28.0452      -11.0131      -20.6482       4.04470       13.2442       13.9785      -7.32387      -4.02670      -7.82825       6.34962      -5.11947      -3.29161      -1.33154      -3.36140       1.48502       7.04894       9.47726       10.8739       11.2524       11.6987       11.4149       10.9705       10.3169       9.33158       8.44258       7.51565       6.40354       5.39266       4.46481       3.55338       2.84476       2.14495       1.63002
  30  22 4444.7711    0.6067 12.4032 10.9012 -0.0091  0.2044   0.0115   0.5771    0.0239   0.0000   422.7772       9.91816       26.3205      -29.2355       6.55783       23.2575      -15.1716      -6.97499       20.1478       7.57139      -27.1286      -4.75881       2.32450      0.795990      -1.46820     -0.405848       7.59433      0.924805       9.74447       13.5422       15.0719       16.0800       16.2675       16.1213       15.6217       14.3889       13.3965       12.0323       10.5036       8.91945       7.67592       6.22686       5.04482       3.98669       2.99695       2.27930
  30  23 4593.3601    0.4566 13.9321 10.7310  0.0051  0.2821   0.0114   0.8144    0.0221   0.0000   435.8443       4.40219       38.6864       30.9829       15.4573      -34.6929       11.2063      -1.76189      -21.5484       9.25503      -34.2485       15.4797       14.9706      -2.92334     -0.842337       14.7111      -5.96004      -2.00476       13.7081       18.4376       20.9057       21.8610       22.6923       22.3006       21.1852       20.2051       18.3777       16.4950       14.3491       12.4772       10.4744       8.73362       7.04564       5.55265       4.11874       3.15931
  31   5 1788.2587    0.4025  0.3180  9.9234 -0.0016  0.0123   0.0122   0.0274    0.0320   0.0000   439.9042    -0.0228888       21.1124      -1.30807      -1.51841     -0.121217    -0.0578128       1.69524      0.530791      0.104326      0.493667     -0.519365     -0.383316     0.0324244    0.00771277     -0.239051      0.229257    0.00477739      0.612458      0.804257      0.876342       1.01422      0.985799      0.947387      0.957526      0.912511      0.800426      0.738069      0.628491      0.530452      0.437178      0.363990      0.304472      0.240317      0.187755      0.146917
  31   6 1969.4242    0.5847  0.5738 10.1570 -0.0045  0.0177   0.0137   0.0418    0.0419   0.0000   441.0870       1.55892       18.3293     0.0735192      -2.19363      -1.36017      0.884179       1.40280     -0.514354     -0.554949     -0.946644     -0.840377      0.255664     -0.688738     -0.394217     0.0216176      0.206180    -0.0962658      0.960591       1.51094       1.60742       1.77785       1.75524       1.53126       1.38152       1.15640       1.22218       1.17656       1.16083       1.15666       1.06284      0.887775      0.659303      0.478282      0.384783      0.259264
  31   7 2147.0407    0.8659  0.7349 10.6016 -0.0015  0.0187   0.0178   0.0447    0.0511   0.0000   440.0917      -2.26377       17.2882    -0.0527004      -1.10622      -2.29279      0.645378     -0.343845      -2.53416       1.09690      0.340114      -1.96054      -1.03181     -0.614562      0.455131      0.710997  -0.000762351    -0.0720577      0.982725       1.38229       1.53207       1.62554       1.75289       1.64374       1.61716       1.46268       1.30477       1.13248       1.00253      0.887466      0.725731      0.605866      0.449331      0.374830      0.293118      0.220689
  31   8 2318.9176    1.2519  0.9231 11.2140 -0.0027  0.0202   0.0235   0.0533    0.0568   0.0000   440.0862     -0.864373       20.7664     -0.879483      -1.22051     -0.383881       2.87672      0.920630     -0.672780     -0.183509     -0.225456      0.733683      -1.55873       1.14036     -0.192457    -0.0792996     -0.374211     0.0999475      0.996749       1.35645       1.47497       1.64053       1.61272       1.61477       1.54576       1.43810       1.31610       1.19924       1.07560      0.872568      0.786703      0.601658      0.501903      0.407653      0.316227      0.234762
  31   9 2485.0271    1.7878  1.0198 11.8149 -0.0034  0.0213   0.0317   0.0557    0.0630   0.0000   439.9139       2.47179       17.6567      -2.69224      -1.13799      -2.90682      -1.03282       1.15726       2.69225      0.399834      0.486712     -0.556963      0.375965      -1.52673      -1.09290     0.0116063     -0.197994     -0.360412       1.01743       1.45528       1.51186       1.65170       1.73449       1.67762       1.66047       1.49778       1.39138       1.22936       1.09092      0.941748      0.813563      0.672236      0.531112      0.432492      0.319291      0.247077
  31  10 2647.8400    2.2603  0.9512 12.5347 -0.0017  0.0215   0.0421   0.0534    0.0584   0.0000   439.8211       1.13011       16.8000       1.92300      0.370467     -0.240929      0.610155      -1.33844       1.89097      0.946166       1.56310     -0.102930      0.530504     -0.162031      0.316567     -0.925181      0.432060     -0.208216       1.11168       1.50435       1.63691       1.78116       1.80102       1.71653       1.52748       1.59498       1.40020       1.26339       1.15010       1.00727      0.902116      0.716856      0.581586      0.467904      0.357278      0.259165
  31  11 2808.3918    2.9599  0.9450 13.0146 -0.0009  0.0195   0.0544   0.0544    0.0569   0.0000   440.1745       1.40884       15.3251       1.39432      0.751440      -2.67659     -0.263584      -3.25404      -1.54054      -1.89393      0.698006     -0.680674     -0.405389     -0.854877     0.0908630      -1.14439     -0.264753      0.150837      0.999794       1.35714       1.40765       1.54177       1.58267       1.55624       1.48293       1.42496       1.26595       1.18793       1.03831      0.882994      0.758424      0.596082      0.497952      0.407595      0.313618      0.240596
  31  12 2966.1744    3.5456  0.7736 13.4824 -0.0024  0.0179   0.0701   0.0452    0.0557   0.0000   440.4037      0.919385       17.2060      0.462558      -2.38446      -1.62222     -0.687896      -1.27233      0.505623     -0.685113     0.0460404      -1.14802      0.747626     -0.271401     -0.496133      0.516891     -0.361284      0.281929      0.995771       1.35408       1.42578       1.52656       1.55393       1.54537       1.46717       1.38700       1.22298       1.11693       1.01939      0.849502      0.727174      0.580997      0.468796      0.360866      0.280854      0.225230
  31  13 3121.3936    3.8520  0.9734 13.7829 -0.0009  0.0219   0.0704   0.0532    0.0614   0.0000   440.5971       5.28235       17.0333     -0.217372       1.87817       2.07412      -3.25512      -1.70439       1.33268      -2.36289      0.200859      0.461363      0.321513      -1.33479     -0.630012     -0.277664      0.437924      0.387414       1.00735       1.50333       1.57165       1.70449       1.76104       1.68056       1.70035       1.54020       1.45587       1.24792       1.12686      0.938767      0.818084      0.667841      0.535403      0.412599      0.324132      0.251880
  31  14 3274.8559    3.4621  1.3355 13.5861  0.0055  0.0264   0.0573   0.0685    0.0611   0.0000   438.5232       3.06555       12.7252       2.95051       3.72606      -3.95375      -2.63085     -0.907340      -5.55872      -2.36503      0.996766      0.583004      0.678074      0.922247      -1.13756     -0.743208      0.388026   -0.00362252       1.29764       1.81032       1.96734       2.10458       2.16791       2.09238       2.05777       1.91166       1.77237       1.53278       1.37755       1.18318       1.02745      0.864081      0.683198      0.558103      0.406610      0.310000
  31  15 3427.4032    2.9144  2.0603 12.9389  0.0001  0.0319   0.0386   0.0860    0.0447   0.0000   443.9166       7.87460       9.07697      0.516860       3.64276      -2.38725      -2.30142     -0.878964      -3.04366       2.57012       2.87905      -1.06672      -4.03328       1.40762     0.0806978     -0.728841     -0.572755     -0.235656       1.53382       2.13083       2.29654       2.43229       2.58290       2.51038       2.47962       2.22406       2.05894       1.88082       1.62911       1.43658       1.20339      0.994175      0.794840      0.656042      0.489835      0.384582
  31  16 3579.3327    2.3159  2.9740 12.5894  0.0000  0.0410   0.0282   0.1105    0.0384   0.0000   440.9637       3.39601       13.3608       2.01686       2.55073       3.46147      -5.61720      -7.96020       2.37123       1.23817       2.50814     -0.348638      -1.24379       2.25358      0.909728     -0.988213      0.468223     -0.265582       2.08742       2.71138       3.11895       3.25502       3.27433       3.22293       3.03924       2.98451       2.72958       2.43524       2.20088       1.87455       1.56133       1.34519       1.06673      0.876247      0.662638      0.501506
  31  17 3730.3525    1.8203  4.4854 12.0453 -0.0027  0.0544   0.0203   0.1526    0.0323   0.0000   441.4388       17.8670       15.9429       4.36478      -3.98258      -5.05061       1.35340      -5.14702      -8.74528      -7.70123       1.96110      -4.05251     -0.103610     -0.573069       1.93174     -0.251994     -0.553262     -0.934623       2.67357       3.49941       4.09302       4.05962       4.41003       4.33717       4.03993       3.99735       3.48703       3.15473       2.91280       2.37136       2.08840       1.69617       1.37187       1.10973      0.853597      0.654390
  31  18 3880.9291    1.5446  6.5786 11.4746 -0.0001  0.0690   0.0151   0.1940    0.0298   0.0000   440.6106       14.8700       19.8321      -2.89520       7.15858      -3.23510       1.69991       5.39577     -0.347537       4.56141      0.871124       1.12285     -0.220593     -0.733041      -2.59337      0.528409       1.01547     -0.441837       3.40223       4.45686       5.14815       5.29663       5.54688       5.47233       5.20828       4.92275       4.50170       4.11340       3.59369       3.09162       2.61995       2.17321       1.77174       1.43652       1.07640      0.829676
  31  19 4030.9028    1.2368  8.2371 11.2620 -0.0022  0.0866   0.0129   0.2518    0.0272   0.0000   437.1498       11.0183       7.82686       7.48822       4.93264      -19.4590       1.27304      -5.10370      -14.5575     0.0842829       5.37797      -3.13859       6.62182       4.01055      -1.59083       1.24616      -1.62264      0.498248       4.28723       5.68283       6.49116       6.72045       6.94117       6.81688       6.59095       6.30346       5.73722       5.14790       4.56128       3.83902       3.35442       2.73463       2.26161       1.78113       1.37758       1.05864
  31  20 4180.5406    0.9188  9.2687 11.2343 -0.0033  0.1165   0.0136   0.3540    0.0264   0.0000   438.5345       25.1207       24.3481      -17.1594     -0.157030       11.4880       5.93642      -13.1463       7.92213      -3.52565       4.45074      -1.15122       7.63982       4.94226       5.81953      -3.98856      -1.18134       1.14695       5.55447       7.42201       8.51219       8.90427       9.16433       9.21334       8.73620       8.22438       7.50803       6.76694       6.04266       5.17917       4.44018       3.67989       2.96698       2.40246       1.78809       1.36176
  31  22 4478.6058    0.5519 12.8544 10.9360 -0.0033  0.2287   0.0119   0.6490    0.0228   0.0000   423.6800       46.8158      -9.39785      -3.62209       32.9157      -13.5948       3.46804       15.2029       20.7441      -5.02463      -9.48359      0.524014      -5.81668      0.439352       4.49019    -0.0982053      -7.56840     -0.902611       11.0352       14.4423       16.9630       17.4319       18.3660       17.8075       17.4204       16.0851       14.7634       13.5292       11.6914       10.3466       8.65747       7.23281       5.86131       4.72485       3.55072       2.73338
  32   6 1988.6360    0.6150  0.5992 10.1460 -0.0015  0.0160   0.0138   0.0427    0.0433   0.0000   440.3429       1.46987       20.0060      0.690806      -2.31708       1.60528     0.0819746      -1.98827       1.10340     -0.570897     -0.437210     -0.403601     -0.217963     -0.295644      0.190683      0.346535      0.200128     -0.186579      0.762672       1.02667       1.12317       1.21863       1.23131       1.23956       1.19490       1.06581      0.980004      0.937471      0.831775      0.703402      0.593975      0.501623      0.399719      0.328169      0.256241      0.195099
  32   7 2167.3193    0.9066  0.7236 10.6962 -0.0033  0.0183   0.0186   0.0431    0.0494   0.0000   441.5957      0.809812       21.2696      0.798296      0.517977       1.67100       1.25795      -2.21876      -1.30754      0.442589     -0.903641     -0.330626     -0.962101     -0.397364     0.0390849       1.19098    -0.0225811    -0.0336604      0.879560       1.20794       1.32975       1.42059       1.37824       1.37844       1.34527       1.27671       1.18120       1.09164      0.974816      0.820777      0.711621      0.557251      0.461984      0.382301      0.298656      0.235226
  32   8 2340.0115    1.3202  1.0477 11.2030 -0.0011  0.0223   0.0231   0.0558    0.0607   0.0000   439.9298     0.0825604       22.2969       1.64086     -0.398641     -0.916180       3.66191       1.19483      -2.32521      -1.34358      0.782629       1.11463     -0.368602     -0.235253     -0.520194      0.299693     -0.430522      0.286808       1.06070       1.50763       1.64814       1.73222       1.85415       1.78472       1.72952       1.65590       1.41494       1.30417       1.16357       1.00365      0.852927      0.700336      0.577291      0.456274      0.354963      0.268546
  32   9 2507.3294    1.8501  0.9392 12.1101  0.0002  0.0205   0.0342   0.0523    0.0544   0.0000   442.1504       4.01745       18.4174      -1.18003      -2.45963      0.537234     -0.940042      0.341473     -0.968950     -0.661108    -0.0290450       1.20147      -1.00720     -0.414079      0.618117    -0.0637720      0.226527     -0.592284      0.947728       1.32136       1.35768       1.54813       1.55216       1.57569       1.48562       1.43671       1.27627       1.20478       1.01595      0.905020      0.766506      0.651620      0.535056      0.414402      0.328258      0.253466
  32  10 2671.6800    2.4494  1.0007 12.3798 -0.0006  0.0212   0.0420   0.0515    0.0639   0.0000   441.1848       2.65627       19.0860     -0.456978     -0.607925      -3.24964    -0.0449850      -3.17884       1.11920       1.51170    -0.0294666      -2.02336     0.0538535     -0.467148      0.449493     -0.415134    -0.0336461     -0.260723      0.952246       1.38746       1.40560       1.58334       1.64242       1.55310       1.53109       1.43218       1.36652       1.21699       1.12219      0.912034      0.805523      0.634151      0.531371      0.443348      0.337439      0.263123
  32  11 2833.7215    3.1664  0.8810 13.0567 -0.0044  0.0199   0.0597   0.0500    0.0583   0.0000   442.1147       4.14394       16.9739       1.37266      -3.04363      -1.44445      0.870911     -0.872084      -2.54386      -2.06663      0.639401    -0.0980660      0.895541     -0.565302      0.814562     0.0969552     -0.349376     -0.118709       1.15370       1.69155       2.00976       2.21299       2.33146       2.22685       2.15949       1.98079       1.69297       1.45344       1.18664       1.00040      0.824672      0.656614      0.537838      0.408693      0.311187      0.224244
  32  12 2992.7260    3.7170  0.9200 13.5264 -0.0015  0.0198   0.0679   0.0506    0.0556   0.0000   438.6033       6.21155       17.5778       2.41422      -1.44775      0.291671       3.16709     -0.991252      -1.33813     -0.751818     -0.255592   -0.00911954     -0.118846      0.416727     0.0310492      0.145310      0.401160     0.0281616       1.04477       1.50633       1.68161       1.87267       1.91117       1.90301       1.81301       1.66855       1.48655       1.31007       1.14183      0.941412      0.801677      0.662185      0.514852      0.414727      0.323834      0.249931
  32  13 3148.9153    3.8676  0.9987 13.8122 -0.0049  0.0221   0.0708   0.0545    0.0599   0.0000   440.5063       2.64437       15.6694       2.13712     -0.110758     -0.365267       1.08475      -1.40301      -3.82019      -2.68001      -1.06272       1.49008      0.761138     -0.131620      -1.12126      0.264388     0.0612635      0.304656       1.09091       1.55218       1.61968       1.71739       1.68921       1.78477       1.66671       1.61460       1.47117       1.31771       1.17169       1.02793      0.882561      0.716327      0.592288      0.477250      0.377530      0.289483
  32  14 3303.3998    3.3904  1.4494 13.5757  0.0010  0.0277   0.0548   0.0726    0.0569   0.0000   439.4530       5.85403       12.3483      -1.87428     -0.568613       1.52069      -3.69684     -0.332236    -0.0441045      -2.57414       3.82199      -2.22138    -0.0845922      0.294727      0.229340     0.0156448     -0.185759     -0.115928       1.36710       1.78273       1.98708       2.18887       2.27827       2.10101       2.06166       1.99046       1.81776       1.62656       1.42392       1.25567       1.06715      0.913644      0.717913      0.581769      0.454948      0.348818
  32  15 3456.6946    2.7884  2.1493 12.8689  0.0021  0.0328   0.0360   0.0888    0.0444   0.0000   440.7313       9.30556       9.61065     -0.792360      0.617321      0.446790      -6.52193       1.52796       5.31056       1.25291      -1.56753      0.544207      -2.26143      -2.59323      0.872965      0.863374     0.0576021     -0.494063       1.58211       2.14706       2.37050       2.51938       2.70919       2.62935       2.47836       2.45210       2.09454       1.98208       1.73429       1.49251       1.24276       1.03235      0.838579      0.701712      0.537133      0.413114
  32  16 3609.3666    2.2753  3.7227 12.1356 -0.0013  0.0440   0.0226   0.1181    0.0348   0.0000   446.6707       4.12202       12.4771      -2.80574       9.26960      -6.81229      -5.41202       1.11490     -0.809536      -1.20550      -3.36917      -4.81679      0.253262      0.265591      0.678029      0.632833      0.273657     -0.597037       2.04057       2.81749       3.15468       3.21941       3.49936       3.39613       3.27539       3.10314       2.83373       2.57428       2.30331       1.91393       1.69561       1.39394       1.13048      0.926205      0.695141      0.550489
  32  17 3761.2119    1.7439  4.9449 11.8550 -0.0022  0.0556   0.0178   0.1594    0.0301   0.0000   436.7002       4.64902       16.9456       2.31510      -1.81817      -5.90233     -0.589820     -0.321079       4.00698      -5.44574      -2.85287      -1.55246      -2.26977     0.0118319       1.28282      -1.14433       1.86108     -0.678568       2.65328       3.48337       4.01637       4.13363       4.39504       4.24442       4.12618       3.88924       3.60781       3.21596       2.87091       2.53523       2.11157       1.79720       1.47374       1.18565      0.907448      0.707634
  32  18 3912.3495    1.4510  6.8428 11.4259 -0.0012  0.0720   0.0143   0.2006    0.0283   0.0000   436.1761       13.1072       29.0921       2.13602      -8.63077       1.12513       7.17015       4.49611       13.2923     -0.190757      -9.52814       3.27564       3.21395      -2.35482     -0.171953      0.217867     -0.154569     -0.335422       3.41288       4.56039       5.17541       5.42604       5.64787       5.68235       5.30586       5.07746       4.70304       4.21342       3.77711       3.26934       2.72472       2.31499       1.88706       1.51701       1.18161      0.915298
  32  19 4063.0308    1.1652  8.7489 11.2022 -0.0014  0.0932   0.0121   0.2704    0.0259   0.0000   436.2996       5.40942       25.2070      -5.14854      -8.86086      -16.6157       12.3332       5.89004       3.23025       11.4553      -10.5989      -10.0284       2.26966       2.70011      -2.50249       2.08178      -2.18842     0.0148436       4.36310       5.79599       6.72483       6.92782       7.14656       7.22321       6.98943       6.56252       6.02477       5.47875       4.77096       4.16895       3.53916       2.92801       2.42852       1.95536       1.49959       1.17253
  32  20 4213.5847    0.8641  9.8369 11.1952 -0.0030  0.1289   0.0139   0.3896    0.0265   0.0000   442.3068      -3.77226       25.4137       4.64900      -14.9707     -0.443508      -13.3196      -1.70103      -5.68115       2.95934      -3.62362       3.98537      -8.98156      -1.52593      0.654579      -3.00409       1.33478       3.07520       5.86905       7.97496       9.20257       9.59821       9.91788       9.82384       9.42425       8.98461       8.27941       7.43360       6.64389       5.81439       4.86853       4.16074       3.34773       2.76277       2.05326       1.58774
  32  21 4363.0735    0.6659 11.4581 11.0645 -0.0129  0.1786   0.0137   0.5423    0.0262   0.0000   445.8379       18.8009       39.6585       23.8339      -34.5430      -4.35157       35.3479      -2.16305      -21.0485      -16.5273       21.8780     -0.357735      -23.7882       1.39331       11.5965       5.22173      -5.08617      0.663737       8.12461       10.9278       12.6751       12.9674       13.5775       13.7201       12.8519       12.3972       11.3959       10.2505       9.22259       7.91286       6.72067       5.73258       4.66884       3.81490       2.81196       2.20994
  32  22 4512.4420    0.4592 10.7325 10.9885 -0.0186  0.2370   0.0171   0.8130    0.0259   0.0000   442.1268       27.2501       23.8516      -1.78677      -1.83188       10.5191       2.52201      -29.1372       7.50464       24.2851      -29.8980      -10.9629       21.0491       18.0180     0.0994815      -11.4817       5.02717      -4.21408       11.1031       14.2305       17.1077       17.4962       18.3021       18.0444       17.1596       16.5499       15.2176       13.8744       12.1655       10.4973       9.05450       7.58473       6.21446       5.00127       3.84842       2.98816
  33   4 1633.2308    0.2464  0.1961  9.7965 -0.0129  0.0135   0.0107   0.0240    0.0254   0.0000   440.9615     -0.286709       20.1980      0.394690      -2.72263     -0.874813      0.549304     -0.319070     -0.344636     -0.307126      0.332973     -0.283343     -0.468650     -0.274181     -0.120474      0.333707     -0.103616    -0.0932165      0.523858      0.891459      0.721130       1.07738      0.835665      0.999551      0.730323      0.865728      0.748734      0.820293      0.551846      0.538946      0.431391      0.447903      0.286349      0.278561      0.182509      0.150771
  33   5 1823.8251    0.4352  0.4100  9.9804 -0.0053  0.0147   0.0117   0.0324    0.0343   0.0000   439.5822      0.995473       21.9130      0.668976      -2.24575      -2.80711     -0.514235      0.485111       1.34789      0.999471     -0.907183     -0.776037     0.0414286    -0.0848630      0.474340    -0.0865093      0.132884     0.0164950      0.703839      0.983660       1.01589       1.11873       1.17848       1.14426       1.07678      0.965578      0.946398      0.892211      0.798899      0.688259      0.553129      0.504278      0.380173      0.322203      0.248226      0.187116
  33   6 2007.6169    0.6704  0.5672 10.2976 -0.0070  0.0162   0.0157   0.0380    0.0412   0.0000   439.3194     -0.176924       20.4413      -1.27323      -1.27999       1.26404      0.270924      -3.03030      -3.34368      0.367711      -1.36049     -0.728263     -0.282660      0.438100     0.0551100     -0.284143     -0.187923     -0.162697      0.935397       1.29930       1.40819       1.44499       1.31513       1.19108       1.16087       1.13632       1.16457       1.08154       1.03147      0.900280      0.809297      0.676214      0.534891      0.411789      0.329039      0.233317
  33   7 2187.3595    0.9761  0.7620 10.7266 -0.0044  0.0173   0.0190   0.0440    0.0512   0.0000   441.4889     -0.267720       18.7174      0.764360      -3.35077     -0.302572      0.287493     -0.769216      -1.57533      0.372889     -0.170087      0.838558     -0.168937      0.415415     -0.737512     -0.199241     -0.550100      0.158375      0.843249       1.11527       1.24763       1.32245       1.37078       1.29256       1.25355       1.22105       1.14238       1.01020      0.920646      0.818618      0.707752      0.576349      0.466321      0.363397      0.297936      0.238819
  33   8 2360.8308    1.3632  0.9015 11.5243 -0.0022  0.0196   0.0254   0.0513    0.0529   0.0000   441.9688      -1.98679       21.1495      0.896943      0.259217      0.188711    -0.0118539       1.36041      0.957210      -3.94931     -0.267173     -0.186124     -0.277651    -0.0570264      -1.14805     -0.599983      0.266371      0.317204      0.917616       1.27747       1.38641       1.47788       1.49856       1.46881       1.49435       1.39938       1.29981       1.21324       1.04434      0.882464      0.736923      0.601797      0.496363      0.414099      0.350937      0.273537
  33   9 2529.1591    1.9058  1.0582 11.9675 -0.0021  0.0219   0.0327   0.0548    0.0609   0.0000   438.9835       2.11512       15.8707       3.14866      0.753299      -1.99519      -1.51771     -0.358887       1.83240      -1.92634       1.34978      -2.52610    -0.0113114      -1.18713     -0.176478     -0.795226    -0.0723060     -0.106728       1.00176       1.44531       1.50722       1.60468       1.67487       1.57182       1.65847       1.50067       1.48805       1.25817       1.11383       1.00660      0.820896      0.767178      0.569307      0.492661      0.371727      0.290009
  33  10 2695.0090    2.4324  0.9500 12.6816 -0.0005  0.0201   0.0432   0.0498    0.0548   0.0000   442.7558       2.19979       20.7356       1.11427      -1.53466       2.04553       1.27606      -1.18337      0.713864      -1.91565       1.34397     -0.897368     -0.771580     -0.421132       1.06098     -0.270731      0.107551     0.0475200      0.931755       1.26275       1.39311       1.48284       1.52992       1.51729       1.44758       1.40650       1.26321       1.16089       1.05909      0.891643      0.805558      0.634785      0.564212      0.436349      0.346028      0.266858
  33  11 2858.6059    3.1961  0.9162 13.1773 -0.0020  0.0193   0.0565   0.0471    0.0565   0.0000   439.2784       2.53943       17.1125      0.667503      -4.68110     -0.932787      -1.98227      -2.13498      -1.72638      0.643791      -1.56473     -0.980450      0.299037     -0.490962      0.385063      0.211865    -0.0755201     -0.232819      0.898902       1.23081       1.39203       1.47963       1.52009       1.45505       1.46474       1.32275       1.23978       1.15870       1.02577      0.895920      0.765569      0.638638      0.505070      0.438980      0.325170      0.257207
  33  12 3018.8462    3.8706  0.8763 13.5831 -0.0010  0.0188   0.0700   0.0474    0.0569   0.0000   438.4972       1.51500       17.2139      -1.15035      -1.74301     -0.174838     -0.668116      0.355700     -0.637720      0.111380     0.0861854      -1.29783      0.852276     -0.836245     -0.615494     0.0767401      0.125448     -0.279497      0.874975       1.22585       1.26527       1.42692       1.45754       1.42269       1.35767       1.37574       1.23030       1.13170      0.987222      0.869489      0.677986      0.615023      0.498613      0.409094      0.318917      0.246682
  33  13 3176.0962    3.7535  0.9798 13.8973 -0.0041  0.0212   0.0686   0.0531    0.0545   0.0000   440.2179       3.66979       17.5000       3.26240      0.401590      -2.89881       1.16374      0.819540      0.669159      0.399379     -0.647824     -0.813867      -1.72745      0.352395      0.492778      0.808347      0.491518     0.0413434       1.03102       1.39391       1.45532       1.64242       1.66813       1.64884       1.62104       1.46861       1.36808       1.28642       1.15233      0.983348      0.827115      0.688610      0.579263      0.456968      0.372452      0.288937
  33  14 3331.5023    3.2662  1.5055 13.5822 -0.0015  0.0281   0.0514   0.0733    0.0519   0.0000   440.3259       6.86812       11.8299       2.42805      0.105365      -1.55506     -0.484306      -2.15737     -0.638202      -3.07127     -0.881813       1.78936      -1.46307      0.330878      0.133796      0.171300    -0.0952250    -0.0812550       1.35188       1.85838       2.06991       2.07456       2.20320       2.20053       2.12242       2.05718       1.83224       1.71694       1.48372       1.29058       1.11037      0.927566      0.758589      0.632864      0.488633      0.386480
  33  15 3485.7577    2.7066  2.4333 12.8393  0.0011  0.0352   0.0328   0.0935    0.0396   0.0000   443.7791       11.1568       9.45065      -2.08767       5.76967       1.56268      -4.53142      0.716510       3.31449      -2.65530       2.74206      0.471276      0.512839      0.819707     -0.117886     -0.112626       1.72765      0.643213       1.58509       2.26637       2.48458       2.58082       2.72087       2.59776       2.57710       2.41165       2.28313       2.05516       1.82901       1.58814       1.38084       1.14771      0.945702      0.770098      0.604665      0.471198
  33  16 3639.1412    2.0958  3.8615 12.1825 -0.0027  0.0449   0.0212   0.1256    0.0315   0.0000   441.3579       7.95795       12.9690      -1.43935       5.65336       1.77061      -6.27154      -4.58736       2.46465      -4.57910      -1.06989       1.03987     -0.125917      -3.21744       2.09334      -2.26317       1.17506       1.28647       2.08906       2.78907       3.15425       3.33639       3.51107       3.45883       3.25989       3.16322       2.92884       2.62358       2.32025       2.03329       1.72723       1.47303       1.21954      0.994629      0.755559      0.604066
  33  17 3791.6162    1.7038  5.3698 11.7222 -0.0003  0.0567   0.0162   0.1623    0.0293   0.0000   439.0714       14.9090       9.96984       6.10029     0.0307647      -8.61564      -1.80084       1.27890       1.26497      -7.48919      -4.18408       1.04026     -0.618953       1.93017     -0.637278      -1.81551     -0.649104      0.444503       2.66040       3.59280       4.14131       4.26373       4.56135       4.41925       4.27806       4.13334       3.72087       3.39193       2.99337       2.53797       2.23746       1.89615       1.55036       1.26861      0.969095      0.748625
  33  18 3943.6266    1.3753  7.3591 11.3762 -0.0021  0.0757   0.0132   0.2123    0.0264   0.0000   438.4372       10.1019       25.2087     -0.149266      -11.1627      -6.23623       3.99635      -5.31381       12.0139       5.78844     -0.846166      -2.87058       5.39750       2.77935       1.72609       1.19895      -1.81730    -0.0502585       3.45933       4.64940       5.37323       5.59124       5.82534       5.77079       5.50076       5.22497       4.91210       4.39101       3.99649       3.46397       2.91645       2.50225       2.02735       1.66284       1.28622       1.02630
  33  19 4094.7893    1.1073  9.1631 11.2118 -0.0019  0.0986   0.0122   0.2881    0.0257   0.0000   447.3904       5.58003       31.0711       9.02822       3.71072      -12.8326       3.14658       2.41330      -3.64092      -5.58148       3.74955      -1.20294      -5.32757       10.2110      0.111074    -0.0205789     -0.500374      0.140156       4.45533       5.93476       6.82016       7.17365       7.48131       7.33548       7.14280       6.82620       6.22614       5.73518       5.01356       4.46413       3.83974       3.22870       2.66249       2.13796       1.66701       1.30356
  33  20 4245.4829    0.8067 10.0560 11.1935 -0.0005  0.1350   0.0141   0.4150    0.0268   0.0000   438.1538       21.2335       13.5969      -6.17612      -9.16395      -1.30248      -16.7404      -7.48928      -4.81764       1.96421       5.14963      0.875429       14.5332       1.10250      -3.54673       1.73777       1.17740      -2.03028       6.15673       8.17172       9.49128       9.77534       10.4420       10.1590       9.76663       9.30659       8.58905       7.85542       6.99156       6.14736       5.30106       4.40822       3.67608       2.93078       2.31164       1.80941
  33  21 4396.4292    0.6267 11.5256 11.0705 -0.0082  0.1891   0.0149   0.5978    0.0261   0.0000   444.6191      -18.0324       22.3523      -41.8031       11.7552       30.2378       3.06016       13.8127      -17.0926       3.89227      -1.27000       14.0434       3.05625       2.28917       3.12865      -10.1853     -0.131760       1.65420       8.31171       10.9814       13.1224       13.2428       14.2535       13.8352       13.4483       12.8491       11.8459       10.7904       9.58362       8.34451       7.22603       5.98232       5.01840       4.05407       3.07155       2.44757
  34   5 1841.2749    0.4430  0.3671  9.9556 -0.0049  0.0134   0.0123   0.0292    0.0329   0.0000   442.5587     -0.195726       21.2262       1.18976     -0.848864     -0.413668       2.54513      0.435810     -0.651494     -0.552415     -0.690943       1.14967      0.299783     -0.918346     -0.418130      0.674123     0.0968181    0.00422687      0.698558      0.972538       1.15456       1.21688       1.26872       1.23349       1.22238       1.12143       1.00223      0.919413      0.788362      0.688890      0.606925      0.460585      0.379735      0.295441      0.246487      0.194310
  34   6 2026.3184    0.6709  0.6244 10.2682 -0.0017  0.0174   0.0145   0.0407    0.0437   0.0000   441.6976       3.13953       21.2017     -0.637865      -4.54223     -0.632024       1.58404      -1.82017      0.198706      -2.06123      0.867220      0.308441       1.23448     -0.923934     -0.528388      0.785375      0.469490    -0.0371247      0.867386       1.22828       1.36132       1.51047       1.61794       1.64528       1.59231       1.35920       1.24991       1.10967      0.975646      0.826523      0.677152      0.561049      0.447093      0.373752      0.278658      0.218676
  34   7 2207.0828    0.9586  0.7271 10.9191 -0.0016  0.0170   0.0191   0.0443    0.0462   0.0000   440.4087      -1.24457       17.7253      -3.12179     -0.876788      0.471506     -0.188843      -1.26267    -0.0602658     -0.732542      -2.39000       1.40282      0.600374     0.0395327     -0.430982     -0.340960      0.154312      0.178435      0.786081       1.03933       1.15177       1.26803       1.31023       1.28046       1.25118       1.19161       1.10609       1.00212      0.882846      0.765333      0.656298      0.549525      0.459329      0.369067      0.289434      0.235187
  34   8 2381.2386    1.4220  0.9577 11.5930 -0.0021  0.0204   0.0255   0.0535    0.0528   0.0000   441.7053      0.239328       19.3507      0.213150     -0.585937      -4.02465     -0.843631      -1.23170      -1.38611      -2.17026     -0.559655      -1.51096     -0.171544     -0.292155     -0.594191     0.0955558      0.582433      0.229541      0.931460       1.27763       1.38092       1.44467       1.46996       1.50465       1.44855       1.39996       1.38156       1.16460       1.05431      0.917441      0.767281      0.665734      0.567461      0.447527      0.359215      0.293858
  34   9 2550.6796    2.0142  1.0079 12.0937 -0.0033  0.0206   0.0342   0.0507    0.0596   0.0000   439.5451      -1.43815       19.2513      -2.05232      -2.34717       3.44561      -2.55193    -0.0966650      0.605684      -1.85025       2.87834     -0.325531      0.995419     -0.498031      0.179352      0.130821      0.664698     -0.684875      0.934419       1.25195       1.41392       1.45623       1.55929       1.51084       1.45884       1.38750       1.30495       1.20065       1.04116      0.978921      0.798148      0.716862      0.555409      0.466135      0.367096      0.301579
  34  10 2717.9861    2.5943  0.9753 12.6020  0.0010  0.0191   0.0445   0.0508    0.0580   0.0000   438.1334       2.29625       17.4923      -1.15352     -0.763782     -0.684501      0.764852      -2.07529      0.388609      0.264994       1.19840      -1.21499      -1.84572      0.237309     -0.972588      0.272871      0.537993    -0.0575944      0.893852       1.17030       1.28486       1.38070       1.39818       1.42631       1.39914       1.32642       1.22992       1.10701      0.978462      0.857171      0.763368      0.624490      0.524323      0.433875      0.333432      0.267749
  34  11 2882.9474    3.3630  0.8910 13.2384  0.0010  0.0177   0.0605   0.0487    0.0538   0.0000   439.6310       2.75254       18.6749      0.177409     -0.552346     -0.457818      0.626446     -0.482459      0.468974     -0.490096       1.20648      0.239403      0.246021     -0.997249     -0.222047     -0.166716      0.182402      0.445085      0.832638       1.15955       1.22622       1.35004       1.34658       1.42005       1.35036       1.29945       1.19312       1.04689      0.949887      0.829261      0.711987      0.587792      0.480702      0.385408      0.321527      0.254376
  34  12 3044.4834    3.8357  0.9477 13.6503 -0.0051  0.0194   0.0681   0.0499    0.0541   0.0000   441.3159       4.74137       16.5597       2.47432      -2.38513      -1.73029     -0.608445     -0.647966      0.618531     -0.727807      -2.46924      -2.03153       1.01319      0.973359     -0.872139     -0.149968     -0.300368     -0.253990      0.865978       1.17882       1.30425       1.35218       1.45554       1.45970       1.37692       1.35152       1.17015       1.08003       1.00187      0.900974      0.813188      0.675529      0.581917      0.429691      0.361029      0.277891
  34  13 3202.8418    3.8071  1.1448 13.7160 -0.0047  0.0225   0.0643   0.0582    0.0595   0.0000   440.1016       3.38099       17.8242      -1.95691      -5.59397       1.71633       4.14054     -0.280494      0.679110      0.445228      0.317743      -2.61759      -1.20734      -1.45318     -0.109085      0.122379     -0.118456     -0.219171       1.02332       1.38424       1.49260       1.61544       1.65658       1.64268       1.69792       1.53890       1.42878       1.28825       1.16712      0.990499      0.868481      0.749504      0.612190      0.505373      0.379813      0.319046
  34  14 3359.2571    3.2496  1.6874 13.2515 -0.0025  0.0277   0.0465   0.0732    0.0514   0.0000   440.9010       6.30649       14.8287       3.70818      -1.70838      0.328858     -0.111907      -4.63886      0.839072      -3.65205      0.578276       1.27501      -2.61752      0.765427     -0.402505     -0.516649     -0.290066     -0.435040       1.23457       1.68370       1.78464       1.98173       2.03055       2.06409       1.94837       1.96437       1.73883       1.60024       1.38026       1.24891       1.05349      0.922105      0.749798      0.602254      0.483281      0.378967
  34  15 3514.4657    2.4941  2.7132 12.7589  0.0017  0.0373   0.0295   0.1026    0.0372   0.0000   440.8404       7.67198       14.3220     -0.620164      0.363574      -1.02698      -6.52221      -3.10925       3.92651       1.14387      -1.18387      -3.49715     -0.731509     -0.524855     -0.997315      0.607269      0.814881     -0.536967       1.64000       2.28846       2.53570       2.76359       2.79781       2.83698       2.69397       2.62294       2.39472       2.19734       1.97054       1.68227       1.45628       1.21879      0.987744      0.833441      0.659374      0.516630
  34  16 3668.7655    1.9847  4.0258 12.1531 -0.0007  0.0469   0.0201   0.1285    0.0294   0.0000   436.2899       2.68023       16.4313       1.84758       5.41680       1.31605      -14.1376      -6.29575       5.31892      0.408042      -3.62361      -5.14624       1.28841      0.809102      -1.45873      0.523468      0.769415      -1.10613       2.09455       2.82942       3.21691       3.31255       3.54996       3.42008       3.40523       3.22950       2.98494       2.70073       2.43225       2.10337       1.86122       1.55789       1.29169       1.07789      0.832447      0.652614
  34  17 3821.8444    1.6509  6.1541 11.6210  0.0003  0.0624   0.0150   0.1738    0.0271   0.0000   437.6434       15.0521       14.1417      -6.89307       1.24933      -10.6887      -3.23091      -2.04618       5.90841      -1.69064       4.52644       1.08451       1.73226      0.691711      -2.27657       2.73138       1.22448      0.496667       2.80232       3.76829       4.31030       4.57424       4.68272       4.66426       4.42647       4.29724       3.92818       3.61382       3.26797       2.88353       2.47371       2.12356       1.74526       1.42605       1.12440      0.889257
  34  18 3974.4872    1.2826  7.4126 11.3808  0.0012  0.0775   0.0131   0.2258    0.0259   0.0000   441.5670       16.8099       9.96021     -0.525322      -2.15686      -1.81421       4.73922     -0.846398       1.82934      -1.46403     -0.407238       1.37542      -2.85716       1.17978      -3.44139      -3.28186      -1.59821      0.393936       3.49372       4.65755       5.33655       5.53990       5.81707       5.77122       5.56880       5.32555       5.01906       4.45349       4.08367       3.55316       3.02626       2.60260       2.15050       1.77316       1.37882       1.09110
  34  19 4126.3887    1.0368  9.2041 11.2067 -0.0005  0.1035   0.0123   0.3023    0.0255   0.0000   432.4693       17.5221       10.0850      -18.5636      -3.46186       5.65684      -2.86903      -3.53417      -5.57681      -1.84151      -7.87150     -0.629777      -3.97602      -1.76084       2.30441       1.62112     -0.681066     -0.607274       4.57132       6.11507       7.13326       7.38874       7.92997       7.59602       7.40290       6.98784       6.57549       5.90889       5.39437       4.67139       4.06343       3.47996       2.87157       2.34108       1.83402       1.43038
  34  20 4277.9737    0.7812 11.1425 11.1519 -0.0038  0.1504   0.0145   0.4799    0.0272   0.0000   437.0639       19.6217       37.2033       8.31587      -10.7025       5.75929      -1.57845       12.1836      -1.38895      -7.01310      -11.6446     -0.487876      -2.87424      0.401320      -3.28116       3.25108       5.39291       2.10997       6.55076       8.74282       9.95284       10.4518       11.0295       10.8820       10.7141       10.1180       9.46308       8.50207       7.73712       6.75028       5.82202       4.93038       4.12951       3.34652       2.61073       2.06536
  34  21 4429.1256    0.5087  9.8356 11.0990 -0.0129  0.2009   0.0177   0.7018    0.0273   0.0000   440.0579      -4.65492       12.5906       12.6611      -8.18195      -21.2326      -33.9891       7.61873       1.24390      -7.69780       12.1441       11.9426     -0.101837       6.92709      0.432894       10.9666      0.591299       1.94746       8.57383       11.5595       13.5427       13.9991       14.6959       14.5988       13.8566       13.4427       12.4612       11.2439       10.2980       8.87429       7.76200       6.57523       5.36330       4.51449       3.39791       2.67656
  35   3 1456.6126    0.1589  0.1291  9.6955 -0.0042  0.0108   0.0082   0.0230    0.0226   0.0000   440.6762     -0.597835       21.9381    -0.0928045      -3.19094      0.503932       1.18262     -0.412891     -0.411764     -0.264908     -0.135899     -0.533027     -0.364393     -0.590354      0.476737     -0.114308      0.180815      0.255909      0.471136      0.591894      0.802970      0.649211      0.807188      0.834269      0.651761      0.723956      0.733621      0.577305      0.613022      0.513882      0.376217      0.416156      0.270295      0.253343      0.208094      0.156296
  35   4 1665.9558    0.2858  0.2342  9.8276 -0.0092  0.0124   0.0104   0.0231    0.0263   0.0000   441.9376     -0.679477       21.1367       1.57165      -1.98382     -0.421381       1.19186       1.19203      -1.07456      -1.06819       1.08067      0.739336      -1.30027      0.193642      0.298391      0.105778      0.129868     -0.162049      0.619443      0.745386      0.835533      0.994556       1.03246      0.959465      0.921974      0.936694      0.897807      0.736730      0.644201      0.604301      0.525104      0.398973      0.350178      0.268572      0.222446      0.187842
  35   5 1858.4575    0.4790  0.4370 10.0161 -0.0017  0.0142   0.0121   0.0334    0.0340   0.0000   441.6127      0.594246       20.1424      0.275169      -2.81400      -1.71100       1.38328       1.15579      0.257980     0.0927372      0.175445      0.278975      0.680848     -0.343258     -0.138813      0.529200      0.413034    0.00590936      0.626042      0.858968      0.925170      0.981612       1.11337      0.987444      0.984223      0.941451      0.889748      0.826440      0.687243      0.618341      0.542193      0.476432      0.393793      0.320722      0.258380      0.200714
  35   6 2044.8523    0.7008  0.6755 10.2676 -0.0025  0.0164   0.0144   0.0426    0.0449   0.0000   440.8678       1.63496       20.4499       1.05654      -3.14778      -1.90143      0.708209     -0.131152      0.448528      -1.04419     -0.420870     -0.852791       1.42515     0.0296653     -0.723821     -0.386999     -0.234855     0.0868949      0.718348      0.995252       1.08272       1.16527       1.25418       1.21709       1.15382       1.13394       1.00526       1.00297      0.827494      0.759499      0.643702      0.525174      0.457423      0.362826      0.300503      0.233779
  35   7 2226.4217    1.0395  0.8224 10.8662 -0.0020  0.0180   0.0191   0.0463    0.0501   0.0000   441.1674      0.613094       22.1054       1.01691      -2.17000      0.218176      0.197130     -0.964622     0.0713595      -1.53113      0.702917      -1.56581     -0.231630      0.945105     -0.474868    -0.0491028     -0.521633     -0.163204      0.796512       1.09913       1.23487       1.27008       1.32740       1.31516       1.28020       1.26269       1.11938       1.09706      0.931718      0.838717      0.731829      0.573347      0.507509      0.405600      0.333106      0.259214
  35   8 2401.3116    1.4937  0.9515 11.6153 -0.0025  0.0194   0.0260   0.0525    0.0527   0.0000   440.6905      0.866022       23.6843       1.61789      -2.65145      -3.93426       1.03256     0.0642745      -1.83768      -1.09253      0.233435      0.771465      0.570674       1.05048     -0.150921     -0.763955     -0.335574      0.614924      0.837247       1.18444       1.31374       1.39329       1.50266       1.42212       1.43692       1.35596       1.24745       1.09530      0.995885      0.916148      0.768186      0.658086      0.514966      0.443470      0.366733      0.281244
  35   9 2571.8438    2.0688  1.0195 12.2595 -0.0012  0.0209   0.0351   0.0513    0.0560   0.0000   439.5599       4.79965       19.4955       1.21899      -3.77686     -0.243946     -0.457347       2.11766      -1.55133     -0.777109     -0.261006     -0.361465      0.143935      -1.79990       1.06644     0.0760791     0.0809081      0.438977      0.901890       1.30299       1.35755       1.47656       1.50224       1.46396       1.49222       1.35472       1.27950       1.23576       1.07188      0.997961      0.817723      0.727118      0.569173      0.476710      0.385668      0.307644
  35  10 2740.5642    2.7790  0.9524 12.6423 -0.0026  0.0189   0.0468   0.0464    0.0594   0.0000   439.7221       3.11966       18.7788     -0.406240      -2.64822     -0.416460    -0.0544792      -1.59709    -0.0100877      -1.58109      0.778345     -0.399862       1.68107     -0.950472     -0.808982     0.0373233       1.55111     0.0349933      0.851608       1.12404       1.30934       1.41953       1.39455       1.44704       1.40128       1.27734       1.20313       1.11607      0.979293      0.864354      0.773004      0.628184      0.546833      0.432601      0.352138      0.272205
  35  11 2906.8606    3.5108  0.8714 13.2760 -0.0024  0.0179   0.0618   0.0455    0.0570   0.0000   440.2175       3.80402       19.8273    -0.0589310      -4.84368      -3.00551       2.57627      -1.26338     -0.966511      -2.08437       1.53437    -0.0634023      0.304004      0.817306     -0.202130      0.641858       1.02568      0.118384      0.800637       1.10039       1.20968       1.26038       1.35795       1.30907       1.32946       1.27167       1.13871       1.01790      0.928451      0.809000      0.710712      0.593261      0.505074      0.423884      0.326235      0.249768
  35  12 3069.6792    3.8465  0.9770 13.7613 -0.0032  0.0195   0.0668   0.0524    0.0544   0.0000   442.1147       2.02737       16.7831     -0.127303      -2.09784      0.325581      0.663507     -0.545542      -2.45016      -1.42767      -1.52251     -0.513900      -1.01837     -0.856195     -0.169499       1.08997    -0.0714284      0.184610      0.921132       1.20995       1.33103       1.45651       1.53843       1.46372       1.36781       1.36754       1.30381       1.20125       1.04082      0.894199      0.773036      0.697868      0.592440      0.478810      0.370197      0.289428
  35  13 3229.2200    3.7907  1.2357 13.6804  0.0004  0.0230   0.0609   0.0623    0.0562   0.0000   439.3357       5.00361       15.7565      0.530405      -3.48596      -1.43734      -1.28482      0.224776      -1.45279    0.00737709       2.36356      -1.55507      0.672398     -0.758120      0.109928      0.234451    -0.0180874     -0.741985       1.02903       1.40126       1.47679       1.65312       1.68567       1.70785       1.66397       1.55482       1.44022       1.32717       1.21700       1.08188      0.914322      0.759500      0.631899      0.526597      0.428717      0.337081
  35  14 3386.6598    3.1500  1.8054 13.2043 -0.0024  0.0280   0.0428   0.0778    0.0443   0.0000   442.5147       3.76036       8.38158       8.31087      0.214754      -2.44642       1.11055      -4.30139       3.93319       1.94933     -0.997222     -0.815346       3.63460      -1.15271     -0.699051      0.161454     -0.445586     -0.656971       1.26965       1.72160       1.85522       1.93942       2.09417       1.99547       2.01990       1.96304       1.82176       1.62691       1.45017       1.27507       1.13618      0.958432      0.775753      0.642758      0.517986      0.423717
  35  15 3542.7984    2.4258  2.8907 12.6698 -0.0014  0.0382   0.0280   0.1047    0.0371   0.0000   440.9425       4.55477       14.4740      -2.00862       2.90005      -4.54631      -3.67427       1.18607      0.501302      -1.87838      -1.21147      -3.67702     -0.275483      0.352620      -2.38987     -0.912830      -1.27436      0.337333       1.64108       2.29557       2.50654       2.66838       2.82597       2.80216       2.67832       2.53011       2.42492       2.18218       2.01913       1.72622       1.51167       1.25682       1.09712      0.856181      0.693357      0.549876
  35  16 3697.8922    1.9889  4.4033 11.9435 -0.0009  0.0467   0.0184   0.1287    0.0301   0.0000   441.7061       1.17991       16.4461      -7.11043       1.86811      -4.55963      -8.46617      -2.36142      -4.36327       2.84245       4.43075       1.91576     -0.659683       1.53470       1.24627      -1.40133      0.145567      0.553406       2.06239       2.74972       3.13724       3.29071       3.42006       3.41674       3.33221       3.19483       2.97298       2.74365       2.42629       2.12491       1.83871       1.58210       1.29267       1.09814      0.865262      0.682470
  35  17 3852.0552    1.5574  5.9173 11.6252 -0.0007  0.0603   0.0148   0.1732    0.0275   0.0000   443.4393       7.72201       14.6757      0.930253      -1.31673       1.19451      -4.85444      -6.10917     -0.357212       3.17458       2.12357      -3.20801       1.70509       1.99503      -1.19493       2.38637     -0.513494      -1.78392       2.68872       3.53231       4.06200       4.22572       4.48012       4.36847       4.26193       4.15735       3.84738       3.53172       3.13873       2.75661       2.37331       2.04539       1.67992       1.40451       1.12688      0.892488
  35  18 4005.1342    1.2532  8.1783 11.3452 -0.0004  0.0839   0.0129   0.2411    0.0255   0.0000   433.9381       7.94036       5.74716      -10.3874       5.91177      -2.27541      -9.78512      -8.11401       5.80958       10.7085       4.04595       2.54984      -1.83749      -3.25319      0.619792     -0.673167      0.375298      -1.22740       3.62731       4.87495       5.53692       5.90670       6.18305       6.15682       5.93087       5.66126       5.24779       4.79542       4.30694       3.81991       3.35576       2.87280       2.37265       1.95606       1.55096       1.20768
  35  19 4157.5284    1.0061 10.4827 11.2109 -0.0008  0.1175   0.0125   0.3469    0.0254   0.0000   440.3146       31.8443       19.8561      -6.92900       2.01840      -4.15466      -8.89642       10.4880       3.09693      -3.60744      -1.91951      0.311426      -2.04772      -2.59810      0.818865      -2.77982      -3.64504      -2.19103       4.97988       6.84587       7.63682       8.14828       8.60018       8.39315       8.30375       7.88141       7.29006       6.71145       6.06785       5.33403       4.56856       3.99416       3.26375       2.73621       2.10294       1.68838
  35  20 4309.4369    0.6920 10.6396 11.1831 -0.0142  0.1619   0.0151   0.5162    0.0284   0.0000   436.7283       37.5860       16.7152      -21.4054      -14.7872       5.27645       5.05334      -1.88126       19.8734      -10.4926       2.26807      -2.75893       6.95421      -13.2280     -0.192051     -0.996913       4.15693       1.84176       6.78084       9.17056       10.5419       11.1354       11.6033       11.6099       11.1406       10.7467       10.0388       9.14372       8.37909       7.18335       6.40840       5.41486       4.51756       3.72021       2.87453       2.31659
  36   4 1681.8681    0.2951  0.2728  9.7726 -0.0077  0.0157   0.0098   0.0251    0.0274   0.0000   441.8890     -0.189516       21.4090     -0.127863      -3.53987      -2.00316      0.432844       1.49887      -1.19397       1.24997    -0.0290582     -0.823803      0.640635      0.426613     -0.194557    -0.0613846      0.441515     -0.107825      0.628003      0.784289       1.09766       1.12585      0.859920       1.41941      0.898899      0.967432      0.957958      0.810466      0.649160      0.727666      0.552793      0.428135      0.407408      0.330488      0.248672      0.237716
  36   5 1875.4474    0.4979  0.3941 10.0596 -0.0028  0.0125   0.0129   0.0306    0.0334   0.0000   441.0150     -0.738691       22.1864       1.48911      -3.48474      -1.20644     0.0881189     -0.410420     -0.900736     -0.540407       1.37313     -0.732482      0.830493     -0.118887     -0.221290      0.763060     -0.448715     -0.149123      0.570202      0.810447      0.866167      0.991844      0.990339      0.991942      0.975312      0.913038      0.829394      0.801640      0.735724      0.657641      0.529246      0.438691      0.339217      0.294172      0.241681      0.195856
  36   6 2063.0769    0.7410  0.6171 10.4105 -0.0022  0.0153   0.0150   0.0374    0.0438   0.0000   441.1798      -1.27204       20.3698      0.774510      -1.97846     0.0607944       1.45781      0.204359      -1.11343     -0.457385     -0.413896      0.147371     -0.254112  -5.22609e-05     -0.378462     -0.314235     -0.276329     0.0194246      0.675499      0.891062      0.975664       1.02596       1.09915       1.07893       1.02785       1.04289      0.965780      0.912849      0.804406      0.666971      0.608144      0.493752      0.433493      0.371399      0.289472      0.242153
  36   7 2245.5329    1.1149  0.8213 10.9965 -0.0009  0.0182   0.0204   0.0455    0.0500   0.0000   439.9857       1.42071       21.2533      0.901656      -1.59546      -1.64173     -0.357055      -2.41020      0.618702      0.953974      0.402756     -0.383087      0.335185    -0.0683846    -0.0740150    -0.0796106      0.179126    0.00698688      0.748841       1.08386       1.14482       1.21930       1.31622       1.26406       1.29228       1.21902       1.11081       1.02886      0.918280      0.792887      0.715447      0.599526      0.485233      0.416022      0.337231      0.259440
  36   8 2421.1446    1.5378  1.0480 11.6084  0.0009  0.0201   0.0252   0.0550    0.0548   0.0000   441.6529       3.26629       21.2263       1.80927      -3.52238       2.03568      0.772852     -0.106783      -1.24105   -0.00229901       1.82394    -0.0810618      -1.29659      0.497233      0.823547     -0.196598      0.848441    -0.0670571      0.859533       1.16470       1.29867       1.36031       1.44260       1.39612       1.38838       1.31264       1.26396       1.17701       1.02758      0.894424      0.785945      0.670226      0.563854      0.454162      0.384666      0.304289
  36   9 2592.7635    2.0444  1.0926 12.3642 -0.0008  0.0226   0.0339   0.0541    0.0570   0.0000   442.1287       2.64260       21.3927      0.865448      -1.39955      -2.61595      0.687214      -1.32400       1.30201     -0.227086      0.789859     -0.936896     -0.635066     -0.195457       1.01826     -0.284307     -0.421767    -0.0399174      0.994694       1.34788       1.56705       1.63169       1.72902       1.74347       1.61760       1.60884       1.49995       1.31826       1.15802       1.03199      0.894045      0.767226      0.635267      0.517064      0.439209      0.341439
  36  10 2762.7763    2.8210  0.9596 12.8467 -0.0014  0.0189   0.0475   0.0481    0.0549   0.0000   441.4312       3.18438       19.7325      0.242186     -0.500457      -2.99540       1.68420       1.71317       1.65342     -0.701585     -0.470284       1.13333      0.675835      -1.50006      0.524734      0.494407      0.513698     -0.175188      0.793059       1.13547       1.22906       1.30728       1.40163       1.36381       1.36418       1.26289       1.18570       1.08286      0.993337      0.871142      0.752514      0.641451      0.526507      0.438476      0.344624      0.280005
  36  11 2930.3294    3.6024  0.9061 13.4224 -0.0022  0.0179   0.0626   0.0477    0.0536   0.0000   441.2291       4.92581       16.0415      -1.13079     -0.876506      -1.70649       1.45158       1.12410      0.796552      -1.36851     -0.302134      -1.05038    -0.0245748     -0.888749     -0.298366    -0.0722824     -0.393270      0.262133      0.776142       1.03379       1.09304       1.20002       1.20910       1.26593       1.23631       1.19221       1.04484       1.02544      0.902806      0.805914      0.697399      0.603964      0.495602      0.407993      0.330852      0.275049
  36  12 3094.3407    3.9773  1.0146 13.6657 -0.0017  0.0200   0.0661   0.0524    0.0576   0.0000   440.0426       5.07733       17.9338       2.21086     -0.858937     -0.271967      -1.36589      -3.01382       3.28908       2.07330     0.0431740      0.185958     0.0765768     -0.309466      0.300588      0.320718      0.295697     0.0250394      0.908745       1.24446       1.34536       1.45088       1.50037       1.51580       1.48429       1.47279       1.32076       1.16480       1.08167      0.932656      0.818166      0.666115      0.568109      0.455108      0.381476      0.308221
  36  13 3255.1158    3.7309  1.3210 13.5912  0.0004  0.0236   0.0570   0.0627    0.0549   0.0000   439.2558       1.50412       17.4881     -0.707327      -1.49313       1.20416      -3.07626      -1.77406      -1.34089       1.23902      0.615838     -0.545791     -0.131094      0.566846     -0.251643       1.01907     -0.729066     -0.176523       1.02565       1.39362       1.54242       1.62699       1.65837       1.68528       1.59060       1.53362       1.47752       1.32390       1.25557       1.06531      0.986020      0.833693      0.694417      0.575162      0.470282      0.362114
  36  14 3413.7113    3.0345  2.1410 12.8291 -0.0010  0.0293   0.0362   0.0800    0.0441   0.0000   440.5347       5.27106       10.5101       3.74186       3.34337      -2.92606      0.635666      -2.73979     -0.278033       2.60882     -0.192979       1.62276      0.145224     -0.883918     -0.422653      0.531502     -0.282014      0.592869       1.28480       1.70834       1.93011       2.00376       2.10750       2.11665       2.07479       1.93750       1.83220       1.70850       1.51550       1.37276       1.17490       1.01137      0.830460      0.694582      0.560132      0.457551
  36  15 3570.8597    2.3247  3.3812 12.3952  0.0005  0.0393   0.0239   0.1110    0.0342   0.0000   443.6814       1.99593       7.07176       2.18588      0.649348     -0.703666      -3.38774       2.09001      -3.70921      -6.42555       2.98189      0.371867     -0.691812      -1.57900      0.915119      0.284054      0.267468     -0.549493       1.68027       2.25080       2.56829       2.64755       2.86633       2.78473       2.70730       2.60592       2.48490       2.26374       2.04760       1.79594       1.56324       1.32187       1.12205      0.913797      0.745587      0.592267
  36  16 3726.7629    1.8860  4.9484 11.8845 -0.0009  0.0515   0.0171   0.1408    0.0281   0.0000   436.9626     -0.526250       20.5450       8.93046      -4.05626      -1.78390      -6.39726       3.23493       1.96740       5.28597       1.25679      0.564439      -1.22733      -2.85325      -2.35721      0.446608      0.918803     -0.196991       2.15720       2.92735       3.31029       3.47991       3.67188       3.69564       3.51257       3.43090       3.17181       2.87696       2.67475       2.32200       2.05764       1.72967       1.46955       1.21702      0.970772      0.773388
  36  17 3881.5489    1.4992  6.6404 11.5821 -0.0009  0.0661   0.0140   0.1882    0.0257   0.0000   444.2339       9.26574       9.55667      -1.94367      -1.16037     -0.660560      -11.8557      -6.18512       3.84737      -4.76241       1.48456     0.0610740      -4.21199     -0.576936       1.45163      -2.06266     0.0538481      0.659595       2.79054       3.77475       4.30879       4.61966       4.80786       4.71954       4.69567       4.46517       4.11192       3.83065       3.43726       3.03774       2.61733       2.25072       1.89617       1.56333       1.25102      0.994909
  36  18 4035.4762    1.1305  8.0874 11.4132 -0.0024  0.0901   0.0132   0.2581    0.0252   0.0000   441.7251       1.47709       19.9493       6.65818      -10.1767      -3.69466      -3.61905      -4.50303       2.36905      -5.02247       13.6415     -0.740594      -1.23460       3.52682       1.11593     -0.806163      -1.49091      0.459056       3.72411       5.08181       5.84236       6.04452       6.40665       6.35398       6.24004       5.84173       5.59978       5.10030       4.63535       4.15619       3.54411       3.14419       2.53448       2.14551       1.69539       1.36790
  36  19 4188.6414    0.9003  9.4769 11.2419 -0.0032  0.1159   0.0127   0.3447    0.0252   0.0000   444.7102       27.0312       24.3757       6.52553      -20.5433       1.22730       23.0824      -14.0658      -11.1466      -7.80029      -1.98701       5.41846       3.29994      -10.4309       1.33856      -3.25886      -2.48971      0.284285       4.84281       6.47838       7.51271       7.89392       8.26194       8.25437       8.00197       7.67889       7.25855       6.59459       5.95922       5.35454       4.51782       3.99717       3.28419       2.78093       2.14090       1.75545
  36  20 4340.6822    0.6818 10.9084 11.1584 -0.0095  0.1675   0.0146   0.5260    0.0263   0.0000   443.3274       18.6183       35.8705      -7.39883      -19.9633       4.66608       8.13272      -4.83732       1.20467      -2.78697      -1.70821      -15.8345      -10.5854       2.51014       7.15022       3.00141      -1.21538     -0.575155       6.79506       9.18762       10.5941       10.9927       11.7558       11.4197       11.5060       10.8049       10.0827       9.37262       8.41443       7.53337       6.54592       5.58087       4.64720       3.89540       3.06161       2.46393
  37   4 1697.5886    0.3276  0.2729  9.8210 -0.0013  0.0113   0.0101   0.0257    0.0266   0.0000   441.8464      0.534207       21.9761      -2.21364      -2.01544      0.752618     -0.438461      -1.19792     -0.375094      0.460763     0.0359929     -0.344263     0.0644024     -0.166263      0.299459     -0.304440     -0.194188     0.0840492      0.514507      0.715652      0.729431      0.814389      0.800874      0.864605      0.874519      0.841995      0.745438      0.659846      0.568141      0.513177      0.462777      0.429289      0.339104      0.309312      0.252489      0.184545
  37   5 1892.2348    0.5231  0.4985  9.9775 -0.0028  0.0149   0.0121   0.0335    0.0374   0.0000   440.9599      -1.20009       19.8945      0.612403      -1.72691      -1.16940      -2.04137     -0.298753      0.292138      0.773733       1.21690     -0.716387     -0.939680     0.0378903    -0.0952747     -0.330458     -0.343046      0.247205      0.658135      0.937032      0.955731       1.04129       1.09161       1.14862       1.10099      0.977191      0.905813      0.838280      0.808067      0.756219      0.647084      0.557326      0.463106      0.394765      0.299039      0.246132
  37   6 2081.1326    0.7758  0.6446 10.4841  0.0011  0.0169   0.0156   0.0384    0.0426   0.0000   442.0904       1.32726       20.1280     -0.409123      -3.28801     -0.474304     -0.848650      -1.72904     -0.719920     -0.975808     -0.701913      -1.74356      0.153454    -0.0532120     -0.225426      0.635111     0.0465877     -0.262821      0.803991       1.17031       1.36084       1.56483       1.69264       1.64962       1.58722       1.46162       1.33202       1.18003       1.02343      0.861388      0.712445      0.605157      0.482505      0.394124      0.297081      0.244686
  37   7 2264.3513    1.1362  0.9194 11.0190  0.0007  0.0183   0.0194   0.0479    0.0520   0.0000   441.4187     -0.671854       22.4827      -1.29680      -2.68492     -0.184745     -0.511239       1.44717     -0.977889      0.210271     -0.659303      0.205671      -1.45988     -0.810236      0.915846     -0.448018     -0.251764     -0.163792      0.796684       1.08025       1.18962       1.27562       1.32900       1.31637       1.30833       1.22408       1.18568       1.07800      0.960608      0.849057      0.766289      0.683050      0.562254      0.475272      0.380233      0.300099
  37   8 2440.6909    1.6180  1.0581 11.7017 -0.0052  0.0210   0.0264   0.0526    0.0571   0.0000   439.5885       2.85952       20.1654     -0.116308      -1.44250     -0.272907      0.724134      -1.16717     -0.812022      -1.95378    -0.0224975      0.782715      0.704183      0.625158      0.121447      -1.06510     -0.117791      0.375049      0.857927       1.21011       1.28417       1.44402       1.53388       1.44535       1.41497       1.37035       1.28508       1.14719       1.06626      0.905386      0.847516      0.731572      0.627931      0.526503      0.406265      0.327701
  37   9 2613.3686    2.1982  0.9707 12.4933 -0.0032  0.0195   0.0373   0.0511    0.0518   0.0000   440.7110     -0.439141       21.1570     -0.573190      -1.51440       1.16092       1.48466      -3.52314       1.96220      -1.28387      0.231617     -0.350680     -0.126691     -0.120410      -1.39028     -0.143871      0.387624      0.204884      0.789153       1.11492       1.23014       1.32516       1.43062       1.39273       1.36975       1.36601       1.19749       1.11462      0.971247      0.900203      0.746722      0.656889      0.560087      0.446812      0.359889      0.290150
  37  10 2784.5632    2.9539  0.8851 13.1035  0.0012  0.0180   0.0512   0.0464    0.0504   0.0000   441.3177       2.25041       18.2641       1.41306      -1.67034      -1.11962      0.360272      -2.32026     -0.294374      0.978861       1.45439     -0.486589     -0.588550     -0.895606     -0.618212      0.414799      0.166006     -0.203077      0.873222       1.20196       1.34312       1.40144       1.36694       1.31129       1.24736       1.21944       1.18746       1.13623       1.08880      0.972300      0.834755      0.703409      0.565611      0.454077      0.373062      0.290969
  37  11 2953.2980    3.6565  0.9328 13.4704 -0.0043  0.0184   0.0624   0.0478    0.0528   0.0000   439.3437       2.34799       17.8010       2.25746      -3.14490      -1.62877       1.75806     -0.479217      -2.62793     -0.960408      0.942447     -0.966487     0.0350180     -0.888515     -0.836213      -1.10981     0.0626856     -0.584998      0.770241       1.07004       1.11852       1.19857       1.25324       1.24792       1.25200       1.17897       1.11011       1.03804      0.957975      0.851455      0.734639      0.618074      0.535222      0.443596      0.357528      0.290337
  37  12 3118.5580    3.9558  0.9763 13.7748  0.0004  0.0189   0.0661   0.0494    0.0540   0.0000   440.1484       2.65550       19.2749       2.56267     -0.540580      0.659398      0.830203     -0.171679       1.42960      0.947851      0.197272     0.0779169      -1.46352    -0.0954215      0.937686      0.265540      0.432240      0.466386      0.834146       1.10639       1.23931       1.32194       1.41945       1.39034       1.35026       1.31696       1.21266       1.11146       1.02788      0.880764      0.788260      0.666121      0.566633      0.455107      0.380579      0.308095
  37  13 3280.6517    3.5283  1.3692 13.7437 -0.0039  0.0258   0.0550   0.0659    0.0487   0.0000   440.0907       6.87486       17.2281      0.534903      -4.89437     -0.958577       1.68839      -5.07601     -0.989025      -1.97540       1.17567      -2.74803     -0.834912      -1.91887      0.114050     -0.426207      0.171199      0.236445      0.975437       1.43187       1.52225       1.71138       1.69997       1.73875       1.72138       1.65506       1.48931       1.43129       1.27943       1.16487      0.971906      0.874622      0.714915      0.593450      0.477802      0.379471
  37  14 3440.4416    2.8868  2.0886 13.0119 -0.0005  0.0298   0.0359   0.0826    0.0403   0.0000   441.6979       3.61609       14.4457      0.907772       5.73844      -2.94915      -2.94698      -3.25681       3.23613      -5.38993      -2.22080      0.950738     0.0414820     -0.144118     -0.767668    -0.0888765     -0.296422     0.0556876       1.24682       1.73132       1.91874       2.03235       2.13649       2.10387       2.09932       2.02148       1.83907       1.79272       1.55898       1.36607       1.18604       1.02178      0.868969      0.743007      0.587572      0.470885
  37  15 3598.4976    2.2505  3.7754 12.2425 -0.0030  0.0410   0.0216   0.1127    0.0316   0.0000   438.2038       6.91817       9.61125       5.52445      -1.06387      -1.86941      0.577231      -5.52931       2.52921      -4.92912       5.05447      -4.35364      -2.51781      -2.29201       2.01786     -0.577247       1.20382     -0.428136       1.73341       2.30428       2.61081       2.75122       2.89792       2.84237       2.87867       2.75769       2.54537       2.37173       2.10970       1.87334       1.65879       1.38533       1.18027       1.00501      0.812831      0.643872
  37  16 3755.1320    1.8086  5.1836 11.8057  0.0003  0.0518   0.0162   0.1462    0.0277   0.0000   439.3842       7.73659       19.0834     -0.347398       1.13149       8.46039      0.404036      0.267524     -0.392739       3.26864       1.04699      0.453086      0.114419      -2.46401       2.01377     -0.426839      -1.35679      0.424015       2.17259       2.83967       3.25201       3.36149       3.57614       3.59880       3.53817       3.37210       3.18657       2.89730       2.66496       2.37084       2.02772       1.78704       1.48679       1.26482       1.00802      0.816989
  37  17 3910.9806    1.4072  7.0670 11.5709 -0.0007  0.0703   0.0135   0.2047    0.0247   0.0000   438.4133       9.69426       7.62340      -3.68782       1.69022       1.18216      -5.15151      -1.65919       3.67815      -4.92427      -2.69928       2.03094       2.55455      -4.13738      -1.89746       1.63336       2.02139      -1.94544       2.90680       3.84993       4.43439       4.71671       4.96762       4.88940       4.85036       4.61661       4.31220       4.00002       3.66538       3.22481       2.82419       2.40275       2.03369       1.70322       1.35235       1.09723
  37  18 4065.2913    1.1037  8.6805 11.4173 -0.0021  0.0949   0.0134   0.2826    0.0248   0.0000   424.5059       3.06052       41.9173      -1.79551       10.0628      -16.6721       5.78579       7.57840     -0.432271      -1.91040     -0.882073      -4.14073     -0.991883      -2.05143      -3.05758      -2.76307      -3.74491     -0.570008       3.91428       5.20311       6.00425       6.30361       6.54954       6.65405       6.47070       6.19443       5.81774       5.34482       4.90552       4.34604       3.78059       3.31896       2.77742       2.35146       1.86453       1.50505
  37  19 4219.4024    0.8709 10.2867 11.2433 -0.0045  0.1271   0.0130   0.3865    0.0250   0.0000   437.0257      -2.57990       19.6769     -0.883126      -1.42012      -7.70576      -10.9180       5.02085      0.870397       4.39326       4.15659      -9.19152       16.4199      -1.25536      -4.92719      -1.50579      -3.02155      0.954144       5.11773       6.80709       7.92610       8.31983       8.68318       8.70938       8.61082       8.15856       7.72447       7.14592       6.46498       5.69069       5.08071       4.29494       3.64536       3.03702       2.41696       1.96360
  37  20 4372.4518    0.6495 11.8352 11.1716 -0.0042  0.1856   0.0143   0.5933    0.0234   0.0000   437.1874      -5.64152       32.8120       5.04302      -3.17802      -17.3963      -8.83018       4.54372       9.54433      -1.31557       9.18039      -6.12016       3.45425      -12.2425      -6.40714       2.64978     -0.804354     -0.711504       7.26747       9.83905       11.3455       11.8794       12.6513       12.4311       12.3710       11.7392       11.0206       10.1829       9.24568       8.37920       7.13101       6.29124       5.25458       4.39525       3.45180       2.80124
  38   4 1713.0483    0.3229  0.3097  9.8463  0.0016  0.0130   0.0096   0.0276    0.0266   0.0000   441.7154     -0.728272       20.6208     0.0182222      -2.95068      0.160035       1.10467      -1.13850      -1.36027      0.272475     0.0689769      0.360445     -0.262113      0.106229     -0.627757      0.296060     -0.219306    -0.0972586      0.505685      0.766962      0.778098      0.914281      0.876710      0.896777      0.896194      0.832574      0.801665      0.707766      0.653202      0.567764      0.549200      0.436344      0.369339      0.297093      0.249837      0.199905
  38   5 1908.7873    0.5244  0.4894 10.0569 -0.0038  0.0137   0.0119   0.0326    0.0349   0.0000   441.8218      0.517648       20.2087      0.956180     -0.857704    -0.0454072      -1.00590       2.20818     -0.211748     -0.881547      0.105816     -0.766485    0.00280064     -0.283871      0.316540     -0.776729      0.449537      0.550343      0.593901      0.812716      0.904776      0.891408      0.965563      0.971863       1.01540      0.979322      0.894408      0.811338      0.689190      0.631349      0.555000      0.491814      0.399498      0.330010      0.287566      0.226669
  38   6 2098.9395    0.7882  0.6883 10.5568  0.0000  0.0169   0.0155   0.0423    0.0423   0.0000   442.2199       1.43462       20.9295      -1.76970     -0.412853       2.02834     -0.282291     -0.762502       2.59126     -0.970323       1.26297      0.169010     -0.340617      0.177098       1.01447      0.317468      0.284046      0.119176      0.833600       1.18450       1.41627       1.53018       1.59408       1.60629       1.53102       1.43450       1.34046       1.16777       1.04784      0.892822      0.769712      0.633997      0.549247      0.446199      0.344671      0.277238
  38   7 2282.9074    1.1778  0.8359 11.1029 -0.0017  0.0168   0.0207   0.0447    0.0490   0.0000   441.7670      0.839676       20.6032      0.152109      -2.92741     -0.986944       3.02189     0.0312623     -0.325308      -1.13811       1.06920     -0.332059       1.30257       1.25428     -0.382839      0.417428      0.719219      0.397664      0.718037      0.955169       1.04186       1.11268       1.22581       1.19633       1.18008       1.10426       1.02603      0.980176      0.869372      0.765735      0.692387      0.598839      0.509286      0.430180      0.360800      0.277331
  38   8 2460.0109    1.7132  1.0838 11.6482 -0.0006  0.0206   0.0276   0.0530    0.0601   0.0000   441.8728       1.19846       19.1192       3.60655      0.429347      0.361281      -1.28725      -3.10878       1.01134     -0.942607      -1.04163     -0.782423       1.51885      -1.22259      -2.30130      0.925574       1.13196     -0.424467      0.816583       1.14032       1.25570       1.38869       1.44479       1.39319       1.45456       1.35906       1.22712       1.15296       1.03355      0.919345      0.817886      0.712863      0.614697      0.498767      0.397898      0.316006
  38   9 2633.7351    2.2327  1.0762 12.4845 -0.0010  0.0210   0.0360   0.0520    0.0536   0.0000   441.2189       2.65572       20.3280      0.634643      -5.51439     -0.116585       2.09774      -2.17742     -0.516983     -0.886764      0.219252     -0.350871     -0.634412       1.13247     -0.841081      0.516430       1.09666      0.447475      0.826142       1.15571       1.24535       1.33665       1.42585       1.41280       1.37113       1.37238       1.18531       1.14397       1.08398      0.939997      0.844737      0.710746      0.609250      0.513513      0.423658      0.333666
  38  10 2806.1086    3.1084  1.0186 12.9173 -0.0022  0.0192   0.0489   0.0483    0.0586   0.0000   439.9584      0.178363       17.2086       2.38082      -1.09925      -4.52151      0.483317      -1.54847     -0.201295     -0.244520       1.23222     -0.718232     -0.963420      0.370663      0.763948     -0.192816      0.302468     0.0181102      0.761978       1.06028       1.16254       1.23549       1.32072       1.27191       1.31091       1.21309       1.16948       1.03777      0.999897      0.870057      0.762580      0.665341      0.532486      0.475035      0.387461      0.304738
  38  11 2975.9604    3.7041  0.9169 13.5216 -0.0010  0.0177   0.0624   0.0471    0.0520   0.0000   441.5868       1.59382       17.6217      -2.63464     0.0508670      0.358364       1.70706      -2.01254     -0.298227     -0.379237      -1.06801     -0.152369     -0.741576     -0.710536      0.412980      0.868313      0.129945     0.0903983      0.780841       1.05019       1.22572       1.28094       1.31758       1.34810       1.23128       1.18913       1.10793       1.04384      0.972657      0.869508      0.761699      0.639156      0.548530      0.449778      0.379918      0.314219
  38  12 3142.3738    3.8962  1.0152 13.8932 -0.0033  0.0191   0.0656   0.0519    0.0509   0.0000   441.1706       4.69614       20.2054       2.21748     0.0805040      -4.05701       1.64865      -1.61187      -1.30056    -0.0948277      -1.76964      0.828532      0.658453     -0.243950      0.942560     -0.269621      0.700129    -0.0387255      0.851104       1.12568       1.27015       1.30645       1.37998       1.38677       1.36842       1.33020       1.23905       1.13623       1.04043      0.914839      0.832616      0.694129      0.597204      0.490336      0.412228      0.323418
  38  13 3305.7504    3.5069  1.4555 13.6164 -0.0037  0.0251   0.0520   0.0673    0.0483   0.0000   440.0690       4.81026       16.9446       3.51731      0.356465      0.716177     -0.950628      -3.17255      0.853171      -1.55999      -3.15198      0.328519      -1.15063      -3.33696      0.430745    -0.0855311      0.269207      0.243043       1.02639       1.42338       1.57175       1.74056       1.84375       1.80492       1.80202       1.69796       1.57605       1.47090       1.30796       1.16962       1.01285      0.874206      0.741377      0.603118      0.492107      0.406965
  38  14 3466.7883    2.8160  2.2120 12.9090  0.0024  0.0304   0.0337   0.0840    0.0399   0.0000   441.2693       4.03609       15.6271      0.823212       5.65880      -3.37617      -4.74311      -1.81551       2.35823       2.75050      0.765363     -0.802709      -3.25752     -0.750533      0.872291      0.962981       1.07107     -0.228382       1.23766       1.68863       1.90209       2.02210       2.12131       2.13209       2.04091       2.02038       1.90199       1.72271       1.61419       1.40958       1.21006       1.05422      0.898360      0.747216      0.605210      0.502805
  38  15 3625.8572    2.1361  3.8950 12.3613 -0.0000  0.0438   0.0211   0.1199    0.0283   0.0000   440.4040       7.37574       10.9017       2.36002       1.79330      -4.12624      -8.15132      -1.55423      -2.46384      -1.02933      -1.31885      -2.76254       1.88075      -2.35357      0.519258      -1.22703      0.519862     0.0255363       1.72587       2.39236       2.68938       2.88637       3.05203       3.03803       2.96778       2.85237       2.58343       2.44599       2.22388       1.99880       1.78739       1.50590       1.31182       1.06924      0.858963      0.716149
  38  16 3783.4348    1.7426  5.6651 11.7359 -0.0000  0.0557   0.0155   0.1550    0.0269   0.0000   437.0474       7.96816       13.0197       3.50702      -3.18437       3.68830       6.59488      -8.93490      -4.37010       7.13578      -3.50709      -2.65921       1.06131      -2.45287      0.870031       1.47535     -0.624198     -0.307251       2.22267       3.00802       3.42113       3.60736       3.89628       3.79066       3.81676       3.61718       3.44331       3.08849       2.90624       2.52398       2.21082       1.90119       1.61750       1.36927       1.09852      0.895092
  38  17 3939.7531    1.3719  7.2615 11.4933  0.0001  0.0719   0.0132   0.2067    0.0249   0.0000   431.1565      0.235674       22.7743     -0.757245      -13.2131      -6.16859      -8.33665      -1.35412       3.74692      -8.83578      -3.60198      -1.48478      -2.19189      -1.03935     -0.154191     -0.927429      0.563092  -0.000220084       2.88088       3.89566       4.47843       4.73066       5.01269       4.99437       4.94910       4.72165       4.45435       4.07719       3.69395       3.27171       2.88677       2.49112       2.12654       1.76583       1.43702       1.14091
  38  18 4095.1209    1.0349  8.9710 11.3989 -0.0009  0.1018   0.0137   0.3051    0.0254   0.0000   439.9573       5.06071       25.0662       3.00977      -5.48341      0.170533      -2.51592      -12.3077       9.00718      -7.82840      -11.5292      -4.65414      -4.23755      0.542236       3.32070      -2.12316      -2.73400       3.57249       3.99991       5.39180       6.20278       6.63035       7.00988       6.91112       6.98417       6.49492       6.17272       5.67279       5.22482       4.59322       4.02677       3.52467       2.99472       2.51138       2.00921       1.61168
  38  19 4249.6054    0.8007 10.3488 11.2550 -0.0041  0.1380   0.0135   0.4159    0.0251   0.0000   440.0650       27.6955       12.6546       18.1325       1.06412      -19.3452       10.7193       7.34201       9.14843      -20.9930      -7.17014       13.0387      -8.66517     0.0282580      -2.03419      -5.04159     -0.620791       4.62466       5.32787       7.31052       8.51794       8.79279       9.53300       9.30506       9.29803       8.87522       8.30228       7.64061       6.99463       6.19882       5.52458       4.77935       3.98568       3.41080       2.66833       2.18429
  39   2 1275.7223    0.0866  0.0562  9.7969 -0.0354  0.0172   0.0097   0.0183    0.0198   0.0000   441.6910      0.178325       22.2190     -0.113022      -2.43677       1.16390      0.515453      -1.76707     -0.264109      0.831995     -0.159518      0.437242     -0.320733     -0.268189      0.297723     -0.327477     -0.271497      0.150627      0.651751      0.780393      0.932906      0.975455       1.00017      0.981070       1.19397       1.29986      0.886839       1.10939      0.858068      0.919156      0.669821      0.541597      0.535474      0.506564      0.368318      0.294749
  39   3 1516.0338    0.1778  0.1596  9.7609 -0.0132  0.0128   0.0086   0.0255    0.0222   0.0000   441.6608      0.202258       20.5361    -0.0909970      -2.89082      -1.45382      0.954536      0.233941     -0.121453      0.148970     -0.305858      0.329214      0.131657      0.347436    -0.0634208     -0.328101    -0.0492281      0.340605      0.499249      0.550867      0.797121      0.772083      0.798205      0.884856      0.708315      0.745103      0.819547      0.711506      0.602139      0.567774      0.476633      0.437333      0.337928      0.236516      0.250315      0.203745
  39   5 1925.1829    0.5723  0.5369 10.0417 -0.0014  0.0137   0.0122   0.0341    0.0371   0.0000   440.7528     -0.679490       22.8278     -0.936663      -1.63452     -0.788128     -0.199099      0.308510      0.771328      0.174628      0.414448     -0.316295     -0.659779    -0.0922493      0.104194      0.688452     -0.787878     0.0789063      0.566052      0.742884      0.764021      0.863439      0.897302      0.958868      0.851057      0.853513      0.789889      0.738400      0.697098      0.626510      0.548917      0.473097      0.402412      0.343899      0.284244      0.234464
  39   6 2116.5584    0.8578  0.7196 10.4700  0.0019  0.0156   0.0157   0.0396    0.0453   0.0000   442.4832     -0.206767       23.4760      0.988046      -1.91409      -1.72917      -1.20336      0.644332      -1.24086      0.636207      0.857204      0.235028      -1.55353      0.851770     -0.441862     -0.337277     -0.198428      0.193257      0.631353      0.824702      0.929617      0.963138       1.04127       1.00651       1.00871       1.03287      0.893985      0.874914      0.779336      0.707856      0.609974      0.543642      0.454448      0.388201      0.319431      0.260559
  39   7 2301.2549    1.2585  0.9078 11.1571  0.0020  0.0178   0.0209   0.0460    0.0521   0.0000   441.3579      0.820292       22.0703       1.52008      -1.53966       2.48402     -0.912582      0.174705      0.807011       1.42918      0.207643      -1.79878      0.641463      0.585009      0.115274     -0.122621      -1.01004     -0.181127      0.744114       1.00195       1.09676       1.15219       1.20194       1.25336       1.27069       1.20307       1.13789      0.995920      0.897786      0.800879      0.733545      0.632816      0.530227      0.449354      0.367480      0.289449
  39   8 2479.0540    1.7659  1.0348 11.9333 -0.0016  0.0199   0.0283   0.0509    0.0542   0.0000   442.0657       2.13991       22.3092     -0.734031      -1.50976      -1.46944       1.06149      0.803931       1.55499     -0.847414      -1.44850     -0.187333      -1.06378      0.692696     -0.172201     -0.404858     -0.185977      0.274746      0.761540       1.07961       1.19409       1.27684       1.33254       1.30959       1.24384       1.23414       1.16996       1.07026       1.02499      0.905385      0.812484      0.693698      0.594998      0.482577      0.409619      0.339982
  39   9 2653.8622    2.4035  1.0158 12.4787 -0.0020  0.0193   0.0384   0.0488    0.0553   0.0000   440.8490       2.59598       21.1325      0.747565      -4.06991      -3.06594       1.06914       2.22362       1.15943      -1.15979       1.70183      -1.29409     -0.649068     -0.928492    -0.0711557     -0.839500      0.180665     -0.399571      0.780002       1.08963       1.18689       1.31817       1.38093       1.40403       1.32104       1.28925       1.21982       1.13975       1.02134      0.898819      0.766998      0.677975      0.573258      0.488767      0.398812      0.326969
  39  10 2827.3483    3.1746  0.9422 13.1221 -0.0017  0.0180   0.0520   0.0458    0.0540   0.0000   439.4500       2.43361       21.0678     -0.940688      -2.04714       1.66507       3.50861     -0.416976      -2.01533     -0.843972      0.937895     -0.886093     -0.845665     -0.103892      -1.05150    -0.0140071     -0.541776      0.231965      0.726492      0.980725       1.07677       1.16445       1.22464       1.27381       1.18727       1.16998       1.08982      0.987914      0.927572      0.823468      0.750730      0.632047      0.526037      0.461529      0.373757      0.302074
  39  11 2998.1987    3.8094  0.8760 13.6499 -0.0001  0.0175   0.0641   0.0445    0.0501   0.0000   442.5865       4.23113       20.7396    -0.0566999     -0.990620     -0.531626     -0.387587      -1.12339       1.51868      -1.50221     -0.857973     0.0514286      0.174911     -0.786768      0.658435    0.00413665    -0.0441142     0.0140931      0.719044      0.961068       1.04951       1.08535       1.18496       1.10413       1.17946       1.12841       1.07028      0.993851      0.888490      0.783827      0.675500      0.615169      0.533774      0.449697      0.354624      0.298316
  39  12 3165.7564    3.9752  1.2263 13.7813  0.0003  0.0214   0.0599   0.0575    0.0514   0.0000   439.5250       4.05866       22.2624       3.72929      0.440041     -0.630680      -1.96286     -0.124697       1.62300      -1.73763    -0.0466715      0.382240     -0.939756    -0.0375664      0.866852     -0.201699     -0.570315     0.0562513      0.873702       1.16348       1.30332       1.41759       1.47913       1.47569       1.39580       1.34117       1.32715       1.24234       1.11332      0.977778      0.904878      0.774174      0.637169      0.548467      0.443312      0.372772
  39  13 3330.4608    3.3303  1.5485 13.5854 -0.0006  0.0263   0.0475   0.0705    0.0440   0.0000   442.4589       4.84260       19.0785      0.304224    -0.0590208       4.89437       2.00158       1.94414       1.52196      0.767383       2.05216      0.302987      -1.98322      0.586109     -0.625803     -0.619318    -0.0486867     -0.114557       1.01230       1.40594       1.57404       1.67709       1.81989       1.78677       1.75324       1.72519       1.56794       1.46371       1.36511       1.12612       1.09370      0.925138      0.791107      0.667345      0.544985      0.433313
  39  14 3492.7890    2.6893  2.4683 12.8978  0.0036  0.0324   0.0310   0.0893    0.0360   0.0000   443.0746       4.94585       11.9162      -3.75827       9.04656      -4.25767      -8.76750       1.28070       3.31159     -0.293491      -1.51915      -2.89576     -0.849542     -0.764725      -1.16726       2.46371      0.217546     -0.327691       1.28494       1.75073       1.98636       2.12065       2.27399       2.25280       2.24092       2.16488       2.01606       1.82161       1.70311       1.48486       1.29668       1.13685      0.944823      0.801221      0.658982      0.537044
  39  15 3652.6958    2.1091  4.2682 12.1194 -0.0001  0.0432   0.0190   0.1212    0.0284   0.0000   440.8666       10.4907       18.2652       3.56984      -1.39436      -4.51413      -4.41024      -3.47061       3.49316      -4.28148      0.890062      -1.59401      -3.18325      -1.52931     -0.526445      0.397357     -0.620138     -0.309873       1.71431       2.33610       2.69910       2.77193       3.02876       3.00446       2.96245       2.83087       2.68177       2.41720       2.26474       1.99040       1.77491       1.51067       1.27332       1.09218      0.904416      0.734036
  39  16 3811.2378    1.6668  5.6845 11.7684 -0.0006  0.0571   0.0149   0.1542    0.0258   0.0000   441.2516       5.94545       22.3863       4.14092       1.46660      -4.56875       1.72818       4.28840      -4.36142       2.93038     -0.881862      0.566968      0.973672    -0.0932512      -2.32293      0.423335      0.397481      -1.44695       2.19894       3.00569       3.49499       3.56402       3.90341       3.87853       3.78788       3.68992       3.48679       3.16717       2.92291       2.62820       2.25078       1.99254       1.68040       1.41920       1.13068      0.933547
  39  17 3968.5085    1.3116  7.5724 11.5083 -0.0013  0.0768   0.0132   0.2153    0.0246   0.0000   440.8319       4.03972       25.0215       3.88245      -15.8257      -5.19083       13.1629      -20.3668      -4.99266       6.59207       9.55658      -11.7445      -1.82516       4.25362      -1.08571      -1.45225       2.71068      0.906521       2.98554       4.03460       4.61649       4.84633       5.18775       5.10449       5.12387       4.89829       4.54670       4.33997       3.84112       3.55852       3.08906       2.72488       2.27334       1.94788       1.56343       1.28573
  39  18 4124.6806    1.0082  9.5937 11.3972 -0.0021  0.1105   0.0139   0.3345    0.0260   0.0000   439.2445       9.03503       30.5208       8.91974      -7.18007       21.0365       7.58676      -8.16625      -9.63503      -6.36220       8.72705      -10.5792       6.97266       2.20800      -1.36616       2.31606      0.612779       1.46108       4.17277       5.64553       6.55732       6.83845       7.36631       7.25064       7.23314       7.03493       6.46848       6.06385       5.59122       4.96001       4.37593       3.81823       3.26315       2.76502       2.17904       1.79189
  39  19 4280.1522    0.7664 10.9057 11.2699 -0.0040  0.1469   0.0138   0.4601    0.0252   0.0000   438.9438       18.1340       24.6123      -19.7363       7.46354       8.13266       1.15738       2.35808       7.62137      -13.1766      -4.61351      -11.0286       14.0360      -11.7389      -3.46301       7.21329       8.29270      -4.31780       5.58089       7.50558       8.69365       9.00051       9.72834       9.70921       9.42187       9.25794       8.65472       8.01561       7.38935       6.54411       5.87815       5.08721       4.36114       3.67058       2.94013       2.41122
  40   3 1530.3244    0.1901  0.1953  9.7587 -0.0096  0.0121   0.0079   0.0273    0.0224   0.0000   441.6045     -0.425355       20.9884     -0.255721      -1.93247     -0.847753      0.110352    -0.0953971      0.809620     -0.437997     -0.881935     -0.292648     -0.284176      0.232207     -0.143875      0.344865     -0.254726    -0.0809379      0.538974      0.717914      0.766297      0.786269      0.918559       1.01746      0.958162      0.902265      0.712227      0.702774      0.694472      0.599075      0.505632      0.439173      0.333840      0.293342      0.243269      0.200144
  40   5 1941.4179    0.5937  0.5155 10.0986 -0.0018  0.0138   0.0124   0.0329    0.0375   0.0000   440.9481      -1.20895       21.8259      0.191946      -3.17606   -0.00257000       1.56420       1.00009      -1.29645       1.06457       1.42579       1.66295     -0.175732    -0.0564260     -0.666100     0.0200994     0.0112937     0.0307959      0.517121      0.667792      0.784610      0.841126      0.878720      0.844728      0.835756      0.858031      0.778937      0.739702      0.684314      0.618862      0.516134      0.470033      0.401892      0.352833      0.259775      0.219756
  40   6 2133.9623    0.8560  0.7647 10.6360 -0.0025  0.0163   0.0155   0.0413    0.0445   0.0000   442.1592      -1.02116       17.2869      -1.88540      -1.88328      0.385746      0.273202      -1.02448      0.243452     -0.389276      -1.36481      -1.28229      0.614673      -1.34578     -0.963230      0.264953     -0.363604      0.144905      0.649789      0.900973      0.973647       1.06849       1.02103       1.08643       1.07053       1.02528      0.984872      0.921278      0.828248      0.752698      0.671836      0.603664      0.488942      0.418835      0.364637      0.284091
  40   7 2319.3114    1.2641  0.9705 11.3185 -0.0004  0.0184   0.0207   0.0486    0.0496   0.0000   442.2057     -0.400337       19.5154      0.591968      -3.39002   -0.00954287     -0.396505     -0.494827     -0.217676     -0.636897       1.52034    -0.0551215     0.0960691      0.136548      0.468403      0.319657      0.171720      0.490565      0.730816      0.970862       1.08737       1.14671       1.24074       1.24387       1.22779       1.19677       1.06364       1.03059      0.943168      0.843537      0.755780      0.694021      0.569192      0.500591      0.414251      0.337097
  40   8 2497.9319    1.8573  1.1059 11.8147 -0.0013  0.0199   0.0279   0.0505    0.0597   0.0000   440.7802       1.73826       20.9044      0.458303      -2.46632     -0.883837       3.37255       1.69252      -2.59559      -1.98630      0.716355      0.670167     -0.947718     -0.538482      -1.35303      0.139369    -0.0267654     0.0330311      0.772343       1.08653       1.23886       1.30255       1.41640       1.37267       1.36144       1.30714       1.22841       1.14291      0.982295      0.968604      0.822391      0.733788      0.610802      0.523256      0.443147      0.367023
  40   9 2673.7979    2.4993  1.0341 12.5875  0.0003  0.0187   0.0386   0.0490    0.0541   0.0000   441.2528       2.35224       20.3827     -0.627243      0.302963     -0.172682     -0.325168      0.860131     -0.309231     -0.835209      0.261550     -0.466150     -0.224877      0.621139       1.02287    -0.0312398     0.0170514     0.0606075      0.741951      0.976202       1.11000       1.16568       1.24455       1.23381       1.21623       1.19396       1.09403       1.04392      0.927972      0.871437      0.776570      0.676238      0.576022      0.491675      0.405726      0.321869
  40  10 2848.3045    3.2805  0.9147 13.2088 -0.0008  0.0172   0.0537   0.0449    0.0514   0.0000   441.7685       1.72819       22.7615       2.22006      -1.41580      -1.11776      -2.00669      -1.46488     -0.484180     -0.595265     -0.259938     -0.323116      0.698544      0.719870      0.180195     -0.402523     -0.218921     -0.443169      0.718447      0.951436      0.990826       1.10846       1.15440       1.15952       1.13110       1.11394       1.00413      0.989626      0.905070      0.833459      0.718242      0.603899      0.528107      0.467884      0.394970      0.316266
  40  11 3020.0964    4.0358  0.9258 13.7017 -0.0027  0.0176   0.0666   0.0441    0.0521   0.0000   440.4545       4.34203       20.2030       1.43209      -2.43725      -2.82240       3.25982      0.691450      0.881339      -1.58183     0.0611893     -0.809615     -0.683217       2.15368     -0.128512     0.0237438      0.367617      0.235862      0.694405      0.962695       1.01547       1.14132       1.15625       1.20532       1.17952       1.12930       1.05164       1.00001      0.874581      0.825405      0.712325      0.650012      0.555653      0.465651      0.373702      0.314823
  40  12 3188.7265    3.9625  1.2309 13.6700  0.0001  0.0209   0.0590   0.0581    0.0542   0.0000   441.8831       5.00628       19.0173       1.60913     -0.102857      -1.55468      0.633393      -1.89727     -0.689174      -3.22731       2.52327     -0.441492     -0.559497      -1.55369      -1.15502      0.613414     -0.117087      0.313466      0.809629       1.12241       1.24810       1.38430       1.46672       1.40558       1.43081       1.37721       1.29719       1.20386       1.09910       1.01510      0.842436      0.739271      0.617381      0.532233      0.441628      0.361307
  40  13 3354.6831    3.3701  1.7248 13.3809 -0.0018  0.0260   0.0437   0.0718    0.0440   0.0000   443.6419       6.41482       13.4588       4.60283     -0.182648      -1.65965       1.26008     -0.222331      -2.39511     -0.232824     -0.887521      -1.33371       2.52485     -0.701735      0.812862     -0.524085     -0.556923     -0.267089      0.981034       1.31972       1.50710       1.60756       1.65993       1.74602       1.66544       1.65841       1.53982       1.42884       1.31008       1.15745       1.04843      0.869797      0.772706      0.633518      0.531219      0.426657
  40  14 3518.1601    2.6096  2.9074 12.6816  0.0012  0.0347   0.0265   0.0944    0.0326   0.0000   442.4676       8.15217       11.8892     -0.648370       7.10315      0.293513      -8.66995      -4.11434       5.43075      -3.34297     -0.873577      -3.08594      0.427894     -0.867001      0.285984      -1.19525       1.19972     -0.965847       1.28852       1.78863       1.96888       2.11115       2.25398       2.30421       2.25916       2.16572       2.02461       1.91070       1.73631       1.52027       1.39600       1.19731       1.04677      0.866631      0.696413      0.576778
  40  15 3679.4728    2.0008  4.5212 12.1190 -0.0004  0.0449   0.0177   0.1287    0.0260   0.0000   440.9536       6.57847       14.2468     -0.204174       7.78657       5.27279     -0.546186      -3.70681      -1.02374      -3.13224      0.627817      -2.00089       2.10014      0.422430     -0.233297      0.249760       1.12872      -1.03750       1.73201       2.32831       2.68162       2.80281       3.01517       2.99026       2.98924       2.85854       2.69873       2.44708       2.29847       2.06312       1.80699       1.59055       1.35884       1.17415      0.945129      0.779453
  40  16 3838.8615    1.5534  6.1953 11.7690  0.0003  0.0614   0.0147   0.1746    0.0250   0.0000   437.8158     -0.192935       14.0557       3.08476      -5.30637      -8.56709      0.599100      -2.27031      0.369915      -4.37841      -1.73543     -0.117422      -3.83859      0.259555      0.765346      0.172953     -0.303801       1.19596       2.29921       3.10047       3.64488       3.72091       4.07957       3.99515       3.95715       3.85575       3.60380       3.30788       3.06301       2.78797       2.43738       2.17827       1.88877       1.57186       1.30928       1.07232
  40  17 3996.8656    1.2799  7.7972 11.4657 -0.0049  0.0776   0.0125   0.2193    0.0242   0.0000   435.7323       9.64332       9.31482       3.26430       2.04498      -1.13802      -4.81921     -0.424581      -5.72300      -7.65055       3.29820      -4.33481      -1.34852       3.36085       1.14875      -1.46829      -1.29707      -1.82797       2.89174       3.96280       4.52673       4.74166       5.01819       5.06853       4.96086       4.85424       4.60436       4.23397       3.90142       3.47522       3.11552       2.72270       2.33138       1.95292       1.59550       1.32573
  40  18 4153.7322    0.9157  9.8228 11.4249 -0.0048  0.1196   0.0143   0.3768    0.0266   0.0000   437.9283      -4.65379       31.9095       10.0847      -31.6219      0.230847      -1.40425      -3.53282      -11.1677      -7.65733      -14.8236      -6.10745       3.54325       7.61856      -2.62086      -1.83605      0.520424       3.40666       4.46404       6.02887       7.05062       7.39073       7.86504       7.93691       7.76038       7.61478       7.12241       6.47695       6.17861       5.32012       4.88995       4.13085       3.62835       3.07214       2.50063       2.02608
  40  19 4309.7835    0.6855 10.8048 11.3313 -0.0136  0.1690   0.0157   0.5360    0.0258   0.0000   437.8860       21.8649       23.8546      -17.8374      -12.2494       24.3246       8.14223       1.07978     -0.874774      -2.29215      -24.2417      -11.4310       2.60651     -0.664085       2.97306       3.68910      -6.42294      -4.81584       6.11083       8.28833       9.59502       10.1055       10.8763       10.7096       10.8083       10.2477       9.80272       9.05866       8.28923       7.59308       6.54538       5.87901       4.90033       4.22254       3.32853       2.76729
  41   4 1758.0299    0.3794  0.3477  9.8490 -0.0010  0.0121   0.0099   0.0282    0.0283   0.0000   441.6093     0.0654191       20.5942       1.16680      -2.83707     -0.643748      -1.22920      0.216439     -0.150805      0.308812     -0.175559      0.166116      0.123229    -0.0823086      0.249457      0.187441      0.123226     0.0956209      0.531123      0.688852      0.805847      0.829236      0.771432      0.764509      0.800893      0.807978      0.808493      0.794164      0.722118      0.612715      0.505441      0.415226      0.362846      0.311847      0.286054      0.213789
  41   5 1957.4483    0.5885  0.6065 10.1267 -0.0042  0.0149   0.0119   0.0390    0.0385   0.0000   440.9774      -1.03040       22.0765       1.81228     -0.656472      -1.38577       1.27545     -0.276538     -0.774945       1.34882       1.85012      -1.39958      0.294657     -0.278682    -0.0311673      0.554433    -0.0322604     -0.208496      0.529624      0.745028      0.822377      0.862342      0.915498      0.939098      0.933099      0.930293      0.827881      0.795415      0.715128      0.652168      0.587398      0.501986      0.430075      0.372878      0.293902      0.247364
  41   6 2151.1308    0.9083  0.7971 10.7067 -0.0011  0.0163   0.0158   0.0424    0.0444   0.0000   441.3280       1.63069       21.5009       1.05804      -2.78433     -0.400445      -1.92124     -0.778350     -0.612352      0.194622    -0.0192240     -0.331634     -0.239800     -0.212914      -1.20518     -0.261693      0.572974     -0.419801      0.640586      0.862162      0.922967      0.982137       1.04200       1.04607       1.05709       1.02078      0.968790      0.914390      0.852991      0.744657      0.649178      0.569142      0.490579      0.425893      0.361372      0.289793
  41   7 2337.1962    1.3065  0.8766 11.3716 -0.0021  0.0184   0.0219   0.0439    0.0508   0.0000   441.8109      0.908161       20.9376     -0.292400      -1.32446      -1.16041       1.65147       1.45832      -1.64804      0.101480       2.02521     0.0608125     -0.600881      -1.09910      -1.22386     0.0903856     -0.399518     -0.756385      0.689980      0.945341       1.02418       1.12696       1.18183       1.17266       1.17526       1.20892       1.04208       1.02595      0.903568      0.849981      0.731790      0.625571      0.554738      0.464152      0.386564      0.310582
  41   8 2516.5589    1.8752  1.1687 11.9369 -0.0008  0.0205   0.0278   0.0539    0.0568   0.0000   440.8786       1.84430       22.8361     -0.836677      -2.85506      -3.66167      -1.72483     -0.788693     -0.769158     -0.394563     -0.518238      -1.48734      0.470322     -0.778103     -0.374768     -0.852550     -0.130324      0.289668      0.750664       1.06720       1.15652       1.28031       1.33306       1.35003       1.33642       1.28368       1.22885       1.12314       1.04636      0.921635      0.820583      0.735835      0.615241      0.536882      0.439387      0.352535
  41   9 2693.5367    2.6388  0.9522 12.7167  0.0005  0.0183   0.0424   0.0466    0.0512   0.0000   441.4939       2.02991       18.9521      -3.73135      -3.38027      -1.80616       1.00955      -3.44441      -1.52019     -0.254373      0.684293      -1.39042     -0.165627       1.96333     0.0776636     -0.376579      0.100078     -0.170117      0.651651      0.982122       1.02191       1.15486       1.19216       1.17849       1.19897       1.16661       1.10458      0.989363      0.929527      0.825940      0.716086      0.661760      0.520977      0.466671      0.382600      0.310232
  41  10 2869.0259    3.4277  0.8898 13.2848 -0.0030  0.0165   0.0563   0.0437    0.0501   0.0000   442.1628       1.61920       22.4433     -0.151496      -3.06282     0.0535965       2.18527      -1.98788     -0.790346     -0.523204      -1.06093      -1.39488     -0.351343      0.604147      -1.05417    -0.0625085    0.00375337    -0.0406195      0.662801      0.856289      0.973503       1.03928       1.10501       1.04135       1.05519       1.04593      0.981634      0.938508      0.874152      0.779501      0.679873      0.582053      0.516113      0.437599      0.368383      0.303122
  41  11 3041.7139    4.0631  0.9771 13.5117 -0.0013  0.0177   0.0627   0.0444    0.0572   0.0000   440.5191       2.95115       20.7232     -0.344369      -1.98220     -0.922981      0.304312      -3.18796      0.446114      -2.08384     -0.556500      -1.77550     -0.161507      0.118026      0.656547      0.160330     -0.216272      0.457858      0.694088      0.935748       1.05266       1.06939       1.17761       1.17381       1.15269       1.12481       1.06670      0.979467      0.929295      0.811815      0.728192      0.634276      0.542196      0.449598      0.388418      0.329880
  41  12 3211.4003    3.8333  1.2125 13.8800 -0.0007  0.0219   0.0592   0.0573    0.0526   0.0000   441.5940       4.76384       21.1267     -0.903971     -0.548871     -0.989704      0.636409     -0.851963      -2.07935     -0.603136      0.538692     -0.340479      -1.18427      0.562288      0.701534     -0.518964     -0.452739      0.355958      0.859810       1.17682       1.29697       1.39752       1.51573       1.43526       1.43701       1.35809       1.33061       1.25834       1.16769       1.07087      0.873732      0.821061      0.674576      0.576672      0.481789      0.404489
  41  13 3378.6267    3.1835  1.8742 13.2685  0.0004  0.0269   0.0398   0.0747    0.0404   0.0000   442.9241       2.72984       14.7573       3.58356       2.72249      -3.31328     -0.202775      -2.06790       3.53794      -1.25452     -0.456848      -2.91045     0.0351885      0.582907      -1.03209     -0.113474    -0.0267682     -0.639584      0.980882       1.33854       1.51237       1.60304       1.72203       1.72597       1.68838       1.67123       1.54488       1.44636       1.33376       1.21445       1.09131      0.928996      0.809389      0.684478      0.560867      0.465725
  41  14 3543.3901    2.4691  3.1101 12.6373 -0.0006  0.0365   0.0247   0.0997    0.0306   0.0000   441.3733       6.74004       11.7806       2.20570       5.51686      0.376228      -6.52624     0.0532082      0.965019      -1.69460      -2.43997     -0.779987      0.449521     -0.756309      -2.25382      -1.07476       1.55329     -0.538632       1.33394       1.84448       2.04955       2.15632       2.31479       2.34567       2.33387       2.21834       2.12107       1.97120       1.81588       1.62182       1.43366       1.29617       1.09593      0.949178      0.770235      0.644445
  41  15 3705.5926    1.9542  4.8431 12.0092 -0.0014  0.0484   0.0168   0.1315    0.0255   0.0000   440.0097       10.4919       15.4853      -1.38292      -3.10667      -1.14405      -1.34643      -2.07542       2.19180      -5.34427       3.11105      -3.70578     -0.485027     -0.258725      0.621584      -1.01464    -0.0161125      0.925510       1.75924       2.39218       2.76842       2.90041       3.07707       3.11647       2.98304       2.94523       2.78629       2.62181       2.37770       2.17320       1.91102       1.69791       1.44916       1.23896       1.01715      0.842906
  41  16 3865.9920    1.4630  6.3329 11.7746 -0.0042  0.0639   0.0143   0.1815    0.0240   0.0000   436.9876       5.07683       19.6189      -4.95369      -2.33062       3.82855      -1.67928      -14.8055       1.06889       10.9610       1.99536      -5.80173       3.09118      0.782759      -1.10655       2.52793      -1.05813       1.51122       2.33354       3.20148       3.67634       3.85612       4.07434       4.15159       3.99761       3.96595       3.69289       3.45798       3.17614       2.90792       2.58525       2.27684       1.95396       1.65655       1.35224       1.11960
[truncated: 781,696 more chars]
