# Supplementary material for: Global-Mode Analysis of Full-Disk Data from the Michelson Doppler Imager and the Helioseismic and Magnetic Imager
Source: Sol Phys. 2018 Jan 31;293(2):29. doi: 10.1007/s11207-017-1201-5 (PMC6566312; doi:10.1007/s11207-017-1201-5)
Supplement: Supplementary file 2 — (TAR 362.4 MB) [file 11207_2017_1201_MOESM2_ESM.tar › HMI/hmivw72d.8128]

   0  13 1957.2901    0.5488  0.4332  9.9620  0.0000  0.0940   0.1028   0.2868    0.3938   0.0000    -0.0000       0.00000       0.00000       0.00000       0.00000       0.00000       0.00000       0.00000       0.00000       0.00000       0.00000       0.00000
   0  15 2228.5907    1.0979  0.7611 10.2438  0.0000  0.1286   0.1657   0.3651    0.8917   0.0000    -0.0000       0.00000       0.00000       0.00000       0.00000       0.00000       0.00000       0.00000       0.00000       0.00000       0.00000       0.00000
   0  21 3033.9660    3.7021  1.2113  0.6975  0.0000  0.1389   0.5011   0.6604 1000.0000   0.0000    -0.0000       0.00000       0.00000       0.00000       0.00000       0.00000       0.00000       0.00000       0.00000       0.00000       0.00000       0.00000
   0  24 3439.1892    3.1073  2.3590  1.7875  0.0000  0.2266   0.2990   0.7150 1000.0000   0.0000    -0.0000       0.00000       0.00000       0.00000       0.00000       0.00000       0.00000       0.00000       0.00000       0.00000       0.00000       0.00000
   1  11 1749.1954    0.3626  0.2027  9.6137  0.0000  0.0571   0.0589   0.0882    0.1343   0.0000   479.6832      -38.4230       0.00000       0.00000       0.00000       0.00000       79.6020       35.3347       0.00000       0.00000       0.00000       0.00000
   1  12 1885.0716    0.4323  0.4224  9.9184  0.0000  0.0642   0.0589   0.2369    0.1859   0.0000   521.6476      -22.2347       0.00000       0.00000       0.00000       0.00000       67.4485       63.0764       0.00000       0.00000       0.00000       0.00000
   1  13 2020.7491    0.6337  0.5831  9.8061  0.0000  0.0720   0.0668   0.2481    0.3266   0.0000   632.0840      -77.4122       0.00000       0.00000       0.00000       0.00000       95.5288       47.4101       0.00000       0.00000       0.00000       0.00000
   1  14 2156.7007    0.8171  0.8240 10.0237  0.0000  0.0836   0.0758   0.2547    0.4477   0.0000   390.3984      -37.2642       0.00000       0.00000       0.00000       0.00000       104.844       65.0367       0.00000       0.00000       0.00000       0.00000
   1  16 2425.6987    1.3751  0.6891 10.8094  0.0000  0.0773   0.1334   0.2590    0.4900   0.0000   402.7241       26.2619       0.00000       0.00000       0.00000       0.00000       93.0596       51.6141       0.00000       0.00000       0.00000       0.00000
   1  19 2828.2542    3.1274  0.7932  4.4278  0.0000  0.0775   0.2400   0.2071 1000.0000   0.0000   399.1174      -3.24936       0.00000       0.00000       0.00000       0.00000       101.370       46.0035       0.00000       0.00000       0.00000       0.00000
   1  24 3503.9561    2.5737  2.3438 12.2311 -0.0718  0.1747   0.1889   0.4762    0.8283   0.0000   318.9139       132.163       0.00000       0.00000       0.00000       0.00000       208.880       123.265       0.00000       0.00000       0.00000       0.00000
   2  11 1810.2319    0.3627  0.2869  9.8442  0.0000  0.0844   0.0641   0.2658    0.1277   0.0000   467.2335      -26.0715      -4.32810      -9.31871       0.00000       0.00000       76.5615       48.7519       17.6002       10.3467       0.00000       0.00000
   2  12 1945.7253    0.5587  0.4573  9.9130  0.0000  0.0524   0.0516   0.1299    0.1863   0.0000   454.4191      -3.36042      -12.6289      -2.01124       0.00000       0.00000       39.8341       31.4506       18.8898       6.48695       0.00000       0.00000
   2  13 2082.0327    0.7253  0.4530  9.9780  0.0000  0.0578   0.0662   0.1155    0.2210   0.0000   431.0798       15.4093       38.1852       21.5175       0.00000       0.00000       30.4146       38.1866       16.4151       10.5286       0.00000       0.00000
   2  15 2352.1337    1.3314  1.0013 10.2465  0.0000  0.0752   0.0854   0.1856    0.6094   0.0000   447.7343       47.7398     -0.166458       1.50784       0.00000       0.00000       48.9337       44.9907       24.1024       10.8760       0.00000       0.00000
   2  16 2485.8073    1.7616  1.0989 -1.0950  0.0000  0.0622   0.0990   0.1933 1000.0000   0.0000   397.1986       37.2601      -6.78145      -17.8039       0.00000       0.00000       48.8657       38.0899       21.8462       7.60702       0.00000       0.00000
   2  17 2619.6489    2.3874  1.2088  5.0770  0.0000  0.0860   0.1646   0.2143  266.0828   0.0000   415.0230       25.0890       9.21000       1.16400       0.00000       0.00000       67.1115       51.9970       30.6802       9.22723       0.00000       0.00000
   2  22 3295.1751    3.9306  1.6723  6.0840  0.0000  0.0929   0.2102   0.2432  197.1990   0.0000   421.9149       43.8010       4.29500       3.38300       0.00000       0.00000       70.0741       57.7248       27.5793       10.9758       0.00000       0.00000
   2  23 3431.0408    3.3244  2.1130 10.9852  0.0000  0.1094   0.1460   0.2788    1.1093   0.0000   399.5155       38.7889      -36.8589       28.0177       0.00000       0.00000       66.9596       71.3393       30.9060       17.9704       0.00000       0.00000
   2  24 3567.0445    2.4908  3.5898 11.2367 -0.0157  0.1443   0.0851   0.3990    0.3882   0.0000   480.5244      -1.27221       23.4632       37.5365       0.00000       0.00000       104.291       88.0215       50.8084       19.4378       0.00000       0.00000
   3  12 2001.1668    0.5844  0.4660 10.0247  0.0000  0.0558   0.0406   0.0920    0.1718   0.0000   464.9382       13.8972       9.89910       14.8603      0.356973      0.669277       24.0291       22.7999       18.7741       14.1011       5.39782       1.62167
   3  13 2137.7231    0.8052  0.6253  9.7223  0.0000  0.0507   0.0469   0.1029    0.2792   0.0000   422.6073       3.63411      -12.1099      -16.8015       1.76876      0.757142       20.7049       23.6721       18.0233       10.5360       5.41384       1.86480
   3  14 2273.4743    0.9838  0.8268 10.5610  0.0000  0.1315   0.0622   0.1527    0.2359   0.0000   475.3312      -75.8616      -23.2006       9.23427      -10.0537      0.899275       41.3151       59.5605       52.8374       12.6805       17.3429       4.77690
   3  15 2407.6599    1.4096  0.7256 11.2120  0.0000  0.0601   0.0888   0.1299    0.2575   0.0000   406.0333      -29.5669      -22.6478      -7.87314       3.05460     -0.743093       25.6397       26.2690       20.4273       12.3679       5.99097       1.80768
   3  17 2676.2585    2.3832  0.7116 11.9290  0.0000  0.0568   0.1472   0.1243    0.4219   0.0000   404.2519       34.6990      -7.15141       7.79271      0.832070      -1.23226       24.8055       27.5185       19.0585       13.7210       5.18657       1.99474
   3  19 2947.0342    3.7840  0.8302 10.7814  0.0000  0.0452   0.2002   0.1222    1.6523   0.0000   442.0056       44.1419      -13.6931       5.49812      -3.40164     -0.830282       22.6859       20.4313       16.6950       9.96735       4.53054       1.22561
   3  20 3082.4085    3.8302  0.8032 12.5306  0.0000  0.0573   0.2113   0.1244    0.3996   0.0000   375.6701       27.2411       36.1911      -15.3280      -2.45154      -1.50717       29.3831       29.6528       19.8755       10.8684       4.93695       1.59577
   3  21 3217.8246    3.8601  1.3092 12.3041  0.0000  0.0699   0.1737   0.1645    0.5136   0.0000   412.0001      -5.73292      -5.52613       18.2501      -5.00978      -1.50881       32.9014       30.4637       25.3627       16.8578       7.12019       2.08935
   3  22 3353.6278    3.5984  1.7147 12.3096  0.0042  0.0811   0.1495   0.2017    0.3241   0.0000   381.7874       9.94773       31.5495       9.57720      -5.24211    -0.0146572       36.9097       38.2048       28.3971       16.3277       8.07816       2.49434
   3  23 3489.5130    2.8357  2.3755 11.5457  0.0000  0.0975   0.1011   0.2396    0.3272   0.0000   393.6383       53.6001       17.0941       6.57249       6.97087      0.747654       47.3455       50.6611       33.0856       21.7482       8.57287       3.20542
   3  24 3626.2010    2.3165  3.1072 11.4974  0.0000  0.1179   0.0802   0.3163    0.2249   0.0000   535.5395       34.3699      -28.6773      -51.4662       19.8122       1.04112       53.2715       56.7474       41.9925       24.1296       12.4476       3.85011
   4  12 2051.7079    0.6122  0.5772 10.1699  0.0000  0.0488   0.0381   0.1051    0.1288   0.0000   448.7605       20.6689       17.5194      -9.39466      -15.4880     -0.380495       18.4198       15.1596       15.3735       12.9845       7.34481       3.94072
   4  13 2188.4118    0.8485  0.5240 10.2005  0.0000  0.0375   0.0468   0.0902    0.2003   0.0000   427.6171       6.17079       15.1171      -2.97011      -9.61024       3.48199       13.5825       13.3505       11.6517       9.14846       5.52717       2.83770
   4  14 2324.1398    1.3543  0.8330  9.5130  0.0000  0.1032   0.0803   0.1764    1.1285   0.0000   417.1268       3.12978       12.4469       13.8034       7.20161      -2.97009       53.9072       56.2756       37.1700       22.2485       9.85779       3.82869
   4  15 2458.5912    1.4270  1.1286 10.8342  0.0000  0.0661   0.0762   0.2132    0.8115   0.0000   429.8248      -8.69111      -17.1897       24.4228       7.60292      -9.33529       23.6895       26.4060       23.4739       15.4243       9.30023       4.87979
   4  17 2728.5029    2.5394  0.9509 12.0543  0.0000  0.0611   0.1207   0.1411    0.4668   0.0000   443.9762       15.5099      -8.26578       5.50273       5.29833      -1.78958       24.3534       22.7839       18.7466       15.5341       9.78653       4.25655
   4  18 2864.2754    2.9706  0.8284 12.2849  0.0000  0.0488   0.1472   0.1263    0.3888   0.0000   443.7886      -2.66659       2.12739       5.63100      -3.65266      -8.88311       20.6527       20.3800       16.2749       12.7656       7.21841       3.47652
   4  21 3271.8087    3.7912  1.4344  6.4677  0.0000  0.0630   0.1630   0.1519  188.3404   0.0000   441.2189       74.2731       41.2820       16.7641      -8.27160       1.02031       25.6158       26.3120       21.4365       15.9754       9.04067       4.55558
   4  22 3408.1628    3.3563  1.9392 11.6376  0.0041  0.0782   0.1296   0.2031    0.5646   0.0000   421.0396       41.1847      -16.3371       20.2125       5.75580      -6.24852       27.0414       28.5615       25.5209       17.6786       10.8781       5.55518
   4  23 3544.6500    2.5076  2.4975 12.3189  0.0000  0.0979   0.0908   0.2650    0.1887   0.0000   457.6013       66.9309       32.5892       11.4867      -1.47445       15.1415       35.9009       39.9511       33.3054       23.9877       14.3233       6.96729
   4  24 3681.6648    2.1772  4.4345 11.5163  0.0000  0.1440   0.0567   0.3650    0.1542   0.0000   385.6104       62.0871       49.0468       15.1531      -20.7117       8.43534       46.2423       54.7200       45.3528       33.6688       19.4122       10.4690
   5   9 1685.7934    0.2505  0.2842  9.7035  0.0000  0.0331   0.0213   0.0737    0.0691   0.0000   447.8204      -18.7739       7.65600      -2.58012      -2.81176      -3.00518       9.83402       10.0334       10.0135       7.79842       5.00525       3.20015
   5  11 1960.5458    0.5174  0.4429  9.8911  0.0000  0.0343   0.0311   0.0775    0.0945   0.0000   425.9861       27.7484      -3.21103      -8.59807      0.658966       3.06447       10.1905       11.4159       8.99603       8.26860       5.15900       3.07250
   5  12 2098.3987    0.6751  0.5935 10.3010  0.0000  0.0456   0.0362   0.0953    0.1163   0.0000   442.4846       5.45864       12.3251      -7.40456      -12.4166       5.93882       11.6874       13.8745       10.2013       10.1784       7.06258       4.89197
   5  13 2235.4456    1.0453  0.6489 10.4218  0.0000  0.0400   0.0520   0.0905    0.1575   0.0000   409.4286       1.64019       11.8641      -4.71163      -2.45785    -0.0723514       14.3982       15.0886       12.2434       10.1754       7.03853       4.45914
   5  14 2371.1929    1.3109  0.8516 10.7121  0.0000  0.0454   0.0590   0.1016    0.2314   0.0000   444.4966      -1.64486      0.774129       16.5676      -4.87783     -0.341735       15.0218       16.3975       14.3021       10.6209       7.82045       4.29222
   5  15 2506.0660    1.6037  1.0710 11.3296  0.0009  0.0551   0.0740   0.1330    0.2690   0.0000   435.8019       33.8654       9.21260      -7.53884      0.617428       1.25732       16.2156       16.8590       17.0825       12.9712       7.83170       5.29406
   5  16 2641.2273    2.1348  0.8240 11.5334  0.0000  0.0433   0.0994   0.1064    0.3537   0.0000   413.8232       35.5523       17.5031       32.1831       12.2611       4.88916       14.1540       14.8011       12.1337       10.6620       7.43816       4.09588
   5  17 2777.2933    2.7531  0.9129 10.7098  0.0000  0.0437   0.1064   0.1042    1.1958   0.0000   433.6131       10.8066       31.7838      -1.59177      -20.1467      -10.7486       14.1988       13.9928       14.2573       11.1103       6.68574       4.63354
   5  18 2913.7440    3.7448  0.7032 10.8968  0.0000  0.0501   0.1577   0.0938    1.9046   0.0000   422.7154       19.7464       6.11164      -4.47145      -6.69611       2.62228       20.1742       22.8788       18.8257       12.6182       7.40957       3.44042
   5  20 3186.3561    3.9425  1.1135 12.1617  0.0000  0.0683   0.1777   0.1639    1.5507   0.0000   424.5856       52.0810     -0.279563       21.4249       2.75032      -3.56854       20.0390       21.0208       17.5759       15.0035       12.6332       7.40194
   5  23 3596.7949    2.5636  3.2939 11.4214  0.0000  0.1100   0.0723   0.2878    0.3660   0.0000   432.6873       28.6383       49.7220       34.7838       10.8757       2.63548       30.5679       34.2460       33.9140       25.5697       16.7701       10.8738
   5  25 3871.6384    1.6954  5.7007 10.8605  0.0034  0.1512   0.0381   0.4148    0.1649   0.0000   416.5058       69.3599       94.8696      -39.3103      -9.47287      -11.6157       45.0529       50.6463       47.9007       37.0414       27.0542       15.9654
   6   9 1727.7158    0.2762  0.2721  9.8921  0.0000  0.0275   0.0203   0.0689    0.0636   0.0000   423.1836      -5.07622       25.8879       7.58040      -1.02322      0.355685       7.26462       6.90988       7.11866       6.31295       4.74132       2.95471
   6  10 1866.1158    0.4157  0.2708  9.8350  0.0000  0.0242   0.0273   0.0560    0.0707   0.0000   431.2780     -0.483278       4.98611       1.97276      -2.29215      -2.04637       7.56343       9.02092       8.56055       6.42586       4.49173       2.29179
   6  11 2004.1131    0.5495  0.5429  9.9677  0.0000  0.0351   0.0286   0.0843    0.1010   0.0000   440.2359       5.20137      -4.07548      0.349652      -3.29724     -0.374689       10.6409       10.7496       9.83204       8.12714       6.92911       4.35586
   6  12 2142.5293    0.9039  0.6382  9.6954  0.0000  0.0331   0.0400   0.0851    0.1688   0.0000   439.4982      -3.83600      -3.12308       15.2470      -1.29355       2.13607       8.73597       8.52057       8.23280       7.00111       5.59915       4.03758
   6  13 2279.8606    1.0269  0.6678 10.5206  0.0000  0.0396   0.0463   0.0822    0.1415   0.0000   432.1843      -5.81765       5.79795      -2.54908       8.83018      -9.01224       10.4138       11.1857       10.9031       8.48333       6.59768       4.49972
   6  14 2415.6261    1.3519  0.9243 11.0636  0.0000  0.0486   0.0551   0.0998    0.1668   0.0000   446.6889      -5.05151       16.4793      -3.94112       4.20768      -3.73861       11.0777       12.2996       12.7682       9.87759       7.86653       5.09459
   6  15 2551.0691    1.8590  0.9236 11.3224  0.0000  0.0403   0.0718   0.0985    0.1892   0.0000   426.6995      -2.66071       17.1006      -8.95712     -0.424889      -8.77674       10.3892       11.6959       11.2197       9.61635       6.43522       4.56983
   6  16 2687.1453    2.2871  0.7933 12.0769  0.0000  0.0441   0.1032   0.0969    0.1718   0.0000   440.3743      -20.1874       13.6287       14.2736      -11.3083      -6.74858       14.5648       16.8345       14.5915       10.4612       7.23736       4.61363
   6  17 2823.7114    2.9361  0.8974 11.8941  0.0010  0.0394   0.1110   0.0990    0.2487   0.0000   419.1934       16.4431      -17.6552       1.38255       5.67938       1.59494       10.9810       11.9526       11.1724       9.29120       6.87992       4.28572
   6  18 2960.7474    3.4667  0.8590 12.1862 -0.0005  0.0414   0.1332   0.0913    0.3032   0.0000   434.1463       3.38819       6.95913      0.141398     -0.722629       10.9727       9.26598       12.5074       10.0861       9.22959       6.26652       4.27685
   6  19 3097.4089    4.1095  0.8737 12.0884  0.0000  0.0364   0.1622   0.1015    0.4888   0.0000   436.8778       12.3272       16.6440       15.5143       4.08938     -0.714779       9.24305       11.3255       9.89465       8.17954       6.20989       3.68450
   6  20 3234.1022    3.8440  1.4622 12.0099 -0.0020  0.0557   0.1166   0.1372    0.5385   0.0000   437.3824       54.8301      -9.53812      -8.79757       3.53946       1.25525       12.6964       16.4116       13.8648       12.5094       8.83583       5.98611
   6  21 3371.2037    3.3158  1.7701 12.4736 -0.0010  0.0695   0.1102   0.1820    0.3668   0.0000   435.1266       27.3577       21.9627       21.9080       17.8309      -11.2021       16.2020       21.6559       17.0874       15.9288       11.2447       7.66957
   6  22 3508.4427    2.8598  2.3878 11.8662  0.0000  0.0814   0.0775   0.2163    0.3010   0.0000   461.7982       36.0536      -15.6323       34.1883       2.26201      -5.45403       19.2528       23.7891       21.7028       19.2421       12.8834       8.82177
   6  26 4060.6234    1.3058  8.8078 10.5550  0.0027  0.2015   0.0251   0.5726    0.0959   0.0000   429.7616       75.0084       7.78696       42.9869       18.0655       4.21675       48.0766       58.7416       55.0131       47.7599       35.4696       24.3846
   7   9 1767.6689    0.3024  0.2747  9.8972  0.0000  0.0272   0.0209   0.0637    0.0628   0.0000   440.1401      -12.2500       2.96917      -2.91847      -2.92816      -2.43114       6.76558       6.97407       6.33813       5.41815       4.37669       5.04391
   7  10 1906.8237    0.4721  0.4382  9.9565  0.0000  0.0311   0.0264   0.0887    0.0793   0.0000   438.2459      0.152660      -6.83550       5.69990       2.32770      -3.73509       7.38115       8.56204       9.09579       7.01544       6.52345       3.44109
   7  11 2045.8729    0.6385  0.6313 10.0253  0.0000  0.0363   0.0301   0.0957    0.0977   0.0000   430.8569      -3.15661       7.19834       4.68454      0.535893      0.538194       7.91137       10.2392       9.48587       8.10229       6.26515       4.26228
   7  12 2184.5908    0.8883  0.7575 10.2188  0.0000  0.0422   0.0365   0.0929    0.1474   0.0000   441.3460      -6.41653       1.82022       6.04428       4.71379       3.50259       9.96889       12.5390       11.1254       9.39288       6.82536       4.64813
   7  13 2322.0730    1.1726  0.8371 10.4539  0.0000  0.0376   0.0413   0.0851    0.1666   0.0000   433.2369       6.23347       4.20602      -16.6209       1.27306       2.29125       8.12487       9.90509       9.48561       8.19104       6.16752       4.33895
   7  14 2458.2383    1.5448  1.0243 10.7235  0.0000  0.0445   0.0518   0.0981    0.2031   0.0000   421.0608      -8.94594       2.09374       22.7332       2.01116     -0.173582       10.0170       12.5118       11.4505       9.51868       7.73941       5.65583
   7  15 2594.2207    2.0916  0.7768 11.7509  0.0000  0.0380   0.0779   0.0848    0.1671   0.0000   446.1181       27.5406      -8.28697      -6.92392       14.0766      -2.39318       7.87622       10.1519       8.89818       8.54427       6.03653       4.58099
   7  16 2731.2206    2.4331  0.9056 12.4403  0.0039  0.0448   0.0894   0.0970    0.1431   0.0000   429.3865       4.37837       18.7300      -2.22471       1.88231       3.65663       9.25359       11.0904       9.34477       8.81313       7.96099       5.70480
   7  17 2868.3987    3.2289  0.8375 12.6748  0.0000  0.0352   0.1196   0.0906    0.1650   0.0000   424.1754       7.66074       12.3577       9.12956      -2.76815      -3.47558       8.20990       9.39001       9.24274       7.67933       6.26903       4.46948
   7  18 3005.7799    3.4880  0.9229 13.1293  0.0000  0.0384   0.1320   0.1064    0.1359   0.0000   430.6239       27.7169       23.9650       2.37951       5.01181      -6.59858       7.79439       10.0675       8.55817       8.18808       6.20123       4.52852
   7  19 3142.8927    3.9628  1.1231 12.2650  0.0000  0.0390   0.1285   0.1088    0.2922   0.0000   452.5762       27.0628       21.7643      -8.79925       2.97025      -5.18021       8.16794       10.3657       9.61756       8.43781       6.28739       4.38699
   7  20 3280.0001    3.6357  1.4307 11.8361  0.0000  0.0493   0.1106   0.1113    0.3709   0.0000   436.5569       32.1304       24.7270       2.25674       2.69073       5.71639       10.6718       13.2677       11.9352       10.7396       8.04811       5.78826
   7  21 3417.6526    3.1482  2.0233 12.0186  0.0000  0.0619   0.0834   0.1462    0.2228   0.0000   465.5702       30.6231      -5.02673       13.9754       9.67793      -10.8484       13.4671       15.4799       15.1110       13.2120       10.6960       7.44994
   7  22 3555.4721    2.6170  2.8520 11.2143  0.0000  0.0757   0.0572   0.2044    0.2703   0.0000   459.6147       42.8581     -0.529175       30.8637      -4.57929      -19.1310       16.7044       18.7211       18.0900       16.2260       13.1247       9.40050
   7  23 3693.4062    2.1380  4.1587 11.1999  0.0000  0.1018   0.0417   0.2783    0.1652   0.0000   463.0175       33.8807      -3.69063       51.6905      0.458048      -27.3657       21.5964       25.7382       24.1979       23.4439       17.1086       12.3742
   7  24 3832.1704    1.7896  6.0470 10.7718 -0.0014  0.1349   0.0306   0.3651    0.1227   0.0000   419.1862       26.7695       8.02491       39.9167       14.7726      -16.0748       26.3052       33.7613       32.5276       29.3448       21.4477       15.9013
   7  25 3970.5376    1.4843  7.8819 10.6104 -0.0007  0.1667   0.0253   0.4788    0.1013   0.0000   436.8381       74.7642       17.3341       4.98765      -24.0161       25.1472       34.5184       42.8582       41.7403       36.2935       28.4774       20.6778
   8   8 1665.7397    0.2169  0.1926  9.7690  0.0000  0.0479   0.0171   0.0526    0.0510   0.0000   436.3057      -6.62635       15.0952      -1.54126       2.16565      -4.36732       9.72066       13.4458       12.8426       7.46932       9.28034       4.51983
   8   9 1806.2297    0.4119  0.2786  9.9123  0.0000  0.0266   0.0246   0.0449    0.0671   0.0000   433.2948      -5.66972       4.68372      -6.97791       5.35348      -2.58085       5.13033       5.34053       5.83126       5.06404       4.10415       3.12124
   8  11 2086.1408    0.6904  0.5666 10.2207  0.0000  0.0303   0.0306   0.0734    0.0900   0.0000   444.0240       5.66490       3.22844       5.24159       1.99065     -0.890954       5.25065       6.80678       6.36178       5.89097       4.78288       3.33596
   8  12 2225.1931    0.9661  0.6200 10.7120  0.0000  0.0327   0.0397   0.0682    0.1055   0.0000   434.2567       18.1274       10.5575      0.210964      0.409723       3.67628       6.41502       8.55817       7.31322       6.98383       5.14029       4.28325
   8  13 2362.8799    1.2261  1.1090 10.4380  0.0000  0.0430   0.0388   0.1023    0.1820   0.0000   417.7659       15.2507       4.91372      -1.32292      -6.47458       1.20557       7.49491       10.0088       9.53621       8.70110       6.70590       4.93169
   8  14 2499.4890    1.7991  0.8587 11.1153  0.0000  0.0351   0.0618   0.0823    0.1649   0.0000   444.6814       8.07634       8.03960       21.3743      -7.84249     -0.754455       6.54419       8.08181       8.24729       6.79853       5.78652       4.21799
   8  15 2636.2299    2.2656  0.9092 11.4964  0.0000  0.0343   0.0761   0.0905    0.1868   0.0000   437.2602       11.0973       7.77523      -1.00983       8.97579      -5.51931       6.93518       8.01252       7.88717       6.77982       5.63398       4.35503
   8  16 2773.8312    2.8531  0.8899 11.3400  0.0000  0.0330   0.0932   0.0825    0.2915   0.0000   445.3767       7.31466       11.0442       6.67224      0.552693      -1.04771       6.74713       8.79349       7.82525       7.13481       5.96982       4.29336
   8  17 2911.6225    3.4048  0.8172 12.8043  0.0000  0.0318   0.1184   0.0909    0.1418   0.0000   420.6942       23.4076       5.53871       8.49887      -6.95001      -7.77226       6.30129       7.94168       7.40566       6.61098       5.21263       4.06354
   8  18 3049.2492    3.6208  0.9310 13.3440  0.0000  0.0452   0.1209   0.0988    0.1351   0.0000   442.5814       15.2262       3.72907      -3.01412      -7.57702      -2.30846       7.47593       10.0586       9.08553       8.62023       6.55417       5.22403
   8  19 3186.8257    3.9226  0.9437 13.3790  0.0000  0.0397   0.1315   0.0995    0.1434   0.0000   428.7340       29.4257       38.6109       8.03432      -11.8752      0.920418       7.40964       9.63150       8.83318       8.54802       6.33210       4.93690
   8  20 3324.5363    3.3844  1.4317 13.0845 -0.0088  0.0481   0.0988   0.1339    0.1297   0.0000   446.8149       15.0324       15.8444      -7.34357       7.47209       2.12243       9.23074       11.8057       10.5093       10.0231       7.94302       5.95090
   8  21 3462.6613    2.9888  2.3542 12.3369  0.0000  0.0642   0.0683   0.1766    0.1142   0.0000   444.8345       30.9613      -4.60428     -0.312604       7.33761      -17.4802       11.8261       14.4484       14.2515       12.7699       10.5212       7.82045
   8  22 3600.9210    2.3503  3.2156 11.7002  0.0000  0.0790   0.0486   0.2069    0.1235   0.0000   452.0459       41.9503       2.96537      0.640343      -2.96946       8.79006       15.9357       19.1628       18.7121       16.7108       13.8748       10.1216
   8  23 3739.4902    2.0096  4.6953 11.0468  0.0013  0.0998   0.0346   0.2831    0.1261   0.0000   441.0681       52.7805       14.4413     -0.137177       4.33245    -0.0552745       19.2411       24.1920       23.7826       21.1085       16.5301       12.8806
   8  24 3878.3688    1.7063  5.7093 11.0200  0.0000  0.1210   0.0291   0.3393    0.0974   0.0000   471.8673       25.0712      -57.4137      -23.2126       31.5282      -1.60116       22.7595       28.6624       28.3532       25.0949       20.4297       15.1365
   8  26 4156.7475    1.1684  9.4227 10.4424  0.0024  0.1897   0.0193   0.5379    0.0735   0.0000   444.9698       129.685       33.6817      -1.21116       25.1766       20.6224       33.6161       41.4671       43.5125       37.5357       30.6801       23.7141
   9   6 1408.4417    0.1185  0.1188  9.7952  0.0000  0.0270   0.0163   0.0515    0.0433   0.0000   435.5987      -6.69689       10.9037       1.74809      -2.66235       2.56791       5.65280       6.00331       4.47106       4.78331       5.40689       4.00046
   9   7 1557.6602    0.2133  0.0988  9.7967  0.0000  0.0195   0.0276   0.0416    0.0438   0.0000   431.0809      -1.54790       13.5534       2.60999      -3.88289      -2.43703       3.90263       5.10915       4.67684       5.12166       3.76600       2.79611
   9   8 1702.4324    0.2813  0.2312  9.7960  0.0000  0.0250   0.0181   0.0423    0.0500   0.0000   433.1464     -0.801223       16.6062      -3.61936      -2.33772       3.29927       4.63442       4.38234       4.00626       4.68204       3.97729       3.04526
   9  10 1984.2608    0.5846  0.4680  9.9454  0.0000  0.0351   0.0264   0.0589    0.1025   0.0000   435.8152      -9.50767       12.1116       3.84921      -8.43573      -2.59850       4.24234       7.15601       6.27022       5.37629       4.76351       3.58099
   9  11 2125.1035    0.7711  0.6019 10.2663  0.0000  0.0295   0.0301   0.0729    0.1253   0.0000   426.5007       6.64095       12.0836      -7.48087     -0.401573      -1.46257       5.52548       6.88752       6.43737       6.02540       4.93313       3.88098
   9  12 2264.5966    1.0742  0.6898 10.7470  0.0000  0.0338   0.0401   0.0749    0.1123   0.0000   437.8465      -6.06524       25.0457       6.12858       6.04592      -2.95679       6.91413       8.93428       8.15684       6.96355       5.36658       4.10826
   9  13 2402.3312    1.4085  0.7801 11.0463  0.0000  0.0322   0.0493   0.0797    0.1274   0.0000   429.1738      -3.77950       9.02897       16.4563       8.04238      -7.51849       4.91935       6.49514       6.17530       5.68545       4.80761       3.78273
   9  14 2539.5999    1.7961  0.9033 11.3461  0.0000  0.0353   0.0584   0.0847    0.1525   0.0000   437.4226       8.34542       3.75923     0.0624116      -1.42006       2.87680       6.56912       8.12192       7.04321       6.72902       5.91524       4.59638
   9  15 2677.0889    2.4892  0.8291 11.8558  0.0000  0.0309   0.0810   0.0785    0.1518   0.0000   443.9158       5.27382       6.25858       11.3589       8.43589      -4.50148       5.11083       6.64944       6.39153       5.74971       4.83156       3.81759
   9  16 2815.2670    3.0928  0.9599 11.8883  0.0000  0.0363   0.0905   0.0748    0.1963   0.0000   438.2779       11.4263       21.0124       4.59282      -2.06429      -4.05210       5.63687       7.21850       7.34602       6.44571       5.71305       4.20764
   9  17 2953.5992    3.7042  0.8977 12.1522  0.0000  0.0304   0.1137   0.0785    0.2074   0.0000   441.1441       21.4789       5.62613       3.49809       7.78425      0.387733       5.41682       6.29768       6.91413       6.15822       5.07768       3.74618
   9  18 3091.5958    4.0148  0.9558 12.6255  0.0000  0.0335   0.1240   0.0855    0.1994   0.0000   437.0983       19.6812       5.15085       8.25696       4.91765      -2.15435       5.80204       7.62488       7.04514       6.30838       5.42245       4.15801
   9  19 3229.6194    3.8118  1.2509 12.9340  0.0000  0.0428   0.1082   0.1068    0.1686   0.0000   442.1919       10.5892       8.92798       15.9127      -2.22769      -4.90643       6.73675       9.40190       8.57815       8.36080       6.35673       5.24158
   9  20 3367.9225    3.1930  1.7972 12.9343  0.0000  0.0545   0.0827   0.1413    0.1085   0.0000   424.1440       51.0380       21.4664       9.92238       3.44674      -1.59107       9.53134       12.2920       11.4309       11.3235       9.24690       6.99894
   9  21 3506.4148    2.6106  2.1919 12.4009  0.0000  0.0620   0.0593   0.1592    0.0923   0.0000   434.2636       47.6513     -0.216700      -13.1129      -7.93784      -1.29924       9.99812       13.2499       12.7577       11.5204       10.0227       7.83037
   9  22 3645.1241    2.2491  3.4765 11.9324  0.0000  0.0813   0.0453   0.2146    0.0820   0.0000   442.9583       24.6674       9.38528       19.5460       16.7446      -3.88764       13.7494       17.1320       17.6002       15.1451       12.9158       10.9621
   9  23 3784.4810    1.7885  4.8842 11.5669  0.0025  0.1030   0.0324   0.2942    0.0729   0.0000   425.6196       8.50805       16.3171       28.3303      -4.73612       9.72035       17.6546       21.4437       20.7937       20.1569       17.3840       13.4909
   9  24 3923.6725    1.5604  6.2151 11.0941 -0.0005  0.1236   0.0256   0.3375    0.0730   0.0000   464.8648       1.63232       48.7912       49.2178      -30.8555      -2.07626       20.2739       25.5365       26.1243       23.7256       20.2085       15.6172
   9  25 4063.3519    1.2863  8.2919 10.8426  0.0009  0.1622   0.0212   0.4538    0.0630   0.0000   421.7720       15.6438       34.5387       38.9035       1.06133      -2.17641       26.1401       33.7061       32.5135       32.3598       25.5398       20.7246
  10   8 1737.8105    0.3175  0.2221  9.9306  0.0000  0.0202   0.0195   0.0394    0.0482   0.0000   437.9241      0.392022       11.8246     -0.705103      0.978170       2.29269       3.05018       3.67836       3.80673       3.52506       2.92129       2.27858
  10   9 1880.0307    0.4595  0.3713  9.9695  0.0000  0.0230   0.0225   0.0576    0.0614   0.0000   433.4194      -1.38629       18.6164       2.57076      -2.81785      0.579891       3.54176       4.68174       4.34682       4.32868       3.50630       2.73839
  10  10 2021.4250    0.6377  0.5710  9.9509  0.0000  0.0299   0.0257   0.0668    0.1046   0.0000   434.7482      -11.2726       14.7883       6.78104      -4.15121      -2.60948       5.07198       6.54002       7.18667       5.95920       4.94460       4.23860
  10  11 2162.9677    0.8409  0.6182 10.3661  0.0000  0.0283   0.0320   0.0697    0.1416   0.0000   441.0681       1.51662       13.8625       8.92749      -3.58125      0.262096       4.47126       5.30950       5.52189       4.92870       4.51874       3.66351
  10  12 2302.8006    1.1178  0.8024 10.4095  0.0000  0.0306   0.0364   0.0811    0.2050   0.0000   440.6132      -1.40528       11.3579       5.55124       9.82317      -5.05432       4.73617       5.93674       5.62035       5.48924       4.86598       3.80146
  10  13 2440.8320    1.5341  0.9340 11.1007  0.0000  0.0350   0.0477   0.0795    0.1645   0.0000   439.6126       23.3852       19.4790       2.25864      -5.05879       7.56962       5.01765       6.55475       6.73229       6.18345       5.33483       4.06147
  10  14 2578.6770    1.9353  0.9088 11.6377  0.0000  0.0329   0.0596   0.0796    0.1327   0.0000   434.7684      0.946858       1.92591       2.57125       1.22164      -5.14577       5.22899       5.81221       6.26173       5.93693       4.88923       4.19358
  10  15 2717.0462    2.4869  0.8731 12.2312  0.0000  0.0319   0.0787   0.0785    0.1328   0.0000   440.7924       12.0064     -0.553072      -6.13195       14.1985      0.512984       5.22421       6.07691       6.74435       6.18827       5.17989       4.08097
  10  16 2855.8001    3.0519  0.9293 12.4122  0.0000  0.0307   0.0927   0.0820    0.1377   0.0000   436.3979       10.7056       15.1197      -3.13444       1.16655      -4.07343       5.18404       6.01655       6.45984       5.82866       4.90186       4.47707
  10  17 2994.6149    3.6179  0.8831 12.6479  0.0000  0.0311   0.1077   0.0711    0.1564   0.0000   433.5480       24.2562       1.10839       1.23978      -17.5635       4.44238       4.98558       6.12821       5.98152       5.59462       5.00651       4.13784
  10  18 3133.0545    3.8592  1.0589 12.9179  0.0000  0.0389   0.1113   0.0869    0.1638   0.0000   443.2840       20.9105       12.1456       16.9125      -2.59898      -8.94104       7.43831       9.98670       9.63264       9.07405       7.03986       5.32019
  10  19 3271.5658    3.7792  1.4123 12.2583  0.0017  0.0391   0.0925   0.1013    0.1685   0.0000   427.4269       15.8151       28.0966       11.3619      -6.26501      -5.51220       6.06323       7.50605       7.49982       7.18937       6.24748       4.84310
  10  20 3410.1893    3.1431  1.8549 12.4472  0.0000  0.0501   0.0730   0.1299    0.1216   0.0000   423.0323       20.0348      -3.65068       3.67307      -6.27814      0.879057       7.71439       10.4134       9.64777       9.34484       8.07787       6.29471
  10  21 3549.2480    2.5744  2.6336 12.0987  0.0000  0.0629   0.0521   0.1572    0.0924   0.0000   444.0008       33.4935       2.14446      0.277889       5.18879      -21.7796       9.48688       11.3910       11.8740       11.7459       9.44651       7.87420
  10  22 3688.6152    2.1688  3.9965 11.5879 -0.0019  0.0820   0.0382   0.2176    0.0790   0.0000   423.9314       24.1301       2.21633      -17.3844       13.3624      -3.55293       12.5732       16.2470       16.3694       15.4130       12.9415       10.3870
  10  23 3828.1479    1.7452  4.7607 11.5200  0.0000  0.1007   0.0314   0.2545    0.0680   0.0000   460.9948       20.9691      -1.31837       3.96816       8.60594       10.3995       15.1734       19.2148       19.6680       18.4818       15.7588       12.6930
  10  24 3967.9232    1.5196  7.4157 10.8489  0.0000  0.1309   0.0228   0.3534    0.0709   0.0000   396.4373      0.339944       12.9510      -30.0499       15.7700       12.3645       19.1713       23.9859       25.1267       23.3430       19.8930       16.5855
  11   6 1477.1797    0.1393  0.1050  9.8592  0.0000  0.0202   0.0160   0.0505    0.0390   0.0000   432.2377      0.907878       14.0945       3.39270     -0.346935       3.14719       3.60434       3.46053       3.82984       4.53672       6.78153       5.14815
  11   8 1772.2225    0.3221  0.2145  9.9480  0.0000  0.0165   0.0193   0.0378    0.0463   0.0000   439.8642      -6.13191       19.7676     -0.428507      -1.73424      0.765605       2.49175       2.90346       2.81665       2.93611       2.26128       2.14244
  11   9 1915.4634    0.4441  0.3569 10.1937  0.0000  0.0226   0.0213   0.0516    0.0574   0.0000   438.7528       1.30762       15.6054       2.65382       1.42799     -0.826812       3.32793       3.75156       3.97463       3.58028       3.30377       2.69452
  11  10 2057.9855    0.6580  0.4581 10.1306  0.0000  0.0248   0.0269   0.0567    0.0753   0.0000   436.0206      0.190000       6.65252      -5.31294      -2.09366      -5.58209       3.32849       4.07080       4.95835       4.10161       3.72310       3.41440
  11  11 2199.8218    0.9613  0.6923 10.0279  0.0000  0.0254   0.0319   0.0662    0.1606   0.0000   439.1532      0.769886       14.4939      -1.21799      -5.47603       1.39779       3.72719       4.60665       4.59487       4.26056       3.55646       3.42836
  11  12 2340.0110    1.2827  0.9002 10.5958  0.0000  0.0347   0.0418   0.0776    0.2675   0.0000   439.2939       7.05449       13.8741       2.30489      -1.66834      -4.63589       4.41655       5.82158       5.50494       5.33029       5.06179       4.06991
  11  13 2478.4870    1.6449  0.9108 11.2662  0.0000  0.0319   0.0502   0.0795    0.2178   0.0000   438.2102      0.341920       18.1646      -7.91717      -4.70519       1.50573       4.40753       5.40517       5.55018       5.23844       4.81973       3.94008
  11  14 2616.9990    2.0980  1.0163 11.8666  0.0000  0.0331   0.0600   0.0854    0.1632   0.0000   443.8571       3.20928       5.16723       8.46155       7.87622      0.731212       4.59996       5.68835       5.98340       5.56263       5.11412       4.02269
  11  15 2756.2243    2.6186  0.9399 12.1682  0.0000  0.0318   0.0755   0.0758    0.1425   0.0000   434.7583       7.33249       15.3451      -8.86815       6.25172      0.293254       4.59069       5.87806       5.85536       5.77439       5.10054       4.15012
  11  16 2895.4774    3.3421  0.8312 12.4968  0.0000  0.0282   0.0994   0.0701    0.1521   0.0000   435.5516       10.8465       11.0004      -8.77623      -4.47360       2.54595       4.18216       5.32661       5.41154       5.14596       4.31811       3.59571
  11  17 3034.6200    3.8709  0.8919 12.7527  0.0000  0.0288   0.1145   0.0747    0.1493   0.0000   440.2629       16.3011       15.5493       3.90546      -4.98774       1.85027       4.51429       5.40252       5.23139       5.42854       4.57261       3.76064
  11  18 3173.5892    3.8161  1.0525 12.9854  0.0000  0.0321   0.1095   0.0882    0.1594   0.0000   426.4534       4.26750       5.49097       13.7036       4.53257      -5.84227       4.71328       5.66568       5.76462       5.67493       4.83905       4.12188
  11  19 3312.4778    3.3852  1.6361 12.4814  0.0000  0.0433   0.0768   0.1044    0.1224   0.0000   439.6345       7.85937       11.7574       11.8697      -6.27413      0.869514       6.01088       7.78874       7.39128       7.79407       6.23741       5.62359
  11  20 3451.7688    2.8868  2.3604 12.0065 -0.0062  0.0532   0.0557   0.1337    0.0989   0.0000   444.0749       14.8664       15.3709       9.14559      -3.91465       5.40323       7.55323       9.68377       9.66692       9.38841       8.08299       6.71579
  11  21 3591.3890    2.5384  3.3221 11.7487  0.0000  0.0658   0.0437   0.1712    0.0832   0.0000   440.1958       18.0213       23.2011       27.3625      -4.41930      -10.8095       8.90864       11.7854       11.4460       11.2201       9.97122       8.18737
  11  22 3731.0706    2.0295  4.6583 11.5253  0.0000  0.0846   0.0326   0.2328    0.0685   0.0000   440.7747       22.2329      -1.04520     -0.673569      -12.1110      -2.63657       11.4258       14.7746       14.7170       14.0920       12.5993       10.8079
  11  23 3871.0088    1.6406  5.8819 11.2820  0.0000  0.1060   0.0263   0.2959    0.0646   0.0000   449.8510       32.9657       70.2441      -24.6717      -22.1088      -20.8286       14.8265       19.3371       19.5543       18.4324       16.3241       13.6912
  11  24 4011.0933    1.3591  7.3662 10.9007  0.0000  0.1246   0.0208   0.3524    0.0643   0.0000   463.4197       42.1642       21.6431      -36.9193       21.2894       32.6213       17.3886       21.5178       21.9194       21.4922       19.1155       16.3204
  11  26 4292.0355    0.9463 11.4386 10.4873  0.0000  0.1968   0.0162   0.5913    0.0560   0.0000   489.9730       63.7665      -32.9675     -0.918652      -3.64819       3.66753       26.6866       34.4033       34.8316       34.7415       29.4087       25.2429
  12   5 1351.8997    0.1200  0.0532  9.8464  0.0000  0.0160   0.0210   0.0344    0.0354   0.0000   436.7333      -1.30778       11.8240       2.71368     -0.949422      -3.02928       2.34132       2.10667       2.46478       2.46951       2.47123       1.94382
  12   6 1509.6820    0.1446  0.0821  9.8839  0.0000  0.0176   0.0169   0.0350    0.0361   0.0000   437.0299     -0.425557       9.95413      -1.31329    -0.0598724     -0.404847       2.33433       2.49074       2.71867       3.60269       1.90109       2.01113
  12   7 1660.2387    0.2515  0.2442  9.8878  0.0000  0.0246   0.0148   0.0422    0.0435   0.0000   443.4250       4.26337       11.8147       1.15431      -1.00670      -1.22403       4.02067       4.65714       5.02666       6.07328       5.60254       4.05848
  12   9 1950.0015    0.5276  0.3985 10.0185  0.0000  0.0213   0.0222   0.0508    0.0632   0.0000   439.1283      -3.90876       8.93762     -0.437210      -2.24117       1.68693       2.67461       3.52967       3.73258       3.23729       2.93021       2.49460
  12  10 2093.6409    0.7398  0.6418  9.9832  0.0000  0.0280   0.0245   0.0611    0.0905   0.0000   436.2732      -10.0972       11.7189     -0.557160      -2.14554       2.56219       3.31804       4.53634       4.36934       4.07980       4.02880       3.31760
  12  11 2235.8423    1.0065  0.6719 10.4647  0.0000  0.0255   0.0322   0.0619    0.1049   0.0000   440.9326     -0.642119       15.4112      -1.98632       2.86636       2.42213       3.20099       3.89443       4.06722       4.39216       3.91310       2.97973
  12  12 2376.3647    1.3715  0.8258 10.5664  0.0000  0.0282   0.0406   0.0688    0.2120   0.0000   439.1084       1.44703       8.62044       2.11012      -4.46732      0.914216       3.61699       4.91818       4.81621       4.82890       4.40849       3.44936
  12  13 2515.4911    1.7219  1.0201 10.8044  0.0000  0.0311   0.0499   0.0857    0.3791   0.0000   434.5364       7.51848       10.5486      -1.60352       3.56844      -4.59253       4.01506       5.21896       5.18095       5.19013       4.79916       3.73565
  12  14 2654.6532    2.2387  1.0304 11.3037 -0.0002  0.0319   0.0638   0.0817    0.4024   0.0000   435.7987      -9.22641       3.70059       2.85232       4.85726       1.22396       3.93742       5.03456       5.28086       4.91054       4.62551       3.97220
  12  15 2794.5452    2.7602  0.8708 12.3633  0.0000  0.0281   0.0789   0.0720    0.1655   0.0000   437.7429       4.43508    -0.0694891       3.03274      -7.77157      -2.57147       3.86623       5.00183       5.07170       4.76709       4.20077       3.54464
  12  16 2934.4287    3.5190  0.8571 12.5767  0.0000  0.0272   0.1003   0.0677    0.1459   0.0000   434.9163       12.1094       15.1766     -0.780328      -4.91787      -1.28286       3.54770       4.65520       4.55565       4.50733       3.84369       3.44102
  12  17 3073.9054    3.9201  0.9324 12.7890  0.0000  0.0295   0.1059   0.0715    0.1504   0.0000   445.3188       16.3326       11.9288       5.91899      -4.84079       4.74414       4.00553       5.12960       5.00286       4.72614       4.45865       3.85723
  12  18 3213.3534    3.8368  1.1561 12.9519  0.0000  0.0331   0.1000   0.0905    0.1499   0.0000   445.3966       10.9685      -3.78697       10.0566      -1.53852      -7.14323       4.20621       5.61577       5.53833       5.61223       4.85370       4.36485
  12  19 3352.7666    3.3337  1.6332 12.5661  0.0000  0.0411   0.0742   0.1045    0.1148   0.0000   442.8201       22.0806       12.2034     -0.396323       3.12086      -2.43245       5.43890       6.74540       7.07417       6.67758       6.32113       5.18775
  12  20 3492.5704    2.8160  2.4388 12.0206  0.0000  0.0517   0.0528   0.1296    0.0886   0.0000   433.0329       25.8913       2.51127       18.5454     -0.243227      -11.7870       6.58066       8.32814       8.46436       8.35073       7.34700       6.38047
  12  21 3632.7227    2.3272  3.4162 11.6305  0.0000  0.0640   0.0390   0.1637    0.0753   0.0000   442.2986      -12.3791      -1.99811      -6.27458      -20.9473       1.95865       8.32073       10.5335       10.8760       10.5135       9.63457       8.16817
  12  22 3772.6703    1.9076  5.4050 11.2519  0.0000  0.0889   0.0279   0.2457    0.0674   0.0000   440.9845       70.0612       39.2470      -9.11265      -2.03836       7.81002       10.5154       14.3985       14.4747       13.9703       12.9066       10.5442
  12  23 3912.9900    1.5335  6.5529 11.0646  0.0000  0.1045   0.0228   0.3144    0.0624   0.0000   450.7208       18.4286       41.6272       21.3983      -32.2905       4.09864       12.6826       16.5903       16.8151       16.9575       14.6805       12.6446
  12  26 4335.2349    0.9113 12.3769 10.4049  0.0000  0.2072   0.0155   0.6027    0.0546   0.0000   445.8353       27.9405       7.14996      -53.8975       18.8306       27.8504       25.5000       32.6747       34.1231       33.4813       30.1925       25.4637
  13   5 1382.3411    0.1109  0.1088  9.8642  0.0000  0.0235   0.0123   0.0352    0.0347   0.0000   437.8190       1.08382       16.2211       2.01688      -2.89543      -1.04446       2.74512       3.27478       4.04786       3.32137       3.77615       2.80258
  13   6 1541.1418    0.1770  0.1381  9.8682  0.0000  0.0217   0.0133   0.0320    0.0367   0.0000   434.6359      0.335056       11.2093       1.45989      -1.24231      0.184927       1.78182       3.36384       2.65662       3.06161       2.44314       2.62361
  13   8 1838.6524    0.4111  0.3208  9.8865  0.0000  0.0199   0.0181   0.0439    0.0548   0.0000   435.8866      -1.75978       14.5159     -0.624066      0.654437     -0.244023       2.40532       3.12979       3.42517       3.36440       3.10787       2.70478
  13   9 1983.7870    0.5493  0.5119 10.0363  0.0000  0.0235   0.0197   0.0550    0.0655   0.0000   437.3817       3.15624       13.9532      -3.14020      -1.31764       2.37011       2.52282       3.58614       3.47700       3.53352       3.21329       2.75567
  13  10 2128.5312    0.8024  0.6313  9.9857  0.0000  0.0262   0.0246   0.0521    0.0936   0.0000   434.9443      -5.76899       10.5170      0.793904      -5.64905      -1.32943       2.82766       3.85614       3.94737       3.67652       3.49369       2.87486
  13  11 2271.1419    1.1143  0.8245 10.3126  0.0000  0.0264   0.0311   0.0673    0.1245   0.0000   438.1032       6.45405       4.60618     -0.340660      0.634058     -0.932517       3.37765       4.20992       4.08532       4.14035       3.67739       3.36169
  13  12 2411.8271    1.4199  0.9721 11.0163  0.0000  0.0293   0.0391   0.0757    0.1265   0.0000   438.9801       7.88301       15.6239       3.15453      -4.29159      -9.57842       3.43637       4.57081       4.64924       4.56938       4.05446       3.59301
  13  13 2551.7217    1.8978  0.9458 11.2696  0.0000  0.0293   0.0502   0.0710    0.2233   0.0000   441.0242       6.46234       3.65122       3.62449      -2.82034       4.07957       3.43460       4.27408       4.52158       4.45729       4.13396       3.65671
  13  14 2691.7151    2.4645  1.0054 11.7018  0.0000  0.0310   0.0725   0.0839    0.3420   0.0000   435.4445       15.7668       12.6046      -4.53972      -1.90960      -2.00939       3.65114       4.71793       4.89872       4.83752       4.39168       3.70529
  13  15 2832.2576    3.0701  0.9258 11.7204  0.0000  0.0292   0.0854   0.0727    0.4627   0.0000   435.1277       9.35713       16.8196     -0.715777      -4.06411      -1.35455       3.50101       4.85892       4.61553       4.60761       4.32439       3.46300
  13  16 2972.7242    3.5742  0.9220 12.8536  0.0000  0.0277   0.0935   0.0680    0.1753   0.0000   434.9033       3.71452       9.57008       4.93965       4.76888      -3.47777       3.38259       4.32727       4.40238       4.38311       4.03629       3.47846
  13  17 3112.5801    3.9598  0.9473 12.9496  0.0000  0.0292   0.1044   0.0714    0.1608   0.0000   436.7646       9.29029       13.4752      -1.25688       2.85898      -2.68796       3.94659       5.09521       5.05227       4.82801       4.36131       3.87195
  13  18 3252.4691    3.5835  1.2903 12.8381 -0.0002  0.0346   0.0876   0.0935    0.1379   0.0000   435.9763       4.48534       10.8411      -7.84584      -1.09710       2.78727       4.25808       5.56001       5.22510       5.20335       4.84333       4.43973
  13  19 3392.4684    3.2029  2.0355 12.1505  0.0000  0.0440   0.0601   0.1090    0.1126   0.0000   444.5503       9.69757       16.6610       3.84615     0.0663121       5.74367       5.33057       6.66441       7.02520       6.77256       6.59806       5.41488
  13  20 3532.8518    2.6078  2.6960 12.0757  0.0000  0.0518   0.0459   0.1475    0.0760   0.0000   432.1822       9.42007       1.42282       3.83721       1.06199       5.35176       6.12777       7.80865       8.37453       7.70221       7.32152       6.29300
  13  21 3673.2226    2.1650  3.9770 11.5088  0.0000  0.0692   0.0328   0.1780    0.0710   0.0000   433.6734       29.1297       6.06445       28.5500       9.24199      -4.81883       7.84361       10.4646       10.8369       10.4426       9.54287       8.28086
  13  22 3813.9990    1.7805  5.5166 11.0996  0.0000  0.0853   0.0250   0.2278    0.0714   0.0000   450.4614       21.6464      -9.61635       17.2104       5.11983       5.98692       10.2591       13.3135       14.0404       13.4377       12.4694       10.7696
  13  23 3954.5761    1.4456  7.4570 10.9242  0.0000  0.1081   0.0205   0.3169    0.0644   0.0000   442.6876      0.158408       19.0163       16.9790      -2.39319      -9.73630       12.6032       16.4520       16.9217       16.8745       15.3457       13.4472
  13  24 4095.7764    1.2018  9.0042 10.7789  0.0000  0.1372   0.0182   0.3956    0.0597   0.0000   432.5553       5.64490       12.0688      -37.6501       14.7259       36.2123       15.5261       20.4886       21.1373       20.8169       18.8006       16.6798
  13  25 4236.6141    1.0243 10.6731 10.5231  0.0000  0.1632   0.0164   0.4884    0.0604   0.0000   450.6630      -3.97599       50.8451       80.5339       21.3715      -12.3858       18.4499       24.6834       25.5158       25.1388       22.7243       19.4769
  13  26 4377.9868    0.8542 12.9512 10.4870  0.0000  0.2114   0.0149   0.6244    0.0490   0.0000   428.0490       14.9228       56.7071       47.1966       6.20246      -12.4464       24.2885       31.1230       32.9954       33.0135       29.1002       25.8231
  14   6 1571.5609    0.1747  0.1291  9.7833  0.0000  0.0236   0.0138   0.0339    0.0359   0.0000   440.0835       1.07591       13.1059      -1.54327      -1.88372     -0.432149       2.60671       2.36680       2.28778       2.62441       2.45021       2.02986
  14   7 1723.4865    0.3105  0.2404  9.8994  0.0000  0.0220   0.0160   0.0363    0.0417   0.0000   435.1870      0.540490       11.5302       5.02808      -2.40954      0.422357       2.43076       3.50032       3.29389       3.07532       2.71787       2.14773
  14   8 1870.8330    0.4534  0.3721  9.9124  0.0000  0.0265   0.0185   0.0464    0.0561   0.0000   438.5371      -1.95036       10.2254      -5.49947      -1.23522     -0.886348       4.09481       5.28360       5.48890       5.97555       5.11812       4.67181
  14   9 2017.0414    0.6116  0.5186 10.1875  0.0000  0.0246   0.0208   0.0514    0.0689   0.0000   432.0758      -10.8925       13.8770       2.83925      -4.97574      0.514905       2.84566       3.69871       4.02884       4.10713       3.98969       2.89015
  14  10 2162.5499    0.8873  0.5904 10.4019  0.0021  0.0223   0.0280   0.0522    0.0756   0.0000   437.5037     -0.172001       12.9163       1.04658      0.549643      0.131549       2.80468       3.47870       3.55048       3.19309       3.16496       2.84820
  14  11 2305.6461    1.1741  0.9252 10.4691  0.0000  0.0280   0.0302   0.0683    0.1179   0.0000   433.9204       4.45427       16.8937      -1.99104      -1.66246       4.11658       3.36290       4.31318       4.48200       4.55570       4.25601       3.68763
  14  12 2446.7572    1.5948  0.9347 10.9166  0.0005  0.0287   0.0403   0.0652    0.1372   0.0000   435.4010       3.91344       7.61959       2.28867      -3.85446      -4.17060       3.25120       4.25335       4.36101       4.27702       4.00762       3.60132
  14  13 2587.3897    2.0732  1.0049 11.3166  0.0000  0.0284   0.0516   0.0707    0.1796   0.0000   440.1024       3.89258       9.97986       1.09031      -2.33101      -4.54437       3.17194       4.08643       4.11755       4.48000       3.75954       3.36550
  14  14 2728.2139    2.5977  0.9588 11.8628 -0.0001  0.0281   0.0673   0.0690    0.2395   0.0000   433.4576       6.79445       18.0969     -0.890482      -3.34385      -1.47953       2.99641       3.97458       3.86939       3.92471       3.66153       3.17089
  14  15 2869.2527    3.1996  1.0816 12.1257  0.0000  0.0308   0.0868   0.0828    0.3834   0.0000   438.2107       9.89511       20.7173       8.74158     -0.441777       5.45476       3.30697       4.10187       4.59624       4.32590       4.13703       3.49439
  14  16 3010.2856    3.7977  0.8652 12.9093  0.0000  0.0265   0.1041   0.0683    0.2187   0.0000   438.4440       12.6591       6.53416       9.27824      -1.85354       1.57624       2.83056       3.80036       3.75414       3.77748       3.47149       3.18976
  14  17 3150.6473    3.6615  1.0963 13.2426  0.0000  0.0313   0.0935   0.0872    0.1663   0.0000   432.2784       18.3565       4.92278       4.50044       9.78764      -3.07517       3.47252       4.66386       4.83824       4.69769       4.40418       3.80931
  14  18 3290.9723    3.6055  1.4242 12.7312  0.0000  0.0359   0.0798   0.0880    0.1513   0.0000   426.3677       13.0868       17.2099      -2.23950       2.32773      -5.40478       4.17838       5.35865       5.74380       5.31588       5.12521       4.28748
  14  19 3431.5795    3.0132  2.2027 12.4359  0.0000  0.0454   0.0561   0.1225    0.0927   0.0000   437.8876       13.6932       18.2581       8.43581      -7.13883      -6.64841       4.82282       6.43068       6.57023       6.89947       5.98076       5.33220
  14  20 3572.4047    2.4200  3.0481 11.9898  0.0000  0.0558   0.0405   0.1502    0.0766   0.0000   436.4376       12.9449       20.3874       22.0115       11.5879      -5.26859       6.20816       8.09832       8.52948       8.02416       8.08630       6.81588
  14  21 3713.2725    2.1201  4.4114 11.3145  0.0000  0.0674   0.0294   0.1829    0.0751   0.0000   427.1133       25.1404       4.71683       8.31621      -3.96811     -0.373296       7.29418       9.41828       9.80637       9.60306       9.18570       8.06489
  14  22 3854.5588    1.7189  5.8437 11.0281  0.0000  0.0867   0.0232   0.2334    0.0691   0.0000   438.1471       3.06594       3.24709       16.7670       26.0047       6.03635       9.07307       11.9670       12.7289       12.3312       11.4113       9.99481
  14  23 3995.4150    1.3816  7.5292 10.9005  0.0000  0.1084   0.0197   0.3140    0.0620   0.0000   419.9460       29.1626       22.0119       6.64462      -14.9902      -20.3147       11.8072       14.9544       15.7454       15.9438       14.4725       13.0661
  14  25 4278.2866    0.9114 11.2069 10.6479  0.0000  0.1755   0.0160   0.5367    0.0509   0.0000   434.7049       4.21374       4.15538       16.3656       11.1066      -6.46963       18.6217       24.3151       25.9969       26.0077       23.2308       20.7308
  14  28 4703.2916    0.5340 20.1161 10.1791 -0.0018  0.4211   0.0090   1.0752    0.0325   0.0000   372.2581       30.9317       61.9842      -19.3555      -8.20803       25.7124       45.7649       56.7671       63.3944       61.0776       56.7077       50.2742
  15   4 1268.6168    0.0798  0.0452  9.9228  0.0000  0.0330   0.0184   0.0330    0.0310   0.0000   436.0559      -2.05270       13.1921     -0.201315      -2.05481       3.08425       3.02184       3.91241       5.43711       2.62345       4.09940       3.09023
  15   6 1601.0088    0.2250  0.1037  9.8643  0.0000  0.0134   0.0162   0.0220    0.0345   0.0000   437.1906      -1.48589       14.4768      0.927114      -3.98354     -0.840842       2.12276       3.34666       3.44159       2.88677       4.03755       3.97350
  15   7 1753.7581    0.3194  0.2775  9.9470  0.0000  0.0168   0.0151   0.0420    0.0431   0.0000   444.7625      -4.37585       13.3888       5.56427      -3.71268      0.410208       1.97033       2.70558       2.96930       3.24142       2.40562       2.35650
  15   8 1902.3230    0.4406  0.4261  9.9937  0.0000  0.0213   0.0164   0.0479    0.0517   0.0000   436.8281       5.38623       20.0459       1.16868      -5.34604     -0.704075       2.09502       2.77356       3.10272       2.80786       2.75393       2.37575
  15   9 2049.6455    0.6573  0.5835 10.0262  0.0000  0.0221   0.0200   0.0529    0.0817   0.0000   438.6034     -0.117568       11.7178       1.14031      -1.59165      0.989665       2.25462       2.97787       3.18552       3.10962       2.88630       2.56350
  15  10 2195.8015    0.8669  0.7572 10.3331  0.0000  0.0254   0.0238   0.0607    0.0849   0.0000   437.6446       1.31805       12.5897      -7.45516      -3.47680       1.85030       2.63270       3.37109       3.38673       3.63586       2.96905       3.07673
  15  11 2339.5071    1.2487  0.8606 10.5248  0.0000  0.0259   0.0318   0.0638    0.1173   0.0000   440.3783      0.979513       18.1817       3.26801      -4.51552       2.52228       2.69477       3.55558       3.52003       3.78247       3.45293       3.21649
  15  12 2481.0606    1.6712  1.0252 10.7872  0.0000  0.0276   0.0392   0.0690    0.1531   0.0000   438.1321       7.26934       15.0537      0.844939      -7.84337     -0.377376       3.00830       3.78052       4.00279       3.92981       3.68604       3.33031
  15  13 2622.4482    2.1338  0.9620 11.3606  0.0000  0.0270   0.0515   0.0670    0.1515   0.0000   438.2802       4.72865       12.7078      -1.88927      -1.98354      -1.68940       3.14819       3.98162       4.15834       4.17024       4.04283       3.42131
  15  14 2764.2289    2.6665  1.0510 11.7788  0.0000  0.0279   0.0649   0.0684    0.1964   0.0000   436.4182       9.04844       15.1285      0.823769       1.33763       2.73242       2.72849       3.69833       3.66272       4.01722       3.60558       3.08734
  15  15 2905.8772    3.4475  0.8753 12.5051  0.0000  0.0248   0.0865   0.0649    0.2028   0.0000   444.4935       17.2249       10.1967       5.41693       4.50265    -0.0858570       2.86123       3.67955       3.98894       3.71043       3.71595       3.26309
  15  16 3047.1902    3.7576  1.0959 12.6750  0.0000  0.0301   0.0992   0.0833    0.3373   0.0000   441.0166       11.4039       13.9765       7.02456      -4.83827       4.62344       3.07017       3.89759       4.19167       3.97111       3.77135       3.57999
  15  17 3188.1001    3.8935  1.1996 12.8268  0.0000  0.0331   0.1010   0.0886    0.3224   0.0000   436.6106       22.4156       4.73482     -0.577762    -0.0609267       3.55517       3.22113       4.34703       4.45109       4.39153       4.02799       3.73470
  15  18 3328.9884    3.3380  1.5405 12.9822  0.0000  0.0375   0.0762   0.1040    0.1493   0.0000   443.4041       18.5956       12.7824       3.51248      -18.1295      -8.16869       3.71031       4.91103       5.26728       5.02669       4.92255       4.11835
  15  19 3470.0455    2.7730  2.4703 12.4145  0.0000  0.0482   0.0494   0.1308    0.0888   0.0000   440.8474       12.1949       8.86835      -1.77718       9.10583      -1.11555       4.87200       6.61718       6.61603       6.91460       6.25048       5.79788
  15  20 3611.4446    2.3705  3.5797 11.7361  0.0000  0.0578   0.0355   0.1628    0.0799   0.0000   446.6326       7.52597       17.4974       20.2232       5.71420       4.86138       5.79499       7.72846       7.88905       7.90209       7.44830       6.59339
  15  21 3752.7413    1.9646  4.9830 11.2299  0.0000  0.0727   0.0268   0.2030    0.0748   0.0000   449.5396       11.0532       8.53951      -8.03305      -6.41575      -6.29911       7.67221       9.69311       10.5401       10.3113       9.72179       8.71103
  15  22 3894.3312    1.5542  6.6325 11.0073  0.0000  0.0902   0.0206   0.2606    0.0610   0.0000   427.8166       10.8153       45.5236       5.48111      -5.50879       8.43293       9.30776       11.8487       12.9107       12.7662       12.1168       10.7242
  15  23 4036.1011    1.3158  8.3704 10.8546 -0.0001  0.1125   0.0187   0.3408    0.0581   0.0000   440.9972      -20.8273      -19.0158       11.0221      -2.68964      -2.80890       11.3857       14.6038       15.8480       15.7077       14.7077       13.1811
  15  24 4177.3705    1.0500 10.2828 10.6863  0.0000  0.1463   0.0166   0.4482    0.0552   0.0000   425.7705       24.9850       2.67351       26.9880       7.46489       4.43410       14.6923       18.6797       19.9230       20.3224       18.9401       16.7573
  15  25 4319.4696    0.8774 11.2758 10.5827 -0.0001  0.1750   0.0154   0.5282    0.0498   0.0000   427.8931       55.1456      -24.9933      -8.54604      -25.2199      -4.65696       17.0158       22.8032       23.9128       24.7717       22.1289       20.0753
  15  27 4603.6369    0.5455 15.8247 10.3747 -0.0021  0.3355   0.0111   0.9087    0.0360   0.0000   451.6333       18.2544      -10.2323       7.31699       26.6537      -39.0286       32.6130       42.1603       45.7159       46.4069       42.0750       37.7398
  16   5 1467.2836    0.1343  0.0626  9.8744  0.0000  0.0148   0.0155   0.0215    0.0310   0.0000   439.4242      -1.14586       14.8941      0.689371      0.910044    0.00465198       1.36094       1.72464       2.21879       1.70948       1.81058       1.94094
  16   7 1783.2245    0.3448  0.3109  9.9444  0.0000  0.0171   0.0150   0.0408    0.0422   0.0000   440.0619     -0.892759       12.5869       3.10682      -1.09605     -0.910327       1.79946       2.28635       2.45190       2.47949       2.24287       1.89264
  16   8 1933.1522    0.5040  0.4899  9.9483  0.0000  0.0206   0.0176   0.0551    0.0595   0.0000   438.5430      -1.59125       10.0358      -2.05599     -0.316378       2.65119       2.16426       2.90224       2.95901       2.89049       2.89919       2.45185
  16   9 2081.6459    0.7052  0.5401 10.2522  0.0000  0.0208   0.0223   0.0494    0.0741   0.0000   436.6945      -6.73367       14.5882    -0.0482282      -1.99980      -3.13142       2.11423       2.74274       2.86984       2.82220       2.53068       2.42004
  16  10 2228.4212    0.9628  0.7344 10.5658  0.0000  0.0237   0.0262   0.0583    0.1000   0.0000   439.8952     -0.417350       11.8852      0.194898       2.79667      -2.02656       2.41601       2.97879       3.14828       3.21422       3.06072       2.82988
  16  11 2372.5766    1.3363  1.0830 10.8690  0.0000  0.0287   0.0314   0.0823    0.1077   0.0000   439.0357      -1.03621       15.7729      -3.22836       2.27822       2.65944       2.81462       3.86615       3.93660       3.92734       3.75730       3.43170
  16  12 2514.8626    1.7896  0.9878 11.3701  0.0000  0.0267   0.0428   0.0690    0.1201   0.0000   442.8992       1.67684       7.54452       3.83786       2.35475       4.37002       2.65204       3.49701       3.63343       3.61270       3.25766       3.01083
  16  13 2656.9790    2.3065  0.9797 11.8160  0.0000  0.0274   0.0536   0.0632    0.1188   0.0000   436.1679       5.78145       8.31927      0.617184      -1.76236      -3.94130       2.65061       3.58859       3.48761       3.55746       3.45183       3.29909
  16  14 2799.5712    2.8604  0.9415 12.2973  0.0000  0.0251   0.0691   0.0673    0.1253   0.0000   435.7274       9.72309       11.4211      -4.03219      -1.86249      -2.34179       2.51535       3.21151       3.34648       3.30192       3.24366       2.83468
  16  15 2941.8610    3.3329  0.9445 12.5943  0.0000  0.0254   0.0805   0.0633    0.1604   0.0000   439.2735       9.66862       11.3726       2.83789      -1.84793       2.34824       2.74922       3.44595       3.76019       3.45297       3.39973       3.01995
  16  16 3083.5777    3.9497  1.0192 12.1967  0.0000  0.0267   0.0910   0.0670    0.4210   0.0000   437.6997       7.82879       10.1625       7.48154      -4.02206      -2.15867       2.57487       3.54202       3.60093       3.74905       3.12978       3.10511
  16  17 3225.0387    3.8670  1.2199 12.8379  0.0000  0.0325   0.0985   0.0819    0.3082   0.0000   431.8339       17.5214       20.2531       5.41988      -4.59633      -4.53093       3.06290       4.03744       4.32593       4.21165       3.98379       3.73221
  16  18 3366.4288    3.3306  1.9187 12.2516 -0.0005  0.0398   0.0649   0.1047    0.2188   0.0000   428.5729       8.89953       12.3054      0.671440       7.34027       6.73959       3.90969       5.06182       5.53939       5.38641       5.15415       4.57728
  16  19 3508.1363    2.6869  2.6052 12.4301  0.0000  0.0499   0.0480   0.1361    0.0962   0.0000   441.8715       9.45978       24.6539     0.0205380       8.41170      -7.71796       4.60972       6.17375       6.19366       6.81176       6.08553       5.53969
  16  20 3649.8518    2.2095  3.7471 11.7177 -0.0002  0.0588   0.0327   0.1675    0.0806   0.0000   439.0783       17.1401       7.58081       8.92153       3.31054     -0.662792       5.77966       7.22077       7.80178       7.64546       7.41016       6.83578
  16  21 3791.7608    1.9072  5.5269 10.9640  0.0000  0.0736   0.0236   0.2012    0.0818   0.0000   431.6936       12.2885       14.3737       19.7112      -5.24835      -27.7023       6.83712       9.05171       9.63207       9.55273       9.32391       8.12088
  16  22 3933.6015    1.5686  7.2705 10.7975  0.0019  0.0920   0.0194   0.2646    0.0674   0.0000   439.6154       30.5086       25.3818       27.7398       8.00608      -11.4538       8.82139       11.5115       12.3029       12.4912       11.4219       10.8494
  16  23 4075.8392    1.2171  8.3577 10.7820  0.0000  0.1128   0.0171   0.3364    0.0565   0.0000   452.0445       51.7547       19.4973      -7.29634      -17.8841       11.5530       10.6404       13.7472       14.8802       14.9219       13.9306       12.8531
  16  24 4217.8574    1.0386 11.2460 10.6069  0.0000  0.1458   0.0152   0.4603    0.0521   0.0000   443.6250      -9.80563      -8.91388       6.78987       44.2846      -1.80194       13.7955       17.8053       19.2696       19.5121       18.3680       16.4979
  16  25 4360.0219    0.8071 12.7645 10.6259  0.0000  0.1993   0.0148   0.6195    0.0449   0.0000   447.4136       8.65338       14.2621       26.8493      -3.95225      -26.8054       18.3733       23.8056       25.8561       26.0107       24.5099       22.0227
  16  26 4502.1739    0.6609 15.2412 10.5152  0.0073  0.2717   0.0126   0.7832    0.0375   0.0000   445.9556       50.7523       20.9656       7.53356      -4.37271      -1.86473       24.9541       32.5443       35.4967       35.2718       32.8645       30.0762
  17   5 1493.4992    0.1417  0.1317  9.8347  0.0000  0.0160   0.0105   0.0329    0.0315   0.0000   436.2179      -3.58609       19.3201       1.08291      0.751316      0.609274       1.61768       1.81282       1.98421       1.88795       1.93246       1.98300
  17   6 1657.0215    0.2288  0.2272  9.8824  0.0000  0.0167   0.0118   0.0373    0.0360   0.0000   440.2462      -1.42777       11.8264       1.60634      -3.36148       3.19907       1.62388       1.72972       1.90932       2.01677       2.01320       1.66281
  17   7 1811.9730    0.3922  0.3121  9.8788  0.0000  0.0159   0.0154   0.0357    0.0437   0.0000   440.7889      -5.25638       14.6673      -1.29137      -2.45401       1.64685       1.59929       1.81138       2.06308       2.18031       1.83047       2.02198
  17   8 1963.3139    0.5613  0.5015 10.0413  0.0000  0.0186   0.0180   0.0490    0.0581   0.0000   437.1393      0.951962       15.4352       4.66694     -0.689052      -3.81151       1.86253       2.33739       2.59548       2.61843       2.39476       2.21473
  17   9 2113.0210    0.7480  0.6321 10.1608  0.0000  0.0213   0.0210   0.0514    0.0714   0.0000   438.7369       7.85722       12.8270      -2.57178      0.135108      -1.10936       1.94007       2.57852       2.67836       2.68638       2.72744       2.32000
  17  10 2260.3428    1.0540  0.7127 10.6369  0.0000  0.0232   0.0290   0.0569    0.1085   0.0000   437.4118      -1.25042       10.1026      -2.03103     -0.184659       1.91920       2.07922       2.81028       2.99693       2.82121       2.70984       2.60219
  17  11 2405.0632    1.4229  0.9899 11.0241  0.0000  0.0273   0.0329   0.0676    0.1157   0.0000   442.8699       6.17025       12.4138       1.28372      -5.42824     -0.920204       2.51204       3.40760       3.43636       3.40020       3.45678       3.00539
  17  12 2548.1399    1.8729  1.0576 11.4189  0.0000  0.0277   0.0417   0.0697    0.1148   0.0000   431.8705      0.940499       17.1580      -1.13085      -4.29139      -1.21279       2.51974       3.16472       3.37984       3.51052       3.34883       2.90406
  17  13 2691.1062    2.3903  1.0035 11.5153 -0.0001  0.0257   0.0531   0.0615    0.1471   0.0000   438.7560       11.2244       11.5023      0.875710      -6.12234       4.88589       2.31685       2.97098       3.19949       3.36879       2.99256       2.86706
  17  14 2834.3562    3.2329  0.8665 12.2451  0.0000  0.0244   0.0742   0.0550    0.1309   0.0000   438.6735       6.35447       18.9280     -0.172849      0.723170     -0.644494       2.23316       2.89817       3.07107       3.02441       3.16563       2.74156
  17  15 2977.3317    3.6085  0.8584 12.8214 -0.0002  0.0216   0.0907   0.0635    0.1093   0.0000   437.8849       6.07372       9.28748       6.22753      -1.70440      -1.16742       2.07173       2.56591       2.73239       2.85087       2.73666       2.39136
  17  16 3119.4956    3.8680  1.0492 13.0766  0.0000  0.0277   0.0886   0.0666    0.1541   0.0000   441.3028       5.90941       12.9919       2.96245       4.16568       1.41595       2.49571       3.35123       3.46377       3.35896       3.35446       2.88573
  17  17 3261.5103    3.5805  1.5018 12.7639  0.0000  0.0340   0.0762   0.0935    0.2037   0.0000   436.9029       13.3358       15.4001       9.01503      -7.84296     -0.245779       3.03385       4.21470       4.11502       4.20645       4.03884       3.82516
  17  18 3403.4764    3.1817  2.3285 12.0975  0.0000  0.0431   0.0561   0.1212    0.1954   0.0000   438.8516       8.99439       18.0830      -2.56459       4.63464       5.02158       3.89896       5.07743       5.46045       5.67711       5.25533       4.84299
  17  19 3545.6833    2.5249  2.9452 12.0026  0.0000  0.0508   0.0417   0.1418    0.1147   0.0000   436.4730       5.30023       14.2763      -5.58237       14.9619       4.25032       4.57621       6.01250       6.61041       6.43813       6.29095       5.88460
  17  20 3687.8384    2.1871  4.4918 11.3594  0.0000  0.0624   0.0284   0.1739    0.0873   0.0000   440.1343       26.7745       19.4256       8.62071       1.98045      -5.61217       5.65794       7.51585       7.90370       8.26778       7.68770       7.16178
  17  21 3830.1473    1.7451  5.9705 10.9979  0.0002  0.0796   0.0217   0.2138    0.0706   0.0000   423.7785       7.44146       25.9961       20.4903      -11.9074       8.18387       7.01538       9.55548       10.0006       10.2152       9.41577       8.74220
  17  22 3972.6650    1.4271  7.8700 10.7391  0.0000  0.0942   0.0174   0.2829    0.0615   0.0000   429.5713       6.05457       20.6575       5.52856       12.0912       21.2456       8.78120       11.0303       12.2671       12.2080       11.9672       10.9689
  17  23 4115.0992    1.1620  9.9124 10.7414  0.0000  0.1245   0.0161   0.3843    0.0516   0.0000   442.9215       41.6253       11.3140      0.108232      -23.8696      -18.2967       11.0144       14.2568       15.4275       15.5060       14.7125       13.6960
  17  25 4400.5952    0.7554 13.0492 10.6311  0.0000  0.2073   0.0142   0.6350    0.0415   0.0000   461.2065      -20.2879       27.6607       54.8316      -3.31283      -36.3713       18.3112       23.2963       26.3215       26.6650       24.5223       22.7060
  17  26 4543.4843    0.6108 15.6424 10.4967  0.0025  0.2877   0.0112   0.7930    0.0333   0.0000   429.1696      -4.19205      -46.8946      -26.0930       45.4820       2.88664       24.5449       32.1238       34.9843       35.4278       33.3045       30.2333
  18   5 1518.6938    0.1759  0.1540  9.8617  0.0000  0.0146   0.0117   0.0340    0.0316   0.0000   437.5750    -0.0135433       17.7297       1.83998      -3.73364       3.81539       1.26317       1.74858       1.76731       2.07384       2.66648       2.41458
  18   6 1683.6556    0.2779  0.1803  9.8789  0.0000  0.0110   0.0144   0.0284    0.0343   0.0000   438.7407       1.30186       13.3019     -0.160778      -3.25121       2.33007       1.01137       1.32681       1.48020       1.33051       1.29823       1.19117
  18   7 1839.9844    0.4347  0.3710  9.8874  0.0000  0.0177   0.0160   0.0425    0.0473   0.0000   437.2795      -2.77110       15.9619      -1.17229      -1.70336      -1.53486       1.59049       2.26367       2.27415       2.32917       2.24295       2.10900
  18   8 1992.8145    0.6142  0.4614 10.0803  0.0000  0.0180   0.0194   0.0421    0.0579   0.0000   438.5988      0.411047       13.5040      -2.67651      -3.25434      -2.79111       1.61683       2.16599       2.27091       2.35810       2.27580       2.15767
  18   9 2143.7007    0.8052  0.6632 10.3657  0.0000  0.0221   0.0220   0.0540    0.0710   0.0000   437.7315      -3.24986       12.8577      0.495701      -3.11361       4.03462       1.87642       2.56531       2.50461       2.65015       2.67168       2.55940
  18  10 2291.6450    1.1807  0.8102 10.6247  0.0000  0.0230   0.0299   0.0608    0.1130   0.0000   439.1786       1.33086       10.7357     -0.506976      -1.29698       1.08413       1.99818       2.42426       2.72668       2.84873       2.79820       2.56872
  18  11 2436.9012    1.5348  0.9824 11.0192  0.0000  0.0279   0.0360   0.0655    0.1561   0.0000   441.9786       7.96601       16.8136      -6.15169      -6.19454     -0.463143       2.29518       3.27975       3.23354       3.48847       3.37584       3.32341
  18  12 2580.8950    2.0087  0.9301 11.5977  0.0000  0.0252   0.0456   0.0617    0.1055   0.0000   440.0465       8.38383       18.6435     -0.331259      0.884897       1.01471       2.24008       3.04971       3.25240       3.38140       3.20395       2.81365
  18  13 2724.7899    2.6018  0.8720 11.8467  0.0000  0.0224   0.0584   0.0566    0.1267   0.0000   432.8150       3.12401       14.7226       3.78930       1.55827    -0.0500182       1.99138       2.55447       2.60780       2.93575       3.08794       2.54878
  18  14 2868.7186    3.2653  0.8539 12.3082 -0.0000  0.0224   0.0742   0.0541    0.1188   0.0000   439.5622       4.12575       14.7973     -0.181474     -0.345159       2.75546       2.09733       2.71316       2.91847       2.85695       2.72963       2.52625
  18  15 3012.2476    3.6400  0.9889 12.9988  0.0001  0.0256   0.0815   0.0656    0.1087   0.0000   441.2205       7.63438       9.25137       4.93595       3.71298      -2.08999       2.29385       3.05603       3.30180       3.24287       3.27659       2.89870
  18  16 3154.9409    3.7686  1.2084 12.8898 -0.0026  0.0300   0.0784   0.0733    0.1364   0.0000   437.4200       9.18980       9.68661      -1.54795      -4.38430       2.37816       2.68211       3.54721       3.70816       3.80032       3.77334       3.32263
  18  17 3297.4479    3.5290  1.7451 12.0933  0.0000  0.0343   0.0620   0.0863    0.1973   0.0000   435.9699       6.37449       8.59951      0.899478      0.169943      -3.43507       2.86573       4.03049       4.08114       4.22977       4.05273       3.72896
  18  18 3440.0805    3.0067  2.3244 12.0923 -0.0002  0.0412   0.0519   0.1133    0.1658   0.0000   439.4085       11.9760       4.34308      -7.43453      -3.51702       3.56566       3.49911       4.59401       5.01614       5.01691       4.82998       4.48509
  18  19 3582.7400    2.4651  3.5369 11.6379  0.0002  0.0519   0.0350   0.1475    0.1132   0.0000   441.2637       6.61925       24.0464       15.7558      0.457936      -1.53776       4.38067       5.67584       6.26929       6.19530       5.96040       5.48241
  18  20 3725.5199    2.0321  4.7666 11.2961  0.0018  0.0649   0.0263   0.1864    0.0842   0.0000   436.9001       21.7645       1.21542       13.9218       12.3799       6.06028       5.49381       7.06813       7.66400       7.71703       7.44511       6.94473
  18  21 3868.2484    1.6805  6.5812 10.8758  0.0000  0.0794   0.0193   0.2297    0.0677   0.0000   431.0281       35.5344       14.5775       3.21684      -5.46823       10.4260       6.71865       8.85145       9.56478       9.68605       9.27209       8.66831
  18  22 4011.2622    1.3841  8.1490 10.7428  0.0000  0.0986   0.0167   0.2833    0.0571   0.0000   443.1246       39.0163       28.3724      -15.4753      -16.3188      -4.89550       8.25083       10.8179       11.8489       11.8933       11.4151       10.6803
  18  23 4154.1998    1.0947  9.5720 10.7230  0.0004  0.1229   0.0151   0.3602    0.0478   0.0000   431.8972       29.6950       13.7214       10.0090      -8.78668      -9.74553       10.1334       13.4011       14.6736       14.9069       13.9557       13.0696
  18  27 4726.9236    0.4491 16.7716 10.2904  0.0043  0.3693   0.0089   0.9530    0.0275   0.0000   380.4604       37.0331      -7.48913      -32.7829       1.34226       3.56069       30.1465       39.4072       43.6066       44.2301       41.5840       38.9025
  19   4 1364.3235    0.0973  0.0679  9.8365  0.0000  0.0171   0.0108   0.0226    0.0281   0.0000   439.7642       1.21272       15.2223    0.00115880      -2.82316      0.975982       1.39305       1.77385       1.74021       1.78808       1.76827       1.66070
  19   6 1709.3583    0.2846  0.2493  9.9175  0.0000  0.0148   0.0127   0.0335    0.0363   0.0000   440.1008      -1.20096       15.9381      0.410133      -1.13886     -0.574175       1.30930       1.64427       1.71636       1.63183       1.69889       1.67201
  19   7 1867.2995    0.4329  0.3447 10.0609  0.0000  0.0150   0.0153   0.0368    0.0431   0.0000   441.3349     -0.777251       12.4933      0.670776     -0.798268       1.44014       1.30546       1.65899       1.76701       1.83904       1.69165       1.61345
  19   8 2021.7456    0.6459  0.5410  9.9746  0.0000  0.0194   0.0183   0.0440    0.0684   0.0000   438.6399       4.32587       11.0657       4.20847      0.431672      0.693538       1.68452       2.34114       2.37527       2.41391       2.26461       2.09547
  19   9 2173.7859    0.8818  0.7132 10.2019  0.0000  0.0213   0.0216   0.0498    0.0804   0.0000   437.8346       1.77335       7.48083      -1.25049       1.27255       1.04592       1.69044       2.21767       2.40900       2.46693       2.41138       2.13955
  19  10 2322.3452    1.2523  0.8442 10.6027  0.0000  0.0236   0.0284   0.0527    0.0982   0.0000   435.6807     -0.635204       12.0018      -1.28477      -3.76137       2.45226       1.86609       2.61653       2.58474       2.68537       2.75019       2.44811
  19  11 2468.1550    1.6081  0.8852 11.4779  0.0000  0.0243   0.0385   0.0614    0.1178   0.0000   435.2323       7.36602       8.91118     -0.771560      -1.40496     -0.950141       2.02967       2.63803       2.89556       2.94576       2.90113       2.64445
  19  12 2613.1244    2.1197  1.0538 11.7932  0.0001  0.0260   0.0459   0.0686    0.1289   0.0000   440.9655       6.74158       17.2311       4.39498      -1.27241       4.87522       2.04563       2.82469       2.87844       3.02625       2.97973       2.66979
  19  13 2758.0541    2.8207  0.8546 12.1956  0.0000  0.0214   0.0650   0.0572    0.1109   0.0000   439.0847       3.78874       11.8926      -1.63252      -2.18814       2.78062       1.90019       2.41999       2.47533       2.57759       2.38829       2.30891
  19  14 2902.5454    3.3848  0.8232 12.5804  0.0000  0.0212   0.0775   0.0532    0.1111   0.0000   438.0791       8.03586       14.1642       6.16341      -4.89995      -1.73609       1.78178       2.30417       2.50167       2.57753       2.33187       2.20420
  19  15 3046.6141    3.8971  0.9983 12.7255  0.0000  0.0243   0.0826   0.0609    0.1314   0.0000   435.6758       6.21730       12.5419       4.62854     -0.140261      -1.08575       1.95726       2.66615       2.66480       2.78869       2.66672       2.56248
  19  16 3189.9686    3.8543  1.2927 12.9629 -0.0011  0.0296   0.0759   0.0733    0.1131   0.0000   438.0030       12.6421       15.6153      0.562748      0.330648       7.17639       2.50842       3.53438       3.58140       3.93093       3.67524       3.36509
  19  17 3332.9955    3.4231  1.6432 12.6159  0.0000  0.0327   0.0620   0.0874    0.1200   0.0000   440.1013       14.0856       11.4299       8.81869      -6.83926      -3.99924       2.69380       3.64412       3.78503       3.90124       3.70455       3.44257
  19  18 3476.3013    2.7544  2.3667 12.4196  0.0000  0.0430   0.0474   0.1107    0.1063   0.0000   441.2671       13.6395       10.5635       2.26932       2.34188      -3.34077       3.47837       4.61627       4.78460       4.99093       4.92254       4.45722
  19  19 3619.5408    2.3792  3.8367 11.4445  0.0000  0.0524   0.0307   0.1473    0.1055   0.0000   434.7271       5.99052       13.3077       12.8965       3.02904      -11.8170       4.36051       5.78922       6.20871       6.32099       6.13027       5.57029
  19  20 3762.5640    1.8986  5.3795 11.1703  0.0000  0.0676   0.0228   0.1935    0.0756   0.0000   434.9576       26.8801       23.5426       7.57446      -3.36318      -8.25166       5.39740       7.08135       7.80888       7.78919       7.50013       7.04367
  19  21 3906.0786    1.5962  6.9858 10.8426  0.0000  0.0826   0.0181   0.2322    0.0644   0.0000   436.3172       5.55582       15.5336      -1.90012       10.2121       1.03539       6.56861       8.88341       9.46016       9.89216       9.20202       8.71678
  19  22 4049.2566    1.3123  8.9134 10.6943  0.0000  0.0994   0.0150   0.3025    0.0510   0.0000   438.1577       18.7314       28.3680      0.374627       13.9318       13.5232       8.06254       10.3185       11.4765       11.6329       10.9295       10.2976
  19  23 4192.7368    1.0259 10.2497 10.6917  0.0001  0.1259   0.0143   0.3899    0.0457   0.0000   411.1359       4.28379       48.2348       26.9181      -10.4745      -6.23659       10.0973       13.2012       14.6443       14.8758       14.1972       13.2782
  19  24 4336.1840    0.8164 11.9698 10.7059  0.0000  0.1684   0.0137   0.5308    0.0389   0.0000   436.7945      0.949516       29.2110      -8.30877      -9.63910       19.6291       13.4415       17.5762       19.0153       19.5716       18.9911       17.6867
  19  26 4622.3406    0.4836 14.8619 10.5901 -0.0319  0.3308   0.0094   0.8585    0.0233   0.0000   394.7280      -3.66103      -12.5542       48.8233       4.00326      -31.4871       24.8616       33.6452       36.9950       37.6848       35.9464       33.6169
  20   7 1893.9245    0.5005  0.3852  9.9846  0.0000  0.0155   0.0166   0.0365    0.0451   0.0000   439.1865      -3.29646       14.7291       2.26729      -2.15426      0.756919       1.24532       1.64947       1.74404       1.94788       1.82621       1.80164
  20   8 2050.0725    0.6827  0.5750 10.1470  0.0000  0.0201   0.0188   0.0476    0.0638   0.0000   441.8162      0.940153       20.3198      0.470677     -0.840036       2.19735       1.55606       2.06533       2.26217       2.34128       2.34743       2.17182
  20   9 2203.1462    0.9531  0.7557 10.4179  0.0000  0.0221   0.0229   0.0502    0.0904   0.0000   441.7349      -2.63710       11.8192       3.87956      -4.65946       2.10344       1.84377       2.48432       2.62752       2.71820       2.57359       2.36496
  20  10 2352.4584    1.3108  0.9197 10.6517 -0.0002  0.0235   0.0284   0.0588    0.1050   0.0000   437.9926       2.92078       17.9202      0.465514     -0.841231       3.57278       1.78761       2.40593       2.61394       2.62478       2.64916       2.49846
  20  11 2499.0208    1.7168  0.9159 11.4557  0.0000  0.0237   0.0390   0.0613    0.1128   0.0000   437.1692       5.03508       16.9379       4.82685      -2.19109      -5.31060       1.76931       2.48126       2.61300       2.65366       2.46508       2.35946
  20  12 2644.8920    2.3052  0.9982 11.7701  0.0000  0.0247   0.0496   0.0624    0.1506   0.0000   438.2228       3.45805       18.1855       2.34009     0.0112614      -1.87997       1.89180       2.54400       2.77285       2.87667       2.71050       2.50148
  20  13 2790.7801    2.8846  0.9192 12.4154  0.0000  0.0241   0.0626   0.0551    0.1112   0.0000   436.0317       9.50081       16.8644     -0.810296      -1.32629       2.92934       1.83591       2.45796       2.59812       2.73843       2.44417       2.38904
  20  14 2935.9656    3.4709  0.9406 12.3798  0.0000  0.0231   0.0730   0.0562    0.1326   0.0000   437.3054       8.65892       9.72215       3.65785      0.517573      -8.25161       1.76420       2.48813       2.54032       2.59264       2.51661       2.31096
  20  15 3080.5112    3.9937  1.0605 12.5982  0.0000  0.0245   0.0791   0.0601    0.1493   0.0000   436.4976       10.1244       16.1105      -2.24157      0.660820       2.80444       1.95483       2.37693       2.55298       2.71277       2.55028       2.47494
  20  16 3224.5564    3.7321  1.1977 13.2223  0.0000  0.0285   0.0777   0.0706    0.1134   0.0000   437.5118       9.57791       12.9152       1.02182      -2.56320    -0.0893849       2.36512       3.08821       3.24648       3.26326       3.31902       3.04873
  20  17 3368.1491    3.2466  1.9345 12.5898  0.0000  0.0348   0.0524   0.0947    0.0831   0.0000   443.9370       17.6243       9.18802      -2.51700       2.09331       8.10497       2.79485       3.71460       3.95761       3.92411       4.13471       3.76256
  20  18 3512.0103    2.6495  2.7918 12.1566  0.0000  0.0449   0.0392   0.1178    0.0858   0.0000   444.7949       8.95040       2.45533     -0.359983       3.59364      -4.48669       3.36849       4.58891       4.72999       5.06541       4.86648       4.58963
  20  19 3655.8495    2.1744  4.0644 11.6044  0.0000  0.0559   0.0285   0.1541    0.0793   0.0000   440.9795       7.95798       7.59913       14.8035       5.68914      -16.3546       4.31712       5.67941       6.17889       6.24546       6.10913       5.81553
  20  20 3799.2646    1.8481  6.0424 11.0303  0.0000  0.0694   0.0200   0.2012    0.0664   0.0000   438.9359       25.8861       14.8776      -4.82747      -15.8107       11.8946       5.35497       6.91611       7.51956       7.78953       7.47044       7.09593
  20  21 3943.1107    1.5008  7.6330 10.7973  0.0000  0.0861   0.0165   0.2505    0.0565   0.0000   431.8855       15.2224       6.49534       3.85009      -20.2061       4.72982       6.45465       8.71054       9.47763       9.47636       9.27062       8.74561
  20  22 4086.9715    1.1984  8.7022 10.8129  0.0000  0.1048   0.0150   0.3094    0.0469   0.0000   448.0471       22.2248       10.3381      -10.8307      -8.27869      -11.8411       7.77503       10.3941       11.3837       11.6518       11.1878       10.6150
  20  23 4230.8280    0.9657 10.7232 10.7262  0.0000  0.1375   0.0137   0.4113    0.0403   0.0000   424.7655       20.7863       21.7175       8.01663      -10.9758      -2.73013       10.1486       13.5384       14.8438       15.2794       14.5238       14.1133
  20  25 4518.5222    0.6216 14.2843 10.6655 -0.0009  0.2491   0.0121   0.7174    0.0289   0.0000   423.2800       50.9265       43.0020      -20.8618      -7.27624       6.97393       18.4042       23.8524       26.7525       27.5532       26.2911       24.8049
  20  26 4662.2100    0.4781 16.2421 10.5164 -0.0027  0.3402   0.0091   0.8898    0.0220   0.0000   456.6328       16.2174       5.56868      -6.22321       26.8455      -12.7501       25.4132       33.3293       37.1559       38.4674       36.7550       35.2234
  21   3 1213.5689    0.0627  0.0259  9.9311  0.0000  0.0320   0.0151   0.0166    0.0259   0.0000   439.3125      0.310612       17.1039      0.169005     -0.625999      0.327811       1.82353       2.17888       3.77039       1.92918       2.99349       1.80501
  21   4 1408.0723    0.1160  0.0509  9.8170  0.0000  0.0171   0.0148   0.0166    0.0267   0.0000   440.2267      -1.67329       18.2620      0.451468      -3.65492     -0.780088      0.998131       1.21478       1.60713       1.64603       2.26355       1.99783
  21   5 1589.2809    0.2112  0.1999  9.8647  0.0000  0.0129   0.0106   0.0320    0.0304   0.0000   440.3566      -1.96735       17.0183      -2.51785      -4.43932      -1.53739      0.987310       1.28499       1.38396       1.43708       1.49612       1.25464
  21   6 1758.2160    0.3378  0.3211  9.8912  0.0000  0.0171   0.0126   0.0377    0.0381   0.0000   437.9558      -2.04900       16.6213     -0.683923      -3.90954      -2.31301       1.19760       1.37315       1.83018       1.93425       1.79752       1.81331
  21   7 1919.8576    0.4925  0.5056  9.9228  0.0000  0.0194   0.0143   0.0428    0.0486   0.0000   435.4952      -1.18425       17.1919       2.57820      -5.31366      -1.47763       1.42566       2.10027       2.10983       2.39435       2.27134       2.24251
  21   8 2077.7639    0.7209  0.6188 10.2277  0.0000  0.0180   0.0184   0.0485    0.0618   0.0000   439.4520       1.72373       12.8951     0.0914377      -1.98180       2.60885       1.33279       1.74868       1.90631       2.03880       1.88406       1.82340
  21   9 2231.8882    1.0342  0.7271 10.5315  0.0000  0.0211   0.0245   0.0478    0.0874   0.0000   441.2528       2.14411       14.8190      -3.88563     0.0874504     -0.696312       1.52235       2.04477       2.20496       2.30876       2.21887       2.07090
  21  10 2381.9367    1.4135  0.8871 10.9629  0.0000  0.0229   0.0305   0.0553    0.0955   0.0000   440.9003     -0.483576       16.6923       3.48459      -5.46794       4.52511       1.72094       2.34257       2.44886       2.56408       2.52849       2.33558
  21  11 2529.3594    1.8281  0.9555 11.4861  0.0000  0.0239   0.0387   0.0598    0.0956   0.0000   433.5268      -3.76074       15.6199      -5.19481      -5.52195      -1.62912       1.72924       2.40085       2.41047       2.63397       2.73140       2.37338
  21  12 2676.2230    2.3265  1.0126 12.1049 -0.0001  0.0243   0.0497   0.0640    0.1214   0.0000   436.0044       5.66460       11.0504       1.79757      -1.11008      -4.57529       1.78501       2.44160       2.53625       2.66198       2.66390       2.42495
  21  13 2823.0126    3.0684  0.9168 12.4454  0.0000  0.0229   0.0651   0.0551    0.1355   0.0000   442.1695     -0.662447       13.4807      0.969125      -1.66873     -0.246141       1.72265       2.22063       2.46080       2.41605       2.40205       2.26637
  21  14 2968.9682    3.5965  0.9743 12.5815  0.0000  0.0223   0.0739   0.0567    0.1223   0.0000   439.8515       3.42427       14.9695       3.09716      -2.69315     -0.216340       1.82943       2.36582       2.56602       2.68676       2.55074       2.28322
  21  15 3113.9927    3.8070  1.1387 13.1166  0.0000  0.0279   0.0758   0.0638    0.1116   0.0000   434.9327       9.25332       12.8245       3.78702       3.27273     -0.819256       1.95831       2.70523       2.81131       3.05225       2.83382       2.63869
  21  16 3258.6705    3.7761  1.3898 12.6135  0.0000  0.0283   0.0667   0.0719    0.1239   0.0000   442.8186       11.8137       12.2945      0.643311      -1.15906      -2.88189       2.12268       2.78281       2.87333       3.04148       3.02839       2.88047
  21  17 3402.9926    3.0565  2.1019 12.5036  0.0000  0.0370   0.0465   0.0952    0.0741   0.0000   437.5021       11.1659       8.99885       1.84382       2.49929       6.52985       2.83375       3.87026       4.12005       4.17290       4.20802       3.91032
  21  18 3547.3068    2.4500  2.9929 12.2515  0.0000  0.0454   0.0347   0.1296    0.0622   0.0000   442.3531       10.8737       7.06044       6.62958       1.29856      0.608969       3.29243       4.41593       4.83480       4.93635       4.84411       4.79468
  21  19 3691.5152    2.0961  4.5156 11.4103  0.0000  0.0567   0.0246   0.1583    0.0714   0.0000   431.5415       10.6975       8.32631       3.87500      -1.51895       1.90678       4.10592       5.38760       5.95047       6.05048       6.00415       5.65086
  21  20 3835.7952    1.6844  5.9322 11.1535  0.0000  0.0707   0.0195   0.2050    0.0588   0.0000   440.1508       18.8549       17.2339       7.02798       6.11029      -7.49121       5.13482       6.70664       7.55195       7.57691       7.58160       7.14655
  21  21 3979.9409    1.3751  7.5822 10.9367  0.0000  0.0875   0.0159   0.2564    0.0484   0.0000   424.7872       18.1811       22.3452       17.1317      -25.9169       1.35826       6.36500       8.29420       9.20537       9.36875       9.13625       8.84779
  21  22 4124.1053    1.1346  9.7181 10.8465  0.0000  0.1114   0.0140   0.3482    0.0395   0.0000   436.7853       46.7580       11.6870       18.9336      -9.60418      -10.2405       8.07449       10.4291       11.7418       12.0703       11.4934       11.0916
  21  23 4268.4855    0.9032 11.1540 10.7942 -0.0001  0.1470   0.0133   0.4415    0.0356   0.0000   435.9954       26.9945       7.71091       22.4614      -6.66846      -7.25407       10.2442       13.5708       15.1527       15.5208       14.6790       14.4253
  21  24 4412.9947    0.6784 12.2849 10.7962 -0.0033  0.2008   0.0136   0.6191    0.0331   0.0000   451.9668      -4.86082       30.8671       1.88766      0.533797       15.7177       13.9650       18.5652       20.6419       21.4368       20.1632       19.5200
  21  25 4556.7621    0.4784 11.9176 10.7559 -0.0283  0.2645   0.0126   0.7795    0.0259   0.0000   442.6254       65.0147       46.3842       19.9602      -23.3369      -42.7764       18.0170       24.5280       26.5406       28.1664       25.9172       24.7557
  22   3 1233.1285    0.0736  0.0253  9.8594  0.0000  0.0193   0.0147   0.0140    0.0253   0.0000   437.4328       3.06799       18.4969      0.699495      -3.16215      -2.32472       1.86849       1.79270       2.01004       2.22573       2.08565       2.08665
  22   4 1429.1267    0.1357  0.0688  9.7962  0.0000  0.0157   0.0115   0.0157    0.0266   0.0000   440.2592      -1.48465       19.1014     0.0528686      -5.90593     -0.518342       1.36582       1.40312       2.25530       1.76308       1.36899       1.81526
  22   5 1611.3463    0.2500  0.1490  9.8061  0.0000  0.0159   0.0136   0.0271    0.0308   0.0000   439.4180     0.0732120       17.0938      -2.11558      -3.87445      -1.27694       1.15351       1.43739       1.20451       1.16051       1.68902       1.76667
  22   6 1781.5696    0.3661  0.2865  9.9207  0.0000  0.0134   0.0136   0.0324    0.0365   0.0000   437.4843     -0.962753       18.2691      -2.39541      -4.48021      0.558118      0.892762       1.23612       1.32198       1.26752       1.35149       1.29951
  22   7 1945.0521    0.5146  0.4871 10.0224  0.0000  0.0187   0.0153   0.0450    0.0490   0.0000   440.3460     -0.193310       19.0392      -1.28108      -2.80171      -3.07282       1.24673       1.70771       1.76229       1.97016       2.16264       1.88355
  22   8 2104.7617    0.7666  0.6531 10.1490  0.0000  0.0197   0.0188   0.0485    0.0659   0.0000   441.1933      -1.51155       13.3391       3.38662      0.348125      -1.15605       1.34234       1.77477       1.82237       2.02979       2.08151       1.94489
  22   9 2259.9749    1.0506  0.8766 10.5974  0.0000  0.0227   0.0225   0.0595    0.0804   0.0000   439.8661       5.44893       12.1944      -3.50879      -2.42976     -0.931360       1.50861       2.17834       2.15435       2.43476       2.18101       2.12055
  22  10 2410.7876    1.4285  0.9979 11.1669  0.0000  0.0239   0.0300   0.0618    0.0997   0.0000   437.6340       5.00273       14.5311      -3.07835      0.327878       1.00018       1.68269       2.23605       2.47497       2.62059       2.79561       2.43519
  22  11 2559.2718    1.9877  1.0575 11.4674  0.0000  0.0245   0.0389   0.0595    0.1051   0.0000   437.0765       3.33979       18.0297       1.17009      -1.06135      -1.31554       1.78909       2.47066       2.52044       2.73967       2.54672       2.45347
  22  12 2707.1638    2.4796  1.0126 12.1396  0.0000  0.0230   0.0500   0.0614    0.1091   0.0000   438.4983       6.27490       17.1097     -0.123550      -2.59601      -3.43887       1.61914       2.19337       2.30040       2.46976       2.30534       2.19645
  22  13 2854.8485    3.1365  0.9018 12.4659 -0.0000  0.0219   0.0676   0.0555    0.1372   0.0000   437.6153       6.37990       12.8197     -0.945018      0.322541      -1.15427       1.53462       1.96564       2.23747       2.29217       2.25821       2.01598
  22  14 3001.5074    3.7118  0.8251 13.1207  0.0000  0.0211   0.0798   0.0511    0.0960   0.0000   437.5181       4.15593       15.2931       4.14341      0.737978       3.74386       1.50833       2.05977       2.16399       2.26568       2.14562       2.06271
  22  15 3147.1418    4.0237  1.0610 12.8860  0.0000  0.0237   0.0779   0.0592    0.1203   0.0000   439.1590       9.94946       14.8260       3.58920       2.96099       4.48898       1.78687       2.34549       2.46364       2.48584       2.54797       2.32841
  22  16 3292.3318    3.5141  1.5241 12.6440  0.0000  0.0308   0.0611   0.0765    0.1083   0.0000   438.2032       7.99683       12.1829       5.61289      0.501394      -4.78422       2.44611       3.24610       3.62773       3.81530       3.88611       3.54738
  22  17 3437.3459    3.0106  2.1226 12.2318  0.0000  0.0347   0.0430   0.0929    0.0767   0.0000   442.0919       6.72396       4.48972       1.32835       9.83782       3.23268       2.45376       3.27968       3.60541       3.66981       3.55684       3.36449
  22  18 3582.2117    2.3635  3.3543 11.9685  0.0000  0.0473   0.0304   0.1268    0.0595   0.0000   446.1700       11.6330       7.88922       6.32834      -4.07147      -3.69008       3.30019       4.40352       4.78391       4.92439       4.86356       4.67008
  22  19 3727.1493    1.9906  5.0308 11.3690  0.0022  0.0599   0.0227   0.1704    0.0605   0.0000   443.9079       18.3690       11.0481       11.6914      -1.73076      -9.67402       4.11714       5.39296       5.95346       6.11077       5.91223       5.84561
  22  20 3871.7959    1.6624  6.7181 10.9222  0.0000  0.0723   0.0175   0.2092    0.0565   0.0000   434.5205       9.36569       24.9150       9.16459      -7.94934      -5.48287       5.07415       6.61882       7.25551       7.51175       7.43071       7.17694
  22  21 4016.4179    1.3034  8.2723 10.8961  0.0000  0.0930   0.0153   0.2765    0.0447   0.0000   447.3306       8.30099       24.9961       34.9824      -21.8682      -30.3126       6.43418       8.46877       9.40083       9.70813       9.31524       9.08137
  22  22 4161.3622    1.0655 10.2071 10.7753  0.0000  0.1202   0.0134   0.3580    0.0382   0.0000   425.9102       15.9517       21.8396       20.5883      -15.9520      -3.57076       7.98928       10.8477       11.8360       12.3307       11.7720       11.4106
  22  23 4305.7702    0.8499 11.3481 10.7993  0.0031  0.1513   0.0132   0.4626    0.0322   0.0000   448.9106       19.5922       22.1966       18.9153       2.53249       6.06461       10.1871       13.3035       14.9377       15.5968       14.6407       14.3229
  23   5 1632.7515    0.2418  0.2031  9.8473  0.0000  0.0148   0.0123   0.0368    0.0302   0.0000   439.1490      0.103574       16.7128     -0.307848     0.0900311      0.528876       1.27095       1.81170       1.94417       2.12765       2.20337       1.64675
  23   7 1969.6381    0.6171  0.4320 10.1594  0.0000  0.0173   0.0177   0.0349    0.0480   0.0000   440.0499       1.95276       16.4550       3.31867      -2.12575     -0.335524      0.949326       1.49561       1.46863       1.56287       1.44817       1.39649
  23   8 2131.1260    0.8193  0.7324 10.2301  0.0000  0.0199   0.0187   0.0493    0.0675   0.0000   439.2804      0.825461       14.8857      0.987118      -2.61497     -0.141446       1.38144       1.79220       1.98120       2.05410       1.96991       1.91974
  23   9 2287.4952    1.1131  0.8968 10.6224  0.0000  0.0217   0.0230   0.0560    0.0876   0.0000   441.5553      0.843560       17.1817       4.83473      -2.33805      0.921594       1.50104       2.00852       2.14200       2.22967       2.24680       2.11748
  23  10 2439.1800    1.5264  1.0773 10.9476 -0.0000  0.0248   0.0297   0.0625    0.1223   0.0000   438.7664       4.42057       14.6306      0.977326     -0.297104      -2.26494       1.58229       2.17685       2.35911       2.44116       2.37031       2.22754
  23  11 2588.6528    2.0929  0.9769 11.5009  0.0000  0.0216   0.0414   0.0560    0.1102   0.0000   437.0252       5.39753       15.9432     -0.701200      -1.88323       4.64976       1.51755       2.00835       2.15851       2.18311       2.26601       2.05103
  23  12 2737.6566    2.6609  0.9684 12.0580  0.0000  0.0219   0.0525   0.0565    0.1065   0.0000   441.2240       7.20473       17.8885       3.45202      -3.42488       1.11529       1.45608       2.02414       2.06982       2.20749       2.15541       2.12618
  23  13 2886.1447    3.2972  0.9269 12.8045  0.0000  0.0222   0.0686   0.0561    0.1216   0.0000   440.7262       5.49292       20.4529       2.65270      -1.47391      0.852560       1.47528       2.00476       2.11171       2.24980       2.12486       2.06645
  23  14 3033.5760    3.8107  0.9140 12.9353  0.0000  0.0230   0.0786   0.0527    0.1431   0.0000   438.3980       7.26160       17.0426       7.38525      -1.23420       2.68280       1.63737       2.28704       2.38701       2.43100       2.51250       2.20736
  23  15 3179.8370    3.8234  1.1184 13.0511  0.0001  0.0247   0.0730   0.0631    0.1108   0.0000   439.0630       10.6686       11.6070       3.89616      0.810410     -0.797909       1.79017       2.40813       2.59872       2.58864       2.57868       2.35495
  23  16 3325.6622    3.3432  1.7704 12.6370  0.0000  0.0318   0.0515   0.0800    0.0816   0.0000   439.1656       12.1441       8.80079       7.09992       1.13570       4.65373       2.14713       2.75275       3.08137       3.22586       3.33286       2.97259
  23  17 3471.3303    2.8324  2.6716 12.1913  0.0000  0.0380   0.0361   0.1070    0.0624   0.0000   441.1351       2.46983       6.33969       5.56460       9.85070       2.76367       2.62008       3.38035       3.82979       3.74561       3.81901       3.55801
  23  18 3616.8322    2.2586  3.7106 11.8478  0.0000  0.0487   0.0271   0.1332    0.0557   0.0000   437.4782       27.5746       10.6182       2.23020      -2.29633       5.05169       3.29531       4.31071       4.74385       4.85954       4.87542       4.66362
  23  19 3762.1173    1.8834  5.1980 11.3716  0.0000  0.0600   0.0208   0.1699    0.0553   0.0000   435.3473       26.3417       10.7934       9.41121      -13.0868      -9.85857       4.01430       5.27412       5.86426       6.05919       5.93984       5.76246
  23  20 3907.5637    1.5455  7.2136 10.9629  0.0000  0.0769   0.0161   0.2233    0.0501   0.0000   438.6981       4.87840       17.0446       4.82606      -11.4060      -17.1107       5.01202       6.71449       7.37687       7.64551       7.52847       7.26582
  23  21 4052.7578    1.2331  8.8983 10.9035 -0.0004  0.0968   0.0145   0.2915    0.0419   0.0000   445.2908       14.2335       34.1167       12.2282      -3.72873      -3.96785       6.45380       8.26585       9.27576       9.43759       9.45197       8.95387
  23  22 4197.6756    0.9981 10.1237 10.8849  0.0000  0.1219   0.0139   0.3701    0.0357   0.0000   444.0084       31.1226       15.6138      -27.3504       12.8139      -13.6445       8.12239       10.7998       11.7576       12.4713       12.0754       11.6806
  24   4 1469.7858    0.1683  0.1155  9.8045  0.0000  0.0167   0.0108   0.0251    0.0267   0.0000   440.4527     -0.231660       20.4843     -0.784336      -2.77823     -0.147421      0.722223       1.44083       1.09355       1.58342       1.59763       1.34855
  24   6 1826.2950    0.4304  0.3660  9.9206  0.0000  0.0147   0.0135   0.0340    0.0390   0.0000   439.7681       1.40703       20.3829      -1.32731      -3.71252      0.896328      0.952036       1.25839       1.39934       1.42626       1.45019       1.30228
  24   7 1993.5749    0.6262  0.5983 10.0318  0.0000  0.0196   0.0155   0.0433    0.0581   0.0000   440.5951     -0.186408       19.8816       1.29201      -3.24517       1.98317       1.20074       1.71980       1.68868       1.84114       1.94023       1.77802
  24   8 2156.7956    0.8913  0.6858 10.3392  0.0000  0.0181   0.0205   0.0463    0.0645   0.0000   439.3794       1.62637       20.1194       2.66416     -0.688972       1.10635       1.17446       1.48711       1.75640       1.71292       1.71117       1.59033
  24   9 2314.3464    1.2151  0.8994 10.8162  0.0000  0.0212   0.0251   0.0553    0.0780   0.0000   436.3585      0.527768       16.5895       3.56202      0.542499      0.936833       1.41526       1.81979       2.04383       2.14502       2.03464       2.01538
  24  10 2467.0417    1.6159  1.1094 11.2534  0.0000  0.0241   0.0305   0.0645    0.1115   0.0000   438.0038       2.00076       16.0124       3.60422     -0.892414       3.35372       1.64657       2.19196       2.37914       2.34982       2.49766       2.38197
  24  11 2617.6560    2.1315  0.9742 11.8582  0.0004  0.0212   0.0421   0.0573    0.0975   0.0000   440.4739      -1.30921       16.2117       5.77418     -0.701448     -0.430563       1.40941       1.91590       1.93620       2.20035       2.14864       2.00664
  24  12 2767.7409    2.7642  1.0054 11.7416  0.0002  0.0214   0.0516   0.0545    0.1311   0.0000   440.0653       2.81921       16.4105       2.04096       2.07877      -4.49806       1.36442       1.88142       1.97711       2.18727       2.11679       2.00182
  24  13 2917.0377    3.3842  0.9441 12.7127 -0.0004  0.0214   0.0677   0.0541    0.1163   0.0000   440.4633       8.08316       13.3641      -1.20664      -4.92413       1.94668       1.41357       1.80273       1.80763       2.06153       1.98964       1.89960
  24  14 3065.1473    3.9867  0.9293 12.9181  0.0000  0.0211   0.0802   0.0556    0.1449   0.0000   440.2582       6.91675       18.8288       5.09408      -7.45174       1.48318       1.37043       1.85712       1.98288       2.10832       2.18683       1.97204
  24  15 3212.1161    3.7477  1.1477 13.3624  0.0000  0.0251   0.0732   0.0671    0.1059   0.0000   437.8818       6.34850       15.2861       4.57431      -2.17409      -3.10243       1.58250       2.13112       2.34324       2.39722       2.27250       2.16745
  24  16 3358.5876    3.2507  1.7585 12.7355  0.0000  0.0315   0.0504   0.0806    0.0759   0.0000   438.3644       7.60225       10.3272       13.5839      -5.39088      -7.69328       2.00689       2.78581       2.92606       2.99643       3.05648       2.89297
  24  17 3504.9508    2.6340  2.7385 12.2368  0.0000  0.0405   0.0338   0.1041    0.0593   0.0000   440.9826       11.5849       2.24188       10.4171       6.54828      -3.72500       2.58940       3.45973       3.80514       3.83153       3.95825       3.60929
  24  18 3651.1714    2.1497  4.0387 11.7681  0.0000  0.0509   0.0249   0.1377    0.0514   0.0000   444.1174       9.33193       9.80786       9.51159     -0.924622      -4.55949       3.28844       4.30228       4.79054       4.95516       4.89075       4.71511
  24  19 3796.9308    1.7901  6.0023 11.2306  0.0000  0.0658   0.0192   0.1840    0.0533   0.0000   438.9420       15.1929       8.21243       9.33751     -0.915471      -3.22488       4.14342       5.55778       6.15610       6.27510       6.33841       6.13353
  24  20 3942.7913    1.4634  7.5323 11.0094 -0.0010  0.0785   0.0155   0.2327    0.0454   0.0000   442.3808       10.1510       19.9374       13.4240      -9.76813       1.86975       4.92620       6.53427       7.30893       7.50279       7.36232       7.17347
  24  21 4088.3586    1.1774  9.2574 10.9739 -0.0006  0.1025   0.0143   0.3043    0.0375   0.0000   424.7110       35.9045       21.7054      -7.08567      -8.59620      -11.4235       6.31232       8.43563       9.48427       9.75155       9.58526       9.26282
  24  22 4233.9393    0.8591 10.2344 11.0335 -0.0003  0.1392   0.0150   0.4412    0.0330   0.0000   427.1085       18.0834       46.5355       13.2602       7.79613      -8.10498       8.45598       11.1724       12.7219       13.1412       12.6656       12.3551
  24  23 4379.2559    0.6790 10.8201 10.9217  0.0004  0.1714   0.0138   0.5420    0.0282   0.0000   431.3219       67.7170       35.1771       11.3610      -25.3746      -13.9368       10.6143       13.9540       15.7413       16.4891       15.7398       15.3602
  25   3 1289.4271    0.0705  0.0400  9.8811  0.0000  0.0194   0.0130   0.0195    0.0241   0.0000   439.7224      -1.68643       21.7802      0.868293      -2.29262       2.92310       1.40641       1.30825       1.78228       1.50138       1.92539       1.58054
  25   4 1489.4572    0.1714  0.1293  9.7978  0.0000  0.0111   0.0104   0.0263    0.0264   0.0000   440.2775     -0.572601       19.8990     -0.573298      -2.72589      0.521453      0.726178      0.941749      0.829840       1.08097      0.901837      0.905103
  25   5 1674.1085    0.2705  0.1987  9.8476  0.0000  0.0142   0.0116   0.0248    0.0299   0.0000   439.2522      0.462874       18.6701     -0.859805      -2.56443      -1.91254       1.13465       1.55253       1.51137       1.54251       1.36033       1.40684
  25   6 1847.8957    0.4542  0.3491 10.0285  0.0000  0.0146   0.0141   0.0313    0.0381   0.0000   439.8083      0.831806       18.8994      0.164706      -5.33091      0.950935       1.00084       1.19694       1.28339       1.42133       1.39305       1.26784
  25   7 2016.9316    0.6241  0.5856 10.1242  0.0000  0.0182   0.0156   0.0451    0.0521   0.0000   438.8344      -1.79460       18.8475     -0.650130      -3.69155      0.286323       1.09609       1.44779       1.51939       1.66353       1.60177       1.57806
  25   8 2181.7544    0.9417  0.6872 10.4703  0.0000  0.0180   0.0209   0.0446    0.0658   0.0000   442.8370      0.964308       14.5815       1.37854       2.37936     -0.244251       1.13679       1.57233       1.66993       1.84259       1.82571       1.72906
  25   9 2340.5083    1.3552  0.9003 10.8620  0.0000  0.0207   0.0269   0.0527    0.0830   0.0000   439.3334       3.16885       12.9464       2.89520     0.0119183       2.25033       1.23570       1.67006       1.80284       1.92136       2.00117       1.80398
  25  10 2494.4186    1.7114  1.1639 11.0219  0.0000  0.0232   0.0300   0.0631    0.1212   0.0000   437.6203       3.53683       18.2337       1.67253      -3.84972       4.63047       1.51732       2.05876       2.20955       2.43857       2.47632       2.31242
  25  11 2646.2825    2.2245  1.0842 11.6895  0.0001  0.0238   0.0415   0.0596    0.1308   0.0000   438.8052     -0.382569       13.6439     -0.617021     -0.409495     -0.653123       1.51365       2.05837       2.26177       2.40239       2.52711       2.30751
  25  12 2797.3951    2.9596  0.9422 12.2765  0.0000  0.0202   0.0568   0.0520    0.1003   0.0000   438.2676       6.23950       12.9181       4.41139      -2.51745      0.819759       1.32600       1.76266       1.84936       1.96683       2.01252       1.93783
  25  13 2947.4856    3.6689  0.9124 12.6251 -0.0000  0.0197   0.0713   0.0507    0.1046   0.0000   439.5152       4.26088       11.7810      0.333586      -3.78679     -0.546988       1.21674       1.65605       1.67800       1.91982       1.81770       1.73090
  25  14 3096.2721    3.8725  1.0500 12.9395  0.0000  0.0224   0.0754   0.0597    0.1504   0.0000   439.6887       4.11821       16.2136       2.00992      -5.06099       1.66881       1.44992       1.93379       2.03118       2.21559       2.08599       2.12179
  25  15 3243.9651    3.7592  1.5535 12.7083 -0.0007  0.0284   0.0634   0.0740    0.1457   0.0000   437.2843       4.85990       8.31805       5.46879      -1.97558      -4.42961       1.78819       2.47213       2.58518       2.75563       2.73632       2.64826
  25  16 3391.1909    3.0457  2.0864 12.5950  0.0000  0.0350   0.0438   0.0877    0.0742   0.0000   439.7112       9.62942       3.85062       6.22738       4.80238      -3.07937       2.04485       2.87195       3.13984       3.24442       3.23666       3.16567
  25  17 3538.1827    2.5278  2.8071 12.4071  0.0000  0.0412   0.0330   0.1143    0.0522   0.0000   443.5787       16.9998      -3.00102       8.72603       8.14337      -3.08554       2.50191       3.46874       3.81815       3.85414       3.98575       3.73760
  25  18 3685.0500    2.0335  4.4907 11.6453  0.0000  0.0527   0.0222   0.1479    0.0493   0.0000   431.1605       13.3834       17.4678       3.07279      -4.42685      -1.39485       3.22696       4.37233       4.87089       4.92930       4.99396       4.80521
  25  19 3831.4066    1.6549  5.9474 11.3431  0.0000  0.0651   0.0182   0.1914    0.0466   0.0000   431.5490       17.0118       12.3205       8.46126       5.95694      -11.4158       3.99217       5.12645       5.91657       5.84283       6.10146       5.76563
  25  20 3977.8024    1.3469  7.6634 11.0877  0.0000  0.0824   0.0157   0.2466    0.0430   0.0000   444.0563       13.4449       20.3644       9.43043      -7.39459      -11.0298       4.98854       6.66616       7.48662       7.71291       7.76914       7.49146
  25  21 4124.0152    1.0454  9.2091 11.0492  0.0004  0.1069   0.0150   0.3416    0.0368   0.0000   428.7123       2.25461       23.1694       23.9732      -1.62013      -22.4602       6.34548       8.48527       9.50514       9.82099       9.67937       9.41343
  25  22 4269.9332    0.8034  9.9104 11.0669  0.0000  0.1377   0.0161   0.4649    0.0328   0.0000   440.3519       38.9637       47.4137       20.5054      -13.3490      -24.7306       8.08557       10.8155       12.0751       12.7027       12.1156       12.0105
  26   4 1508.7137    0.1807  0.1168  9.8224  0.0000  0.0105   0.0108   0.0234    0.0256   0.0000   439.1543     -0.998305       20.1319      -1.30272      -3.45823      0.101611      0.665397      0.914181       1.00238      0.985437      0.905784      0.916429
  26   5 1694.0309    0.2963  0.2862  9.8032  0.0000  0.0175   0.0107   0.0312    0.0317   0.0000   439.4029      0.768672       20.5393    -0.0254442      -1.62486     -0.175075       1.40335       1.88767       2.18326       2.12576       1.90344       1.67651
  26   6 1868.9910    0.4744  0.4241  9.9371  0.0000  0.0143   0.0133   0.0362    0.0395   0.0000   439.6520      0.794252       20.0784      -5.47667      -3.85545     -0.774365      0.903463       1.14118       1.23312       1.26841       1.47057       1.33659
  26   7 2039.7621    0.6758  0.6200 10.2779  0.0000  0.0180   0.0163   0.0457    0.0525   0.0000   440.2624     -0.992879       18.3146       1.13919     -0.270756     -0.794453       1.09612       1.48947       1.52583       1.65725       1.64748       1.62482
  26   8 2206.0467    0.9975  0.7506 10.4337  0.0000  0.0190   0.0208   0.0456    0.0718   0.0000   442.9273      -1.67942       20.0400     -0.783078      -6.51549      -1.38762       1.14013       1.54475       1.66468       1.82040       1.90249       1.78422
  26   9 2366.0803    1.3957  0.9442 10.9714  0.0000  0.0211   0.0267   0.0543    0.0819   0.0000   439.3567       4.05704       15.9893      0.278925      -4.11126      0.846316       1.24256       1.70575       1.81759       1.90476       2.06020       1.84429
  26  10 2521.2382    1.8621  1.0363 11.5166 -0.0000  0.0227   0.0341   0.0557    0.0891   0.0000   439.2942       1.57818       12.7552     -0.256908      -2.34070       4.38338       1.31121       1.79644       1.92822       1.98684       1.93780       1.94461
  26  11 2674.4168    2.4454  1.0683 11.8383  0.0000  0.0225   0.0440   0.0551    0.1259   0.0000   437.3890       3.14761       13.8818       3.59722      0.280014      0.699716       1.32679       1.74238       1.93740       2.06504       1.95287       1.92681
  26  12 2826.6574    3.0084  0.9973 12.2202  0.0000  0.0209   0.0545   0.0519    0.1171   0.0000   438.8722       2.75998       13.2245      -1.92359      -5.93351     -0.532159       1.23096       1.65327       1.72492       1.87853       1.86598       1.71540
  26  13 2977.5245    3.7665  0.9413 12.6804  0.0000  0.0197   0.0695   0.0492    0.1018   0.0000   438.8372       7.44489       12.3586     -0.112816      0.574189       1.25355       1.22361       1.59340       1.69478       1.83306       1.84843       1.80062
  26  14 3127.0204    3.7970  1.1046 13.2374  0.0000  0.0232   0.0709   0.0617    0.0996   0.0000   437.0451       7.43812       11.5148       5.13689      -1.22016       3.14580       1.36232       1.80471       2.01752       2.08733       2.14816       2.14280
  26  15 3275.4825    3.6383  1.5102 12.6216  0.0000  0.0271   0.0604   0.0721    0.1493   0.0000   440.3518       4.72261       14.1560       2.41149      -3.58641       1.52743       1.69228       2.24314       2.48717       2.62515       2.69015       2.45536
  26  16 3423.3690    3.1183  1.9976 12.6537 -0.0002  0.0324   0.0453   0.0875    0.0808   0.0000   438.7324       10.7677       15.1171       6.15996       2.78106      -3.42038       1.96468       2.65180       2.97725       3.04702       3.05783       2.91208
  26  17 3571.1701    2.4060  3.2553 12.0778  0.0000  0.0425   0.0285   0.1168    0.0545   0.0000   438.5311       18.4514       1.65832      0.922348       6.24729      -1.76651       2.52049       3.34889       3.69045       3.86120       3.81176       3.65723
  26  18 3718.4321    1.9207  4.8145 11.5602  0.0004  0.0549   0.0207   0.1551    0.0476   0.0000   441.0493       22.4628       5.95290      -9.43542       6.98186       3.16532       3.22174       4.26606       4.79884       4.88206       5.06282       4.74749
  26  19 3865.5059    1.5959  6.2895 11.3608  0.0000  0.0668   0.0175   0.1998    0.0427   0.0000   432.1200       7.68515       27.0000      -2.11799      -1.08308      -15.6344       3.90806       5.25934       5.85282       6.18211       6.07932       5.95081
  26  20 4012.3005    1.3026  8.0627 11.1058  0.0000  0.0838   0.0152   0.2510    0.0397   0.0000   430.2402       30.9957       20.9793       18.4536      -4.09371      -5.97595       4.92795       6.49258       7.40660       7.56919       7.57675       7.32588
  26  21 4158.9042    0.9884  9.6920 11.0854  0.0000  0.1140   0.0156   0.3752    0.0348   0.0000   438.3511       13.9272       15.0204       19.7825      -12.8776      0.333712       6.55708       8.75557       9.99444       10.2072       10.0960       9.94393
  27   3 1325.2337    0.1041  0.0893  9.8622  0.0000  0.0160   0.0096   0.0274    0.0238   0.0000   440.5683      -1.65802       19.9895      0.809154      -1.41563     0.0910843      0.791293       1.43110       1.10602       1.50049       1.27399       1.36038
  27   4 1527.5557    0.1735  0.1668  9.7910  0.0000  0.0123   0.0086   0.0248    0.0261   0.0000   441.2290     -0.901159       20.1672      -1.24746      -1.45815       1.01089      0.636277      0.961863       1.09072      0.960873       1.06684       1.02346
  27   5 1713.5886    0.3225  0.2704  9.8752  0.0000  0.0133   0.0112   0.0275    0.0320   0.0000   441.5695     -0.535808       18.9322       1.34340      -4.09182     -0.325244      0.797028       1.11800       1.09122       1.13706       1.22920       1.25024
  27   6 1889.7603    0.5024  0.4836  9.9139 -0.0004  0.0158   0.0134   0.0405    0.0439   0.0000   439.9570     -0.922837       21.7909     -0.224761      -2.67955      0.245438      0.822844       1.13068       1.23783       1.25878       1.33602       1.23677
  27   7 2062.0359    0.7115  0.6420 10.2443  0.0000  0.0185   0.0161   0.0430    0.0527   0.0000   436.5786     -0.128670       16.6216      -1.82588      -3.08578      -1.98762       1.13211       1.56157       1.70545       1.90255       1.92479       1.91377
  27   8 2229.7471    1.0441  0.8874 10.5473  0.0000  0.0203   0.0203   0.0529    0.0757   0.0000   439.9525      -1.12585       18.1951      0.902459      -2.95157     -0.355020       1.13609       1.52070       1.64017       1.82779       1.87528       1.74521
  27   9 2390.9662    1.4404  1.0314 10.9912  0.0000  0.0212   0.0262   0.0587    0.0866   0.0000   440.0986       2.81002       13.1220      -1.77899       1.70234      -2.56746       1.23561       1.58855       1.77260       1.77349       1.86401       1.89031
  27  10 2547.5538    1.8999  1.0860 11.6129  0.0000  0.0215   0.0343   0.0603    0.0869   0.0000   441.7022       5.62533       11.9830     -0.495141       3.01293     -0.694383       1.29918       1.69037       1.79630       1.90852       1.92186       1.88394
  27  11 2702.1328    2.5517  1.0585 12.1358  0.0000  0.0215   0.0452   0.0576    0.0993   0.0000   437.2340       3.27841       19.7443       2.25474       2.20830      0.212379       1.20129       1.63850       1.81509       1.87753       1.91643       1.88287
  27  12 2855.4271    3.1639  0.9766 12.6120  0.0000  0.0208   0.0577   0.0530    0.1045   0.0000   440.6157       4.19411       12.7172       3.03311      -2.71823     -0.211974       1.19059       1.65598       1.72672       1.89456       1.83569       1.75736
  27  13 3007.1350    3.8361  0.9064 12.7780  0.0002  0.0186   0.0701   0.0479    0.1009   0.0000   440.1206       4.70382       17.7226       2.99895      -3.11568      -1.84007       1.12792       1.48797       1.57375       1.66393       1.70982       1.73596
  27  14 3157.4642    3.8505  1.0613 13.2986  0.0000  0.0220   0.0699   0.0576    0.0853   0.0000   440.2196       9.16596       16.0462       3.82220      0.746396     -0.947744       1.29983       1.79606       1.89334       2.04045       2.05344       2.03987
  27  15 3306.6185    3.4570  1.6482 12.8040  0.0000  0.0281   0.0536   0.0772    0.1051   0.0000   438.2112       5.72476       12.8004      -2.12803      -1.44699     -0.273668       1.67293       2.14800       2.49440       2.55691       2.61866       2.53184
  27  16 3455.3826    2.9218  2.3561 12.5275 -0.0001  0.0350   0.0410   0.0989    0.0811   0.0000   441.5265       8.75246       8.82902       2.66440       7.10601     -0.414211       2.02076       2.72978       2.95356       3.16807       3.14643       3.08977
  27  17 3603.6410    2.2927  3.6215 11.9646 -0.0001  0.0435   0.0261   0.1269    0.0537   0.0000   444.1590       12.7316       9.05397       2.72885      -5.83340      -8.30728       2.56056       3.31095       3.71651       3.91792       3.93825       3.87800
  27  18 3751.6559    1.8423  5.1837 11.5048  0.0000  0.0560   0.0191   0.1591    0.0456   0.0000   444.5668       11.0210       12.4051       8.47567      -2.35602      -5.21778       3.23133       4.18861       4.76692       4.92110       4.93538       4.87387
  27  19 3899.4831    1.4966  6.9719 11.3018  0.0000  0.0723   0.0165   0.2147    0.0406   0.0000   440.4185       11.0349       1.30622       9.74818       10.6067       5.40901       4.04456       5.41635       6.06051       6.24636       6.37153       6.23534
  27  20 4046.5987    1.1592  8.7027 11.1657  0.0042  0.0927   0.0156   0.3035    0.0382   0.0000   436.7704       10.2632       25.1973       17.2739     -0.134634      -2.64350       5.18946       6.76882       7.80124       8.18723       7.96965       7.87984
  27  21 4194.0444    0.8601  9.4967 11.1972  0.0005  0.1262   0.0175   0.4360    0.0356   0.0000   413.5345       11.0007       4.66692      -9.13865       16.0661       21.4616       6.81985       9.18083       10.4622       10.8406       10.7271       10.4731
  27  22 4340.7555    0.6637 10.4285 11.1398  0.0045  0.1697   0.0199   0.6625    0.0320   0.0000   436.5852       58.6980       28.4790      -13.9046      -7.77767      -17.4004       9.11280       12.1454       14.1845       14.1479       14.2981       13.8781
  28   3 1342.6416    0.1168  0.0926  9.8386  0.0000  0.0185   0.0097   0.0251    0.0238   0.0000   440.5479     -0.569144       22.0002      0.628703      -4.76596      0.851674      0.885341       1.10069       1.18645       1.30417       1.33835       1.82397
  28   4 1546.0381    0.2124  0.1628  9.7252  0.0000  0.0120   0.0105   0.0256    0.0263   0.0000   440.2061     -0.760750       20.7553     -0.660921      -2.43265       1.26717      0.710822       1.16726       1.81388       1.86323       2.00892       1.51696
  28   5 1732.7454    0.3508  0.2894  9.8274  0.0000  0.0122   0.0116   0.0287    0.0322   0.0000   439.0870     -0.153633       19.0387     0.0349308      -1.80193     -0.677284      0.727956      0.995883       1.07990       1.11041       1.12131       1.08950
  28   6 1910.1613    0.5088  0.4784  9.9817  0.0000  0.0157   0.0133   0.0380    0.0429   0.0000   442.1080      0.149056       16.3577       1.65480      -3.00266     -0.393246      0.877961       1.15771       1.21812       1.29686       1.40587       1.30368
  28   7 2083.9223    0.7950  0.6349 10.1656  0.0000  0.0166   0.0174   0.0408    0.0579   0.0000   440.1950     -0.606965       19.1232      0.662842      -1.51795       1.09136      0.864883       1.23260       1.31570       1.35337       1.45496       1.43146
  28   8 2252.8255    1.0907  0.8219 10.6626  0.0000  0.0181   0.0216   0.0483    0.0662   0.0000   438.8831       1.97434       16.7434      -2.26795      -2.49106       2.54126       1.07285       1.45089       1.57504       1.70764       1.70726       1.67423
  28   9 2415.3467    1.5243  1.0613 11.1877  0.0000  0.0218   0.0273   0.0561    0.0848   0.0000   439.3228       1.90400       12.8951      0.983529      -2.43499      0.225647       1.24250       1.66316       1.78745       1.92236       1.96906       1.98331
  28  10 2573.3993    2.1043  1.0542 11.5166  0.0000  0.0221   0.0364   0.0515    0.1023   0.0000   439.1220       4.48277       16.7485       3.89613      -1.65890      0.573036       1.24905       1.68133       1.86507       1.91207       1.92871       1.87803
  28  11 2729.3867    2.7293  0.9720 12.0797  0.0000  0.0197   0.0492   0.0515    0.0978   0.0000   438.7660       5.99749       15.4793       2.77744      -2.87126     -0.890186       1.16686       1.56511       1.64528       1.79126       1.76921       1.70945
  28  12 2883.7743    3.2719  1.0585 12.3703  0.0000  0.0213   0.0571   0.0539    0.1289   0.0000   440.4886       2.59173       13.8986      0.915219     -0.595708      -1.29103       1.19300       1.64807       1.74791       1.88519       1.87182       1.85103
  28  13 3036.3144    3.7924  0.9741 12.9074  0.0000  0.0200   0.0666   0.0502    0.0990   0.0000   438.8068       4.21002       16.2631       3.96788      -3.00974      -4.46371       1.13774       1.55491       1.66360       1.71799       1.81514       1.74861
  28  14 3187.2812    3.9282  1.2872 12.8805  0.0064  0.0235   0.0642   0.0620    0.1074   0.0000   439.1342       6.60647       16.3199       4.92896     -0.582500     -0.220766       1.31221       1.83517       1.86918       2.12974       2.07505       2.00926
  28  15 3337.4148    3.3946  1.5928 12.9377 -0.0045  0.0282   0.0526   0.0747    0.0806   0.0000   435.4505       8.09596       12.6415       7.34633       1.46403      -1.50838       1.50248       2.06333       2.21157       2.37156       2.36447       2.30799
  28  16 3486.9733    2.7336  2.6462 12.3136  0.0000  0.0367   0.0356   0.1011    0.0729   0.0000   441.9327       3.22556       11.3088       12.2993       5.56096       1.19909       2.02061       2.60999       2.99097       3.08466       3.19179       3.05240
  28  17 3635.9007    2.1868  3.8173 11.9410  0.0000  0.0469   0.0252   0.1272    0.0517   0.0000   439.1490       11.2064       7.78557     -0.540659      -2.68421       1.83443       2.58971       3.46642       3.91867       3.99958       4.03005       3.95768
  28  18 3784.6171    1.7609  5.4500 11.4781  0.0000  0.0587   0.0183   0.1679    0.0434   0.0000   435.6146       10.4876       20.0620      0.713505      -3.67198       3.32683       3.17744       4.18585       4.83886       4.87673       5.06460       4.90859
  28  19 3932.8361    1.4245  7.3004 11.2478  0.0000  0.0746   0.0153   0.2216    0.0377   0.0000   443.2183       6.68637       16.7387       10.5938       7.83033      0.787372       3.98216       5.27792       6.01327       6.35703       6.27176       6.16834
  28  20 4080.7217    1.0963  8.6302 11.1816  0.0000  0.0965   0.0159   0.3062    0.0370   0.0000   433.6340       21.1639       12.7968     -0.105184       1.63908      -1.40628       5.12434       6.86399       7.73577       8.15879       8.03025       7.89528
  28  21 4228.1824    0.8411  9.6731 11.2015  0.0011  0.1255   0.0175   0.4533    0.0324   0.0000   429.7734       21.7833       44.2633       38.1723     -0.432890      -14.3677       6.74039       8.78388       10.1797       10.5154       10.4106       10.2346
  29   3 1359.7991    0.0882  0.0548  9.8843  0.0000  0.0126   0.0098   0.0185    0.0227   0.0000   441.9268     -0.641069       21.2594     -0.139192      -4.46579     -0.346528      0.598368      0.873105      0.971518       1.03857      0.874263      0.810641
  29   4 1564.1317    0.2178  0.1803  9.8076  0.0000  0.0116   0.0093   0.0230    0.0264   0.0000   440.8345     -0.964017       20.9715       1.14108      -4.88788      0.714947      0.737267      0.974160       1.18276       1.25751       1.31357       1.40049
  29   5 1751.5555    0.3640  0.3143  9.8282  0.0000  0.0126   0.0114   0.0299    0.0326   0.0000   440.3899      -1.08721       20.6673      0.540570      -1.33901     -0.312772      0.642890      0.830097      0.935282      0.942888      0.967866      0.916702
  29   6 1930.2119    0.5357  0.5252 10.0191  0.0000  0.0165   0.0130   0.0370    0.0446   0.0000   440.0208      -1.00278       19.8649     -0.363158      -2.17091       1.20407      0.884305       1.13970       1.34876       1.29059       1.40331       1.33906
  29   7 2105.3107    0.7962  0.8074 10.2286  0.0000  0.0189   0.0159   0.0497    0.0617   0.0000   440.2442      -1.27400       17.3989      -1.69537     -0.936959      0.430792       1.03319       1.32000       1.48120       1.57790       1.61461       1.61101
  29   8 2275.3396    1.1686  0.8614 10.8104  0.0000  0.0186   0.0221   0.0503    0.0707   0.0000   440.7025       2.82496       16.0565      -1.73175      -5.90238      0.243521      0.987977       1.32430       1.48087       1.51378       1.55642       1.53251
  29   9 2439.0959    1.5334  1.0622 11.4907  0.0000  0.0215   0.0281   0.0604    0.0752   0.0000   442.0538       2.85269       16.1236      0.837933      -1.09592      -2.47982       1.20781       1.54104       1.72560       1.81263       1.86262       1.82258
  29  10 2598.7055    2.1400  1.1139 11.8333  0.0000  0.0213   0.0365   0.0603    0.0852   0.0000   438.5554       1.81408       18.2238       4.70959      -5.43729       2.22450       1.15988       1.57008       1.68783       1.80315       1.87037       1.86156
  29  11 2756.2058    2.6904  1.0901 12.2809  0.0000  0.0220   0.0460   0.0545    0.0901   0.0000   438.5306       2.12560       14.5010       2.73020      -2.74091     0.0487001       1.17082       1.54710       1.70275       1.78263       1.87517       1.78421
  29  12 2911.6756    3.4794  0.9636 12.5405  0.0000  0.0190   0.0599   0.0480    0.1217   0.0000   440.3172       5.10246       14.9275       3.07267      -2.61399       1.13100       1.11460       1.44942       1.49706       1.61701       1.66900       1.65990
  29  13 3065.0543    3.9356  1.1113 12.5939  0.0000  0.0202   0.0648   0.0564    0.1475   0.0000   440.1473       4.00026       12.7116       2.39064      -4.44086      -4.92857       1.13352       1.52574       1.67095       1.71189       1.73829       1.67616
  29  14 3216.8574    3.8017  1.4491 12.4942  0.0001  0.0243   0.0554   0.0632    0.1158   0.0000   442.9773       7.27702       15.8597      0.437461      -3.81482      -3.60252       1.27074       1.77198       1.90854       2.05730       1.99140       2.00601
  29  15 3367.7186    3.2213  1.8511 12.7561 -0.0038  0.0301   0.0450   0.0769    0.0698   0.0000   442.8484       7.65882       11.1780      0.557841     -0.378148     -0.925090       1.65703       2.29271       2.53708       2.50203       2.63367       2.55807
  29  16 3518.0426    2.6416  2.8331 12.3872  0.0003  0.0372   0.0325   0.1049    0.0582   0.0000   448.3724       15.4333       10.1973       7.52681       3.58454       2.40968       2.00079       2.71175       2.99696       3.07063       3.25616       3.11890
  29  17 3667.9121    2.1087  4.2118 11.7560  0.0000  0.0482   0.0228   0.1346    0.0519   0.0000   439.6990       8.82497       16.1741       12.7628       2.73935       2.84091       2.55371       3.44887       3.82077       3.94396       4.04796       4.00466
  29  18 3817.0291    1.7167  6.0341 11.4070  0.0000  0.0604   0.0172   0.1788    0.0417   0.0000   440.0661       12.1907       16.1429       14.3231     -0.132559      0.866470       3.28056       4.26860       4.84963       4.99768       5.22434       5.05546
  29  19 3965.8880    1.3205  7.3311 11.3189  0.0000  0.0769   0.0157   0.2338    0.0371   0.0000   436.7619       14.1003       3.53809      -8.05225      -4.45188       1.51072       4.10473       5.53389       6.22215       6.41221       6.82111       6.68758
  29  20 4114.3981    1.0258  9.0415 11.2660 -0.0035  0.1036   0.0164   0.3417    0.0343   0.0000   442.9733      -1.30757       16.6501       13.1634      -10.8007       13.1616       5.38795       7.08399       8.21015       8.36418       8.56242       8.29198
  29  21 4262.7774    0.7683  9.5961 11.2349 -0.0020  0.1350   0.0184   0.4967    0.0315   0.0000   438.2906       9.74317       2.90050       12.6209       14.1924       5.14883       6.85774       9.11791       10.6907       10.7190       10.9187       10.4519
  30   4 1581.9011    0.2132  0.1753  9.8589  0.0000  0.0103   0.0093   0.0240    0.0253   0.0000   440.8920     -0.422051       22.3778     -0.383489      -2.24481     -0.311945      0.500732      0.716897      0.709322      0.816133      0.759694      0.785531
  30   5 1770.0500    0.3779  0.3595  9.8502  0.0000  0.0136   0.0110   0.0310    0.0342   0.0000   439.4247      0.552574       20.2547     0.0984204      -2.57509       1.47203      0.765773       1.02902       1.09921       1.19090       1.24286       1.22503
  30   6 1949.9485    0.5813  0.5687  9.9498  0.0000  0.0157   0.0133   0.0378    0.0468   0.0000   440.5582     -0.126649       19.4266     -0.718415     -0.773190       1.12548      0.833535       1.13373       1.25456       1.30506       1.28975       1.24137
  30   7 2126.3650    0.8364  0.7745 10.2188  0.0000  0.0185   0.0162   0.0434    0.0642   0.0000   440.4543      -1.75352       20.5006       2.96511     -0.938199     -0.341981      0.943618       1.24880       1.40434       1.50419       1.49084       1.40560
  30   8 2297.3936    1.1707  0.8682 11.0134 -0.0001  0.0195   0.0222   0.0489    0.0648   0.0000   439.3577     -0.187703       19.7668       1.56348      -3.95226      -3.07251       1.00454       1.33123       1.49196       1.61360       1.60719       1.53354
  30   9 2462.2981    1.7135  1.0462 11.4815  0.0000  0.0208   0.0303   0.0561    0.0835   0.0000   438.7248       3.48801       15.6232      0.893182     -0.482327      -3.20971       1.18710       1.54119       1.66727       1.71444       1.73914       1.67824
  30  10 2623.5524    2.3279  1.1273 11.4501  0.0000  0.0203   0.0375   0.0537    0.1156   0.0000   440.3799       3.96207       15.8382       4.64995       2.42644       1.80378       1.08516       1.42739       1.49258       1.62592       1.67907       1.64952
  30  11 2782.5737    2.9264  0.9917 12.1844  0.0000  0.0192   0.0495   0.0490    0.0951   0.0000   440.9454       4.40744       15.0541      -1.27205      -1.11458     -0.714744       1.02357       1.36675       1.54155       1.61279       1.68563       1.56635
  30  12 2939.1957    3.6398  0.9373 12.8138  0.0000  0.0188   0.0640   0.0469    0.0889   0.0000   438.8584       4.85800       15.2301      0.636764       1.09942       1.85333      0.981684       1.35581       1.40614       1.61671       1.61705       1.53655
  30  13 3093.4642    3.9767  1.0284 13.0980  0.0000  0.0204   0.0677   0.0515    0.1040   0.0000   441.0986       6.45768       13.5755       4.80993       2.03501       1.19919       1.05460       1.46580       1.57259       1.63594       1.67698       1.67814
  30  14 3246.1297    3.6676  1.4148 13.1302  0.0000  0.0250   0.0564   0.0663    0.0766   0.0000   439.8301       8.73037       14.9162       1.62782      -1.16847       4.32217       1.30613       1.78949       1.88462       2.10413       2.10661       2.12858
  30  15 3397.8655    3.1575  2.1111 12.4121 -0.0000  0.0294   0.0390   0.0796    0.0687   0.0000   441.4065       8.28640       11.7006       1.85883       4.73483       1.19287       1.52541       2.02578       2.25363       2.33618       2.39055       2.31767
  30  16 3548.7887    2.4845  3.1584 12.3109  0.0000  0.0398   0.0287   0.1116    0.0503   0.0000   439.3527       9.24305       7.71294       4.27901       5.95766       4.03744       1.99300       2.77809       3.02547       3.18523       3.23556       3.20897
  30  17 3699.2884    2.0647  5.0474 11.5517  0.0000  0.0516   0.0201   0.1457    0.0471   0.0000   442.5762       6.65238       7.43942       9.31350       2.56722      -2.24029       2.69447       3.57302       4.03992       4.10553       4.31617       4.20550
  30  18 3849.1474    1.6068  6.2869 11.3769 -0.0000  0.0629   0.0165   0.1869    0.0400   0.0000   435.8115       14.8625       18.7465       12.9652       5.60355       6.28719       3.26897       4.28766       4.97131       4.96918       5.19055       4.99597
  30  19 3998.6564    1.2872  8.0925 11.1922  0.0000  0.0810   0.0147   0.2472    0.0358   0.0000   442.1924       13.0803       5.36683      -8.46084      -7.33842      -9.73852       4.06415       5.39471       6.09618       6.45314       6.46870       6.36715
  30  20 4147.8160    0.8919  8.6764 11.3216 -0.0072  0.1134   0.0179   0.3875    0.0347   0.0000   431.6432       2.93024       31.2875       23.2887       9.88485      -2.08188       5.43101       7.42178       8.42018       8.80452       8.61389       8.47679
  30  21 4296.3355    0.6828  9.2491 11.2629  0.1569  0.1461   0.0267   0.7158    0.0368   0.0000   440.7099       31.1508       7.96851       2.46518       24.5094       13.1163       7.08814       9.29052       11.2403       11.1422       11.1723       10.9336
  31   4 1599.3255    0.2309  0.1895  9.8008  0.0000  0.0103   0.0093   0.0228    0.0258   0.0000   440.4820    -0.0383918       21.3482      0.439729      -1.77860     -0.176248      0.530767      0.605927      0.760900      0.785506      0.753475      0.878373
  31   5 1788.2535    0.3912  0.3598  9.8509  0.0000  0.0137   0.0112   0.0308    0.0340   0.0000   439.7695      0.199265       19.1337      0.969414      -3.21349      -1.43359      0.662268      0.902552      0.999591       1.10787       1.05091       1.01414
  31   6 1969.4263    0.6125  0.5495  9.9571 -0.0000  0.0160   0.0137   0.0359    0.0488   0.0000   440.2146       1.39903       21.9987       1.76512      -2.77711     -0.545630      0.801901       1.02532       1.18853       1.16355       1.33285       1.31118
  31   7 2147.0568    0.8878  0.7023 10.4298  0.0000  0.0174   0.0175   0.0398    0.0569   0.0000   440.2790      0.814779       19.1812       1.14834      -1.82222      0.359211      0.813049       1.14894       1.24618       1.31521       1.32960       1.31883
  31   8 2318.9587    1.2918  0.9956 10.7515 -0.0010  0.0194   0.0224   0.0532    0.0813   0.0000   441.7834     0.0144609       18.2569    -0.0113075      -1.21516     -0.394006      0.957574       1.27246       1.41307       1.51208       1.55991       1.53109
  31   9 2484.9998    1.7176  1.0076 11.4561  0.0000  0.0201   0.0296   0.0512    0.0793   0.0000   439.9303       1.32716       16.7939       1.49140      -2.86849       2.99286       1.03889       1.39427       1.52296       1.61021       1.70322       1.60584
  31  10 2647.9214    2.3887  1.0706 11.9236  0.0000  0.0202   0.0399   0.0541    0.0946   0.0000   442.0490       3.26501       15.5250       5.40844      -2.25492      -2.62430      0.998698       1.35493       1.49769       1.57516       1.67404       1.56894
  31  11 2808.4276    3.0553  1.1031 12.1794  0.0000  0.0201   0.0492   0.0525    0.1066   0.0000   441.4973       3.46480       16.4907      0.346995      -5.11223    -0.0706807       1.05497       1.44335       1.52150       1.62060       1.67752       1.64243
  31  12 2966.2267    3.6543  1.0051 12.6305 -0.0000  0.0186   0.0607   0.0493    0.0990   0.0000   438.9187       4.24303       16.8148       1.08629      -1.60194       1.33643      0.936116       1.25471       1.35170       1.48818       1.56178       1.47796
  31  13 3121.3922    3.9707  1.2389 12.9780  0.0000  0.0233   0.0623   0.0545    0.1152   0.0000   439.4316       4.95982       13.2698       1.33974      -2.40686      0.942335       1.16714       1.56883       1.63543       1.78486       1.78083       1.72415
  31  14 3274.8884    3.6924  1.4771 12.9557  0.0000  0.0245   0.0536   0.0645    0.0883   0.0000   440.7276       7.63043       20.2847       3.24470      -3.59824       2.72473       1.25794       1.69563       1.88545       1.97302       2.08749       1.98793
  31  15 3427.4860    2.9901  2.1292 12.5909  0.0000  0.0300   0.0375   0.0837    0.0603   0.0000   438.7742       8.21970       10.2585       1.50889       1.85257      -2.23684       1.47318       2.01082       2.19118       2.29100       2.38058       2.35960
  31  16 3579.3785    2.3558  3.5630 11.9866  0.0000  0.0413   0.0242   0.1114    0.0494   0.0000   439.6904       6.25929       11.7309       8.25232      -2.78209      -4.31043       2.08566       2.73602       3.15687       3.24287       3.34797       3.24350
  31  17 3730.5623    1.8884  4.9216 11.6867  0.0000  0.0533   0.0196   0.1479    0.0437   0.0000   436.8196       10.0661       29.0201       13.5059      -9.21484     -0.473120       2.61040       3.58752       3.99105       4.15203       4.23512       4.14573
  31  18 3880.9308    1.5158  6.7427 11.3332  0.0000  0.0668   0.0156   0.1969    0.0381   0.0000   439.1600       10.5954       25.5314       7.34856      -10.7699      -3.39408       3.29207       4.44408       4.99171       5.22663       5.28437       5.19840
  31  19 4031.2189    1.2127  8.2386 11.2222 -0.0000  0.0858   0.0148   0.2613    0.0351   0.0000   437.6502       3.51947       24.5161       5.81200      -7.49420     -0.646056       4.05656       5.53815       6.25914       6.52747       6.64263       6.46342
  31  20 4180.7749    0.8888  8.9533 11.3273  0.0074  0.1111   0.0186   0.4143    0.0333   0.0000   433.6856       9.85594       24.0855       12.0373      -13.3615       15.0042       5.39647       7.07226       8.23721       8.53377       8.70530       8.56026
  32   3 1409.4167    0.1305  0.1069  9.8223  0.0000  0.0163   0.0092   0.0351    0.0228   0.0000   439.7443      0.709744       21.5930      0.818934      -5.10957      0.165941      0.910770       1.22431       1.61617       1.48221       1.60308       1.65772
  32   4 1616.4238    0.2513  0.2167  9.8261  0.0000  0.0103   0.0095   0.0264    0.0259   0.0000   441.2811     0.0465907       20.0177      0.498114      -3.30655       1.03468      0.503859      0.657653      0.706696      0.812798      0.750961      0.732744
  32   5 1806.1775    0.3968  0.4298  9.8888  0.0000  0.0281   0.0115   0.0366    0.0359   0.0000   439.9253     -0.334030       20.2442      -1.02617      -3.69092     -0.541794       1.84321       3.24063       3.83372       4.32847       4.23802       5.11903
  32   6 1988.6234    0.6165  0.6327 10.0192  0.0000  0.0169   0.0130   0.0391    0.0488   0.0000   440.5464      -1.31804       19.5976      0.407428      -3.23917      -2.54160      0.805576       1.05476       1.22427       1.31883       1.28592       1.35327
  32   7 2167.3406    0.9552  0.8351 10.1733  0.0001  0.0178   0.0172   0.0444    0.0738   0.0000   440.5013     -0.440718       20.4025     -0.102779     -0.860363      -2.24518      0.861827       1.16295       1.29362       1.35713       1.39270       1.33513
  32   8 2340.0838    1.3297  1.0470 10.8056 -0.0011  0.0202   0.0224   0.0531    0.0801   0.0000   441.7537     0.0112854       15.2879       3.02894     -0.868508     0.0214924      0.941169       1.31282       1.40502       1.47760       1.54043       1.51390
  32   9 2507.3029    1.8577  1.1857 11.2946  0.0000  0.0213   0.0291   0.0568    0.0935   0.0000   438.9544       1.49843       18.4425      0.653985     -0.597483      0.102081       1.02291       1.37643       1.47969       1.63121       1.59718       1.55794
  32  10 2671.7304    2.4996  1.1180 11.9086 -0.0005  0.0209   0.0399   0.0526    0.1011   0.0000   442.0678       1.25778       18.0918       1.94701      -1.62093       1.54273       1.01870       1.38837       1.45236       1.56875       1.59414       1.50641
  32  11 2833.7562    3.2238  1.0077 12.3216  0.0000  0.0186   0.0529   0.0492    0.0971   0.0000   439.6594       3.20178       19.8809       2.16075      -2.21337       1.03205      0.911098       1.27611       1.35626       1.50050       1.47741       1.45300
  32  12 2992.7807    3.7534  1.0385 12.7768  0.0000  0.0191   0.0614   0.0499    0.0955   0.0000   440.5834       3.31344       16.1385       1.30870    -0.0353349      -1.25631      0.952691       1.24101       1.38605       1.41214       1.53427       1.44627
  32  13 3149.0116    3.9314  1.1643 13.0436  0.0000  0.0218   0.0626   0.0536    0.1019   0.0000   440.6379       8.03921       15.3638       2.87700      -1.99215       1.44301       1.05304       1.45477       1.53409       1.67882       1.63960       1.63514
  32  14 3303.4277    3.5541  1.6490 12.8660  0.0000  0.0258   0.0491   0.0689    0.0845   0.0000   440.8863       5.66817       19.0930       2.04859       2.48146     -0.843850       1.28622       1.71346       1.87633       2.00246       2.03706       2.03428
  32  15 3456.8737    2.9014  2.3023 12.5128  0.0000  0.0316   0.0353   0.0847    0.0594   0.0000   438.8171       8.92180       13.3153       2.38840       4.50372       1.98651       1.54305       2.11692       2.29692       2.41804       2.49037       2.35533
  32  16 3609.5316    2.2492  3.9528 11.8993  0.0000  0.0433   0.0221   0.1184    0.0444   0.0000   437.6965       6.73193       13.5131       2.66649       5.92007      -1.66524       2.09359       2.79673       3.20354       3.26725       3.44375       3.35261
  32  17 3761.3798    1.8550  5.6479 11.4706  0.0000  0.0548   0.0172   0.1603    0.0406   0.0000   440.3942       14.4512       5.54633       6.28912      -4.81010     -0.425327       2.64253       3.51536       4.00741       4.12500       4.21089       4.18027
  32  18 3912.5330    1.4691  7.3404 11.2778 -0.0007  0.0697   0.0147   0.2089    0.0356   0.0000   429.3839       19.5942       25.3641       3.98043      -8.65913     -0.355996       3.38273       4.41131       5.09086       5.26553       5.54037       5.45579
  32  19 4063.3487    1.1334  8.5521 11.2467  0.0000  0.0903   0.0154   0.2895    0.0346   0.0000   431.4648       22.4759       41.1185      -3.58774      -12.2665       11.8709       4.25040       5.67889       6.57264       6.64792       6.97324       6.82390
  32  20 4213.7845    0.7756  8.7996 11.3856  0.0081  0.1274   0.0215   0.5088    0.0330   0.0000   445.5961       18.7338       16.1140       3.21516       2.06540      -9.69409       5.77641       7.73160       9.13733       9.25040       9.42730       9.31795
  33   2 1193.8730    0.0658  0.0556  9.9120  0.0000  0.0147   0.0102   0.0298    0.0210   0.0000   439.9054     -0.648816       23.4158       1.54007      -3.90593     -0.486793      0.660880      0.976141       1.03496       1.03241      0.957217       1.06554
  33   3 1425.4131    0.1405  0.1149  9.8360  0.0000  0.0115   0.0086   0.0270    0.0225   0.0000   440.8329     -0.833892       20.4786      0.121876      -1.68422      0.260238      0.669429      0.963407       1.04215       1.04352       1.02346      0.992257
  33   4 1633.2378    0.2658  0.2625  9.8216  0.0000  0.0123   0.0091   0.0275    0.0269   0.0000   442.1549       1.60202       23.1779     -0.888103      -3.34498      -1.03576      0.638328      0.839320      0.926610       1.01770       1.07263      0.948350
  33   5 1823.8121    0.4230  0.4865  9.8523  0.0000  0.0164   0.0103   0.0355    0.0379   0.0000   442.0056    -0.0822234       21.8817       1.78960      -4.50156     -0.379088      0.723516       1.04710       1.15390       1.17781       1.24199       1.23549
  33   6 2007.6377    0.6793  0.6271 10.0288  0.0000  0.0160   0.0140   0.0379    0.0514   0.0000   441.1719      -1.44546       22.7187     -0.685410      -3.20763     -0.262731      0.760814       1.06009       1.18613       1.22705       1.31659       1.32867
  33   7 2187.3282    0.9749  0.8832 10.1598 -0.0002  0.0189   0.0167   0.0442    0.0789   0.0000   439.4284       2.49715       19.0821       1.35887      -4.00330     0.0214585      0.885289       1.24983       1.33020       1.47138       1.54775       1.54074
  33   8 2360.8359    1.3808  1.0752 10.8710  0.0000  0.0201   0.0224   0.0524    0.0840   0.0000   440.0981       1.07906       17.7140     -0.898002      -2.05220     -0.876192      0.959643       1.28205       1.39850       1.50185       1.55891       1.52005
  33   9 2529.1823    1.9338  1.0321 11.5524  0.0000  0.0194   0.0318   0.0504    0.0863   0.0000   441.2533      0.970268       17.3531     -0.555362      -2.94566     -0.641243      0.993709       1.37583       1.50022       1.60005       1.60110       1.60141
  33  10 2695.0658    2.6069  1.0707 12.0278  0.0000  0.0196   0.0418   0.0501    0.0925   0.0000   440.6270       3.57353       19.1094     -0.518734      -1.10708      -1.31293      0.988903       1.34562       1.47385       1.56714       1.62837       1.56718
  33  11 2858.6177    3.1848  1.0424 12.4970  0.0000  0.0188   0.0511   0.0505    0.0912   0.0000   439.6252       2.23962       16.6405       1.91683     -0.304991     -0.972045      0.903237       1.20915       1.26998       1.44513       1.44570       1.44226
  33  12 3018.8937    3.8637  1.0609 12.9206  0.0000  0.0189   0.0619   0.0508    0.0905   0.0000   439.1968       5.60206       13.1859       1.66645      0.113503      0.320470      0.923849       1.24083       1.36855       1.44054       1.46773       1.50347
  33  13 3176.1787    3.8583  1.2209 13.3103 -0.0002  0.0224   0.0619   0.0574    0.0862   0.0000   439.8157       8.28918       17.0080       4.23144      -2.98328     -0.331642       1.10176       1.49926       1.63012       1.82158       1.79739       1.81280
  33  14 3331.5642    3.3400  1.6958 12.9916  0.0000  0.0265   0.0467   0.0707    0.0742   0.0000   443.1736       7.05083       11.6962       2.34518      -1.08726       3.72134       1.28192       1.71942       1.89515       2.02626       2.12996       2.03079
  33  15 3485.8909    2.6964  2.7472 12.4474 -0.0000  0.0343   0.0298   0.0950    0.0498   0.0000   445.8723       9.37506       13.1203       7.07844       4.05690      -1.07592       1.60139       2.17113       2.45148       2.58374       2.65329       2.60353
  33  16 3639.3663    2.1218  3.9961 11.9670  0.0000  0.0444   0.0207   0.1209    0.0388   0.0000   440.3294       6.22695       13.2366       7.95464       7.19267      -1.53665       2.00988       2.70135       3.14013       3.19182       3.25078       3.21721
  33  17 3791.8700    1.7475  5.9528 11.5329  0.0000  0.0586   0.0165   0.1673    0.0374   0.0000   432.7937       13.9094       27.3465       5.35422       5.21489      -13.0608       2.66847       3.62714       4.11862       4.25736       4.34558       4.26096
  33  18 3943.6629    1.4215  7.6407 11.2719  0.0000  0.0733   0.0141   0.2126    0.0342   0.0000   436.9475       13.4627       17.1981      -3.39702      -11.2592       8.34301       3.31064       4.50872       5.09653       5.37696       5.43968       5.37072
  33  19 4094.9171    1.0820  9.0213 11.2829  0.0000  0.0953   0.0158   0.3214    0.0332   0.0000   440.9904       18.8571       24.8076      -9.16210      -11.2447      -8.58302       4.34936       5.92480       6.66933       6.94008       7.24574       7.15233
  34   3 1441.1248    0.1333  0.1107  9.7687  0.0000  0.0110   0.0085   0.0265    0.0221   0.0000   441.4651      0.160403       21.3737      0.427947      -3.85431     -0.461892      0.482951      0.597619      0.747175      0.798805      0.970366      0.957699
  34   4 1649.7393    0.2770  0.2816  9.7275  0.0000  0.0118   0.0089   0.0274    0.0275   0.0000   441.0147     -0.481362       21.6253      -1.29628      -3.52055      -1.34521      0.561585      0.732757      0.767110      0.828310      0.893795      0.890919
  34   5 1841.2454    0.4571  0.3753  9.9091  0.0001  0.0116   0.0119   0.0295    0.0341   0.0000   441.0454     0.0986459       21.5853      0.938827      -1.48127      0.362557      0.565299      0.748044      0.835556      0.860064      0.862479      0.853641
  34   6 2026.3518    0.6941  0.5834 10.2207  0.0001  0.0154   0.0148   0.0365    0.0472   0.0000   440.6758      -1.18866       19.8458     0.0355010      -2.33795    -0.0554338      0.694236      0.945510      0.966874       1.09954       1.09300       1.09517
  34   7 2207.0514    1.0290  0.9094 10.4627  0.0000  0.0183   0.0180   0.0482    0.0697   0.0000   441.0539     -0.589362       19.6889       2.05875      -1.45151     -0.305973      0.822715       1.11513       1.19903       1.36739       1.33910       1.33338
  34   8 2381.2632    1.4406  1.1592 10.8985  0.0000  0.0212   0.0226   0.0550    0.0890   0.0000   439.7023      0.966246       20.5732       2.28337      -3.60574       2.01272      0.991038       1.40814       1.49045       1.64825       1.61223       1.60635
  34   9 2550.6741    2.0711  1.1876 11.4901  0.0000  0.0206   0.0317   0.0551    0.0966   0.0000   441.6799       4.55274       19.3928      -1.86424     -0.492425      -1.60085      0.948326       1.31850       1.41916       1.51902       1.55564       1.55332
  34  10 2718.0173    2.6447  1.1164 12.1662  0.0000  0.0198   0.0419   0.0540    0.0867   0.0000   440.1778       2.42644       19.5957       2.27522     -0.450877      -2.26720      0.895733       1.27492       1.34163       1.50487       1.52770       1.48105
  34  11 2883.0072    3.5199  0.8916 12.6376  0.0000  0.0172   0.0582   0.0421    0.0858   0.0000   440.6492       3.77904       16.1906       2.30412      -4.83041      0.184461      0.804927       1.09683       1.18825       1.27743       1.28033       1.27089
  34  12 3044.5262    3.9354  1.0173 13.1622  0.0000  0.0182   0.0642   0.0506    0.0759   0.0000   439.0592       6.28089       16.2732       4.14307     -0.853543       1.75360      0.879341       1.16896       1.30772       1.37931       1.48769       1.43441
  34  13 3202.8861    3.8540  1.2271 13.1283 -0.0000  0.0216   0.0589   0.0552    0.0830   0.0000   440.3661       5.44290       14.6974       2.31800      0.312020       1.21646       1.01807       1.39156       1.51358       1.61962       1.64901       1.62622
  34  14 3359.3477    3.2843  1.8255 12.8678  0.0000  0.0265   0.0432   0.0719    0.0667   0.0000   439.6392       7.56764       10.2492     -0.371887     -0.637320    -0.0216954       1.21944       1.63306       1.83009       1.92170       2.00475       1.94150
  34  15 3514.4530    2.5313  3.1275 12.3425  0.0000  0.0377   0.0269   0.1032    0.0463   0.0000   440.9625       8.44921       7.28805       5.94034      -3.07732      -3.12491       1.70042       2.35594       2.61549       2.75967       2.84824       2.83721
  34  16 3668.7413    2.0423  4.3520 11.8658  0.0000  0.0457   0.0195   0.1271    0.0378   0.0000   439.9528       10.5792       13.8327       4.59714       2.84607      0.576026       2.06733       2.77118       3.17708       3.31196       3.47279       3.41229
  34  17 3822.0586    1.6900  6.0924 11.5046  0.0000  0.0600   0.0157   0.1661    0.0354   0.0000   433.9219       17.7588       15.3209       4.75384      -14.8710      -1.87270       2.60409       3.63069       4.06236       4.28187       4.28204       4.31868
  34  18 3974.7428    1.3502  7.9268 11.2794 -0.0001  0.0779   0.0145   0.2263    0.0338   0.0000   439.8494       11.0373       19.9584       1.56949       4.68648      0.333928       3.41005       4.55617       5.28496       5.44515       5.56133       5.63367
  34  19 4126.6880    0.9553  8.8705 11.3554  0.0000  0.1052   0.0169   0.3615    0.0322   0.0000   423.1504       11.3973       35.2869     -0.848223      -7.40534     -0.914967       4.56670       6.19721       7.05520       7.44462       7.55595       7.44881
  35   2 1221.9247    0.0546  0.0238  9.8996  0.0000  0.0165   0.0122   0.0140    0.0201   0.0000   442.3719       2.29410       23.1481       5.80460       3.46030    -0.0803416      0.905044      0.907663       1.07737       1.32649       1.23664       1.10040
  35   3 1456.6305    0.1547  0.1088  9.7548  0.0000  0.0096   0.0091   0.0224    0.0220   0.0000   441.2025      0.289230       21.1586      0.364425      -2.76570    -0.0257632      0.462798      0.449456      0.593331      0.699928      0.624416      0.608958
  35   4 1665.9598    0.2861  0.2663  9.8037  0.0000  0.0111   0.0091   0.0260    0.0266   0.0000   440.9771     -0.108227       21.2043    -0.0360160      -2.68137       1.42926      0.539797      0.698650      0.774767      0.838775      0.923305      0.909446
  35   5 1858.4472    0.4793  0.4325  9.9181  0.0000  0.0129   0.0116   0.0316    0.0359   0.0000   440.6246     -0.829058       22.8377      -1.10926      -1.54571       2.25816      0.619978      0.828669      0.921816      0.964371      0.949375      0.907175
  35   6 2044.8426    0.7191  0.6179 10.2896  0.0000  0.0149   0.0145   0.0370    0.0462   0.0000   441.6794       1.30949       21.4965     -0.445517      -1.81962      -1.41957      0.688114      0.932198       1.03001       1.15277       1.11688       1.09438
  35   7 2226.3933    1.0787  0.8377 10.6229  0.0000  0.0168   0.0189   0.0439    0.0627   0.0000   440.6821     0.0817545       20.4786       2.39622      -1.31534      0.176886      0.769538       1.00887       1.11386       1.21548       1.31588       1.28224
  35   8 2401.3950    1.5452  1.1183 11.0369  0.0000  0.0201   0.0241   0.0523    0.0857   0.0000   440.2674       1.60269       22.1273       1.57936      -2.83225       1.83077      0.936960       1.22902       1.33969       1.45427       1.45599       1.46160
  35   9 2571.8805    2.1347  1.1420 11.5738  0.0000  0.0205   0.0324   0.0511    0.0946   0.0000   439.3694       1.36275       21.6327       1.89076      -1.00543      -2.15152      0.901000       1.23519       1.32288       1.40395       1.45944       1.41028
  35  10 2740.6195    2.7000  1.1177 12.2473  0.0000  0.0201   0.0420   0.0512    0.0855   0.0000   441.2901       4.83407       16.8316       1.27675     -0.279219      0.188073      0.893217       1.20022       1.31724       1.42722       1.48057       1.49440
  35  11 2906.8405    3.6513  1.0699 12.2506  0.0000  0.0181   0.0550   0.0474    0.1266   0.0000   440.5513       3.11292       17.9413       2.08994      -2.96729       1.58034      0.842467       1.12478       1.17178       1.34262       1.33305       1.33027
  35  12 3069.6706    4.1056  1.0637 13.1027  0.0000  0.0187   0.0645   0.0495    0.0888   0.0000   441.5275       6.47675       16.6125       2.81994      -2.27855      0.520736      0.843581       1.17590       1.28056       1.38772       1.40271       1.43777
  35  13 3229.2815    3.8094  1.4843 12.8324 -0.0000  0.0225   0.0515   0.0617    0.0763   0.0000   442.5812       5.70931       13.7254       1.95259      -5.92252      -1.71386       1.00292       1.32652       1.50544       1.56345       1.65350       1.60394
  35  14 3386.7765    3.2759  1.9461 12.6878  0.0000  0.0267   0.0403   0.0729    0.0619   0.0000   439.7190       8.00263       11.9702       3.28304     -0.678293       5.01676       1.15488       1.57477       1.73332       1.81436       1.90086       1.87608
  35  15 3542.9003    2.5155  3.2989 12.2706  0.0000  0.0376   0.0260   0.1020    0.0455   0.0000   436.8482       11.2193       17.9058       1.81400      -1.42607     -0.870066       1.63965       2.20465       2.49875       2.55770       2.66403       2.62341
  35  16 3697.9883    1.9770  4.7555 11.7765  0.0000  0.0474   0.0184   0.1369    0.0368   0.0000   436.7249       6.85488       22.1651       8.46297      -4.61860      -2.92692       2.06642       2.74364       3.18078       3.28615       3.45202       3.41026
  35  17 3852.0699    1.5957  6.6363 11.4277 -0.0001  0.0620   0.0153   0.1815    0.0351   0.0000   441.2004       10.5144       17.2669       4.15594      -1.05760       2.70054       2.73004       3.59683       4.15794       4.28595       4.45777       4.42080
  35  18 4005.3833    1.2242  8.1026 11.3750  0.0007  0.0850   0.0155   0.2591    0.0331   0.0000   432.9344       22.8902       32.8881      0.209605      -6.66271      -1.63278       3.51968       4.95917       5.42482       5.81735       5.88181       5.83847
  35  19 4157.9657    0.9437  9.1139 11.3567 -0.0038  0.1074   0.0174   0.3800    0.0304   0.0000   435.5484       7.68351       13.0719       10.0605      -10.0573      -3.94257       4.50731       6.14878       6.99004       7.25375       7.51482       7.37808
  36   3 1471.8469    0.1645  0.1289  9.7885  0.0000  0.0119   0.0084   0.0253    0.0220   0.0000   441.8646     -0.337397       20.2302      0.524136      -2.56220     -0.174877      0.725803       1.18044       1.33483       1.37026       1.19134      0.907783
  36   4 1681.9085    0.2964  0.2699  9.7783  0.0000  0.0108   0.0092   0.0257    0.0275   0.0000   441.3430    -0.0789898       23.0612     0.0288111      -2.64245       1.00631      0.508727      0.634925      0.789448      0.927183      0.944793      0.812776
  36   5 1875.4327    0.4958  0.5292  9.8571 -0.0000  0.0148   0.0110   0.0364    0.0394   0.0000   440.1436     -0.823068       21.9376     -0.344483      -4.15388      -1.51210      0.644378      0.905422      0.949228       1.05156       1.08914       1.08421
  36   6 2063.1150    0.7430  0.7104 10.1816  0.0000  0.0162   0.0140   0.0411    0.0519   0.0000   439.9840       1.43722       21.5705      -1.00247      -2.22640       1.53207      0.683867      0.923565       1.01442       1.13986       1.17881       1.17714
  36   7 2245.5481    1.0866  0.9888 10.6275  0.0000  0.0192   0.0180   0.0483    0.0682   0.0000   443.8314       3.09088       19.9036      0.250564      -1.61495      -1.51434      0.826136       1.10684       1.25902       1.31396       1.42168       1.35644
  36   8 2421.1234    1.5990  1.2270 11.0584  0.0129  0.0204   0.0244   0.0578    0.0883   0.0000   441.1084       3.12133       21.0491      0.739266     -0.444170      -1.10624      0.910195       1.23789       1.32592       1.46005       1.50750       1.53049
  36   9 2592.7802    2.2679  1.1108 11.5959  0.0000  0.0192   0.0340   0.0498    0.0955   0.0000   440.7046       3.46392       21.3035       1.92297      -1.11254       2.24102      0.848440       1.15977       1.27143       1.32504       1.42630       1.43478
  36  10 2762.8069    2.8502  1.1009 12.3528 -0.0000  0.0200   0.0440   0.0501    0.0884   0.0000   441.7156       3.47949       17.4962       1.13414      -2.15412      -1.97490      0.860404       1.21074       1.26927       1.35717       1.45473       1.42789
  36  11 2930.3553    3.6882  1.0387 12.6512  0.0000  0.0182   0.0565   0.0470    0.0907   0.0000   441.0589       4.09292       19.3578      -1.33595      -3.98811      -1.47826      0.779139       1.10573       1.18091       1.27022       1.34963       1.30723
  36  12 3094.3412    4.0548  1.1555 12.9637 -0.0000  0.0195   0.0608   0.0522    0.0956   0.0000   441.0020       8.15047       18.8972       3.91089       1.57340      -1.15673      0.893713       1.21423       1.30423       1.40711       1.42501       1.40809
  36  13 3255.1810    3.8141  1.4651 12.9098  0.0000  0.0228   0.0523   0.0611    0.0798   0.0000   439.2521       5.29019       14.5544       2.46399      -3.07311       1.17378      0.966905       1.35558       1.47125       1.57419       1.60461       1.56802
  36  14 3413.8134    3.1271  2.1550 12.6041  0.0000  0.0284   0.0362   0.0768    0.0554   0.0000   443.5043       7.55572       10.4394      -1.37860       2.51553      -2.75270       1.20855       1.64182       1.85803       1.89996       2.01664       1.94342
  36  15 3570.9794    2.3841  3.6352 12.0958  0.0000  0.0398   0.0234   0.1058    0.0443   0.0000   435.8355       9.16251       16.2436       3.55821      -5.29871      -2.65801       1.66635       2.26953       2.60772       2.67188       2.84158       2.73189
  36  16 3726.6968    1.9364  5.4428 11.5872  0.0000  0.0498   0.0167   0.1430    0.0357   0.0000   438.4943       7.89712       15.2987       2.92643      -10.7219     -0.210279       2.16682       2.87654       3.30658       3.43824       3.55431       3.53014
  36  17 3881.5713    1.4741  6.7502 11.4868  0.0000  0.0654   0.0148   0.1901    0.0321   0.0000   444.5509       11.4887       21.7937       6.77316     -0.851129      -2.12431       2.73153       3.70246       4.22555       4.46479       4.56743       4.54329
  36  18 4035.7596    1.1565  8.3566 11.4587 -0.0002  0.0875   0.0161   0.2828    0.0312   0.0000   438.3173       11.8574       26.5903       11.0756      -9.57504       3.28327       3.68093       4.93565       5.51441       5.97279       6.10472       6.10835
  36  19 4189.0153    0.7731  8.2959 11.4560 -0.0033  0.1185   0.0246   0.5206    0.0388   0.0000   441.4955       9.71405       27.7587      -2.74714       2.46623       4.57210       4.91692       6.57490       7.72630       7.96566       8.21478       8.24744
  37   2 1249.2120    0.0655  0.0268  9.8341  0.0000  0.0134   0.0105   0.0173    0.0197   0.0000   441.4246    -0.0748633       20.3364     -0.832928      -3.58100      0.675571      0.556424      0.775319      0.949680      0.768892       1.22603       1.16108
  37   3 1486.8172    0.1716  0.1381  9.7656  0.0000  0.0085   0.0083   0.0247    0.0221   0.0000   441.3388     -0.625312       22.0110     -0.337314      -3.46910      0.232090      0.386361      0.537021      0.631839      0.647275      0.756161      0.689430
  37   4 1697.6083    0.3087  0.3268  9.7970  0.0000  0.0115   0.0089   0.0309    0.0275   0.0000   441.0145     -0.119728       20.5160      -1.25118      -2.98427      0.288920      0.473542      0.684158      0.730256      0.820722      0.856607      0.843328
  37   5 1892.2121    0.5300  0.4742  9.8864  0.0003  0.0132   0.0119   0.0318    0.0387   0.0000   441.7244     0.0697765       18.9125      0.881447      -3.20877      -1.02284      0.516259      0.697570      0.762009      0.854040      0.827027      0.843461
  37   6 2081.1795    0.7861  0.7235 10.2123 -0.0000  0.0160   0.0144   0.0395    0.0541   0.0000   441.5966     -0.302098       21.0346     -0.393427      -3.48574     -0.185043      0.695501      0.956373       1.02935       1.09470       1.11590       1.12730
  37   7 2264.3906    1.1879  1.0307 10.4646  0.0000  0.0187   0.0184   0.0473    0.0825   0.0000   440.2661      0.680664       18.8109       1.04776    -0.0319211      0.612898      0.852858       1.12187       1.22524       1.36005       1.36889       1.30394
  37   8 2440.6808    1.6764  1.1241 11.2605  0.0000  0.0197   0.0258   0.0514    0.0844   0.0000   441.7632       2.96149       20.2910      -1.03471      -3.67911      -1.31170      0.862579       1.15572       1.29852       1.45608       1.46872       1.44213
  37   9 2613.4019    2.3274  1.1184 11.7864  0.0000  0.0192   0.0350   0.0489    0.0897   0.0000   440.7536       1.68506       19.5977       1.06508      -3.17976      0.798050      0.826216       1.10227       1.23200       1.30893       1.41619       1.38582
  37  10 2784.6009    2.9663  1.1927 12.2385  0.0000  0.0200   0.0432   0.0515    0.0941   0.0000   440.9641       2.93817       17.4481       2.13592      -2.08980      -1.57652      0.855467       1.18557       1.27446       1.35695       1.44986       1.38159
  37  11 2953.3905    3.7295  1.1072 12.8303 -0.0001  0.0188   0.0563   0.0498    0.0894   0.0000   442.3991       4.19960       17.3369      0.145790      -3.46644      -1.00631      0.814120       1.12099       1.16160       1.30901       1.37231       1.32885
  37  12 3118.6215    4.1431  1.2353 12.9999  0.0000  0.0200   0.0601   0.0552    0.0943   0.0000   442.5422       6.20561       18.2805       1.26101      -1.98083     -0.427751      0.860193       1.21131       1.31909       1.40673       1.43208       1.41291
  37  13 3280.7410    3.7754  1.5904 12.7019  0.0002  0.0227   0.0479   0.0608    0.0822   0.0000   440.5201       4.39062       15.8715       1.13234     -0.734029      0.255437      0.985057       1.28992       1.45564       1.58106       1.61642       1.60300
  37  14 3440.5318    2.9921  2.3557 12.5174 -0.0000  0.0299   0.0327   0.0783    0.0512   0.0000   443.3741       7.30579       9.00646      -2.01369       1.10756      -4.32137       1.19766       1.69352       1.84313       1.97750       2.05411       2.00520
  37  15 3598.5154    2.3407  3.9118 11.9222  0.0000  0.0405   0.0217   0.1083    0.0445   0.0000   439.1352       10.2324       13.7173      -2.50600      -1.44495      0.599063       1.63103       2.25824       2.50701       2.67662       2.76028       2.69761
  37  16 3755.3368    1.8064  5.4183 11.6722  0.0000  0.0528   0.0166   0.1470    0.0341   0.0000   438.0759       12.5430       20.3511       7.06229      -1.05732     -0.923651       2.13623       2.91183       3.26876       3.50787       3.57631       3.53363
  37  17 3910.8056    1.3955  7.0005 11.4947 -0.0001  0.0681   0.0148   0.2000    0.0310   0.0000   441.6371       7.33026       23.5613      -2.67470      -10.3026       4.27179       2.76481       3.70440       4.30065       4.43266       4.58472       4.60546
  37  18 4065.6406    1.0498  8.4018 11.5190  0.0000  0.0951   0.0185   0.3313    0.0329   0.0000   439.9369       16.3407       13.3662      -8.74409      -7.15963      -4.48390       3.74338       5.13287       5.87548       6.19687       6.20824       6.20770
  37  19 4219.2329    0.7195  7.9418 11.5173  0.0000  0.1239   0.0354   0.7320    0.0489   0.0000   433.5600       33.0225       41.4072       14.3072      -16.9844       3.48085       4.81368       6.58405       7.58049       7.89560       8.34182       8.13337
  38   2 1262.5437    0.0942  0.0579  9.8081  0.0000  0.0111   0.0090   0.0203    0.0198   0.0000   440.5151     -0.291858       20.4395     -0.576808      -3.31960      0.421331      0.569393      0.584852      0.603843      0.806140      0.826237      0.844550
  38   3 1501.5529    0.1932  0.1272  9.7739  0.0000  0.0089   0.0085   0.0169    0.0218   0.0000   441.6225      0.221072       21.3983    -0.0191586      -4.15954     -0.829837      0.399640      0.521884      0.545505      0.536839      0.631243      0.616939
  38   4 1713.0242    0.3354  0.3545  9.8419  0.0000  0.0121   0.0090   0.0293    0.0281   0.0000   440.9808     -0.769947       20.4013     -0.910536      -2.01937     -0.426000      0.480285      0.645923      0.729449      0.756886      0.819095      0.837787
  38   5 1908.7945    0.5573  0.5297  9.8873  0.0002  0.0137   0.0118   0.0337    0.0410   0.0000   441.0025      -1.00350       19.8337      0.438298      -4.84388      -1.46208      0.572705      0.701790      0.850146      0.938889      0.908430      0.979114
  38   6 2098.9578    0.8174  0.7823 10.2846  0.0000  0.0166   0.0144   0.0403    0.0548   0.0000   440.7453      0.623713       20.0976     -0.562516      -3.68902       1.59044      0.671152      0.889574       1.00340       1.10199       1.10498       1.10029
  38   7 2282.9686    1.1866  1.0052 10.8024 -0.0002  0.0195   0.0188   0.0472    0.0694   0.0000   443.0001      0.941423       20.7698      -1.91417     -0.479692     -0.266070      0.786362       1.09802       1.20182       1.33639       1.31679       1.33608
  38   8 2459.9714    1.7607  1.0888 11.4410  0.0000  0.0195   0.0269   0.0491    0.0782   0.0000   441.3489       4.00080       20.2926      0.138241     -0.568348     -0.109807      0.778273       1.04773       1.19694       1.32777       1.27041       1.30306
  38   9 2633.7772    2.3995  1.1362 11.9236  0.0000  0.0190   0.0358   0.0518    0.0857   0.0000   440.6156       3.98491       19.9942       3.49530      -2.54013     -0.519737      0.835532       1.19568       1.27897       1.42147       1.47663       1.42950
  38  10 2806.1610    3.1060  1.0927 12.4322  0.0000  0.0186   0.0464   0.0479    0.0870   0.0000   440.8464       3.34156       17.1203     -0.602368      -3.82336      -3.00602      0.777369       1.07053       1.15856       1.25514       1.27127       1.32029
  38  11 2975.9862    3.9991  0.9900 12.9004  0.0000  0.0169   0.0607   0.0445    0.0862   0.0000   439.2026       4.53750       18.4016      0.954891      -2.87773      0.534288      0.706037      0.961674       1.04958       1.16439       1.17256       1.16894
  38  12 3142.4065    4.0961  1.2604 13.0054 -0.0000  0.0201   0.0574   0.0526    0.0893   0.0000   440.1327       6.85384       18.0326       1.65686      -4.65637      -1.11497      0.877540       1.17796       1.31299       1.42697       1.49725       1.44665
  38  13 3305.8314    3.5991  1.7290 12.8659  0.0000  0.0246   0.0446   0.0650    0.0666   0.0000   440.6286       6.80099       17.1014       3.90270       2.08678      -2.58228      0.992792       1.35688       1.50104       1.62577       1.68676       1.66228
  38  14 3466.8694    2.7796  2.6805 12.5961  0.0000  0.0316   0.0292   0.0897    0.0419   0.0000   445.5365       3.68047       9.28812       5.01668       10.5529       1.55666       1.27151       1.70553       1.94067       2.02927       2.20730       2.18021
  38  15 3625.8980    2.2013  4.2309 11.9563  0.0000  0.0422   0.0199   0.1151    0.0375   0.0000   439.9439       9.78355       18.8469       3.33297      -2.96485      -2.08611       1.68652       2.35122       2.58855       2.76661       2.93944       2.87986
  38  16 3783.4862    1.7670  5.8013 11.6000  0.0000  0.0531   0.0157   0.1535    0.0333   0.0000   441.5952       6.86818       16.5533       5.90776      -7.06109      -2.80275       2.11511       2.92079       3.24851       3.49120       3.64179       3.63928
  38  17 3940.0866    1.3374  7.5574 11.4756  0.0000  0.0725   0.0149   0.2220    0.0311   0.0000   436.4405       12.5750       21.7889      -3.00405      -17.8864       7.51839       2.82850       3.89139       4.41066       4.67140       4.83433       4.84701
  38  18 4095.4164    0.9462  8.1663 11.6045  0.0071  0.1011   0.0222   0.3960    0.0342   0.0000   430.0442       10.7050       28.1805       18.6318      -19.4509     -0.358696       3.83974       5.33217       6.03155       6.41633       6.50985       6.51138
  39   2 1275.7381    0.0908  0.0773  9.8121  0.0000  0.0120   0.0077   0.0203    0.0196   0.0000   441.6042     -0.191177       21.7843     -0.215111      -3.19318      0.736465      0.504202      0.657960      0.752323      0.809018      0.953392      0.918167
  39   3 1516.0507    0.1843  0.1655  9.8227  0.0000  0.0098   0.0078   0.0223    0.0218   0.0000   441.2576     -0.593945       21.1016      0.798356      -3.24122      -1.41286      0.400811      0.557158      0.630909      0.687730      0.726245      0.693676
  39   4 1728.2342    0.3493  0.3392  9.8164  0.0000  0.0111   0.0094   0.0294    0.0284   0.0000   441.9750     -0.938873       21.8760      0.402891      -3.88588     -0.723579      0.470892      0.566443      0.697885      0.730923      0.763689      0.807089
  39   5 1925.2049    0.5827  0.5046  9.9989 -0.0005  0.0126   0.0122   0.0317    0.0386   0.0000   440.5471    -0.0198199       21.4332       1.31369      -2.69947     -0.438525      0.521336      0.677212      0.771791      0.848033      0.883085      0.840573
  39   6 2116.5327    0.8404  0.9583 10.1195  0.0000  0.0193   0.0136   0.0473    0.0681   0.0000   441.6839      0.307896       19.3818     -0.687851     -0.353998     -0.359746      0.715792       1.04003       1.11492       1.21883       1.24418       1.23652
  39   7 2301.2246    1.2970  1.0824 10.4915  0.0000  0.0185   0.0191   0.0488    0.0874   0.0000   440.1815      0.108128       21.4566      0.668416     -0.588419      0.713226      0.726510       1.02918       1.10586       1.18613       1.23463       1.20837
  39   8 2479.1142    1.8144  1.1310 11.4486  0.0001  0.0190   0.0270   0.0517    0.0799   0.0000   443.5353       2.35706       20.9571       1.46398     -0.902926     -0.177363      0.758462       1.04120       1.17568       1.23753       1.27766       1.26793
  39   9 2653.9243    2.3773  1.1126 12.2324  0.0000  0.0188   0.0357   0.0515    0.0694   0.0000   441.1208       1.99486       20.7485      0.943349      -4.67578     -0.654356      0.788794       1.02633       1.14499       1.20002       1.24232       1.23717
  39  10 2827.3695    3.2910  1.0489 12.5702  0.0000  0.0175   0.0484   0.0463    0.0798   0.0000   439.9910       4.10072       19.0932       2.43679     -0.678775      0.638178      0.707790      0.948959       1.03312       1.14391       1.15476       1.16093
  39  11 2998.2310    3.8385  1.1220 13.0406 -0.0001  0.0187   0.0565   0.0500    0.0832   0.0000   440.4878       4.05316       20.5809      0.618483      -1.05041      -1.11672      0.748534       1.01336       1.13244       1.22251       1.25331       1.21152
  39  12 3165.8163    3.9423  1.2851 13.1195 -0.0058  0.0209   0.0545   0.0528    0.0774   0.0000   441.4643       6.25947       18.3031      0.169406      -1.39697       2.17183      0.863942       1.15363       1.24326       1.31654       1.44037       1.44083
  39  13 3330.4763    3.4318  1.7953 12.9316  0.0000  0.0250   0.0419   0.0698    0.0590   0.0000   441.2463       6.83188       15.5428       1.04183      -1.64820       3.03454      0.971632       1.33350       1.45586       1.59200       1.60789       1.64473
  39  14 3492.8443    2.6848  3.0545 12.3591 -0.0000  0.0330   0.0256   0.0920    0.0401   0.0000   445.4122       6.90527       9.12771       2.68832       7.66970       2.41747       1.30384       1.77334       1.99331       2.10903       2.18814       2.20981
  39  15 3652.8876    2.1201  4.5404 11.9251  0.0000  0.0437   0.0184   0.1215    0.0338   0.0000   443.6152       10.3893       14.4044       6.80372       1.30230      -2.57027       1.69728       2.29616       2.66449       2.72541       2.89241       2.81782
  39  16 3811.2509    1.6482  6.0050 11.6972  0.0000  0.0568   0.0162   0.1663    0.0322   0.0000   437.3756       12.8940       17.3081       5.80137      -1.83826       7.94760       2.18742       3.02043       3.38679       3.57956       3.74818       3.79703
  39  17 3968.4612    1.2549  7.6311 11.5324 -0.0000  0.0758   0.0159   0.2419    0.0317   0.0000   432.1697       18.5585       25.0905      -6.91834      -8.53179       1.41859       2.91984       3.91791       4.51019       4.75434       4.86459       4.87574
  40   2 1288.7321    0.1042  0.0776  9.8380  0.0000  0.0101   0.0082   0.0197    0.0195   0.0000   441.3695     -0.133337       21.4700       1.22264      -2.62987     -0.517864      0.429274      0.551636      0.713563      0.638438      0.794180      0.905768
  40   3 1530.3151    0.2027  0.1858  9.7528  0.0000  0.0090   0.0077   0.0229    0.0219   0.0000   442.0154     -0.728098       21.7330     -0.456286      -1.78978      0.360300      0.353857      0.472478      0.576211      0.530035      0.587425      0.597556
  40   4 1743.2573    0.3642  0.3136  9.8444 -0.0002  0.0101   0.0098   0.0259    0.0277   0.0000   441.4254     -0.212394       22.7392     -0.280323      -2.91412      -1.08513      0.395729      0.525542      0.577385      0.607217      0.662923      0.673475
  40   5 1941.4316    0.5832  0.5912 10.0110  0.0000  0.0140   0.0114   0.0356    0.0408   0.0000   441.4544     -0.365464       21.4197     -0.471854      -2.37646     0.0650201      0.546888      0.743763      0.826976      0.903153      0.928099      0.912929
  40   6 2133.9729    0.8938  0.7961 10.3296  0.0000  0.0160   0.0150   0.0394    0.0552   0.0000   441.3785      0.908438       21.9045      -1.49449      -4.39360     -0.964265      0.612106      0.860828      0.918714       1.01867       1.03854       1.04705
  40   7 2319.3483    1.3380  0.9528 10.9057  0.0000  0.0178   0.0207   0.0430    0.0698   0.0000   441.4661     -0.358272       20.5197      0.225158      -1.14452       2.84745      0.733371       1.02039       1.07637       1.15161       1.20222       1.18869
  40   8 2497.9317    1.8850  1.2434 11.2502  0.0093  0.0196   0.0268   0.0542    0.0979   0.0000   441.2319       2.22197       18.5275       3.62183      -3.84813     -0.713350      0.818265       1.12075       1.26592       1.34733       1.42248       1.42387
  40   9 2673.8265    2.5373  1.1927 12.0354  0.0000  0.0191   0.0362   0.0512    0.0880   0.0000   440.0090       5.25904       21.5213      0.699863      -2.91153      -1.09461      0.784817       1.03825       1.14630       1.28114       1.31158       1.34490
  40  10 2848.3690    3.2738  1.0862 12.6728 -0.0000  0.0176   0.0483   0.0495    0.0784   0.0000   441.5777       2.05442       20.1330      0.162070     -0.780565       1.51048      0.703238      0.937184       1.04236       1.13731       1.16931       1.16569
  40  11 3020.1401    3.9905  1.1126 12.9473  0.0000  0.0181   0.0576   0.0473    0.0869   0.0000   441.4976       5.34312       20.1318       2.07848      -1.41794      0.810544      0.759888       1.03158       1.14856       1.24511       1.30778       1.33210
  40  12 3188.8360    4.0887  1.3502 13.2005  0.0000  0.0207   0.0554   0.0543    0.0747   0.0000   441.8254       7.22552       19.8957       4.56429      -1.78275      -1.29634      0.841439       1.11915       1.23802       1.36819       1.44429       1.41250
  40  13 3354.8222    3.2961  1.8528 13.0450  0.0000  0.0257   0.0402   0.0688    0.0523   0.0000   443.0505       6.91375       14.3088       2.29860      -1.31200     0.0989309       1.00916       1.36240       1.50693       1.63357       1.71424       1.70851
  40  14 3518.2958    2.6119  3.1983 12.3397 -0.0001  0.0340   0.0243   0.0955    0.0376   0.0000   443.3279       7.99103       9.73465       4.67096       8.64335      -3.33488       1.28053       1.72218       1.98849       2.07585       2.17931       2.16430
  40  15 3679.5277    2.0553  4.8774 11.8466 -0.0000  0.0457   0.0173   0.1278    0.0321   0.0000   440.6085       10.1411       14.1400       3.09245      0.696361       3.35005       1.70753       2.35970       2.69043       2.80204       2.96257       2.95764
  40  16 3838.9054    1.5694  6.2872 11.6786  0.0000  0.0590   0.0155   0.1745    0.0306   0.0000   441.2642       11.6318       24.9919       6.77217      -8.37053      -1.59971       2.18806       3.01949       3.41829       3.68424       3.70576       3.75898
  40  17 3997.0898    1.2292  8.0915 11.5422 -0.0050  0.0801   0.0169   0.2680    0.0319   0.0000   435.8356       7.48882       13.8863       10.0632       1.51558      -1.41008       2.99699       4.10712       4.71358       4.97641       5.13610       5.12672
  41   2 1301.5903    0.0951  0.1019  9.8029  0.0000  0.0133   0.0069   0.0220    0.0195   0.0000   442.0120      0.820322       21.3275      0.169971      -1.68469     -0.624760      0.532456      0.655215      0.773176      0.716585      0.898781      0.988150
  41   3 1544.3670    0.1998  0.1667  9.7921  0.0000  0.0087   0.0077   0.0197    0.0214   0.0000   441.7495      -1.15291       22.3137     -0.149143      -3.12649     0.0868187      0.367652      0.438051      0.440947      0.533804      0.564278      0.613887
  41   4 1758.0510    0.3866  0.3376  9.8481  0.0000  0.0106   0.0098   0.0259    0.0280   0.0000   440.6813      -1.50174       21.2856      0.837976      -3.34550     -0.703473      0.378383      0.536825      0.556252      0.636762      0.621337      0.620650
  41   5 1957.4827    0.6074  0.5948 10.0252  0.0000  0.0140   0.0118   0.0356    0.0420   0.0000   441.7522     -0.327460       21.1103     -0.313265      -3.80958     -0.879719      0.547391      0.725585      0.823199      0.903910      0.945956      0.935674
  41   6 2151.1367    0.9326  0.8328 10.2681  0.0000  0.0165   0.0151   0.0404    0.0613   0.0000   440.8051      0.723568       21.1936      0.822999      -1.52521      0.931659      0.592191      0.830014      0.944232       1.02421       1.03755       1.06904
  41   7 2337.1817    1.3438  1.0941 10.8166  0.0000  0.0184   0.0196   0.0491    0.0777   0.0000   442.8114       2.96848       21.0072     -0.312160      -1.09879      0.891622      0.703260      0.918426       1.06475       1.11131       1.19799       1.18673
  41   8 2516.5983    1.9841  1.1998 11.2737  0.0001  0.0189   0.0271   0.0494    0.0940   0.0000   441.3675       4.28563       20.9844      -2.07509      -1.80990      0.170597      0.729063      0.977034       1.09999       1.17748       1.24573       1.26751
  41   9 2693.5860    2.6635  1.0604 12.1075  0.0000  0.0177   0.0387   0.0445    0.0843   0.0000   440.7335       3.06780       19.7605       1.92948      -2.39504      -1.13813      0.748097      0.994077       1.10014       1.19264       1.27414       1.22729
  41  10 2869.0381    3.3740  1.0642 12.6117 -0.0000  0.0172   0.0485   0.0468    0.0831   0.0000   442.4631       3.42852       22.2164     -0.986582    -0.0132000      -1.92151      0.685287      0.908451       1.02833       1.09177       1.11753       1.12444
  41  11 3041.7536    4.1707  1.1770 12.8218  0.0000  0.0187   0.0577   0.0475    0.1045   0.0000   441.1042       6.95657       19.2644       2.47698      -2.11127      0.481543      0.719586      0.987025       1.06080       1.16743       1.25283       1.23294
  41  12 3211.4420    3.8704  1.4643 13.0331 -0.0047  0.0222   0.0490   0.0558    0.0686   0.0000   440.9805       4.58777       18.3254       4.22513      -1.92353      0.162367      0.837311       1.16503       1.27238       1.35347       1.43239       1.41380
  41  13 3378.6670    3.2976  2.1005 12.6677 -0.0000  0.0253   0.0360   0.0724    0.0557   0.0000   442.0519       9.39540       16.0792     -0.268804       2.15323     -0.210961      0.992806       1.35039       1.47561       1.58354       1.69402       1.65807
  41  14 3543.4246    2.5617  3.6875 12.1315  0.0000  0.0353   0.0218   0.1003    0.0359   0.0000   440.4236       10.7118       18.3733       6.72525      -4.38497       3.79796       1.35292       1.80045       2.05917       2.16256       2.27832       2.25414
  41  15 3705.8739    1.9906  5.1035 11.7627  0.0000  0.0468   0.0162   0.1304    0.0310   0.0000   442.5623       10.6765       14.7208       2.11175      -1.29117      -1.04139       1.70653       2.36453       2.66314       2.84164       3.01914       2.98750
  41  16 3866.2362    1.5356  6.9585 11.6270  0.0000  0.0618   0.0150   0.1894    0.0295   0.0000   441.1219       12.4712       18.4376     -0.345259      -3.77764      -7.42068       2.28129       3.08176       3.52376       3.75560       3.84155       3.92765
  41  17 4024.9682    1.0824  7.5591 11.6450 -0.0030  0.0849   0.0189   0.2948    0.0329   0.0000   436.5696       14.9133       16.3671       1.08642      -19.3539      0.842044       3.06097       4.17089       4.79449       5.07572       5.14167       5.22604
  42   2 1314.2305    0.1071  0.0843  9.7879  0.0000  0.0094   0.0076   0.0228    0.0191   0.0000   441.6133     -0.998393       21.1169     -0.135312      -4.10922     -0.795912      0.353659      0.457097      0.541107      0.621622      0.707177      0.600618
  42   3 1558.1875    0.2030  0.2195  9.7436  0.0000  0.0101   0.0072   0.0245    0.0221   0.0000   441.8143      -1.12380       21.8811     -0.248091      -3.19856       2.47908      0.379801      0.500401      0.581628      0.604495      0.621903      0.635226
  42   4 1772.6338    0.4098  0.4169  9.7923  0.0000  0.0121   0.0094   0.0294    0.0308   0.0000   441.5748     -0.996992       22.0349      0.414707      -3.99672      0.499232      0.457513      0.583461      0.665402      0.719676      0.771385      0.767921
  42   5 1973.3437    0.6478  0.6065  9.9533  0.0000  0.0137   0.0121   0.0334    0.0452   0.0000   441.6704      0.888341       20.6591     -0.526448      -4.17843      0.567426      0.535488      0.720251      0.800489      0.881973      0.927511      0.938088
  42   6 2168.1143    0.9423  0.8815 10.3716  0.0000  0.0164   0.0149   0.0424    0.0589   0.0000   441.2521       1.37154       21.2848      -1.84664      0.361237      0.618095      0.613879      0.834135      0.911721      0.990280       1.06098       1.08142
  42   7 2354.7732    1.4274  1.1845 10.8654  0.0000  0.0190   0.0201   0.0519    0.0798   0.0000   441.5333      0.171903       22.4822      0.112985      -3.37773      -1.84550      0.714166      0.984155       1.09031       1.16726       1.23408       1.23925
  42   8 2535.0944    2.0114  1.2148 11.6874  0.0000  0.0198   0.0283   0.0511    0.0770   0.0000   440.4207       1.47193       19.5764       2.49870      -1.66758      0.222877      0.719486      0.988852       1.08877       1.20762       1.26233       1.26363
  42   9 2713.0730    2.7044  1.1690 12.2691  0.0000  0.0186   0.0382   0.0496    0.0775   0.0000   440.2056       3.81400       23.1646     -0.386426     -0.339382       2.02637      0.688729      0.945852       1.05489       1.15973       1.21368       1.18461
  42  10 2889.4875    3.4631  1.0435 13.0150  0.0000  0.0174   0.0515   0.0468    0.0665   0.0000   440.9855       4.04820       19.4585     -0.226970      -2.59974      0.553749      0.655823      0.911325      0.967777       1.04836       1.09401       1.11248
  42  11 3063.0933    4.1614  1.1684 12.9870  0.0000  0.0180   0.0577   0.0483    0.0870   0.0000   442.6794       4.89914       20.0227       2.89228      0.714722     -0.521493      0.667929      0.906553      0.996252       1.08052       1.15156       1.12464
  42  12 3233.7956    3.9334  1.4026 13.1574 -0.0037  0.0214   0.0510   0.0555    0.0652   0.0000   441.2131       5.01676       18.6769       1.03283     -0.932818    -0.0610883      0.768937       1.05318       1.17099       1.25566       1.28825       1.27579
  42  13 3402.1514    3.1416  2.3563 12.6640  0.0000  0.0279   0.0324   0.0752    0.0473   0.0000   443.8431       9.04286       14.6191       2.59733       4.60494       1.50370       1.01552       1.38845       1.56016       1.70113       1.77897       1.74665
  42  14 3568.2221    2.4356  3.8613 12.1067 -0.0001  0.0378   0.0205   0.1033    0.0339   0.0000   442.7317       6.85658       13.3011       1.04221      -2.56577      -1.83396       1.33365       1.83650       2.07547       2.23395       2.28922       2.34289
  42  15 3731.7369    1.8712  5.3380 11.8311  0.0000  0.0496   0.0159   0.1405    0.0288   0.0000   440.4191       9.34452       20.8391       3.45291      -5.01127      0.158932       1.76969       2.42936       2.72705       2.94649       3.01747       3.02840
  42  16 3893.2144    1.4220  7.0578 11.6692  0.0000  0.0682   0.0157   0.2024    0.0302   0.0000   443.8870       17.3392       19.5540       3.48337       2.39980      -7.39954       2.38445       3.30553       3.74942       3.99061       4.15291       4.09372
  42  17 4053.0019    1.0784  8.5015 11.6263 -0.0049  0.0943   0.0227   0.3706    0.0371   0.0000   437.0490       14.9676       28.0777       15.2337      -12.4132      -15.7545       3.24485       4.54642       5.06377       5.60363       5.59068       5.71658
  43   2 1326.7382    0.1148  0.0725  9.7821  0.0000  0.0086   0.0080   0.0169    0.0189   0.0000   442.1226     -0.346936       22.1608     -0.355093      -3.48317       1.07001      0.316680      0.386328      0.440256      0.564108      0.595034      0.502605
  43   3 1571.7992    0.2220  0.1935  9.7620  0.0000  0.0087   0.0078   0.0209    0.0219   0.0000   441.3372      0.837054       21.4091     -0.271461      -3.19364      0.562724      0.355813      0.469107      0.505577      0.518914      0.564915      0.595946
  43   4 1787.0141    0.4203  0.4332  9.8268  0.0000  0.0118   0.0094   0.0299    0.0308   0.0000   441.2417     -0.164541       20.7959     -0.905883      -2.26665      0.425018      0.431930      0.579466      0.686073      0.707761      0.804912      0.779288
  43   5 1989.0467    0.6589  0.7003  9.9294  0.0000  0.0144   0.0115   0.0384    0.0479   0.0000   442.1896      0.662674       21.7541     -0.155575      -1.38712      0.911746      0.521045      0.688580      0.770929      0.838273      0.876961      0.889261
  43   6 2184.8635    0.9994  0.9649 10.2993  0.0000  0.0172   0.0149   0.0435    0.0657   0.0000   440.8621       1.33170       19.3097     -0.166618      -3.42543     0.0250619      0.593163      0.820354      0.903135      0.964316       1.03181       1.01747
  43   7 2372.2519    1.4539  1.1848 11.0439  0.0000  0.0190   0.0205   0.0513    0.0747   0.0000   440.7892       3.03215       19.6687      0.739225      -2.33617      0.611796      0.699267      0.956211       1.05721       1.13798       1.21956       1.26048
  43   8 2553.3935    2.1421  1.2635 11.2053  0.0000  0.0185   0.0279   0.0499    0.1049   0.0000   441.2486       1.92213       21.7299       2.55425      -4.41562      -1.22790      0.703207      0.950832       1.06945       1.14565       1.20073       1.14953
  43   9 2732.4670    2.8104  1.1909 12.2192  0.0000  0.0187   0.0383   0.0489    0.0840   0.0000   440.6857       2.03099       22.9490       1.72301      -1.49962     -0.317639      0.670016      0.932039       1.01194       1.10522       1.15829       1.16732
  43  10 2909.7166    3.6622  1.1726 12.6986  0.0000  0.0177   0.0500   0.0489    0.0890   0.0000   440.7761       5.12432       19.7800       1.34500      -3.04950      -1.81672      0.668849      0.879854      0.976353       1.05541       1.10926       1.07614
  43  11 3084.1146    4.2631  1.1867 12.9988  0.0000  0.0181   0.0580   0.0481    0.0934   0.0000   442.5560       4.49069       20.7025       1.71894      -1.24132     -0.778286      0.676274      0.920404      0.994781       1.09720       1.14862       1.14865
  43  12 3255.7812    3.8183  1.5547 13.0523  0.0000  0.0214   0.0469   0.0601    0.0641   0.0000   442.2015       6.04569       18.0000       2.84311      -1.83569      -1.91395      0.791074       1.06494       1.18860       1.31066       1.36196       1.35740
  43  13 3425.2726    3.0580  2.3384 12.7755  0.0000  0.0278   0.0322   0.0777    0.0452   0.0000   443.1909       9.57308       14.9289       5.30396       4.21030      -4.39339      0.975721       1.36255       1.52387       1.60095       1.76262       1.71360
  43  14 3592.6000    2.3928  4.3380 11.9282  0.0000  0.0395   0.0188   0.1075    0.0343   0.0000   441.2561       4.90208       16.7837      -1.60540      -3.92316      -2.27300       1.40734       1.91046       2.22239       2.30086       2.42136       2.42821
  43  15 3757.3720    1.8510  5.7090 11.7448  0.0000  0.0517   0.0154   0.1445    0.0296   0.0000   441.6363       7.49264       19.0320      0.523282       1.33694      -3.40182       1.78849       2.49474       2.81087       3.00004       3.08933       3.11594
  43  16 3919.6179    1.4206  7.5559 11.5669 -0.0002  0.0697   0.0153   0.2122    0.0318   0.0000   436.6003       9.02943       21.8973      -1.08595      -1.92247       1.90466       2.42522       3.31584       3.84812       3.98978       4.30209       4.22653
  43  17 4080.2597    0.9421  7.9674 11.6893 -0.0099  0.1003   0.0347   0.5250    0.0555   0.0000   438.6817       23.4509       32.6012     -0.750089      -14.4454       2.58100       3.36359       4.66114       5.32169       5.62806       5.80900       5.81428
  44   2 1339.0808    0.1151  0.0791  9.7828 -0.0001  0.0096   0.0075   0.0161    0.0187   0.0000   441.8204      0.614096       21.0497      0.688196      -3.68908     0.0692014      0.344821      0.445582      0.521334      0.575494      0.680394      0.634393
  44   3 1585.2022    0.2239  0.2255  9.7430  0.0000  0.0099   0.0074   0.0236    0.0219   0.0000   441.5167     -0.385575       21.6674      0.522797      -2.34509     -0.449087      0.314719      0.463055      0.485043      0.542783      0.553060      0.568175
  44   4 1801.2830    0.4419  0.4380  9.7900 -0.0003  0.0121   0.0096   0.0293    0.0316   0.0000   441.7267     0.0691873       21.3071      0.761525      -2.98839      -2.23284      0.422521      0.586807      0.638189      0.678511      0.751689      0.719158
  44   5 2004.6054    0.6850  0.7115  9.9424  0.0000  0.0143   0.0117   0.0378    0.0482   0.0000   441.3894       2.32415       21.0863     -0.373609      -1.92729     0.0774755      0.505034      0.697270      0.773748      0.823606      0.833747      0.851531
  44   6 2201.4389    1.0129  1.0215 10.4507  0.0000  0.0180   0.0152   0.0461    0.0669   0.0000   441.9064       1.72795       20.9733      0.626669      -3.56597       2.74468      0.627831      0.864896      0.948606       1.04012       1.09498       1.07062
  44   7 2389.4816    1.5272  1.1457 10.9916  0.0000  0.0184   0.0211   0.0479    0.0792   0.0000   441.1740       1.98609       23.4252      0.635238     -0.807726     -0.812184      0.657944      0.909556       1.01198       1.10034       1.18572       1.15398
  44   8 2571.4653    2.0840  1.2464 11.6542 -0.0001  0.0199   0.0282   0.0494    0.0774   0.0000   443.1791       3.57840       20.0891      0.546364      -3.20006      0.175663      0.682348      0.960254       1.04825       1.16132       1.21653       1.19613
  44   9 2751.6447    2.9261  1.1381 12.1369 -0.0000  0.0174   0.0395   0.0466    0.0902   0.0000   440.4714       4.54593       19.6020       1.56832      -2.36504       1.21193      0.639096      0.865767      0.968196       1.02146       1.06234       1.08547
  44  10 2929.7516    3.7063  1.1828 12.5982  0.0000  0.0179   0.0493   0.0471    0.0953   0.0000   440.1994       3.39465       21.7867       1.60750      -1.15856    -0.0480077      0.629134      0.851315      0.928578       1.03315       1.08486       1.09019
  44  11 3104.8930    4.0305  1.1822 13.2680  0.0000  0.0188   0.0557   0.0495    0.0755   0.0000   441.2888       5.42189       19.8384       1.90663     -0.734641     -0.668012      0.668292      0.935188       1.01888       1.08899       1.12186       1.14438
  44  12 3277.4766    3.7522  1.6381 13.0927  0.0003  0.0219   0.0451   0.0618    0.0583   0.0000   442.8973       5.58496       18.9220       1.98244      0.441137       2.71343      0.805497       1.09196       1.20913       1.33167       1.38633       1.39637
  44  13 3448.1124    2.9829  2.6544 12.5730  0.0000  0.0292   0.0288   0.0807    0.0424   0.0000   444.9152       6.60313       13.4507       4.34228       8.85800      -1.37298       1.01786       1.40321       1.57811       1.70909       1.78764       1.78287
  44  14 3616.5271    2.2561  4.1375 12.0711  0.0000  0.0396   0.0190   0.1087    0.0328   0.0000   440.2838       8.74244       16.0552       7.15054      -2.37238      -1.38256       1.37375       1.86694       2.13704       2.29938       2.41373       2.40411
  44  15 3782.3816    1.7890  6.0601 11.6881 -0.0000  0.0543   0.0150   0.1521    0.0297   0.0000   436.6989       14.1570       21.4225       5.23049      -6.72460       3.83625       1.82445       2.51667       2.84927       3.04648       3.15353       3.16436
  44  16 3945.9938    1.3818  8.2064 11.5520  0.0000  0.0773   0.0157   0.2374    0.0326   0.0000   442.6012       16.8709       25.2699       5.70580      -3.59743      -5.64146       2.52604       3.59917       4.05153       4.29579       4.49081       4.53259
  45   3 1598.4269    0.2496  0.2144  9.7373  0.0000  0.0090   0.0080   0.0213    0.0224   0.0000   442.2134    -0.0205625       20.6515     -0.161503      -2.65199      -1.07624      0.341026      0.466229      0.525514      0.571541      0.567805      0.629857
  45   4 1815.3036    0.4365  0.4348  9.8008 -0.0003  0.0118   0.0094   0.0292    0.0311   0.0000   441.3352     -0.707245       22.1776       1.21437      -4.04920     -0.331054      0.414105      0.545220      0.651416      0.699296      0.727275      0.709853
  45   5 2019.9871    0.7165  0.6864 10.0172  0.0000  0.0140   0.0121   0.0349    0.0473   0.0000   441.6764      0.906052       22.6428      0.215988      -2.88920     -0.983737      0.493458      0.674830      0.749437      0.813542      0.899648      0.868993
  45   6 2217.7785    1.0739  0.9717 10.4715 -0.0000  0.0167   0.0158   0.0446    0.0633   0.0000   441.9319      0.762064       22.6269      0.922790      -1.89535      -1.94084      0.543575      0.755012      0.846911      0.896410      0.934392      0.930994
  45   7 2406.4839    1.5856  1.1409 11.0132  0.0000  0.0187   0.0217   0.0463    0.0824   0.0000   442.0459       2.61041       19.5390      0.473072      -1.21634      0.127198      0.624648      0.896919      0.979271       1.05974       1.12744       1.11637
  45   8 2589.4806    2.2104  1.2191 11.8068 -0.0042  0.0193   0.0294   0.0491    0.0734   0.0000   441.1705       2.87747       19.1954      -1.26512     -0.996415      0.456523      0.649632      0.905826      0.967753       1.09555       1.14567       1.17705
  45   9 2770.6394    3.0108  1.0215 12.5265  0.0000  0.0164   0.0426   0.0435    0.0687   0.0000   442.1533       1.87938       19.6535       1.80136      -2.56229     -0.249880      0.570000      0.778507      0.833618      0.914424      0.960404      0.967524
  45  10 2949.5537    3.7852  1.1232 12.7713  0.0000  0.0173   0.0510   0.0450    0.0872   0.0000   440.8020       4.92938       22.9809       1.65979      -3.05798     -0.283337      0.626958      0.851344      0.922628       1.01801       1.10708       1.09743
  45  11 3125.4798    4.2133  1.2768 12.8810  0.0000  0.0182   0.0538   0.0496    0.0889   0.0000   441.7387       7.68557       19.9502       1.96039      0.183136      0.455260      0.667562      0.892844      0.981322       1.07941       1.11928       1.14779
  45  12 3298.9756    3.7834  1.7598 12.8201  0.0000  0.0220   0.0424   0.0617    0.0615   0.0000   444.3781       5.33949       15.0646      0.767383      0.377829      0.252284      0.764872       1.05275       1.16258       1.30765       1.32642       1.38594
  45  13 3470.5507    2.8313  2.9415 12.5437  0.0000  0.0310   0.0263   0.0869    0.0382   0.0000   441.4227       4.72541       15.7723       3.44268       3.50237    -0.0814153       1.03359       1.45653       1.61673       1.73818       1.79747       1.80764
  45  14 3640.1271    2.1854  4.6774 11.9740  0.0000  0.0436   0.0175   0.1180    0.0309   0.0000   440.8890       4.41575       18.7638       8.26091     -0.248698      -5.71262       1.40448       1.98225       2.25085       2.38310       2.45057       2.48139
  45  15 3807.2845    1.7530  6.6382 11.6199 -0.0000  0.0576   0.0145   0.1641    0.0303   0.0000   435.0899       6.65918       20.5150       2.54623      -3.53798       8.33742       1.90696       2.68184       3.01034       3.21247       3.38412       3.43245
  46   2 1363.3121    0.1121  0.1139  9.7465  0.0000  0.0109   0.0064   0.0205    0.0187   0.0000   441.6381      -1.07783       20.9836     -0.334479      -2.50008      0.505553      0.423239      0.568981      0.610217      0.644428      0.724655      0.723046
  46   3 1611.4217    0.2480  0.2282  9.7204  0.0000  0.0092   0.0076   0.0211    0.0221   0.0000   442.3951     -0.576743       22.1778     -0.345054      -3.79779      0.415763      0.340585      0.431416      0.471536      0.533323      0.580514      0.530300
  46   4 1829.2067    0.4682  0.4820  9.8673  0.0000  0.0122   0.0096   0.0297    0.0327   0.0000   441.3828     -0.102909       22.2867      0.369299      -1.86234     -0.898895      0.415692      0.547908      0.617328      0.672790      0.681888      0.668916
  46   5 2035.2401    0.7190  0.7075 10.0742  0.0000  0.0142   0.0121   0.0358    0.0458   0.0000   443.1972     -0.165118       22.7134      0.387646      -4.57737      0.613758      0.467772      0.660293      0.726564      0.788050      0.817793      0.805496
  46   6 2233.9922    1.1302  0.9558 10.6089  0.0000  0.0162   0.0167   0.0427    0.0622   0.0000   442.3192      0.229098       21.3343     -0.748743      -2.57677       1.10987      0.569604      0.782688      0.862440      0.920083       1.00082       1.01267
  46   7 2423.3401    1.6723  1.2675 10.9765  0.0000  0.0187   0.0215   0.0503    0.0817   0.0000   441.9967       1.04230       21.8527     -0.366373      -1.46018      0.598942      0.626310      0.867432      0.946162       1.03580       1.05467       1.06435
  46   8 2607.2966    2.2593  1.2567 11.7763  0.0000  0.0185   0.0295   0.0497    0.0758   0.0000   440.9700       1.78066       20.9681     -0.188732      -1.55889       1.27817      0.647342      0.868415      0.977368       1.04956       1.10550       1.12488
  46   9 2789.4248    3.0728  1.1303 12.4965 -0.0009  0.0172   0.0415   0.0462    0.0733   0.0000   441.2774       3.23267       20.8253      0.573126      -1.64052      0.102397      0.603412      0.825584      0.888441      0.970723       1.02309       1.00791
  46  10 2969.1265    3.8850  1.2055 12.9109  0.0000  0.0178   0.0515   0.0487    0.0825   0.0000   442.1773       4.35706       20.5059       1.55638      -2.10574     -0.150352      0.630526      0.851443      0.956087       1.00114       1.10482       1.05163
  46  11 3145.8741    4.2041  1.3690 12.8780  0.0000  0.0187   0.0515   0.0508    0.0794   0.0000   442.3412       5.25356       18.0188      0.178768     -0.496229     -0.555807      0.641884      0.870689      0.971563       1.01432       1.10541       1.08015
  46  12 3320.1869    3.6143  1.7796 13.0634  0.0000  0.0230   0.0411   0.0641    0.0517   0.0000   443.7087       9.51897       17.7498       2.63559       1.04997       2.44098      0.751858       1.04732       1.15586       1.28996       1.34457       1.34019
  46  13 3492.7854    2.7600  3.2646 12.3301 -0.0004  0.0324   0.0237   0.0875    0.0369   0.0000   445.2651       4.01073       13.5391       1.83137       4.56837       2.42124       1.07477       1.48861       1.68816       1.80198       1.88209       1.91736
  46  14 3663.4802    2.1597  4.8711 11.9009 -0.0000  0.0439   0.0171   0.1201    0.0312   0.0000   440.6167       2.98023       20.2819       6.18032       1.54535      -2.70175       1.41365       2.01309       2.20676       2.40566       2.48378       2.52130
  46  15 3831.6744    1.6543  6.6685 11.6891  0.0000  0.0606   0.0156   0.1775    0.0316   0.0000   439.9092       9.96674       23.8151       3.95595      -4.45140       3.34601       1.94130       2.70104       3.07539       3.29453       3.42769       3.43963
  47   1 1081.8576    0.0562  0.0212  9.9267  0.0000  0.0146   0.0110   0.0133    0.0173   0.0000   439.7239      0.734111       23.4472      -1.81359      -2.72962     -0.369519      0.512278      0.622950      0.917952      0.922555       1.00373      0.863920
  47   2 1375.1935    0.1242  0.1104  9.7390  0.0000  0.0095   0.0066   0.0193    0.0185   0.0000   442.0483     -0.254153       21.8851      0.388648      -3.98561     -0.385305      0.353527      0.447873      0.479521      0.503702      0.516029      0.613649
  47   3 1624.2392    0.2646  0.2556  9.7201  0.0000  0.0096   0.0076   0.0223    0.0225   0.0000   441.3455     -0.212815       21.8215   -0.00393231      -2.93912      0.623007      0.332508      0.463450      0.507747      0.548753      0.583167      0.614196
  47   4 1842.9350    0.4806  0.4928  9.8369  0.0000  0.0121   0.0095   0.0294    0.0333   0.0000   441.5553     -0.471171       21.2802      0.641102      -3.28802      -1.57997      0.405266      0.527728      0.610655      0.653661      0.660048      0.668165
  47   5 2050.3354    0.7599  0.7708 10.0519  0.0023  0.0148   0.0121   0.0366    0.0513   0.0000   441.7199      0.967430       21.2919     -0.644918      -4.08079     -0.308046      0.494637      0.671595      0.778038      0.822767      0.878906      0.899312
  47   6 2249.9410    1.1807  0.9781 10.6741  0.0000  0.0167   0.0169   0.0402    0.0633   0.0000   442.3682       1.39866       20.9419       2.08994      -1.97849      -1.14859      0.553158      0.755522      0.837754      0.909542      0.963024      0.979134
  47   7 2440.0171    1.7218  1.2620 11.2015  0.0000  0.0189   0.0221   0.0493    0.0743   0.0000   442.4710       1.22269       19.8372      0.941269      -3.84067      -1.00662      0.615091      0.854123      0.940791       1.03200       1.08722       1.11788
  47   8 2624.9663    2.4036  1.2538 11.7522  0.0000  0.0183   0.0304   0.0478    0.0814   0.0000   442.2268       3.55536       21.3734      0.747254      -2.76703       1.36810      0.617146      0.822407      0.946958       1.01350       1.09332       1.07214
  47   9 2808.0668    3.1789  1.2304 12.4026  0.0005  0.0175   0.0417   0.0479    0.0893   0.0000   440.1802       2.44453       21.4135       1.76883      -1.41537       1.07941      0.615883      0.827420      0.925210       1.01806       1.06588       1.06854
  47  10 2988.5962    4.0454  1.1444 12.8237  0.0000  0.0173   0.0526   0.0446    0.0879   0.0000   441.2378       3.20290       20.7712      0.423111      -2.05772     -0.469321      0.549639      0.790992      0.850423      0.917549      0.969362      0.990932
  47  11 3165.9823    4.1279  1.3580 13.2712  0.0003  0.0187   0.0519   0.0525    0.0666   0.0000   440.7646       6.22743       21.0764       1.87475      -4.12060     -0.642700      0.626199      0.856075      0.957984       1.04380       1.13510       1.10108
  47  12 3341.2211    3.5062  2.0102 12.7808  0.0000  0.0239   0.0363   0.0652    0.0528   0.0000   443.9793       7.08974       13.4366      0.440401       1.31701      0.653476      0.767244       1.06912       1.19711       1.27365       1.37831       1.38892
  47  13 3514.8429    2.6686  3.3946 12.4054  0.0000  0.0335   0.0231   0.0922    0.0351   0.0000   443.4279       5.18233       11.1731       4.15594       4.24820      0.508043       1.07579       1.47500       1.68086       1.80862       1.90389       1.93039
  47  14 3686.4228    2.0975  5.2399 11.8653  0.0001  0.0458   0.0163   0.1267    0.0305   0.0000   443.0691       7.49048       21.5526      0.862608      -1.20735      -2.90599       1.45305       2.01595       2.29695       2.47234       2.59471       2.64890
  47  15 3855.6905    1.5601  6.8843 11.8025  0.0001  0.0653   0.0160   0.1931    0.0304   0.0000   438.7815       9.87112       18.2482       9.01365      -8.60736     -0.954457       1.99801       2.83972       3.16220       3.46235       3.52180       3.58591
  48   2 1386.9214    0.1250  0.1162  9.7305  0.0000  0.0093   0.0065   0.0208    0.0185   0.0000   442.2809     -0.299445       22.3470      0.439748      -3.35234      0.453917      0.300245      0.376359      0.507454      0.491265      0.529872      0.579663
  48   3 1636.8764    0.2748  0.2947  9.7554  0.0000  0.0107   0.0075   0.0254    0.0231   0.0000   441.9821     -0.292217       21.7371    -0.0389880      -2.98303      0.208149      0.343721      0.468165      0.528554      0.608975      0.641115      0.643579
  48   4 1856.5089    0.4975  0.5145  9.8234  0.0004  0.0124   0.0097   0.0304    0.0343   0.0000   441.7439      0.284400       21.8766     -0.788191     -0.694966      0.370187      0.417442      0.542107      0.642851      0.696854      0.753154      0.738389
  48   5 2065.2707    0.7655  0.8268 10.1907  0.0000  0.0156   0.0120   0.0401    0.0498   0.0000   442.0204     -0.133147       21.9354      0.687410      -2.73042     -0.597225      0.508367      0.717158      0.770100      0.855149      0.900589      0.911283
  48   6 2265.6960    1.1878  1.1033 10.6018  0.0000  0.0177   0.0163   0.0457    0.0709   0.0000   441.8379       2.08218       20.8966      0.842745      -2.80812     -0.236271      0.586677      0.801292      0.910947      0.987158       1.05091       1.07984
  48   7 2456.5148    1.7355  1.2502 11.2851  0.0001  0.0187   0.0225   0.0495    0.0726   0.0000   442.5348      0.368451       22.0273       3.15178      -1.40477     -0.415140      0.606066      0.855687      0.939975       1.01718       1.08660       1.09293
  48   8 2642.4838    2.4415  1.2262 11.9905  0.0000  0.0178   0.0316   0.0493    0.0723   0.0000   442.4163       4.12322       20.0800      0.549615      -1.21970       1.25240      0.581521      0.815775      0.863417      0.973624       1.04724       1.08374
  48   9 2826.5499    3.2836  1.1896 12.4047 -0.0001  0.0174   0.0419   0.0446    0.0865   0.0000   441.9924       3.00970       23.4610       1.38030      -2.06711      0.109220      0.585854      0.765690      0.893813      0.976993       1.01087      0.996949
  48  10 3007.8222    4.0408  1.2250 12.7708  0.0072  0.0177   0.0514   0.0471    0.0923   0.0000   441.5698       3.78350       21.5654       1.85320      -2.54661     -0.318761      0.551295      0.792096      0.864801      0.945947      0.991335       1.00453
  48  11 3185.9892    4.1094  1.4280 13.0852  0.0058  0.0193   0.0501   0.0538    0.0699   0.0000   441.7850       6.81235       19.9916       2.36270      -3.68270      -2.48818      0.604966      0.866638      0.943537       1.05296       1.06000       1.07373
  48  12 3361.9769    3.3967  2.1695 12.8244  0.0000  0.0248   0.0345   0.0692    0.0492   0.0000   441.4153       7.32153       16.6242       3.73771      0.220655       1.13498      0.792128       1.08040       1.23014       1.32332       1.39835       1.39265
  48  13 3536.5705    2.5370  3.7023 12.3394  0.0000  0.0358   0.0211   0.0963    0.0319   0.0000   442.7733       6.25162       19.4676       4.42211       6.07566      -1.08574       1.10149       1.54605       1.72876       1.91504       1.95861       2.00675
  48  14 3709.2172    1.9795  5.4061 11.9316  0.0023  0.0484   0.0162   0.1355    0.0294   0.0000   439.9409       8.16693       24.1605       3.84882      -3.50691       3.85489       1.47795       2.08009       2.33147       2.53304       2.62965       2.63328
  48  15 3879.5515    1.5134  7.4428 11.7752  0.0004  0.0712   0.0170   0.2166    0.0334   0.0000   440.1208       4.64082       27.2771      -2.88665      -10.6837       2.81721       2.12646       3.05998       3.40071       3.70178       3.72980       3.89003
  49   2 1398.5336    0.1396  0.1257  9.6987  0.0012  0.0141   0.0067   0.0202    0.0187   0.0000   442.1745     -0.501727       21.6441      0.654630      -3.50908     -0.110520      0.698031       1.04280       1.06893       1.36584       1.61390       1.41682
  49   3 1649.3313    0.2981  0.2699  9.7099  0.0000  0.0089   0.0080   0.0232    0.0227   0.0000   442.0361      0.374823       22.4902     0.0807674      -2.82074    -0.0262321      0.281737      0.385691      0.436923      0.477183      0.466104      0.467771
  49   4 1869.9830    0.4979  0.5614  9.8815  0.0000  0.0126   0.0094   0.0329    0.0341   0.0000   441.9252     -0.293883       22.1580     0.0680665      -1.86770     -0.698870      0.418922      0.557190      0.629951      0.674804      0.726396      0.719061
  49   5 2080.0482    0.7932  0.8650 10.1014  0.0000  0.0157   0.0120   0.0385    0.0538   0.0000   441.9572       1.24206       20.6833      0.913002      -2.37265      0.574968      0.510461      0.668806      0.776700      0.843814      0.830534      0.895451
  49   6 2281.3549    1.2253  1.1044 10.7482  0.0000  0.0174   0.0166   0.0456    0.0635   0.0000   442.0128       2.34863       21.0355       1.08594      -4.10064       1.17575      0.545804      0.759317      0.825802      0.899020      0.963263      0.981655
  49   7 2472.8320    1.7846  1.2358 11.4274  0.0000  0.0183   0.0230   0.0489    0.0677   0.0000   441.1719       3.28857       20.5376      -1.64249      -1.99602     -0.136601      0.604837      0.824292      0.907140      0.984980       1.03784       1.05158
  49   8 2659.8566    2.6189  1.2348 11.8394 -0.0001  0.0184   0.0329   0.0458    0.0854   0.0000   441.1837       1.91810       20.6509       1.83001      -2.74623     -0.293983      0.551204      0.820238      0.863492      0.966998       1.05319       1.03235
  49   9 2844.9020    3.2763  1.1947 12.7383  0.0000  0.0180   0.0431   0.0472    0.0727   0.0000   441.8479       4.89748       21.2507      0.425705      -1.64651      0.639516      0.576132      0.820331      0.868974       1.00921       1.08715       1.05595
  49  10 3026.8690    4.0258  1.1302 13.1977  0.0001  0.0171   0.0533   0.0450    0.0705   0.0000   442.3317       2.40233       21.8369       1.99268      -4.79220      0.619583      0.541639      0.746820      0.839817      0.930859      0.995766      0.998390
  49  11 3205.7374    4.0521  1.4464 13.0206  0.0001  0.0192   0.0478   0.0529    0.0667   0.0000   442.2745       4.87985       20.6692       1.98764      -1.81794     -0.140990      0.615385      0.854345      0.940627       1.00205       1.02866       1.05157
  49  12 3382.5991    3.2795  2.2751 12.7935 -0.0000  0.0256   0.0318   0.0706    0.0438   0.0000   444.3400       5.49984       17.5844       3.39710       3.34094      -1.68789      0.786985       1.10167       1.23270       1.31659       1.40909       1.42033
  49  13 3557.9421    2.4877  4.0326 12.2180  0.0000  0.0376   0.0200   0.1005    0.0317   0.0000   440.1467       1.18462       21.7450       4.49571     -0.705738      -4.16831       1.13063       1.60333       1.80108       1.93584       2.02614       2.08179
  49  14 3731.4861    1.9423  5.7978 11.8639  0.0015  0.0502   0.0159   0.1421    0.0300   0.0000   441.0944       9.20471       24.7782       1.40904      0.566105       2.48145       1.55199       2.16158       2.46338       2.60167       2.82208       2.85629
  49  15 3902.9922    1.4820  7.8588 11.7183  0.0007  0.0741   0.0168   0.2291    0.0353   0.0000   442.9474       9.70799       27.0628       4.98664      -9.52103      -2.10057       2.19781       3.09507       3.48376       3.70492       3.89518       3.90769
  50   2 1409.9507    0.1339  0.1479  9.6953  0.0000  0.0097   0.0061   0.0216    0.0185   0.0000   442.3316     -0.190021       21.2545    -0.0800249      -2.31946      0.942746      0.301971      0.428133      0.468041      0.484883      0.502430      0.526867
  50   3 1661.6306    0.3058  0.2744  9.6751  0.0000  0.0086   0.0079   0.0222    0.0235   0.0000   441.6839     -0.366928       20.5204     -0.204762      -4.07005      0.399923      0.280258      0.359696      0.433101      0.422345      0.469177      0.459003
  50   4 1883.2838    0.5251  0.5661  9.8143 -0.0000  0.0133   0.0096   0.0310    0.0368   0.0000   440.5718      0.359555       22.2071      0.617315      -2.38024      0.626779      0.401954      0.559369      0.641269      0.671434      0.707157      0.728464
  50   5 2094.6914    0.8549  0.7638 10.1555  0.0000  0.0140   0.0131   0.0346    0.0538   0.0000   441.2462      0.428146       21.1628    -0.0588175      -4.38001      -2.19959      0.460981      0.621523      0.698819      0.752436      0.821664      0.786872
  50   6 2296.7451    1.2805  1.0546 10.8617  0.0000  0.0163   0.0175   0.0451    0.0608   0.0000   441.4997       2.43527       20.2262      0.516697      -1.24919     -0.182602      0.517402      0.705034      0.764296      0.837471      0.877855      0.860367
  50   7 2489.0495    1.8882  1.2729 11.2187  0.0000  0.0179   0.0231   0.0473    0.0800   0.0000   442.4769       1.50547       21.7135     -0.466726      -3.70846     0.0472621      0.568647      0.769763      0.846882      0.936323       1.01175      0.990740
  50   8 2677.1001    2.5403  1.2162 12.1145 -0.0044  0.0181   0.0320   0.0462    0.0691   0.0000   443.1204      0.813489       20.5630      0.372861     -0.769907       2.06690      0.591217      0.806437      0.902712      0.967319       1.06713       1.05262
  50   9 2863.0543    3.4821  1.0818 12.7166  0.0000  0.0164   0.0453   0.0410    0.0727   0.0000   441.2774       3.70439       21.6611       2.46548     -0.816141      -1.03708      0.532336      0.725233      0.787889      0.893046      0.944144      0.962382
  50  10 3045.7395    4.1359  1.2199 13.0277  0.0000  0.0171   0.0519   0.0478    0.0788   0.0000   441.6598       3.63098       20.3970    -0.0431296      -2.27394     -0.568142      0.536485      0.732052      0.802316      0.865425      0.934214      0.923735
  50  11 3225.3861    3.9810  1.4658 13.0569  0.0000  0.0195   0.0466   0.0525    0.0647   0.0000   440.8850       4.07931       19.3878       2.43633      -3.14920      0.751603      0.605615      0.848765      0.935131       1.00345       1.06756       1.06268
  50  12 3403.0484    3.2288  2.4034 12.6904  0.0000  0.0257   0.0306   0.0719    0.0450   0.0000   442.0157       5.85454       15.1940      0.365395       4.14420      -2.12369      0.792306       1.10408       1.23848       1.33072       1.40503       1.44733
  50  13 3579.1970    2.4122  4.2028 12.1305  0.0000  0.0374   0.0190   0.1043    0.0320   0.0000   441.0785       7.51006       17.9727       5.44832      -2.49367      -2.42807       1.14973       1.59711       1.81066       1.93649       2.07862       2.09336
  50  14 3753.6637    1.8809  6.1140 11.8730  0.0006  0.0552   0.0161   0.1534    0.0310   0.0000   441.1669       11.9384       23.2181       2.90995       2.40725      -2.99474       1.59415       2.28084       2.58127       2.75047       2.85883       2.88923
  50  15 3925.9921    1.4484  8.4372 11.7430 -0.0011  0.0864   0.0176   0.2559    0.0371   0.0000   435.3283       14.7210       27.5117       6.53183      -13.0755       7.11766       2.41366       3.51702       3.94938       4.19947       4.42844       4.41471
  51   2 1421.2889    0.1529  0.1379  9.6963  0.0000  0.0087   0.0063   0.0183    0.0185   0.0000   441.9626     -0.434983       22.0309    -0.0405862      -2.55890      0.198247      0.261165      0.386471      0.428459      0.408282      0.462787      0.446630
  51   3 1673.7225    0.3150  0.3189  9.7192  0.0000  0.0098   0.0076   0.0242    0.0236   0.0000   442.0321     -0.316632       22.5981     -0.678536      -4.34002     0.0518516      0.296679      0.387478      0.438633      0.493805      0.484171      0.504059
  51   4 1896.4772    0.5709  0.5275  9.9767  0.0000  0.0118   0.0104   0.0291    0.0349   0.0000   441.8886      0.370782       21.8504     -0.253937      -2.87202     -0.274507      0.361821      0.499569      0.548824      0.613647      0.671549      0.665081
  51   5 2109.2023    0.8660  0.9098 10.1201  0.0000  0.0157   0.0125   0.0388    0.0581   0.0000   442.1699   -0.00646193       22.0779      0.979963      -3.59481       1.83444      0.469728      0.646200      0.727197      0.805344      0.875579      0.880253
  51   6 2312.0237    1.3107  1.0913 10.9051  0.0000  0.0170   0.0175   0.0454    0.0640   0.0000   441.2634      0.947785       21.6408      0.923611      -2.92433      -1.38980      0.527914      0.724351      0.815955      0.896159      0.934573      0.925206
  51   7 2505.1230    1.9868  1.2715 11.3488  0.0000  0.0179   0.0243   0.0468    0.0782   0.0000   443.4549       1.50018       18.8843      0.411412      -1.79338       1.87431      0.560111      0.790351      0.841400      0.943989       1.00124       1.01901
  51   8 2694.2051    2.6646  1.2633 12.2395 -0.0000  0.0177   0.0333   0.0490    0.0687   0.0000   441.3468       3.44164       21.4866       1.60982      -2.54979     -0.683186      0.554555      0.737925      0.813187      0.899232      0.957844      0.964416
  51   9 2881.0312    3.5429  1.1648 12.7130  0.0001  0.0169   0.0447   0.0439    0.0774   0.0000   441.9644       3.45825       21.1248     -0.237258      -1.19925       2.81646      0.535643      0.744014      0.801320      0.875668      0.919949      0.950800
  51  10 3064.4851    4.2332  1.2046 13.0844  0.0000  0.0173   0.0530   0.0453    0.0806   0.0000   441.2595       3.68429       20.3090       1.10877      -1.54100      -1.46714      0.543885      0.757454      0.822537      0.904533      0.964694      0.992545
  51  11 3244.8332    3.8845  1.6279 13.0268 -0.0001  0.0204   0.0429   0.0560    0.0578   0.0000   441.6461       4.91853       21.0712       2.74756      0.224390      0.788144      0.629735      0.874099      0.964912       1.04862       1.12691       1.15057
  51  12 3423.4032    3.0294  2.6226 12.7043  0.0000  0.0279   0.0282   0.0760    0.0409   0.0000   442.9616       6.30392       16.8609       3.62532       3.82967      -3.54399      0.834984       1.19341       1.29054       1.44145       1.51169       1.58040
  51  13 3600.2155    2.3555  4.3920 12.1436  0.0000  0.0387   0.0182   0.1075    0.0303   0.0000   441.2246       6.91748       15.8968       1.42932      0.401182     -0.899500       1.14943       1.61049       1.80350       1.94804       2.05825       2.09583
  51  14 3775.6022    1.7989  6.3967 11.9317  0.0000  0.0588   0.0173   0.1691    0.0330   0.0000   441.4073       3.38999       27.3552       7.43672      -7.35287     0.0132825       1.67677       2.37266       2.68330       2.88961       2.98380       3.06327
  51  15 3948.9878    1.3315  8.3438 11.8809  0.0086  0.0889   0.0217   0.3093    0.0395   0.0000   437.2043       8.31087       32.6641       4.25174      -14.2156       1.16697       2.41025       3.55378       3.88208       4.23049       4.33936       4.35934
  52   1 1129.5353    0.0646  0.0667  9.8340 -0.0011  0.0212   0.0078   0.0236    0.0169   0.0000   441.7582      0.375576       21.0653      -1.93947      -3.08588       1.56722      0.504091      0.813498      0.832810      0.995014      0.794684      0.976360
  52   2 1432.4728    0.1483  0.1511  9.7158  0.0000  0.0096   0.0063   0.0222    0.0185   0.0000   441.7212     -0.667189       22.6221      0.304589      -3.74720      0.173114      0.288447      0.433396      0.492322      0.553883      0.598129      0.522491
  52   3 1685.6758    0.3359  0.3183  9.6910  0.0000  0.0097   0.0079   0.0223    0.0242   0.0000   442.1774     -0.234304       22.1509      0.526914      -3.16594     -0.364517      0.306381      0.394632      0.418722      0.496144      0.537259      0.541944
  52   4 1909.5250    0.5574  0.6403  9.8818  0.0000  0.0134   0.0095   0.0335    0.0376   0.0000   441.1385      0.636041       21.5644      0.780273      -4.27646     -0.455698      0.414519      0.527037      0.628867      0.677240      0.736840      0.734525
  52   5 2123.5153    0.9282  0.8870 10.1083  0.0000  0.0148   0.0131   0.0377    0.0597   0.0000   441.5825     -0.252616       21.0715       1.56917      -2.14428     -0.215681      0.469561      0.653995      0.721680      0.782733      0.835437      0.808813
  52   6 2327.0594    1.3670  1.2233 10.7673  0.0085  0.0178   0.0175   0.0478    0.0741   0.0000   442.3909       1.00502       20.2446     -0.585452      -2.81900     -0.371007      0.532996      0.733288      0.790171      0.861336      0.906677      0.921082
  52   7 2520.9670    1.9819  1.2275 11.6215  0.0000  0.0178   0.0248   0.0470    0.0666   0.0000   442.6680       2.49153       22.4260      0.700975      -1.27848      0.685757      0.553603      0.758436      0.849557      0.901602      0.970509       1.00419
  52   8 2711.1536    2.8023  1.2490 12.0040  0.0000  0.0170   0.0339   0.0455    0.0793   0.0000   442.9474       1.53183       21.0663       1.54900      -1.78029       1.22638      0.525026      0.722793      0.779892      0.878932      0.933113      0.906270
  52   9 2898.9002    3.6259  1.1874 12.6581  0.0000  0.0166   0.0452   0.0447    0.0817   0.0000   441.5122       1.62075       21.6117      0.589615      -1.77620     -0.444447      0.512489      0.694227      0.773766      0.845306      0.893391      0.892603
  52  10 3083.0028    4.1536  1.2225 13.1253 -0.0000  0.0173   0.0511   0.0450    0.0721   0.0000   443.3896       4.45251       22.7897     -0.282072      -2.68924     -0.114846      0.530610      0.718564      0.784928      0.873479      0.905252      0.923952
  52  11 3264.1765    3.8017  1.6237 13.0730  0.0000  0.0208   0.0418   0.0549    0.0537   0.0000   443.2720       6.43792       17.9788       3.63135      -2.24751       2.42269      0.611227      0.872342      0.963293       1.03444       1.10511       1.10880
  52  12 3443.5172    2.9929  2.7827 12.7266  0.0000  0.0285   0.0268   0.0792    0.0362   0.0000   443.4427       5.19672       17.0887       3.97187       5.01054     -0.189960      0.821702       1.14702       1.29568       1.41144       1.48723       1.50575
  52  13 3621.0745    2.2962  4.5112 12.1050  0.0000  0.0400   0.0179   0.1098    0.0305   0.0000   440.7962       6.34915       16.8564       4.36448     -0.932493      -4.71068       1.12633       1.59383       1.78873       1.93393       1.98610       2.06868
  52  14 3797.2674    1.7352  6.6222 11.9370  0.0000  0.0609   0.0174   0.1819    0.0332   0.0000   442.2565       11.7463       24.8953       1.99560      -2.87862      -4.06348       1.71807       2.41069       2.72760       2.92846       3.01499       3.05528
  53   1 1138.7434    0.0436  0.0235  9.8057  0.0000  0.0179   0.0078   0.0185    0.0163   0.0000   441.1984      0.593045       21.6410     0.0694352      -3.71846     -0.180420      0.487727      0.511631      0.613800      0.609693      0.954920      0.597782
  53   2 1443.4855    0.1630  0.1456  9.7027  0.0000  0.0084   0.0065   0.0181    0.0183   0.0000   441.9123      0.375656       22.1346      0.177245      -3.32124     -0.385451      0.260010      0.324589      0.349636      0.399917      0.422762      0.418746
  53   3 1697.4954    0.3336  0.3118  9.7672  0.0000  0.0093   0.0080   0.0227    0.0235   0.0000   442.2258      0.146517       21.8531      0.494226      -3.87731     -0.993551      0.289844      0.367888      0.403972      0.465130      0.491947      0.493102
  53   4 1922.5134    0.5836  0.7021  9.8740  0.0000  0.0139   0.0095   0.0360    0.0393   0.0000   441.9123     -0.107312       22.0932      -1.07559      -2.55393       1.61922      0.391683      0.520497      0.604684      0.671597      0.674835      0.709281
  53   5 2137.7198    0.9266  0.9595 10.1827  0.0000  0.0157   0.0127   0.0392    0.0591   0.0000   442.7161      0.707702       21.4709      0.972417      -3.70795     -0.216780      0.450640      0.633462      0.692050      0.757773      0.773043      0.818507
  53   6 2342.0247    1.4367  1.1857 10.8613  0.0000  0.0176   0.0183   0.0462    0.0733   0.0000   441.7677       1.41302       19.9585     -0.128480      -2.02509     -0.520393      0.518900      0.734867      0.809938      0.860511      0.932000      0.914088
  53   7 2536.7377    2.0260  1.3093 11.5969 -0.0000  0.0184   0.0245   0.0484    0.0657   0.0000   442.5230       2.10827       20.5097       2.00841      -1.31025     -0.716459      0.530924      0.765048      0.822559      0.907872      0.969825      0.987027
  53   8 2727.9965    2.8170  1.2174 12.3185  0.0005  0.0172   0.0349   0.0456    0.0718   0.0000   441.3925       2.73275       20.9393       1.84047      -2.64284      0.436290      0.523669      0.724044      0.808273      0.896385      0.951387      0.958525
  53   9 2916.6094    3.6720  1.1417 12.9451 -0.0000  0.0164   0.0466   0.0442    0.0682   0.0000   442.0847       2.43453       22.2053     -0.346262      -2.20088      -1.66189      0.496412      0.680622      0.753910      0.840884      0.879971      0.883319
  53  10 3101.4986    4.1183  1.2726 13.1395  0.0000  0.0181   0.0505   0.0467    0.0718   0.0000   442.0413       3.61757       20.6372       3.84406      -2.74547     -0.958302      0.523007      0.752724      0.821746      0.902271      0.959711      0.978205
  53  11 3283.2955    3.7645  1.7089 13.0996  0.0000  0.0211   0.0409   0.0583    0.0523   0.0000   440.1942       4.45912       20.6408       2.28362     -0.671011     -0.807379      0.625672      0.878489      0.976393       1.05028       1.12618       1.11832
  53  12 3463.4170    2.9012  2.9243 12.6179  0.0000  0.0289   0.0252   0.0815    0.0357   0.0000   443.9439       6.71612       18.2463       3.23176       1.29558     -0.332928      0.812690       1.14466       1.26983       1.38871       1.47247       1.48849
  53  13 3641.8673    2.2439  4.8549 12.0732  0.0000  0.0425   0.0177   0.1163    0.0311   0.0000   438.9677       6.58669       23.7207       2.70790      -4.24337       1.52975       1.16380       1.69604       1.82763       2.01193       2.10371       2.14035
  53  14 3818.5975    1.6768  7.1535 11.9684  0.0007  0.0692   0.0195   0.2116    0.0368   0.0000   443.8645       7.43816       23.8911       8.11871      -5.25932      -6.91586       1.82338       2.72219       2.93323       3.26711       3.32222       3.46412
  54   1 1147.8842    0.0595  0.0297  9.8079  0.0000  0.0140   0.0076   0.0135    0.0163   0.0000   442.2261      -1.89209       26.1400      -1.67952      -2.13643      0.785749      0.461061      0.616740      0.786226      0.608120      0.677800      0.845926
  54   2 1454.3902    0.1671  0.1265  9.6953  0.0000  0.0073   0.0067   0.0161    0.0179   0.0000   442.2649     -0.556656       21.3364      0.239687      -3.05902      0.241433      0.213394      0.275585      0.324739      0.329751      0.384780      0.373488
  54   3 1709.1372    0.3570  0.3272  9.6832 -0.0005  0.0096   0.0081   0.0216    0.0249   0.0000   442.0278     -0.905433       21.8249      0.621031      -3.41807     -0.268154      0.286236      0.384720      0.427379      0.484530      0.541518      0.549697
  54   4 1935.2999    0.6164  0.6867  9.8542  0.0000  0.0130   0.0099   0.0343    0.0409   0.0000   441.6678     0.0752922       21.4540      0.207008      -2.54254     -0.788022      0.377188      0.497167      0.567147      0.618016      0.641602      0.655402
  54   5 2151.7777    0.9639  0.9501 10.3142  0.0000  0.0158   0.0133   0.0391    0.0579   0.0000   441.9974      0.764230       20.4737      0.504594      -3.07841    -0.0343245      0.435811      0.611949      0.668660      0.747159      0.768395      0.804169
  54   6 2356.8054    1.4689  1.1970 11.0953  0.0000  0.0174   0.0187   0.0477    0.0666   0.0000   442.7519      0.724621       22.1564     -0.566715      -2.93559     -0.620317      0.504000      0.674466      0.738764      0.830688      0.844126      0.872517
  54   7 2552.4260    2.0859  1.3216 11.7509  0.0000  0.0182   0.0251   0.0492    0.0612   0.0000   441.8292       2.53567       23.0984    -0.0678600     -0.714834     -0.316920      0.522353      0.724040      0.815937      0.875232      0.924708      0.921847
  54   8 2744.7050    2.8761  1.2336 12.1564  0.0059  0.0168   0.0347   0.0452    0.0775   0.0000   440.4638       2.49506       21.6928       1.36156      -2.37622     -0.804706      0.488331      0.673007      0.722850      0.811188      0.828402      0.872792
  54   9 2934.1367    3.9284  1.1783 12.7661  0.0000  0.0165   0.0483   0.0425    0.0845   0.0000   442.5197       3.13087       20.6104      0.866143      -2.90588     -0.331685      0.481059      0.659885      0.720881      0.812004      0.838898      0.844082
  54  10 3119.7303    4.1579  1.3209 13.2252 -0.0001  0.0178   0.0491   0.0478    0.0610   0.0000   442.0344       5.94174       21.0605       1.21679      -1.95059      0.762432      0.502241      0.698551      0.784559      0.868288      0.899276      0.908674
  54  11 3302.3496    3.6252  1.9005 12.9680 -0.0000  0.0220   0.0370   0.0608    0.0491   0.0000   441.8292       5.14585       20.1288       1.34555       2.12931      0.105635      0.622442      0.852264      0.968202       1.03841       1.10265       1.10862
  54  12 3483.1878    2.7994  3.2079 12.4940  0.0000  0.0302   0.0230   0.0845    0.0339   0.0000   442.8519       6.11043       20.2578       4.92782     0.0264770      -3.33045      0.841485       1.18770       1.29682       1.43676       1.50583       1.53740
  54  13 3662.3910    2.1733  5.1923 11.9484  0.0000  0.0444   0.0166   0.1245    0.0326   0.0000   440.1232       5.53789       19.9763     -0.641355      -3.07617       2.35764       1.20508       1.73025       1.92944       2.07859       2.19406       2.24453
  54  14 3839.6936    1.4915  6.1552 11.9439  0.0072  0.0629   0.0176   0.1899    0.0370   0.0000   440.3220       18.3223       20.3917     -0.290589      -2.73726       1.71442       1.66803       2.39646       2.66929       2.89358       3.04811       3.11032
  55   1 1156.9142    0.0607  0.0353  9.7601  0.0000  0.0155   0.0076   0.0155    0.0162   0.0000   440.1270      -1.16696       22.1530      0.357154      -6.12639      -1.49641      0.460091      0.517834      0.773252      0.795521      0.777801      0.678078
  55   2 1465.1634    0.1740  0.1391  9.6352  0.0000  0.0067   0.0066   0.0179    0.0180   0.0000   441.7344     -0.715562       22.4376     -0.359829      -3.74309     -0.116811      0.207201      0.264757      0.302677      0.350465      0.389849      0.396986
  55   3 1720.6138    0.3590  0.4261  9.6639  0.0000  0.0109   0.0074   0.0284    0.0260   0.0000   442.5150      0.154929       21.6854      0.449466      -3.05861      0.115554      0.311347      0.434481      0.476489      0.532938      0.591831      0.620534
  55   4 1948.0284    0.6415  0.6691  9.8942  0.0000  0.0127   0.0102   0.0322    0.0397   0.0000   442.3195     -0.456687       22.2053     -0.228816      -2.16187      0.498311      0.362889      0.480268      0.560747      0.600573      0.649743      0.682129
  55   5 2165.6773    0.9853  0.9457 10.2730  0.0000  0.0153   0.0133   0.0387    0.0563   0.0000   441.6995       1.65671       22.3665      0.551513      -2.11764      0.493297      0.414270      0.579101      0.645839      0.700446      0.727540      0.723670
  55   6 2371.3923    1.4795  1.3041 10.9273  0.0000  0.0179   0.0175   0.0478    0.0626   0.0000   443.2335       1.88397       20.7507       1.83068     -0.748339     -0.497682      0.500270      0.690145      0.772417      0.859437      0.878544      0.914755
  55   7 2567.9839    2.1375  1.2773 11.6269  0.0000  0.0181   0.0257   0.0472    0.0727   0.0000   441.5915       2.00414       22.4145     -0.449862      -3.92995     -0.785065      0.492150      0.705541      0.774312      0.851491      0.878350      0.918089
  55   8 2761.2556    2.9942  1.2784 12.1540 -0.0002  0.0171   0.0350   0.0451    0.0775   0.0000   442.8418       3.92038       20.7982       1.40219      -1.82448       1.74196      0.491664      0.677009      0.752913      0.821678      0.858943      0.883847
  55   9 2951.5265    3.8374  1.2203 12.8626  0.0000  0.0168   0.0468   0.0449    0.0754   0.0000   442.0368       2.98221       21.3696     -0.278495      -1.48773      0.297399      0.490967      0.667927      0.731512      0.808623      0.857208      0.863550
  55  10 3137.8053    4.2731  1.3482 12.9855  0.0001  0.0173   0.0493   0.0478    0.0754   0.0000   441.3653       4.87020       21.9344       1.29363      -3.41060      -3.05225      0.495967      0.684884      0.740003      0.834339      0.856403      0.887031
  55  11 3321.2205    3.5622  1.9211 13.0129  0.0000  0.0217   0.0362   0.0630    0.0458   0.0000   443.0961       5.00568       19.1224      0.769385       1.04479      0.523140      0.619546      0.854593      0.954066       1.04153       1.11086       1.12417
  55  12 3502.8316    2.7646  3.5048 12.2900  0.0000  0.0319   0.0216   0.0858    0.0350   0.0000   442.7654       6.27803       18.4652       2.93293       1.69832       1.74958      0.867002       1.23248       1.36784       1.49828       1.58544       1.62435
  55  13 3682.7496    2.1903  5.7622 11.8544 -0.0016  0.0474   0.0115   0.1225    0.0200   0.0000   442.8109       4.53420       18.1230       4.39468       1.38399     -0.996909       1.31302       1.78880       2.05043       2.20445       2.34682       2.42356
  56   1 1165.9159    0.0629  0.0466  9.7755  0.0000  0.0183   0.0095   0.0164    0.0162   0.0000   440.0291     -0.578781       22.1879       1.24020      -3.31930     -0.426769      0.709152      0.853081      0.687079      0.687624      0.920421      0.862539
  56   2 1475.8028    0.1796  0.1646  9.6207  0.0000  0.0076   0.0063   0.0199    0.0183   0.0000   442.4084     -0.253146       22.0322     -0.518813      -2.63415      0.522843      0.224066      0.367200      0.355246      0.432716      0.458500      0.479456
  56   3 1731.9949    0.3788  0.3593  9.7326  0.0000  0.0095   0.0081   0.0233    0.0251   0.0000   441.5813     -0.259009       21.7532     -0.243828      -1.89667      0.211045      0.275129      0.348504      0.403544      0.448492      0.482664      0.485567
  56   4 1960.6728    0.6492  0.7107  9.9588  0.0000  0.0133   0.0101   0.0343    0.0407   0.0000   442.0036    -0.0608851       21.9829     -0.133937      -3.46323    -0.0415638      0.363074      0.491673      0.553637      0.597721      0.641248      0.668237
  56   5 2179.4543    1.0170  1.0041 10.4320  0.0000  0.0159   0.0135   0.0420    0.0562   0.0000   442.5510       1.44397       21.9375      -1.27974      -1.47513       1.25967      0.418419      0.599317      0.668630      0.731319      0.769772      0.801456
  56   6 2385.8593    1.5541  1.2782 10.9914  0.0000  0.0177   0.0185   0.0464    0.0676   0.0000   442.6855       1.73525       20.6549       1.14428      -1.67136      0.741971      0.486074      0.681086      0.730883      0.821891      0.877890      0.877659
  56   7 2583.3496    2.2254  1.2653 11.6851  0.0000  0.0172   0.0264   0.0462    0.0725   0.0000   440.7090       2.51872       21.4538       1.96317      -2.14445      -1.48037      0.477245      0.658022      0.707438      0.796375      0.839234      0.866535
  56   8 2777.6978    3.1183  1.2102 12.2290 -0.0106  0.0168   0.0360   0.0421    0.0767   0.0000   442.1139       2.93180       20.7170       2.12267      -1.12104      -1.39188      0.465788      0.667127      0.712790      0.775852      0.817963      0.853398
  56   9 2968.7962    3.8969  1.2001 13.1667  0.0000  0.0164   0.0484   0.0473    0.0635   0.0000   442.4698       2.50396       21.0694       3.72403      -1.14226      0.115487      0.460456      0.651086      0.707857      0.782989      0.817828      0.844560
  56  10 3155.8294    4.1825  1.4269 12.9984  0.0032  0.0175   0.0466   0.0490    0.0666   0.0000   441.6141       5.34554       21.3163       2.06929     -0.966723      -1.40493      0.497354      0.685501      0.754480      0.850624      0.927248      0.915231
  56  11 3339.9511    3.5716  2.0159 12.7694  0.0000  0.0216   0.0341   0.0602    0.0504   0.0000   441.3677       5.87365       19.4727     0.0918504      -1.43818     -0.972124      0.602702      0.815692      0.923478       1.01747       1.06413       1.08204
  56  12 3522.3330    2.6785  3.9267 12.1935 -0.0000  0.0335   0.0199   0.0928    0.0332   0.0000   442.6661       6.56770       16.4188       2.79894      0.203000       1.85174      0.904404       1.27299       1.43514       1.54228       1.68809       1.70128
  56  13 3703.0375    2.0807  5.9928 11.8948  0.0051  0.0495   0.0104   0.1309    0.0181   0.0000   440.3939       7.91848       24.1141      0.648306      -3.47156       2.21751       1.33394       1.84311       2.10783       2.29254       2.37187       2.41958
  56  14 3881.7527    1.6251  8.0027 11.4828 -0.0019  0.0721   0.0065   0.1809    0.0166   0.0000   438.5618       11.3145       24.6744     0.0436682      -19.1136       3.57234       1.88811       2.67536       2.96597       3.27837       3.35832       3.52723
  57   1 1174.7380    0.0633  0.0572  9.7657  0.0000  0.0133   0.0070   0.0191    0.0161   0.0000   440.2339     -0.190974       22.0792      0.639231      -3.05253     -0.289753      0.373025      0.464886      0.595954      0.671995      0.726063      0.762642
  57   2 1486.3048    0.1699  0.1708  9.6420  0.0000  0.0081   0.0061   0.0191    0.0181   0.0000   442.0990    -0.0304085       22.3569     -0.208813      -2.71640      0.649266      0.251641      0.382165      0.428353      0.518774      0.494446      0.549691
  57   3 1743.2049    0.3817  0.4036  9.7282  0.0000  0.0105   0.0078   0.0261    0.0255   0.0000   442.1241      0.449358       22.4475     -0.104770      -3.59824     -0.481942      0.269214      0.388714      0.425944      0.483485      0.499100      0.524588
  57   4 1973.1530    0.6650  0.7257  9.9032  0.0000  0.0134   0.0100   0.0336    0.0424   0.0000   442.0625      0.625103       21.5906       1.01124      -3.13422      0.168215      0.360009      0.502922      0.547346      0.617014      0.618764      0.643236
  57   5 2193.0656    1.0358  1.0451 10.4255 -0.0000  0.0164   0.0134   0.0411    0.0568   0.0000   442.8744    0.00345748       21.9256      0.411410      -2.63153     -0.698134      0.428168      0.623585      0.663403      0.762106      0.812140      0.831898
  57   6 2400.1841    1.5772  1.2157 11.1802  0.0000  0.0172   0.0196   0.0470    0.0675   0.0000   441.5185       1.03088       21.3778      0.136259      -2.76194      0.309579      0.473620      0.673103      0.728833      0.821058      0.887529      0.915933
  57   7 2598.6570    2.3089  1.3292 11.7634  0.0000  0.0174   0.0263   0.0472    0.0638   0.0000   441.1248       2.66611       20.4751       1.30363      -1.20738       1.06812      0.474240      0.661876      0.747555      0.787374      0.827776      0.840768
  57   8 2794.0375    3.1335  1.1753 12.4183  0.0000  0.0158   0.0378   0.0446    0.0728   0.0000   442.5332       4.30164       21.4455       1.91527      -3.58088      -1.28288      0.428988      0.600979      0.650852      0.737624      0.766114      0.784609
  57   9 2985.9054    3.9474  1.2287 13.0631 -0.0000  0.0167   0.0469   0.0443    0.0629   0.0000   441.9430       3.03079       20.8798       1.06131      -2.55150     -0.170858      0.466737      0.629712      0.713449      0.778518      0.825472      0.853977
  57  10 3173.6525    4.1490  1.4129 13.1935  0.0000  0.0183   0.0467   0.0494    0.0609   0.0000   442.3173       5.08757       20.1606       2.58180      -1.71603     -0.223074      0.497987      0.674600      0.781801      0.836883      0.902971      0.905894
  57  11 3358.5719    3.4104  2.1720 12.8872  0.0000  0.0231   0.0323   0.0662    0.0444   0.0000   443.0776       4.72908       18.2084       1.27778       1.19650      0.474362      0.629112      0.867961      0.988452       1.06022       1.11537       1.14860
  57  12 3541.6508    2.5360  3.7517 12.3522 -0.0002  0.0340   0.0203   0.0944    0.0317   0.0000   444.7608       5.32562       17.0144       2.41106       3.91766       2.02949      0.892670       1.27502       1.40584       1.55081       1.63736       1.67273
  57  13 3722.9850    1.9066  5.7764 11.8675 -0.0137  0.0517   0.0108   0.1332    0.0228   0.0000   443.8004       6.36912       24.3641       6.12874      -10.5149     -0.244368       1.30364       1.91026       2.09417       2.27631       2.37302       2.44577
  57  14 3902.3587    1.6059  9.1000 11.4669  0.0015  0.0774   0.0054   0.2012    0.0128   0.0000   440.7742       19.0147       30.0319      -15.6100      -9.15233       10.3039       2.04376       2.82165       3.22307       3.47833       3.67450       3.74456
  58   1 1183.5291    0.0857  0.0869  9.7088  0.0000  0.0128   0.0061   0.0192    0.0162   0.0000   440.9827      0.594418       21.8799     -0.742637      -3.64249       1.02528      0.324388      0.477038      0.499682      0.579177      0.602926      0.548442
  58   2 1496.6888    0.1887  0.1942  9.6582  0.0000  0.0079   0.0061   0.0212    0.0184   0.0000   442.6420     0.0746149       22.6830     -0.293799      -2.40533     -0.938894      0.219735      0.295346      0.336886      0.393514      0.398430      0.389217
  58   3 1754.3212    0.4089  0.4691  9.6962  0.0000  0.0111   0.0078   0.0283    0.0278   0.0000   442.4144     -0.572947       22.4197     -0.438478      -3.92311      0.762162      0.302963      0.392068      0.431499      0.466574      0.502733      0.537146
  58   4 1985.5617    0.6877  0.7643  9.9700  0.0000  0.0136   0.0101   0.0353    0.0438   0.0000   442.2327      0.613525       22.1343       1.27542      -3.44794      0.295185      0.365045      0.495168      0.554014      0.585094      0.639527      0.645761
  58   5 2206.5165    1.0842  1.1064 10.3946  0.0000  0.0161   0.0135   0.0430    0.0607   0.0000   441.9186      0.610836       21.3467      0.739845      -3.07995       1.31811      0.420598      0.591976      0.654016      0.708490      0.768470      0.781451
  58   6 2414.3403    1.6524  1.3642 11.0896  0.0056  0.0180   0.0189   0.0474    0.0664   0.0000   442.3755       2.47082       21.9412       1.20835      -2.08544      -1.79757      0.471617      0.649001      0.733685      0.797009      0.835064      0.861904
  58   7 2613.8350    2.3414  1.2914 11.8424  0.0000  0.0175   0.0269   0.0453    0.0635   0.0000   442.4837       1.50622       19.4041      0.927985     -0.145510      0.386622      0.451099      0.656587      0.703457      0.807745      0.810897      0.856938
  58   8 2810.2654    3.2378  1.2122 12.5999 -0.0032  0.0168   0.0383   0.0434    0.0638   0.0000   442.2470       3.86121       21.2770       1.53076      -2.84257     -0.902439      0.438948      0.625062      0.680884      0.770578      0.778154      0.817896
  58   9 3002.8946    4.1716  1.2096 12.8437  0.0000  0.0163   0.0488   0.0418    0.0848   0.0000   442.4052       4.86118       21.6519       1.91335     -0.925012     -0.884796      0.436193      0.623319      0.676345      0.732365      0.779770      0.784411
  58  10 3191.3164    4.0763  1.4265 13.2219  0.0000  0.0180   0.0451   0.0499    0.0556   0.0000   443.3904       4.84512       22.4728      0.994800      -2.67338     -0.759193      0.488103      0.686127      0.744696      0.822237      0.885712      0.894490
  58  11 3377.0306    3.3698  2.4021 12.6485  0.0000  0.0238   0.0295   0.0663    0.0457   0.0000   442.8424       5.81768       20.6790       3.04256       1.58975       1.10477      0.620627      0.863740      0.979862       1.05771       1.11928       1.15489
  58  12 3560.9217    2.5559  4.3037 12.1634 -0.0036  0.0362   0.0177   0.0966    0.0295   0.0000   441.3153       3.92948       21.3754       7.24238      0.367598      0.908906      0.924295       1.31151       1.46786       1.58645       1.67503       1.69689
  59   2 1506.9560    0.1952  0.2040  9.6150  0.0000  0.0083   0.0061   0.0210    0.0186   0.0000   442.0046     -0.160467       21.6605      0.456113      -3.67545    -0.0907059      0.219782      0.291902      0.356835      0.360844      0.429070      0.420239
  59   3 1765.2775    0.4241  0.4090  9.6926  0.0000  0.0098   0.0082   0.0240    0.0271   0.0000   441.9120     -0.349734       22.4506      0.325170      -3.37351      -1.22201      0.268222      0.354309      0.394787      0.462511      0.470225      0.481175
  59   4 1997.8695    0.7160  0.7195  9.9629 -0.0000  0.0126   0.0105   0.0325    0.0426   0.0000   443.1496      0.783324       20.9363     -0.370607      -3.26797       1.03151      0.333314      0.439676      0.504697      0.550940      0.591346      0.585596
  59   5 2219.8821    1.1205  1.0837 10.4887  0.0000  0.0157   0.0140   0.0415    0.0597   0.0000   443.4311      0.700947       21.4444     -0.319520      -2.20708      0.859208      0.422745      0.585712      0.653827      0.727899      0.770569      0.788087
  59   6 2428.4255    1.7038  1.3179 11.1706  0.0000  0.0174   0.0194   0.0462    0.0626   0.0000   442.1453       1.09011       21.0679    -0.0150223      -1.90437      0.651898      0.461391      0.634832      0.712770      0.766631      0.803242      0.800725
  59   7 2628.8956    2.4812  1.3440 11.6874  0.0002  0.0169   0.0274   0.0453    0.0744   0.0000   441.8717       1.42121       21.7024      0.420784      -3.13577      -1.33998      0.447663      0.617306      0.697752      0.757581      0.793803      0.799249
  59   8 2826.2970    3.3554  1.2422 12.5660  0.0000  0.0160   0.0384   0.0437    0.0636   0.0000   442.6857       2.57234       21.9844       2.50500      -1.93199      0.490530      0.443259      0.590187      0.648783      0.723821      0.781824      0.807655
  59   9 3019.6788    4.1020  1.2019 13.1365  0.0001  0.0163   0.0486   0.0434    0.0689   0.0000   442.2615       5.33384       20.7423       1.64785      -1.64912     -0.700280      0.436506      0.596631      0.670760      0.720041      0.771521      0.777597
  59  10 3208.9237    4.0971  1.5636 13.0278  0.0000  0.0184   0.0425   0.0504    0.0552   0.0000   441.9826       5.18711       20.9536       1.72715      -2.08915      -2.08561      0.499468      0.691219      0.768463      0.833880      0.900700      0.910154
  59  11 3395.3122    3.2552  2.4853 12.7432 -0.0001  0.0247   0.0284   0.0700    0.0405   0.0000   443.2430       4.96837       17.4377       2.54887       2.77193      -1.38393      0.629467      0.882138      0.987211       1.08501       1.11027       1.15614
  59  12 3580.0196    2.4230  4.1975 12.2626  0.0000  0.0372   0.0185   0.1010    0.0302   0.0000   440.5386       6.92978       19.8281      0.328460      -1.49559       3.92178      0.911648       1.34037       1.45602       1.59818       1.67915       1.71516
  59  13 3762.9178    1.7368  5.7959 12.0383 -0.0080  0.0549   0.0175   0.1596    0.0356   0.0000   442.2075       9.13750       27.5337      -3.79404      0.584160       1.00733       1.33991       1.95377       2.16208       2.37345       2.47225       2.49806
  59  14 3943.7993    1.0402  6.0965 12.0673 -0.0010  0.0888   0.0111   0.2237    0.0225   0.0000   437.4351       21.3218       25.9839      -1.52044      -5.60359       6.19623       2.03200       3.11636       3.33833       3.77872       3.79494       3.93906
  60   1 1200.8307    0.0891  0.0791  9.7020  0.0000  0.0112   0.0063   0.0176    0.0159   0.0000   440.9996      0.449491       21.8285     -0.494921      -3.26695      0.857034      0.269351      0.473325      0.436794      0.557711      0.518129      0.583061
  60   2 1517.1026    0.2041  0.2077  9.6160  0.0000  0.0085   0.0061   0.0193    0.0186   0.0000   442.2912     -0.519042       22.1530     -0.538448      -3.28052     -0.184965      0.251081      0.353052      0.413444      0.467885      0.484127      0.458567
  60   3 1776.1181    0.4318  0.4555  9.6720 -0.0001  0.0107   0.0079   0.0251    0.0281   0.0000   441.6733      0.231956       22.3873      0.744563      -3.25346      0.205875      0.291651      0.372019      0.450044      0.477241      0.494396      0.525187
  60   4 2010.0375    0.7203  0.7766 10.0227  0.0000  0.0136   0.0103   0.0338    0.0425   0.0000   441.9990      0.123026       23.3392     -0.207403      -3.69243       1.14727      0.349846      0.503284      0.539025      0.591402      0.644069      0.632489
  60   5 2233.1020    1.1458  1.0766 10.5254  0.0000  0.0157   0.0141   0.0404    0.0596   0.0000   441.9969      0.933057       22.8332       1.71690      -2.79651      0.173069      0.407863      0.567759      0.642618      0.695855      0.743308      0.771652
  60   6 2442.3135    1.7586  1.3459 11.1459  0.0000  0.0171   0.0197   0.0460    0.0669   0.0000   441.3610      0.218882       22.2500      0.892197      -1.99029     -0.395953      0.466963      0.611988      0.715054      0.780327      0.825739      0.839577
  60   7 2643.8354    2.5625  1.3542 11.7916  0.0065  0.0166   0.0283   0.0452    0.0717   0.0000   441.9652       2.79426       21.1822       1.64772      -1.85123      -1.30963      0.440459      0.592235      0.679400      0.741645      0.794925      0.813817
  60   8 2842.2525    3.3418  1.2327 12.5374  0.0000  0.0162   0.0379   0.0420    0.0659   0.0000   442.5494       2.96088       22.7649       2.87695      -2.94369     0.0161138      0.415437      0.578411      0.653176      0.713186      0.727452      0.757973
  60   9 3036.3806    4.1026  1.2465 13.1425  0.0147  0.0164   0.0487   0.0445    0.0692   0.0000   441.5873       5.49090       21.7560       1.59210      -3.50939     -0.288297      0.427694      0.587752      0.641505      0.713021      0.773148      0.774200
  60  10 3226.3006    4.0722  1.5994 12.9709 -0.0057  0.0185   0.0413   0.0511    0.0556   0.0000   441.9516       4.23268       21.0709       1.52633      -2.44839    -0.0333625      0.478232      0.659272      0.730319      0.819840      0.845203      0.855273
  60  11 3413.5995    3.1289  2.8760 12.6260  0.0000  0.0264   0.0256   0.0756    0.0373   0.0000   444.6509       6.22729       19.6973       1.70734       1.91134       2.77077      0.674201      0.935043       1.05698       1.15251       1.22851       1.26494
  60  12 3598.9517    2.3234  4.2824 12.2604 -0.0015  0.0377   0.0179   0.1042    0.0309   0.0000   443.1413       5.18559       16.6654    -0.0559222       1.53356    -0.0250443      0.929190       1.33285       1.48011       1.63752       1.71188       1.73374
  60  13 3782.3377    1.6223  5.6171 12.0589  0.0002  0.0566   0.0178   0.1657    0.0383   0.0000   441.2137       8.98252       20.7800      0.224474      0.357463      0.837660       1.32069       1.95420       2.14450       2.35882       2.42609       2.47195
  61   1 1209.4244    0.0692  0.0816  9.7382  0.0000  0.0159   0.0063   0.0218    0.0157   0.0000   440.3929      -1.36839       23.1695      0.420419      -3.47739      -1.17899      0.390655      0.584391      0.606420      0.671036      0.652968      0.676557
  61   2 1527.1150    0.2176  0.2244  9.5875  0.0000  0.0085   0.0061   0.0199    0.0188   0.0000   442.3412      0.247383       21.8573     -0.292686      -2.99191      0.305644      0.223455      0.297455      0.369252      0.364386      0.409991      0.430294
  61   3 1786.8851    0.4315  0.5025  9.7107  0.0000  0.0107   0.0077   0.0290    0.0279   0.0000   442.0888     -0.241417       21.6927       1.13025      -3.50642       1.26054      0.299678      0.384844      0.445166      0.482348      0.507920      0.518227
  61   4 2022.1259    0.7429  0.8484  9.9816 -0.0001  0.0142   0.0103   0.0362    0.0466   0.0000   442.3554      0.723793       22.3219    -0.0591229      -2.84034       1.12568      0.351396      0.489792      0.533045      0.593247      0.623513      0.640177
  61   5 2246.1316    1.1994  1.1753 10.4117  0.0000  0.0161   0.0141   0.0436    0.0685   0.0000   442.6761      0.240298       21.7648      0.691874      -3.34151     -0.233704      0.412093      0.552027      0.625145      0.696725      0.729230      0.741202
  61   6 2456.1358    1.7693  1.3293 11.3621  0.0001  0.0168   0.0200   0.0474    0.0571   0.0000   442.2350       2.46623       20.9033       1.19307      -2.94503     -0.685999      0.446182      0.585045      0.669987      0.722135      0.776395      0.782586
  61   7 2658.6741    2.5345  1.3535 12.0140  0.0052  0.0165   0.0281   0.0464    0.0621   0.0000   441.2251       2.93098       20.9628     0.0622418      -1.35006       1.17331      0.440703      0.587811      0.673622      0.724697      0.810142      0.805813
  61   8 2858.0977    3.4858  1.2207 12.6905 -0.0093  0.0162   0.0399   0.0432    0.0654   0.0000   442.5073       3.15975       20.4218       1.34968      -2.02761     -0.267841      0.427022      0.599072      0.658388      0.724784      0.772232      0.796837
  61   9 3052.9395    4.1498  1.2392 13.3074  0.0024  0.0162   0.0489   0.0457    0.0633   0.0000   441.8273       3.14246       21.6020      0.677608      -2.32222      0.172899      0.413746      0.587119      0.621139      0.708726      0.735429      0.759115
  61  10 3243.6315    3.9767  1.7133 12.9589  0.0000  0.0188   0.0389   0.0532    0.0523   0.0000   442.5172       4.49751       21.4292      0.554667     -0.705518     -0.390077      0.484662      0.659566      0.750776      0.800583      0.879894      0.888243
  61  11 3431.7164    3.0584  2.9658 12.5845  0.0000  0.0273   0.0243   0.0748    0.0352   0.0000   443.3266       6.43258       19.8807       2.81443      -1.33765      0.439106      0.667764      0.946955       1.04371       1.16849       1.21199       1.26097
  61  12 3617.7124    2.6505  6.0538 11.7402  0.0044  0.0435   0.0104   0.1139    0.0141   0.0000   438.2556       12.1486       30.3622       1.58819      -10.0711       2.10175       1.16521       1.50003       1.79459       1.89446       2.06268       2.18043
  62   1 1217.8447    0.0797  0.0971  9.6885  0.0000  0.0123   0.0060   0.0247    0.0158   0.0000   441.2489     -0.876630       21.2090       1.28992      -2.58624      -1.30133      0.294627      0.395911      0.502078      0.529139      0.532887      0.532032
  62   2 1537.0164    0.2140  0.2006  9.6249  0.0000  0.0078   0.0063   0.0185    0.0183   0.0000   442.2350     0.0403153       21.5001     -0.213124      -3.64806      0.879549      0.197403      0.286790      0.320130      0.418019      0.457455      0.489204
  62   3 1797.5058    0.4559  0.5153  9.6534 -0.0000  0.0113   0.0079   0.0280    0.0301   0.0000   442.0681      0.413874       20.6919     -0.200323      -3.86489     -0.312146      0.286677      0.377286      0.451716      0.484956      0.512726      0.513718
  62   4 2034.1547    0.7523  0.7809 10.0836  0.0000  0.0132   0.0105   0.0332    0.0422   0.0000   442.2145      0.872847       22.0809     -0.696561      -3.70666     -0.368399      0.338315      0.467733      0.529789      0.575838      0.604102      0.618091
  62   5 2259.1077    1.2209  1.2217 10.4775 -0.0070  0.0166   0.0140   0.0432    0.0635   0.0000   442.4314      0.735829       21.8072     -0.741457      -4.34430     -0.136496      0.419746      0.573937      0.641903      0.689491      0.750119      0.770763
  62   6 2469.7823    1.8293  1.3303 11.4223  0.0000  0.0173   0.0205   0.0463    0.0576   0.0000   442.1789      0.753558       21.8147       1.38269      -2.46923     -0.476781      0.425995      0.595500      0.665786      0.720511      0.753967      0.761575
  62   7 2673.4692    2.6129  1.3910 11.8783  0.0000  0.0170   0.0276   0.0452    0.0664   0.0000   441.6704       1.96350       22.0704       1.32462      -3.50073     0.0312304      0.443432      0.602989      0.679021      0.733981      0.820174      0.819184
  62   8 2873.8064    3.5270  1.2234 12.7651  0.0000  0.0161   0.0399   0.0420    0.0616   0.0000   442.6823       3.39483       21.1505      0.574517      -2.12766      -1.02080      0.402199      0.564176      0.629327      0.701674      0.757296      0.756297
  62   9 3069.3957    4.1724  1.3329 13.0558 -0.0056  0.0170   0.0453   0.0447    0.0598   0.0000   442.6550       4.31312       21.0516      0.789446      -3.04497     -0.985524      0.421043      0.597901      0.661120      0.720808      0.776258      0.798294
  62  10 3260.8686    3.9033  1.7341 12.9806  0.0007  0.0190   0.0380   0.0546    0.0494   0.0000   441.0168       4.70825       21.4325       1.92031     -0.677218      0.386937      0.469869      0.658665      0.731776      0.804749      0.849354      0.883211
  62  11 3449.7442    3.0252  3.1393 12.4554  0.0000  0.0276   0.0231   0.0776    0.0361   0.0000   444.2601       5.89135       18.0095       2.30470       1.78535      0.220825      0.665184      0.941627       1.03425       1.15578       1.18977       1.24654
  62  12 3636.6229    2.1535  4.7431 12.2150 -0.0226  0.0415   0.0154   0.1132    0.0282   0.0000   441.0981       4.40483       23.2688       5.84938      -2.73614       3.86254      0.998254       1.42468       1.57295       1.73300       1.80901       1.88077
  62  13 3820.9172    1.9116  8.7862 11.3388 -0.0100  0.0710   0.0058   0.1775    0.0129   0.0000   441.6963       25.9098       28.1488      -11.2844      -10.6168       8.63004       1.77542       2.41360       2.75738       3.06218       3.19980       3.31921
  63   1 1226.2396    0.0846  0.0737  9.6926  0.0000  0.0117   0.0065   0.0181    0.0155   0.0000   440.9607     -0.271598       21.0543     -0.458194      -3.30943      0.783625      0.254713      0.312060      0.500753      0.424191      0.444474      0.435444
  63   2 1546.7960    0.2371  0.2146  9.6102  0.0000  0.0069   0.0066   0.0198    0.0184   0.0000   441.8369     -0.694222       21.8138      0.393133      -3.33543     -0.120942      0.189459      0.245337      0.275040      0.288296      0.319525      0.314647
  63   3 1808.0213    0.4631  0.5644  9.6654  0.0000  0.0118   0.0077   0.0289    0.0304   0.0000   442.6299     -0.578964       22.3987      0.464074      -3.84688       1.03234      0.284103      0.392939      0.445932      0.484987      0.532023      0.577817
  63   4 2046.0324    0.7899  0.9105  9.9134  0.0000  0.0141   0.0103   0.0359    0.0512   0.0000   442.3763       1.10017       21.8378     -0.677512      -2.78819      0.342752      0.357275      0.475419      0.540858      0.582146      0.632965      0.652041
  63   5 2271.9096    1.2530  1.2389 10.5297  0.0000  0.0168   0.0142   0.0431    0.0632   0.0000   442.6719      0.482059       21.6598      0.330481      -2.60798      0.357028      0.398515      0.567463      0.645160      0.695390      0.722747      0.751758
  63   6 2483.3538    1.8897  1.3906 11.3898  0.0000  0.0172   0.0202   0.0466    0.0574   0.0000   442.8240       1.57106       21.0178       1.49302      -2.79233     -0.329827      0.423850      0.572709      0.654451      0.714862      0.775361      0.787521
  63   7 2688.0787    2.6888  1.4121 11.7711 -0.0065  0.0170   0.0275   0.0444    0.0713   0.0000   443.1226       3.12663       22.4947       2.40460      -2.24103     -0.497579      0.429683      0.592648      0.663061      0.731738      0.769421      0.800772
  63   8 2889.3717    3.7076  1.2570 12.7163  0.0000  0.0157   0.0411   0.0427    0.0669   0.0000   442.4925       3.18875       21.8856       1.91328      -2.53945     -0.364206      0.386432      0.530789      0.593353      0.646209      0.681199      0.694617
  63   9 3085.7029    4.2567  1.3600 13.0368 -0.0001  0.0164   0.0451   0.0445    0.0584   0.0000   443.3490       3.74696       20.3563       2.36681      -2.36763      0.501531      0.406078      0.577608      0.630513      0.700182      0.738645      0.763077
  63  10 3277.9248    3.7854  1.8289 13.0337  0.0000  0.0200   0.0360   0.0557    0.0451   0.0000   442.5505       4.81485       20.2117       2.02882     -0.677979      -1.27401      0.479695      0.682710      0.750418      0.831103      0.860868      0.888509
  63  11 3467.5976    2.9242  3.2514 12.4606 -0.0000  0.0283   0.0222   0.0799    0.0344   0.0000   443.4645       5.18840       19.5127       2.45184       3.08693      0.104624      0.673517      0.955796       1.06839       1.18362       1.23841       1.29132
  63  12 3655.2095    2.2992  5.8609 12.0655  0.0052  0.0460   0.0101   0.1196    0.0146   0.0000   440.3513       7.10258       24.9164       2.00395      -10.9837       2.46459       1.09898       1.51999       1.74044       1.84588       1.98565       2.02241
  64   2 1556.4850    0.2190  0.2331  9.5860  0.0000  0.0081   0.0059   0.0195    0.0186   0.0000   442.2975     -0.890882       21.9186      0.142676      -3.13909     -0.598829      0.216824      0.270444      0.321756      0.359740      0.362593      0.382722
  64   3 1818.4398    0.4807  0.5791  9.7029  0.0000  0.0115   0.0078   0.0306    0.0304   0.0000   442.4229     -0.153445       22.1066      0.404512      -2.96778     0.0735586      0.271021      0.387374      0.412424      0.470029      0.490254      0.510794
  64   4 2057.8752    0.8163  0.8658 10.1501  0.0000  0.0137   0.0109   0.0348    0.0449   0.0000   442.3902      0.260101       21.1097     -0.526502      -2.06043     -0.686160      0.332166      0.461200      0.502486      0.569346      0.610410      0.636476
  64   5 2284.5908    1.2834  1.2624 10.5903  0.0000  0.0166   0.0144   0.0445    0.0624   0.0000   441.9873      0.394164       21.7465      -1.42630      -2.82167     -0.773460      0.397695      0.555194      0.615044      0.676885      0.737662      0.740681
  64   6 2496.8268    1.9293  1.3840 11.5728  0.0000  0.0175   0.0210   0.0469    0.0538   0.0000   442.9067      0.966343       21.5536      0.436352      -1.50474       2.05434      0.415564      0.582952      0.636350      0.726928      0.740933      0.767267
  64   7 2702.6525    2.7984  1.3965 11.9447 -0.0001  0.0165   0.0290   0.0444    0.0661   0.0000   442.2809       2.42587       21.4871      0.176214      -1.48238     -0.375263      0.410930      0.566970      0.637007      0.699406      0.763842      0.761203
  64   8 2904.8461    3.6864  1.2275 12.8362  0.0000  0.0155   0.0410   0.0423    0.0608   0.0000   441.6135       2.10471       21.3310       1.52266      -1.80339      0.617219      0.384282      0.535063      0.593864      0.645303      0.692605      0.704031
  64   9 3101.9577    4.1920  1.3507 13.1338  0.0000  0.0161   0.0446   0.0453    0.0540   0.0000   442.5766       4.20295       20.8431       1.62324      -2.86884     -0.717447      0.404395      0.558438      0.623883      0.696140      0.730642      0.750817
  64  10 3294.9495    3.8014  1.8821 12.8655  0.0000  0.0193   0.0349   0.0545    0.0480   0.0000   442.8739       6.03998       19.3808       1.58825      -1.12443      -1.81808      0.476472      0.652944      0.731111      0.793723      0.864017      0.894360
  64  11 3485.3291    2.8349  3.5950 12.3160 -0.0000  0.0296   0.0204   0.0834    0.0336   0.0000   443.0529       4.75600       19.9790       4.43760      0.847513     -0.591904      0.698752      0.977456       1.10725       1.21903       1.25671       1.31245
  64  12 3673.5193    2.0352  5.0294 12.2028  0.0050  0.0439   0.0181   0.1299    0.0339   0.0000   440.6689       8.62537       21.5453       1.87023      -3.68597      -1.01594       1.02140       1.45597       1.63030       1.78011       1.89991       1.96494
  64  13 3859.6705    1.5057  6.8928 11.8081 -0.0077  0.0654   0.0062   0.1657    0.0141   0.0000   442.2009       7.27861       29.5063      -4.02443      -5.49879      0.959540       1.52699       2.11082       2.40355       2.64991       2.77810       2.84869
  65   1 1242.7717    0.0899  0.0870  9.6504  0.0000  0.0096   0.0056   0.0183    0.0153   0.0000   440.6371      0.140879       22.1404      0.396104      -3.55994    -0.0739722      0.234023      0.316513      0.394520      0.459331      0.464957      0.486283
  65   2 1566.0224    0.2364  0.2592  9.6115  0.0000  0.0083   0.0060   0.0209    0.0188   0.0000   442.2012     -0.358761       22.2788      0.422503      -3.42742      0.253952      0.204502      0.278975      0.309917      0.367391      0.375579      0.390312
  65   3 1828.8021    0.4850  0.5729  9.7559  0.0000  0.0115   0.0079   0.0289    0.0305   0.0000   442.7743     0.0871520       21.6291      0.625857      -2.54577     -0.341154      0.293148      0.392136      0.436516      0.481186      0.521416      0.543888
  65   4 2069.5607    0.8462  0.9417  9.9396  0.0000  0.0139   0.0106   0.0362    0.0532   0.0000   443.2168      0.245845       21.8149     -0.295425      -3.08110     -0.252996      0.335347      0.459288      0.512284      0.554744      0.606719      0.612748
  65   5 2297.1368    1.3293  1.2655 10.6222  0.0000  0.0166   0.0148   0.0435    0.0655   0.0000   442.2568       1.11010       23.3246    -0.0313270      -2.41325      0.523750      0.393498      0.547968      0.610553      0.685322      0.705401      0.739293
  65   6 2510.1804    1.9797  1.4535 11.3342  0.0000  0.0173   0.0203   0.0458    0.0606   0.0000   441.8771       1.30330       21.9866     0.0744224      -1.69215       1.78187      0.415312      0.568973      0.633662      0.699698      0.766126      0.774518
  65   7 2717.1234    2.8118  1.3154 12.2358  0.0001  0.0163   0.0303   0.0446    0.0595   0.0000   442.8678       1.25249       21.3529       1.33491      -1.97667     0.0308213      0.387882      0.546979      0.603874      0.666353      0.708701      0.710132
  65   8 2920.1624    3.7330  1.2823 12.7939  0.0000  0.0160   0.0407   0.0425    0.0669   0.0000   442.3330       4.13912       22.1665       1.64732      -3.47302     -0.396563      0.396259      0.529460      0.600474      0.678718      0.722506      0.727296
  65   9 3118.0299    4.1796  1.4175 13.1754  0.0054  0.0163   0.0440   0.0470    0.0543   0.0000   442.4565       4.07697       20.0414       3.61733      -2.37676     -0.271445      0.407094      0.546641      0.610211      0.665510      0.701735      0.719032
  65  10 3311.7841    3.5980  1.8107 13.2409 -0.0000  0.0202   0.0357   0.0579    0.0407   0.0000   442.9754       5.37258       21.2563       2.05360     -0.638029      0.468994      0.481432      0.658799      0.756559      0.816251      0.868990      0.878020
  65  11 3503.0155    2.7467  3.8018 12.3866 -0.0000  0.0319   0.0200   0.0883    0.0313   0.0000   441.2063       5.96668       21.6320       2.12039      -3.42988     -0.886322      0.718194       1.03260       1.14755       1.27031       1.30388       1.35799
  66   1 1250.9388    0.0947  0.1133  9.6249  0.0000  0.0095   0.0055   0.0253    0.0155   0.0000   441.0708     0.0639164       22.2946      0.390850      -4.03414     -0.304741      0.222381      0.299555      0.365062      0.376782      0.405216      0.445551
  66   2 1575.4755    0.2400  0.2691  9.5614  0.0000  0.0091   0.0059   0.0200    0.0188   0.0000   442.1006      0.174394       21.7484      0.832108      -3.12510      0.137386      0.215529      0.295048      0.339651      0.366443      0.386017      0.393252
  66   3 1839.0187    0.5076  0.5903  9.7530  0.0000  0.0114   0.0080   0.0296    0.0308   0.0000   441.9040     -0.287025       22.1305       1.11553      -3.52833     -0.357667      0.267392      0.359225      0.407935      0.462021      0.469546      0.490626
  66   4 2081.2129    0.8600  0.9611 10.1055  0.0000  0.0144   0.0108   0.0371    0.0491   0.0000   442.8059     -0.117237       21.4542     0.0829220      -3.44045      0.619376      0.337267      0.460962      0.519937      0.566730      0.603699      0.636366
  66   5 2309.5672    1.3265  1.3311 10.7070 -0.0001  0.0169   0.0146   0.0448    0.0579   0.0000   442.3732       2.15060       21.1620     -0.278559      -3.15945     -0.564486      0.406159      0.544730      0.625862      0.688010      0.725190      0.743541
  66   6 2523.4397    2.0204  1.3779 11.6419  0.0000  0.0167   0.0216   0.0468    0.0533   0.0000   442.6254       1.11729       22.3048      0.379531      -3.37914      0.392111      0.404494      0.548105      0.620651      0.673124      0.715759      0.761905
  66   7 2731.4794    2.8881  1.3024 12.3687  0.0003  0.0161   0.0321   0.0439    0.0609   0.0000   442.2496      0.303874       21.8693       1.10677      -3.29112      0.899516      0.390682      0.532013      0.575412      0.642195      0.697505      0.701849
  66   8 2935.4169    3.8919  1.3345 12.4299  0.0001  0.0158   0.0399   0.0420    0.0784   0.0000   442.6208       1.89133       21.1770       1.87700      -2.78716     -0.971215      0.374179      0.532991      0.587078      0.646988      0.687680      0.697561
  66   9 3134.0091    4.2048  1.4288 13.2099  0.0055  0.0167   0.0445   0.0475    0.0544   0.0000   442.1028       3.62306       22.2038       2.40936      -2.75359      -1.00572      0.399627      0.558392      0.630434      0.696284      0.742008      0.772880
  66  10 3328.5485    3.5833  2.1116 12.9315  0.0000  0.0215   0.0319   0.0611    0.0422   0.0000   443.0191       4.53263       18.8830       1.85638       1.81717      -1.66929      0.484211      0.694447      0.770007      0.853105      0.891107      0.927022
  66  11 3520.5200    2.6497  3.8006 12.4688 -0.0000  0.0323   0.0200   0.0914    0.0293   0.0000   443.3882       5.18732       20.6553       2.24738      0.681184     -0.510823      0.730403       1.03611       1.16258       1.28304       1.35156       1.40061
  67   1 1259.0383    0.0887  0.0932  9.6168  0.0000  0.0099   0.0055   0.0178    0.0152   0.0000   440.7733     -0.116735       22.4547     -0.387674      -3.31954      0.597314      0.251882      0.340296      0.396400      0.370744      0.429085      0.540457
  67   2 1584.7879    0.2541  0.3001  9.5804  0.0000  0.0090   0.0060   0.0229    0.0194   0.0000   441.5791     -0.565162       22.3811    -0.0223016      -3.39158     -0.400103      0.209673      0.296569      0.320752      0.383538      0.393812      0.387547
  67   3 1849.1616    0.5201  0.6152  9.7307  0.0000  0.0120   0.0080   0.0286    0.0319   0.0000   442.1707      0.267895       22.0354     -0.328569      -3.21939     0.0791616      0.271366      0.370469      0.420619      0.453893      0.490189      0.505937
  67   4 2092.6718    0.8799  0.9867 10.0455  0.0000  0.0143   0.0108   0.0375    0.0528   0.0000   442.1946      0.235235       22.4616     -0.324776      -3.87484     -0.514664      0.338373      0.446298      0.499265      0.560104      0.582882      0.593769
  67   5 2321.9028    1.3909  1.3343 10.8541 -0.0001  0.0170   0.0151   0.0455    0.0553   0.0000   442.5655       1.77332       21.1112     -0.754387      -2.59199     0.0938936      0.384795      0.549379      0.587367      0.666190      0.705624      0.731993
  67   6 2536.6191    2.0981  1.3807 11.5294  0.0000  0.0165   0.0218   0.0449    0.0579   0.0000   442.6622       1.99899       21.5313      0.447839      -2.68010     -0.500277      0.381217      0.525034      0.573761      0.632221      0.678593      0.714400
  67   7 2745.7293    2.9124  1.3013 12.2313  0.0000  0.0159   0.0310   0.0419    0.0610   0.0000   442.7299       2.22392       22.2834      0.788042      -2.63817     -0.176238      0.374797      0.519298      0.579909      0.628025      0.674875      0.687224
  67   8 2950.5084    3.9497  1.2978 12.7345 -0.0002  0.0155   0.0412   0.0416    0.0662   0.0000   442.8622       2.78423       20.3398      0.674994      -1.02714      0.368653      0.363698      0.508041      0.565930      0.622194      0.688143      0.695078
  67   9 3149.8626    4.1742  1.4729 13.2242 -0.0002  0.0173   0.0429   0.0477    0.0526   0.0000   442.4780       4.59694       21.7179       1.33281      -2.44469     -0.257630      0.399100      0.560856      0.632056      0.692675      0.746986      0.758440
  67  10 3345.1861    3.4774  2.1312 12.9974 -0.0000  0.0216   0.0310   0.0604    0.0398   0.0000   443.6245       5.15509       19.2233       3.45086      -1.13109     -0.604075      0.499284      0.696766      0.785901      0.870670      0.925977      0.958797
  67  11 3537.9233    2.5874  4.1977 12.3568 -0.0000  0.0342   0.0189   0.0974    0.0303   0.0000   442.6605       2.93689       23.4242       3.65824      -2.57404      -2.24916      0.760587       1.09154       1.20174       1.32039       1.42897       1.45238
  68   1 1267.0674    0.0992  0.0661  9.6057  0.0000  0.0083   0.0063   0.0129    0.0149   0.0000   440.7250     -0.304478       21.9276     -0.626892      -3.88045     0.0201800      0.207273      0.290077      0.318196      0.343468      0.345392      0.367870
  68   2 1594.0339    0.2717  0.2818  9.5341  0.0000  0.0083   0.0062   0.0201    0.0195   0.0000   442.1046     -0.689489       21.7571     -0.115716      -2.88098     -0.114036      0.196792      0.257975      0.312276      0.338290      0.361881      0.355923
  68   3 1859.2213    0.5428  0.6058  9.6473  0.0000  0.0113   0.0082   0.0276    0.0335   0.0000   442.3637      0.341053       22.3299     -0.319119      -2.80782      0.939246      0.263663      0.371408      0.408716      0.459834      0.488433      0.502435
  68   4 2104.1480    0.8916  0.9714 10.1095 -0.0001  0.0138   0.0109   0.0367    0.0501   0.0000   442.7625      0.216387       21.9541      0.948574      -3.15533      0.280723      0.325826      0.430599      0.501592      0.545229      0.571602      0.593523
  68   5 2334.0994    1.4108  1.4120 10.7354 -0.0080  0.0171   0.0146   0.0452    0.0552   0.0000   442.7939       1.57976       20.1566      0.987333      -3.09953     -0.687170      0.405027      0.557559      0.608060      0.690701      0.713353      0.726153
  68   6 2549.7241    2.1037  1.3564 11.9169  0.0019  0.0166   0.0229   0.0467    0.0497   0.0000   442.2788       2.29313       22.8667       1.06550      -2.93166     -0.434941      0.393223      0.531503      0.603856      0.651024      0.704044      0.709343
  68   7 2759.9014    3.0160  1.3142 12.3524 -0.0001  0.0160   0.0319   0.0429    0.0585   0.0000   442.6031       2.52056       22.1823       1.45628      -3.37725      -1.49308      0.364187      0.501794      0.559130      0.609084      0.654772      0.673409
  68   8 2965.5277    3.9723  1.2791 12.8279 -0.0068  0.0158   0.0421   0.0411    0.0640   0.0000   441.7905       2.74541       21.8950       2.00282      -2.96933     -0.199491      0.369923      0.507593      0.562903      0.621333      0.661800      0.679047
  68   9 3165.5997    4.1434  1.5441 12.9430  0.0000  0.0174   0.0402   0.0456    0.0554   0.0000   443.4988       3.93894       22.2533       2.76494      -3.31871      -1.43379      0.397134      0.539852      0.621889      0.677334      0.720029      0.731321
  68  10 3361.6946    3.4027  2.4111 12.8583  0.0000  0.0232   0.0288   0.0655    0.0387   0.0000   443.5028       4.59363       21.8631     -0.246320    -0.0310135      -2.18538      0.509443      0.738671      0.807030      0.905398      0.947602      0.972489
  68  11 3555.2508    2.5755  4.2763 12.2337  0.0009  0.0341   0.0142   0.0909    0.0210   0.0000   443.4396       6.03360       20.7999       4.02351     -0.775822      0.809301      0.752890       1.07362       1.20178       1.31083       1.39359       1.45498
  69   1 1275.0213    0.1012  0.1239  9.5951  0.0012  0.0100   0.0053   0.0211    0.0153   0.0000   440.7276     -0.120760       21.9137    0.00780724      -4.14785     -0.160249      0.256372      0.394307      0.407018      0.514434      0.520792      0.573186
  69   2 1603.1495    0.2689  0.3058  9.5509  0.0000  0.0087   0.0061   0.0221    0.0195   0.0000   442.2954     -0.132868       22.0640     -0.675255      -3.48143     -0.854070      0.209863      0.277965      0.326343      0.362585      0.385382      0.407327
  69   3 1869.1685    0.5568  0.6543  9.7362  0.0000  0.0118   0.0081   0.0295    0.0332   0.0000   442.1203      0.125367       23.6367      0.235146      -3.58528     -0.236277      0.260313      0.363459      0.404074      0.441697      0.460133      0.470981
  69   4 2115.4355    0.9276  1.0453 10.0712 -0.0000  0.0147   0.0110   0.0386    0.0561   0.0000   442.3711       1.30929       21.8380     -0.871318      -1.72481      0.166542      0.313924      0.450895      0.485895      0.552664      0.581964      0.605037
  69   5 2346.1806    1.4560  1.3486 10.9611 -0.0051  0.0171   0.0154   0.0453    0.0520   0.0000   442.5574       1.19331       22.0173      0.788122      -1.19628      0.712514      0.380744      0.539759      0.604962      0.671788      0.700729      0.737722
  69   6 2562.6882    2.1799  1.4529 11.6671  0.0000  0.0167   0.0221   0.0471    0.0532   0.0000   442.2779       1.52204       21.2566       1.02192      -2.18408     -0.764891      0.375411      0.513775      0.584584      0.635104      0.696609      0.711682
  69   7 2773.9648    3.0666  1.2865 12.5252 -0.0000  0.0153   0.0327   0.0443    0.0521   0.0000   442.5759       2.09086       21.5864       1.58925      -2.50957      -1.07903      0.343725      0.480345      0.538483      0.586877      0.623563      0.652057
  69   8 2980.4720    4.0331  1.2924 12.8132  0.0000  0.0153   0.0420   0.0414    0.0649   0.0000   442.2634       2.81402       22.3451       1.52836      -3.57667      -1.58084      0.346634      0.480351      0.535614      0.588041      0.621727      0.646517
  69   9 3181.2502    4.1829  1.5410 13.0580 -0.0057  0.0170   0.0404   0.0478    0.0521   0.0000   442.2570       4.76074       22.2706       1.57728      -3.15340       1.34937      0.386744      0.539496      0.609636      0.662311      0.698270      0.711836
  69  10 3378.1822    3.2867  2.4999 12.7956 -0.0002  0.0234   0.0271   0.0674    0.0379   0.0000   442.7715       5.73393       20.4627       2.89371     0.0878683     -0.744005      0.505320      0.734075      0.797906      0.892786      0.945680      0.998253
  69  11 3572.4938    2.4892  4.6414 12.2820  0.0036  0.0383   0.0197   0.1082    0.0340   0.0000   442.8643       7.36043       19.1481       3.84945      -4.02288     0.0601357      0.792148       1.16908       1.27266       1.42694       1.46847       1.52131
  69  12 3764.3702    1.4737  4.8876 12.3492 -0.0137  0.0569   0.0225   0.1766    0.0448   0.0000   444.7706       6.40061       18.2823       7.86985       1.77428      -8.44468       1.14840       1.74921       1.87854       2.13008       2.16140       2.24116
  70   1 1282.9300    0.0969  0.1061  9.5940  0.0000  0.0104   0.0054   0.0194    0.0151   0.0000   441.2203     -0.459272       22.2106      0.660694      -3.21396     -0.138663      0.231821      0.268469      0.330097      0.398348      0.328439      0.380465
  70   2 1612.1491    0.2636  0.3475  9.5426 -0.0000  0.0098   0.0058   0.0244    0.0199   0.0000   441.8469     -0.204773       22.9260      0.180456      -3.38813      0.624810      0.238560      0.319343      0.362996      0.398284      0.428917      0.443656
  70   3 1879.0907    0.5591  0.6618  9.7217  0.0000  0.0118   0.0081   0.0299    0.0336   0.0000   442.0247     0.0277913       22.5835      0.160161      -2.91106      0.148897      0.251080      0.347402      0.384452      0.444282      0.462255      0.462790
  70   4 2126.6795    0.9313  1.0347 10.2066  0.0000  0.0145   0.0111   0.0380    0.0516   0.0000   443.1709      0.453076       22.5177      0.554797      -3.30138      0.364887      0.335146      0.459500      0.528105      0.556021      0.606453      0.628458
  70   5 2358.1594    1.4958  1.3986 10.9142  0.0000  0.0165   0.0155   0.0470    0.0552   0.0000   443.0619      0.604909       21.1593     0.0414661      -2.07306      0.646996      0.368093      0.514416      0.561241      0.624062      0.676832      0.698278
  70   6 2575.6161    2.2625  1.3864 11.6456  0.0000  0.0164   0.0230   0.0431    0.0601   0.0000   442.6712       1.96828       21.5111      0.832120      -1.60044      0.440122      0.373830      0.503984      0.577715      0.640420      0.680727      0.708374
  70   7 2787.9407    3.1204  1.4087 12.3528  0.0001  0.0164   0.0312   0.0442    0.0557   0.0000   442.3258       3.61089       22.3756      0.158666      -2.23788    -0.0620902      0.353766      0.508178      0.553062      0.616532      0.652494      0.656971
  70   8 2995.2155    4.0712  1.3034 12.8971 -0.0000  0.0154   0.0419   0.0407    0.0588   0.0000   442.6529       2.69922       21.5439      0.603716      -2.82182      0.602514      0.344189      0.478421      0.522525      0.586821      0.599493      0.630490
  70   9 3196.7908    4.1857  1.5445 13.0417  0.0041  0.0166   0.0404   0.0475    0.0540   0.0000   442.6619       4.04258       22.6812       1.41430      -1.41010      0.850014      0.377259      0.509933      0.581317      0.636997      0.676087      0.683489
  70  10 3394.5650    3.2503  2.7324 12.6709 -0.0000  0.0246   0.0255   0.0670    0.0365   0.0000   443.0651       5.21902       19.6303       1.25633     -0.673962      0.874430      0.528095      0.759662      0.825685      0.936152      0.975190       1.01340
  70  11 3589.6379    2.3727  4.5614 12.3994  0.0007  0.0392   0.0201   0.1109    0.0320   0.0000   442.1914       4.94547       17.5027       3.30367       1.00723     -0.174816      0.807294       1.17805       1.29580       1.43946       1.50386       1.56753
  71   1 1290.7339    0.1062  0.0906  9.5553  0.0000  0.0077   0.0055   0.0174    0.0149   0.0000   440.8089     -0.169529       22.7304      0.228122      -3.57572      0.451257      0.175378      0.243866      0.284887      0.278137      0.313504      0.329911
  71   2 1621.0814    0.2827  0.3269  9.5645  0.0000  0.0090   0.0060   0.0217    0.0198   0.0000   441.6368     -0.539626       21.8659      0.243301      -3.19970      0.203391      0.197819      0.270094      0.319299      0.337100      0.370595      0.385669
  71   3 1888.9326    0.5859  0.6620  9.7474  0.0000  0.0117   0.0084   0.0287    0.0352   0.0000   442.5057      0.672268       22.3013       1.35439      -3.80001     -0.628333      0.261163      0.354681      0.400116      0.441855      0.478877      0.470464
  71   4 2137.8394    0.9464  1.0382 10.3178  0.0000  0.0147   0.0113   0.0380    0.0500   0.0000   442.1316      0.427687       22.4292      0.646166      -3.75272     -0.117863      0.325628      0.447701      0.506916      0.558318      0.590299      0.605720
  71   5 2370.0447    1.5886  1.3641 10.8014  0.0083  0.0160   0.0163   0.0435    0.0644   0.0000   442.7860       1.17096       22.0148      0.611333      -1.91746      0.167893      0.354306      0.497496      0.552851      0.595793      0.648753      0.666663
  71   6 2588.3902    2.2862  1.4691 11.6819  0.0000  0.0168   0.0225   0.0460    0.0567   0.0000   442.4071       1.75548       22.0219      0.900065      -3.41026      0.104604      0.365606      0.527912      0.579834      0.655691      0.699435      0.739473
  71   7 2801.8245    3.2131  1.3547 12.3651  0.0000  0.0156   0.0327   0.0424    0.0597   0.0000   443.0148       1.43390       22.1598       1.36483      -3.52324    -0.0283948      0.351387      0.485520      0.540189      0.597363      0.644859      0.658530
  71   8 3009.9074    4.1903  1.3962 12.7126  0.0000  0.0153   0.0409   0.0426    0.0658   0.0000   442.2483       3.24959       22.0976       1.56946      -2.33913    -0.0388454      0.347795      0.478004      0.531597      0.583100      0.644415      0.650157
  71   9 3212.2301    4.0939  1.6758 13.0831  0.0000  0.0177   0.0383   0.0501    0.0473   0.0000   442.5332       4.09584       21.0532       2.53180      -1.70437     -0.617201      0.380307      0.520714      0.587983      0.638467      0.673970      0.692728
  71  10 3410.7934    3.1432  2.9538 12.6723  0.0000  0.0258   0.0240   0.0729    0.0342   0.0000   443.9550       5.36037       19.4740       2.56726      0.541675      0.293062      0.539893      0.763043      0.854921      0.932316      0.997933       1.04103
  71  11 3606.5603    2.2588  4.5033 12.4278 -0.0020  0.0395   0.0208   0.1164    0.0351   0.0000   444.1640       5.93689       19.7337       3.17825      0.729160       1.54056      0.794593       1.17334       1.26114       1.43846       1.49571       1.54364
  71  12 3799.4620    1.7181  7.3306 11.9840 -0.0084  0.0703   0.0061   0.1664    0.0124   0.0000   439.4445       13.5111       25.8454      -9.34476      -11.0994       12.2195       1.37815       2.09398       2.20410       2.58314       2.54327       2.72623
  72   1 1298.4944    0.1093  0.1209  9.5420  0.0000  0.0085   0.0052   0.0217    0.0150   0.0000   441.2500      0.854387       22.2722     -0.470131      -3.78283     -0.482391      0.168862      0.252073      0.272674      0.290124      0.381649      0.357360
  72   2 1629.8994    0.2966  0.3056  9.5518  0.0000  0.0082   0.0064   0.0210    0.0196   0.0000   441.9284     -0.258372       22.2843    -0.0876394      -3.78424      0.119110      0.188631      0.256956      0.289337      0.309921      0.328001      0.328535
  72   3 1898.6672    0.5889  0.6663  9.7415  0.0000  0.0115   0.0084   0.0290    0.0346   0.0000   441.5958     -0.553189       22.4051    -0.0294407      -3.32357      0.160912      0.250103      0.328146      0.391543      0.425035      0.459903      0.462495
  72   4 2148.8882    0.9906  1.0588 10.2161  0.0000  0.0145   0.0115   0.0378    0.0530   0.0000   442.3317    -0.0115183       21.5944      0.785034      -2.92170     -0.712513      0.307778      0.419515      0.481564      0.528521      0.570086      0.592304
  72   5 2381.7951    1.5586  1.4072 11.0763  0.0000  0.0170   0.0162   0.0459    0.0516   0.0000   441.2772       1.60838       22.3097      0.335479      -2.67125      0.650789      0.357367      0.503877      0.559935      0.614448      0.661159      0.696134
  72   6 2601.1394    2.3358  1.4562 11.8189  0.0000  0.0168   0.0231   0.0446    0.0518   0.0000   442.3419       2.05552       22.3442       1.00060      -3.15795     0.0462745      0.377620      0.508568      0.593813      0.630380      0.679120      0.680501
  72   7 2815.5762    3.3358  1.3051 12.5205  0.0038  0.0153   0.0347   0.0412    0.0596   0.0000   442.7095       3.38001       21.9491       1.05726      -2.62527       1.05880      0.336567      0.472390      0.524109      0.585899      0.630968      0.641851
  72   8 3024.5038    4.1752  1.3907 12.8708  0.0000  0.0159   0.0414   0.0422    0.0600   0.0000   442.4838       3.47866       22.0201      0.109532      -3.40004      0.813071      0.351654      0.493543      0.550274      0.604679      0.650098      0.663698
  72   9 3227.6053    3.9895  1.7565 13.0438  0.0000  0.0179   0.0365   0.0518    0.0450   0.0000   443.1233       4.80105       21.0507       1.49299     -0.778522      0.481595      0.396206      0.536938      0.608703      0.672755      0.723436      0.748599
  72  10 3426.9625    3.0645  3.0519 12.6693 -0.0001  0.0262   0.0237   0.0749    0.0325   0.0000   443.0336       4.09636       19.5234       1.78451      -1.54117      0.239230      0.553123      0.776804      0.865338      0.961546       1.00998       1.05723
  73   1 1306.1893    0.1094  0.1122  9.5633  0.0000  0.0083   0.0053   0.0189    0.0150   0.0000   440.9150     0.0661723       22.0629     -0.180215      -3.46544     -0.122694      0.179530      0.222169      0.276934      0.275154      0.329026      0.306893
  73   2 1638.6194    0.3020  0.3449  9.5413  0.0000  0.0087   0.0061   0.0226    0.0202   0.0000   441.8201     -0.742453       22.2689      0.120010      -3.54171     -0.349171      0.195172      0.261349      0.301250      0.335813      0.351628      0.372344
  73   3 1908.3075    0.6185  0.6835  9.7246  0.0000  0.0111   0.0085   0.0291    0.0358   0.0000   442.3245     -0.165054       22.0816      0.498753      -2.46311     -0.260501      0.248647      0.332476      0.376293      0.413591      0.447698      0.458784
  73   4 2159.8318    0.9756  1.0685 10.5314  0.0000  0.0149   0.0116   0.0402    0.0460   0.0000   442.7145      0.640814       22.0654      0.600010      -3.81656     -0.852419      0.316739      0.442660      0.491176      0.543527      0.597112      0.598861
  73   5 2393.4826    1.6149  1.3620 11.2252  0.0098  0.0164   0.0172   0.0445    0.0537   0.0000   442.0882       1.38336       22.2553      0.590639      -4.02176      0.594185      0.350724      0.484081      0.552945      0.608940      0.647423      0.653927
  73   6 2613.7758    2.4304  1.4665 11.7128  0.0012  0.0161   0.0235   0.0452    0.0587   0.0000   443.2757       2.04147       21.1830       1.03932      -2.24945     -0.408860      0.356724      0.473843      0.543952      0.596299      0.632736      0.657759
  73   7 2829.2831    3.3604  1.3385 12.5245  0.0000  0.0154   0.0338   0.0419    0.0574   0.0000   442.8113       2.37109       21.2882      0.332105      -1.92424       1.25491      0.339371      0.462667      0.526980      0.570566      0.629282      0.644335
  73   8 3039.0073    4.1621  1.3335 13.1417  0.0000  0.0158   0.0425   0.0415    0.0545   0.0000   443.0249       2.95555       21.8205      0.843498      -3.44366     -0.573319      0.340015      0.472041      0.525383      0.580013      0.622255      0.636833
  73   9 3242.8280    3.9650  1.7322 13.0392  0.0000  0.0180   0.0365   0.0512    0.0480   0.0000   442.6614       3.40279       21.2923       2.25966      -2.25805     0.0486596      0.381891      0.536286      0.585359      0.651883      0.705686      0.719150
  73  10 3443.0296    2.9774  3.2095 12.6917  0.0002  0.0276   0.0228   0.0779    0.0312   0.0000   443.9854       5.12313       19.0828       1.49991      0.668804      0.586714      0.563561      0.807126      0.905779      0.999012       1.06015       1.08140
  73  11 3640.3340    2.4167  5.7773 11.8053 -0.0021  0.0431   0.0082   0.1118    0.0109   0.0000   440.8099       7.17021       24.9169       3.81177      -9.59192       2.78126      0.925074       1.24543       1.46858       1.56104       1.69476       1.75645
  74   1 1313.8354    0.1250  0.0905  9.5044  0.0000  0.0062   0.0058   0.0151    0.0147   0.0000   440.5220     -0.339916       22.2534      0.387701      -3.28130     -0.497073      0.138199      0.182449      0.215410      0.225343      0.241196      0.267840
  74   2 1647.2243    0.3118  0.3301  9.5162  0.0000  0.0085   0.0062   0.0200    0.0201   0.0000   441.9995     -0.601851       22.1128      0.184565      -3.50239     -0.366212      0.180790      0.247268      0.276557      0.298112      0.331675      0.337626
  74   3 1917.9394    0.6083  0.7489  9.8210  0.0000  0.0124   0.0082   0.0315    0.0350   0.0000   442.1203     -0.219667       21.9050     -0.424740      -3.61219     -0.438372      0.257451      0.357175      0.410239      0.450266      0.470906      0.487524
  74   4 2170.7010    1.0361  1.1420 10.3427 -0.0000  0.0153   0.0117   0.0405    0.0547   0.0000   442.5912      0.133640       22.0651      0.531465      -3.55146      0.226437      0.313534      0.441636      0.483109      0.540185      0.574022      0.596204
  74   5 2405.0378    1.6299  1.4780 11.0093 -0.0046  0.0169   0.0158   0.0462    0.0521   0.0000   442.1035       1.05084       21.5003      0.821916      -1.98584     0.0676959      0.353438      0.489517      0.550343      0.597528      0.638665      0.642573
  74   6 2626.3795    2.4746  1.4666 11.7882  0.0000  0.0160   0.0237   0.0452    0.0553   0.0000   442.9423       1.25830       21.1471      0.663265      -2.18790      0.848527      0.337708      0.461442      0.519253      0.576818      0.598712      0.631550
  74   7 2842.9006    3.4354  1.4047 12.4580 -0.0057  0.0159   0.0335   0.0426    0.0568   0.0000   441.7593       2.82854       21.7943     0.0576745      -3.39326      0.457704      0.333807      0.473508      0.519716      0.580981      0.627960      0.645116
  74   8 3053.3422    4.1995  1.3658 13.0679  0.0028  0.0154   0.0423   0.0424    0.0567   0.0000   443.3448       3.17149       21.8743       1.38630      -2.88560    -0.0657754      0.328951      0.452728      0.504575      0.558784      0.598036      0.619172
  74   9 3257.9713    3.9926  1.8428 13.0145  0.0000  0.0183   0.0353   0.0529    0.0448   0.0000   443.7391       4.23021       20.4492      0.981097      -2.17882      -1.49343      0.378673      0.525028      0.598209      0.659260      0.698250      0.717076
  74  10 3458.9374    2.9470  3.2496 12.6213  0.0000  0.0278   0.0229   0.0785    0.0330   0.0000   444.2529       4.95393       18.3752      0.956766     -0.351410      0.724300      0.565636      0.810584      0.887081      0.988666       1.03520       1.09095
  75   1 1321.4427    0.1224  0.1171  9.5362  0.0000  0.0070   0.0052   0.0184    0.0148   0.0000   440.7483    -0.0400789       21.8929      0.287929      -3.79716     -0.284350      0.155352      0.219337      0.241218      0.280110      0.288820      0.282788
  75   2 1655.7693    0.3146  0.3530  9.5508 -0.0000  0.0090   0.0061   0.0215    0.0205   0.0000   441.7548     -0.205862       22.5696      0.640807      -3.54808     0.0483424      0.187472      0.252532      0.295507      0.326084      0.343109      0.356840
  75   3 1927.4532    0.6448  0.7584  9.8025  0.0000  0.0117   0.0084   0.0314    0.0361   0.0000   441.5918      0.447690       22.3828      0.527419      -3.39690     -0.298200      0.244339      0.333885      0.369928      0.413654      0.443565      0.461074
  75   4 2181.4390    1.0469  1.2609 10.2929  0.0003  0.0158   0.0112   0.0431    0.0540   0.0000   442.9440      0.520360       21.6912      0.776825      -2.66121   -0.00916924      0.323330      0.458051      0.504425      0.564832      0.598866      0.622196
  75   5 2416.5215    1.6885  1.4759 11.2105 -0.0001  0.0169   0.0167   0.0459    0.0520   0.0000   442.6373       1.52032       21.8876       1.17126      -2.19454     0.0270893      0.362747      0.504670      0.562215      0.617013      0.669029      0.688572
  75   6 2638.8800    2.4947  1.4709 11.9540  0.0001  0.0167   0.0240   0.0451    0.0519   0.0000   443.2040       1.44909       20.9917      0.490257      -2.31647      0.335368      0.338419      0.485359      0.530802      0.587680      0.608313      0.620237
  75   7 2856.3956    3.4923  1.3013 12.7410 -0.0001  0.0155   0.0356   0.0406    0.0548   0.0000   443.1072       2.64741       21.0452       1.08435      -2.26721     -0.269582      0.323080      0.446763      0.498443      0.540571      0.588344      0.600780
  75   8 3067.6403    4.2394  1.4673 12.8606  0.0001  0.0161   0.0401   0.0430    0.0611   0.0000   442.7884       3.67528       21.9637      0.883118      -2.40242     -0.459100      0.332007      0.468780      0.517055      0.582481      0.624299      0.639187
  75   9 3273.0756    3.9068  1.9154 12.9570  0.0000  0.0188   0.0336   0.0523    0.0452   0.0000   442.1080       4.11178       20.7710      0.459560     -0.864325      -1.69999      0.389026      0.544605      0.603991      0.665466      0.706061      0.741572
  75  10 3474.8027    2.9079  3.6251 12.5174  0.0000  0.0292   0.0214   0.0827    0.0325   0.0000   443.5759       3.80110       19.2881      0.472708      -2.26390       2.08073      0.586609      0.833666      0.917921       1.02453       1.09371       1.11893
  75  11 3673.7246    2.3346  6.5171 11.8892  0.0040  0.0491   0.0073   0.1243    0.0098   0.0000   441.4648       1.49328       22.4124       4.04100      -2.11680      -3.36733      0.989620       1.37890       1.57682       1.69018       1.84360       1.85829
  76   1 1328.9562    0.1239  0.1370  9.5114  0.0000  0.0090   0.0050   0.0170    0.0149   0.0000   440.8573     -0.400645       22.3886      0.314471      -3.68707      0.233752      0.208283      0.284049      0.345177      0.335751      0.366509      0.360908
  76   2 1664.1945    0.3158  0.3762  9.5668  0.0000  0.0088   0.0061   0.0233    0.0203   0.0000   441.7532     -0.260262       22.5535    -0.0312811      -3.01599     0.0718231      0.184261      0.248417      0.285874      0.318303      0.361026      0.372360
  76   3 1936.9133    0.6534  0.7631  9.8024  0.0000  0.0120   0.0085   0.0308    0.0373   0.0000   441.9599      0.335554       21.4729      0.315678      -3.67892      0.249185      0.248508      0.351208      0.392428      0.430712      0.479149      0.502254
  76   4 2192.1765    1.0797  1.2347 10.3966  0.0070  0.0156   0.0119   0.0426    0.0560   0.0000   442.4865     -0.125050       22.9177       1.18004      -3.26794      0.901421      0.307004      0.434274      0.483375      0.540750      0.582536      0.588558
  76   5 2427.8950    1.7207  1.4624 11.2935  0.0000  0.0168   0.0170   0.0465    0.0495   0.0000   442.6521      0.949494       22.0975      0.153567      -2.75217     -0.426915      0.337248      0.473867      0.532999      0.579657      0.629620      0.643724
  76   6 2651.3060    2.4803  1.4563 12.1173 -0.0000  0.0164   0.0244   0.0469    0.0470   0.0000   442.9080       1.19385       21.9807      0.444472      -1.67859     0.0986303      0.333525      0.461106      0.519547      0.578875      0.617096      0.652083
  76   7 2869.8470    3.6634  1.3087 12.5584  0.0002  0.0148   0.0362   0.0400    0.0611   0.0000   442.3235       2.30577       22.0299       2.17094      -2.69792     -0.884134      0.312203      0.437880      0.482657      0.525914      0.566685      0.589470
  76   8 3081.8082    4.3576  1.3774 13.0136  0.0000  0.0149   0.0420   0.0418    0.0559   0.0000   442.3362       3.09384       21.7212       1.25315      -3.31213     -0.432151      0.319422      0.431328      0.486479      0.544089      0.590440      0.606519
  76   9 3288.0512    3.7695  2.0468 12.8838 -0.0003  0.0195   0.0321   0.0552    0.0457   0.0000   442.7698       4.98366       20.3078       2.30849     -0.917505      -1.36965      0.396464      0.548708      0.607795      0.686184      0.720299      0.755817
  76  10 3490.5583    2.8000  3.6285 12.6077 -0.0000  0.0306   0.0211   0.0857    0.0301   0.0000   443.3802       5.86706       19.7939       3.05861      -1.67356      -2.61750      0.579055      0.847225      0.931525       1.03935       1.08004       1.11535
  76  11 3690.1634    2.1026  5.9549 12.0409 -0.0068  0.0505   0.0068   0.1232    0.0093   0.0000   442.1927       2.63069       21.5523       3.09464      -4.94420      -4.52592      0.966486       1.39416       1.56484       1.71394       1.83547       1.85659
  77   1 1336.4312    0.1248  0.1220  9.4783  0.0000  0.0070   0.0051   0.0175    0.0147   0.0000   440.6069      0.172641       22.1508      0.247558      -4.22089     -0.358295      0.154098      0.215033      0.252970      0.271082      0.315983      0.372073
  77   2 1672.5357    0.3211  0.3789  9.5472  0.0000  0.0092   0.0060   0.0224    0.0204   0.0000   441.5441     -0.371822       22.9765      0.889201      -3.27193      0.193680      0.192419      0.269537      0.313895      0.350987      0.374283      0.382786
  77   3 1946.3204    0.6528  0.7973  9.8292  0.0000  0.0122   0.0084   0.0328    0.0373   0.0000   442.2878      0.417054       22.5509     -0.158322      -2.52356     -0.259656      0.254035      0.343418      0.378818      0.420792      0.457908      0.485250
  77   4 2202.7310    1.1021  1.2926 10.3676  0.0063  0.0157   0.0116   0.0432    0.0539   0.0000   442.9456     -0.285215       22.5006      0.343929      -3.08605     -0.809823      0.316053      0.431447      0.479953      0.538446      0.572628      0.583334
  77   5 2439.2063    1.7710  1.4879 11.1092 -0.0000  0.0163   0.0166   0.0446    0.0518   0.0000   442.5266      0.802648       22.9146      0.243522      -2.24199      0.982704      0.327682      0.455510      0.511180      0.567358      0.606615      0.628757
  77   6 2663.6250    2.5981  1.4781 12.0500 -0.0000  0.0163   0.0250   0.0446    0.0503   0.0000   442.3898       2.21150       21.2605      0.443926      -3.69139    -0.0621008      0.338856      0.466119      0.523820      0.585477      0.627144      0.649402
  77   7 2883.1695    3.7097  1.3641 12.6136  0.0056  0.0149   0.0363   0.0412    0.0603   0.0000   442.5349       2.04964       21.9278       1.23432      -2.30475     -0.762063      0.306069      0.427138      0.475487      0.523059      0.569192      0.587717
  77   8 3095.8888    4.2729  1.4069 13.1402 -0.0045  0.0158   0.0412   0.0428    0.0493   0.0000   443.5978       3.58708       20.7245      0.933601      -2.16254      0.510937      0.323317      0.447577      0.502790      0.539817      0.583592      0.617903
  77   9 3302.9116    3.7023  2.0261 13.1427  0.0000  0.0196   0.0324   0.0578    0.0379   0.0000   443.1615       4.60948       20.8684       2.00024      -1.81487     -0.382427      0.399910      0.546182      0.608862      0.675590      0.713369      0.759883
  77  10 3506.3152    2.7224  3.7983 12.5206 -0.0007  0.0308   0.0202   0.0889    0.0310   0.0000   443.9637       3.85793       20.4204       2.52343       1.05161      -1.42069      0.607590      0.848250      0.965112       1.05343       1.12732       1.18375
  78   2 1680.7749    0.3531  0.3730  9.5308  0.0000  0.0084   0.0064   0.0211    0.0211   0.0000   441.6937     -0.149188       22.1940      0.327306      -3.26328     -0.133428      0.174920      0.243587      0.272829      0.297944      0.334272      0.349755
  78   3 1955.6482    0.6749  0.8186  9.8317  0.0000  0.0124   0.0085   0.0332    0.0387   0.0000   441.8541      0.138979       22.6048      0.774980      -3.99968      0.129819      0.245355      0.348356      0.392008      0.435396      0.444769      0.468958
  78   4 2213.2596    1.1249  1.2225 10.5471  0.0000  0.0154   0.0121   0.0419    0.0491   0.0000   442.8494       1.42170       22.4424     -0.320720      -3.54616      0.727462      0.300354      0.421546      0.463528      0.513084      0.558479      0.562681
  78   5 2450.3920    1.8222  1.4698 11.2367  0.0000  0.0165   0.0175   0.0453    0.0540   0.0000   441.9184       1.13751       22.3246      0.289115      -2.43128      0.939988      0.326873      0.453052      0.500288      0.561963      0.589848      0.612496
  78   6 2675.9070    2.6624  1.4677 12.0040  0.0000  0.0160   0.0252   0.0441    0.0528   0.0000   442.8492       1.68055       21.5629     -0.127283      -2.67845      -1.62486      0.320265      0.448069      0.503224      0.556207      0.581884      0.614395
  78   7 2896.3687    3.7002  1.3258 12.8060  0.0000  0.0153   0.0363   0.0398    0.0523   0.0000   443.2921       2.28648       22.6535       1.11662      -2.65201    -0.0523697      0.305252      0.426577      0.476157      0.528449      0.570165      0.585401
  78   8 3109.9267    4.2826  1.4700 13.1272 -0.0070  0.0159   0.0402   0.0439    0.0477   0.0000   442.6801       4.25650       21.8298       1.65151      -2.36269      -1.09847      0.325590      0.450103      0.498884      0.561960      0.598873      0.625141
  78   9 3317.7124    3.6383  2.0378 13.0803 -0.0000  0.0200   0.0316   0.0570    0.0390   0.0000   443.2344       3.59622       19.8385       1.32598     -0.248494   -0.00296033      0.388899      0.543593      0.605234      0.683485      0.701617      0.730542
  78  10 3521.9217    2.8684  4.4360 12.2477  0.0009  0.0342   0.0112   0.0848    0.0100   0.0000   442.4851       2.96574       22.5600       4.64821      -4.15787      -1.57570      0.657726      0.920881       1.05732       1.15655       1.24561       1.26861
  79   1 1351.1787    0.1268  0.1312  9.4824  0.0000  0.0074   0.0049   0.0167    0.0146   0.0000   440.3129     0.0621148       22.6853     -0.320618      -3.79374      0.415508      0.159496      0.191118      0.241494      0.265051      0.295474      0.338110
  79   2 1688.9473    0.3563  0.4264  9.5070  0.0000  0.0093   0.0061   0.0228    0.0219   0.0000   441.5304      0.355105       22.5532     -0.239279      -3.34191    -0.0247215      0.189642      0.251572      0.295091      0.321599      0.350916      0.357211
  79   3 1964.9460    0.6831  0.8163  9.9337  0.0000  0.0123   0.0086   0.0321    0.0368   0.0000   442.5555     -0.212975       21.7613      0.389159      -3.01715     -0.582763      0.249047      0.337104      0.380817      0.416998      0.464370      0.473067
  79   4 2223.6379    1.1700  1.2078 10.5311 -0.0088  0.0150   0.0123   0.0401    0.0510   0.0000   442.3215       1.12768       21.5508     -0.221460      -2.95324     -0.214321      0.296622      0.405103      0.461289      0.511568      0.546550      0.558661
  79   5 2461.5232    1.8726  1.5178 11.2498  0.0000  0.0164   0.0176   0.0459    0.0530   0.0000   442.5616      0.705447       21.0430       1.03835      -3.18642      -1.04162      0.326585      0.457245      0.499145      0.569311      0.614356      0.633504
  79   6 2688.1394    2.7694  1.5297 11.9490  0.0000  0.0159   0.0252   0.0451    0.0538   0.0000   442.9500       2.27247       22.8651       1.24713      -2.22233     -0.304218      0.324012      0.456297      0.507062      0.545688      0.605514      0.618987
  79   7 2909.5123    3.8256  1.3882 12.6103  0.0000  0.0151   0.0360   0.0402    0.0593   0.0000   442.2001       2.02867       22.8603       1.55595      -2.96480     -0.425345      0.308789      0.421673      0.477405      0.534710      0.582451      0.586961
  79   8 3123.8248    4.2636  1.4803 13.1588  0.0000  0.0157   0.0400   0.0445    0.0471   0.0000   443.3895       3.56407       20.9967       1.64344      -2.51373     -0.428786      0.315357      0.436410      0.500565      0.543698      0.585446      0.596383
  79   9 3332.4034    3.5769  2.3778 12.8721  0.0000  0.0214   0.0286   0.0613    0.0389   0.0000   443.5797       4.20225       20.3514       1.96084     -0.424508     -0.282917      0.403434      0.578096      0.639014      0.723850      0.745517      0.788774
  79  10 3537.4237    2.7771  4.4931 12.2359 -0.0027  0.0347   0.0106   0.0863    0.0100   0.0000   443.3837       4.61555       19.6720     -0.391653      -1.33263      -1.18363      0.660801      0.932322       1.05920       1.15795       1.23938       1.28248
  79  11 3739.1568    2.2336  7.9217 11.6723  0.0007  0.0586   0.0058   0.1506    0.0065   0.0000   444.1688       3.40557       23.7926       6.07949      -7.85397      -1.67563       1.14253       1.56839       1.83465       1.95897       2.15657       2.21298
  80   1 1358.4594    0.1317  0.1565  9.4926  0.0000  0.0076   0.0048   0.0192    0.0148   0.0000   440.4424     -0.159351       22.3996      0.230738      -3.59522      0.223024      0.162790      0.206858      0.233815      0.245368      0.272204      0.291884
  80   2 1697.0624    0.3632  0.4413  9.5131 -0.0000  0.0094   0.0062   0.0242    0.0227   0.0000   441.6002     -0.169419       21.6068    -0.0660533      -3.35165      0.100360      0.199963      0.274878      0.320658      0.367826      0.401574      0.396629
  80   3 1974.1104    0.6974  0.8417  9.9071  0.0000  0.0128   0.0086   0.0322    0.0391   0.0000   442.0713      0.331298       22.6379      0.558628      -3.51374     -0.672600      0.245217      0.342388      0.389238      0.426157      0.465612      0.474805
  80   4 2234.0001    1.1635  1.2529 10.6366 -0.0000  0.0155   0.0124   0.0422    0.0504   0.0000   442.2255      0.740467       22.5068     -0.981128      -3.19136     0.0973840      0.301173      0.410781      0.468277      0.516085      0.554889      0.565052
  80   5 2472.5375    1.8380  1.5118 11.4684 -0.0000  0.0167   0.0177   0.0474    0.0471   0.0000   442.1085       1.18635       21.8954      0.549654      -2.35622     -0.786232      0.324890      0.449435      0.513027      0.548158      0.589844      0.604713
  80   6 2700.3014    2.7790  1.4724 12.0570 -0.0000  0.0159   0.0253   0.0430    0.0520   0.0000   442.7005       1.68132       22.1632       1.52195      -2.59277     -0.216135      0.302983      0.422649      0.473374      0.532911      0.553593      0.582920
  80   7 2922.6359    3.8644  1.4224 12.5800  0.0080  0.0148   0.0361   0.0417    0.0612   0.0000   442.7724       2.47939       21.7865       1.20251      -4.21362      0.805460      0.292808      0.398638      0.456564      0.492491      0.524772      0.544226
  80   8 3137.6601    4.1900  1.5406 13.1755 -0.0058  0.0162   0.0385   0.0456    0.0453   0.0000   443.0426       3.15453       22.0171       1.03340      -2.16958     -0.224481      0.324881      0.442117      0.506643      0.555330      0.596009      0.611315
  80   9 3347.0882    3.4453  2.3602 13.0064  0.0000  0.0212   0.0282   0.0635    0.0357   0.0000   443.5856       2.88570       21.0303      0.190289     -0.500452     -0.132151      0.411715      0.567810      0.638376      0.712266      0.748126      0.776959
  81   1 1365.7100    0.1404  0.1153  9.4085 -0.0001  0.0065   0.0053   0.0143    0.0145   0.0000   440.6275     -0.366620       21.8298     -0.183819      -3.76027     0.0391618      0.129178      0.191056      0.208168      0.251248      0.257140      0.279442
  81   2 1705.0218    0.3710  0.4412  9.5129  0.0000  0.0092   0.0063   0.0238    0.0224   0.0000   441.7579     -0.445514       22.7428      0.649698      -3.08033     0.0509842      0.182960      0.254418      0.287366      0.315237      0.360464      0.388157
  81   3 1983.3167    0.6993  0.8868  9.9153  0.0000  0.0130   0.0086   0.0349    0.0397   0.0000   442.1121     -0.323028       22.4952     -0.505629      -2.93980      0.724551      0.255157      0.344135      0.391083      0.442608      0.491091      0.494647
  81   4 2244.2192    1.2305  1.3995 10.3924  0.0000  0.0157   0.0121   0.0443    0.0546   0.0000   442.6418      0.500970       22.7579     -0.157642      -2.24360      0.458096      0.302399      0.415820      0.467928      0.515412      0.554456      0.588646
  81   5 2483.5590    1.9267  1.4725 11.4635  0.0000  0.0164   0.0185   0.0451    0.0500   0.0000   442.7039      0.727396       22.6569      0.677616      -3.31257      0.139223      0.316758      0.433725      0.492101      0.540721      0.595402      0.614929
  81   6 2712.3468    2.8517  1.4771 12.1555  0.0000  0.0161   0.0268   0.0434    0.0530   0.0000   442.5319       2.66904       22.8359       1.18128      -3.37972     -0.535035      0.307897      0.427786      0.477079      0.520914      0.562738      0.586272
  81   7 2935.5986    3.8410  1.3587 12.9120  0.0000  0.0151   0.0374   0.0416    0.0503   0.0000   442.6483       2.83497       22.6887       1.01912      -2.55116      -1.29296      0.302355      0.422186      0.472749      0.522200      0.563149      0.584565
  81   8 3151.3541    4.2435  1.5760 13.0599 -0.0000  0.0162   0.0381   0.0447    0.0470   0.0000   442.9598       4.09093       21.4844      0.757609      -2.81321     -0.191776      0.316999      0.441345      0.491709      0.540187      0.595194      0.614856
  81   9 3361.6425    3.4414  2.5345 12.8965  0.0001  0.0227   0.0271   0.0640    0.0347   0.0000   443.2355       3.76059       19.6874       2.42935     -0.116849       1.00974      0.410965      0.605517      0.659922      0.732133      0.765970      0.808510
  82   1 1372.8877    0.1372  0.1316  9.4813  0.0000  0.0071   0.0050   0.0169    0.0144   0.0000   440.8115      0.116794       22.0287     -0.103341      -3.28745      0.167940      0.126477      0.179398      0.188689      0.218854      0.236353      0.238753
  82   2 1712.9694    0.3740  0.4603  9.5207  0.0000  0.0093   0.0062   0.0244    0.0227   0.0000   441.3708    0.00549640       22.2713     -0.149845      -3.65138     -0.505923      0.185927      0.245571      0.274957      0.306956      0.328815      0.342879
  82   3 1992.4148    0.7376  0.9038  9.8826 -0.0000  0.0131   0.0087   0.0327    0.0413   0.0000   442.2189   -0.00121927       22.6277      0.540133      -2.83548      0.325806      0.245124      0.344478      0.381142      0.425813      0.468035      0.484532
  82   4 2254.3393    1.2359  1.3072 10.6306  0.0000  0.0153   0.0125   0.0425    0.0504   0.0000   442.7491       1.09984       22.8547     -0.233568      -4.28751      0.507277      0.293342      0.398012      0.458121      0.490004      0.513874      0.536402
  82   5 2494.4238    1.9513  1.4837 11.5186  0.0000  0.0163   0.0186   0.0451    0.0486   0.0000   443.2724       1.21909       21.4115      0.689207      -2.98593    -0.0233696      0.313627      0.423638      0.476747      0.528200      0.562707      0.583612
  82   6 2724.3293    2.8559  1.5215 12.2583  0.0000  0.0161   0.0260   0.0453    0.0459   0.0000   442.5584       2.44917       21.8686       2.30967      -2.98386      0.579645      0.295391      0.419878      0.463838      0.528666      0.572356      0.585365
  82   7 2948.4807    3.9886  1.4516 12.5804  0.0000  0.0151   0.0357   0.0405    0.0588   0.0000   442.4443       2.70814       21.6630       1.82960      -2.55206     -0.737295      0.283524      0.398324      0.444628      0.489307      0.526111      0.540611
  82   8 3165.0163    4.1967  1.6598 13.0525  0.0003  0.0167   0.0371   0.0468    0.0474   0.0000   443.0906       4.39230       22.4255      0.609864      -2.42408    -0.0707283      0.316909      0.446259      0.490927      0.564046      0.609533      0.619280
  82   9 3376.0730    3.3316  2.6143 12.9263  0.0000  0.0234   0.0269   0.0667    0.0348   0.0000   443.4348       4.84532       19.5250       2.47344     -0.954750     -0.707495      0.419903      0.604492      0.669750      0.735079      0.781473      0.808143
  82  10 3583.4345    2.2188  4.1224 12.4875 -0.0491  0.0374   0.0158   0.1010    0.0309   0.0000   443.0040       5.64616       21.7830       2.41172      -1.79172     -0.857478      0.679391      0.986388       1.07952       1.22012       1.29791       1.35634
  83   1 1380.0211    0.1413  0.1641  9.4164  0.0000  0.0069   0.0047   0.0191    0.0147   0.0000   440.4151      0.224400       22.0935     -0.587210      -3.53341      0.920973      0.133065      0.169330      0.201115      0.227874      0.233752      0.249296
  83   2 1720.8213    0.3893  0.4432  9.5227  0.0000  0.0091   0.0063   0.0220    0.0222   0.0000   441.6063     -0.334189       22.0329      0.373694      -3.31992     -0.212726      0.171980      0.232176      0.275235      0.293313      0.310302      0.332907
  83   3 2001.4494    0.7432  0.9456  9.8223  0.0000  0.0132   0.0086   0.0344    0.0437   0.0000   442.2239      0.939437       22.6270      0.954031      -3.46487     -0.535168      0.241703      0.340172      0.380782      0.418957      0.454610      0.470293
  83   4 2264.3765    1.2454  1.4105 10.6033 -0.0068  0.0162   0.0121   0.0437    0.0471   0.0000   442.4819      0.901961       21.4664      0.318197      -2.15498       1.38798      0.300854      0.415134      0.469490      0.522664      0.572522      0.592237
  83   5 2505.2795    1.9656  1.5836 11.4269  0.0000  0.0167   0.0179   0.0461    0.0485   0.0000   442.4566       1.96257       22.3631      0.808653      -2.15899    -0.0473300      0.318623      0.426858      0.485668      0.543309      0.597420      0.612496
  83   6 2736.2469    2.8957  1.5300 12.2359  0.0000  0.0161   0.0266   0.0457    0.0487   0.0000   442.7513       1.91529       21.4989      0.391289      -2.80332      0.239200      0.300107      0.425232      0.477204      0.524286      0.565790      0.591893
  83   7 2961.3146    3.9853  1.3603 12.8791  0.0004  0.0148   0.0377   0.0402    0.0515   0.0000   442.5058       2.87469       23.1051      0.852244      -4.40952     -0.819122      0.283344      0.394969      0.440001      0.480672      0.534266      0.540828
  83   8 3178.6225    4.1129  1.6672 13.1937 -0.0000  0.0172   0.0371   0.0485    0.0437   0.0000   442.6245       2.94228       21.0000       1.82517      -2.99625     -0.644182      0.319626      0.450887      0.505988      0.559960      0.594874      0.612274
  83   9 3390.4684    3.2544  2.8800 12.7982 -0.0000  0.0246   0.0249   0.0700    0.0330   0.0000   443.5208       3.93915       19.6173       3.58449       1.15785      0.358954      0.437828      0.635057      0.701517      0.794127      0.829376      0.876030
  84   1 1387.1092    0.1566  0.1850  9.3915  0.0000  0.0077   0.0048   0.0179    0.0149   0.0000   440.5464     -0.128533       22.3823      0.265800      -3.82091      0.606887      0.146030      0.200816      0.221679      0.247260      0.259762      0.267793
  84   2 1728.5822    0.3822  0.5037  9.5439  0.0000  0.0102   0.0061   0.0257    0.0231   0.0000   441.5978      0.377274       21.9087      0.717932      -3.55058     -0.556511      0.189248      0.253804      0.292752      0.334402      0.348118      0.352876
  84   3 2010.4342    0.7605  0.8788  9.9877  0.0000  0.0127   0.0090   0.0321    0.0395   0.0000   442.1557      0.224537       22.5834     0.0743582      -3.79192      0.795728      0.234927      0.332596      0.360412      0.407009      0.426613      0.463096
  84   4 2274.3467    1.2741  1.3601 10.7419  0.0000  0.0157   0.0128   0.0440    0.0468   0.0000   442.4194      0.832127       21.4447      0.251547      -3.86956       1.15507      0.291360      0.407362      0.451102      0.493483      0.548510      0.558325
  84   5 2515.9610    2.0475  1.5837 11.5830  0.0000  0.0166   0.0187   0.0477    0.0460   0.0000   442.8487       2.11992       22.2704      0.600751      -2.22958      -1.11431      0.304392      0.421438      0.482462      0.514260      0.565354      0.585194
  84   6 2748.1308    2.9598  1.4443 12.5046  0.0000  0.0158   0.0280   0.0431    0.0433   0.0000   442.6039       2.27709       22.3337       1.05681      -2.86565      0.266271      0.299867      0.419737      0.466124      0.514975      0.552144      0.577112
  84   7 2974.0319    4.0880  1.4238 12.8138  0.0078  0.0148   0.0374   0.0415    0.0531   0.0000   443.5062       2.48402       21.7497       1.33850      -2.84582     -0.589338      0.270601      0.383250      0.424392      0.476712      0.505214      0.530493
  84   8 3192.0579    4.1978  1.7798 12.8933 -0.0000  0.0166   0.0347   0.0484    0.0470   0.0000   442.5963       3.57623       22.0461      0.580151      -3.30544     -0.261365      0.304191      0.426576      0.477637      0.523837      0.567737      0.584186
  84   9 3404.7954    3.2518  3.1121 12.6984  0.0000  0.0252   0.0239   0.0717    0.0334   0.0000   444.1087       4.61293       19.4637       1.86178       1.02846      0.205028      0.459832      0.652491      0.727052      0.817360      0.873742      0.913898
  84  10 3613.8228    2.6850  5.9093 11.3696 -0.0059  0.0441   0.0079   0.1130    0.0089   0.0000   441.5081       2.23682       27.5446       8.22939      -8.46333      -6.44352      0.811397       1.10998       1.27295       1.39760       1.50090       1.54577
  85   1 1394.1299    0.1585  0.1555  9.3991  0.0000  0.0061   0.0049   0.0171    0.0146   0.0000   440.8430     -0.108393       22.4769    -0.0612389      -3.57686     0.0792523      0.110754      0.145430      0.178726      0.181712      0.225536      0.236654
  85   2 1736.2786    0.4051  0.5206  9.5028  0.0000  0.0097   0.0062   0.0265    0.0239   0.0000   441.3105      0.644654       22.6199      0.534025      -3.74496     -0.352214      0.174399      0.242342      0.275078      0.308559      0.322359      0.334998
  85   3 2019.3872    0.7805  0.9613  9.8787  0.0000  0.0132   0.0089   0.0338    0.0442   0.0000   442.2343     -0.494173       22.3444      0.467820      -3.43892      0.889785      0.238434      0.328868      0.368145      0.419047      0.442348      0.464116
  85   4 2284.2775    1.3186  1.3965 10.7391 -0.0002  0.0158   0.0128   0.0436    0.0477   0.0000   442.5566      0.410155       21.8224       1.60344      -2.64368      0.245517      0.286808      0.401002      0.448002      0.508226      0.531230      0.563401
  85   5 2526.6823    2.0898  1.6018 11.5742  0.0000  0.0167   0.0188   0.0471    0.0471   0.0000   443.2572       1.96471       21.2029      0.871381      -2.60657      0.401745      0.303395      0.425897      0.483010      0.533110      0.573632      0.594021
  85   6 2759.9056    3.0222  1.4648 12.3704 -0.0061  0.0157   0.0275   0.0426    0.0452   0.0000   442.8506       1.96157       21.5804      0.472279      -2.39406      0.356973      0.288874      0.392170      0.447149      0.495774      0.524451      0.556915
  85   7 2986.6594    4.0114  1.4566 12.9058  0.0002  0.0152   0.0366   0.0417    0.0491   0.0000   442.4732       1.99690       21.6615       1.54157      -2.62847     -0.132745      0.283019      0.386965      0.440562      0.483247      0.525848      0.537596
  85   8 3205.5070    4.0978  1.7418 13.1459  0.0001  0.0174   0.0355   0.0480    0.0416   0.0000   443.4546       4.39623       21.5746       2.29048      -2.85036      0.358426      0.312665      0.446419      0.492853      0.547119      0.588933      0.608528
  85   9 3419.0730    3.1286  3.1020 12.7628 -0.0000  0.0260   0.0236   0.0733    0.0320   0.0000   444.0071       4.25479       19.9435       1.91141      -2.09019      0.509972      0.451357      0.652473      0.726856      0.804405      0.862320      0.892964
  85  10 3628.8581    2.8285  7.3428 11.3184  0.0062  0.0485   0.0073   0.1279    0.0081   0.0000   442.3546      0.424268       26.8683       9.83266      -8.49672      -9.64502      0.939365       1.23340       1.43439       1.55426       1.70092       1.73031
  86   1 1401.1160    0.1506  0.1786  9.3891  0.0001  0.0073   0.0046   0.0189    0.0147   0.0000   440.8036     -0.115608       21.7189      0.330205      -3.05938     -0.397746      0.124651      0.167689      0.204210      0.219267      0.236872      0.243757
  86   2 1743.8831    0.4156  0.5135  9.5127  0.0000  0.0098   0.0063   0.0244    0.0242   0.0000   441.5199      0.375707       22.1703      0.169198      -3.06924    -0.0964936      0.179826      0.237518      0.287106      0.305756      0.320523      0.339929
  86   3 2028.2273    0.7894  1.0590  9.8893  0.0000  0.0139   0.0087   0.0379    0.0466   0.0000   442.3316      0.145161       21.8525      0.597165      -3.96463     -0.396169      0.248319      0.349491      0.395004      0.434963      0.456362      0.483116
  86   4 2294.0867    1.2980  1.4750 10.7234 -0.0040  0.0165   0.0125   0.0464    0.0467   0.0000   442.5717       1.60516       21.4375     -0.322803      -2.65496      0.449481      0.298458      0.417082      0.466469      0.514786      0.547600      0.571133
  86   5 2537.2774    2.1107  1.6788 11.5936 -0.0000  0.0170   0.0184   0.0478    0.0441   0.0000   442.8998       2.02268       22.4581     -0.460672      -2.75244     -0.415240      0.308788      0.434852      0.489111      0.544988      0.580881      0.599453
  86   6 2771.6698    3.1087  1.4906 12.3246 -0.0002  0.0156   0.0278   0.0423    0.0474   0.0000   442.2080       2.15515       22.9690      0.431987      -2.93363     -0.732948      0.281719      0.404075      0.441547      0.495819      0.535708      0.547108
  86   7 2999.2336    4.0514  1.4278 13.0356 -0.0000  0.0150   0.0372   0.0426    0.0454   0.0000   442.5917       3.22462       21.4792       1.58899      -3.03390     -0.367271      0.265204      0.375568      0.416542      0.469298      0.489134      0.529726
  86   8 3218.8403    4.1060  1.8163 12.9869  0.0000  0.0172   0.0338   0.0481    0.0425   0.0000   442.9956       3.31637       22.6283      0.955749      -1.47656     -0.771609      0.307997      0.438288      0.486796      0.545549      0.571984      0.592534
  86   9 3433.1722    3.1011  3.3965 12.6644 -0.0001  0.0268   0.0231   0.0787    0.0334   0.0000   444.1201       3.98356       20.6948       1.90103      -1.37713      -1.76001      0.467889      0.656442      0.742235      0.833900      0.869347      0.918140
  86  10 3643.9302    2.5433  6.9795 11.6768 -0.0002  0.0520   0.0068   0.1317    0.0090   0.0000   441.7021     -0.497725       26.8692       10.4156      -7.65381      -8.17560      0.914858       1.28797       1.43595       1.60800       1.70292       1.76736
  87   1 1408.0443    0.1550  0.1964  9.3959  0.0000  0.0077   0.0046   0.0187    0.0147   0.0000   440.7446     -0.241866       22.4215      0.574224      -2.82087     -0.348724      0.136781      0.196230      0.222368      0.235719      0.247979      0.263532
  87   2 1751.4556    0.4247  0.5310  9.5003  0.0000  0.0100   0.0063   0.0243    0.0247   0.0000   441.4216      0.286841       21.9390     -0.531226      -3.19691      0.131045      0.175675      0.247442      0.272434      0.303961      0.335619      0.346369
  87   3 2037.0815    0.8130  1.0398  9.9162  0.0000  0.0133   0.0089   0.0362    0.0457   0.0000   442.1038      0.501805       21.6419     -0.284078      -3.79476      0.450244      0.236238      0.321139      0.365282      0.404645      0.432904      0.465884
  87   4 2303.8274    1.3629  1.4807 10.8428 -0.0005  0.0164   0.0127   0.0448    0.0435   0.0000   442.7521      0.818033       21.9328      0.376597      -2.84432     -0.671605      0.283261      0.402970      0.451368      0.508838      0.533085      0.557534
  87   5 2547.8475    2.1604  1.6339 11.6145  0.0000  0.0165   0.0189   0.0471    0.0464   0.0000   442.9063       1.28674       22.8465       1.45676      -2.89164      0.801412      0.292737      0.409398      0.455227      0.520822      0.556943      0.583385
  87   6 2783.3014    3.1578  1.4308 12.4624  0.0000  0.0152   0.0290   0.0415    0.0474   0.0000   442.7553       2.02996       22.0350      0.489187      -2.88133     -0.131037      0.269559      0.376757      0.419626      0.472669      0.507082      0.521688
  87   7 3011.7170    4.0753  1.4517 13.0927  0.0000  0.0152   0.0374   0.0421    0.0452   0.0000   442.7754       2.79569       22.7932      0.848479      -3.36709     -0.259651      0.276431      0.380176      0.439986      0.469907      0.508782      0.521078
  87   8 3232.1048    3.9897  1.9404 12.9940  0.0000  0.0178   0.0323   0.0506    0.0414   0.0000   442.8150       3.67857       22.3481       2.48232      -1.20011     -0.675595      0.316755      0.442559      0.498430      0.548722      0.600559      0.617480
  87   9 3447.2635    3.0661  3.4207 12.6990  0.0000  0.0275   0.0231   0.0794    0.0331   0.0000   442.9792       5.41577       20.5407     -0.225616      -1.27292      -1.74448      0.469127      0.671914      0.751447      0.837844      0.900774      0.936565
  88   1 1414.9268    0.1577  0.1926  9.3989  0.0000  0.0073   0.0047   0.0191    0.0147   0.0000   440.4108     -0.103632       22.2159     0.0548449      -3.47564     -0.422782      0.149917      0.181546      0.213592      0.226362      0.253002      0.272859
  88   2 1758.9395    0.4292  0.5306  9.5644 -0.0003  0.0102   0.0064   0.0238    0.0244   0.0000   440.9440     -0.201932       22.0889    -0.0206350      -3.52277     -0.454425      0.181783      0.246472      0.284946      0.312722      0.330173      0.344909
  88   3 2045.8417    0.8151  1.1010  9.9565  0.0000  0.0143   0.0089   0.0373    0.0468   0.0000   442.3194      0.184332       22.3159      0.309777      -2.58951      0.198697      0.253655      0.355009      0.400284      0.429993      0.467302      0.483438
  88   4 2313.4686    1.3805  1.4734 10.8877 -0.0060  0.0165   0.0132   0.0450    0.0452   0.0000   442.5663       1.98646       21.3300     -0.337134      -2.59633     -0.550713      0.288866      0.402492      0.452797      0.503639      0.533296      0.555415
  88   5 2558.3613    2.1542  1.6330 11.6862  0.0000  0.0166   0.0192   0.0482    0.0457   0.0000   442.5860       1.77074       22.5314       1.19304      -2.89769    -0.0335861      0.295412      0.414905      0.470127      0.519697      0.557003      0.584018
  88   6 2794.9172    3.2537  1.5831 12.1097  0.0000  0.0153   0.0274   0.0431    0.0549   0.0000   443.1369       2.01202       21.4669       1.31485      -1.99782      0.798217      0.275429      0.385525      0.427251      0.473778      0.508972      0.528568
  88   7 3024.0980    4.1256  1.4755 13.0063  0.0000  0.0152   0.0372   0.0422    0.0486   0.0000   443.0635       3.16930       22.6156       1.14158      -2.93338       1.23741      0.274040      0.374583      0.430248      0.467987      0.510104      0.524920
  88   8 3245.2986    3.9831  1.8592 13.1444  0.0000  0.0176   0.0338   0.0520    0.0412   0.0000   443.1379       3.91260       21.7751       1.73888      -2.79829     -0.166585      0.314667      0.436369      0.493307      0.537516      0.581079      0.615181
  88   9 3461.2255    2.9206  3.6578 12.7477 -0.0000  0.0301   0.0233   0.0872    0.0322   0.0000   443.4967       7.10386       21.6676       1.45168      -1.98680      -1.18159      0.494414      0.720754      0.800976      0.892642      0.935842      0.985846
  89   1 1421.7418    0.1574  0.1697  9.3755  0.0000  0.0068   0.0047   0.0162    0.0145   0.0000   440.7274     -0.250441       21.9604     -0.187200      -3.68223     -0.331808      0.130145      0.165067      0.167700      0.192345      0.229379      0.251985
  89   2 1766.3395    0.4373  0.5735  9.5214  0.0000  0.0102   0.0063   0.0258    0.0258   0.0000   440.9319      0.168286       21.5704      0.356628      -3.70786     -0.252587      0.182975      0.245537      0.282349      0.313989      0.337280      0.359985
  89   3 2054.5602    0.8281  1.0554 10.0554  0.0000  0.0139   0.0091   0.0360    0.0442   0.0000   441.9914      0.386144       22.3264      0.250591      -3.62163     -0.257245      0.241025      0.338786      0.380875      0.438988      0.464740      0.490668
  89   4 2323.0313    1.4160  1.4961 10.8949  0.0097  0.0161   0.0133   0.0455    0.0464   0.0000   442.4052      0.783678       21.7322     0.0165946      -3.43933     0.0283054      0.280530      0.389795      0.441522      0.485974      0.523429      0.543585
  89   5 2568.7518    2.1812  1.5731 11.9215 -0.0001  0.0167   0.0202   0.0466    0.0424   0.0000   443.3366       2.57683       21.8670      0.449920      -2.40759    -0.0826764      0.295786      0.405108      0.457997      0.517254      0.565210      0.588969
  89   6 2806.4257    3.2768  1.4249 12.5609  0.0000  0.0153   0.0298   0.0414    0.0468   0.0000   442.9895       2.00050       22.3362      0.778078      -3.26838     -0.632138      0.260352      0.377239      0.417511      0.465692      0.494456      0.503145
  89   7 3036.4585    4.1998  1.4408 13.0430  0.0000  0.0148   0.0373   0.0411    0.0466   0.0000   443.4821       2.44426       22.4334       1.13324      -3.66178      0.872557      0.260845      0.362649      0.411034      0.456376      0.486738      0.516748
  89   8 3258.4215    3.9808  2.0156 13.0459  0.0000  0.0181   0.0317   0.0522    0.0392   0.0000   442.9664       3.93940       20.5776      0.256004      -2.81499     -0.342275      0.311164      0.435499      0.493923      0.532644      0.595975      0.610412
  89   9 3475.2316    2.9037  3.8626 12.7211 -0.0003  0.0308   0.0238   0.0915    0.0339   0.0000   444.7231       6.17241       18.4917      0.298591      -1.87197     -0.638683      0.516613      0.745244      0.822460      0.930503      0.961622       1.02882
  90   1 1428.5296    0.1615  0.1897  9.3653  0.0000  0.0073   0.0046   0.0167    0.0146   0.0000   440.3158      0.310107       22.3729      0.212871      -3.98271     0.0124481      0.130632      0.177780      0.207648      0.237109      0.249204      0.284558
  90   2 1773.6901    0.4401  0.5567  9.5335  0.0000  0.0100   0.0063   0.0254    0.0253   0.0000   440.9094    -0.0975223       21.8313     -0.244967      -3.96489      0.132981      0.173735      0.239749      0.270539      0.301252      0.327099      0.330392
  90   3 2063.1910    0.8507  1.1045 10.0061  0.0000  0.0139   0.0090   0.0368    0.0462   0.0000   442.2158      0.288596       22.1917      0.453371      -4.04568     0.0681724      0.242934      0.340805      0.383792      0.429593      0.461739      0.478936
  90   4 2332.5036    1.4362  1.5688 10.8275  0.0003  0.0165   0.0129   0.0456    0.0463   0.0000   442.5886      0.650312       21.5431      0.644870      -2.15208     0.0916027      0.287091      0.404800      0.451952      0.499776      0.538331      0.565571
  90   5 2579.1157    2.2402  1.6555 11.8325  0.0000  0.0168   0.0195   0.0475    0.0417   0.0000   442.7357      0.616016       21.0060       1.25075      -2.31039     0.0986096      0.285957      0.400427      0.453133      0.503594      0.539446      0.561608
  90   6 2817.8726    3.2704  1.5387 12.5078 -0.0053  0.0155   0.0285   0.0439    0.0440   0.0000   442.7806       2.12934       22.9184      0.481662      -3.73006     0.0545924      0.272155      0.377027      0.418844      0.470468      0.497570      0.518712
  90   7 3048.7179    4.3030  1.5795 12.8633 -0.0000  0.0151   0.0361   0.0427    0.0495   0.0000   442.9556       3.04924       22.8364      0.677452      -2.29720     -0.618686      0.261157      0.361829      0.414514      0.454038      0.488926      0.505468
  90   8 3271.4497    3.7894  2.0970 13.0930  0.0003  0.0192   0.0307   0.0554    0.0373   0.0000   443.2930       4.15863       21.6120       1.18815      -1.29913       1.19902      0.323306      0.465893      0.512794      0.567880      0.615987      0.652604
  90   9 3489.1740    2.8028  3.7121 12.7520 -0.0000  0.0305   0.0231   0.0908    0.0321   0.0000   444.0148       5.65697       20.5270     0.0813170     -0.628246      0.875710      0.502475      0.722709      0.792319      0.906048      0.931313       1.00155
  91   1 1435.2458    0.1619  0.2054  9.3756  0.0000  0.0078   0.0045   0.0182    0.0147   0.0000   440.7049     0.0466833       22.0511     -0.137885      -3.59490      0.521273      0.132918      0.182531      0.221799      0.221625      0.261327      0.260776
  91   2 1780.9842    0.4611  0.6004  9.5446  0.0000  0.0105   0.0064   0.0258    0.0267   0.0000   440.9843      0.454291       21.9046      0.482982      -4.10709      0.293323      0.182646      0.262031      0.290177      0.321697      0.365179      0.376515
  91   3 2071.8020    0.8734  1.1421  9.9938  0.0000  0.0141   0.0091   0.0381    0.0486   0.0000   442.0612      0.531938       22.4605    -0.0120040      -2.95182      0.664753      0.238510      0.334812      0.378894      0.421309      0.440398      0.469320
  91   4 2341.9854    1.4364  1.4763 11.1093  0.0000  0.0164   0.0137   0.0465    0.0435   0.0000   442.8601      0.813484       23.0671      0.382780      -3.01263      0.112918      0.279983      0.394472      0.435137      0.487765      0.527287      0.552416
  91   5 2589.4685    2.3009  1.6638 11.8803  0.0000  0.0168   0.0198   0.0473    0.0422   0.0000   443.1684       1.15867       20.9302      0.924053      -2.87595      0.219641      0.279533      0.396669      0.444233      0.483999      0.533693      0.568623
  91   6 2829.2263    3.3729  1.4944 12.5499  0.0000  0.0150   0.0296   0.0427    0.0467   0.0000   443.5269       1.83759       22.4679       1.36010      -2.42144      -1.21186      0.258715      0.358856      0.414063      0.454379      0.489585      0.517913
  91   7 3060.9093    4.2388  1.5165 13.0475  0.0000  0.0154   0.0371   0.0419    0.0477   0.0000   443.3118       3.01455       21.5809       1.17810      -3.49457    -0.0767922      0.260142      0.371109      0.411554      0.453814      0.482779      0.503760
  91   8 3284.4340    3.7869  2.3250 12.9590  0.0000  0.0202   0.0295   0.0567    0.0394   0.0000   443.6557       3.51827       20.7935      0.998390      -2.69875     -0.164880      0.337055      0.482180      0.536965      0.601131      0.632227      0.673438
  91   9 3502.8686    2.7263  3.9781 12.7818  0.0001  0.0326   0.0248   0.1000    0.0354   0.0000   444.2935       5.60675       22.1559      0.850788     -0.267589       2.80303      0.534507      0.756414      0.853674      0.957869      0.991428       1.05677
  92   1 1441.9272    0.1769  0.2167  9.3390  0.0000  0.0073   0.0046   0.0179    0.0148   0.0000   440.4006     -0.113444       22.0295      0.309056      -3.41095      0.194225      0.123691      0.167203      0.195334      0.215013      0.233956      0.252102
  92   2 1788.1811    0.4674  0.6408  9.5012  0.0000  0.0107   0.0063   0.0271    0.0276   0.0000   440.8864    -0.0577671       22.9115     -0.100729      -3.52884      0.496120      0.177526      0.248391      0.282731      0.307192      0.333103      0.343738
  92   3 2080.3456    0.8822  1.1444 10.1191  0.0000  0.0143   0.0093   0.0385    0.0459   0.0000   442.2176      0.458950       22.6769      0.108415      -3.71341     0.0731663      0.241340      0.332753      0.375278      0.421522      0.451308      0.463468
  92   4 2351.2600    1.5065  1.5821 10.9794  0.0004  0.0167   0.0136   0.0460    0.0448   0.0000   442.5242       1.52107       22.5146      0.747901      -2.93941     -0.771903      0.274914      0.394501      0.435670      0.485727      0.531015      0.564995
  92   5 2599.7688    2.3555  1.6814 11.8528  0.0081  0.0165   0.0204   0.0475    0.0448   0.0000   442.6830       1.10796       21.6216     -0.173206      -3.10865     -0.594412      0.279577      0.383031      0.438926      0.477785      0.519667      0.540313
  92   6 2840.6084    3.4939  1.4823 12.4892 -0.0000  0.0146   0.0300   0.0408    0.0472   0.0000   443.1701       3.10151       21.8545      0.582555      -2.17592     -0.329869      0.250524      0.346696      0.390588      0.430022      0.465565      0.479488
  92   7 3073.0263    4.2657  1.5519 12.9598  0.0000  0.0150   0.0363   0.0426    0.0482   0.0000   442.9733       3.01198       21.6959       1.45456      -3.16493     -0.550612      0.265392      0.361869      0.409467      0.453050      0.482744      0.510392
  92   8 3297.3418    3.7147  2.3656 12.9715  0.0000  0.0206   0.0288   0.0582    0.0374   0.0000   443.6922       3.26475       20.7854      0.422620      -1.40821      0.301370      0.337051      0.486058      0.544068      0.608722      0.641683      0.672328
  92   9 3516.5933    2.7456  4.2619 12.6133  0.0022  0.0346   0.0104   0.0886    0.0112   0.0000   443.3538       3.25548       20.8528       2.30007      -1.69783      -1.50312      0.554395      0.797776      0.898629       1.00018       1.06370       1.12146
  93   1 1448.5671    0.1851  0.2150  9.3665  0.0000  0.0065   0.0047   0.0189    0.0147   0.0000   440.3399     -0.116886       22.1670    0.00350718      -3.48715    -0.0119193      0.114206      0.158597      0.178523      0.200777      0.222400      0.224539
  93   2 1795.3779    0.4909  0.5939  9.4992  0.0000  0.0098   0.0066   0.0250    0.0279   0.0000   441.1005     -0.100880       22.3631    -0.0765427      -3.54150    -0.0276584      0.173738      0.234466      0.261799      0.298046      0.316422      0.343675
  93   3 2088.8513    0.8940  1.2302 10.0262 -0.0000  0.0148   0.0091   0.0403    0.0485   0.0000   441.8654      0.781407       22.8006      0.133517      -3.42967      0.137134      0.246849      0.344498      0.393758      0.430541      0.462379      0.486786
  93   4 2360.5135    1.4997  1.5426 11.1218 -0.0007  0.0165   0.0138   0.0464    0.0423   0.0000   442.5608       1.83157       21.9250      0.922994      -3.23290      0.232983      0.274254      0.377498      0.427594      0.467501      0.511336      0.528690
  93   5 2609.9519    2.3791  1.6252 12.0285  0.0004  0.0164   0.0209   0.0473    0.0403   0.0000   442.4119       1.22888       22.4874      0.355068      -2.71862      0.222624      0.271484      0.382037      0.430102      0.471607      0.505860      0.522561
  93   6 2851.8248    3.4947  1.5672 12.4272 -0.0000  0.0154   0.0290   0.0416    0.0486   0.0000   443.3464       2.40693       22.1049       1.13475      -2.40668     0.0394069      0.251904      0.355789      0.394274      0.445236      0.474155      0.491074
  93   7 3085.0646    4.2801  1.6314 12.8755  0.0000  0.0154   0.0351   0.0424    0.0479   0.0000   443.0927       3.57176       21.5435       1.24699      -2.55237      0.828526      0.257714      0.358157      0.406111      0.446543      0.477926      0.505413
  93   8 3310.2255    3.7266  2.4102 12.9637  0.0000  0.0204   0.0285   0.0589    0.0366   0.0000   443.6002       4.15486       21.4528      0.915021     -0.735452      -1.15755      0.331274      0.477047      0.527729      0.597216      0.630088      0.660239
  94   1 1455.1576    0.1764  0.2328  9.3251  0.0000  0.0080   0.0045   0.0189    0.0149   0.0000   440.1693     -0.108958       22.2459     0.0151430      -3.30662    -0.0826879      0.146428      0.212577      0.241548      0.274737      0.296741      0.329070
  94   2 1802.4622    0.4784  0.6124  9.6120  0.0000  0.0102   0.0065   0.0266    0.0261   0.0000   441.1205    -0.0211854       21.7888     -0.237660      -3.12305     -0.218034      0.170738      0.229503      0.262626      0.299373      0.321439      0.339793
  94   3 2097.2631    0.9167  1.1972 10.1352  0.0000  0.0146   0.0096   0.0397    0.0492   0.0000   441.5408      0.358730       21.9216     -0.312450      -3.70936    -0.0299277      0.238227      0.338167      0.376818      0.403957      0.452111      0.469787
  94   4 2369.7521    1.5162  1.5397 11.1847  0.0003  0.0168   0.0142   0.0463    0.0427   0.0000   442.5576       1.56183       21.7363      0.831289      -3.01422     0.0240091      0.273701      0.380548      0.430001      0.478779      0.511718      0.542511
  94   5 2620.1638    2.3440  1.6147 12.0396  0.0001  0.0167   0.0209   0.0471    0.0414   0.0000   442.8778       1.16004       21.8924     -0.512979      -3.10263      0.535183      0.273265      0.384509      0.440797      0.476498      0.512844      0.531863
  94   6 2863.0419    3.5337  1.4717 12.7421  0.0003  0.0150   0.0312   0.0419    0.0445   0.0000   443.1376       1.86437       22.6681     -0.171506      -3.36763     -0.686441      0.251350      0.347024      0.388001      0.432789      0.468859      0.497245
  94   7 3097.0734    4.2041  1.6239 13.1535  0.0000  0.0158   0.0355   0.0446    0.0410   0.0000   442.9601       3.74109       22.1399      0.459526      -2.96108     -0.589848      0.260332      0.362225      0.410109      0.443232      0.494294      0.507490
  94   8 3323.0232    3.5576  2.3445 13.0990  0.0001  0.0207   0.0284   0.0614    0.0337   0.0000   443.7438       3.96956       20.9562       1.33256     -0.633417     -0.987919      0.330117      0.479717      0.527429      0.597338      0.638609      0.674554
  95   1 1461.6934    0.1880  0.2210  9.2616 -0.0000  0.0071   0.0045   0.0172    0.0147   0.0000   440.1168     -0.146939       22.2153      0.167402      -3.47105     0.0568425      0.115949      0.156749      0.181231      0.197486      0.212351      0.226150
  95   2 1809.5271    0.4964  0.6654  9.4945  0.0000  0.0109   0.0065   0.0275    0.0285   0.0000   441.3428     -0.443467       22.1961    -0.0880786      -3.01574      0.565370      0.168010      0.244220      0.263661      0.305312      0.312176      0.330811
  95   3 2105.6911    0.9216  1.2276 10.0537  0.0084  0.0146   0.0095   0.0400    0.0497   0.0000   441.8233     -0.249115       22.5986      0.299922      -2.51369      0.196520      0.238266      0.334058      0.376429      0.414153      0.447482      0.468694
  95   4 2378.8598    1.5597  1.5666 11.2243  0.0000  0.0166   0.0144   0.0474    0.0402   0.0000   442.4042    -0.0918628       21.5217      0.738300      -3.31000     -0.727813      0.266767      0.370972      0.430606      0.478466      0.503891      0.532665
  95   5 2630.2290    2.4688  1.6982 11.9235 -0.0001  0.0164   0.0206   0.0471    0.0413   0.0000   442.3333      0.733813       23.0986      0.634694      -3.24123      -1.42441      0.262737      0.364775      0.412659      0.462062      0.490644      0.518660
  95   6 2874.2018    3.5879  1.4885 12.7208  0.0069  0.0148   0.0314   0.0418    0.0444   0.0000   443.4097       2.05741       22.2166       1.02042      -3.57866     -0.456993      0.242797      0.337257      0.380651      0.407641      0.439843      0.469098
  95   7 3108.9667    4.2565  1.6148 13.0916  0.0000  0.0155   0.0361   0.0438    0.0426   0.0000   443.1975       2.63770       21.3413       1.86997      -2.07381     -0.378855      0.258634      0.353771      0.403392      0.447851      0.492507      0.502942
  95   8 3335.6803    3.5905  2.6806 12.8999  0.0000  0.0220   0.0270   0.0637    0.0345   0.0000   443.9364       3.40448       20.4531     -0.358980      -1.30851     -0.360917      0.346224      0.493625      0.559567      0.612158      0.660790      0.669126
  96   1 1468.2048    0.1883  0.2409  9.2559  0.0000  0.0075   0.0045   0.0190    0.0150   0.0000   440.2518     -0.364843       22.0429      0.383678      -3.53145    -0.0283230      0.123611      0.168342      0.189021      0.210572      0.227063      0.233061
  96   2 1816.5306    0.5072  0.6806  9.4897  0.0000  0.0106   0.0065   0.0280    0.0295   0.0000   441.0907     0.0915708       22.8559    -0.0340867      -3.45210    -0.0567445      0.174059      0.240403      0.274221      0.298086      0.326380      0.335603
  96   3 2114.0435    0.9383  1.2260 10.1700  0.0003  0.0147   0.0095   0.0392    0.0456   0.0000   441.8369      0.213002       23.4328      0.332907      -3.80651     -0.507707      0.237186      0.326533      0.374818      0.412383      0.439097      0.466712
  96   4 2387.9499    1.5797  1.6150 11.2348  0.0001  0.0167   0.0143   0.0478    0.0396   0.0000   442.3092       1.08403       20.9293       1.51440      -2.29547      -1.41031      0.272345      0.375528      0.421700      0.461198      0.509900      0.529828
  96   5 2640.2587    2.5024  1.6019 12.0581  0.0000  0.0163   0.0222   0.0459    0.0434   0.0000   443.0352       1.56505       23.2272   -0.00285879      -3.58122      0.269041      0.263923      0.370085      0.421165      0.462143      0.495313      0.518971
  96   6 2885.2936    3.5821  1.5401 12.7240  0.0003  0.0153   0.0313   0.0428    0.0443   0.0000   443.4295       2.03308       22.4035      0.633308      -3.08370      0.356959      0.251648      0.351370      0.397835      0.434506      0.470743      0.476578
  96   7 3120.7904    4.2561  1.6320 13.1070  0.0000  0.0156   0.0356   0.0442    0.0417   0.0000   442.6503       2.83015       21.9360       1.60971      -3.21230     0.0552007      0.257300      0.356843      0.408844      0.447557      0.487865      0.497225
  96   8 3348.3345    3.4512  2.7303 12.9441 -0.0000  0.0226   0.0269   0.0667    0.0337   0.0000   444.0373       5.89286       20.1017       1.20502      0.268390    -0.0400533      0.358944      0.501061      0.571082      0.635158      0.674745      0.720039
  97   1 1474.6568    0.2041  0.2520  9.2279 -0.0000  0.0073   0.0046   0.0177    0.0151   0.0000   440.3973     -0.183572       21.7422     -0.178807      -3.85861     -0.185122      0.122091      0.158556      0.184003      0.197290      0.219081      0.225082
  97   2 1823.4699    0.5309  0.6537  9.4924  0.0001  0.0101   0.0067   0.0261    0.0295   0.0000   440.8006     -0.279289       22.2748      0.387553      -3.22785     -0.786280      0.168128      0.225155      0.253680      0.285508      0.314841      0.330329
  97   3 2122.3403    0.9571  1.3064 10.0817  0.0000  0.0151   0.0094   0.0409    0.0477   0.0000   442.2062      0.635659       21.6511     0.0126672      -2.33502      0.356995      0.242186      0.324138      0.381473      0.412727      0.452604      0.474942
  97   4 2396.9654    1.6157  1.5437 11.2967  0.0000  0.0168   0.0151   0.0461    0.0414   0.0000   442.8494       1.32575       21.7060      0.253682      -3.38316      0.385701      0.259593      0.373535      0.420282      0.469986      0.501746      0.515351
  97   5 2650.2405    2.5181  1.6102 12.1974  0.0000  0.0164   0.0221   0.0464    0.0381   0.0000   442.7244       2.02530       21.8905     0.0306799      -1.98557     -0.133292      0.261151      0.367799      0.412703      0.459508      0.494229      0.528009
  97   6 2896.2782    3.7436  1.4924 12.6629  0.0000  0.0146   0.0317   0.0407    0.0450   0.0000   443.0924       2.27771       22.3182      0.540266      -3.81302     -0.881846      0.234628      0.329729      0.373066      0.414300      0.440642      0.450824
  97   7 3132.5649    4.3337  1.6489 13.1543  0.0000  0.0159   0.0363   0.0444    0.0415   0.0000   442.7310       3.22409       22.2490      0.758493      -2.88451      0.606954      0.249561      0.353699      0.395595      0.442574      0.476355      0.499992
  97   8 3360.9458    3.4142  2.9759 12.8863  0.0000  0.0241   0.0261   0.0703    0.0333   0.0000   443.8783       3.77145       20.2996       1.46067     -0.971327      0.179583      0.369700      0.528337      0.588129      0.666836      0.688293      0.726728
  98   1 1481.0537    0.1929  0.2149  9.2445  0.0000  0.0063   0.0046   0.0169    0.0146   0.0000   440.2127    -0.0698729       22.5767     -0.564392      -3.58092    -0.0767708      0.104056      0.141237      0.163888      0.172081      0.197223      0.197170
  98   2 1830.3677    0.5192  0.7217  9.5526  0.0000  0.0111   0.0065   0.0290    0.0292   0.0000   440.8369     0.0218347       21.9364      0.857363      -3.73271      0.629698      0.172315      0.240707      0.272834      0.308213      0.327582      0.350406
  98   3 2130.5742    0.9646  1.2732 10.2014 -0.0000  0.0150   0.0096   0.0407    0.0456   0.0000   441.8247   -0.00278850       22.3533       1.23823      -3.51257      0.453643      0.228918      0.316754      0.357743      0.397262      0.421737      0.436579
  98   4 2405.8967    1.6555  1.6563 11.2363  0.0000  0.0171   0.0148   0.0476    0.0433   0.0000   442.9752      0.323897       22.0563     -0.480214      -4.39806      0.882529      0.271432      0.372736      0.427183      0.481217      0.511522      0.535534
  98   5 2660.1835    2.5343  1.7135 12.1945  0.0008  0.0166   0.0219   0.0494    0.0382   0.0000   442.2975       1.94519       22.0302      0.577659      -3.13727     0.0526623      0.263695      0.359813      0.407008      0.456359      0.505991      0.514270
  98   6 2907.1939    3.7557  1.4847 12.7169  0.0000  0.0145   0.0325   0.0413    0.0455   0.0000   442.5164       2.97917       21.5633      0.426605      -3.19528      0.116310      0.239296      0.330467      0.374407      0.415077      0.450313      0.468389
  98   7 3144.2664    4.1751  1.7539 13.0614 -0.0000  0.0163   0.0342   0.0459    0.0414   0.0000   443.6806       2.49164       21.8422      0.769293      -2.52149      -1.35631      0.262317      0.363539      0.411091      0.457151      0.497075      0.514156
  98   8 3373.4666    3.3913  2.9805 12.8658 -0.0000  0.0245   0.0264   0.0708    0.0346   0.0000   443.4877       5.05042       21.2974       3.01855      -1.47012    -0.0988356      0.369039      0.545398      0.593185      0.672003      0.708046      0.742458
  99   1 1487.4206    0.2016  0.3032  9.2364  0.0000  0.0085   0.0044   0.0218    0.0154   0.0000   440.4702     -0.114986       21.9931    -0.0255188      -3.21798     0.0926062      0.134879      0.186316      0.214590      0.232918      0.248530      0.256548
  99   2 1837.1920    0.5238  0.7370  9.5442  0.0000  0.0112   0.0065   0.0290    0.0302   0.0000   440.9330    -0.0545208       21.9431      0.701337      -3.50731      0.293449      0.176445      0.242916      0.272549      0.297914      0.319991      0.342956
  99   3 2138.7635    0.9887  1.2303 10.2431  0.0000  0.0145   0.0097   0.0382    0.0443   0.0000   442.2956      0.114546       21.8523      0.459222      -2.52205      0.172458      0.226719      0.314596      0.359431      0.404546      0.435516      0.456645
  99   4 2414.7492    1.6661  1.7016 11.2479  0.0000  0.0173   0.0148   0.0485    0.0437   0.0000   442.1578       1.38788       22.5346       1.03358      -2.52469      0.491804      0.267577      0.369543      0.423166      0.463524      0.503138      0.522790
  99   5 2670.1264    2.6826  1.6794 12.1027  0.0119  0.0160   0.0227   0.0472    0.0426   0.0000   442.8227       1.36035       21.4578      0.464681      -2.03157      0.993519      0.251945      0.361018      0.395911      0.447392      0.473625      0.506025
  99   6 2918.0902    3.7604  1.5247 12.8013  0.0000  0.0150   0.0320   0.0418    0.0436   0.0000   443.0620       2.48668       21.2862       1.24086      -2.38172      -1.23751      0.235403      0.331931      0.370124      0.415898      0.445250      0.459217
  99   7 3155.8981    4.2205  1.7647 13.0897  0.0000  0.0162   0.0339   0.0468    0.0397   0.0000   443.1864       3.24587       21.9472       1.97792      -2.49528     -0.771643      0.248612      0.351517      0.398340      0.443292      0.477338      0.495265
  99   8 3385.9338    3.2701  2.9800 12.9424 -0.0000  0.0247   0.0268   0.0732    0.0338   0.0000   442.5328       4.44394       20.6274       1.54389      -1.04699     0.0505811      0.375619      0.530051      0.590583      0.670851      0.696834      0.733996
 100   1 1493.7314    0.2069  0.2525  9.2281  0.0000  0.0072   0.0045   0.0177    0.0151   0.0000   439.7788    -0.0673680       22.1602     -0.370048      -3.54959     -0.168709      0.118593      0.159135      0.196105      0.207367      0.228922      0.253433
 100   2 1843.9892    0.5373  0.7135  9.5807  0.0000  0.0108   0.0066   0.0277    0.0292   0.0000   441.1457     -0.272209       21.6786      0.425093      -3.59493      0.326526      0.167751      0.232580      0.258147      0.290601      0.313522      0.330622
 100   3 2146.8860    1.0019  1.3316 10.2850 -0.0006  0.0153   0.0098   0.0417    0.0439   0.0000   441.7739      0.750977       22.1660      0.100817      -2.89519     -0.104139      0.234971      0.328839      0.373013      0.413920      0.445162      0.475023
 100   4 2423.5461    1.7500  1.7098 11.2555  0.0000  0.0165   0.0151   0.0485    0.0438   0.0000   442.3721      0.353764       22.3205       1.51702      -1.68015    -0.0961104      0.265593      0.358842      0.410253      0.460886      0.499613      0.512574
 100   5 2679.9699    2.6336  1.5997 12.2783 -0.0056  0.0160   0.0229   0.0464    0.0384   0.0000   442.9286       2.01876       22.4325      0.131972      -2.68407      0.743968      0.253233      0.347571      0.397174      0.432853      0.462964      0.489179
 100   6 2928.9430    3.8381  1.5292 12.7936 -0.0000  0.0151   0.0324   0.0415    0.0445   0.0000   442.5245       2.20135       22.3591       1.20694      -3.17265      0.208701      0.227251      0.322939      0.369015      0.400241      0.431710      0.450406
 100   7 3167.4439    4.2531  1.8236 13.0411 -0.0000  0.0164   0.0335   0.0467    0.0409   0.0000   443.1012       3.48484       21.5922      0.542707      -2.05482     -0.631869      0.256994      0.360597      0.408118      0.445609      0.486086      0.509412
 100   8 3398.3314    3.1904  3.2553 12.9338  0.0000  0.0264   0.0262   0.0803    0.0328   0.0000   444.8388       4.68627       19.6359       3.31544      0.295295      -1.51884      0.395529      0.567881      0.645603      0.710552      0.766096      0.800924
 101   1 1500.0339    0.2061  0.2869  9.1861  0.0000  0.0079   0.0044   0.0196    0.0154   0.0000   439.9816    -0.0622493       22.2698    -0.0390393      -3.43872     -0.286488      0.127114      0.172880      0.194366      0.229990      0.235094      0.251009
 101   2 1850.7354    0.5274  0.7643  9.5700  0.0000  0.0115   0.0065   0.0297    0.0303   0.0000   440.6532      0.533101       22.1471     0.0930260      -4.14094     0.0904226      0.172277      0.242569      0.272628      0.301537      0.325677      0.344650
 101   3 2154.9444    1.0247  1.3455 10.2884 -0.0117  0.0152   0.0097   0.0418    0.0426   0.0000   441.9311      0.637656       22.6455     -0.316877      -3.16573      0.250011      0.231859      0.325136      0.372527      0.412055      0.439822      0.466467
 101   4 2432.3442    1.7506  1.6378 11.3947  0.0000  0.0167   0.0157   0.0472    0.0415   0.0000   441.9741      0.472055       22.2850       1.47232      -3.87605      0.415013      0.262637      0.358721      0.409070      0.444097      0.485585      0.509099
 101   5 2689.7597    2.6514  1.6890 12.1913  0.0000  0.0164   0.0226   0.0474    0.0399   0.0000   442.9674       1.71627       21.9242     0.0716727      -2.33682      0.168305      0.251642      0.346955      0.398394      0.432452      0.464018      0.495069
 101   6 2939.6758    3.8108  1.5724 12.8473 -0.0002  0.0153   0.0320   0.0425    0.0409   0.0000   442.9678       2.44934       22.1621      0.806981      -2.61733     -0.371611      0.234154      0.326498      0.370378      0.405944      0.442573      0.468335
 101   7 3179.0004    4.1802  1.7596 13.1546  0.0000  0.0163   0.0341   0.0473    0.0382   0.0000   443.2266       3.15050       22.1123       1.24923      -2.30768     -0.429185      0.250559      0.350487      0.394190      0.444641      0.467158      0.495036
 101   8 3410.6879    3.1464  3.5280 12.8950  0.0000  0.0282   0.0277   0.0880    0.0352   0.0000   443.3660       3.99286       21.5468       3.56890      -2.35647      -2.21227      0.419085      0.589058      0.670484      0.751409      0.784593      0.833459
 102   1 1506.2673    0.2155  0.2532  9.1916  0.0000  0.0070   0.0046   0.0166    0.0151   0.0000   440.0028     -0.332565       22.3369      0.312345      -3.59729     -0.120325      0.113175      0.152987      0.174241      0.196267      0.216858      0.214425
 102   2 1857.4270    0.5583  0.8109  9.5015  0.0000  0.0115   0.0066   0.0305    0.0331   0.0000   440.8538      0.353592       22.7010      0.385946      -3.94979     -0.783147      0.174252      0.242039      0.274738      0.306183      0.325778      0.345993
 102   3 2163.0041    1.0250  1.3978 10.3478 -0.0170  0.0158   0.0097   0.0428    0.0419   0.0000   441.9152      0.109295       22.2128     -0.111550      -3.18884    -0.0605833      0.236690      0.330725      0.375697      0.419444      0.443252      0.464008
 102   4 2441.0205    1.7017  1.7500 11.4815 -0.0000  0.0174   0.0154   0.0523    0.0387   0.0000   442.2223       1.39101       21.7960       1.14927      -3.02629     -0.670067      0.266237      0.362380      0.415868      0.461206      0.500940      0.539029
 102   5 2699.5583    2.7594  1.7137 12.2022 -0.0001  0.0165   0.0227   0.0463    0.0401   0.0000   442.6603       1.68503       21.7686      0.274214      -2.41825     -0.472501      0.247517      0.351290      0.393094      0.434126      0.464827      0.486677
 102   6 2950.3717    3.9277  1.5400 12.8378 -0.0070  0.0148   0.0325   0.0415    0.0413   0.0000   443.3646       2.39009       21.7123       1.04271      -2.90802      0.475367      0.229246      0.314478      0.359814      0.400464      0.427469      0.451117
 102   7 3190.4561    4.1104  1.8807 13.1877  0.0000  0.0169   0.0326   0.0492    0.0349   0.0000   443.0894       3.36408       21.7051       1.11376      -2.83791     -0.585368      0.254026      0.360183      0.406727      0.449483      0.486001      0.507363
 102   8 3422.9681    3.0517  3.2705 12.9725  0.0001  0.0274   0.0267   0.0843    0.0321   0.0000   443.7378       4.38579       20.9143       4.05744     -0.788674      0.475373      0.396158      0.580240      0.644311      0.724319      0.771901      0.823224
 103   0 1030.2847    0.0417  0.0354  9.3551 -0.0018  0.0151   0.0065   0.0151    0.0118   0.0000   436.4532     -0.301352       21.6868     -0.780080      -3.68457      0.433038      0.187263      0.360408      0.331028      0.381203      0.480451      0.399776
 103   1 1512.4355    0.2082  0.2674  9.1907  0.0000  0.0071   0.0044   0.0193    0.0150   0.0000   440.0917    -0.0610189       22.2594    -0.0486622      -3.75422     -0.472898      0.111481      0.150236      0.175687      0.190166      0.207327      0.218324
 103   2 1864.0740    0.5650  0.7911  9.5006  0.0000  0.0114   0.0067   0.0292    0.0331   0.0000   440.6948     0.0884688       22.0558      0.411759      -4.30906      0.268577      0.174452      0.242659      0.273665      0.304125      0.331204      0.340710
 103   3 2170.9855    1.0594  1.2931 10.4120 -0.0009  0.0149   0.0103   0.0397    0.0408   0.0000   441.9178      0.990153       22.1246      0.991736      -3.57291     -0.158733      0.224480      0.310693      0.351975      0.387690      0.418217      0.437119
 103   4 2449.6495    1.7976  1.7844 11.3918 -0.0004  0.0175   0.0159   0.0517    0.0422   0.0000   442.3147       1.33009       22.0965      0.638850      -2.84520      -1.02595      0.262059      0.364126      0.408696      0.456368      0.490965      0.510469
 103   5 2709.2532    2.8634  1.7652 12.0586 -0.0009  0.0160   0.0227   0.0460    0.0434   0.0000   442.9299       1.20955       22.0816       1.71256      -2.35427      0.139067      0.246805      0.339517      0.382019      0.424438      0.463855      0.489715
 103   6 2961.0192    3.9138  1.5434 12.9330 -0.0065  0.0151   0.0333   0.0425    0.0399   0.0000   442.6775       1.30689       22.5938       1.00782      -2.64249     -0.458791      0.233313      0.321592      0.362390      0.399678      0.440633      0.447580
 103   7 3201.8571    4.1184  1.9696 13.0166 -0.0000  0.0171   0.0320   0.0502    0.0384   0.0000   443.1455       2.71793       21.3907       1.84900      -2.14925      -1.26246      0.255002      0.357574      0.404090      0.446473      0.487760      0.512554
 103   8 3435.2635    3.0224  3.5396 12.9621  0.0012  0.0295   0.0310   0.0956    0.0362   0.0000   443.6748       4.30893       19.9409       1.20282       1.42454      0.724070      0.424671      0.604297      0.674765      0.761912      0.795601      0.843975
 104   1 1518.6037    0.2123  0.3112  9.1839  0.0000  0.0082   0.0043   0.0209    0.0153   0.0000   440.2400     0.0445678       21.9870      0.637967      -3.44423     -0.164191      0.123612      0.171661      0.204884      0.221859      0.238038      0.251236
 104   2 1870.6929    0.5639  0.8673  9.5930  0.0000  0.0121   0.0066   0.0332    0.0333   0.0000   441.0018     0.0532137       21.8852      0.760287      -4.08506     -0.461184      0.179435      0.249466      0.282607      0.322297      0.343638      0.359511
 104   3 2178.8896    1.0636  1.3876 10.4008 -0.0000  0.0154   0.0102   0.0429    0.0431   0.0000   441.8681      0.636336       22.1668      0.458460      -2.80911     -0.304579      0.230746      0.326592      0.368593      0.409216      0.445489      0.470014
 104   4 2458.2741    1.8017  1.7311 11.4938  0.0000  0.0175   0.0160   0.0499    0.0414   0.0000   441.9313      0.927716       22.0573      0.665331      -2.61788     -0.873691      0.255675      0.364120      0.401471      0.459376      0.483665      0.511674
 104   5 2718.9649    2.8476  1.6661 12.1991 -0.0071  0.0160   0.0235   0.0453    0.0428   0.0000   442.4287       2.82545       21.6500       1.05006      -2.19827      0.431248      0.237481      0.329913      0.375017      0.413945      0.449009      0.461751
 104   6 2971.5889    4.0587  1.5291 12.9684  0.0000  0.0149   0.0338   0.0413    0.0420   0.0000   442.5946       2.20107       22.6227       1.19044      -3.96171     -0.166229      0.219478      0.308991      0.349725      0.383598      0.414187      0.431572
 104   7 3213.1748    4.0985  2.0197 13.0208  0.0000  0.0172   0.0310   0.0504    0.0379   0.0000   443.1580       3.59505       22.0722       1.45412      -1.69455      0.167082      0.255414      0.357040      0.406833      0.450155      0.502083      0.522072
 104   8 3447.4089    2.8083  3.3934 13.0495 -0.0067  0.0306   0.0311   0.0978    0.0373   0.0000   443.2057       4.19925       19.5240       2.16879      -1.36758      -1.57740      0.426360      0.626700      0.692715      0.773700      0.822881      0.861175
 105   0 1039.9771    0.0298  0.0067  9.3340  0.0000  0.0085   0.0052   0.0038    0.0115   0.0000   436.9257      0.187913       22.2007      0.953022      -3.16298    -0.0814955      0.106206      0.163635      0.195221      0.244539      0.246645      0.233091
 105   1 1524.7127    0.2235  0.3078  9.1824  0.0000  0.0078   0.0045   0.0197    0.0155   0.0000   439.8779     -0.253376       22.0725      0.132186      -3.36442     -0.198962      0.119203      0.151471      0.180260      0.200791      0.205643      0.223245
 105   2 1877.2331    0.5895  0.9110  9.4636  0.0000  0.0124   0.0066   0.0324    0.0373   0.0000   440.5643      0.503051       23.0599     -0.498317      -3.65815      0.544016      0.185582      0.254792      0.296131      0.333104      0.363224      0.380827
 105   3 2186.7588    1.0705  1.3574 10.5352 -0.0002  0.0155   0.0104   0.0422    0.0395   0.0000   441.5285      0.853287       22.0790       1.38393      -3.78644     -0.828878      0.226050      0.319610      0.361242      0.405067      0.433547      0.448633
 105   4 2466.7696    1.8156  1.8168 11.5111 -0.0000  0.0182   0.0157   0.0513    0.0393   0.0000   442.1572       1.26951       21.0337      0.134302      -2.67014       1.08627      0.255809      0.368222      0.401702      0.460836      0.477676      0.508757
 105   5 2728.5789    2.8881  1.7070 12.2490  0.0000  0.0161   0.0237   0.0464    0.0414   0.0000   443.2083       1.82915       22.7506       1.32580      -3.01375     -0.675507      0.236598      0.331707      0.368098      0.414909      0.443209      0.469894
 105   6 2982.0723    4.0169  1.5761 12.8466  0.0000  0.0149   0.0330   0.0414    0.0433   0.0000   442.8029       2.61241       22.0741       1.71015      -3.13825     -0.811326      0.226979      0.313137      0.350403      0.380515      0.423526      0.438532
 105   7 3224.4895    3.9988  2.1679 12.9670  0.0000  0.0184   0.0303   0.0528    0.0382   0.0000   443.2278       3.76401       20.6869       1.36119      -2.05147     -0.522369      0.265722      0.382326      0.423665      0.470148      0.493988      0.523693
 105   8 3459.5653    3.1980  4.4193 12.8500  0.0143  0.0320   0.0100   0.0829    0.0062   0.0000   443.6145       2.95650       21.2957       1.71177      -4.15162      -1.96704      0.488721      0.633545      0.774007      0.784110      0.908573      0.876900
 106   1 1530.7889    0.2199  0.2880  9.1762  0.0000  0.0075   0.0044   0.0185    0.0153   0.0000   440.0264     -0.428864       21.6727    -0.0182377      -3.44024    -0.0564055      0.112128      0.156497      0.183366      0.211108      0.226794      0.235245
 106   2 1883.7834    0.5973  0.8475  9.5412  0.0000  0.0116   0.0067   0.0302    0.0341   0.0000   440.6252      0.403903       22.3244    -0.0562749      -3.31490     -0.262987      0.168638      0.240319      0.270847      0.301704      0.323753      0.348752
 106   3 2194.5913    1.0822  1.4767 10.4304 -0.0004  0.0162   0.0101   0.0450    0.0418   0.0000   442.4671    -0.0106547       22.0902    -0.0943622      -2.61493      0.240947      0.226325      0.328949      0.366649      0.393402      0.439174      0.450829
 106   4 2475.2359    1.8765  1.8202 11.5160  0.0000  0.0177   0.0164   0.0515    0.0419   0.0000   442.3211       1.15504       22.2253       1.36030      -2.78372    -0.0756615      0.257490      0.360706      0.412118      0.456835      0.494978      0.512754
 106   5 2738.1452    2.9982  1.7387 12.1246  0.0090  0.0158   0.0237   0.0446    0.0450   0.0000   442.8977       2.59775       22.0552      0.991962      -2.22487       1.06370      0.232330      0.322892      0.370369      0.408648      0.445161      0.471832
 106   6 2992.5433    4.0475  1.6415 12.8660  0.0004  0.0149   0.0321   0.0434    0.0408   0.0000   442.5460       1.92929       22.3542      0.352917      -3.43922     -0.451600      0.220290      0.308221      0.351015      0.381853      0.405893      0.428694
 106   7 3235.7399    3.9527  2.1528 13.0918  0.0000  0.0188   0.0312   0.0537    0.0363   0.0000   443.4205       2.78759       21.7800       1.63137      -2.47965      0.864546      0.265683      0.380897      0.428314      0.478238      0.504568      0.537312
 106   8 3471.6166    2.5716  3.2460 12.9742 -0.0060  0.0307   0.0302   0.1006    0.0402   0.0000   444.3167       4.57412       20.2676       3.94580     -0.669544      -1.21404      0.425555      0.619952      0.683648      0.774238      0.797998      0.846948
 107   0 1049.6313    0.0332  0.0183  9.3283  0.0000  0.0100   0.0055   0.0093    0.0115   0.0000   437.1729      0.374096       21.9394      0.429036      -3.38603     -0.750307      0.125358      0.236057      0.271947      0.309558      0.339180      0.345054
 107   1 1536.8164    0.2354  0.3343  9.1104  0.0000  0.0079   0.0044   0.0207    0.0161   0.0000   439.8285     0.0115314       21.7286      0.186866      -3.56865      0.196553      0.118667      0.153310      0.187505      0.201548      0.220349      0.237565
 107   2 1890.2868    0.5991  0.8571  9.5939  0.0000  0.0119   0.0069   0.0309    0.0343   0.0000   440.5455      0.380672       22.5219     0.0671944      -2.67789     -0.189197      0.170584      0.234489      0.261707      0.293826      0.310559      0.333210
 107   3 2202.3802    1.1193  1.4763 10.3606 -0.0118  0.0156   0.0101   0.0431    0.0440   0.0000   441.8672      0.132161       22.0881      0.181513      -3.64636      0.128942      0.227270      0.315580      0.361379      0.396177      0.435296      0.458928
 107   4 2483.6345    1.8739  1.8786 11.5837  0.0000  0.0181   0.0164   0.0532    0.0398   0.0000   442.4041      0.804669       21.9178      0.561969      -2.45992     -0.243042      0.258702      0.359457      0.408052      0.452860      0.487262      0.508673
 107   5 2747.6460    2.9136  1.7044 12.3609  0.0001  0.0161   0.0244   0.0468    0.0402   0.0000   442.4650       2.23846       21.7992      0.383360      -3.01974     -0.145659      0.237817      0.327446      0.376712      0.415494      0.446162      0.472157
 107   6 3002.9689    4.0749  1.6237 12.9229  0.0077  0.0148   0.0329   0.0434    0.0413   0.0000   443.0812       2.39410       22.4843      0.842146      -3.43954     -0.237925      0.217659      0.303378      0.339861      0.381673      0.413044      0.425504
 107   7 3246.8714    3.8385  2.1454 13.1593  0.0000  0.0188   0.0309   0.0552    0.0341   0.0000   443.2943       3.09891       21.6990      0.225031      -2.59260     -0.347142      0.269001      0.378795      0.427286      0.478669      0.516496      0.544923
 107   8 3483.5988    3.2869  5.0118 12.4840  0.0162  0.0316   0.0092   0.0748    0.0058   0.0000   443.1167       3.41534       20.0655       3.65193      -1.47186      -1.73217      0.518036      0.615406      0.777530      0.771377      0.866299      0.851674
 108   1 1542.7942    0.2307  0.3372  9.1375  0.0000  0.0084   0.0043   0.0202    0.0158   0.0000   440.0161    -0.0846975       21.3472      0.307731      -3.25796     -0.203314      0.121634      0.172234      0.195943      0.214188      0.229771      0.237751
 108   2 1896.7281    0.6174  0.8187  9.6509  0.0000  0.0116   0.0071   0.0295    0.0338   0.0000   440.8284     0.0876905       22.2942      0.271206      -3.32895     0.0833244      0.161460      0.230384      0.254990      0.292487      0.311410      0.334301
 108   3 2210.0795    1.1440  1.5831 10.3798 -0.0009  0.0163   0.0103   0.0463    0.0452   0.0000   441.7497      0.711280       23.5270      0.890882      -3.48704      0.451342      0.230979      0.326254      0.375988      0.408454      0.440190      0.476750
 108   4 2492.0567    1.9178  1.8240 11.6332 -0.0000  0.0178   0.0170   0.0528    0.0405   0.0000   442.0885       1.39884       21.3020    0.00173914      -2.64514     -0.671537      0.251980      0.347564      0.406734      0.442796      0.479645      0.495196
 108   5 2757.0987    3.0118  1.7094 12.4040  0.0000  0.0158   0.0247   0.0464    0.0388   0.0000   443.2728       2.54092       21.7380      0.317969      -2.89145      0.250251      0.232353      0.315516      0.364629      0.396428      0.435413      0.452135
 108   6 3013.2720    4.1823  1.6442 12.9916  0.0004  0.0152   0.0337   0.0425    0.0397   0.0000   442.8826       2.25459       21.8924       1.09847      -3.17937      0.534840      0.219189      0.305769      0.345467      0.379250      0.413472      0.432692
 108   7 3258.0152    3.8060  2.3783 13.1325  0.0000  0.0202   0.0305   0.0596    0.0343   0.0000   443.2339       3.75536       21.0766       2.07321      -1.40975     -0.725530      0.282492      0.400775      0.452430      0.503136      0.530521      0.560944
 109   1 1548.7249    0.2317  0.3411  9.1212  0.0000  0.0084   0.0043   0.0200    0.0159   0.0000   439.8184     0.0333026       22.4345      0.205330      -3.61916     0.0789469      0.126250      0.176012      0.199882      0.216350      0.229281      0.252420
 109   2 1903.1321    0.6134  0.9175  9.6078  0.0000  0.0122   0.0069   0.0335    0.0355   0.0000   440.5633      0.608671       22.2833     -0.250341      -3.46837     0.0256797      0.177359      0.247735      0.270054      0.305775      0.331923      0.355139
 109   3 2217.7639    1.1332  1.5029 10.4914 -0.0009  0.0163   0.0107   0.0450    0.0436   0.0000   441.8093      0.645759       21.8398      0.685576      -4.35120      0.727177      0.229559      0.315810      0.371399      0.408236      0.442925      0.461416
 109   4 2500.3928    1.9280  1.7649 11.7140 -0.0008  0.0175   0.0171   0.0519    0.0376   0.0000   442.1758       1.61390       21.2832      0.517576      -2.72548    -0.0886777      0.247044      0.346313      0.395212      0.431529      0.469799      0.486087
 109   5 2766.6092    2.9986  1.7555 12.3025 -0.0000  0.0161   0.0241   0.0464    0.0405   0.0000   442.6394       2.17641       21.8164      0.368082      -2.81665     0.0455800      0.230464      0.319648      0.364020      0.405441      0.430888      0.459347
 109   6 3023.5740    4.0791  1.6345 13.0251  0.0001  0.0152   0.0332   0.0435    0.0382   0.0000   442.9924       2.88994       22.3439      0.924305      -2.66463     -0.449566      0.221288      0.305267      0.341923      0.379608      0.412779      0.427931
 109   7 3269.0857    3.7449  2.4752 13.0738  0.0000  0.0207   0.0303   0.0626    0.0349   0.0000   443.2779       3.40526       20.8066       1.21915      -2.42080     -0.431790      0.284833      0.402094      0.452788      0.506487      0.531074      0.568722
 109   8 3507.5929    3.1128  5.1203 11.9935 -0.0036  0.0360   0.0084   0.0895    0.0060   0.0000   443.4613       1.41387       20.0737       3.07274      -2.25330      -2.47106      0.547973      0.717271      0.863714      0.934564       1.01001       1.10581
 110   0 1063.9165    0.0373  0.0148  9.2605 -0.0106  0.0155   0.0075   0.0076    0.0115   0.0000   437.2287     -0.632978       21.4948      0.177841      -3.92562      0.321012      0.255590      0.625781      0.481742      0.776744      0.548884      0.807503
 110   1 1554.6458    0.2469  0.3518  9.0663  0.0000  0.0081   0.0044   0.0204    0.0163   0.0000   439.8930     0.0991236       22.4692      0.289843      -3.65804    -0.0378536      0.111119      0.156140      0.177183      0.193774      0.199917      0.219991
 110   2 1909.5062    0.6200  0.9347  9.6513  0.0000  0.0124   0.0069   0.0334    0.0342   0.0000   440.7715     -0.492102       22.4816      0.594204      -3.80208      0.112632      0.173950      0.242118      0.277881      0.303555      0.327538      0.344398
 110   3 2225.3931    1.1624  1.5356 10.5434 -0.0095  0.0164   0.0109   0.0456    0.0424   0.0000   441.7990       1.28599       21.7715    -0.0911666      -2.31546     0.0694681      0.230618      0.322412      0.366109      0.406292      0.442388      0.463499
 110   4 2508.6542    1.9298  1.7958 11.7627 -0.0111  0.0182   0.0176   0.0527    0.0381   0.0000   442.1242       1.30553       22.4267     -0.352294      -2.99375     0.0482663      0.252203      0.347362      0.407026      0.450120      0.471568      0.505431
 110   5 2775.9772    3.0750  1.7357 12.3311  0.0000  0.0160   0.0244   0.0459    0.0399   0.0000   442.4298       1.87850       21.8151       1.10282      -2.46638       1.08042      0.224732      0.316902      0.357266      0.384984      0.418763      0.446347
 110   6 3033.7905    4.1673  1.7428 12.8851  0.0081  0.0157   0.0325   0.0438    0.0411   0.0000   443.0067       1.91571       21.8445       1.07862      -2.90208      0.186390      0.217642      0.304853      0.352305      0.376818      0.404996      0.420377
 110   7 3280.1081    3.7744  2.4747 13.0387  0.0000  0.0206   0.0301   0.0613    0.0351   0.0000   443.3913       3.47372       20.9342       1.98111      -1.18612      0.379821      0.281556      0.405783      0.446777      0.510025      0.529618      0.559400
 111   1 1560.5231    0.2500  0.3419  9.1158  0.0000  0.0079   0.0044   0.0196    0.0163   0.0000   439.7960     -0.340287       21.8113      0.407370      -3.58556     0.0165237      0.111973      0.155872      0.188117      0.211418      0.220393      0.224647
 111   2 1915.8553    0.6257  0.9119  9.6779  0.0000  0.0124   0.0069   0.0325    0.0345   0.0000   440.7181      0.660853       22.2829     -0.212862      -3.57187     -0.260117      0.165514      0.242586      0.262462      0.299626      0.312251      0.335019
 111   3 2232.9384    1.1534  1.4798 10.6904 -0.0008  0.0162   0.0110   0.0452    0.0391   0.0000   441.2174      0.977555       22.5983      0.807045      -3.45274      -1.61234      0.221609      0.312257      0.353493      0.391781      0.419066      0.445137
 111   4 2516.8657    2.0074  1.8370 11.7595 -0.0004  0.0180   0.0180   0.0525    0.0398   0.0000   442.7037      0.904236       20.9413      0.464589      -2.78350      0.195372      0.249849      0.343793      0.397592      0.433723      0.476072      0.502848
 111   5 2785.3403    3.1268  1.7630 12.3753 -0.0000  0.0160   0.0250   0.0462    0.0402   0.0000   442.8047       2.25731       22.4238       1.16895      -4.08479      0.182027      0.223925      0.312874      0.359548      0.391966      0.433749      0.454386
 111   6 3043.9384    4.0987  1.6598 13.0938  0.0003  0.0156   0.0332   0.0445    0.0370   0.0000   442.9436       3.25435       22.3822       1.30055      -2.71347     0.0562805      0.214016      0.302769      0.343637      0.377591      0.413501      0.432110
 111   7 3291.0326    3.6785  2.4567 13.1052  0.0000  0.0210   0.0302   0.0626    0.0345   0.0000   443.6959       3.23834       20.9995       1.47311     -0.730455     -0.511253      0.282440      0.411463      0.453432      0.509731      0.533150      0.566502
 111   8 3531.1318    3.0188  5.6522 11.9315  0.0000  0.0288   0.0095   0.0316    0.0064   0.0000   442.9397       1.59476       21.0305       3.58246      -2.90841      -4.62214      0.537875      0.583320      0.733215      0.802543      0.696639      0.802418
 112   0 1073.2875    0.0443  0.0418  9.1981  0.0000  0.0146   0.0051   0.0167    0.0118   0.0000   436.7635     -0.505431       22.0215      0.383849      -2.98723    0.00663923      0.220886      0.278558      0.259458      0.304484      0.348434      0.353747
 112   1 1566.3470    0.2480  0.4138  9.0690  0.0000  0.0092   0.0043   0.0230    0.0170   0.0000   439.8644     0.0665709       22.4811      0.275100      -4.07160      0.205318      0.128247      0.179642      0.201878      0.228836      0.232851      0.254760
 112   2 1922.1668    0.6637  0.9496  9.5867  0.0000  0.0122   0.0071   0.0323    0.0373   0.0000   440.6787      0.169408       21.8111      0.431684      -4.08171      0.137910      0.169903      0.240239      0.264796      0.296394      0.318666      0.337955
 112   3 2240.4581    1.2071  1.5588 10.6500  0.0000  0.0162   0.0111   0.0461    0.0395   0.0000   441.4094     -0.163089       22.2826      0.263076      -3.71568     -0.409064      0.220965      0.304955      0.348176      0.386872      0.419606      0.435644
 112   4 2525.0899    1.9822  1.8471 11.8419 -0.0001  0.0184   0.0182   0.0546    0.0376   0.0000   442.1758      0.638320       22.3564      0.395298      -3.24259      0.713137      0.247015      0.351891      0.396317      0.443423      0.477672      0.511496
 112   5 2794.6786    3.1146  1.6711 12.5294  0.0000  0.0158   0.0262   0.0467    0.0385   0.0000   442.6499       1.35754       21.7794       1.04131      -3.44769      0.370259      0.224421      0.310850      0.360238      0.395926      0.431636      0.453075
 112   6 3054.1286    4.1925  1.7705 12.9483  0.0000  0.0157   0.0326   0.0455    0.0393   0.0000   442.8445       2.35817       22.2805       1.21620      -2.24882     -0.919316      0.213819      0.304162      0.340511      0.382380      0.407052      0.431938
 112   7 3302.0220    3.5929  2.7770 13.0792 -0.0000  0.0229   0.0302   0.0698    0.0336   0.0000   444.4315       4.16040       20.4166       1.29868      -2.07912     0.0450577      0.302475      0.437052      0.486508      0.552913      0.587524      0.619642
 113   1 1572.1323    0.2633  0.3862  9.0601  0.0001  0.0084   0.0044   0.0207    0.0168   0.0000   439.8462    -0.0601299       22.1789      0.380049      -3.46644      0.165787      0.115881      0.160972      0.182085      0.203396      0.211561      0.231577
 113   2 1928.4449    0.6468  0.9758  9.6332 -0.0000  0.0126   0.0071   0.0339    0.0377   0.0000   440.6922      0.320080       21.9671      0.344470      -3.25975     -0.148460      0.173117      0.243308      0.271007      0.302636      0.323255      0.340139
 113   3 2247.9463    1.1639  1.5791 10.6834  0.0000  0.0170   0.0112   0.0493    0.0408   0.0000   441.5727      0.684173       21.9510      0.866196      -2.58348      0.796933      0.226176      0.318740      0.373172      0.403008      0.429268      0.450317
 113   4 2533.2463    2.0231  1.8354 11.8683  0.0000  0.0183   0.0187   0.0541    0.0384   0.0000   442.8691       1.50392       21.4767      0.578787      -3.39837     -0.108230      0.241719      0.346959      0.391080      0.431609      0.469333      0.497053
 113   5 2803.9126    3.2077  1.7241 12.4968 -0.0000  0.0159   0.0264   0.0461    0.0397   0.0000   442.8683       2.80025       22.1475       1.59985      -3.53970     0.0445523      0.217807      0.302264      0.344830      0.383785      0.412308      0.429146
 113   6 3064.1745    4.1221  1.7321 13.0738  0.0000  0.0161   0.0331   0.0454    0.0376   0.0000   444.0371       2.43768       21.7176       1.48164      -2.89514      0.713901      0.218547      0.311025      0.355433      0.387986      0.419544      0.439190
 113   7 3312.8811    3.5611  2.7075 13.0989  0.0001  0.0229   0.0310   0.0693    0.0346   0.0000   443.4133       3.45793       21.9587       1.64325      -2.76001     -0.788122      0.297592      0.432630      0.478374      0.541276      0.571542      0.605327
 114   1 1577.9040    0.2583  0.3755  9.0914  0.0000  0.0082   0.0044   0.0203    0.0166   0.0000   439.4746     -0.152602       21.8874      0.231593      -3.48002     -0.214940      0.118207      0.162605      0.189953      0.213950      0.221832      0.234599
 114   2 1934.6606    0.6618  1.0315  9.6520  0.0000  0.0134   0.0072   0.0350    0.0389   0.0000   440.5746      0.225111       22.0979      0.790843      -3.67122     0.0509945      0.175528      0.249599      0.287442      0.311358      0.338308      0.352953
 114   3 2255.3867    1.2233  1.6041 10.7550  0.0000  0.0168   0.0117   0.0487    0.0408   0.0000   441.5891      0.420274       22.4478     -0.591549      -3.61148      0.533122      0.223758      0.309761      0.356785      0.396089      0.425897      0.448238
 114   4 2541.2970    2.0470  1.9277 11.9252  0.0001  0.0185   0.0193   0.0581    0.0390   0.0000   442.5989       1.76560       22.2194      0.670221      -2.74122      0.248411      0.252285      0.348761      0.396599      0.445876      0.474245      0.505265
 114   5 2813.1236    3.2523  1.6592 12.5638  0.0000  0.0157   0.0264   0.0445    0.0377   0.0000   443.2522       2.19617       21.9089       1.45642      -2.83043      0.524897      0.209055      0.299226      0.332568      0.371785      0.399090      0.422056
 114   6 3074.1599    4.1456  1.8782 12.9555  0.0000  0.0162   0.0320   0.0473    0.0388   0.0000   443.3472       2.63467       22.5415       1.44826      -3.12626     -0.780293      0.218866      0.308475      0.347742      0.389690      0.412629      0.435097
 114   7 3323.6885    3.6027  2.6741 13.1112 -0.0000  0.0228   0.0324   0.0693    0.0364   0.0000   443.9944       3.45530       20.9798       1.14340      -2.58557     -0.967041      0.294671      0.429312      0.473981      0.542326      0.561364      0.602540
 115   1 1583.6235    0.2633  0.3937  9.0424 -0.0000  0.0080   0.0044   0.0223    0.0167   0.0000   439.6097     -0.248960       22.1981      0.318249      -3.48084     -0.225470      0.109141      0.147534      0.170404      0.187668      0.206718      0.220448
 115   2 1940.8855    0.6627  1.0782  9.5601  0.0000  0.0135   0.0072   0.0363    0.0423   0.0000   440.6390      0.442222       22.7083      0.516603      -3.12104    -0.0807008      0.182560      0.253101      0.293254      0.316742      0.352779      0.357045
 115   3 2262.7114    1.1950  1.6169 10.7319 -0.0000  0.0169   0.0114   0.0496    0.0402   0.0000   441.5416      0.474912       22.1810      0.629688      -3.30106     -0.449094      0.225576      0.313067      0.363115      0.391856      0.423309      0.450529
 115   4 2549.3897    2.0557  1.8722 11.9386  0.0000  0.0183   0.0193   0.0557    0.0376   0.0000   442.4562       1.62678       22.7798      0.156691      -3.31594    -0.0416852      0.244141      0.335644      0.390874      0.430020      0.471395      0.498466
 115   5 2822.3288    3.2980  1.6988 12.5780 -0.0000  0.0156   0.0268   0.0455    0.0372   0.0000   443.2046       1.17303       22.4227       1.28372      -3.00650       1.14931      0.211937      0.292955      0.337622      0.371632      0.404911      0.417644
 115   6 3084.1203    4.1103  1.7305 13.1753  0.0000  0.0159   0.0334   0.0467    0.0350   0.0000   443.0654       2.55961       21.9038       1.71671      -2.56082     -0.555612      0.218164      0.304010      0.339288      0.382559      0.411420      0.430979
 115   7 3334.4764    3.4827  2.7859 13.1132  0.0000  0.0243   0.0335   0.0752    0.0364   0.0000   443.5269       3.72355       21.7601       1.72372      -1.02028      -1.22659      0.304432      0.452854      0.485519      0.566966      0.578567      0.632673
 116   1 1589.3016    0.2661  0.3798  9.0827  0.0000  0.0081   0.0045   0.0207    0.0171   0.0000   439.6396     -0.119355       22.2396      0.452147      -3.58697    -0.0519866      0.111831      0.153879      0.178005      0.190812      0.202291      0.217292
 116   2 1947.0531    0.6952  1.0280  9.6667  0.0000  0.0127   0.0073   0.0349    0.0397   0.0000   440.6776      0.155181       22.1027    -0.0820458      -3.51550     -0.248815      0.169132      0.235965      0.266740      0.298752      0.314792      0.327691
 116   3 2270.0364    1.2402  1.6898 10.7766  0.0000  0.0170   0.0117   0.0509    0.0411   0.0000   441.7820      0.671895       22.1542      0.320886      -3.66711     -0.105089      0.226898      0.308862      0.357672      0.393510      0.428179      0.450208
 116   4 2557.4358    2.1114  1.9270 11.9146  0.0001  0.0183   0.0197   0.0576    0.0409   0.0000   442.1504      0.545709       21.6722      0.857414      -3.05519     -0.364726      0.242638      0.337555      0.385714      0.423954      0.458915      0.482420
 116   5 2831.4368    3.2915  1.6906 12.6895 -0.0000  0.0160   0.0272   0.0456    0.0361   0.0000   442.4230       2.31330       21.7748       1.11095      -2.93568     -0.543944      0.214253      0.300667      0.343095      0.381361      0.405116      0.436959
 116   6 3094.0416    4.1511  1.8535 13.0176  0.0000  0.0160   0.0322   0.0477    0.0382   0.0000   443.0115       2.68047       21.7786       2.10719      -3.29337     -0.526801      0.217495      0.300071      0.345281      0.382261      0.414556      0.435579
 116   7 3345.1891    3.3125  2.9114 13.2063 -0.0000  0.0250   0.0331   0.0820    0.0341   0.0000   443.6253       2.82520       20.9801       3.02039      -1.60889    -0.0752953      0.318409      0.455268      0.514570      0.567504      0.605199      0.638927
 117   0 1096.4405    0.0495  0.0304  9.1186  0.0000  0.0099   0.0049   0.0094    0.0111   0.0000   437.2211     -0.641709       22.3653      0.131853      -4.41703      0.439172      0.127235      0.174355      0.226186      0.211239      0.270686      0.269104
 117   1 1594.9443    0.2778  0.3924  9.0429  0.0000  0.0080   0.0045   0.0204    0.0171   0.0000   439.8800     0.0209766       22.1482     0.0911168      -3.39599     0.0661918      0.111109      0.150039      0.173129      0.184812      0.204273      0.228792
 117   2 1953.2241    0.6951  1.0495  9.6774  0.0000  0.0130   0.0074   0.0359    0.0398   0.0000   440.1912      0.290388       23.0688     -0.141679      -3.96702      0.257769      0.172784      0.245286      0.272502      0.299823      0.331586      0.342119
 117   3 2277.3007    1.2449  1.6446 10.8649 -0.0013  0.0172   0.0121   0.0509    0.0396   0.0000   441.4536      0.171439       22.1063     -0.236487      -2.98129     -0.208884      0.228252      0.313146      0.364125      0.392233      0.427282      0.457338
 117   4 2565.4627    2.1681  1.9115 11.8897  0.0003  0.0183   0.0204   0.0555    0.0426   0.0000   442.3976       2.42003       22.1636     -0.572713      -2.44481   -0.00818108      0.242877      0.332374      0.381907      0.423389      0.443510      0.475305
 117   5 2840.5568    3.3435  1.7319 12.6778 -0.0001  0.0164   0.0276   0.0462    0.0367   0.0000   442.9747       2.11508       22.6574       1.20667      -3.16401     -0.843634      0.214160      0.301778      0.337659      0.379570      0.408593      0.429607
 117   6 3103.9084    4.2003  1.8058 13.1047  0.0097  0.0160   0.0333   0.0473    0.0365   0.0000   442.9736       2.51038       21.9677      0.924195      -3.15862     -0.365936      0.210238      0.293226      0.335783      0.365809      0.397402      0.417027
 117   7 3355.9336    3.3620  3.0817 13.1605  0.0000  0.0266   0.0364   0.0880    0.0374   0.0000   444.0519       3.44383       19.9679       1.44522     -0.579068      0.756279      0.330676      0.480814      0.535628      0.605493      0.644439      0.674783
 118   1 1600.5459    0.2790  0.4275  9.0723  0.0000  0.0086   0.0044   0.0221    0.0174   0.0000   439.6440      0.158036       21.7030      0.205304      -3.09482     0.0496671      0.112935      0.150277      0.180359      0.198388      0.218439      0.225754
[truncated: 115,721 more chars]
