# Supplementary material for: Global-Mode Analysis of Full-Disk Data from the Michelson Doppler Imager and the Helioseismic and Magnetic Imager
Source: Sol Phys. 2018 Jan 31;293(2):29. doi: 10.1007/s11207-017-1201-5 (PMC6566312; doi:10.1007/s11207-017-1201-5)
Supplement: Supplementary file 2 — (TAR 362.4 MB) [file 11207_2017_1201_MOESM2_ESM.tar › HMI/hmiv72d.6544.36]

   0  13 1957.3143    0.5692  0.4682 10.1744  0.0000  0.0864   0.1283   0.4079    0.3654   0.0000    -0.0000       0.00000       0.00000       0.00000       0.00000       0.00000       0.00000       0.00000       0.00000       0.00000       0.00000       0.00000       0.00000       0.00000       0.00000       0.00000       0.00000       0.00000       0.00000       0.00000       0.00000       0.00000       0.00000       0.00000       0.00000       0.00000       0.00000       0.00000       0.00000       0.00000       0.00000       0.00000       0.00000       0.00000       0.00000       0.00000       0.00000       0.00000       0.00000       0.00000       0.00000       0.00000       0.00000       0.00000       0.00000       0.00000       0.00000       0.00000       0.00000       0.00000       0.00000       0.00000       0.00000       0.00000       0.00000       0.00000       0.00000       0.00000       0.00000       0.00000       0.00000       0.00000       0.00000       0.00000       0.00000       0.00000       0.00000       0.00000       0.00000       0.00000       0.00000       0.00000
   0  14 2093.4483    0.6992  0.6833 10.1551  0.0000  0.1033   0.1189   0.5482    0.6569   0.0000    -0.0000       0.00000       0.00000       0.00000       0.00000       0.00000       0.00000       0.00000       0.00000       0.00000       0.00000       0.00000       0.00000       0.00000       0.00000       0.00000       0.00000       0.00000       0.00000       0.00000       0.00000       0.00000       0.00000       0.00000       0.00000       0.00000       0.00000       0.00000       0.00000       0.00000       0.00000       0.00000       0.00000       0.00000       0.00000       0.00000       0.00000       0.00000       0.00000       0.00000       0.00000       0.00000       0.00000       0.00000       0.00000       0.00000       0.00000       0.00000       0.00000       0.00000       0.00000       0.00000       0.00000       0.00000       0.00000       0.00000       0.00000       0.00000       0.00000       0.00000       0.00000       0.00000       0.00000       0.00000       0.00000       0.00000       0.00000       0.00000       0.00000       0.00000       0.00000       0.00000
   0  16 2362.8314    1.3435  0.6992 10.9726  0.0000  0.1310   0.1988   0.2738    0.8107   0.0000    -0.0000       0.00000       0.00000       0.00000       0.00000       0.00000       0.00000       0.00000       0.00000       0.00000       0.00000       0.00000       0.00000       0.00000       0.00000       0.00000       0.00000       0.00000       0.00000       0.00000       0.00000       0.00000       0.00000       0.00000       0.00000       0.00000       0.00000       0.00000       0.00000       0.00000       0.00000       0.00000       0.00000       0.00000       0.00000       0.00000       0.00000       0.00000       0.00000       0.00000       0.00000       0.00000       0.00000       0.00000       0.00000       0.00000       0.00000       0.00000       0.00000       0.00000       0.00000       0.00000       0.00000       0.00000       0.00000       0.00000       0.00000       0.00000       0.00000       0.00000       0.00000       0.00000       0.00000       0.00000       0.00000       0.00000       0.00000       0.00000       0.00000       0.00000       0.00000       0.00000
   0  22 3168.6568    3.8322  0.7781 13.6435  0.0000  0.1319   0.6381   0.4415    1.0321   0.0000    -0.0000       0.00000       0.00000       0.00000       0.00000       0.00000       0.00000       0.00000       0.00000       0.00000       0.00000       0.00000       0.00000       0.00000       0.00000       0.00000       0.00000       0.00000       0.00000       0.00000       0.00000       0.00000       0.00000       0.00000       0.00000       0.00000       0.00000       0.00000       0.00000       0.00000       0.00000       0.00000       0.00000       0.00000       0.00000       0.00000       0.00000       0.00000       0.00000       0.00000       0.00000       0.00000       0.00000       0.00000       0.00000       0.00000       0.00000       0.00000       0.00000       0.00000       0.00000       0.00000       0.00000       0.00000       0.00000       0.00000       0.00000       0.00000       0.00000       0.00000       0.00000       0.00000       0.00000       0.00000       0.00000       0.00000       0.00000       0.00000       0.00000       0.00000       0.00000       0.00000
   0  25 3574.1839    2.4748  3.2725 10.5820  0.0000  0.3199   0.1809   1.0069    2.8278   0.0000    -0.0000       0.00000       0.00000       0.00000       0.00000       0.00000       0.00000       0.00000       0.00000       0.00000       0.00000       0.00000       0.00000       0.00000       0.00000       0.00000       0.00000       0.00000       0.00000       0.00000       0.00000       0.00000       0.00000       0.00000       0.00000       0.00000       0.00000       0.00000       0.00000       0.00000       0.00000       0.00000       0.00000       0.00000       0.00000       0.00000       0.00000       0.00000       0.00000       0.00000       0.00000       0.00000       0.00000       0.00000       0.00000       0.00000       0.00000       0.00000       0.00000       0.00000       0.00000       0.00000       0.00000       0.00000       0.00000       0.00000       0.00000       0.00000       0.00000       0.00000       0.00000       0.00000       0.00000       0.00000       0.00000       0.00000       0.00000       0.00000       0.00000       0.00000       0.00000       0.00000
   1  13 2020.7307    0.6206  0.4384 10.1464  0.0000  0.0702   0.0723   0.1651    0.2580   0.0000   500.7889      -24.3388       0.00000       0.00000       0.00000       0.00000       0.00000       0.00000       0.00000       0.00000       0.00000       0.00000       0.00000       0.00000       0.00000       0.00000       0.00000       0.00000       0.00000       0.00000       0.00000       0.00000       0.00000       0.00000       0.00000       0.00000       0.00000       0.00000       0.00000       0.00000       0.00000       0.00000       0.00000       0.00000       0.00000       0.00000       84.1011       50.9417       0.00000       0.00000       0.00000       0.00000       0.00000       0.00000       0.00000       0.00000       0.00000       0.00000       0.00000       0.00000       0.00000       0.00000       0.00000       0.00000       0.00000       0.00000       0.00000       0.00000       0.00000       0.00000       0.00000       0.00000       0.00000       0.00000       0.00000       0.00000       0.00000       0.00000       0.00000       0.00000       0.00000       0.00000
   1  14 2156.7801    0.9077  0.5455  9.7623  0.0000  0.0602   0.0929   0.1689    0.4867   0.0000   493.3974      -64.2657       0.00000       0.00000       0.00000       0.00000       0.00000       0.00000       0.00000       0.00000       0.00000       0.00000       0.00000       0.00000       0.00000       0.00000       0.00000       0.00000       0.00000       0.00000       0.00000       0.00000       0.00000       0.00000       0.00000       0.00000       0.00000       0.00000       0.00000       0.00000       0.00000       0.00000       0.00000       0.00000       0.00000       0.00000       72.5487       47.0391       0.00000       0.00000       0.00000       0.00000       0.00000       0.00000       0.00000       0.00000       0.00000       0.00000       0.00000       0.00000       0.00000       0.00000       0.00000       0.00000       0.00000       0.00000       0.00000       0.00000       0.00000       0.00000       0.00000       0.00000       0.00000       0.00000       0.00000       0.00000       0.00000       0.00000       0.00000       0.00000       0.00000       0.00000
   1  15 2291.9617    1.1260  1.0699  9.7607  0.0000  0.1044   0.0968   0.2585    1.5109   0.0000   352.5653      -31.8102       0.00000       0.00000       0.00000       0.00000       0.00000       0.00000       0.00000       0.00000       0.00000       0.00000       0.00000       0.00000       0.00000       0.00000       0.00000       0.00000       0.00000       0.00000       0.00000       0.00000       0.00000       0.00000       0.00000       0.00000       0.00000       0.00000       0.00000       0.00000       0.00000       0.00000       0.00000       0.00000       0.00000       0.00000       121.310       71.9644       0.00000       0.00000       0.00000       0.00000       0.00000       0.00000       0.00000       0.00000       0.00000       0.00000       0.00000       0.00000       0.00000       0.00000       0.00000       0.00000       0.00000       0.00000       0.00000       0.00000       0.00000       0.00000       0.00000       0.00000       0.00000       0.00000       0.00000       0.00000       0.00000       0.00000       0.00000       0.00000       0.00000       0.00000
   1  16 2425.5867    1.5352  0.7317 10.3825  0.0000  0.0767   0.1288   0.1621    1.0141   0.0000   449.3678      -61.1748       0.00000       0.00000       0.00000       0.00000       0.00000       0.00000       0.00000       0.00000       0.00000       0.00000       0.00000       0.00000       0.00000       0.00000       0.00000       0.00000       0.00000       0.00000       0.00000       0.00000       0.00000       0.00000       0.00000       0.00000       0.00000       0.00000       0.00000       0.00000       0.00000       0.00000       0.00000       0.00000       0.00000       0.00000       101.853       50.1237       0.00000       0.00000       0.00000       0.00000       0.00000       0.00000       0.00000       0.00000       0.00000       0.00000       0.00000       0.00000       0.00000       0.00000       0.00000       0.00000       0.00000       0.00000       0.00000       0.00000       0.00000       0.00000       0.00000       0.00000       0.00000       0.00000       0.00000       0.00000       0.00000       0.00000       0.00000       0.00000       0.00000       0.00000
   1  17 2559.1426    1.9183  1.0006  5.1832  0.0000  0.1026   0.1507   0.2677  415.4463   0.0000   403.6440       4.38963       0.00000       0.00000       0.00000       0.00000       0.00000       0.00000       0.00000       0.00000       0.00000       0.00000       0.00000       0.00000       0.00000       0.00000       0.00000       0.00000       0.00000       0.00000       0.00000       0.00000       0.00000       0.00000       0.00000       0.00000       0.00000       0.00000       0.00000       0.00000       0.00000       0.00000       0.00000       0.00000       0.00000       0.00000       149.551       59.4163       0.00000       0.00000       0.00000       0.00000       0.00000       0.00000       0.00000       0.00000       0.00000       0.00000       0.00000       0.00000       0.00000       0.00000       0.00000       0.00000       0.00000       0.00000       0.00000       0.00000       0.00000       0.00000       0.00000       0.00000       0.00000       0.00000       0.00000       0.00000       0.00000       0.00000       0.00000       0.00000       0.00000       0.00000
   1  19 2828.0630    2.8875  0.8183  9.9622  0.0000  0.0910   0.2499   0.2162    7.0680   0.0000   495.9792      -84.0396       0.00000       0.00000       0.00000       0.00000       0.00000       0.00000       0.00000       0.00000       0.00000       0.00000       0.00000       0.00000       0.00000       0.00000       0.00000       0.00000       0.00000       0.00000       0.00000       0.00000       0.00000       0.00000       0.00000       0.00000       0.00000       0.00000       0.00000       0.00000       0.00000       0.00000       0.00000       0.00000       0.00000       0.00000       124.574       55.4127       0.00000       0.00000       0.00000       0.00000       0.00000       0.00000       0.00000       0.00000       0.00000       0.00000       0.00000       0.00000       0.00000       0.00000       0.00000       0.00000       0.00000       0.00000       0.00000       0.00000       0.00000       0.00000       0.00000       0.00000       0.00000       0.00000       0.00000       0.00000       0.00000       0.00000       0.00000       0.00000       0.00000       0.00000
   1  22 3233.3632    3.8106  1.1600 -1.9402  0.0000  0.0861   0.2982   0.2931 1000.0000   0.0000   357.8358      -100.796       0.00000       0.00000       0.00000       0.00000       0.00000       0.00000       0.00000       0.00000       0.00000       0.00000       0.00000       0.00000       0.00000       0.00000       0.00000       0.00000       0.00000       0.00000       0.00000       0.00000       0.00000       0.00000       0.00000       0.00000       0.00000       0.00000       0.00000       0.00000       0.00000       0.00000       0.00000       0.00000       0.00000       0.00000       114.347       57.4935       0.00000       0.00000       0.00000       0.00000       0.00000       0.00000       0.00000       0.00000       0.00000       0.00000       0.00000       0.00000       0.00000       0.00000       0.00000       0.00000       0.00000       0.00000       0.00000       0.00000       0.00000       0.00000       0.00000       0.00000       0.00000       0.00000       0.00000       0.00000       0.00000       0.00000       0.00000       0.00000       0.00000       0.00000
   1  24 3504.2559    2.8738  3.2380 10.7661 -0.0032  0.1654   0.1536   0.5229    1.9697   0.0000   669.6563       60.5909       0.00000       0.00000       0.00000       0.00000       0.00000       0.00000       0.00000       0.00000       0.00000       0.00000       0.00000       0.00000       0.00000       0.00000       0.00000       0.00000       0.00000       0.00000       0.00000       0.00000       0.00000       0.00000       0.00000       0.00000       0.00000       0.00000       0.00000       0.00000       0.00000       0.00000       0.00000       0.00000       0.00000       0.00000       194.633       120.417       0.00000       0.00000       0.00000       0.00000       0.00000       0.00000       0.00000       0.00000       0.00000       0.00000       0.00000       0.00000       0.00000       0.00000       0.00000       0.00000       0.00000       0.00000       0.00000       0.00000       0.00000       0.00000       0.00000       0.00000       0.00000       0.00000       0.00000       0.00000       0.00000       0.00000       0.00000       0.00000       0.00000       0.00000
   2  11 1810.2500    0.3922  0.1831 10.2532  0.0000  0.0498   0.0799   0.1053    0.1086   0.0000   439.2857      -6.23184      -21.9202      -4.64914       0.00000       0.00000       0.00000       0.00000       0.00000       0.00000       0.00000       0.00000       0.00000       0.00000       0.00000       0.00000       0.00000       0.00000       0.00000       0.00000       0.00000       0.00000       0.00000       0.00000       0.00000       0.00000       0.00000       0.00000       0.00000       0.00000       0.00000       0.00000       0.00000       0.00000       0.00000       0.00000       58.0115       66.3833       14.7973       8.02552       0.00000       0.00000       0.00000       0.00000       0.00000       0.00000       0.00000       0.00000       0.00000       0.00000       0.00000       0.00000       0.00000       0.00000       0.00000       0.00000       0.00000       0.00000       0.00000       0.00000       0.00000       0.00000       0.00000       0.00000       0.00000       0.00000       0.00000       0.00000       0.00000       0.00000       0.00000       0.00000
   2  12 1945.7702    0.5742  0.3066 10.2356  0.0000  0.0387   0.0605   0.0934    0.1340   0.0000   435.0070       16.3812       32.1246      -9.54500       0.00000       0.00000       0.00000       0.00000       0.00000       0.00000       0.00000       0.00000       0.00000       0.00000       0.00000       0.00000       0.00000       0.00000       0.00000       0.00000       0.00000       0.00000       0.00000       0.00000       0.00000       0.00000       0.00000       0.00000       0.00000       0.00000       0.00000       0.00000       0.00000       0.00000       0.00000       0.00000       25.7762       21.1296       16.2437       5.19934       0.00000       0.00000       0.00000       0.00000       0.00000       0.00000       0.00000       0.00000       0.00000       0.00000       0.00000       0.00000       0.00000       0.00000       0.00000       0.00000       0.00000       0.00000       0.00000       0.00000       0.00000       0.00000       0.00000       0.00000       0.00000       0.00000       0.00000       0.00000       0.00000       0.00000       0.00000       0.00000
   2  13 2082.0764    0.7417  0.4545 10.1027  0.0000  0.0761   0.0667   0.1149    0.2109   0.0000   406.9099      -1.89339       4.43969       1.94571       0.00000       0.00000       0.00000       0.00000       0.00000       0.00000       0.00000       0.00000       0.00000       0.00000       0.00000       0.00000       0.00000       0.00000       0.00000       0.00000       0.00000       0.00000       0.00000       0.00000       0.00000       0.00000       0.00000       0.00000       0.00000       0.00000       0.00000       0.00000       0.00000       0.00000       0.00000       0.00000       63.6809       46.7045       21.4797       5.74537       0.00000       0.00000       0.00000       0.00000       0.00000       0.00000       0.00000       0.00000       0.00000       0.00000       0.00000       0.00000       0.00000       0.00000       0.00000       0.00000       0.00000       0.00000       0.00000       0.00000       0.00000       0.00000       0.00000       0.00000       0.00000       0.00000       0.00000       0.00000       0.00000       0.00000       0.00000       0.00000
   2  14 2217.4368    0.8935  0.9759 10.5389  0.0000  0.0803   0.0612   0.2060    0.3134   0.0000   389.6549       48.7985       21.5253       2.20658       0.00000       0.00000       0.00000       0.00000       0.00000       0.00000       0.00000       0.00000       0.00000       0.00000       0.00000       0.00000       0.00000       0.00000       0.00000       0.00000       0.00000       0.00000       0.00000       0.00000       0.00000       0.00000       0.00000       0.00000       0.00000       0.00000       0.00000       0.00000       0.00000       0.00000       0.00000       0.00000       45.4895       43.9639       26.8082       11.3184       0.00000       0.00000       0.00000       0.00000       0.00000       0.00000       0.00000       0.00000       0.00000       0.00000       0.00000       0.00000       0.00000       0.00000       0.00000       0.00000       0.00000       0.00000       0.00000       0.00000       0.00000       0.00000       0.00000       0.00000       0.00000       0.00000       0.00000       0.00000       0.00000       0.00000       0.00000       0.00000
   2  15 2352.1252    1.3311  0.6254 10.7002  0.0000  0.0784   0.0985   0.1201    0.4024   0.0000   439.2607       3.12332      -2.25092      0.190409       0.00000       0.00000       0.00000       0.00000       0.00000       0.00000       0.00000       0.00000       0.00000       0.00000       0.00000       0.00000       0.00000       0.00000       0.00000       0.00000       0.00000       0.00000       0.00000       0.00000       0.00000       0.00000       0.00000       0.00000       0.00000       0.00000       0.00000       0.00000       0.00000       0.00000       0.00000       0.00000       66.5502       50.9775       21.9110       6.38940       0.00000       0.00000       0.00000       0.00000       0.00000       0.00000       0.00000       0.00000       0.00000       0.00000       0.00000       0.00000       0.00000       0.00000       0.00000       0.00000       0.00000       0.00000       0.00000       0.00000       0.00000       0.00000       0.00000       0.00000       0.00000       0.00000       0.00000       0.00000       0.00000       0.00000       0.00000       0.00000
   2  16 2485.8458    1.8499  1.1180  6.8437  0.0000  0.0750   0.1044   0.1938   40.3660   0.0000   501.9120       42.9094       25.5593      -2.14528       0.00000       0.00000       0.00000       0.00000       0.00000       0.00000       0.00000       0.00000       0.00000       0.00000       0.00000       0.00000       0.00000       0.00000       0.00000       0.00000       0.00000       0.00000       0.00000       0.00000       0.00000       0.00000       0.00000       0.00000       0.00000       0.00000       0.00000       0.00000       0.00000       0.00000       0.00000       0.00000       57.2305       50.8834       20.7485       10.2029       0.00000       0.00000       0.00000       0.00000       0.00000       0.00000       0.00000       0.00000       0.00000       0.00000       0.00000       0.00000       0.00000       0.00000       0.00000       0.00000       0.00000       0.00000       0.00000       0.00000       0.00000       0.00000       0.00000       0.00000       0.00000       0.00000       0.00000       0.00000       0.00000       0.00000       0.00000       0.00000
   2  18 2754.5015    2.5241  0.7710 11.8921  0.0000  0.0573   0.1663   0.1446    0.5897   0.0000   432.4412       7.31796      -8.04345       14.9133       0.00000       0.00000       0.00000       0.00000       0.00000       0.00000       0.00000       0.00000       0.00000       0.00000       0.00000       0.00000       0.00000       0.00000       0.00000       0.00000       0.00000       0.00000       0.00000       0.00000       0.00000       0.00000       0.00000       0.00000       0.00000       0.00000       0.00000       0.00000       0.00000       0.00000       0.00000       0.00000       41.1610       33.4444       21.2143       7.39300       0.00000       0.00000       0.00000       0.00000       0.00000       0.00000       0.00000       0.00000       0.00000       0.00000       0.00000       0.00000       0.00000       0.00000       0.00000       0.00000       0.00000       0.00000       0.00000       0.00000       0.00000       0.00000       0.00000       0.00000       0.00000       0.00000       0.00000       0.00000       0.00000       0.00000       0.00000       0.00000
   2  19 2889.5761    3.3771  0.9835 12.2616  0.0000  0.1064   0.2300   0.1946    1.0733   0.0000   453.3673      -12.2226      -6.73817       12.3758       0.00000       0.00000       0.00000       0.00000       0.00000       0.00000       0.00000       0.00000       0.00000       0.00000       0.00000       0.00000       0.00000       0.00000       0.00000       0.00000       0.00000       0.00000       0.00000       0.00000       0.00000       0.00000       0.00000       0.00000       0.00000       0.00000       0.00000       0.00000       0.00000       0.00000       0.00000       0.00000       75.9721       59.4309       48.1318       14.9499       0.00000       0.00000       0.00000       0.00000       0.00000       0.00000       0.00000       0.00000       0.00000       0.00000       0.00000       0.00000       0.00000       0.00000       0.00000       0.00000       0.00000       0.00000       0.00000       0.00000       0.00000       0.00000       0.00000       0.00000       0.00000       0.00000       0.00000       0.00000       0.00000       0.00000       0.00000       0.00000
   2  21 3159.9552    4.1708  1.2342  4.0410  0.0000  0.1809   0.3185   0.2561 1000.0000   0.0000   432.0061       42.5220       4.79900       3.23600       0.00000       0.00000       0.00000       0.00000       0.00000       0.00000       0.00000       0.00000       0.00000       0.00000       0.00000       0.00000       0.00000       0.00000       0.00000       0.00000       0.00000       0.00000       0.00000       0.00000       0.00000       0.00000       0.00000       0.00000       0.00000       0.00000       0.00000       0.00000       0.00000       0.00000       0.00000       0.00000       159.636       124.545       47.5922       10.7030       0.00000       0.00000       0.00000       0.00000       0.00000       0.00000       0.00000       0.00000       0.00000       0.00000       0.00000       0.00000       0.00000       0.00000       0.00000       0.00000       0.00000       0.00000       0.00000       0.00000       0.00000       0.00000       0.00000       0.00000       0.00000       0.00000       0.00000       0.00000       0.00000       0.00000       0.00000       0.00000
   2  22 3295.1559    3.3755  1.3065 12.8735  0.0000  0.0848   0.2102   0.2229    0.6094   0.0000   453.6706      -2.13425       2.68961       8.33120       0.00000       0.00000       0.00000       0.00000       0.00000       0.00000       0.00000       0.00000       0.00000       0.00000       0.00000       0.00000       0.00000       0.00000       0.00000       0.00000       0.00000       0.00000       0.00000       0.00000       0.00000       0.00000       0.00000       0.00000       0.00000       0.00000       0.00000       0.00000       0.00000       0.00000       0.00000       0.00000       57.0574       48.7562       31.0611       11.7487       0.00000       0.00000       0.00000       0.00000       0.00000       0.00000       0.00000       0.00000       0.00000       0.00000       0.00000       0.00000       0.00000       0.00000       0.00000       0.00000       0.00000       0.00000       0.00000       0.00000       0.00000       0.00000       0.00000       0.00000       0.00000       0.00000       0.00000       0.00000       0.00000       0.00000       0.00000       0.00000
   2  23 3430.8179    3.3915  2.0555 10.6222  0.0000  0.0931   0.1510   0.3163    2.4705   0.0000   473.0115      -125.114      -14.3961      -23.4869       0.00000       0.00000       0.00000       0.00000       0.00000       0.00000       0.00000       0.00000       0.00000       0.00000       0.00000       0.00000       0.00000       0.00000       0.00000       0.00000       0.00000       0.00000       0.00000       0.00000       0.00000       0.00000       0.00000       0.00000       0.00000       0.00000       0.00000       0.00000       0.00000       0.00000       0.00000       0.00000       70.7493       55.3423       33.0965       10.4731       0.00000       0.00000       0.00000       0.00000       0.00000       0.00000       0.00000       0.00000       0.00000       0.00000       0.00000       0.00000       0.00000       0.00000       0.00000       0.00000       0.00000       0.00000       0.00000       0.00000       0.00000       0.00000       0.00000       0.00000       0.00000       0.00000       0.00000       0.00000       0.00000       0.00000       0.00000       0.00000
   3  10 1729.1020    0.2760  0.2267 10.0051  0.0000  0.0526   0.0310   0.0756    0.0923   0.0000   440.9867      -18.0847      -8.76783       3.83035     -0.373883    -0.0818876       0.00000       0.00000       0.00000       0.00000       0.00000       0.00000       0.00000       0.00000       0.00000       0.00000       0.00000       0.00000       0.00000       0.00000       0.00000       0.00000       0.00000       0.00000       0.00000       0.00000       0.00000       0.00000       0.00000       0.00000       0.00000       0.00000       0.00000       0.00000       0.00000       0.00000       28.8172       29.3577       16.8583       9.35813       3.89880       1.55432       0.00000       0.00000       0.00000       0.00000       0.00000       0.00000       0.00000       0.00000       0.00000       0.00000       0.00000       0.00000       0.00000       0.00000       0.00000       0.00000       0.00000       0.00000       0.00000       0.00000       0.00000       0.00000       0.00000       0.00000       0.00000       0.00000       0.00000       0.00000       0.00000       0.00000
   3  13 2137.7209    0.8029  0.6679  9.8392  0.0000  0.0569   0.0471   0.1138    0.3207   0.0000   452.7044       27.3734       12.3761       3.60172      -2.58717       1.57962       0.00000       0.00000       0.00000       0.00000       0.00000       0.00000       0.00000       0.00000       0.00000       0.00000       0.00000       0.00000       0.00000       0.00000       0.00000       0.00000       0.00000       0.00000       0.00000       0.00000       0.00000       0.00000       0.00000       0.00000       0.00000       0.00000       0.00000       0.00000       0.00000       0.00000       33.6530       29.8675       21.2090       11.7591       4.62331       1.10531       0.00000       0.00000       0.00000       0.00000       0.00000       0.00000       0.00000       0.00000       0.00000       0.00000       0.00000       0.00000       0.00000       0.00000       0.00000       0.00000       0.00000       0.00000       0.00000       0.00000       0.00000       0.00000       0.00000       0.00000       0.00000       0.00000       0.00000       0.00000       0.00000       0.00000
   3  14 2273.4472    1.0673  0.7078 10.8238  0.0000  0.0544   0.0642   0.1232    0.2284   0.0000   459.2554      -35.8518       33.7178       9.02598      -1.51743     -0.638597       0.00000       0.00000       0.00000       0.00000       0.00000       0.00000       0.00000       0.00000       0.00000       0.00000       0.00000       0.00000       0.00000       0.00000       0.00000       0.00000       0.00000       0.00000       0.00000       0.00000       0.00000       0.00000       0.00000       0.00000       0.00000       0.00000       0.00000       0.00000       0.00000       0.00000       22.7517       27.1951       17.3906       11.6758       4.77069       1.86161       0.00000       0.00000       0.00000       0.00000       0.00000       0.00000       0.00000       0.00000       0.00000       0.00000       0.00000       0.00000       0.00000       0.00000       0.00000       0.00000       0.00000       0.00000       0.00000       0.00000       0.00000       0.00000       0.00000       0.00000       0.00000       0.00000       0.00000       0.00000       0.00000       0.00000
   3  15 2407.5891    1.4928  0.9806 10.1682  0.0000  0.0766   0.0817   0.1747    0.7856   0.0000   397.3813      -5.78022       34.3158      -17.4574       1.87577     -0.141478       0.00000       0.00000       0.00000       0.00000       0.00000       0.00000       0.00000       0.00000       0.00000       0.00000       0.00000       0.00000       0.00000       0.00000       0.00000       0.00000       0.00000       0.00000       0.00000       0.00000       0.00000       0.00000       0.00000       0.00000       0.00000       0.00000       0.00000       0.00000       0.00000       0.00000       33.1710       27.3961       24.7334       18.9495       7.80218       1.75036       0.00000       0.00000       0.00000       0.00000       0.00000       0.00000       0.00000       0.00000       0.00000       0.00000       0.00000       0.00000       0.00000       0.00000       0.00000       0.00000       0.00000       0.00000       0.00000       0.00000       0.00000       0.00000       0.00000       0.00000       0.00000       0.00000       0.00000       0.00000       0.00000       0.00000
   3  16 2541.6298    2.0746  1.1207  9.8887  0.0000  0.0573   0.0969   0.1501    1.6447   0.0000   425.1164       21.5145       3.91450       12.5035       5.39015     -0.768724       0.00000       0.00000       0.00000       0.00000       0.00000       0.00000       0.00000       0.00000       0.00000       0.00000       0.00000       0.00000       0.00000       0.00000       0.00000       0.00000       0.00000       0.00000       0.00000       0.00000       0.00000       0.00000       0.00000       0.00000       0.00000       0.00000       0.00000       0.00000       0.00000       0.00000       25.2723       27.5689       19.5402       12.0297       5.48324       1.92660       0.00000       0.00000       0.00000       0.00000       0.00000       0.00000       0.00000       0.00000       0.00000       0.00000       0.00000       0.00000       0.00000       0.00000       0.00000       0.00000       0.00000       0.00000       0.00000       0.00000       0.00000       0.00000       0.00000       0.00000       0.00000       0.00000       0.00000       0.00000       0.00000       0.00000
   3  17 2676.0528    2.3991  0.8720 10.4058  0.0000  0.0535   0.1251   0.1328    1.3734   0.0000   424.1592       10.9635       14.8467      -6.46625       4.69212      -1.95356       0.00000       0.00000       0.00000       0.00000       0.00000       0.00000       0.00000       0.00000       0.00000       0.00000       0.00000       0.00000       0.00000       0.00000       0.00000       0.00000       0.00000       0.00000       0.00000       0.00000       0.00000       0.00000       0.00000       0.00000       0.00000       0.00000       0.00000       0.00000       0.00000       0.00000       27.0300       21.9854       19.8691       13.0305       5.38614       1.34393       0.00000       0.00000       0.00000       0.00000       0.00000       0.00000       0.00000       0.00000       0.00000       0.00000       0.00000       0.00000       0.00000       0.00000       0.00000       0.00000       0.00000       0.00000       0.00000       0.00000       0.00000       0.00000       0.00000       0.00000       0.00000       0.00000       0.00000       0.00000       0.00000       0.00000
   3  19 2946.9720    3.5275  0.7620 12.1379  0.0000  0.0487   0.1995   0.1339    0.5838   0.0000   451.8061      -19.9585      -12.8773      -12.4815       1.73497       1.16746       0.00000       0.00000       0.00000       0.00000       0.00000       0.00000       0.00000       0.00000       0.00000       0.00000       0.00000       0.00000       0.00000       0.00000       0.00000       0.00000       0.00000       0.00000       0.00000       0.00000       0.00000       0.00000       0.00000       0.00000       0.00000       0.00000       0.00000       0.00000       0.00000       0.00000       22.2706       22.3953       16.9489       10.7673       4.42637       1.55336       0.00000       0.00000       0.00000       0.00000       0.00000       0.00000       0.00000       0.00000       0.00000       0.00000       0.00000       0.00000       0.00000       0.00000       0.00000       0.00000       0.00000       0.00000       0.00000       0.00000       0.00000       0.00000       0.00000       0.00000       0.00000       0.00000       0.00000       0.00000       0.00000       0.00000
   3  21 3217.6419    3.7690  1.3273 10.3533  0.0000  0.0609   0.1612   0.1822    3.9132   0.0000   399.7268      -21.7861       9.28451      -25.9286       4.50530       2.70514       0.00000       0.00000       0.00000       0.00000       0.00000       0.00000       0.00000       0.00000       0.00000       0.00000       0.00000       0.00000       0.00000       0.00000       0.00000       0.00000       0.00000       0.00000       0.00000       0.00000       0.00000       0.00000       0.00000       0.00000       0.00000       0.00000       0.00000       0.00000       0.00000       0.00000       33.4132       33.2794       21.4981       12.1258       5.02371       1.75345       0.00000       0.00000       0.00000       0.00000       0.00000       0.00000       0.00000       0.00000       0.00000       0.00000       0.00000       0.00000       0.00000       0.00000       0.00000       0.00000       0.00000       0.00000       0.00000       0.00000       0.00000       0.00000       0.00000       0.00000       0.00000       0.00000       0.00000       0.00000       0.00000       0.00000
   3  22 3353.4392    3.4493  1.6947 11.7082 -0.0018  0.0680   0.1394   0.2304    0.8088   0.0000   439.0346       22.6970       25.5175       9.67780      0.841887     -0.891699       0.00000       0.00000       0.00000       0.00000       0.00000       0.00000       0.00000       0.00000       0.00000       0.00000       0.00000       0.00000       0.00000       0.00000       0.00000       0.00000       0.00000       0.00000       0.00000       0.00000       0.00000       0.00000       0.00000       0.00000       0.00000       0.00000       0.00000       0.00000       0.00000       0.00000       36.6327       33.1332       24.9207       14.9370       6.31506       1.80946       0.00000       0.00000       0.00000       0.00000       0.00000       0.00000       0.00000       0.00000       0.00000       0.00000       0.00000       0.00000       0.00000       0.00000       0.00000       0.00000       0.00000       0.00000       0.00000       0.00000       0.00000       0.00000       0.00000       0.00000       0.00000       0.00000       0.00000       0.00000       0.00000       0.00000
   3  23 3489.4110    2.8221  2.8275 11.0274  0.0000  0.0969   0.0843   0.2583    0.4590   0.0000   439.2410       4.39288      -7.17972      -18.5457       2.89977      0.846004       0.00000       0.00000       0.00000       0.00000       0.00000       0.00000       0.00000       0.00000       0.00000       0.00000       0.00000       0.00000       0.00000       0.00000       0.00000       0.00000       0.00000       0.00000       0.00000       0.00000       0.00000       0.00000       0.00000       0.00000       0.00000       0.00000       0.00000       0.00000       0.00000       0.00000       46.3533       42.7984       35.1664       22.3158       9.84750       2.84405       0.00000       0.00000       0.00000       0.00000       0.00000       0.00000       0.00000       0.00000       0.00000       0.00000       0.00000       0.00000       0.00000       0.00000       0.00000       0.00000       0.00000       0.00000       0.00000       0.00000       0.00000       0.00000       0.00000       0.00000       0.00000       0.00000       0.00000       0.00000       0.00000       0.00000
   3  24 3626.0238    2.4685  3.9429 10.3392  0.0048  0.1140   0.0672   0.3174    0.5146   0.0000   419.4599      -59.9282      -57.9488       30.6434      -6.40783       4.71204       0.00000       0.00000       0.00000       0.00000       0.00000       0.00000       0.00000       0.00000       0.00000       0.00000       0.00000       0.00000       0.00000       0.00000       0.00000       0.00000       0.00000       0.00000       0.00000       0.00000       0.00000       0.00000       0.00000       0.00000       0.00000       0.00000       0.00000       0.00000       0.00000       0.00000       51.8480       54.3912       38.3508       24.5503       10.5572       3.65522       0.00000       0.00000       0.00000       0.00000       0.00000       0.00000       0.00000       0.00000       0.00000       0.00000       0.00000       0.00000       0.00000       0.00000       0.00000       0.00000       0.00000       0.00000       0.00000       0.00000       0.00000       0.00000       0.00000       0.00000       0.00000       0.00000       0.00000       0.00000       0.00000       0.00000
   3  25 3762.7122    1.8986  5.1621 10.5418  0.0000  0.1392   0.0477   0.4029    0.2651   0.0000   367.6450       29.7472      -47.3417      -5.24683      -18.2784      -5.91269       0.00000       0.00000       0.00000       0.00000       0.00000       0.00000       0.00000       0.00000       0.00000       0.00000       0.00000       0.00000       0.00000       0.00000       0.00000       0.00000       0.00000       0.00000       0.00000       0.00000       0.00000       0.00000       0.00000       0.00000       0.00000       0.00000       0.00000       0.00000       0.00000       0.00000       68.9492       66.1222       49.8049       30.6486       13.3858       4.13176       0.00000       0.00000       0.00000       0.00000       0.00000       0.00000       0.00000       0.00000       0.00000       0.00000       0.00000       0.00000       0.00000       0.00000       0.00000       0.00000       0.00000       0.00000       0.00000       0.00000       0.00000       0.00000       0.00000       0.00000       0.00000       0.00000       0.00000       0.00000       0.00000       0.00000
   4  11 1914.6407    0.4649  0.4313  9.9530 -0.0051  0.0507   0.0344   0.0938    0.1119   0.0000   430.9774       6.46900       21.1474     0.0311968      -3.49491       1.98819      0.781420      0.305083       0.00000       0.00000       0.00000       0.00000       0.00000       0.00000       0.00000       0.00000       0.00000       0.00000       0.00000       0.00000       0.00000       0.00000       0.00000       0.00000       0.00000       0.00000       0.00000       0.00000       0.00000       0.00000       0.00000       0.00000       0.00000       0.00000       0.00000       0.00000       21.6773       14.3320       15.0339       14.2958       8.98887       3.88898       1.19778      0.244022       0.00000       0.00000       0.00000       0.00000       0.00000       0.00000       0.00000       0.00000       0.00000       0.00000       0.00000       0.00000       0.00000       0.00000       0.00000       0.00000       0.00000       0.00000       0.00000       0.00000       0.00000       0.00000       0.00000       0.00000       0.00000       0.00000       0.00000       0.00000
   4  12 2051.6745    0.7081  0.4703 10.1483  0.0007  0.0607   0.0469   0.0869    0.1545   0.0000   437.7685       2.25566       1.49210      -1.67104       1.86175      -3.52415    -0.0187901    -0.0792925       0.00000       0.00000       0.00000       0.00000       0.00000       0.00000       0.00000       0.00000       0.00000       0.00000       0.00000       0.00000       0.00000       0.00000       0.00000       0.00000       0.00000       0.00000       0.00000       0.00000       0.00000       0.00000       0.00000       0.00000       0.00000       0.00000       0.00000       0.00000       21.2508       15.0168       25.0741       12.6040       6.61406       5.54356       2.01931      0.308209       0.00000       0.00000       0.00000       0.00000       0.00000       0.00000       0.00000       0.00000       0.00000       0.00000       0.00000       0.00000       0.00000       0.00000       0.00000       0.00000       0.00000       0.00000       0.00000       0.00000       0.00000       0.00000       0.00000       0.00000       0.00000       0.00000       0.00000       0.00000
   4  13 2188.3448    0.9714  0.5577 10.3220 -0.0023  0.0405   0.0561   0.0868    0.2467   0.0000   436.1820      -14.0759       29.3134      -5.64386      -1.63615       1.77741     -0.458068     -0.284668       0.00000       0.00000       0.00000       0.00000       0.00000       0.00000       0.00000       0.00000       0.00000       0.00000       0.00000       0.00000       0.00000       0.00000       0.00000       0.00000       0.00000       0.00000       0.00000       0.00000       0.00000       0.00000       0.00000       0.00000       0.00000       0.00000       0.00000       0.00000       14.9540       17.7944       12.8257       9.82205       5.97890       2.66774       1.03174      0.300276       0.00000       0.00000       0.00000       0.00000       0.00000       0.00000       0.00000       0.00000       0.00000       0.00000       0.00000       0.00000       0.00000       0.00000       0.00000       0.00000       0.00000       0.00000       0.00000       0.00000       0.00000       0.00000       0.00000       0.00000       0.00000       0.00000       0.00000       0.00000
   4  14 2324.0631    1.2061  1.1151  1.0630 -0.0042  0.0518   0.0550   0.1635    7.7403   0.0000   429.9700       19.1423      -17.9140      -2.50141       4.22472     -0.731832       1.08346      0.145049       0.00000       0.00000       0.00000       0.00000       0.00000       0.00000       0.00000       0.00000       0.00000       0.00000       0.00000       0.00000       0.00000       0.00000       0.00000       0.00000       0.00000       0.00000       0.00000       0.00000       0.00000       0.00000       0.00000       0.00000       0.00000       0.00000       0.00000       0.00000       20.5324       21.1632       17.8372       12.4433       7.19521       3.68840       1.35103      0.333667       0.00000       0.00000       0.00000       0.00000       0.00000       0.00000       0.00000       0.00000       0.00000       0.00000       0.00000       0.00000       0.00000       0.00000       0.00000       0.00000       0.00000       0.00000       0.00000       0.00000       0.00000       0.00000       0.00000       0.00000       0.00000       0.00000       0.00000       0.00000
   4  15 2458.4751    1.6618  1.2172  3.8285  0.0000  0.0560   0.0863   0.1661  830.3024   0.0000   461.2832       2.96331       5.92780       20.9883       14.7865      -8.18035       0.00000       0.00000       0.00000       0.00000       0.00000       0.00000       0.00000       0.00000       0.00000       0.00000       0.00000       0.00000       0.00000       0.00000       0.00000       0.00000       0.00000       0.00000       0.00000       0.00000       0.00000       0.00000       0.00000       0.00000       0.00000       0.00000       0.00000       0.00000       0.00000       0.00000       22.6006       22.7886       19.4872       13.4620       7.68779       3.95148       1.53419      0.356631       0.00000       0.00000       0.00000       0.00000       0.00000       0.00000       0.00000       0.00000       0.00000       0.00000       0.00000       0.00000       0.00000       0.00000       0.00000       0.00000       0.00000       0.00000       0.00000       0.00000       0.00000       0.00000       0.00000       0.00000       0.00000       0.00000       0.00000       0.00000
   4  16 2593.0607    1.9549  1.0256 11.0039  0.0010  0.0609   0.0910   0.1415    0.8291   0.0000   390.5939       24.5568      -8.05813      -14.5878       8.80330      -1.14376     -0.891800     -0.122437       0.00000       0.00000       0.00000       0.00000       0.00000       0.00000       0.00000       0.00000       0.00000       0.00000       0.00000       0.00000       0.00000       0.00000       0.00000       0.00000       0.00000       0.00000       0.00000       0.00000       0.00000       0.00000       0.00000       0.00000       0.00000       0.00000       0.00000       0.00000       20.1900       24.5863       20.9253       13.4021       8.69602       4.33993       1.88710      0.474460       0.00000       0.00000       0.00000       0.00000       0.00000       0.00000       0.00000       0.00000       0.00000       0.00000       0.00000       0.00000       0.00000       0.00000       0.00000       0.00000       0.00000       0.00000       0.00000       0.00000       0.00000       0.00000       0.00000       0.00000       0.00000       0.00000       0.00000       0.00000
   4  17 2728.4443    2.6242  0.9021 11.6813 -0.0024  0.0523   0.1236   0.1258    0.6076   0.0000   453.9063       9.84704       15.1004    -0.0985437       7.19251      -1.70795     -0.813963     0.0499085       0.00000       0.00000       0.00000       0.00000       0.00000       0.00000       0.00000       0.00000       0.00000       0.00000       0.00000       0.00000       0.00000       0.00000       0.00000       0.00000       0.00000       0.00000       0.00000       0.00000       0.00000       0.00000       0.00000       0.00000       0.00000       0.00000       0.00000       0.00000       20.3081       21.0674       17.0813       11.9281       7.68428       3.16071       1.32770      0.342635       0.00000       0.00000       0.00000       0.00000       0.00000       0.00000       0.00000       0.00000       0.00000       0.00000       0.00000       0.00000       0.00000       0.00000       0.00000       0.00000       0.00000       0.00000       0.00000       0.00000       0.00000       0.00000       0.00000       0.00000       0.00000       0.00000       0.00000       0.00000
   4  18 2864.2232    3.5832  0.8256 11.7391 -0.0099  0.0492   0.1705   0.1087    1.0448   0.0000   418.5674       1.19993       10.7049       4.31891      -3.77398      -10.1173       1.40313     -0.432650       0.00000       0.00000       0.00000       0.00000       0.00000       0.00000       0.00000       0.00000       0.00000       0.00000       0.00000       0.00000       0.00000       0.00000       0.00000       0.00000       0.00000       0.00000       0.00000       0.00000       0.00000       0.00000       0.00000       0.00000       0.00000       0.00000       0.00000       0.00000       18.4911       18.9619       16.9182       11.2581       6.24196       3.67717       1.32883      0.316276       0.00000       0.00000       0.00000       0.00000       0.00000       0.00000       0.00000       0.00000       0.00000       0.00000       0.00000       0.00000       0.00000       0.00000       0.00000       0.00000       0.00000       0.00000       0.00000       0.00000       0.00000       0.00000       0.00000       0.00000       0.00000       0.00000       0.00000       0.00000
   4  19 3000.1008    4.2902  0.6587 12.0365  0.0002  0.0371   0.2177   0.0935    0.7519   0.0000   445.4685       5.24859       21.3379      -8.22945      -8.57222      -4.57996     -0.268728     0.0165674       0.00000       0.00000       0.00000       0.00000       0.00000       0.00000       0.00000       0.00000       0.00000       0.00000       0.00000       0.00000       0.00000       0.00000       0.00000       0.00000       0.00000       0.00000       0.00000       0.00000       0.00000       0.00000       0.00000       0.00000       0.00000       0.00000       0.00000       0.00000       12.5958       14.7635       11.4044       8.54716       5.06606       2.33497      0.957526      0.287760       0.00000       0.00000       0.00000       0.00000       0.00000       0.00000       0.00000       0.00000       0.00000       0.00000       0.00000       0.00000       0.00000       0.00000       0.00000       0.00000       0.00000       0.00000       0.00000       0.00000       0.00000       0.00000       0.00000       0.00000       0.00000       0.00000       0.00000       0.00000
   4  21 3271.6166    3.7539  1.3796 11.5280 -0.0082  0.0570   0.1517   0.1631    1.6653   0.0000   494.6478      -7.09715      -29.7515       7.99287      -25.1539       8.72002      -1.60274      0.174243       0.00000       0.00000       0.00000       0.00000       0.00000       0.00000       0.00000       0.00000       0.00000       0.00000       0.00000       0.00000       0.00000       0.00000       0.00000       0.00000       0.00000       0.00000       0.00000       0.00000       0.00000       0.00000       0.00000       0.00000       0.00000       0.00000       0.00000       0.00000       20.8051       22.4470       17.9264       13.3834       8.04292       3.71289       1.42486      0.401111       0.00000       0.00000       0.00000       0.00000       0.00000       0.00000       0.00000       0.00000       0.00000       0.00000       0.00000       0.00000       0.00000       0.00000       0.00000       0.00000       0.00000       0.00000       0.00000       0.00000       0.00000       0.00000       0.00000       0.00000       0.00000       0.00000       0.00000       0.00000
   4  22 3407.9177    3.2021  2.1588 12.2055 -0.0046  0.0789   0.1031   0.2153    0.2914   0.0000   416.5002       13.1379      -10.4835      -3.56537       17.7388     -0.494651      0.114458     -0.802580       0.00000       0.00000       0.00000       0.00000       0.00000       0.00000       0.00000       0.00000       0.00000       0.00000       0.00000       0.00000       0.00000       0.00000       0.00000       0.00000       0.00000       0.00000       0.00000       0.00000       0.00000       0.00000       0.00000       0.00000       0.00000       0.00000       0.00000       0.00000       28.2616       28.1113       25.6109       19.4274       11.3217       6.07757       2.13679      0.553332       0.00000       0.00000       0.00000       0.00000       0.00000       0.00000       0.00000       0.00000       0.00000       0.00000       0.00000       0.00000       0.00000       0.00000       0.00000       0.00000       0.00000       0.00000       0.00000       0.00000       0.00000       0.00000       0.00000       0.00000       0.00000       0.00000       0.00000       0.00000
   4  23 3544.5926    2.6548  2.8716 11.7763 -0.0092  0.0869   0.0799   0.2630    0.2617   0.0000   446.9900       4.02640      -17.0483      -1.14875       15.2131      -4.58113      -1.21622      -1.13859       0.00000       0.00000       0.00000       0.00000       0.00000       0.00000       0.00000       0.00000       0.00000       0.00000       0.00000       0.00000       0.00000       0.00000       0.00000       0.00000       0.00000       0.00000       0.00000       0.00000       0.00000       0.00000       0.00000       0.00000       0.00000       0.00000       0.00000       0.00000       35.4857       36.4211       29.7846       20.7702       12.0861       5.81499       2.18642      0.576046       0.00000       0.00000       0.00000       0.00000       0.00000       0.00000       0.00000       0.00000       0.00000       0.00000       0.00000       0.00000       0.00000       0.00000       0.00000       0.00000       0.00000       0.00000       0.00000       0.00000       0.00000       0.00000       0.00000       0.00000       0.00000       0.00000       0.00000       0.00000
   4  24 3681.6167    2.2950  4.1915  9.7760  0.0039  0.1043   0.0521   0.2872    0.6636   0.0000   538.6700      -10.3029      -31.3202       2.01030      -10.1830       6.58061      0.802760      0.155177       0.00000       0.00000       0.00000       0.00000       0.00000       0.00000       0.00000       0.00000       0.00000       0.00000       0.00000       0.00000       0.00000       0.00000       0.00000       0.00000       0.00000       0.00000       0.00000       0.00000       0.00000       0.00000       0.00000       0.00000       0.00000       0.00000       0.00000       0.00000       37.2633       41.4692       34.5874       23.0486       14.7216       6.74863       2.93920      0.755331       0.00000       0.00000       0.00000       0.00000       0.00000       0.00000       0.00000       0.00000       0.00000       0.00000       0.00000       0.00000       0.00000       0.00000       0.00000       0.00000       0.00000       0.00000       0.00000       0.00000       0.00000       0.00000       0.00000       0.00000       0.00000       0.00000       0.00000       0.00000
   4  26 3955.6933    1.5665  7.4821 10.0065  0.0028  0.1662   0.0324   0.4604    0.2481   0.0000   527.8611      -13.4218      -20.6434      -2.37937      -22.3519       1.93644      -3.84642       1.01895       0.00000       0.00000       0.00000       0.00000       0.00000       0.00000       0.00000       0.00000       0.00000       0.00000       0.00000       0.00000       0.00000       0.00000       0.00000       0.00000       0.00000       0.00000       0.00000       0.00000       0.00000       0.00000       0.00000       0.00000       0.00000       0.00000       0.00000       0.00000       58.8946       66.2642       55.8205       36.4218       22.9483       10.8343       4.76273       1.20881       0.00000       0.00000       0.00000       0.00000       0.00000       0.00000       0.00000       0.00000       0.00000       0.00000       0.00000       0.00000       0.00000       0.00000       0.00000       0.00000       0.00000       0.00000       0.00000       0.00000       0.00000       0.00000       0.00000       0.00000       0.00000       0.00000       0.00000       0.00000
   5   9 1685.8061    0.2455  0.2162  9.9719  0.0076  0.0401   0.0295   0.0811    0.0698   0.0000   413.9868      -23.6794      -13.2314      -14.2075      -5.06080      -1.94397      -1.53957       1.20665      0.138908     0.0500154       0.00000       0.00000       0.00000       0.00000       0.00000       0.00000       0.00000       0.00000       0.00000       0.00000       0.00000       0.00000       0.00000       0.00000       0.00000       0.00000       0.00000       0.00000       0.00000       0.00000       0.00000       0.00000       0.00000       0.00000       0.00000       0.00000       11.9063       11.8997       13.4754       9.02822       6.98590       4.27337       2.65607       1.02746      0.360187     0.0768222       0.00000       0.00000       0.00000       0.00000       0.00000       0.00000       0.00000       0.00000       0.00000       0.00000       0.00000       0.00000       0.00000       0.00000       0.00000       0.00000       0.00000       0.00000       0.00000       0.00000       0.00000       0.00000       0.00000       0.00000       0.00000       0.00000
   5  10 1823.3172    0.3874  0.3355  9.9331  0.0135  0.0325   0.0295   0.0748    0.0935   0.0000   455.4592      -11.7722       29.1841      -15.4440       4.45225       4.87091       2.14680     -0.314819     0.0961584     0.0746360       0.00000       0.00000       0.00000       0.00000       0.00000       0.00000       0.00000       0.00000       0.00000       0.00000       0.00000       0.00000       0.00000       0.00000       0.00000       0.00000       0.00000       0.00000       0.00000       0.00000       0.00000       0.00000       0.00000       0.00000       0.00000       0.00000       11.6604       11.3684       9.75195       8.20784       5.43416       3.14269       1.73680      0.638521      0.181034     0.0453435       0.00000       0.00000       0.00000       0.00000       0.00000       0.00000       0.00000       0.00000       0.00000       0.00000       0.00000       0.00000       0.00000       0.00000       0.00000       0.00000       0.00000       0.00000       0.00000       0.00000       0.00000       0.00000       0.00000       0.00000       0.00000       0.00000
   5  11 1960.5235    0.5488  0.5464 10.1314 -0.0039  0.0666   0.0339   0.0893    0.1258   0.0000   435.1259       14.3992       3.23898      -20.1716       2.77606       2.00632      -1.93450     -0.751550     0.0522062     -0.132615       0.00000       0.00000       0.00000       0.00000       0.00000       0.00000       0.00000       0.00000       0.00000       0.00000       0.00000       0.00000       0.00000       0.00000       0.00000       0.00000       0.00000       0.00000       0.00000       0.00000       0.00000       0.00000       0.00000       0.00000       0.00000       0.00000       18.4958       16.8074       21.3221       12.7954       11.0302       6.81803       3.10902       1.65271      0.576392     0.0900903       0.00000       0.00000       0.00000       0.00000       0.00000       0.00000       0.00000       0.00000       0.00000       0.00000       0.00000       0.00000       0.00000       0.00000       0.00000       0.00000       0.00000       0.00000       0.00000       0.00000       0.00000       0.00000       0.00000       0.00000       0.00000       0.00000
   5  12 2098.4614    0.7122  0.5524 10.4422 -0.0211  0.0668   0.0423   0.0768    0.1470   0.0000   441.6027      -18.7514      -1.21060       1.67464       8.89704      -4.04540      -3.67334      0.660697      0.266916    0.00644546       0.00000       0.00000       0.00000       0.00000       0.00000       0.00000       0.00000       0.00000       0.00000       0.00000       0.00000       0.00000       0.00000       0.00000       0.00000       0.00000       0.00000       0.00000       0.00000       0.00000       0.00000       0.00000       0.00000       0.00000       0.00000       0.00000       19.8201       25.0632       20.6622       14.7437       10.4146       4.97940       3.05752       1.04047      0.477794      0.114927       0.00000       0.00000       0.00000       0.00000       0.00000       0.00000       0.00000       0.00000       0.00000       0.00000       0.00000       0.00000       0.00000       0.00000       0.00000       0.00000       0.00000       0.00000       0.00000       0.00000       0.00000       0.00000       0.00000       0.00000       0.00000       0.00000
   5  13 2235.4109    1.0272  0.6939 10.0872 -0.0047  0.0418   0.0541   0.1144    0.2899   0.0000   443.6009      -2.73603       1.38501       7.96997      -6.04688       6.42966     -0.882328     -0.993218     -0.128772     0.0243519       0.00000       0.00000       0.00000       0.00000       0.00000       0.00000       0.00000       0.00000       0.00000       0.00000       0.00000       0.00000       0.00000       0.00000       0.00000       0.00000       0.00000       0.00000       0.00000       0.00000       0.00000       0.00000       0.00000       0.00000       0.00000       0.00000       12.5368       13.1305       10.6238       9.31613       7.08434       4.07416       1.85373      0.726239      0.245296     0.0602184       0.00000       0.00000       0.00000       0.00000       0.00000       0.00000       0.00000       0.00000       0.00000       0.00000       0.00000       0.00000       0.00000       0.00000       0.00000       0.00000       0.00000       0.00000       0.00000       0.00000       0.00000       0.00000       0.00000       0.00000       0.00000       0.00000
   5  14 2371.0080    1.3773  0.7549 10.7224 -0.0005  0.0383   0.0620   0.0997    0.2760   0.0000   422.8736      -8.59172       19.4289       1.96070      -11.7253     -0.353776      0.657349     -0.600567      0.410124    -0.0665991       0.00000       0.00000       0.00000       0.00000       0.00000       0.00000       0.00000       0.00000       0.00000       0.00000       0.00000       0.00000       0.00000       0.00000       0.00000       0.00000       0.00000       0.00000       0.00000       0.00000       0.00000       0.00000       0.00000       0.00000       0.00000       0.00000       11.4102       13.0514       11.4482       8.62373       6.17972       3.41094       1.90686      0.723193      0.283086     0.0640800       0.00000       0.00000       0.00000       0.00000       0.00000       0.00000       0.00000       0.00000       0.00000       0.00000       0.00000       0.00000       0.00000       0.00000       0.00000       0.00000       0.00000       0.00000       0.00000       0.00000       0.00000       0.00000       0.00000       0.00000       0.00000       0.00000
   5  15 2505.9856    1.8858  0.7808 10.3269 -0.0007  0.0404   0.0789   0.0881    0.5276   0.0000   441.0133      -13.6172       4.33507    -0.0537714      -5.09001     -0.864759      0.582554     -0.204755    -0.0765994      0.103156       0.00000       0.00000       0.00000       0.00000       0.00000       0.00000       0.00000       0.00000       0.00000       0.00000       0.00000       0.00000       0.00000       0.00000       0.00000       0.00000       0.00000       0.00000       0.00000       0.00000       0.00000       0.00000       0.00000       0.00000       0.00000       0.00000       12.4769       12.8140       12.4388       9.99164       5.63364       3.68135       2.12382      0.892616      0.259208     0.0609371       0.00000       0.00000       0.00000       0.00000       0.00000       0.00000       0.00000       0.00000       0.00000       0.00000       0.00000       0.00000       0.00000       0.00000       0.00000       0.00000       0.00000       0.00000       0.00000       0.00000       0.00000       0.00000       0.00000       0.00000       0.00000       0.00000
   5  16 2641.1969    2.3550  0.9696 10.1518 -0.0006  0.0420   0.0995   0.1114    1.4429   0.0000   421.4177       21.0361       8.75530       2.48245       17.7608       7.69720      -1.34280     -0.164576      0.252366   -0.00318489       0.00000       0.00000       0.00000       0.00000       0.00000       0.00000       0.00000       0.00000       0.00000       0.00000       0.00000       0.00000       0.00000       0.00000       0.00000       0.00000       0.00000       0.00000       0.00000       0.00000       0.00000       0.00000       0.00000       0.00000       0.00000       0.00000       13.0304       13.7245       12.0610       10.1734       6.99571       3.95742       2.09829      0.797816      0.284383     0.0652019       0.00000       0.00000       0.00000       0.00000       0.00000       0.00000       0.00000       0.00000       0.00000       0.00000       0.00000       0.00000       0.00000       0.00000       0.00000       0.00000       0.00000       0.00000       0.00000       0.00000       0.00000       0.00000       0.00000       0.00000       0.00000       0.00000
   5  17 2777.1495    2.7764  0.8733 10.5978 -0.0153  0.0399   0.1184   0.1085    2.5083   0.0000   431.1719       18.7077       27.0440      -13.7162      -4.14382       3.18221     -0.547787      0.453740     0.0133739      0.153790       0.00000       0.00000       0.00000       0.00000       0.00000       0.00000       0.00000       0.00000       0.00000       0.00000       0.00000       0.00000       0.00000       0.00000       0.00000       0.00000       0.00000       0.00000       0.00000       0.00000       0.00000       0.00000       0.00000       0.00000       0.00000       0.00000       13.1621       14.9972       12.8701       9.33675       6.28166       3.60874       1.76203      0.750027      0.264757     0.0646096       0.00000       0.00000       0.00000       0.00000       0.00000       0.00000       0.00000       0.00000       0.00000       0.00000       0.00000       0.00000       0.00000       0.00000       0.00000       0.00000       0.00000       0.00000       0.00000       0.00000       0.00000       0.00000       0.00000       0.00000       0.00000       0.00000
   5  18 2913.7524    3.4577  0.8129 12.2462 -0.0063  0.0467   0.1472   0.0981    0.5335   0.0000   438.1024       14.4515      -7.27483      -7.63515      -12.2322      -4.50090      0.473662    -0.0848976     -0.138420    -0.0735116       0.00000       0.00000       0.00000       0.00000       0.00000       0.00000       0.00000       0.00000       0.00000       0.00000       0.00000       0.00000       0.00000       0.00000       0.00000       0.00000       0.00000       0.00000       0.00000       0.00000       0.00000       0.00000       0.00000       0.00000       0.00000       0.00000       13.2635       14.3291       15.3225       8.87176       7.70697       4.58018       1.74624       1.07568      0.404696     0.0710076       0.00000       0.00000       0.00000       0.00000       0.00000       0.00000       0.00000       0.00000       0.00000       0.00000       0.00000       0.00000       0.00000       0.00000       0.00000       0.00000       0.00000       0.00000       0.00000       0.00000       0.00000       0.00000       0.00000       0.00000       0.00000       0.00000
   5  19 3049.8322    4.0125  0.8249 12.5027  0.0006  0.0518   0.1747   0.1057    0.6469   0.0000   432.3740      -14.5583       13.9246       3.28724      -6.26552       3.60896     -0.136208      0.714451    -0.0873587    -0.0356758       0.00000       0.00000       0.00000       0.00000       0.00000       0.00000       0.00000       0.00000       0.00000       0.00000       0.00000       0.00000       0.00000       0.00000       0.00000       0.00000       0.00000       0.00000       0.00000       0.00000       0.00000       0.00000       0.00000       0.00000       0.00000       0.00000       12.3342       16.7166       13.2610       12.8923       6.36221       4.88593       2.68672       1.27201      0.322291      0.108322       0.00000       0.00000       0.00000       0.00000       0.00000       0.00000       0.00000       0.00000       0.00000       0.00000       0.00000       0.00000       0.00000       0.00000       0.00000       0.00000       0.00000       0.00000       0.00000       0.00000       0.00000       0.00000       0.00000       0.00000       0.00000       0.00000
   5  20 3186.0629    4.0602  1.2891  8.3691 -0.0084  0.0538   0.1588   0.1339  159.2405   0.0000   438.9648       25.6205       23.0480      -14.1215       7.05123      -2.98144     -0.391205     -0.167900    -0.0943171      0.107525       0.00000       0.00000       0.00000       0.00000       0.00000       0.00000       0.00000       0.00000       0.00000       0.00000       0.00000       0.00000       0.00000       0.00000       0.00000       0.00000       0.00000       0.00000       0.00000       0.00000       0.00000       0.00000       0.00000       0.00000       0.00000       0.00000       16.7310       18.3742       16.6308       12.3258       8.95633       5.23614       2.52719       1.14620      0.394320     0.0865769       0.00000       0.00000       0.00000       0.00000       0.00000       0.00000       0.00000       0.00000       0.00000       0.00000       0.00000       0.00000       0.00000       0.00000       0.00000       0.00000       0.00000       0.00000       0.00000       0.00000       0.00000       0.00000       0.00000       0.00000       0.00000       0.00000
   5  21 3322.5270    3.6690  1.7242  9.0183  0.0002  0.0603   0.1198   0.1658    5.4096   0.0000   405.1119       24.6683       11.0434       3.21012      0.589415       5.30168       2.85705     -0.878368     -0.272865     -0.143591       0.00000       0.00000       0.00000       0.00000       0.00000       0.00000       0.00000       0.00000       0.00000       0.00000       0.00000       0.00000       0.00000       0.00000       0.00000       0.00000       0.00000       0.00000       0.00000       0.00000       0.00000       0.00000       0.00000       0.00000       0.00000       0.00000       16.4820       20.0315       17.0418       13.7128       9.39992       5.70587       2.82040       1.27157      0.428936      0.110400       0.00000       0.00000       0.00000       0.00000       0.00000       0.00000       0.00000       0.00000       0.00000       0.00000       0.00000       0.00000       0.00000       0.00000       0.00000       0.00000       0.00000       0.00000       0.00000       0.00000       0.00000       0.00000       0.00000       0.00000       0.00000       0.00000
   5  22 3459.5200    2.9659  2.2122 11.6999 -0.0106  0.0754   0.0909   0.1808    0.4923   0.0000   440.0581      -45.1979       37.9301       13.9866       1.87263      -6.94000       1.25738      0.649504       1.24637     -0.276630       0.00000       0.00000       0.00000       0.00000       0.00000       0.00000       0.00000       0.00000       0.00000       0.00000       0.00000       0.00000       0.00000       0.00000       0.00000       0.00000       0.00000       0.00000       0.00000       0.00000       0.00000       0.00000       0.00000       0.00000       0.00000       0.00000       21.6921       23.2382       22.1808       17.8939       11.6271       7.58826       3.90436       1.76608      0.558736      0.126271       0.00000       0.00000       0.00000       0.00000       0.00000       0.00000       0.00000       0.00000       0.00000       0.00000       0.00000       0.00000       0.00000       0.00000       0.00000       0.00000       0.00000       0.00000       0.00000       0.00000       0.00000       0.00000       0.00000       0.00000       0.00000       0.00000
   5  23 3596.5470    2.6258  3.4536 10.2805 -0.0015  0.0879   0.0617   0.2283    0.7205   0.0000   428.6427       3.01869       22.8422       26.5557       12.7997       6.78290     0.0526171     0.0926568     -0.131699     0.0438691       0.00000       0.00000       0.00000       0.00000       0.00000       0.00000       0.00000       0.00000       0.00000       0.00000       0.00000       0.00000       0.00000       0.00000       0.00000       0.00000       0.00000       0.00000       0.00000       0.00000       0.00000       0.00000       0.00000       0.00000       0.00000       0.00000       25.1845       29.2606       25.0588       20.5132       13.9884       8.61679       4.09391       1.89985      0.621349      0.152990       0.00000       0.00000       0.00000       0.00000       0.00000       0.00000       0.00000       0.00000       0.00000       0.00000       0.00000       0.00000       0.00000       0.00000       0.00000       0.00000       0.00000       0.00000       0.00000       0.00000       0.00000       0.00000       0.00000       0.00000       0.00000       0.00000
   5  24 3733.8666    2.0970  4.7750 10.4304 -0.0019  0.1106   0.0428   0.2944    0.3086   0.0000   465.4259      -3.94532      -24.5272      -9.13426       4.70557      -23.5457       5.06697       4.39378     -0.598248     -0.130590       0.00000       0.00000       0.00000       0.00000       0.00000       0.00000       0.00000       0.00000       0.00000       0.00000       0.00000       0.00000       0.00000       0.00000       0.00000       0.00000       0.00000       0.00000       0.00000       0.00000       0.00000       0.00000       0.00000       0.00000       0.00000       0.00000       31.0884       35.2967       33.4708       24.8264       17.8564       10.8825       5.25896       2.51405      0.876722      0.188969       0.00000       0.00000       0.00000       0.00000       0.00000       0.00000       0.00000       0.00000       0.00000       0.00000       0.00000       0.00000       0.00000       0.00000       0.00000       0.00000       0.00000       0.00000       0.00000       0.00000       0.00000       0.00000       0.00000       0.00000       0.00000       0.00000
   5  25 3871.6571    1.7320  6.2794 10.2180 -0.0084  0.1289   0.0309   0.3589    0.2031   0.0000   420.1962       90.0370       16.3264      -16.1838       25.0221       4.90435      -8.37374      -3.50514     -0.206685      0.177642       0.00000       0.00000       0.00000       0.00000       0.00000       0.00000       0.00000       0.00000       0.00000       0.00000       0.00000       0.00000       0.00000       0.00000       0.00000       0.00000       0.00000       0.00000       0.00000       0.00000       0.00000       0.00000       0.00000       0.00000       0.00000       0.00000       37.2467       44.2983       38.6929       30.0797       20.5822       12.4949       6.23668       2.81979      0.962968      0.229788       0.00000       0.00000       0.00000       0.00000       0.00000       0.00000       0.00000       0.00000       0.00000       0.00000       0.00000       0.00000       0.00000       0.00000       0.00000       0.00000       0.00000       0.00000       0.00000       0.00000       0.00000       0.00000       0.00000       0.00000       0.00000       0.00000
   6  11 2004.0278    0.5705  0.4191 10.1594 -0.0022  0.0474   0.0349   0.0653    0.1036   0.0000   446.0393       6.38624      -10.3072       5.13464       3.42663      -1.68440    -0.0774124      0.268406     -0.362856      0.115664     -0.144315   -0.00814679       0.00000       0.00000       0.00000       0.00000       0.00000       0.00000       0.00000       0.00000       0.00000       0.00000       0.00000       0.00000       0.00000       0.00000       0.00000       0.00000       0.00000       0.00000       0.00000       0.00000       0.00000       0.00000       0.00000       0.00000       12.2759       9.92630       11.8256       12.3582       7.14309       4.30252       3.47878       2.15459      0.954254      0.287199     0.0725127     0.0158170       0.00000       0.00000       0.00000       0.00000       0.00000       0.00000       0.00000       0.00000       0.00000       0.00000       0.00000       0.00000       0.00000       0.00000       0.00000       0.00000       0.00000       0.00000       0.00000       0.00000       0.00000       0.00000       0.00000       0.00000
   6  12 2142.4589    0.8199  0.6697  9.8666 -0.0029  0.0380   0.0353   0.0760    0.1934   0.0000   447.9034      -9.04990       32.7137       5.99758      -6.09054       1.98334     -0.657412      -1.47227     -0.578342      0.201859     0.0552451    0.00275928       0.00000       0.00000       0.00000       0.00000       0.00000       0.00000       0.00000       0.00000       0.00000       0.00000       0.00000       0.00000       0.00000       0.00000       0.00000       0.00000       0.00000       0.00000       0.00000       0.00000       0.00000       0.00000       0.00000       0.00000       9.07235       11.0679       10.2420       8.39630       5.96052       4.60948       2.34329       1.30876      0.581029      0.262626     0.0709560     0.0161135       0.00000       0.00000       0.00000       0.00000       0.00000       0.00000       0.00000       0.00000       0.00000       0.00000       0.00000       0.00000       0.00000       0.00000       0.00000       0.00000       0.00000       0.00000       0.00000       0.00000       0.00000       0.00000       0.00000       0.00000
   6  14 2415.4996    1.6139  0.8278 10.4298 -0.0037  0.0357   0.0626   0.0902    0.3658   0.0000   435.6881      0.279948       15.0322      -19.5984       4.89006      0.592173      -1.78926      0.442106     -0.997015      0.220034    -0.0456957    0.00767337       0.00000       0.00000       0.00000       0.00000       0.00000       0.00000       0.00000       0.00000       0.00000       0.00000       0.00000       0.00000       0.00000       0.00000       0.00000       0.00000       0.00000       0.00000       0.00000       0.00000       0.00000       0.00000       0.00000       0.00000       9.38471       10.7149       9.36443       8.32184       6.18216       3.93849       2.34719       1.28731      0.523431      0.205725     0.0619837     0.0141954       0.00000       0.00000       0.00000       0.00000       0.00000       0.00000       0.00000       0.00000       0.00000       0.00000       0.00000       0.00000       0.00000       0.00000       0.00000       0.00000       0.00000       0.00000       0.00000       0.00000       0.00000       0.00000       0.00000       0.00000
   6  15 2551.0120    1.9794  0.8418 11.4213 -0.0044  0.0438   0.0788   0.0960    0.2962   0.0000   458.0810       7.47582       3.20119       5.71202      0.386641       2.26601       1.23761     -0.103000     -0.181475      0.391659    -0.0403938    0.00334498       0.00000       0.00000       0.00000       0.00000       0.00000       0.00000       0.00000       0.00000       0.00000       0.00000       0.00000       0.00000       0.00000       0.00000       0.00000       0.00000       0.00000       0.00000       0.00000       0.00000       0.00000       0.00000       0.00000       0.00000       12.4096       13.6829       11.1059       10.2125       8.24225       5.28220       3.25123       1.36925      0.704360      0.206078     0.0744552     0.0167192       0.00000       0.00000       0.00000       0.00000       0.00000       0.00000       0.00000       0.00000       0.00000       0.00000       0.00000       0.00000       0.00000       0.00000       0.00000       0.00000       0.00000       0.00000       0.00000       0.00000       0.00000       0.00000       0.00000       0.00000
   6  16 2687.0106    2.2748  0.9368 11.5976 -0.0019  0.0393   0.0842   0.1061    0.2936   0.0000   430.1352       17.3044       7.42715       1.34928     -0.696655       1.16944      0.563143      -1.13014     0.0279904      0.154133    -0.0604608    0.00904190       0.00000       0.00000       0.00000       0.00000       0.00000       0.00000       0.00000       0.00000       0.00000       0.00000       0.00000       0.00000       0.00000       0.00000       0.00000       0.00000       0.00000       0.00000       0.00000       0.00000       0.00000       0.00000       0.00000       0.00000       9.67431       10.2977       11.1015       8.74993       6.05996       4.37475       2.53498       1.41430      0.668588      0.268810     0.0738219     0.0142121       0.00000       0.00000       0.00000       0.00000       0.00000       0.00000       0.00000       0.00000       0.00000       0.00000       0.00000       0.00000       0.00000       0.00000       0.00000       0.00000       0.00000       0.00000       0.00000       0.00000       0.00000       0.00000       0.00000       0.00000
   6  17 2823.6326    3.1104  0.9163 12.1369  0.0074  0.0440   0.1205   0.0985    0.3357   0.0000   428.1797      -16.2496       7.48057       10.0626       5.06793     -0.756095      -3.08783     -0.944573     -0.300784    -0.0688530    -0.0425625    0.00848987       0.00000       0.00000       0.00000       0.00000       0.00000       0.00000       0.00000       0.00000       0.00000       0.00000       0.00000       0.00000       0.00000       0.00000       0.00000       0.00000       0.00000       0.00000       0.00000       0.00000       0.00000       0.00000       0.00000       0.00000       11.0980       11.5401       11.8465       9.31126       7.24190       5.19488       2.87819       1.46436      0.690648      0.290429     0.0786344     0.0149940       0.00000       0.00000       0.00000       0.00000       0.00000       0.00000       0.00000       0.00000       0.00000       0.00000       0.00000       0.00000       0.00000       0.00000       0.00000       0.00000       0.00000       0.00000       0.00000       0.00000       0.00000       0.00000       0.00000       0.00000
   6  18 2960.6448    4.0558  0.7368 12.1785 -0.0109  0.0365   0.1711   0.0803    0.5623   0.0000   443.3355      -15.0411       3.09112       8.28292       4.75816      -1.41631      -3.34256       1.30534      0.970428    -0.0222068    -0.0407250    0.00364032       0.00000       0.00000       0.00000       0.00000       0.00000       0.00000       0.00000       0.00000       0.00000       0.00000       0.00000       0.00000       0.00000       0.00000       0.00000       0.00000       0.00000       0.00000       0.00000       0.00000       0.00000       0.00000       0.00000       0.00000       9.89511       11.7241       9.94208       8.59664       6.37585       3.92993       2.55493       1.12093      0.587195      0.175208     0.0654225     0.0147635       0.00000       0.00000       0.00000       0.00000       0.00000       0.00000       0.00000       0.00000       0.00000       0.00000       0.00000       0.00000       0.00000       0.00000       0.00000       0.00000       0.00000       0.00000       0.00000       0.00000       0.00000       0.00000       0.00000       0.00000
   6  19 3097.1968    3.7992  1.0645 12.3574 -0.0027  0.0449   0.1405   0.1126    0.5274   0.0000   443.5107       6.83609       17.7906      -15.9756       1.45531       1.32730      -3.40664      0.762036     -0.548056      0.254413     0.0601763    -0.0204027       0.00000       0.00000       0.00000       0.00000       0.00000       0.00000       0.00000       0.00000       0.00000       0.00000       0.00000       0.00000       0.00000       0.00000       0.00000       0.00000       0.00000       0.00000       0.00000       0.00000       0.00000       0.00000       0.00000       0.00000       11.3048       13.9219       11.6149       10.4592       7.45939       4.91402       2.99321       1.50247      0.703814      0.254524     0.0813529     0.0198209       0.00000       0.00000       0.00000       0.00000       0.00000       0.00000       0.00000       0.00000       0.00000       0.00000       0.00000       0.00000       0.00000       0.00000       0.00000       0.00000       0.00000       0.00000       0.00000       0.00000       0.00000       0.00000       0.00000       0.00000
   6  20 3233.8754    3.7676  1.2569 12.1933 -0.0070  0.0540   0.1395   0.1331    0.7692   0.0000   440.4468       26.2013       29.4230      -8.78722      -18.9516      -3.72215      0.185357       1.60843     -0.535844     -0.350904    -0.0988804     0.0170009       0.00000       0.00000       0.00000       0.00000       0.00000       0.00000       0.00000       0.00000       0.00000       0.00000       0.00000       0.00000       0.00000       0.00000       0.00000       0.00000       0.00000       0.00000       0.00000       0.00000       0.00000       0.00000       0.00000       0.00000       11.6351       14.8425       12.6763       11.2287       8.66586       5.73274       3.31033       1.92469      0.721982      0.328631      0.101003     0.0239874       0.00000       0.00000       0.00000       0.00000       0.00000       0.00000       0.00000       0.00000       0.00000       0.00000       0.00000       0.00000       0.00000       0.00000       0.00000       0.00000       0.00000       0.00000       0.00000       0.00000       0.00000       0.00000       0.00000       0.00000
   6  21 3370.9247    3.4903  1.8722 11.4019  0.0037  0.0611   0.0956   0.1527    0.6265   0.0000   424.5117       11.8917       4.12756      -17.1793       13.3201       1.73912       2.27251       3.84624      0.368777    -0.0980168     -0.156113     0.0171147       0.00000       0.00000       0.00000       0.00000       0.00000       0.00000       0.00000       0.00000       0.00000       0.00000       0.00000       0.00000       0.00000       0.00000       0.00000       0.00000       0.00000       0.00000       0.00000       0.00000       0.00000       0.00000       0.00000       0.00000       16.6825       16.7125       17.1496       13.4724       10.6921       7.31690       4.28892       2.07607       1.01595      0.384838      0.116192     0.0195825       0.00000       0.00000       0.00000       0.00000       0.00000       0.00000       0.00000       0.00000       0.00000       0.00000       0.00000       0.00000       0.00000       0.00000       0.00000       0.00000       0.00000       0.00000       0.00000       0.00000       0.00000       0.00000       0.00000       0.00000
   6  22 3508.3636    2.8499  2.4963 11.8592 -0.0058  0.0798   0.0798   0.1927    0.3345   0.0000   464.2016       22.2051       10.3647      -35.6083      -9.73557     -0.951338      -3.20399      -1.97640     -0.651565    -0.0954329     -0.214519    -0.0350667       0.00000       0.00000       0.00000       0.00000       0.00000       0.00000       0.00000       0.00000       0.00000       0.00000       0.00000       0.00000       0.00000       0.00000       0.00000       0.00000       0.00000       0.00000       0.00000       0.00000       0.00000       0.00000       0.00000       0.00000       22.8662       23.9279       20.9417       18.4397       14.9307       10.3471       5.75569       2.71323       1.19988      0.454629      0.138303     0.0281234       0.00000       0.00000       0.00000       0.00000       0.00000       0.00000       0.00000       0.00000       0.00000       0.00000       0.00000       0.00000       0.00000       0.00000       0.00000       0.00000       0.00000       0.00000       0.00000       0.00000       0.00000       0.00000       0.00000       0.00000
   6  23 3645.9329    2.4080  3.6049 10.7036 -0.0048  0.0918   0.0508   0.2258    0.3567   0.0000   473.5091       12.2998       24.1392       16.5175      -30.1871      -13.8505      -10.0284       2.48003      0.240506     -0.468171     -0.205797     0.0269752       0.00000       0.00000       0.00000       0.00000       0.00000       0.00000       0.00000       0.00000       0.00000       0.00000       0.00000       0.00000       0.00000       0.00000       0.00000       0.00000       0.00000       0.00000       0.00000       0.00000       0.00000       0.00000       0.00000       0.00000       21.4587       25.9937       25.4674       18.8531       16.4340       9.93504       6.03151       3.52626       1.38065      0.599588      0.205874     0.0373358       0.00000       0.00000       0.00000       0.00000       0.00000       0.00000       0.00000       0.00000       0.00000       0.00000       0.00000       0.00000       0.00000       0.00000       0.00000       0.00000       0.00000       0.00000       0.00000       0.00000       0.00000       0.00000       0.00000       0.00000
   6  24 3783.6238    2.0148  6.0975 10.1652  0.0003  0.1181   0.0337   0.3217    0.2334   0.0000   470.4244       48.5435       8.40001      -57.1205       9.60881       9.24558       2.11859      -1.85272      0.811898      0.298803     -0.119588    -0.0278933       0.00000       0.00000       0.00000       0.00000       0.00000       0.00000       0.00000       0.00000       0.00000       0.00000       0.00000       0.00000       0.00000       0.00000       0.00000       0.00000       0.00000       0.00000       0.00000       0.00000       0.00000       0.00000       0.00000       0.00000       27.9559       32.8681       31.6292       26.6007       20.0410       12.9575       8.11347       4.29618       1.98182      0.764453      0.246605     0.0499773       0.00000       0.00000       0.00000       0.00000       0.00000       0.00000       0.00000       0.00000       0.00000       0.00000       0.00000       0.00000       0.00000       0.00000       0.00000       0.00000       0.00000       0.00000       0.00000       0.00000       0.00000       0.00000       0.00000       0.00000
   6  25 3921.8984    1.7060  6.9884  9.9769 -0.0019  0.1294   0.0269   0.3505    0.1854   0.0000   438.6144      -32.7683       19.7649      -31.2021      -16.5271       2.75387       7.26651       5.88950     -0.548000       1.20827     0.0244747    -0.0596559       0.00000       0.00000       0.00000       0.00000       0.00000       0.00000       0.00000       0.00000       0.00000       0.00000       0.00000       0.00000       0.00000       0.00000       0.00000       0.00000       0.00000       0.00000       0.00000       0.00000       0.00000       0.00000       0.00000       0.00000       31.5345       37.0346       35.1148       29.6854       22.0574       14.6594       8.95001       5.03442       2.20703      0.877894      0.266736     0.0546784       0.00000       0.00000       0.00000       0.00000       0.00000       0.00000       0.00000       0.00000       0.00000       0.00000       0.00000       0.00000       0.00000       0.00000       0.00000       0.00000       0.00000       0.00000       0.00000       0.00000       0.00000       0.00000       0.00000       0.00000
   6  26 4060.1133    1.3730  9.1190 10.0079 -0.0016  0.1621   0.0216   0.4621    0.1302   0.0000   489.0786       42.3473       37.3893      -5.92733       27.5796       23.1599       3.52472      -2.20431    -0.0853159     -0.754742     0.0275019     0.0570483       0.00000       0.00000       0.00000       0.00000       0.00000       0.00000       0.00000       0.00000       0.00000       0.00000       0.00000       0.00000       0.00000       0.00000       0.00000       0.00000       0.00000       0.00000       0.00000       0.00000       0.00000       0.00000       0.00000       0.00000       40.5628       49.2132       45.2125       37.9982       27.9190       18.6548       11.5583       5.55566       2.91609       1.03963      0.336583     0.0707136       0.00000       0.00000       0.00000       0.00000       0.00000       0.00000       0.00000       0.00000       0.00000       0.00000       0.00000       0.00000       0.00000       0.00000       0.00000       0.00000       0.00000       0.00000       0.00000       0.00000       0.00000       0.00000       0.00000       0.00000
   6  28 4337.7226    0.9870 13.1940  9.8115 -0.0002  0.2356   0.0159   0.6751    0.0984   0.0000   362.9031       66.8594      -21.8971      -56.8161       5.20243      -16.0711      -5.23880       15.0963       3.25858      0.335729     -0.647082     0.0169573       0.00000       0.00000       0.00000       0.00000       0.00000       0.00000       0.00000       0.00000       0.00000       0.00000       0.00000       0.00000       0.00000       0.00000       0.00000       0.00000       0.00000       0.00000       0.00000       0.00000       0.00000       0.00000       0.00000       0.00000       57.6677       68.4149       64.5703       54.1933       40.8935       27.2553       16.3560       8.72940       3.98815       1.56641      0.496356      0.100949       0.00000       0.00000       0.00000       0.00000       0.00000       0.00000       0.00000       0.00000       0.00000       0.00000       0.00000       0.00000       0.00000       0.00000       0.00000       0.00000       0.00000       0.00000       0.00000       0.00000       0.00000       0.00000       0.00000       0.00000
   7   8 1627.4511    0.2291  0.1585 10.0220  0.0177  0.0214   0.0229   0.0527    0.0552   0.0000   441.7154       7.03234       9.61034       3.12366      -3.12969       1.41606     -0.622115     -0.395713     0.0105528      0.228070    -0.0445410     0.0360494   0.000273519    0.00250107       0.00000       0.00000       0.00000       0.00000       0.00000       0.00000       0.00000       0.00000       0.00000       0.00000       0.00000       0.00000       0.00000       0.00000       0.00000       0.00000       0.00000       0.00000       0.00000       0.00000       0.00000       0.00000       4.52427       5.07250       5.25425       4.70592       3.29421       2.45482       1.73163       1.00681      0.505600      0.288620      0.109523     0.0412408     0.0106777    0.00224251       0.00000       0.00000       0.00000       0.00000       0.00000       0.00000       0.00000       0.00000       0.00000       0.00000       0.00000       0.00000       0.00000       0.00000       0.00000       0.00000       0.00000       0.00000       0.00000       0.00000       0.00000       0.00000
   7  10 1906.8027    0.5200  0.3917 10.2480 -0.0081  0.0362   0.0322   0.0700    0.0850   0.0000   441.5846       11.5895       7.27605       5.92721      -12.1795      -2.87492       1.74150      0.226762    -0.0483211     -0.297113      0.133474    -0.0547616     0.0382518   -0.00314255       0.00000       0.00000       0.00000       0.00000       0.00000       0.00000       0.00000       0.00000       0.00000       0.00000       0.00000       0.00000       0.00000       0.00000       0.00000       0.00000       0.00000       0.00000       0.00000       0.00000       0.00000       0.00000       7.85768       10.2685       9.60453       7.15419       6.02677       3.79784       2.43908       1.37995      0.723800      0.354035      0.151146     0.0589668     0.0186987    0.00302315       0.00000       0.00000       0.00000       0.00000       0.00000       0.00000       0.00000       0.00000       0.00000       0.00000       0.00000       0.00000       0.00000       0.00000       0.00000       0.00000       0.00000       0.00000       0.00000       0.00000       0.00000       0.00000
   7  11 2045.8015    0.7356  0.4796 10.0281 -0.0040  0.0287   0.0380   0.0684    0.1254   0.0000   445.5953       2.60244       5.17138      -5.87689       6.20500       2.92450     -0.392035      0.131805      0.822034      0.637820    -0.0513377   -0.00329514    0.00887669    0.00106454       0.00000       0.00000       0.00000       0.00000       0.00000       0.00000       0.00000       0.00000       0.00000       0.00000       0.00000       0.00000       0.00000       0.00000       0.00000       0.00000       0.00000       0.00000       0.00000       0.00000       0.00000       0.00000       6.51850       7.85889       7.02781       6.62645       4.62001       3.37355       1.98457       1.35894      0.722412      0.333435      0.127077     0.0486639     0.0119466    0.00291671       0.00000       0.00000       0.00000       0.00000       0.00000       0.00000       0.00000       0.00000       0.00000       0.00000       0.00000       0.00000       0.00000       0.00000       0.00000       0.00000       0.00000       0.00000       0.00000       0.00000       0.00000       0.00000
   7  12 2184.5193    0.9120  0.7238 10.1614 -0.0018  0.0360   0.0355   0.0811    0.1700   0.0000   431.7297       6.83677       12.9448       5.46401      -3.04066      -6.94640      -5.22969     0.0561140       1.65737      0.134620     -0.247261    -0.0180060     0.0560946    0.00282202       0.00000       0.00000       0.00000       0.00000       0.00000       0.00000       0.00000       0.00000       0.00000       0.00000       0.00000       0.00000       0.00000       0.00000       0.00000       0.00000       0.00000       0.00000       0.00000       0.00000       0.00000       0.00000       7.14509       8.85720       8.98890       7.08543       5.96847       4.02741       2.58340       1.67419      0.883317      0.431278      0.170534     0.0660539     0.0196423    0.00350303       0.00000       0.00000       0.00000       0.00000       0.00000       0.00000       0.00000       0.00000       0.00000       0.00000       0.00000       0.00000       0.00000       0.00000       0.00000       0.00000       0.00000       0.00000       0.00000       0.00000       0.00000       0.00000
   7  13 2322.1303    1.2009  0.7307 10.7455 -0.0029  0.0367   0.0481   0.0902    0.1755   0.0000   435.2129      -3.49362      -4.71841      -3.66464      -1.86270      0.552294      0.477275       1.11185     -0.253901      0.165764      0.162486     0.0210805    -0.0316168   -0.00191898       0.00000       0.00000       0.00000       0.00000       0.00000       0.00000       0.00000       0.00000       0.00000       0.00000       0.00000       0.00000       0.00000       0.00000       0.00000       0.00000       0.00000       0.00000       0.00000       0.00000       0.00000       0.00000       9.68387       11.8385       11.0337       9.05809       6.48727       4.49878       2.67454       1.58519      0.879621      0.355005      0.169245     0.0583883     0.0156464    0.00287149       0.00000       0.00000       0.00000       0.00000       0.00000       0.00000       0.00000       0.00000       0.00000       0.00000       0.00000       0.00000       0.00000       0.00000       0.00000       0.00000       0.00000       0.00000       0.00000       0.00000       0.00000       0.00000
   7  14 2458.0816    1.5190  0.8738 11.1575 -0.0042  0.0452   0.0575   0.0946    0.2225   0.0000   441.0472      -17.6615       6.44834       9.29836       1.11020       1.22323      -6.09653      -3.52957       1.46628      0.353693     -0.266792    -0.0174101     0.0137028   -0.00806945       0.00000       0.00000       0.00000       0.00000       0.00000       0.00000       0.00000       0.00000       0.00000       0.00000       0.00000       0.00000       0.00000       0.00000       0.00000       0.00000       0.00000       0.00000       0.00000       0.00000       0.00000       0.00000       11.7477       13.8966       12.9697       10.7968       8.09585       5.03389       3.38638       1.96426       1.03835      0.472754      0.187013     0.0631670     0.0185904    0.00347477       0.00000       0.00000       0.00000       0.00000       0.00000       0.00000       0.00000       0.00000       0.00000       0.00000       0.00000       0.00000       0.00000       0.00000       0.00000       0.00000       0.00000       0.00000       0.00000       0.00000       0.00000       0.00000
   7  15 2594.1896    2.0281  1.0309 11.3056 -0.0085  0.0389   0.0715   0.1095    0.3077   0.0000   439.9433      -7.07386       10.7874       1.80261       4.76337       3.12641      -6.85629      0.182679      0.609189      0.200852    -0.0876839     0.0352519    -0.0106120  -0.000334112       0.00000       0.00000       0.00000       0.00000       0.00000       0.00000       0.00000       0.00000       0.00000       0.00000       0.00000       0.00000       0.00000       0.00000       0.00000       0.00000       0.00000       0.00000       0.00000       0.00000       0.00000       0.00000       8.65919       10.0904       8.86782       8.30077       6.88150       4.77522       3.31704       1.89410      0.989331      0.456134      0.174257     0.0618290     0.0191161    0.00384609       0.00000       0.00000       0.00000       0.00000       0.00000       0.00000       0.00000       0.00000       0.00000       0.00000       0.00000       0.00000       0.00000       0.00000       0.00000       0.00000       0.00000       0.00000       0.00000       0.00000       0.00000       0.00000
   7  16 2731.0994    2.7066  0.8715 11.6337 -0.0042  0.0375   0.1002   0.0889    0.3320   0.0000   436.9744       11.1776      -4.47773       3.18240      -1.42508     -0.874852     -0.650943     -0.649258      0.854192      0.266440     -0.343032     -0.103634    -0.0380489   0.000666945       0.00000       0.00000       0.00000       0.00000       0.00000       0.00000       0.00000       0.00000       0.00000       0.00000       0.00000       0.00000       0.00000       0.00000       0.00000       0.00000       0.00000       0.00000       0.00000       0.00000       0.00000       0.00000       8.71745       9.49765       8.74990       7.78191       6.40639       5.01036       3.23119       1.78409      0.914405      0.410039      0.178664     0.0597259     0.0166422    0.00319561       0.00000       0.00000       0.00000       0.00000       0.00000       0.00000       0.00000       0.00000       0.00000       0.00000       0.00000       0.00000       0.00000       0.00000       0.00000       0.00000       0.00000       0.00000       0.00000       0.00000       0.00000       0.00000
   7  17 2868.2687    3.3110  0.8414 11.9966 -0.0067  0.0330   0.1243   0.0922    0.3238   0.0000   439.8732      -2.19015       1.43740      -16.9561      -3.58544       5.43382     -0.301333     -0.833641       1.36356      0.561692      0.125710    0.00918473    -0.0118577    0.00304922       0.00000       0.00000       0.00000       0.00000       0.00000       0.00000       0.00000       0.00000       0.00000       0.00000       0.00000       0.00000       0.00000       0.00000       0.00000       0.00000       0.00000       0.00000       0.00000       0.00000       0.00000       0.00000       7.34913       8.73195       7.97222       6.78512       5.69542       4.11681       2.64163       1.56001      0.752273      0.376522      0.142760     0.0547471     0.0157829    0.00317354       0.00000       0.00000       0.00000       0.00000       0.00000       0.00000       0.00000       0.00000       0.00000       0.00000       0.00000       0.00000       0.00000       0.00000       0.00000       0.00000       0.00000       0.00000       0.00000       0.00000       0.00000       0.00000
   7  18 3005.6083    3.9044  0.9127 11.6874 -0.0006  0.0381   0.1323   0.0839    0.6033   0.0000   428.3900       7.80640       21.1473      -6.32210      -9.34785      -7.23579     -0.765277      0.963006      0.508570     -0.307211     -0.221261    -0.0280158    0.00162257   -0.00148848       0.00000       0.00000       0.00000       0.00000       0.00000       0.00000       0.00000       0.00000       0.00000       0.00000       0.00000       0.00000       0.00000       0.00000       0.00000       0.00000       0.00000       0.00000       0.00000       0.00000       0.00000       0.00000       8.54971       9.86890       8.90315       8.88349       6.33150       4.54783       2.81500       1.89859      0.928722      0.491777      0.168896     0.0640217     0.0152980    0.00381340       0.00000       0.00000       0.00000       0.00000       0.00000       0.00000       0.00000       0.00000       0.00000       0.00000       0.00000       0.00000       0.00000       0.00000       0.00000       0.00000       0.00000       0.00000       0.00000       0.00000       0.00000       0.00000
   7  19 3142.6818    4.0038  0.7859 13.2213 -0.0079  0.0401   0.1578   0.0908    0.2092   0.0000   455.6292       31.5967      -4.30415      -12.2008       1.97286      -3.94428      -2.23992       3.67215       1.14269     0.0535101     -0.137520    -0.0213251   -0.00838483  -0.000133834       0.00000       0.00000       0.00000       0.00000       0.00000       0.00000       0.00000       0.00000       0.00000       0.00000       0.00000       0.00000       0.00000       0.00000       0.00000       0.00000       0.00000       0.00000       0.00000       0.00000       0.00000       0.00000       8.94182       11.2003       10.3488       7.84543       7.40348       4.40069       3.16645       1.81211      0.803701      0.477348      0.149932     0.0635649     0.0225201    0.00349297       0.00000       0.00000       0.00000       0.00000       0.00000       0.00000       0.00000       0.00000       0.00000       0.00000       0.00000       0.00000       0.00000       0.00000       0.00000       0.00000       0.00000       0.00000       0.00000       0.00000       0.00000       0.00000
   7  20 3279.7541    3.6342  1.4592 12.2458 -0.0001  0.0491   0.1089   0.1203    0.3558   0.0000   435.0983      -2.65610      -6.89050      -1.66322      -10.6646      -6.07794       4.76055      -2.68824      0.546341      0.566281      0.429054    -0.0310699     0.0257844   -0.00505269       0.00000       0.00000       0.00000       0.00000       0.00000       0.00000       0.00000       0.00000       0.00000       0.00000       0.00000       0.00000       0.00000       0.00000       0.00000       0.00000       0.00000       0.00000       0.00000       0.00000       0.00000       0.00000       11.8756       13.2864       13.0173       10.4578       8.59706       6.29170       4.04037       2.26467       1.15867      0.550278      0.237461     0.0832682     0.0228137    0.00399341       0.00000       0.00000       0.00000       0.00000       0.00000       0.00000       0.00000       0.00000       0.00000       0.00000       0.00000       0.00000       0.00000       0.00000       0.00000       0.00000       0.00000       0.00000       0.00000       0.00000       0.00000       0.00000
   7  21 3417.3396    3.2447  1.9904 11.5130 -0.0026  0.0570   0.0818   0.1315    0.4079   0.0000   418.6390       14.9128       15.9446       3.76375      -3.59410      0.869821      -5.31349       3.47108       2.16279      0.722252    -0.0137719     0.0909667     0.0259630    0.00657073       0.00000       0.00000       0.00000       0.00000       0.00000       0.00000       0.00000       0.00000       0.00000       0.00000       0.00000       0.00000       0.00000       0.00000       0.00000       0.00000       0.00000       0.00000       0.00000       0.00000       0.00000       0.00000       13.2586       15.6999       14.7854       12.7998       9.72078       7.08023       4.55140       2.55607       1.42404      0.624549      0.283454     0.0952182     0.0266367    0.00529054       0.00000       0.00000       0.00000       0.00000       0.00000       0.00000       0.00000       0.00000       0.00000       0.00000       0.00000       0.00000       0.00000       0.00000       0.00000       0.00000       0.00000       0.00000       0.00000       0.00000       0.00000       0.00000
   7  22 3555.2688    2.6922  3.0952 11.1244  0.0008  0.0717   0.0546   0.1879    0.2776   0.0000   440.2757       46.2212      -2.11874       25.3784      -20.9802      -12.0518      0.575653      -4.16947      0.528183      0.222076     0.0497193      0.214253    -0.0235619    0.00624934       0.00000       0.00000       0.00000       0.00000       0.00000       0.00000       0.00000       0.00000       0.00000       0.00000       0.00000       0.00000       0.00000       0.00000       0.00000       0.00000       0.00000       0.00000       0.00000       0.00000       0.00000       0.00000       15.8248       18.7970       18.0870       15.7462       12.3409       8.33938       5.30246       3.46046       1.81432      0.859890      0.335579      0.127287     0.0355481    0.00678726       0.00000       0.00000       0.00000       0.00000       0.00000       0.00000       0.00000       0.00000       0.00000       0.00000       0.00000       0.00000       0.00000       0.00000       0.00000       0.00000       0.00000       0.00000       0.00000       0.00000       0.00000       0.00000
   7  23 3693.2829    2.2580  4.4895 10.4330 -0.0004  0.0877   0.0392   0.2398    0.2736   0.0000   415.0954      -1.55356      -7.50892       26.1607      -27.1513      -10.7567       9.06313       1.22904       5.09846     -0.164693      0.159744   -0.00706794     0.0176758    0.00225620       0.00000       0.00000       0.00000       0.00000       0.00000       0.00000       0.00000       0.00000       0.00000       0.00000       0.00000       0.00000       0.00000       0.00000       0.00000       0.00000       0.00000       0.00000       0.00000       0.00000       0.00000       0.00000       18.9139       22.7290       22.0529       19.3241       14.6559       10.5844       6.85881       4.13186       2.20940       1.07696      0.443021      0.159259     0.0438444    0.00861563       0.00000       0.00000       0.00000       0.00000       0.00000       0.00000       0.00000       0.00000       0.00000       0.00000       0.00000       0.00000       0.00000       0.00000       0.00000       0.00000       0.00000       0.00000       0.00000       0.00000       0.00000       0.00000
   7  24 3831.6991    1.8820  5.9844 10.3923 -0.0007  0.1086   0.0293   0.2938    0.1575   0.0000   437.0215       46.7896       45.1759      -50.2410       15.8403      -13.0707      0.241367      -5.65446       4.36472       1.85477    -0.0516992      0.202972    -0.0578802     0.0235154       0.00000       0.00000       0.00000       0.00000       0.00000       0.00000       0.00000       0.00000       0.00000       0.00000       0.00000       0.00000       0.00000       0.00000       0.00000       0.00000       0.00000       0.00000       0.00000       0.00000       0.00000       0.00000       24.4848       28.8942       27.2323       24.9083       18.3288       13.7445       8.94238       5.21252       2.75570       1.37384      0.557962      0.195416     0.0519433     0.0107555       0.00000       0.00000       0.00000       0.00000       0.00000       0.00000       0.00000       0.00000       0.00000       0.00000       0.00000       0.00000       0.00000       0.00000       0.00000       0.00000       0.00000       0.00000       0.00000       0.00000       0.00000       0.00000
   7  25 3970.4301    1.5804  8.1199  9.9756 -0.0013  0.1338   0.0222   0.3689    0.1436   0.0000   447.2059       81.8742      -21.5863       20.4765       21.7633       1.67078       2.20352     -0.306412      -2.01944      0.285859     -0.229230      0.177456     0.0631202    0.00583968       0.00000       0.00000       0.00000       0.00000       0.00000       0.00000       0.00000       0.00000       0.00000       0.00000       0.00000       0.00000       0.00000       0.00000       0.00000       0.00000       0.00000       0.00000       0.00000       0.00000       0.00000       0.00000       28.7946       34.9433       33.2826       28.9298       23.1006       16.7943       11.0461       6.51654       3.41265       1.68271      0.686788      0.247830     0.0713167     0.0135228       0.00000       0.00000       0.00000       0.00000       0.00000       0.00000       0.00000       0.00000       0.00000       0.00000       0.00000       0.00000       0.00000       0.00000       0.00000       0.00000       0.00000       0.00000       0.00000       0.00000       0.00000       0.00000
   7  26 4109.1768    1.3445 10.0049  9.7583  0.0061  0.1564   0.0184   0.4525    0.1206   0.0000   417.2052      -9.16609      -30.0144       12.5867      -4.94358     -0.848280      -3.22543       8.64365      -5.56357      -1.94727       2.26771      0.284260     -0.127822    -0.0369406       0.00000       0.00000       0.00000       0.00000       0.00000       0.00000       0.00000       0.00000       0.00000       0.00000       0.00000       0.00000       0.00000       0.00000       0.00000       0.00000       0.00000       0.00000       0.00000       0.00000       0.00000       0.00000       34.1452       39.6706       37.8589       34.5148       27.1544       19.5362       13.1832       7.57413       4.15327       1.93879      0.828008      0.277066     0.0806376     0.0155256       0.00000       0.00000       0.00000       0.00000       0.00000       0.00000       0.00000       0.00000       0.00000       0.00000       0.00000       0.00000       0.00000       0.00000       0.00000       0.00000       0.00000       0.00000       0.00000       0.00000       0.00000       0.00000
   8  10 1946.0522    0.5022  0.4679 10.0922 -0.0014  0.0336   0.0246   0.0725    0.0847   0.0000   432.5073      -1.75621       11.2444     -0.627013      -4.49378       6.48016      -3.76541      -1.85474       1.08644     -0.108756      0.256522    -0.0624486   -0.00497660     0.0102827   -0.00431983  -0.000859897       0.00000       0.00000       0.00000       0.00000       0.00000       0.00000       0.00000       0.00000       0.00000       0.00000       0.00000       0.00000       0.00000       0.00000       0.00000       0.00000       0.00000       0.00000       0.00000       0.00000       5.95997       7.07291       7.55371       6.23295       5.53857       4.12826       2.57056       2.08618      0.988263      0.557639      0.363281      0.113897     0.0471157     0.0192923    0.00453880   0.000719655       0.00000       0.00000       0.00000       0.00000       0.00000       0.00000       0.00000       0.00000       0.00000       0.00000       0.00000       0.00000       0.00000       0.00000       0.00000       0.00000       0.00000       0.00000       0.00000       0.00000
   8  13 2362.8427    1.3738  0.8451 10.6149 -0.0242  0.0419   0.0513   0.0919    0.2563   0.0000   451.3483       1.90822       2.10064       3.10724       3.00491      -5.24663       8.55084      -3.93626     -0.600486      0.898437     -0.160283     -0.188482    -0.0762978     0.0282568   -0.00330090   -0.00211787       0.00000       0.00000       0.00000       0.00000       0.00000       0.00000       0.00000       0.00000       0.00000       0.00000       0.00000       0.00000       0.00000       0.00000       0.00000       0.00000       0.00000       0.00000       0.00000       0.00000       9.38364       8.49831       7.99832       9.54458       8.08474       4.96464       2.88064       2.48620       1.75518      0.942757      0.402794      0.143057     0.0464291     0.0143159    0.00332791   0.000650898       0.00000       0.00000       0.00000       0.00000       0.00000       0.00000       0.00000       0.00000       0.00000       0.00000       0.00000       0.00000       0.00000       0.00000       0.00000       0.00000       0.00000       0.00000       0.00000       0.00000
   8  15 2636.0506    2.4453  1.0067 10.3188 -0.0022  0.0350   0.0735   0.0835    0.6982   0.0000   433.2893     -0.768573       17.1061       8.14871      0.132861      -2.00269       2.93126     -0.384231      0.698285     -0.325471    -0.0375060    -0.0730156    -0.0180428   -0.00699336   -0.00327189   0.000108005       0.00000       0.00000       0.00000       0.00000       0.00000       0.00000       0.00000       0.00000       0.00000       0.00000       0.00000       0.00000       0.00000       0.00000       0.00000       0.00000       0.00000       0.00000       0.00000       0.00000       7.35996       7.70346       8.35792       7.67819       5.59521       4.34552       3.26501       2.00576       1.08184      0.610732      0.333826      0.146140     0.0526372     0.0155325    0.00371427   0.000670650       0.00000       0.00000       0.00000       0.00000       0.00000       0.00000       0.00000       0.00000       0.00000       0.00000       0.00000       0.00000       0.00000       0.00000       0.00000       0.00000       0.00000       0.00000       0.00000       0.00000
   8  16 2773.7494    2.8268  0.9343 11.8825 -0.0023  0.0401   0.0960   0.0849    0.2720   0.0000   439.2570       11.9058       10.0740      -3.34493      -8.73582      -6.70892       4.07220      -1.42986     0.0585553     -0.174843      0.722700     -0.185882     0.0107064    -0.0236699  -0.000490249   0.000576442       0.00000       0.00000       0.00000       0.00000       0.00000       0.00000       0.00000       0.00000       0.00000       0.00000       0.00000       0.00000       0.00000       0.00000       0.00000       0.00000       0.00000       0.00000       0.00000       0.00000       7.65759       8.17525       9.68197       8.31688       5.88853       5.25084       3.41094       2.05591       1.34913      0.747974      0.328354      0.183979     0.0684446     0.0207428    0.00447201   0.000806159       0.00000       0.00000       0.00000       0.00000       0.00000       0.00000       0.00000       0.00000       0.00000       0.00000       0.00000       0.00000       0.00000       0.00000       0.00000       0.00000       0.00000       0.00000       0.00000       0.00000
   8  17 2911.5178    3.4293  0.7906 12.2751 -0.0186  0.0335   0.1269   0.0759    0.3198   0.0000   436.8281       2.27877       4.25587      -3.77287       3.78472      -8.20650      -4.79334       1.02427     -0.816203      0.141713     -0.149838     -0.183017    -0.0820175     0.0456552   -0.00200921   0.000280465       0.00000       0.00000       0.00000       0.00000       0.00000       0.00000       0.00000       0.00000       0.00000       0.00000       0.00000       0.00000       0.00000       0.00000       0.00000       0.00000       0.00000       0.00000       0.00000       0.00000       6.98006       7.66346       7.24359       6.12956       5.81949       4.61307       3.27830       2.11956       1.11943      0.574595      0.280108      0.112098     0.0431555     0.0160746    0.00395284   0.000638440       0.00000       0.00000       0.00000       0.00000       0.00000       0.00000       0.00000       0.00000       0.00000       0.00000       0.00000       0.00000       0.00000       0.00000       0.00000       0.00000       0.00000       0.00000       0.00000       0.00000
   8  18 3049.0960    3.9780  1.0351 12.5269 -0.0063  0.0387   0.1310   0.0935    0.3595   0.0000   433.1520       17.0334      -1.99307       3.77472       5.30876      -12.9647      0.556900      -1.12088      0.240161     -0.125019     -0.424929     0.0399535     0.0747938     0.0115786   -0.00176812  -0.000309194       0.00000       0.00000       0.00000       0.00000       0.00000       0.00000       0.00000       0.00000       0.00000       0.00000       0.00000       0.00000       0.00000       0.00000       0.00000       0.00000       0.00000       0.00000       0.00000       0.00000       8.21794       8.73668       9.33712       8.17036       6.46084       4.89482       3.52472       2.16952       1.26143      0.689143      0.340464      0.155125     0.0562352     0.0170141    0.00424465   0.000647451       0.00000       0.00000       0.00000       0.00000       0.00000       0.00000       0.00000       0.00000       0.00000       0.00000       0.00000       0.00000       0.00000       0.00000       0.00000       0.00000       0.00000       0.00000       0.00000       0.00000
   8  19 3186.7132    3.8943  1.2576 12.1449 -0.0005  0.0403   0.1129   0.1064    0.4012   0.0000   435.0886      -5.67934       20.3510       6.06399      0.993442      -2.64696      0.722816      0.380632     -0.891036     -0.182608     -0.147669      0.161187    -0.0215175    0.00756250  -0.000548873  -0.000281330       0.00000       0.00000       0.00000       0.00000       0.00000       0.00000       0.00000       0.00000       0.00000       0.00000       0.00000       0.00000       0.00000       0.00000       0.00000       0.00000       0.00000       0.00000       0.00000       0.00000       7.90340       9.35710       8.99453       8.20510       6.94924       5.27940       3.59770       2.26884       1.41094      0.702435      0.354586      0.143218     0.0611122     0.0186573    0.00494139   0.000925378       0.00000       0.00000       0.00000       0.00000       0.00000       0.00000       0.00000       0.00000       0.00000       0.00000       0.00000       0.00000       0.00000       0.00000       0.00000       0.00000       0.00000       0.00000       0.00000       0.00000
   8  20 3324.3796    3.5759  1.6207 12.0166  0.0025  0.0504   0.0931   0.1145    0.2897   0.0000   443.9552      -14.7398       5.20290      -13.5881      -7.90088      -7.83322       2.12580      0.687008       3.71398      0.440840     -0.329943    -0.0273753    -0.0859102     0.0150020    0.00289654   0.000595440       0.00000       0.00000       0.00000       0.00000       0.00000       0.00000       0.00000       0.00000       0.00000       0.00000       0.00000       0.00000       0.00000       0.00000       0.00000       0.00000       0.00000       0.00000       0.00000       0.00000       11.3204       12.9472       12.9479       11.3929       8.83575       6.66948       4.36938       2.74912       1.74337      0.910333      0.397286      0.185422     0.0706400     0.0221093    0.00519404   0.000937420       0.00000       0.00000       0.00000       0.00000       0.00000       0.00000       0.00000       0.00000       0.00000       0.00000       0.00000       0.00000       0.00000       0.00000       0.00000       0.00000       0.00000       0.00000       0.00000       0.00000
   8  21 3462.3913    3.0556  2.3899 11.2860 -0.0045  0.0566   0.0664   0.1440    0.2956   0.0000   447.6021      -2.71693       23.8214       2.94734      -5.57831       4.41279       2.43379       1.07630       3.75110     -0.797320      -1.20429     0.0143781   -0.00547668     0.0430827     0.0146296   0.000853492       0.00000       0.00000       0.00000       0.00000       0.00000       0.00000       0.00000       0.00000       0.00000       0.00000       0.00000       0.00000       0.00000       0.00000       0.00000       0.00000       0.00000       0.00000       0.00000       0.00000       11.9153       14.0899       13.6057       12.1461       9.82219       7.28079       5.05868       3.14844       1.91522      0.961076      0.508001      0.197750     0.0812742     0.0251524    0.00676935    0.00122000       0.00000       0.00000       0.00000       0.00000       0.00000       0.00000       0.00000       0.00000       0.00000       0.00000       0.00000       0.00000       0.00000       0.00000       0.00000       0.00000       0.00000       0.00000       0.00000       0.00000
   8  22 3600.7603    2.5061  3.8867 10.3062  0.0000  0.0743   0.0413   0.1867    0.2806   0.0000   412.6351      -37.2306       16.7312      -20.4565       6.27420       6.71382     -0.615933      -1.03827     -0.381111       1.79570      0.934310     -0.284191   -0.00985038     0.0178923     0.0148989   -0.00285608       0.00000       0.00000       0.00000       0.00000       0.00000       0.00000       0.00000       0.00000       0.00000       0.00000       0.00000       0.00000       0.00000       0.00000       0.00000       0.00000       0.00000       0.00000       0.00000       0.00000       14.0914       17.3502       17.2328       15.2455       12.4421       8.94715       6.32842       4.07489       2.36078       1.32315      0.644738      0.287587      0.106096     0.0356212    0.00975590    0.00173575       0.00000       0.00000       0.00000       0.00000       0.00000       0.00000       0.00000       0.00000       0.00000       0.00000       0.00000       0.00000       0.00000       0.00000       0.00000       0.00000       0.00000       0.00000       0.00000       0.00000
   8  23 3739.2818    2.1401  5.2218 10.1689 -0.0041  0.0882   0.0317   0.2387    0.2206   0.0000   445.6498       9.79769       14.8854      -12.1859      -14.7711      -1.16960      0.712226      0.395564      0.488330      0.642407     -0.814584     -0.263115      0.286318     0.0814265  -0.000243360   -0.00141705       0.00000       0.00000       0.00000       0.00000       0.00000       0.00000       0.00000       0.00000       0.00000       0.00000       0.00000       0.00000       0.00000       0.00000       0.00000       0.00000       0.00000       0.00000       0.00000       0.00000       18.4167       21.6952       21.2175       18.8551       15.2675       11.5082       7.99791       5.02265       2.97038       1.57517      0.775400      0.332057      0.129552     0.0410067     0.0107274    0.00190284       0.00000       0.00000       0.00000       0.00000       0.00000       0.00000       0.00000       0.00000       0.00000       0.00000       0.00000       0.00000       0.00000       0.00000       0.00000       0.00000       0.00000       0.00000       0.00000       0.00000
   8  24 3878.1420    1.7087  6.5453 10.3954 -0.0005  0.1095   0.0255   0.3104    0.1275   0.0000   486.3360       19.5488      -7.70304      -1.54352      -12.1290      -18.7616       18.9017       14.4546       5.99833     -0.712841     -0.446640      0.643380     -0.123119      0.181166    0.00403704    0.00290661       0.00000       0.00000       0.00000       0.00000       0.00000       0.00000       0.00000       0.00000       0.00000       0.00000       0.00000       0.00000       0.00000       0.00000       0.00000       0.00000       0.00000       0.00000       0.00000       0.00000       20.9834       25.4500       24.6740       22.5129       18.5777       14.0879       9.80023       6.45753       3.68668       2.04748      0.977600      0.440793      0.161141     0.0556229     0.0143795    0.00260647       0.00000       0.00000       0.00000       0.00000       0.00000       0.00000       0.00000       0.00000       0.00000       0.00000       0.00000       0.00000       0.00000       0.00000       0.00000       0.00000       0.00000       0.00000       0.00000       0.00000
   8  29 4575.7321    0.6775 17.9394  9.9051 -0.0023  0.3505   0.0103   0.9356    0.0556   0.0000   498.7168       22.1457       60.6433      -14.2827      -22.2361      -57.8548       23.8321       15.3547      -3.87380      -3.98243      -1.87302       1.80073      0.200525     -0.438846     0.0288033    -0.0128800       0.00000       0.00000       0.00000       0.00000       0.00000       0.00000       0.00000       0.00000       0.00000       0.00000       0.00000       0.00000       0.00000       0.00000       0.00000       0.00000       0.00000       0.00000       0.00000       0.00000       63.1761       79.9998       77.0027       70.6114       58.6089       47.9471       33.3665       21.8027       13.0757       7.00743       3.53363       1.54044      0.613536      0.200222     0.0501969    0.00912742       0.00000       0.00000       0.00000       0.00000       0.00000       0.00000       0.00000       0.00000       0.00000       0.00000       0.00000       0.00000       0.00000       0.00000       0.00000       0.00000       0.00000       0.00000       0.00000       0.00000
   9  11 2125.1011    0.7708  0.5031 10.6278 -0.0129  0.0281   0.0362   0.0648    0.0984   0.0000   433.9208     -0.358999       20.2794      -1.62445      -4.70818      -3.25621       1.12132      -1.03992       1.21578     0.0407773     -0.134929     -0.281123     -0.130274    0.00658358   -0.00504315   -0.00726371   -0.00207896  -0.000169375       0.00000       0.00000       0.00000       0.00000       0.00000       0.00000       0.00000       0.00000       0.00000       0.00000       0.00000       0.00000       0.00000       0.00000       0.00000       0.00000       0.00000       0.00000       4.87712       5.71648       5.51680       5.21214       4.48397       3.55732       2.64548       1.96299       1.10290      0.648557      0.374217      0.175582     0.0887439     0.0306843     0.0110397    0.00373758   0.000857255   0.000149604       0.00000       0.00000       0.00000       0.00000       0.00000       0.00000       0.00000       0.00000       0.00000       0.00000       0.00000       0.00000       0.00000       0.00000       0.00000       0.00000       0.00000       0.00000
   9  12 2264.5631    1.0788  0.7106 10.4430 -0.0119  0.0313   0.0402   0.0747    0.1624   0.0000   437.7462       6.39586       4.88602       2.47262      -6.14455       3.82294      -2.90727      0.728131       1.09814      0.455180    -0.0909690      0.207784     -0.161205    -0.0844628    0.00830862  -0.000334611  -0.000143730  -3.08734e-05       0.00000       0.00000       0.00000       0.00000       0.00000       0.00000       0.00000       0.00000       0.00000       0.00000       0.00000       0.00000       0.00000       0.00000       0.00000       0.00000       0.00000       0.00000       5.05540       6.24940       5.96897       6.01116       4.99872       3.75424       2.70455       1.94645       1.22003      0.737155      0.410871      0.204357     0.0930471     0.0360260     0.0123883    0.00396255   0.000985041   0.000181673       0.00000       0.00000       0.00000       0.00000       0.00000       0.00000       0.00000       0.00000       0.00000       0.00000       0.00000       0.00000       0.00000       0.00000       0.00000       0.00000       0.00000       0.00000
   9  13 2402.2547    1.4704  0.8813 10.7240 -0.0070  0.0350   0.0489   0.0831    0.2301   0.0000   438.5612       3.06844       24.6396       1.52585      -5.59907     -0.346513      0.423787     -0.278730       1.54882     -0.636389      0.286512      0.260307      0.168086    -0.0135754     0.0110007   0.000428313  -6.03922e-05  -0.000237165       0.00000       0.00000       0.00000       0.00000       0.00000       0.00000       0.00000       0.00000       0.00000       0.00000       0.00000       0.00000       0.00000       0.00000       0.00000       0.00000       0.00000       0.00000       5.77427       6.48603       7.39101       6.55781       5.40196       4.12972       3.10648       2.20119       1.31643      0.800698      0.452034      0.236863      0.112990     0.0434727     0.0152517    0.00476429    0.00110344   0.000173259       0.00000       0.00000       0.00000       0.00000       0.00000       0.00000       0.00000       0.00000       0.00000       0.00000       0.00000       0.00000       0.00000       0.00000       0.00000       0.00000       0.00000       0.00000
   9  14 2539.5684    1.8625  1.1083 11.0859  0.0048  0.0407   0.0562   0.0974    0.2492   0.0000   440.0510      -2.05606       7.85754       10.2751     -0.413542       4.45552      -2.70601      -3.81114      0.884160      0.228261      0.208065    -0.0310166     0.0392311     0.0137538     0.0143490    0.00793557    0.00109149  -0.000400738       0.00000       0.00000       0.00000       0.00000       0.00000       0.00000       0.00000       0.00000       0.00000       0.00000       0.00000       0.00000       0.00000       0.00000       0.00000       0.00000       0.00000       0.00000       6.11253       8.20278       7.13952       7.95039       5.62329       5.35215       3.38007       2.61442       1.48996       1.00225      0.468424      0.284054      0.104525     0.0529589     0.0157439    0.00587586    0.00114246   0.000289046       0.00000       0.00000       0.00000       0.00000       0.00000       0.00000       0.00000       0.00000       0.00000       0.00000       0.00000       0.00000       0.00000       0.00000       0.00000       0.00000       0.00000       0.00000
   9  15 2676.9844    2.2819  0.8474 11.7589 -0.0103  0.0511   0.0755   0.0737    0.2242   0.0000   431.6410      0.188282       19.8228      -4.03504      -6.77420      0.708662       5.26484      0.970887      0.256941       1.21366     -0.319930      0.159530    -0.0312973    -0.0208940    0.00714533    0.00387395   0.000998646   9.87777e-06       0.00000       0.00000       0.00000       0.00000       0.00000       0.00000       0.00000       0.00000       0.00000       0.00000       0.00000       0.00000       0.00000       0.00000       0.00000       0.00000       0.00000       0.00000       6.27349       11.2744       8.07844       9.98887       6.71873       6.55539       4.45307       2.90966       2.21418      0.932215      0.758516      0.222993      0.180494     0.0406756     0.0277204    0.00610294    0.00179345   0.000427915       0.00000       0.00000       0.00000       0.00000       0.00000       0.00000       0.00000       0.00000       0.00000       0.00000       0.00000       0.00000       0.00000       0.00000       0.00000       0.00000       0.00000       0.00000
   9  16 2815.1915    2.9903  0.8868 11.7654  0.0018  0.0329   0.0937   0.0754    0.2769   0.0000   442.7473       13.9034       21.8654       4.10274      -1.44741      -2.34469      -2.91740      0.557561       2.79923      -1.36520     0.0112804     -0.319364    -0.0631859     0.0210858     0.0137420   0.000917548  -0.000880855  -0.000160413       0.00000       0.00000       0.00000       0.00000       0.00000       0.00000       0.00000       0.00000       0.00000       0.00000       0.00000       0.00000       0.00000       0.00000       0.00000       0.00000       0.00000       0.00000       5.80288       7.20480       6.63583       6.03196       5.48802       4.30447       3.09945       2.22260       1.33761      0.823457      0.421834      0.204682     0.0930623     0.0360743     0.0124729    0.00440220    0.00104854   0.000183401       0.00000       0.00000       0.00000       0.00000       0.00000       0.00000       0.00000       0.00000       0.00000       0.00000       0.00000       0.00000       0.00000       0.00000       0.00000       0.00000       0.00000       0.00000
   9  17 2953.5077    3.7644  0.7695 12.3225 -0.0042  0.0401   0.1329   0.0736    0.2712   0.0000   439.0103       12.3384       7.27224     -0.655361       5.91298    -0.0398075      -4.77298       2.21765    -0.0443732     -0.500556     -0.295184     -0.298240    -0.0466643    -0.0445907   -0.00876593  -0.000638376  -4.95266e-05  -0.000136525       0.00000       0.00000       0.00000       0.00000       0.00000       0.00000       0.00000       0.00000       0.00000       0.00000       0.00000       0.00000       0.00000       0.00000       0.00000       0.00000       0.00000       0.00000       9.63958       12.8959       13.0339       11.0789       8.28053       5.51872       3.56357       2.07540       1.17403      0.698363      0.377888      0.166131     0.0899298     0.0321531     0.0124937    0.00405003    0.00101708   0.000174014       0.00000       0.00000       0.00000       0.00000       0.00000       0.00000       0.00000       0.00000       0.00000       0.00000       0.00000       0.00000       0.00000       0.00000       0.00000       0.00000       0.00000       0.00000
   9  18 3091.4811    4.0696  1.0062 12.6638 -0.0064  0.0383   0.1264   0.0833    0.2971   0.0000   440.4567      -4.70090       9.13045      -10.6089      0.689702      -5.36449      -2.43675      0.969954      0.221394      -1.08636      0.549218     0.0913868     -0.204583    -0.0395477    0.00705005   0.000529291  -0.000288827  -3.97116e-06       0.00000       0.00000       0.00000       0.00000       0.00000       0.00000       0.00000       0.00000       0.00000       0.00000       0.00000       0.00000       0.00000       0.00000       0.00000       0.00000       0.00000       0.00000       7.41516       8.47683       7.84941       7.05918       6.40270       5.22718       4.19346       2.80839       1.63014      0.925240      0.470627      0.243658      0.107512     0.0440221     0.0137055    0.00442913    0.00114109   0.000180900       0.00000       0.00000       0.00000       0.00000       0.00000       0.00000       0.00000       0.00000       0.00000       0.00000       0.00000       0.00000       0.00000       0.00000       0.00000       0.00000       0.00000       0.00000
   9  19 3229.4100    3.9335  1.0963 12.9043 -0.0031  0.0402   0.1218   0.1013    0.2454   0.0000   442.2303      -10.4702       2.90278       8.33517     -0.828376      0.714479      -1.75574      -4.08489       1.71531     -0.208563     -0.449533     0.0323022     0.0925518     0.0107664    0.00117720   -0.00209729  -0.000281807  -0.000398458       0.00000       0.00000       0.00000       0.00000       0.00000       0.00000       0.00000       0.00000       0.00000       0.00000       0.00000       0.00000       0.00000       0.00000       0.00000       0.00000       0.00000       0.00000       7.16086       8.09126       8.74342       8.02910       6.19045       5.44197       3.80606       2.34768       1.63598       1.03326      0.546250      0.214241      0.130093     0.0507252     0.0188791    0.00499770    0.00114307   0.000205191       0.00000       0.00000       0.00000       0.00000       0.00000       0.00000       0.00000       0.00000       0.00000       0.00000       0.00000       0.00000       0.00000       0.00000       0.00000       0.00000       0.00000       0.00000
   9  20 3367.6669    3.4751  1.6994 12.3781 -0.0005  0.0460   0.0827   0.1194    0.1889   0.0000   429.5549      -6.76996       5.78961      -14.9620      -6.00747       3.70865       4.59094     -0.849483       1.30583       1.66512     -0.261408     -0.170264     0.0246267    0.00462939    -0.0252783   -0.00448727    0.00196642  -8.34108e-05       0.00000       0.00000       0.00000       0.00000       0.00000       0.00000       0.00000       0.00000       0.00000       0.00000       0.00000       0.00000       0.00000       0.00000       0.00000       0.00000       0.00000       0.00000       7.92847       9.50115       9.67823       9.04171       7.21291       5.98922       4.26424       2.96313       1.84981       1.09892      0.580874      0.306183      0.132092     0.0576159     0.0200095    0.00613634    0.00139602   0.000256933       0.00000       0.00000       0.00000       0.00000       0.00000       0.00000       0.00000       0.00000       0.00000       0.00000       0.00000       0.00000       0.00000       0.00000       0.00000       0.00000       0.00000       0.00000
   9  21 3506.1088    2.7803  2.8657 11.5625  0.0017  0.0599   0.0542   0.1614    0.1570   0.0000   436.0684      -6.60822       19.9334      -12.6720      -4.91766      -8.15060       1.11035      -8.60923      -3.58973    -0.0138321     0.0421623     -0.247608     -0.162698    -0.0333272    0.00350722    0.00668129  -0.000892510  -2.85248e-05       0.00000       0.00000       0.00000       0.00000       0.00000       0.00000       0.00000       0.00000       0.00000       0.00000       0.00000       0.00000       0.00000       0.00000       0.00000       0.00000       0.00000       0.00000       11.0395       12.7132       12.2522       11.3899       9.91259       8.12533       5.90623       4.07431       2.53351       1.50565      0.781483      0.387955      0.168320     0.0698066     0.0241864    0.00754846    0.00178635   0.000313876       0.00000       0.00000       0.00000       0.00000       0.00000       0.00000       0.00000       0.00000       0.00000       0.00000       0.00000       0.00000       0.00000       0.00000       0.00000       0.00000       0.00000       0.00000
   9  22 3644.9617    2.3776  3.7808 11.2149 -0.0048  0.0720   0.0406   0.1866    0.1300   0.0000   423.6462       30.6745       17.6627      -13.5677       21.2293      -9.06168       3.01605      -7.41628      -1.61667      0.551178      0.728578      0.939767      0.436475   -0.00819584    -0.0172889     0.0103755   -0.00153586   9.95711e-05       0.00000       0.00000       0.00000       0.00000       0.00000       0.00000       0.00000       0.00000       0.00000       0.00000       0.00000       0.00000       0.00000       0.00000       0.00000       0.00000       0.00000       0.00000       12.3652       14.8078       14.8001       13.9090       11.5538       9.10864       7.09360       4.50920       2.98810       1.76409      0.942116      0.472296      0.218928     0.0917195     0.0321821    0.00906847    0.00237284   0.000405178       0.00000       0.00000       0.00000       0.00000       0.00000       0.00000       0.00000       0.00000       0.00000       0.00000       0.00000       0.00000       0.00000       0.00000       0.00000       0.00000       0.00000       0.00000
   9  23 3783.9767    1.9958  5.5484 10.3715 -0.0001  0.0891   0.0279   0.2249    0.1481   0.0000   433.4311      -7.25751       20.7660      -6.63965      -2.05344      -2.74403      -14.7237     -0.306850      -3.76860      -2.68915      0.608272     -0.299683     -0.298156     -0.103184  -0.000921341   -0.00434224   -0.00291279   0.000189817       0.00000       0.00000       0.00000       0.00000       0.00000       0.00000       0.00000       0.00000       0.00000       0.00000       0.00000       0.00000       0.00000       0.00000       0.00000       0.00000       0.00000       0.00000       15.6631       18.6990       18.5307       17.4969       14.7500       11.7227       8.48218       5.75668       3.70477       2.24958       1.18073      0.591232      0.261638      0.109586     0.0380969     0.0118472    0.00288255   0.000498773       0.00000       0.00000       0.00000       0.00000       0.00000       0.00000       0.00000       0.00000       0.00000       0.00000       0.00000       0.00000       0.00000       0.00000       0.00000       0.00000       0.00000       0.00000
   9  24 3923.3792    1.6205  7.5888 10.1623 -0.0021  0.1161   0.0208   0.2956    0.1130   0.0000   414.1146      -31.1109       22.7399      -3.61711      -5.76320       20.6494       10.8778       2.25684       3.48242     0.0820019      -1.74559     -0.100918      0.288500     0.0608305    -0.0416914     0.0301753   -0.00446844  -0.000963954       0.00000       0.00000       0.00000       0.00000       0.00000       0.00000       0.00000       0.00000       0.00000       0.00000       0.00000       0.00000       0.00000       0.00000       0.00000       0.00000       0.00000       0.00000       19.7308       24.5580       23.8840       22.4049       19.1445       15.3123       11.0948       7.62586       4.92272       2.95374       1.62269      0.759774      0.371475      0.143600     0.0529431     0.0162950    0.00398663   0.000687610       0.00000       0.00000       0.00000       0.00000       0.00000       0.00000       0.00000       0.00000       0.00000       0.00000       0.00000       0.00000       0.00000       0.00000       0.00000       0.00000       0.00000       0.00000
   9  25 4063.0139    1.3940  9.2153 10.0811 -0.0021  0.1355   0.0175   0.3693    0.0918   0.0000   461.8569       15.6525       52.2934      -1.17077       3.16319       10.5307      -6.76688     -0.751978      -4.85481       3.74841     0.0690155     -0.797186    -0.0302027      0.323584    -0.0363238    -0.0105611   -0.00306928   -0.00168560       0.00000       0.00000       0.00000       0.00000       0.00000       0.00000       0.00000       0.00000       0.00000       0.00000       0.00000       0.00000       0.00000       0.00000       0.00000       0.00000       0.00000       0.00000       22.5238       27.6109       28.0627       25.2024       22.4166       17.2880       13.0066       8.88347       5.69862       3.33539       1.82419      0.936413      0.413299      0.172410     0.0620234     0.0193312    0.00489510   0.000772440       0.00000       0.00000       0.00000       0.00000       0.00000       0.00000       0.00000       0.00000       0.00000       0.00000       0.00000       0.00000       0.00000       0.00000       0.00000       0.00000       0.00000       0.00000
   9  26 4202.8427    1.1547 11.2275  9.9958 -0.0018  0.1661   0.0145   0.4492    0.0758   0.0000   435.7609      -28.5565       16.3107       22.9403      -3.01664      -8.76584       4.90269       24.4597       2.95175       6.90697      -3.70983      -1.23312     -0.111743     -0.276946    -0.0227223   -0.00168297  -0.000248183  -0.000232696       0.00000       0.00000       0.00000       0.00000       0.00000       0.00000       0.00000       0.00000       0.00000       0.00000       0.00000       0.00000       0.00000       0.00000       0.00000       0.00000       0.00000       0.00000       27.7268       34.5181       35.0459       32.1544       26.9739       21.9825       16.5423       11.0245       7.08170       4.25106       2.24408       1.15296      0.522987      0.225933     0.0794322     0.0241819    0.00592780   0.000981122       0.00000       0.00000       0.00000       0.00000       0.00000       0.00000       0.00000       0.00000       0.00000       0.00000       0.00000       0.00000       0.00000       0.00000       0.00000       0.00000       0.00000       0.00000
   9  27 4342.3197    0.9687 12.9455  9.9430 -0.0038  0.1964   0.0125   0.5527    0.0658   0.0000   480.2326      -29.6785       25.3144      -67.4541       23.5321       8.66401      -32.2780      -14.9140       21.8528       3.35843      -1.65034     -0.437168     0.0800306      0.315301      0.138035     0.0258494    -0.0112804  -0.000854956       0.00000       0.00000       0.00000       0.00000       0.00000       0.00000       0.00000       0.00000       0.00000       0.00000       0.00000       0.00000       0.00000       0.00000       0.00000       0.00000       0.00000       0.00000       32.2603       40.7819       40.7843       37.2917       33.1044       25.0848       19.2957       13.0527       8.50328       5.06316       2.80200       1.38828      0.649349      0.263330     0.0946005     0.0289269    0.00738648    0.00115766       0.00000       0.00000       0.00000       0.00000       0.00000       0.00000       0.00000       0.00000       0.00000       0.00000       0.00000       0.00000       0.00000       0.00000       0.00000       0.00000       0.00000       0.00000
  10  12 2302.7618    1.2015  0.7460 10.7536  0.0024  0.0290   0.0427   0.0804    0.1563   0.0000   439.5244      -1.22124       5.29996      -2.57582      -2.68904       1.74902      -1.57722      0.184537       1.28677      0.729980     -0.315336      0.226557     -0.211323     0.0514930     0.0157821   -0.00673108   -0.00160211   0.000484655  -0.000396096  -6.24348e-05       0.00000       0.00000       0.00000       0.00000       0.00000       0.00000       0.00000       0.00000       0.00000       0.00000       0.00000       0.00000       0.00000       0.00000       0.00000       0.00000       4.62074       5.50857       5.59185       5.02281       4.30209       3.80341       2.88986       2.11756       1.39000      0.822404      0.491730      0.254597      0.132167     0.0631190     0.0263901    0.00981823    0.00357222   0.000974968   0.000215391   3.62872e-05       0.00000       0.00000       0.00000       0.00000       0.00000       0.00000       0.00000       0.00000       0.00000       0.00000       0.00000       0.00000       0.00000       0.00000       0.00000       0.00000
  10  13 2440.8030    1.5172  1.0665 10.9733  0.0007  0.0370   0.0457   0.0880    0.2041   0.0000   431.7913       1.89898       8.47989       3.67916      -6.96171       4.17185     -0.164435      -1.05808       2.16741       1.42030     -0.307812     -0.707690     -0.248010     0.0297212    -0.0619440     0.0212284    0.00128136   0.000449142   6.65917e-05  -3.95132e-05       0.00000       0.00000       0.00000       0.00000       0.00000       0.00000       0.00000       0.00000       0.00000       0.00000       0.00000       0.00000       0.00000       0.00000       0.00000       0.00000       6.01259       6.72613       6.88226       6.83763       5.84392       4.97883       3.52704       2.42807       1.84692       1.16523      0.681050      0.385498      0.192766     0.0792219     0.0351862     0.0139132    0.00469943    0.00120570   0.000267363   4.60760e-05       0.00000       0.00000       0.00000       0.00000       0.00000       0.00000       0.00000       0.00000       0.00000       0.00000       0.00000       0.00000       0.00000       0.00000       0.00000       0.00000
  10  14 2578.6036    2.1022  0.9513 11.1620 -0.0079  0.0335   0.0661   0.0833    0.2662   0.0000   419.0452       1.18600       9.95517       3.86843      -5.77361      -3.52598      0.175962       3.69746    -0.0836242      -1.23466     -0.723603      0.377609     -0.141720      0.120116   0.000962129     0.0304800   -0.00891168   0.000436063   5.08392e-05  -2.72403e-06       0.00000       0.00000       0.00000       0.00000       0.00000       0.00000       0.00000       0.00000       0.00000       0.00000       0.00000       0.00000       0.00000       0.00000       0.00000       0.00000       4.87943       6.61576       6.56006       6.20676       5.07518       4.32058       3.24613       2.29012       1.59876      0.879535      0.579870      0.298895      0.161424     0.0744796     0.0316531     0.0119071    0.00463524    0.00116973   0.000289327   5.40130e-05       0.00000       0.00000       0.00000       0.00000       0.00000       0.00000       0.00000       0.00000       0.00000       0.00000       0.00000       0.00000       0.00000       0.00000       0.00000       0.00000
  10  15 2716.9608    2.7080  0.9217 11.5210  0.0011  0.0323   0.0803   0.0742    0.2784   0.0000   436.7050      0.248201       5.74416      -2.63476       6.68075       1.92621      -1.13070       1.20589       3.02973      0.247750     -0.526682     -0.178781      0.412955     0.0219886    -0.0276239    0.00285731  -7.45465e-05   2.87400e-05   0.000256188  -2.19816e-05       0.00000       0.00000       0.00000       0.00000       0.00000       0.00000       0.00000       0.00000       0.00000       0.00000       0.00000       0.00000       0.00000       0.00000       0.00000       0.00000       4.98495       6.05402       6.04097       5.55390       5.17154       3.99531       3.32686       2.22061       1.61703      0.957687      0.564692      0.309800      0.156149     0.0706765     0.0293486     0.0117248    0.00386741    0.00106062   0.000293826   4.18088e-05       0.00000       0.00000       0.00000       0.00000       0.00000       0.00000       0.00000       0.00000       0.00000       0.00000       0.00000       0.00000       0.00000       0.00000       0.00000       0.00000
  10  17 2994.4295    3.9245  0.8402 12.3885 -0.0041  0.0284   0.1288   0.0782    0.2490   0.0000   435.5005      -1.60902       19.5318     -0.448656       4.91761      -11.9745      -3.08231      -3.32075      0.932010     -0.599611     -0.714175    -0.0288942    -0.0624018     -0.109489     0.0366674    0.00697703    0.00129301   -0.00109432   2.59583e-05  -7.42432e-05       0.00000       0.00000       0.00000       0.00000       0.00000       0.00000       0.00000       0.00000       0.00000       0.00000       0.00000       0.00000       0.00000       0.00000       0.00000       0.00000       4.76435       5.75097       6.24843       5.58849       4.60750       3.81105       2.73843       1.89186       1.28451      0.830945      0.458582      0.267215      0.127579     0.0623698     0.0264954     0.0110818    0.00352489    0.00101456   0.000217191   3.51586e-05       0.00000       0.00000       0.00000       0.00000       0.00000       0.00000       0.00000       0.00000       0.00000       0.00000       0.00000       0.00000       0.00000       0.00000       0.00000       0.00000
  10  18 3132.9298    4.1652  0.9498 12.7479 -0.0091  0.0335   0.1361   0.0856    0.2510   0.0000   435.4095       7.37045       14.4363      -3.84338     -0.331473      -5.22541      -2.91700      -2.78554      0.569732      0.878889     0.0947804     0.0287824     -0.192215    -0.0509956    -0.0434713    0.00152338    0.00335717  -3.29460e-05   0.000522635  -6.99545e-05       0.00000       0.00000       0.00000       0.00000       0.00000       0.00000       0.00000       0.00000       0.00000       0.00000       0.00000       0.00000       0.00000       0.00000       0.00000       0.00000       4.92253       6.94068       6.31618       6.18980       5.09270       4.38709       3.32095       2.35339       1.52845      0.964829      0.553598      0.288836      0.160752     0.0643577     0.0327913     0.0116038    0.00409611    0.00121901   0.000305498   5.49721e-05       0.00000       0.00000       0.00000       0.00000       0.00000       0.00000       0.00000       0.00000       0.00000       0.00000       0.00000       0.00000       0.00000       0.00000       0.00000       0.00000
  10  19 3271.2250    3.6835  1.4678 12.0200 -0.0034  0.0445   0.0873   0.0958    0.2721   0.0000   428.3351      -2.54772       8.36535     -0.313160       4.98936      -8.81168      -2.72382       2.99529     -0.291344       1.65003      0.747391      0.183523    -0.0223971     0.0477973     0.0146568    -0.0173804   -0.00290756   -0.00154575  -0.000103198  -8.75421e-06       0.00000       0.00000       0.00000       0.00000       0.00000       0.00000       0.00000       0.00000       0.00000       0.00000       0.00000       0.00000       0.00000       0.00000       0.00000       0.00000       6.80210       8.05464       8.44288       7.66375       6.29268       6.13333       4.34383       3.03979       2.23546       1.34983      0.700251      0.447846      0.207112     0.0908195     0.0384198     0.0185623    0.00593348    0.00159863   0.000332666   6.04806e-05       0.00000       0.00000       0.00000       0.00000       0.00000       0.00000       0.00000       0.00000       0.00000       0.00000       0.00000       0.00000       0.00000       0.00000       0.00000       0.00000
  10  20 3410.0137    3.4471  1.8995 11.8033  0.0009  0.0441   0.0742   0.1164    0.2205   0.0000   453.9749      -3.83579       2.29421       14.4597      -16.3646     -0.268350     -0.815986       1.34802    -0.0684961      -1.88567       1.40528     -0.586089     -0.337367   -0.00942322    -0.0229588     0.0220566   -0.00341174  -0.000360848  -0.000204913  -5.71492e-05       0.00000       0.00000       0.00000       0.00000       0.00000       0.00000       0.00000       0.00000       0.00000       0.00000       0.00000       0.00000       0.00000       0.00000       0.00000       0.00000       7.01428       8.92399       8.77509       8.17336       7.10693       5.90530       4.21329       3.09189       2.08241       1.26805      0.783792      0.407423      0.204828     0.0973637     0.0392899     0.0150552    0.00552218    0.00157755   0.000361373   6.22037e-05       0.00000       0.00000       0.00000       0.00000       0.00000       0.00000       0.00000       0.00000       0.00000       0.00000       0.00000       0.00000       0.00000       0.00000       0.00000       0.00000
  10  21 3549.1421    2.7182  2.7396 11.7961 -0.0053  0.0595   0.0510   0.1482    0.1255   0.0000   441.7241       7.37717       14.7070       10.6531      -5.89673      -11.1943      -2.28256      -5.51754      0.901524      -3.52348     -0.388178      0.841076      0.227158    -0.0698009     0.0174338    -0.0124823   -0.00128499   -0.00142800  -0.000187639  -3.68255e-05       0.00000       0.00000       0.00000       0.00000       0.00000       0.00000       0.00000       0.00000       0.00000       0.00000       0.00000       0.00000       0.00000       0.00000       0.00000       0.00000       9.04351       10.8368       11.9155       10.7096       8.99247       7.75607       5.66918       3.98286       2.87191       1.71861      0.954005      0.580416      0.295841      0.123819     0.0565046     0.0236412    0.00802493    0.00216313   0.000487126   7.69731e-05       0.00000       0.00000       0.00000       0.00000       0.00000       0.00000       0.00000       0.00000       0.00000       0.00000       0.00000       0.00000       0.00000       0.00000       0.00000       0.00000
  10  22 3688.2256    2.2176  4.4030 10.7931  0.0000  0.0731   0.0325   0.1903    0.1226   0.0000   440.1018       29.2439       23.7822      -15.9641      -13.9679      -7.06017    -0.0907333      -1.98822      0.819720       1.70190      -1.45487     -0.155936      0.603126      0.236585     -0.123959    -0.0243650    0.00318329  -0.000439017  -8.72533e-05  -7.23220e-05       0.00000       0.00000       0.00000       0.00000       0.00000       0.00000       0.00000       0.00000       0.00000       0.00000       0.00000       0.00000       0.00000       0.00000       0.00000       0.00000       11.1664       13.2782       14.2545       12.8250       11.5296       9.15606       7.13407       5.07001       3.35226       2.18928       1.29305      0.690328      0.349948      0.169011     0.0727796     0.0275697    0.00924745    0.00273572   0.000629398   9.28190e-05       0.00000       0.00000       0.00000       0.00000       0.00000       0.00000       0.00000       0.00000       0.00000       0.00000       0.00000       0.00000       0.00000       0.00000       0.00000       0.00000
  10  23 3827.8696    1.8634  5.7507 10.6134 -0.0014  0.0883   0.0251   0.2399    0.1053   0.0000   429.4069       11.0247       10.2385       2.33740      -6.52604      -2.05718       13.6820      -3.99569       2.79768       2.29420     -0.187425     -0.505047      0.237376    -0.0313658    -0.0458843    -0.0274552    0.00116568   -0.00144530  -0.000768054   7.27141e-05       0.00000       0.00000       0.00000       0.00000       0.00000       0.00000       0.00000       0.00000       0.00000       0.00000       0.00000       0.00000       0.00000       0.00000       0.00000       0.00000       13.6218       16.9217       16.9797       15.7913       14.2840       11.2608       8.83443       6.21124       4.23460       2.68755       1.58504      0.867171      0.427363      0.207170     0.0848096     0.0334597     0.0111289    0.00324874   0.000792392   0.000120671       0.00000       0.00000       0.00000       0.00000       0.00000       0.00000       0.00000       0.00000       0.00000       0.00000       0.00000       0.00000       0.00000       0.00000       0.00000       0.00000
  10  24 3967.3969    1.5431  7.5105 10.1381 -0.0014  0.1070   0.0188   0.2919    0.1026   0.0000   417.9649       11.3371       13.0326       20.3907       9.89771      -25.8352       4.28710       10.5010      0.443971      -5.13328     -0.759896    0.00522276      0.100891     -0.264047     0.0419685      0.120724    -0.0100280  -0.000371361  -0.000278407  -8.01966e-05       0.00000       0.00000       0.00000       0.00000       0.00000       0.00000       0.00000       0.00000       0.00000       0.00000       0.00000       0.00000       0.00000       0.00000       0.00000       0.00000       16.5654       20.6288       19.9755       19.5063       16.8161       14.0710       10.7980       7.75412       5.26755       3.29376       1.93954       1.07466      0.537542      0.256494      0.105865     0.0415800     0.0137754    0.00393377   0.000926842   0.000155366       0.00000       0.00000       0.00000       0.00000       0.00000       0.00000       0.00000       0.00000       0.00000       0.00000       0.00000       0.00000       0.00000       0.00000       0.00000       0.00000
  10  25 4107.6279    1.3139 10.0076 10.0462 -0.0026  0.1383   0.0155   0.3761    0.0820   0.0000   437.9217      -11.6796       45.5857       44.7026       23.3843       18.0500     -0.470394      -2.54035      -4.11788    -0.0609907     0.0293854      -1.53956      -1.73528      0.101505    -0.0376040    -0.0145631    -0.0250615    0.00808069   0.000247186   6.88867e-05       0.00000       0.00000       0.00000       0.00000       0.00000       0.00000       0.00000       0.00000       0.00000       0.00000       0.00000       0.00000       0.00000       0.00000       0.00000       0.00000       20.8315       26.7372       26.2548       24.8960       21.8343       18.2529       13.7787       10.2367       6.79000       4.23868       2.43487       1.37983      0.691077      0.323964      0.135176     0.0536783     0.0181647    0.00546254    0.00124334   0.000205625       0.00000       0.00000       0.00000       0.00000       0.00000       0.00000       0.00000       0.00000       0.00000       0.00000       0.00000       0.00000       0.00000       0.00000       0.00000       0.00000
  10  26 4247.2129    1.0553 12.1965 10.1016 -0.0014  0.1735   0.0135   0.4894    0.0645   0.0000   458.9008       12.6250       33.7239      -23.4672      -18.8308      -9.87571       12.3608      -8.47728      -6.46902       16.6539       2.02487     -0.239105      0.585853     -0.120180     -0.221474     -0.202641     0.0152255    0.00624236    0.00102360  -0.000125613       0.00000       0.00000       0.00000       0.00000       0.00000       0.00000       0.00000       0.00000       0.00000       0.00000       0.00000       0.00000       0.00000       0.00000       0.00000       0.00000       26.3296       33.5549       33.6427       31.6485       28.2853       22.5691       17.6202       12.4248       8.53218       5.43350       3.24357       1.75302      0.905277      0.418304      0.182857     0.0693064     0.0237627    0.00684037    0.00163600   0.000249403       0.00000       0.00000       0.00000       0.00000       0.00000       0.00000       0.00000       0.00000       0.00000       0.00000       0.00000       0.00000       0.00000       0.00000       0.00000       0.00000
  10  27 4387.5413    0.8930 13.2821 10.0308  0.0003  0.2036   0.0124   0.5576    0.0598   0.0000   408.2538      -26.9761       52.0791      -37.4551       10.8137      -18.3558      -22.2152       9.19799      -15.2311      -4.60557      0.557948      -1.62101      0.577715     0.0869437     -0.157741    -0.0266312     0.0476015   0.000755641    0.00132838  -0.000359344       0.00000       0.00000       0.00000       0.00000       0.00000       0.00000       0.00000       0.00000       0.00000       0.00000       0.00000       0.00000       0.00000       0.00000       0.00000       0.00000       30.9567       38.8895       39.8692       36.4948       33.2825       26.9010       20.5790       15.1220       10.2058       6.44118       3.77949       2.09428       1.10105      0.485340      0.217799     0.0817757     0.0285907    0.00842883    0.00190966   0.000284912       0.00000       0.00000       0.00000       0.00000       0.00000       0.00000       0.00000       0.00000       0.00000       0.00000       0.00000       0.00000       0.00000       0.00000       0.00000       0.00000
  11   9 1915.3440    0.5171  0.3722 10.0589 -0.0058  0.0276   0.0267   0.0566    0.0693   0.0000   440.4121      -5.85628       8.64917       3.47963      -1.69645       4.65547      0.969885       4.63195     -0.581329       1.21415     -0.165835      0.744712     -0.204695    -0.0450457    0.00319704    0.00329480    0.00323973   -0.00414864   0.000321703   3.87817e-05   2.64186e-05   1.52318e-05       0.00000       0.00000       0.00000       0.00000       0.00000       0.00000       0.00000       0.00000       0.00000       0.00000       0.00000       0.00000       0.00000       0.00000       3.82829       4.46528       4.50701       3.64252       3.87846       3.09596       2.93349       2.24208       1.40256       1.01253      0.557675      0.351681      0.154294     0.0823502     0.0448545     0.0188972    0.00766042    0.00287150   0.000711153   0.000270112   5.97541e-05   7.14890e-06       0.00000       0.00000       0.00000       0.00000       0.00000       0.00000       0.00000       0.00000       0.00000       0.00000       0.00000       0.00000       0.00000       0.00000
  11  11 2199.7866    0.9562  0.6447 10.4900 -0.0038  0.0280   0.0340   0.0678    0.1173   0.0000   438.6743      -8.56125       17.7281      -5.15736    -0.0905309       3.69989      -2.18391     -0.519419      0.694718      0.477770      0.429696      0.127210      0.127386     0.0679986    -0.0612182     0.0280316   -0.00490698   -0.00285549   0.000598064   0.000178603  -7.79788e-05  -8.68552e-06       0.00000       0.00000       0.00000       0.00000       0.00000       0.00000       0.00000       0.00000       0.00000       0.00000       0.00000       0.00000       0.00000       0.00000       4.46625       6.01029       5.99716       5.67179       5.00580       3.77793       2.87979       1.87551       1.33895      0.913154      0.553687      0.333767      0.178191     0.0893470     0.0402715     0.0179274    0.00714680    0.00267695   0.000804298   0.000236497   6.00606e-05   9.07670e-06       0.00000       0.00000       0.00000       0.00000       0.00000       0.00000       0.00000       0.00000       0.00000       0.00000       0.00000       0.00000       0.00000       0.00000
  11  12 2339.9867    1.2595  0.8899 10.4498 -0.0090  0.0324   0.0378   0.0726    0.2197   0.0000   434.4784       4.30977       11.1630     -0.713081      -1.62442      -3.13182     -0.542078      0.774179      0.983655     -0.439715      0.357589    -0.0338818     -0.272169     0.0927080    -0.0470036     0.0104588    0.00591186    0.00126827  -0.000255512  -0.000344182   6.59780e-05  -6.50840e-07       0.00000       0.00000       0.00000       0.00000       0.00000       0.00000       0.00000       0.00000       0.00000       0.00000       0.00000       0.00000       0.00000       0.00000       4.44082       5.83263       5.69020       5.83760       4.87279       4.12347       3.07121       2.29642       1.75076       1.03814      0.674110      0.397307      0.233867      0.121090     0.0578126     0.0243096    0.00980871    0.00355941    0.00120639   0.000294055   6.99912e-05   1.20851e-05       0.00000       0.00000       0.00000       0.00000       0.00000       0.00000       0.00000       0.00000       0.00000       0.00000       0.00000       0.00000       0.00000       0.00000
  11  13 2478.4767    1.6710  0.9751 10.9643 -0.0045  0.0470   0.0475   0.0795    0.2265   0.0000   441.0398       1.12184       16.9325      -4.99742      -4.30709      -5.34754      -3.96746     -0.210980      -2.85558      -1.02620      -1.07987     -0.538191     0.0528273     -0.113421     0.0521891    -0.0262494   -0.00758471   0.000848080   -0.00114017   0.000137715   5.59410e-05   7.47773e-06       0.00000       0.00000       0.00000       0.00000       0.00000       0.00000       0.00000       0.00000       0.00000       0.00000       0.00000       0.00000       0.00000       0.00000       4.72722       8.91875       6.22711       8.85795       5.19460       6.85417       3.21529       3.99615       1.70911       1.87121      0.779785      0.703172      0.225164      0.198961     0.0587582     0.0430580    0.00992524    0.00661501    0.00127553   0.000642416   7.00699e-05   2.60503e-05       0.00000       0.00000       0.00000       0.00000       0.00000       0.00000       0.00000       0.00000       0.00000       0.00000       0.00000       0.00000       0.00000       0.00000
  11  14 2616.8709    2.1748  0.9701 11.1443 -0.0040  0.0317   0.0606   0.0779    0.2789   0.0000   437.4959    -0.0484140       19.6475       3.61362       2.96554      -7.09074     -0.256079      -2.47187       1.45308      0.911608     -0.749742      0.189150     0.0876763    -0.0299120   -0.00944929    -0.0315409   -0.00108693    0.00964157  -7.16726e-05   0.000264153   9.87521e-06   1.29963e-05       0.00000       0.00000       0.00000       0.00000       0.00000       0.00000       0.00000       0.00000       0.00000       0.00000       0.00000       0.00000       0.00000       0.00000       4.37049       5.42928       5.53322       4.98195       4.92407       3.84853       3.32619       2.36657       1.67082       1.14580      0.681126      0.421724      0.219421      0.106848     0.0597721     0.0215066     0.0100044    0.00354441    0.00104297   0.000320783   7.58793e-05   1.00249e-05       0.00000       0.00000       0.00000       0.00000       0.00000       0.00000       0.00000       0.00000       0.00000       0.00000       0.00000       0.00000       0.00000       0.00000
  11  15 2756.0476    2.7510  0.9790 11.8074 -0.0023  0.0318   0.0754   0.0754    0.2260   0.0000   434.5716     -0.450032       17.2583      -3.52334       3.33060       6.16914      -2.97401       1.01065       3.61672     -0.252683      0.409634      0.239703      0.105874     -0.111123    -0.0179493   -0.00139671   0.000312613   0.000397571  -0.000530915  -0.000146590   2.01224e-05   7.18487e-06       0.00000       0.00000       0.00000       0.00000       0.00000       0.00000       0.00000       0.00000       0.00000       0.00000       0.00000       0.00000       0.00000       0.00000       5.04041       5.88585       5.63441       5.52999       4.93802       4.38007       3.44010       2.43142       1.82304       1.19356      0.738302      0.415521      0.239401      0.111416     0.0516227     0.0215688    0.00959088    0.00324696    0.00105438   0.000262272   6.16064e-05   9.90502e-06       0.00000       0.00000       0.00000       0.00000       0.00000       0.00000       0.00000       0.00000       0.00000       0.00000       0.00000       0.00000       0.00000       0.00000
  11  16 2895.3300    3.4599  0.8277 11.9896 -0.0061  0.0288   0.1050   0.0656    0.2882   0.0000   435.4313     -0.462150       16.2768       1.20533       4.22916      -3.92119     -0.974120       4.67298      -2.71315     -0.862143      -1.21743     -0.213645     -0.674855    -0.0642666    -0.0714880    0.00107004   -0.00439068    0.00194106    0.00168281  -1.18183e-05  -3.21307e-05   1.44882e-05       0.00000       0.00000       0.00000       0.00000       0.00000       0.00000       0.00000       0.00000       0.00000       0.00000       0.00000       0.00000       0.00000       0.00000       4.28924       4.84476       5.10684       5.09459       4.33713       3.68782       2.85772       2.30924       1.54253      0.962861      0.683893      0.365413      0.214233      0.103719     0.0544050     0.0230238    0.00895948    0.00286136    0.00106068   0.000260230   5.34717e-05   8.61164e-06       0.00000       0.00000       0.00000       0.00000       0.00000       0.00000       0.00000       0.00000       0.00000       0.00000       0.00000       0.00000       0.00000       0.00000
  11  17 3034.4792    3.8355  0.7791 12.6646  0.0005  0.0321   0.1218   0.0675    0.1858   0.0000   438.5981      -4.19086       6.12456      -1.13799       3.57525       3.70283     -0.349415       1.17992     -0.667895      0.705473     -0.443593     -0.584480      0.114381     0.0465086     0.0184784     0.0194109    -0.0107804   0.000297107   0.000751024   0.000228168  -4.88519e-05   6.28134e-06       0.00000       0.00000       0.00000       0.00000       0.00000       0.00000       0.00000       0.00000       0.00000       0.00000       0.00000       0.00000       0.00000       0.00000       4.07452       5.08363       5.56711       4.55132       5.17797       3.37447       3.22976       2.31226       1.60445       1.18534      0.560798      0.439106      0.219418      0.110378     0.0626442     0.0200972     0.0102530    0.00375055   0.000947286   0.000371088   8.49813e-05   9.12078e-06       0.00000       0.00000       0.00000       0.00000       0.00000       0.00000       0.00000       0.00000       0.00000       0.00000       0.00000       0.00000       0.00000       0.00000
  11  18 3173.4436    4.0513  1.0293 12.3710  0.0007  0.0346   0.1082   0.0769    0.3026   0.0000   432.5865      0.755031       7.02465      -7.53359       3.32990      -3.66028      -2.19091       2.33731       1.90223     -0.331660      0.726961      0.182764     -0.125442     0.0544668     0.0142057     0.0109091   -0.00464412    0.00181160   -0.00130886  -0.000197042  -6.25912e-05  -3.81322e-06       0.00000       0.00000       0.00000       0.00000       0.00000       0.00000       0.00000       0.00000       0.00000       0.00000       0.00000       0.00000       0.00000       0.00000       5.20920       6.26650       5.70874       5.63499       5.38746       4.66160       3.72685       2.67096       1.88977       1.29880      0.843971      0.463288      0.247331      0.117738     0.0548492     0.0244310     0.0101256    0.00345388    0.00111944   0.000295912   7.16757e-05   1.13058e-05       0.00000       0.00000       0.00000       0.00000       0.00000       0.00000       0.00000       0.00000       0.00000       0.00000       0.00000       0.00000       0.00000       0.00000
  11  19 3312.2724    3.7165  1.6458 12.2389 -0.0046  0.0408   0.0821   0.1047    0.2107   0.0000   436.6611       2.34060       7.93134       17.9735      -1.31308      -4.00706      -3.74998      -3.39214      -2.69210      0.919736     -0.798520     -0.492381     -0.583992     -0.162231   -0.00662096    0.00166898     0.0177932    0.00285268  -0.000874757  -0.000162237   5.92927e-06  -1.12453e-05       0.00000       0.00000       0.00000       0.00000       0.00000       0.00000       0.00000       0.00000       0.00000       0.00000       0.00000       0.00000       0.00000       0.00000       5.98204       7.53328       7.44396       7.06926       6.41540       5.25601       4.42519       2.99057       2.25767       1.43543      0.909994      0.533829      0.281600      0.145943     0.0682033     0.0303438     0.0120916    0.00457887    0.00141117   0.000365985   9.45635e-05   1.34668e-05       0.00000       0.00000       0.00000       0.00000       0.00000       0.00000       0.00000       0.00000       0.00000       0.00000       0.00000       0.00000       0.00000       0.00000
  11  20 3451.5281    3.0849  2.3131 11.8306  0.0001  0.0484   0.0570   0.1268    0.1360   0.0000   448.8497      -6.98472      -1.55335      -3.43410     -0.179789      -2.44361       7.54297      0.336554     -0.970740      0.334451    -0.0208137      0.623564    -0.0812473     0.0702509     0.0758774    -0.0749145     0.0281658     0.0105827    0.00119459  -0.000631397   5.54499e-05  -2.45730e-05       0.00000       0.00000       0.00000       0.00000       0.00000       0.00000       0.00000       0.00000       0.00000       0.00000       0.00000       0.00000       0.00000       0.00000       6.93668       8.50931       9.01539       8.72137       7.35822       6.06933       5.05487       3.53644       2.47826       1.64047       1.05508      0.598743      0.323392      0.170392     0.0817138     0.0388254     0.0152436    0.00541787    0.00169096   0.000444197   0.000104109   1.57351e-05       0.00000       0.00000       0.00000       0.00000       0.00000       0.00000       0.00000       0.00000       0.00000       0.00000       0.00000       0.00000       0.00000       0.00000
  11  21 3591.0383    2.5867  3.1513 11.2754 -0.0012  0.0595   0.0432   0.1472    0.1306   0.0000   436.0586       8.37550       4.42154      -1.39638      -15.8512      -11.4448     -0.976413       9.20922       3.23011       3.36643      -1.95141    -0.0866941    -0.0995610     -0.101754    -0.0927747     0.0717558    -0.0201822   -0.00659356   0.000979904  -0.000367027   4.35255e-05   2.45255e-05       0.00000       0.00000       0.00000       0.00000       0.00000       0.00000       0.00000       0.00000       0.00000       0.00000       0.00000       0.00000       0.00000       0.00000       8.18366       10.3612       10.3079       10.3154       8.80333       7.72104       5.88004       4.54257       3.15343       2.10813       1.24453      0.761959      0.423313      0.212709      0.104348     0.0426325     0.0185068    0.00668698    0.00210053   0.000596236   0.000127515   2.16149e-05       0.00000       0.00000       0.00000       0.00000       0.00000       0.00000       0.00000       0.00000       0.00000       0.00000       0.00000       0.00000       0.00000       0.00000
  11  22 3730.5809    2.1265  4.5843 11.0765 -0.0023  0.0742   0.0303   0.1970    0.0930   0.0000   423.9418       28.4770     -0.555782       15.9430      0.833271      -15.5871      -4.64051       4.38940       7.93546       3.40651      0.157932     -0.441552     -0.265651      0.196704     0.0310209    -0.0185284     0.0209009     0.0170948   0.000201389  -0.000447497  -0.000137699   3.09771e-05       0.00000       0.00000       0.00000       0.00000       0.00000       0.00000       0.00000       0.00000       0.00000       0.00000       0.00000       0.00000       0.00000       0.00000       10.7030       12.9965       13.3467       13.0156       11.2039       9.66782       7.59227       5.73449       3.81565       2.66760       1.66929      0.981615      0.507692      0.268616      0.128595     0.0591862     0.0229336    0.00843926    0.00258549   0.000739500   0.000151830   2.45697e-05       0.00000       0.00000       0.00000       0.00000       0.00000       0.00000       0.00000       0.00000       0.00000       0.00000       0.00000       0.00000       0.00000       0.00000
  11  23 3870.8013    1.7932  6.5204 10.3255 -0.0010  0.0909   0.0221   0.2408    0.1040   0.0000   424.9772      -5.60225       18.8971      -19.1658      0.822314      -9.87568       6.38031       1.75638     0.0224804      -1.40494     -0.276067      -2.15229       1.31610     -0.412906     0.0652135   -0.00884881  -0.000128967    0.00520121    0.00357088   -0.00121720   4.22482e-05  -9.06841e-06       0.00000       0.00000       0.00000       0.00000       0.00000       0.00000       0.00000       0.00000       0.00000       0.00000       0.00000       0.00000       0.00000       0.00000       13.0542       15.8946       15.9252       15.5212       14.3134       11.5733       9.31625       6.94314       4.88145       3.28962       2.03954       1.20346      0.665938      0.346837      0.155208     0.0719477     0.0273829     0.0100333    0.00317972   0.000904785   0.000204455   3.01363e-05       0.00000       0.00000       0.00000       0.00000       0.00000       0.00000       0.00000       0.00000       0.00000       0.00000       0.00000       0.00000       0.00000       0.00000
  11  24 4010.6506    1.4303  8.3177 10.2303 -0.0004  0.1131   0.0170   0.3074    0.0841   0.0000   439.2821       14.6037     -0.197199      -11.7205       12.5986       26.2290      -2.93552      -1.32689     -0.427548       1.27936       4.64606     -0.953494      0.366588     -0.353673    -0.0624804    -0.0487958     0.0224336    -0.0183265    0.00201317  -1.39751e-05   6.14167e-05  -7.29009e-06       0.00000       0.00000       0.00000       0.00000       0.00000       0.00000       0.00000       0.00000       0.00000       0.00000       0.00000       0.00000       0.00000       0.00000       16.1907       19.9819       20.4164       20.0375       17.9793       14.5165       11.4831       8.51861       6.12335       4.00270       2.53067       1.52918      0.830099      0.439204      0.209036     0.0908328     0.0354997     0.0132031    0.00413957    0.00112773   0.000255074   3.79986e-05       0.00000       0.00000       0.00000       0.00000       0.00000       0.00000       0.00000       0.00000       0.00000       0.00000       0.00000       0.00000       0.00000       0.00000
  11  25 4150.8553    1.2434 10.6888 10.0219 -0.0001  0.1355   0.0140   0.3872    0.0733   0.0000   434.1344       10.0037      -6.71713       20.5826       32.0032       4.60517      -1.22903      -4.33494      -8.83475      -1.41189       3.30338     -0.636797     -0.686430      0.634965      0.185077     0.0454550    -0.0347644    0.00136888    0.00900410  -0.000580111  -6.20584e-05  -3.04064e-05       0.00000       0.00000       0.00000       0.00000       0.00000       0.00000       0.00000       0.00000       0.00000       0.00000       0.00000       0.00000       0.00000       0.00000       19.1852       23.7643       24.3428       23.7053       20.9792       17.7138       13.8747       10.4985       7.29237       4.85048       3.14929       1.82673      0.991470      0.522274      0.248960      0.113208     0.0436126     0.0158475    0.00517856    0.00140481   0.000304336   4.66406e-05       0.00000       0.00000       0.00000       0.00000       0.00000       0.00000       0.00000       0.00000       0.00000       0.00000       0.00000       0.00000       0.00000       0.00000
  11  27 4432.1968    0.8193 14.6078 10.1002 -0.0103  0.2256   0.0107   0.6132    0.0499   0.0000   426.3261      -13.6972       71.3938       18.6771      -51.2057      -33.2326      -5.80317       14.8589      -16.4350       2.17911      0.541626      -4.15499      -4.10739       1.32928      0.508331     -0.559694    -0.0426136     0.0866161    0.00632494   -0.00799248  -0.000629892  -1.02546e-05       0.00000       0.00000       0.00000       0.00000       0.00000       0.00000       0.00000       0.00000       0.00000       0.00000       0.00000       0.00000       0.00000       0.00000       32.0660       39.5705       41.9002       38.8051       34.8835       29.7920       23.5144       17.8132       12.5273       8.46903       5.13380       3.10637       1.74050      0.900394      0.429521      0.190403     0.0781926     0.0285489    0.00894513    0.00246751   0.000509894   7.40229e-05       0.00000       0.00000       0.00000       0.00000       0.00000       0.00000       0.00000       0.00000       0.00000       0.00000       0.00000       0.00000       0.00000       0.00000
  12  10 2093.6050    0.7084  0.5684 10.2484 -0.0072  0.0281   0.0260   0.0590    0.0956   0.0000   439.1209       2.49874       11.2503      -2.25561      0.508623      -6.29302     -0.583995       1.71598     -0.392139      -1.22727      0.861686     -0.460846     -0.481139      0.295959      0.126576    -0.0398829    -0.0123732    0.00746380   -0.00309584  -0.000596173  -0.000264539  -0.000114638   2.95726e-05  -1.50101e-06       0.00000       0.00000       0.00000       0.00000       0.00000       0.00000       0.00000       0.00000       0.00000       0.00000       0.00000       0.00000       3.59837       4.38838       4.77287       4.56935       4.23271       3.49527       2.59692       2.21533       1.56477       1.09129      0.676954      0.436766      0.278094      0.138984     0.0834326     0.0400714     0.0165680    0.00680916    0.00281504   0.000861273   0.000302648   7.78244e-05   1.45458e-05   2.21305e-06       0.00000       0.00000       0.00000       0.00000       0.00000       0.00000       0.00000       0.00000       0.00000       0.00000       0.00000       0.00000
  12  11 2235.7640    0.9811  0.8132 10.4988 -0.0079  0.0344   0.0304   0.0769    0.1308   0.0000   441.7878       6.82338       10.5027      0.535550      -1.74967       1.87852      0.553371      -2.19761       2.57332      -1.22499      0.142215    0.00918387    -0.0544045      0.115847     0.0140722   -0.00590052    -0.0114500    -0.0121399    0.00243388    0.00211931   0.000250930   4.72705e-05  -4.62909e-06  -7.41278e-07       0.00000       0.00000       0.00000       0.00000       0.00000       0.00000       0.00000       0.00000       0.00000       0.00000       0.00000       0.00000       5.38761       7.13494       7.54020       6.95217       6.49471       4.98875       3.75397       2.61208       1.83455       1.23201      0.806387      0.549431      0.272882      0.164456     0.0782517     0.0383251     0.0182898    0.00706118    0.00261098    0.00110678   0.000300564   8.57352e-05   1.79769e-05   2.30123e-06       0.00000       0.00000       0.00000       0.00000       0.00000       0.00000       0.00000       0.00000       0.00000       0.00000       0.00000       0.00000
  12  12 2376.2901    1.4091  0.9130 10.6409 -0.0062  0.0349   0.0407   0.0790    0.2179   0.0000   441.3465      -1.08616       8.50247       4.28336       5.22340      -1.30586      -3.11135      -5.03112     -0.986923  -0.000446028      0.651747      0.321962     -0.322327     -0.145101    -0.0852271     0.0394779    -0.0217915    -0.0167005   0.000402065    0.00146733   0.000644660   6.07823e-06  -1.28643e-05  -3.49445e-07       0.00000       0.00000       0.00000       0.00000       0.00000       0.00000       0.00000       0.00000       0.00000       0.00000       0.00000       0.00000       3.81021       5.35577       5.03762       5.36781       4.82590       3.87046       3.56402       2.20790       2.06672       1.16060      0.909338      0.508958      0.315649      0.185513     0.0866486     0.0490362     0.0178990    0.00953855    0.00299796    0.00120632   0.000377351   7.46861e-05   2.41816e-05   3.39197e-06       0.00000       0.00000       0.00000       0.00000       0.00000       0.00000       0.00000       0.00000       0.00000       0.00000       0.00000       0.00000
  12  13 2515.4089    1.9019  0.8718 11.0114  0.0074  0.0308   0.0544   0.0677    0.2366   0.0000   437.6881     -0.476717       13.4291      -2.58288      0.210850      0.627398      0.820250     -0.173878       2.30339     -0.756496      0.251941     -0.260511     0.0746945      0.265270     0.0961868     0.0363366    -0.0190402   -0.00377539   -0.00200802  -0.000816855  -3.47322e-05  -5.38804e-05  -1.48017e-05   3.11496e-06       0.00000       0.00000       0.00000       0.00000       0.00000       0.00000       0.00000       0.00000       0.00000       0.00000       0.00000       0.00000       4.06059       4.92202       5.07833       4.65545       4.22589       3.77575       3.33262       2.47843       2.01526       1.24861      0.797170      0.497863      0.281288      0.154490     0.0852965     0.0407200     0.0179878    0.00717085    0.00295038    0.00105175   0.000311556   7.40528e-05   1.76459e-05   2.38877e-06       0.00000       0.00000       0.00000       0.00000       0.00000       0.00000       0.00000       0.00000       0.00000       0.00000       0.00000       0.00000
  12  14 2654.6227    2.3805  0.9346 11.5985 -0.0023  0.0325   0.0664   0.0693    0.2496   0.0000   435.2971       2.25342       17.6792       2.31322      -3.45696      -3.54561       2.98128      -3.55534       2.53252      0.554129      0.411057      0.175329     -0.160257    -0.0598035     0.0494357    -0.0234495   0.000242662   -0.00745505    0.00206374   0.000477209  -0.000106356  -4.01729e-05  -2.91500e-06  -2.43862e-06       0.00000       0.00000       0.00000       0.00000       0.00000       0.00000       0.00000       0.00000       0.00000       0.00000       0.00000       0.00000       4.50096       5.87395       5.56307       5.67703       4.89702       4.41664       3.35223       2.68299       1.94993       1.34950      0.834567      0.504530      0.319493      0.161612     0.0907085     0.0394720     0.0181839    0.00693388    0.00305080   0.000941299   0.000311829   8.02306e-05   1.63741e-05   2.92274e-06       0.00000       0.00000       0.00000       0.00000       0.00000       0.00000       0.00000       0.00000       0.00000       0.00000       0.00000       0.00000
  12  15 2794.4045    3.0834  0.9057 11.6190 -0.0068  0.0296   0.0877   0.0725    0.3272   0.0000   445.1904      0.240544       16.2789       3.79261      -2.92482      -5.62546      -1.40728      -1.10759      -3.34675      -1.43545    -0.0891038     -0.305406      0.247338     -0.150143     0.0219415    -0.0727145     0.0122686     0.0105544    0.00312832   2.18797e-05   0.000193914   5.05747e-05   4.74690e-07   1.16710e-06       0.00000       0.00000       0.00000       0.00000       0.00000       0.00000       0.00000       0.00000       0.00000       0.00000       0.00000       0.00000       4.20432       4.21372       4.87505       5.03337       4.16239       3.56851       3.21992       2.26675       1.72729       1.30689      0.747120      0.441951      0.286662      0.178798     0.0839465     0.0371923     0.0188754    0.00833770    0.00309157   0.000976598   0.000239164   6.44080e-05   1.32323e-05   1.75646e-06       0.00000       0.00000       0.00000       0.00000       0.00000       0.00000       0.00000       0.00000       0.00000       0.00000       0.00000       0.00000
  12  16 2934.3074    3.6119  0.9064 12.2008 -0.0044  0.0289   0.0961   0.0680    0.2742   0.0000   431.8365       3.63655       10.6670      -1.47124      -3.18307       4.48981     -0.878442       1.57519      0.749822      0.620194      -1.75597     0.0296512     0.0271694    -0.0232097     0.0588861     0.0162523   0.000547950   0.000710823    0.00222624   0.000148902   0.000124442  -3.93278e-06  -5.54148e-07  -4.07871e-06       0.00000       0.00000       0.00000       0.00000       0.00000       0.00000       0.00000       0.00000       0.00000       0.00000       0.00000       0.00000       3.89310       5.01394       4.79359       4.68323       4.01667       3.85397       3.03424       2.38069       1.69544       1.19928      0.779001      0.481999      0.265964      0.149056     0.0713927     0.0366034     0.0155361    0.00705670    0.00258316   0.000957613   0.000274341   7.30871e-05   1.44833e-05   2.55627e-06       0.00000       0.00000       0.00000       0.00000       0.00000       0.00000       0.00000       0.00000       0.00000       0.00000       0.00000       0.00000
  12  17 3073.7894    4.0196  0.9684 12.3143  0.0021  0.0293   0.1077   0.0720    0.2782   0.0000   438.6468       5.59948       11.4546       5.47276     -0.415910       4.61328      -1.67846      0.560710       1.34692     0.0576436     -0.174971     -0.610396     -0.324641     0.0493461     -0.100697    0.00563601     0.0198899   -0.00933114    0.00231977    0.00101577   0.000629632   8.00838e-05  -1.44457e-05   1.86338e-06       0.00000       0.00000       0.00000       0.00000       0.00000       0.00000       0.00000       0.00000       0.00000       0.00000       0.00000       0.00000       4.10815       4.90471       5.47766       5.18219       4.66947       3.78520       3.05707       2.15022       1.64291       1.13173      0.734075      0.437046      0.274591      0.160780     0.0786775     0.0373026     0.0169252    0.00755864    0.00279043   0.000955207   0.000286131   7.08219e-05   1.56894e-05   2.00637e-06       0.00000       0.00000       0.00000       0.00000       0.00000       0.00000       0.00000       0.00000       0.00000       0.00000       0.00000       0.00000
  12  18 3213.2004    4.0415  1.1819 12.6005 -0.0068  0.0404   0.1011   0.0849    0.2767   0.0000   437.3378       13.4488       17.3616       2.24286       5.09420      -6.36488      -2.26930       3.65254    -0.0461058      -1.53107       1.66409     -0.124432      0.167770      0.112483     0.0282050   -0.00262312   -0.00386343    0.00699574    0.00295580    0.00220636  -0.000103992   9.00073e-05   1.32424e-05  -1.35281e-06       0.00000       0.00000       0.00000       0.00000       0.00000       0.00000       0.00000       0.00000       0.00000       0.00000       0.00000       0.00000       6.12346       6.13846       5.74629       7.41042       6.98247       4.85781       3.42386       3.32591       2.84069       1.71006      0.950363      0.548454      0.432528      0.278003      0.147429     0.0648422     0.0258005    0.00896808    0.00313891    0.00101673   0.000334668   7.62221e-05   1.78457e-05   2.65569e-06       0.00000       0.00000       0.00000       0.00000       0.00000       0.00000       0.00000       0.00000       0.00000       0.00000       0.00000       0.00000
  12  19 3352.6024    3.5422  1.5415 12.4564 -0.0016  0.0402   0.0782   0.0968    0.1680   0.0000   442.4325       6.13951       15.3995      -17.2090      0.221132      0.466610      -2.70842      0.840795       1.96033      0.475059      0.403029     -0.223957      0.551215    -0.0127447      0.244366    -0.0219424    0.00152508    0.00358387    0.00331593  -0.000457692  -0.000115977   6.27582e-05   4.01825e-05  -1.14279e-06       0.00000       0.00000       0.00000       0.00000       0.00000       0.00000       0.00000       0.00000       0.00000       0.00000       0.00000       0.00000       5.10218       6.20352       6.64029       6.02483       5.70500       4.98573       4.14304       3.11619       2.27427       1.59137       1.03600      0.644668      0.384719      0.199408      0.109613     0.0504789     0.0235075    0.00955012    0.00401252    0.00132849   0.000412890   0.000106650   2.22628e-05   3.05363e-06       0.00000       0.00000       0.00000       0.00000       0.00000       0.00000       0.00000       0.00000       0.00000       0.00000       0.00000       0.00000
  12  20 3492.3466    2.9807  2.4775 11.4796 -0.0022  0.0468   0.0509   0.1242    0.1475   0.0000   447.6929       5.49381      -2.54937     -0.509706       7.92382      -8.22093      -3.41646    -0.0845834       1.72591      -1.49922     -0.477970      0.498183     0.0156609     -0.105103     0.0916933    -0.0477338    -0.0292057     0.0141854  -0.000494814  -0.000504983   -0.00120392   0.000152415   1.34633e-05   8.87688e-07       0.00000       0.00000       0.00000       0.00000       0.00000       0.00000       0.00000       0.00000       0.00000       0.00000       0.00000       0.00000       6.23593       7.54316       7.87142       7.99040       7.01095       6.05151       4.66736       3.55276       2.60021       1.82255       1.20320      0.742010      0.447873      0.252948      0.130943     0.0604236     0.0289177     0.0115664    0.00448798    0.00150193   0.000460513   0.000116225   2.42130e-05   3.77295e-06       0.00000       0.00000       0.00000       0.00000       0.00000       0.00000       0.00000       0.00000       0.00000       0.00000       0.00000       0.00000
  12  21 3632.3669    2.4040  3.7906 11.1379 -0.0035  0.0602   0.0340   0.1631    0.0972   0.0000   431.6399       5.38204      -1.86342      -18.4407      -2.65091      -4.28965       3.95527      -4.58363       4.76810      0.854930     -0.716162     -0.998299      0.363413     0.0715952     0.0301376    -0.0982193     0.0307775     0.0342263   -0.00785669   -0.00242801  -0.000628395   6.67691e-05   2.27426e-05  -1.99878e-06       0.00000       0.00000       0.00000       0.00000       0.00000       0.00000       0.00000       0.00000       0.00000       0.00000       0.00000       0.00000       8.16376       10.0914       10.5564       10.2083       8.90907       7.64944       6.42108       4.98139       3.47644       2.44409       1.57729      0.952215      0.564889      0.304295      0.161823     0.0790405     0.0366325     0.0154393    0.00592866    0.00192741   0.000593516   0.000157193   3.24250e-05   4.78719e-06       0.00000       0.00000       0.00000       0.00000       0.00000       0.00000       0.00000       0.00000       0.00000       0.00000       0.00000       0.00000
  12  22 3772.3282    1.9626  5.2854 10.7926 -0.0001  0.0761   0.0255   0.2041    0.0880   0.0000   444.0416      -16.2218       10.4129      -7.11172      -8.82290       14.7411      0.527541       4.17228      -2.48997       4.78377     -0.418048    -0.0165487     -0.161511      0.212570    -0.0768671     -0.149651    0.00871692     0.0149804   -0.00621750   -0.00222139  -9.16453e-05  -0.000156957  -1.25414e-05   1.53498e-05       0.00000       0.00000       0.00000       0.00000       0.00000       0.00000       0.00000       0.00000       0.00000       0.00000       0.00000       0.00000       10.3186       12.7771       13.1115       12.8605       11.6098       9.87301       7.89225       6.10655       4.36270       3.06904       1.97880       1.25012      0.719306      0.401970      0.206985      0.100703     0.0452468     0.0187971    0.00709218    0.00247760   0.000734929   0.000199501   4.10201e-05   6.11882e-06       0.00000       0.00000       0.00000       0.00000       0.00000       0.00000       0.00000       0.00000       0.00000       0.00000       0.00000       0.00000
  12  23 3912.8989    1.6642  7.3839 10.3597 -0.0006  0.0950   0.0190   0.2629    0.0848   0.0000   431.3590       1.81876      -7.15148       17.2135       24.9611       4.51040      -18.1683      -19.4234      0.771211       8.51369      0.108943     -0.898577     -0.959403      0.707087      0.215613    -0.0971827    -0.0513806    0.00700099     0.0115100    0.00235198   0.000106197  -0.000130345   4.20371e-06   6.05693e-06       0.00000       0.00000       0.00000       0.00000       0.00000       0.00000       0.00000       0.00000       0.00000       0.00000       0.00000       0.00000       12.3508       15.4844       15.6524       14.9011       14.1075       11.9010       10.1409       7.66972       5.68297       3.90155       2.55476       1.56585      0.913182      0.512383      0.257092      0.128093     0.0560154     0.0244852    0.00901786    0.00319373   0.000968394   0.000257244   5.70494e-05   7.74986e-06       0.00000       0.00000       0.00000       0.00000       0.00000       0.00000       0.00000       0.00000       0.00000       0.00000       0.00000       0.00000
  12  24 4053.4494    1.3961  9.1414 10.2017 -0.0040  0.1154   0.0158   0.3184    0.0776   0.0000   425.6947      -22.7660       4.90167       1.50893       3.50498      -30.4569      -31.7424      -2.20930       2.33841       1.09457      -1.97462      0.871797       2.71714     -0.844002      0.244038      0.271021    0.00729484     0.0221032     0.0100474   -0.00448577    0.00197421  -0.000120127  -6.11767e-05   1.25653e-05       0.00000       0.00000       0.00000       0.00000       0.00000       0.00000       0.00000       0.00000       0.00000       0.00000       0.00000       0.00000       15.0884       18.8306       19.7395       19.0240       17.0711       14.7778       12.0806       9.16179       6.89187       4.63355       3.07249       1.87318       1.11104      0.625331      0.316574      0.158495     0.0693877     0.0304764     0.0113107    0.00402135    0.00122982   0.000308000   6.61045e-05   9.41991e-06       0.00000       0.00000       0.00000       0.00000       0.00000       0.00000       0.00000       0.00000       0.00000       0.00000       0.00000       0.00000
  12  25 4194.2739    1.1365 10.6694 10.0899 -0.0034  0.1380   0.0131   0.3851    0.0670   0.0000   455.2619      -15.0153       13.5846       1.29699       5.78287      -7.80038      -14.8928      -12.9396       1.84417       7.36264       2.67153       4.30217     0.0248418      0.909533      0.319156      0.402224    -0.0690377    -0.0569486    0.00174355    0.00306912    0.00249101  -0.000328263  -0.000169782  -1.17120e-05       0.00000       0.00000       0.00000       0.00000       0.00000       0.00000       0.00000       0.00000       0.00000       0.00000       0.00000       0.00000       17.4984       22.3549       23.2578       22.1234       20.5354       17.3697       14.4744       11.1556       8.19213       5.69715       3.59595       2.31221       1.33199      0.735132      0.391926      0.189426     0.0862976     0.0352712     0.0140832    0.00489304    0.00146720   0.000400772   8.42223e-05   1.16101e-05       0.00000       0.00000       0.00000       0.00000       0.00000       0.00000       0.00000       0.00000       0.00000       0.00000       0.00000       0.00000
  12  27 4476.2102    0.7929 16.0008 10.1228 -0.0030  0.2350   0.0098   0.6546    0.0450   0.0000   408.2228      -8.26097       68.8476       17.1025      -18.5298       14.0699      -11.4129       19.5641      -5.78228       17.4749      -4.86038      -3.77950      -3.03666      -1.71811     -0.330064      0.125567    -0.0385860     0.0601162   -0.00975032     0.0135973   -0.00125014  -0.000231529  -5.37185e-05   5.14342e-06       0.00000       0.00000       0.00000       0.00000       0.00000       0.00000       0.00000       0.00000       0.00000       0.00000       0.00000       0.00000       29.6215       37.4019       38.7401       38.1225       35.2180       30.2186       24.3946       18.9511       13.6682       9.85595       6.49771       4.10758       2.44135       1.33974      0.706758      0.341422      0.156691     0.0649748     0.0253928    0.00860266    0.00263529   0.000698481   0.000141041   2.01152e-05       0.00000       0.00000       0.00000       0.00000       0.00000       0.00000       0.00000       0.00000       0.00000       0.00000       0.00000       0.00000
  12  28 4618.1276    0.6309 18.1390 10.0344 -0.0040  0.3063   0.0080   0.7926    0.0390   0.0000   507.4026      -69.9392       7.19296       26.3281      -18.2993       6.07705       6.38741      -26.7322      -36.7114      -11.2609       17.1118      -3.66805      -2.20540       2.44472      0.443879    -0.0299202     -0.321838     0.0745608     0.0894474    -0.0164391   -0.00282051   0.000466181  -0.000114240   2.07821e-05       0.00000       0.00000       0.00000       0.00000       0.00000       0.00000       0.00000       0.00000       0.00000       0.00000       0.00000       0.00000       38.0823       47.9022       51.7140       49.6930       45.2753       38.4358       32.0577       24.3419       18.0609       12.6332       8.46963       5.37503       3.14441       1.81758      0.937460      0.468892      0.216087     0.0919431     0.0344709     0.0120801    0.00354691   0.000906478   0.000186925   2.53923e-05       0.00000       0.00000       0.00000       0.00000       0.00000       0.00000       0.00000       0.00000       0.00000       0.00000       0.00000       0.00000
  13   9 1983.7848    0.5567  0.6338 10.0200 -0.0146  0.0304   0.0200   0.0715    0.0857   0.0000   435.3767      -5.03281       12.8749       4.59867      -5.08170      0.517020      0.207796      0.150858      -1.99898     -0.255372       1.60870     -0.577110     -0.252252     -0.156689    -0.0729664    -0.0155054   -0.00913790    -0.0111208     0.0108471   -0.00121677   0.000627096  -0.000276111   4.96601e-05   5.65227e-06   4.49209e-06  -3.01692e-07       0.00000       0.00000       0.00000       0.00000       0.00000       0.00000       0.00000       0.00000       0.00000       0.00000       3.41231       4.20588       4.78046       4.11636       3.70268       3.66575       2.79599       2.29617       1.84587       1.17437      0.850940      0.577943      0.301688      0.189140      0.112365     0.0493858     0.0278383     0.0133976    0.00604075    0.00198212   0.000906634   0.000328027   8.78302e-05   2.00022e-05   3.77187e-06   5.44659e-07       0.00000       0.00000       0.00000       0.00000       0.00000       0.00000       0.00000       0.00000       0.00000       0.00000
  13  10 2128.4782    0.7920  0.6411 10.1459 -0.0060  0.0259   0.0261   0.0604    0.1014   0.0000   433.8884      -4.16089       13.4121       1.34846      -1.09292     -0.249714      -1.85249     -0.576753     -0.346064      -1.56529     -0.475827      0.458470      0.296924      0.479603     0.0269769     0.0172296    -0.0468619   -0.00495801    0.00669955    0.00514278  -0.000113789  -0.000231134   8.49960e-05   1.81835e-05   7.07193e-07   4.03858e-07       0.00000       0.00000       0.00000       0.00000       0.00000       0.00000       0.00000       0.00000       0.00000       0.00000       3.10402       3.72245       4.10901       3.88055       3.53258       3.22942       2.64950       1.99131       1.56130       1.19965      0.689314      0.488406      0.326695      0.171858     0.0955876     0.0549256     0.0269010     0.0109479    0.00465813    0.00217504   0.000839112   0.000249606   6.88707e-05   1.81511e-05   3.45491e-06   4.76886e-07       0.00000       0.00000       0.00000       0.00000       0.00000       0.00000       0.00000       0.00000       0.00000       0.00000
  13  11 2271.0879    1.0955  0.8812 10.1208 -0.0056  0.0347   0.0315   0.0714    0.1596   0.0000   433.0275      -3.22273       15.7252       4.75052      -6.52520      -5.00684       5.51101     -0.349790     -0.764390     -0.922335     -0.126706      0.382403      0.535448     -0.214779     -0.114625     0.0435131     0.0131513    -0.0227598   -0.00279298   -0.00273206   -0.00210410   5.55458e-06   3.09082e-05   1.62596e-05   4.47515e-06   5.85301e-07       0.00000       0.00000       0.00000       0.00000       0.00000       0.00000       0.00000       0.00000       0.00000       0.00000       3.28008       5.16294       5.01437       4.88188       4.85031       3.66795       3.42933       2.47834       1.95339       1.30397      0.975600      0.564726      0.398416      0.213197      0.121600     0.0673946     0.0313452     0.0161284    0.00618973    0.00282653   0.000983317   0.000312360   0.000106543   2.54785e-05   6.17133e-06   8.13993e-07       0.00000       0.00000       0.00000       0.00000       0.00000       0.00000       0.00000       0.00000       0.00000       0.00000
  13  12 2411.7726    1.5613  0.8518 10.6268 -0.0045  0.0300   0.0436   0.0631    0.2073   0.0000   437.2989       3.37843       8.91712     -0.849335      -3.69323     -0.239661     0.0686275       2.13623       2.30235      -2.78778     -0.822564     -0.216804     -0.185029     -0.278795     0.0586994     0.0365398     0.0133623    -0.0166115   -0.00153933    0.00186777  -1.57455e-05  -0.000402258   0.000161582   5.90558e-05  -1.28428e-07  -3.98500e-07       0.00000       0.00000       0.00000       0.00000       0.00000       0.00000       0.00000       0.00000       0.00000       0.00000       3.16777       4.72325       4.38845       4.93547       3.91225       3.74209       2.92991       2.43192       1.71983       1.27738      0.856015      0.527205      0.356589      0.179043      0.120168     0.0522537     0.0324504     0.0125243    0.00659592    0.00213770   0.000974848   0.000260924   9.17279e-05   2.18587e-05   4.41443e-06   7.85083e-07       0.00000       0.00000       0.00000       0.00000       0.00000       0.00000       0.00000       0.00000       0.00000       0.00000
  13  13 2551.6397    1.9516  0.9112 11.6665 -0.0202  0.0323   0.0584   0.0754    0.1995   0.0000   428.8147       9.09284       4.86915       7.26636      -5.65018      -2.59922       1.85129      -1.82909     -0.762108       1.68849      0.297500   -0.00510235     0.0370348     -0.333470    -0.0400803    -0.0304239   -0.00651556    -0.0231444   -0.00254661   -0.00493987   -0.00106860  -9.75777e-05   2.71404e-05  -2.57372e-05  -9.13969e-06   1.00770e-06       0.00000       0.00000       0.00000       0.00000       0.00000       0.00000       0.00000       0.00000       0.00000       0.00000       4.56308       5.87082       6.09738       6.24309       5.61615       4.47021       3.40157       2.52982       1.91934       1.36593      0.874587      0.542478      0.344939      0.224121      0.129306     0.0625685     0.0318002     0.0131648    0.00611155    0.00215867   0.000833536   0.000256528   7.52807e-05   1.91354e-05   4.10407e-06   6.01043e-07       0.00000       0.00000       0.00000       0.00000       0.00000       0.00000       0.00000       0.00000       0.00000       0.00000
  13  15 2832.1474    3.1135  0.8180 12.1444 -0.0080  0.0326   0.0931   0.0646    0.2522   0.0000   441.3791      0.297268       7.67842       3.05699      -3.05826      -7.37034      -4.10284      -1.20643      0.202153     0.0544399     -0.847091    -0.0834078      0.351900     -0.282825     0.0670536     0.0162555    -0.0597355    -0.0193317   -0.00273820    0.00271350   -0.00109289  -0.000277678   0.000121775   1.10787e-05   7.10514e-07  -1.21838e-06       0.00000       0.00000       0.00000       0.00000       0.00000       0.00000       0.00000       0.00000       0.00000       0.00000       3.21227       4.98906       4.55566       4.84570       4.35838       3.60099       3.44779       2.18776       2.19845       1.12015       1.04431      0.504036      0.395173      0.202115      0.115149     0.0681738     0.0263327     0.0167344    0.00495931    0.00282273   0.000863215   0.000309342   0.000108600   1.75265e-05   6.26273e-06   8.27219e-07       0.00000       0.00000       0.00000       0.00000       0.00000       0.00000       0.00000       0.00000       0.00000       0.00000
  13  16 2972.5191    3.6800  0.8150 12.8982 -0.0026  0.0267   0.1043   0.0656    0.1695   0.0000   443.2165     -0.117538       13.4494      -8.35305       3.77791      0.847519      -4.32657      0.491284      0.657206       1.55048     -0.736373      0.289105     -0.100690     -0.117430      0.145702    -0.0289386    -0.0270208    0.00668294    0.00540301   -0.00179145  -0.000287780   0.000297410  -7.12469e-05  -1.00969e-05   2.03397e-06  -7.13660e-07       0.00000       0.00000       0.00000       0.00000       0.00000       0.00000       0.00000       0.00000       0.00000       0.00000       3.02098       4.11864       3.99639       4.05989       3.57104       3.34262       2.63492       2.15884       1.61708       1.15999      0.781855      0.487106      0.313567      0.176968      0.101894     0.0518297     0.0269265     0.0111510    0.00533096    0.00200602   0.000774817   0.000247766   7.83165e-05   1.89523e-05   3.79496e-06   6.19904e-07       0.00000       0.00000       0.00000       0.00000       0.00000       0.00000       0.00000       0.00000       0.00000       0.00000
  13  17 3112.4984    4.1465  0.9566 12.7209  0.0000  0.0305   0.1113   0.0677    0.2406   0.0000   445.0806      -2.50159       19.9420      -1.18649      0.145641      -2.49667     -0.519861      -2.08890       3.57915     -0.263518      -1.54054     -0.216787      0.673635    -0.0566282    -0.0184602   0.000858697   -0.00907886   -0.00451571    0.00207434   -0.00247582   -0.00103937   0.000247173   0.000111329  -1.78672e-05   2.95075e-06   3.09494e-07       0.00000       0.00000       0.00000       0.00000       0.00000       0.00000       0.00000       0.00000       0.00000       0.00000       4.15023       5.26379       5.56467       5.31013       4.83319       4.26121       3.25451       2.53133       1.93975       1.36084      0.894324      0.578949      0.351472      0.213689      0.113699     0.0597099     0.0299562     0.0118839    0.00576217    0.00215152   0.000829073   0.000290655   8.18751e-05   2.03037e-05   3.86620e-06   5.59552e-07       0.00000       0.00000       0.00000       0.00000       0.00000       0.00000       0.00000       0.00000       0.00000       0.00000
  13  18 3252.2891    3.8628  1.0328 12.8892 -0.0023  0.0302   0.1042   0.0752    0.1976   0.0000   432.1686     0.0187642       17.0169     -0.432293       3.33691       3.09271       2.38770      -5.12963      -3.14421      0.268661      0.209516      0.792603      0.534751      0.281987     -0.276947     0.0529135     0.0167048    -0.0250253   -0.00902237    0.00261614  -6.79744e-05   0.000186133  -8.06829e-05  -1.90717e-05   4.70760e-07  -2.92014e-08       0.00000       0.00000       0.00000       0.00000       0.00000       0.00000       0.00000       0.00000       0.00000       0.00000       3.65003       4.75094       4.75036       4.82679       4.18303       3.69152       3.23155       2.54717       1.90147       1.32510      0.928421      0.562973      0.353473      0.203359      0.117223     0.0576621     0.0289738     0.0140434    0.00618276    0.00238901   0.000874917   0.000271048   8.37421e-05   2.02357e-05   4.38912e-06   6.48814e-07       0.00000       0.00000       0.00000       0.00000       0.00000       0.00000       0.00000       0.00000       0.00000       0.00000
  13  19 3392.2459    3.2861  1.9282 12.1088 -0.0104  0.0435   0.0636   0.1062    0.1494   0.0000   439.3352       15.8259       9.95152      0.491510      0.617842      0.874147       5.61422      -2.31757      -2.95627       2.84230      -1.79234     0.0379177     -0.206106      0.188815     -0.121801     0.0310012   -0.00518430     0.0249647    -0.0205474    0.00684329    0.00212623  -9.04402e-05   0.000115535   4.59355e-05   9.43820e-06  -1.18637e-06       0.00000       0.00000       0.00000       0.00000       0.00000       0.00000       0.00000       0.00000       0.00000       0.00000       5.17751       6.33048       6.60201       6.77239       5.80757       5.54436       4.36014       3.45671       2.60156       1.99972       1.21382      0.853420      0.531932      0.301227      0.167155     0.0923395     0.0443539     0.0198065    0.00825967    0.00360971    0.00136709   0.000429216   0.000114467   3.08657e-05   5.64446e-06   9.19948e-07       0.00000       0.00000       0.00000       0.00000       0.00000       0.00000       0.00000       0.00000       0.00000       0.00000
  13  20 3532.4968    2.7245  2.8607 11.2750 -0.0006  0.0490   0.0416   0.1265    0.1250   0.0000   435.0708       11.7752       11.7070      -7.51485      -7.34579      -4.19975      -1.95175      -4.88719      -1.08366      0.613014      -1.51362      -1.72545      0.556308     -0.144795     -0.160852     0.0101478     0.0195607     0.0345597   -0.00712605   -0.00406798    0.00186234   5.99685e-05  -1.24981e-05   6.46933e-05   4.02419e-06   5.21792e-07       0.00000       0.00000       0.00000       0.00000       0.00000       0.00000       0.00000       0.00000       0.00000       0.00000       6.09837       7.60920       7.97992       7.70158       7.20126       6.21357       5.17867       3.97750       2.95325       2.11599       1.47529      0.964054      0.584836      0.343912      0.188553     0.0964483     0.0479382     0.0221398    0.00976623    0.00377402    0.00139535   0.000462460   0.000134498   3.40697e-05   6.97534e-06   9.40666e-07       0.00000       0.00000       0.00000       0.00000       0.00000       0.00000       0.00000       0.00000       0.00000       0.00000
  13  21 3672.7985    2.2733  4.0507 10.9344 -0.0015  0.0613   0.0303   0.1615    0.1037   0.0000   441.3674       5.90727      -7.91129      -9.88350      -3.36735      -1.57481      -5.00301       5.67682      -1.34370       2.03410       2.94062      0.487249      0.704478      0.257706    -0.0118683     -0.116876     0.0659197     0.0223658    -0.0203201  -0.000620082   -0.00153586  -0.000517121   0.000376609  -1.68360e-05  -9.19644e-06  -3.38719e-07       0.00000       0.00000       0.00000       0.00000       0.00000       0.00000       0.00000       0.00000       0.00000       0.00000       7.60284       9.70006       9.97780       10.0983       8.79623       7.78787       6.36454       5.15956       3.71537       2.70477       1.80751       1.18616      0.710904      0.419973      0.233069      0.121082     0.0604383     0.0285425     0.0122562    0.00483534    0.00175611   0.000576356   0.000165195   4.29714e-05   8.26068e-06   1.27545e-06       0.00000       0.00000       0.00000       0.00000       0.00000       0.00000       0.00000       0.00000       0.00000       0.00000
  13  22 3813.4078    1.9062  5.8317 10.6078  0.0008  0.0788   0.0226   0.2026    0.0866   0.0000   447.1846       12.7231       11.7523      -5.70693       30.2456       10.2386      -8.29567      -13.7324       4.70841       3.56283       3.42515     -0.215130     -0.379018      0.909236     0.0148257     -0.174979    -0.0651749    -0.0659610    0.00788912    0.00376142   0.000578949   8.53908e-05  -0.000333004   5.59093e-05   4.82397e-06   7.17972e-07       0.00000       0.00000       0.00000       0.00000       0.00000       0.00000       0.00000       0.00000       0.00000       0.00000       9.71450       12.2855       12.8149       12.9037       11.5989       9.89353       8.22079       6.42777       4.90026       3.38508       2.35545       1.50120      0.928263      0.547752      0.302817      0.161633     0.0791228     0.0371878     0.0156035    0.00625757    0.00224378   0.000755418   0.000220339   5.35786e-05   1.13947e-05   1.58875e-06       0.00000       0.00000       0.00000       0.00000       0.00000       0.00000       0.00000       0.00000       0.00000       0.00000
  13  23 3954.1758    1.5881  7.6922 10.2583 -0.0011  0.0950   0.0175   0.2558    0.0857   0.0000   456.8810       12.1084      -2.03947      -5.45795       6.03921       1.59818      -12.9749       5.07669      -1.79491      -2.32043      -1.33152      0.137272      -1.41346     -0.701595      0.132842     0.0418739      0.142855   -0.00281118     0.0117067     0.0137438    0.00135892   0.000238778  -0.000535912  -4.98601e-07  -2.48949e-06   1.69127e-07       0.00000       0.00000       0.00000       0.00000       0.00000       0.00000       0.00000       0.00000       0.00000       0.00000       11.3497       14.2789       14.9952       14.7060       13.6898       12.0424       9.68343       7.77361       5.76112       4.17557       2.85717       1.86894       1.14024      0.682084      0.378154      0.195732     0.0951986     0.0452567     0.0191291    0.00768154    0.00280347   0.000950375   0.000279395   7.07426e-05   1.37282e-05   1.93308e-06       0.00000       0.00000       0.00000       0.00000       0.00000       0.00000       0.00000       0.00000       0.00000       0.00000
  13  24 4095.3262    1.3224 10.0732 10.1507 -0.0032  0.1197   0.0139   0.3419    0.0702   0.0000   404.1058       3.07838       24.2171      -11.8060      -2.13857     -0.447780       6.24185     -0.123986       9.92215      -1.84265      -4.39837      -2.75386       1.27306      0.397362     -0.243723     -0.462914     -0.164678     0.0468943    -0.0278780   -0.00906288    0.00330210   0.000796826  -0.000433593   2.86550e-05  -4.13750e-06   9.67708e-07       0.00000       0.00000       0.00000       0.00000       0.00000       0.00000       0.00000       0.00000       0.00000       0.00000       14.1212       17.7831       18.5479       18.7224       16.7676       14.8312       12.2520       9.85904       7.37037       5.31247       3.56777       2.40012       1.47633      0.860131      0.482674      0.260341      0.130053     0.0603493     0.0257901     0.0103227    0.00377387    0.00123271   0.000351152   8.83747e-05   1.72880e-05   2.51470e-06       0.00000       0.00000       0.00000       0.00000       0.00000       0.00000       0.00000       0.00000       0.00000       0.00000
  13  25 4236.4431    1.0901 12.1045 10.0852 -0.0048  0.1495   0.0120   0.4245    0.0617   0.0000   430.8472       45.4850       35.2455      -23.5404       4.06690      -23.4535       7.30746       15.9452      -16.6840      -3.84919      -2.30107     -0.207989       1.87086      0.611771     -0.341800      0.139241      0.205753      0.156341     0.0115549    -0.0163297   -0.00455734   0.000313344  -0.000233609   0.000104981   3.94284e-06  -3.08450e-06       0.00000       0.00000       0.00000       0.00000       0.00000       0.00000       0.00000       0.00000       0.00000       0.00000       17.3044       22.4672       23.1858       23.2619       21.0812       18.7033       15.3614       12.4211       8.99130       6.64056       4.55110       3.04049       1.85346       1.09140      0.604968      0.318987      0.156749     0.0759685     0.0320484     0.0129935    0.00470842    0.00156461   0.000453091   0.000116184   2.22352e-05   3.24330e-06       0.00000       0.00000       0.00000       0.00000       0.00000       0.00000       0.00000       0.00000       0.00000       0.00000
  13  27 4519.1248    0.7583 17.3773 10.0475 -0.0021  0.2504   0.0084   0.6620    0.0420   0.0000   466.0131      -72.5156       17.4048      -32.0755       12.8705       20.9658       11.6331       4.16097       17.5169       9.77453      -14.1123      -1.48499     -0.517706     -0.195696      0.196370     -0.129167    0.00993299    -0.0169899    0.00296167     0.0104725   -0.00398758    0.00351586  -0.000357274  -0.000222380  -8.15170e-06   1.61530e-05       0.00000       0.00000       0.00000       0.00000       0.00000       0.00000       0.00000       0.00000       0.00000       0.00000       28.6210       37.2433       38.5052       37.6293       35.8313       30.9151       26.2005       20.5566       15.6606       11.3944       7.88583       5.13140       3.23311       1.90669       1.06439      0.562955      0.278144      0.129394     0.0561009     0.0227116    0.00825366    0.00272185   0.000799222   0.000199389   3.99953e-05   5.30188e-06       0.00000       0.00000       0.00000       0.00000       0.00000       0.00000       0.00000       0.00000       0.00000       0.00000
  14  10 2162.4660    0.9148  0.6781 10.1461 -0.0087  0.0264   0.0289   0.0619    0.1150   0.0000   439.0019       1.57828       10.9139      -1.09265       2.20758       4.23554      0.716112      0.279664       2.26558     -0.307906     -0.182641      0.210839      0.198603    -0.0571275      0.166073    -0.0273872    -0.0396297     0.0335919    0.00800046    0.00264416    0.00220210  -0.000491075  -0.000301618  -0.000116132   2.09850e-05  -3.65939e-06  -1.30722e-06   1.12965e-07       0.00000       0.00000       0.00000       0.00000       0.00000       0.00000       0.00000       0.00000       3.05411       3.29777       3.56532       3.76690       3.55555       2.84972       2.56668       2.04157       1.62198       1.23372      0.850061      0.553307      0.323337      0.222247      0.147042     0.0793113     0.0402081     0.0193109     0.0100042    0.00416473    0.00180694   0.000585438   0.000209088   6.42707e-05   1.70702e-05   4.26821e-06   8.73205e-07   1.09726e-07       0.00000       0.00000       0.00000       0.00000       0.00000       0.00000       0.00000       0.00000
  14  11 2305.6591    1.1708  0.9138 10.6278 -0.0112  0.0301   0.0329   0.0738    0.1512   0.0000   434.2574      -1.27421       12.6217      -3.71547       4.86951       7.13327       5.71881      -2.27140       3.09197       1.00184       1.12028     -0.499223     -0.101667      0.309197      0.142157    -0.0828108    -0.0221236     0.0303600    0.00629491  -0.000123828   -0.00109144  -0.000522135   0.000145018  -5.15734e-05   2.14753e-05  -8.72300e-07  -3.21718e-08  -1.20518e-07       0.00000       0.00000       0.00000       0.00000       0.00000       0.00000       0.00000       0.00000       4.12753       4.70688       4.86295       4.97522       4.67180       4.07046       3.37455       2.55923       1.93896       1.37661      0.997657      0.709672      0.477220      0.281062      0.156359     0.0867665     0.0467870     0.0246849     0.0101870    0.00470194    0.00171888   0.000689628   0.000234440   7.10720e-05   2.01111e-05   4.78803e-06   9.09455e-07   1.23659e-07       0.00000       0.00000       0.00000       0.00000       0.00000       0.00000       0.00000       0.00000
  14  12 2446.6430    1.6304  0.8793 11.0046  0.0005  0.0286   0.0443   0.0711    0.1518   0.0000   440.1044      0.891118       17.8091       1.30714      -1.60963      -2.33264      -4.13856     -0.770484     -0.903647     -0.705583       1.05565      0.516271   -0.00659769      0.433257     0.0656109     -0.177638    -0.0300892    0.00821467  -0.000947736    0.00746150    0.00420592  -0.000410363  -0.000178082  -0.000157758  -4.47884e-05   2.58603e-06   4.65599e-07   2.14011e-07       0.00000       0.00000       0.00000       0.00000       0.00000       0.00000       0.00000       0.00000       3.07207       3.76762       3.96465       3.99686       3.83107       3.32529       2.79785       2.22650       1.76335       1.29844      0.936299      0.617687      0.382210      0.262519      0.148209     0.0875537     0.0457317     0.0205287     0.0111833    0.00412344    0.00202480   0.000689999   0.000239270   8.20026e-05   2.19547e-05   5.25001e-06   1.03401e-06   1.36548e-07       0.00000       0.00000       0.00000       0.00000       0.00000       0.00000       0.00000       0.00000
  14  13 2587.2320    2.1144  1.0448 10.9697  0.0009  0.0295   0.0521   0.0705    0.2603   0.0000   434.0921       1.09337       20.4236     -0.146183      -7.02074       1.42788    -0.0817698      0.347934      -1.78712      0.485905    -0.0700036      0.636187     0.0642295      0.170941     -0.115433     0.0816856     0.0351736     0.0296665    0.00540520    0.00119186   -0.00149583    0.00115545  -0.000121952  -9.22236e-05   6.64351e-06   2.02318e-06   1.47568e-06   2.58315e-07       0.00000       0.00000       0.00000       0.00000       0.00000       0.00000       0.00000       0.00000       3.58204       4.37577       4.54901       4.68702       4.38379       3.69226       3.06916       2.33518       1.96419       1.40020      0.957870      0.619259      0.404106      0.261973      0.150515     0.0873719     0.0473137     0.0224891     0.0102397    0.00424727    0.00183142   0.000670510   0.000233139   7.43167e-05   1.95080e-05   4.66595e-06   1.01354e-06   1.32364e-07       0.00000       0.00000       0.00000       0.00000       0.00000       0.00000       0.00000       0.00000
  14  14 2728.1453    2.6660  0.8064 12.0756 -0.0016  0.0313   0.0776   0.0683    0.1759   0.0000   440.1864       2.26932       11.9252      -6.25046       3.66181     -0.924956       1.54234      0.595489      -1.08962      0.453914     0.0429170    -0.0131363     -0.693827      0.363803   -0.00333754    -0.0132620    0.00472436     0.0298740    0.00208630  -0.000755047    0.00153091   0.000105730   0.000360980   7.49892e-06  -2.28702e-05  -5.69843e-06   1.57859e-06   1.98868e-07       0.00000       0.00000       0.00000       0.00000       0.00000       0.00000       0.00000       0.00000       3.03644       4.27687       4.71532       3.91869       4.51663       3.57112       3.05539       2.69604       1.69180       1.53092       1.00828      0.648284      0.486843      0.251093      0.167892     0.0899016     0.0439026     0.0231815     0.0116358    0.00478946    0.00201077   0.000843715   0.000291412   8.11049e-05   3.05261e-05   7.79637e-06   1.26201e-06   1.52915e-07       0.00000       0.00000       0.00000       0.00000       0.00000       0.00000       0.00000       0.00000
  14  16 3010.1200    3.8046  0.9486 12.7154  0.0010  0.0303   0.0984   0.0692    0.2246   0.0000   440.7329       5.63489       20.0433       5.90736       1.49233      -1.19983       1.36249     -0.767294     -0.996433       1.26022      0.298169       1.00659     -0.182037     0.0764307      0.120953     0.0554996     0.0103660    -0.0145073  -0.000901693   -0.00265159   -0.00147925  -6.12670e-05   5.20548e-05   2.03635e-05  -2.44475e-05  -3.20452e-06  -7.62896e-07  -2.08985e-08       0.00000       0.00000       0.00000       0.00000       0.00000       0.00000       0.00000       0.00000       3.44390       4.53627       4.59787       4.56607       4.10672       3.90173       2.97604       2.64091       1.92187       1.49389       1.00778      0.663877      0.435543      0.254504      0.157869     0.0876428     0.0434469     0.0219484     0.0105784    0.00445738    0.00183118   0.000739128   0.000259608   8.03018e-05   2.49113e-05   5.80763e-06   9.75310e-07   1.59690e-07       0.00000       0.00000       0.00000       0.00000       0.00000       0.00000       0.00000       0.00000
  14  17 3150.5007    4.0238  1.0771 12.9475 -0.0031  0.0319   0.1004   0.0755    0.2220   0.0000   434.5081       7.51799       11.3817      -2.92578      -1.09508      -2.72239      -1.51838       2.19944    -0.0432110      -1.59794     -0.626891    -0.0361844      0.398152     -0.217903    -0.0583508    -0.0832958     0.0312044     0.0100428   0.000879996   -0.00297046   0.000795479   8.74093e-05  -0.000227205   0.000137452  -1.21616e-05   2.12196e-06   5.39782e-07  -1.09959e-08       0.00000       0.00000       0.00000       0.00000       0.00000       0.00000       0.00000       0.00000       3.55865       4.68535       4.86720       4.91444       4.67440       3.82744       3.28422       2.50203       2.02845       1.48660       1.00683      0.679358      0.420385      0.286667      0.152055     0.0944975     0.0484113     0.0244435     0.0109388    0.00487411    0.00203586   0.000792422   0.000256957   9.25198e-05   2.28022e-05   6.12417e-06   1.24631e-06   1.58713e-07       0.00000       0.00000       0.00000       0.00000       0.00000       0.00000       0.00000       0.00000
  14  18 3290.8537    3.7140  1.4643 12.5695 -0.0015  0.0393   0.0792   0.0869    0.1717   0.0000   440.9954      -1.56980       10.9295      -1.28414       1.11647       2.72723      -5.69934      -1.77082      0.705210      -2.00333     -0.275879      0.343347      0.503003      0.308723     -0.236198      0.125513   0.000774151    -0.0423527     0.0146775   0.000378980   -0.00220966  -1.97569e-05  -5.01165e-05  -0.000186609   1.14911e-05   8.53678e-06  -9.13697e-07  -1.83277e-07       0.00000       0.00000       0.00000       0.00000       0.00000       0.00000       0.00000       0.00000       4.18755       5.68107       5.10786       5.96867       5.14128       4.72201       4.01382       3.11686       2.49108       1.65132       1.34480      0.835481      0.604222      0.328377      0.213808      0.107479     0.0602486     0.0295526     0.0143049    0.00626774    0.00253849   0.000915650   0.000341509   9.42089e-05   3.17175e-05   6.07885e-06   1.52476e-06   2.31325e-07       0.00000       0.00000       0.00000       0.00000       0.00000       0.00000       0.00000       0.00000
  14  19 3431.3465    3.1174  2.1051 12.2439 -0.0009  0.0439   0.0567   0.1088    0.1131   0.0000   443.1599      -2.71897       19.7791      0.123142      -5.15561       3.50608       5.47470      -2.30041       2.66077       1.68525     -0.894838      0.238204     -0.768160     -0.247177      0.292002      0.163815     -0.127699    -0.0492146     0.0148702   -0.00704184   -0.00570468   -0.00113194  -0.000142761   2.49650e-05  -1.53081e-05  -1.71155e-05  -9.29659e-08   2.60243e-07       0.00000       0.00000       0.00000       0.00000       0.00000       0.00000       0.00000       0.00000       5.02885       6.59107       6.88617       6.93499       6.32229       5.54011       4.72715       3.55661       2.77328       1.92217       1.47121      0.963098      0.629627      0.377420      0.226178      0.119985     0.0636031     0.0317114     0.0151043    0.00690503    0.00279130    0.00105740   0.000375913   0.000118111   3.41553e-05   7.66974e-06   1.66713e-06   2.20139e-07       0.00000       0.00000       0.00000       0.00000       0.00000       0.00000       0.00000       0.00000
  14  20 3571.9999    2.7345  3.3038 11.1037 -0.0014  0.0517   0.0383   0.1319    0.1241   0.0000   446.7236       2.52999       5.60332      -2.11132      -10.2217       8.97713       10.1912       3.91957       5.96563      -2.61403       2.23174     -0.446629      0.373729     -0.328664      0.676864     -0.218914    0.00645783    -0.0485438    -0.0210100    0.00861291   -0.00556545  -0.000489621  -0.000699156   0.000152048   3.79740e-05   1.93021e-06  -1.61743e-06  -1.59783e-07       0.00000       0.00000       0.00000       0.00000       0.00000       0.00000       0.00000       0.00000       6.24831       7.62493       7.95323       8.08511       7.52499       6.64829       5.62987       4.34253       3.16266       2.37679       1.76482       1.20010      0.757355      0.472698      0.287797      0.149944     0.0780686     0.0373436     0.0188141    0.00827987    0.00348468    0.00122074   0.000440266   0.000132488   3.74471e-05   9.12381e-06   1.78733e-06   2.39958e-07       0.00000       0.00000       0.00000       0.00000       0.00000       0.00000       0.00000       0.00000
  14  21 3712.9141    2.2069  4.7058 10.7197 -0.0025  0.0649   0.0268   0.1688    0.0980   0.0000   447.4968       7.25076       4.02448       4.20500      -3.56316      -4.99169       3.20350      -9.85660       3.46435       2.18376      -2.19975      -2.96051      0.544866      0.142016      0.234281     -0.438992    -0.0692562     0.0311963     0.0451926    -0.0190601    0.00142047  -0.000597865   0.000664088   3.11415e-05   5.32595e-05  -1.17707e-07   3.90330e-07   2.08463e-07       0.00000       0.00000       0.00000       0.00000       0.00000       0.00000       0.00000       0.00000       7.31774       9.36948       9.57476       9.92999       9.00093       8.16749       6.54575       5.53713       4.10652       3.09357       2.11505       1.48337      0.943646      0.592220      0.327272      0.187803      0.101395     0.0506160     0.0231264     0.0102264    0.00422380    0.00159713   0.000554579   0.000183709   5.00748e-05   1.26296e-05   2.28538e-06   3.43584e-07       0.00000       0.00000       0.00000       0.00000       0.00000       0.00000       0.00000       0.00000
  14  22 3854.0510    1.7845  6.1121 10.6983  0.0007  0.0793   0.0207   0.2150    0.0711   0.0000   442.9500      0.493384       22.6100     -0.274947      -9.50715      -6.40375      -6.17342      -7.28225       7.30578      -1.05099      -5.36475      -1.01537      -1.64899      0.120141      0.491066     -0.419105      0.297409     0.0420150    -0.0325634    0.00696283    0.00963275    0.00128111  -7.82166e-05   0.000117033  -1.76683e-05  -1.30201e-05  -1.99432e-06  -6.43956e-07       0.00000       0.00000       0.00000       0.00000       0.00000       0.00000       0.00000       0.00000       9.00602       11.4319       11.9143       12.0775       11.0645       10.0502       8.19820       6.66918       5.02048       3.78324       2.65060       1.79152       1.16430      0.720156      0.410735      0.235717      0.120381     0.0611498     0.0281140     0.0125273    0.00513244    0.00203823   0.000681438   0.000223935   6.23730e-05   1.51603e-05   2.85731e-06   4.06146e-07       0.00000       0.00000       0.00000       0.00000       0.00000       0.00000       0.00000       0.00000
  14  23 3995.0325    1.4935  8.4106 10.3500 -0.0037  0.1030   0.0161   0.2780    0.0717   0.0000   423.0739      -3.72033       7.76601      -2.34076      -7.35397      -15.9788      -2.89044      -6.71020       7.51170     -0.464737       3.38059    -0.0319940       2.34207     -0.355829     -0.134254      0.191798      0.125646      0.161942    -0.0404536   -0.00163387    0.00442706   -0.00173234   -0.00122843  -0.000100446   0.000248253  -8.26807e-06   1.77114e-06  -3.80927e-07       0.00000       0.00000       0.00000       0.00000       0.00000       0.00000       0.00000       0.00000       11.5083       14.7351       15.5983       15.5749       14.4835       12.9193       10.5183       8.58510       6.59113       4.79778       3.42853       2.32555       1.50282      0.924954      0.544045      0.303077      0.161102     0.0798968     0.0385721     0.0165702    0.00696359    0.00261800   0.000934878   0.000300975   8.51654e-05   1.99292e-05   3.82696e-06   5.22600e-07       0.00000       0.00000       0.00000       0.00000       0.00000       0.00000       0.00000       0.00000
  14  24 4136.6811    1.2186 10.4966 10.2159 -0.0012  0.1261   0.0131   0.3524    0.0616   0.0000   428.2004      -5.75173       28.1709       24.4972      -29.0679      -10.8716      -7.44206       12.4747      -5.12014      -1.10168      0.875416      -2.17784     -0.448095     -0.916767       1.39516      0.616041      0.134748     -0.101942    -0.0182838     0.0113119    0.00295364   0.000926970  -0.000694944   0.000110633   0.000111008   8.72642e-06  -2.83828e-06   4.15187e-08       0.00000       0.00000       0.00000       0.00000       0.00000       0.00000       0.00000       0.00000       14.0547       18.2918       19.1815       19.0204       17.7953       15.7427       13.1317       10.5333       8.14835       5.96058       4.29973       2.84263       1.84357       1.15318      0.675775      0.375585      0.199871     0.0995990     0.0460135     0.0210945    0.00861718    0.00330307    0.00115574   0.000372707   0.000105504   2.47963e-05   4.85394e-06   6.42605e-07       0.00000       0.00000       0.00000       0.00000       0.00000       0.00000       0.00000       0.00000
  14  25 4278.1197    1.0283 12.7488 10.1141 -0.0044  0.1576   0.0112   0.4412    0.0554   0.0000   471.3804       17.3165       27.3821       10.1128      -9.16170       15.2336      -7.68404       2.65111       6.18812      -10.5737       8.93934      -1.52222      -3.09641      -2.56191     -0.281326      -1.00109     0.0939005    -0.0683897    -0.0433451   9.55350e-05    0.00742057  -0.000765023    0.00118451  -0.000129462  -4.46152e-05   3.38756e-05  -4.03019e-06  -1.31662e-07       0.00000       0.00000       0.00000       0.00000       0.00000       0.00000       0.00000       0.00000       17.1633       22.4252       23.3065       23.6804       21.6686       19.4176       16.4017       13.2256       10.0731       7.58494       5.38128       3.60509       2.37345       1.45428      0.856074      0.484297      0.252710      0.127092     0.0612357     0.0266326     0.0112433    0.00435248    0.00149641   0.000471393   0.000134127   3.19121e-05   6.10105e-06   8.34537e-07       0.00000       0.00000       0.00000       0.00000       0.00000       0.00000       0.00000       0.00000
  14  26 4420.1028    0.8182 14.4180 10.1206 -0.0027  0.2004   0.0098   0.5450    0.0458   0.0000   432.7082       18.3429       48.2194       40.8534       5.69072      -27.1272       26.7990       19.8608       12.3086      -3.95302       8.06278       5.74460     -0.788978      -1.95258      0.160418    -0.0288860     -0.216230     -0.353793   -0.00544098   0.000718244   -0.00331036   -0.00203069    0.00105038   0.000477590   0.000110584  -3.48936e-05   1.48240e-05   1.64707e-06       0.00000       0.00000       0.00000       0.00000       0.00000       0.00000       0.00000       0.00000       21.8090       28.0427       29.0122       29.7176       27.5455       24.4681       20.5958       16.9218       12.8982       9.61839       6.82034       4.68636       3.09069       1.87274       1.10534      0.632087      0.332340      0.167932     0.0829778     0.0345646     0.0147431    0.00559917    0.00194167   0.000607379   0.000171356   4.08447e-05   7.69580e-06   1.05051e-06       0.00000       0.00000       0.00000       0.00000       0.00000       0.00000       0.00000       0.00000
  15   9 2049.5320    0.6883  0.6786 10.0885 -0.0021  0.0439   0.0225   0.0631    0.0962   0.0000   435.0055      -2.18029       17.0775       1.36248       10.1818       7.28296     -0.298410      -1.49020      -2.47898       1.09133     -0.398778     -0.439419     -0.834209     0.0198277    -0.0616007    -0.0381826    -0.0417532     0.0599799     0.0178066   -0.00467927   -0.00404962  -0.000583245  -0.000862307  -0.000153867  -5.79037e-05   1.66358e-05  -8.53071e-06  -1.24515e-06   3.00942e-08  -6.94919e-09       0.00000       0.00000       0.00000       0.00000       0.00000       0.00000       2.67129       6.01878       3.76124       6.45780       3.85504       5.28208       3.21194       3.68731       1.90865       2.29672       1.05553       1.15990      0.454951      0.508262      0.179792      0.181107     0.0617740     0.0532424     0.0172704     0.0120780    0.00394279    0.00243083   0.000694831   0.000380506   7.36244e-05   4.28990e-05   5.73715e-06   2.91343e-06   3.59623e-07   9.21331e-08       0.00000       0.00000       0.00000       0.00000       0.00000       0.00000
  15  10 2195.7684    0.9197  0.7714 10.3074 -0.0053  0.0274   0.0258   0.0639    0.1112   0.0000   440.6012       1.71986       13.5230       3.64613      -2.85092       2.91857       2.27022      -2.23783     -0.494392       1.82572     -0.935191     -0.700663      0.114837      0.143700      0.349618      0.145703     0.0114783   -0.00871715    0.00306503    0.00423430    0.00261766   -0.00214021  -0.000717150   0.000159879   1.12622e-05  -1.60819e-05  -4.84580e-06   1.35978e-06   5.87902e-07  -1.99282e-08       0.00000       0.00000       0.00000       0.00000       0.00000       0.00000       3.00231       4.10722       3.63099       3.62938       2.98548       3.06867       2.82184       2.59366       2.07130       1.58527       1.11108      0.727110      0.484064      0.276513      0.174108     0.0880671     0.0551205     0.0266160     0.0148197    0.00609168    0.00322320    0.00120307   0.000543729   0.000168174   6.64145e-05   1.74060e-05   5.43868e-06   1.15324e-06   2.29567e-07   3.68243e-08       0.00000       0.00000       0.00000       0.00000       0.00000       0.00000
  15  11 2339.5030    1.3057  0.8449 10.7021 -0.0066  0.0348   0.0344   0.0643    0.1472   0.0000   434.8681      -3.12233       15.5482       2.19194      -4.26040      -5.41969    -0.0259727       3.87688      -2.68216     -0.576016     0.0938894      -1.15471     0.0326101    -0.0465572    -0.0425016     0.0980886    -0.0367944    -0.0535466    0.00716968   -0.00657538   -0.00136939   0.000630727  -0.000337160  -3.88384e-05   2.09230e-05  -7.08308e-06   1.68247e-06  -1.42252e-08  -7.61141e-08   1.80382e-08       0.00000       0.00000       0.00000       0.00000       0.00000       0.00000       2.86656       4.47512       4.54597       4.50507       4.73124       3.28909       3.54996       2.70322       1.98990       1.65029       1.02373      0.869554      0.518139      0.314623      0.237512      0.106978     0.0797159     0.0332273     0.0188603     0.0109020    0.00366469    0.00212287   0.000694659   0.000245716   0.000107043   2.33295e-05   7.59839e-06   2.20122e-06   4.06863e-07   4.52989e-08       0.00000       0.00000       0.00000       0.00000       0.00000       0.00000
  15  12 2481.0080    1.7251  1.0521 10.5414 -0.0014  0.0298   0.0405   0.0715    0.2494   0.0000   436.2695      -5.30599       15.5814      0.595633      -1.83696      0.662394      0.152893      -2.94872       3.44472      -2.22235      0.651201       1.53068     -0.231996      0.214658    -0.0495913    -0.0835483    -0.0386467     0.0517680    0.00439708    0.00913171    0.00402080    0.00415066   6.06741e-05  -0.000329171  -1.90801e-05  -9.27152e-07   7.66511e-06   5.46211e-07  -5.11007e-07   5.92166e-09       0.00000       0.00000       0.00000       0.00000       0.00000       0.00000       3.06569       3.83886       4.04949       4.01683       3.85100       3.39661       3.00904       2.49484       2.00427       1.41159       1.10788      0.729524      0.542388      0.301712      0.202193      0.107708     0.0608383     0.0343984     0.0162721    0.00838007    0.00357149    0.00159942   0.000565178   0.000228968   7.45739e-05   2.11406e-05   6.92462e-06   1.33204e-06   2.86178e-07   3.46266e-08       0.00000       0.00000       0.00000       0.00000       0.00000       0.00000
  15  13 2622.2960    2.1835  0.9036 11.6640 -0.0042  0.0271   0.0556   0.0636    0.1568   0.0000   439.5834      -4.75684       8.87915     -0.113174      0.679346      -2.29053       1.90707     0.0240062       1.17303     0.0157058       1.12730     -0.396809     0.0792250     -0.351151      0.113884     0.0941713    -0.0968623   -0.00966416    -0.0154448    0.00967288   -0.00120439   -0.00136354   9.42353e-06  -5.57113e-05  -0.000100262  -1.95472e-05  -6.61875e-06  -6.84584e-08   3.92984e-07  -1.94556e-08       0.00000       0.00000       0.00000       0.00000       0.00000       0.00000       2.98979       3.80618       3.82180       4.00634       3.72289       3.32520       2.74382       2.29955       1.87884       1.30787       1.01687      0.640199      0.488379      0.275875      0.179486      0.101491     0.0574751     0.0317242     0.0155020    0.00790883    0.00309669    0.00140840   0.000495457   0.000200786   6.41970e-05   1.86600e-05   5.90547e-06   1.09090e-06   2.45128e-07   3.32427e-08       0.00000       0.00000       0.00000       0.00000       0.00000       0.00000
  15  14 2764.0986    2.8344  0.8297 11.9463 -0.0086  0.0261   0.0752   0.0579    0.2068   0.0000   435.3759      -1.36333       18.9289       2.91960      -3.45527      -3.57802      -3.83932      0.189819      0.699554      0.303743     -0.863304     -0.586357     -0.273500      0.439279      0.163789     -0.150510     0.0472009     0.0464095    -0.0161123    -0.0115344   -0.00394208    0.00114695  -0.000542645   0.000217511  -4.32235e-05   2.56790e-05  -8.14917e-07   1.69024e-07  -3.77369e-09  -1.85744e-08       0.00000       0.00000       0.00000       0.00000       0.00000       0.00000       2.60766       3.51400       3.53094       3.58568       3.41458       3.11056       2.54204       2.23947       1.55161       1.38676      0.855361      0.672928      0.415747      0.276035      0.167125      0.100683     0.0522971     0.0307912     0.0136111    0.00707829    0.00299789    0.00136522   0.000477889   0.000206713   6.35816e-05   1.98568e-05   5.23482e-06   1.50655e-06   2.24790e-07   3.48175e-08       0.00000       0.00000       0.00000       0.00000       0.00000       0.00000
  15  15 2905.7303    3.5950  0.8620 12.4037 -0.0074  0.0254   0.0990   0.0650    0.2445   0.0000   438.8306     -0.188028       6.62924      -1.08210      -2.13124      -1.78998      -1.07570      -1.98628     -0.813198     0.0445968    -0.0566617     -0.222570     -0.523109     -0.161926     0.0556527    -0.0263912     0.0476189     0.0314042     0.0104127   0.000214813   0.000573045   -0.00106844   0.000636447  -0.000353177  -0.000151455   3.59718e-05   2.29562e-06  -1.07419e-06   7.39593e-08   1.46473e-08       0.00000       0.00000       0.00000       0.00000       0.00000       0.00000       2.69221       3.38422       3.34390       3.48734       3.29491       2.96639       2.64033       2.12536       1.68662       1.18255      0.961483      0.640420      0.447973      0.281697      0.171772     0.0984283     0.0545158     0.0279577     0.0143776    0.00699242    0.00313797    0.00133824   0.000519642   0.000181584   6.17916e-05   1.91499e-05   5.46042e-06   1.10924e-06   2.40773e-07   3.14544e-08       0.00000       0.00000       0.00000       0.00000       0.00000       0.00000
  15  16 3047.0314    4.0788  0.9212 12.3644 -0.0017  0.0282   0.0992   0.0646    0.3283   0.0000   440.3347      -3.78934       14.9343      0.105327      -2.28301      -5.73286     -0.158834      0.577151      0.931846      0.261323      0.113259     -0.818696     0.0270378    -0.0330598     0.0473550    -0.0633062     0.0621037   -0.00187922    -0.0128141    0.00395740   -0.00403598   0.000635739  -0.000464147  -3.46795e-05   2.74921e-05  -3.17509e-05  -5.63393e-06  -1.72379e-06  -8.81862e-08  -3.00262e-08       0.00000       0.00000       0.00000       0.00000       0.00000       0.00000       3.08292       3.73452       3.61872       3.72766       3.90706       3.45698       2.89473       2.32722       1.79989       1.29462      0.994744      0.714681      0.540378      0.326030      0.198790      0.112017     0.0624730     0.0326239     0.0169457    0.00774512    0.00333037    0.00131427   0.000538248   0.000197502   6.64859e-05   1.97633e-05   6.01919e-06   1.29303e-06   2.54449e-07   3.18041e-08       0.00000       0.00000       0.00000       0.00000       0.00000       0.00000
  15  17 3187.9830    3.9167  1.1789 12.8161 -0.0191  0.0363   0.0971   0.0745    0.2934   0.0000   438.0426       4.78160       5.40103      -10.3162       3.50156      -4.95337      -5.13467      -1.95080       2.64590      0.786163     0.0164087       1.19309      -1.05292      0.166577      0.209816     0.0715296     0.0769906    -0.0402394     0.0444754     0.0131203  -0.000937496  -0.000902147  -0.000286513   0.000207003   9.90221e-05  -5.50138e-05  -2.24971e-06   1.08760e-06   9.77325e-08  -2.39267e-08       0.00000       0.00000       0.00000       0.00000       0.00000       0.00000       3.38087       5.05047       4.54534       5.00219       4.24017       4.21407       3.37313       3.06246       2.29751       1.81432       1.29830      0.887278      0.610721      0.355059      0.239654      0.122352     0.0791690     0.0346671     0.0211876    0.00858730    0.00445868    0.00162479   0.000773265   0.000233588   0.000100179   2.62688e-05   8.33411e-06   1.83185e-06   3.33048e-07   5.64490e-08       0.00000       0.00000       0.00000       0.00000       0.00000       0.00000
  15  18 3328.7702    3.4912  1.4036 12.9177 -0.0106  0.0364   0.0780   0.0880    0.1668   0.0000   433.9344      -1.61728       5.96434      -10.2191      -2.66638      -1.92512      -4.46208      -5.46528       1.47070       1.42620      0.772494      -2.84398      0.398477      0.235544      0.241105     -0.189890    -0.0942484    -0.0142942    -0.0178046    0.00561525   -0.00340740   2.58547e-05   5.15783e-05  -0.000139993   1.30087e-05  -4.99211e-05   3.09898e-06   1.12209e-06  -5.86768e-07  -7.02641e-08       0.00000       0.00000       0.00000       0.00000       0.00000       0.00000       3.94962       5.23076       5.48205       5.24227       5.27432       4.42960       3.90638       3.17764       2.33317       1.79342       1.30578      0.912789      0.629817      0.383334      0.233868      0.139679     0.0717238     0.0406191     0.0195885    0.00958451    0.00434234    0.00181205   0.000699642   0.000275547   8.30414e-05   2.67934e-05   7.88308e-06   1.87881e-06   3.51747e-07   4.19963e-08       0.00000       0.00000       0.00000       0.00000       0.00000       0.00000
  15  19 3469.7804    3.0295  2.3043 11.9361 -0.0026  0.0444   0.0509   0.1102    0.1288   0.0000   438.7907      0.420235       15.9391       6.86090      -2.11787     0.0819507      -3.47922      -3.10061       2.97025      0.999115      0.286563      0.581444       1.08593      -1.23878     0.0465830     -0.147378    -0.0391977     0.0302026     0.0423696     0.0119864   -0.00672955   -0.00309244   0.000848967   0.000504271  -1.20594e-05   1.50923e-05  -2.05751e-05   6.96710e-07   2.79980e-07   1.09824e-07       0.00000       0.00000       0.00000       0.00000       0.00000       0.00000       4.72120       5.84792       5.80937       6.22773       6.06932       5.31750       4.47207       3.56289       2.87280       2.33948       1.66409       1.06960      0.731152      0.470236      0.313523      0.179310      0.106058     0.0536320     0.0269668     0.0117524    0.00549286    0.00228460   0.000935182   0.000325000   0.000113889   3.10479e-05   9.44288e-06   2.14263e-06   4.12762e-07   5.45924e-08       0.00000       0.00000       0.00000       0.00000       0.00000       0.00000
  15  20 3611.0563    2.4469  3.4517 11.4951 -0.0014  0.0564   0.0339   0.1408    0.0948   0.0000   446.1113       8.98977       15.2721       1.38052       9.96414      -3.94482      -3.62989       3.44100     -0.982168       1.96794       1.27978    -0.0619575     -0.112012     -0.775216      0.172030     -0.295308     -0.133580    -0.0776273     0.0117075   -0.00529740   -0.00291838    0.00185505   0.000302728  -1.09940e-05   6.20725e-05   1.45074e-05   6.12605e-06  -2.49516e-06  -4.82053e-07  -4.37563e-08       0.00000       0.00000       0.00000       0.00000       0.00000       0.00000       5.84654       7.44794       7.64699       7.69556       7.34223       6.78597       5.89152       4.57839       3.73832       2.71694       2.04369       1.45055      0.986590      0.632529      0.375268      0.225762      0.121224     0.0635990     0.0322356     0.0160079    0.00674911    0.00296728    0.00116959   0.000442582   0.000146596   4.58726e-05   1.19271e-05   2.74126e-06   5.50518e-07   6.91742e-08       0.00000       0.00000       0.00000       0.00000       0.00000       0.00000
  15  21 3752.4911    2.0841  5.2898 10.7122 -0.0010  0.0673   0.0232   0.1829    0.0890   0.0000   426.7038      -16.4562       46.2824       7.24483      -14.1968       4.55488       5.21099      -1.79689       2.38235      -2.02622      -2.03994       1.77404      0.310208     -0.960568     0.0422244    0.00663301      0.172447     -0.194048   -0.00185520     0.0245077    -0.0167477   0.000491797    0.00100021   0.000475016   0.000214209  -1.67080e-05  -7.20419e-06  -1.68246e-06  -1.42815e-07   5.39410e-08       0.00000       0.00000       0.00000       0.00000       0.00000       0.00000       7.12446       8.91814       9.24748       9.66344       8.85772       8.06541       6.89120       5.70919       4.54168       3.46120       2.44033       1.72812       1.14179      0.728674      0.444284      0.262369      0.146796     0.0775503     0.0397372     0.0187805    0.00847911    0.00350383    0.00141943   0.000516778   0.000175109   5.25474e-05   1.39577e-05   3.32901e-06   6.24875e-07   8.45325e-08       0.00000       0.00000       0.00000       0.00000       0.00000       0.00000
  15  22 3894.1244    1.6938  6.9424 10.5288 -0.0002  0.0839   0.0179   0.2250    0.0719   0.0000   437.0695      -6.43215       22.1832       20.4582       6.05152       1.55734      -2.04005      -4.96100       4.86317      -5.21537     -0.872216       1.00444     -0.963634      0.700217      0.450867      0.172493     0.0918195    -0.0380991   -0.00820065    -0.0325336    -0.0150914    0.00210280    0.00133466   0.000383895  -0.000105930   3.03272e-05  -6.72127e-06  -5.35762e-06  -8.39691e-07   8.06880e-08       0.00000       0.00000       0.00000       0.00000       0.00000       0.00000       8.72351       11.2445       11.8524       12.0669       11.3958       10.1088       8.60127       7.06173       5.51125       4.09090       3.03190       2.09240       1.45515      0.906805      0.565044      0.322089      0.184504     0.0983096     0.0506103     0.0239016     0.0110329    0.00456503    0.00183088   0.000657611   0.000225460   6.67523e-05   1.88658e-05   4.23482e-06   8.05873e-07   1.03916e-07       0.00000       0.00000       0.00000       0.00000       0.00000       0.00000
  15  24 4177.2469    1.1744 11.3164 10.2956 -0.0011  0.1313   0.0122   0.3700    0.0543   0.0000   404.2456      -31.0524       13.9196      -2.42887      -15.6768       14.7910      -10.4525       11.5985       1.72529      -5.01110       8.05569    -0.0813756       4.94827    -0.0792091       1.29641     -0.374867     -0.161143      0.274726     0.0604073    -0.0281563    -0.0210331    0.00784478   -0.00429499    0.00139688  -0.000279101   0.000119269  -3.77923e-05  -3.08619e-06  -1.47317e-06  -2.14394e-07       0.00000       0.00000       0.00000       0.00000       0.00000       0.00000       13.6953       16.9948       18.2549       18.1032       17.4889       15.4523       13.3009       11.1659       9.06031       6.77946       4.91821       3.42434       2.25993       1.44972      0.892254      0.531862      0.294386      0.160090     0.0803678     0.0385744     0.0174702    0.00726790    0.00285978    0.00106548   0.000358192   0.000111467   2.97344e-05   6.86689e-06   1.26119e-06   1.54041e-07       0.00000       0.00000       0.00000       0.00000       0.00000       0.00000
  15  26 4461.4062    0.7866 15.7150 10.1742 -0.0021  0.2158   0.0086   0.5715    0.0405   0.0000   418.8182      -17.4004       22.7380      -21.6029       35.8619       17.7981      -8.60605      -22.1176       9.39076       8.43911       3.39827       2.35948      -7.03407      -2.34892      -1.18622       1.26401      0.502755      0.162272    -0.0640026     0.0394405  -0.000115382   -0.00444507    -0.0114167  -0.000907174  -0.000145859  -0.000123360  -8.89676e-05  -7.68107e-06  -4.00514e-06  -1.98242e-07       0.00000       0.00000       0.00000       0.00000       0.00000       0.00000       21.5723       28.2588       29.7337       30.6779       28.4333       25.6043       21.9528       18.5544       14.2082       10.7094       8.09879       5.58678       3.81123       2.44385       1.51249      0.890229      0.499494      0.269104      0.136398     0.0679318     0.0301696     0.0132536    0.00509313    0.00187200   0.000619935   0.000190571   5.23034e-05   1.16561e-05   2.14050e-06   2.82824e-07       0.00000       0.00000       0.00000       0.00000       0.00000       0.00000
  15  27 4603.7651    0.6535 17.8493 10.0670  0.0006  0.2677   0.0072   0.6953    0.0348   0.0000   464.8028      -8.00027       16.0049       25.2406       2.43056      -42.7110      -17.8483      -4.09842       12.3044      -11.2036      0.521041     -0.939792      0.850373       1.24642      -1.82929      -1.65981     -0.383348      0.337048     -0.217555    -0.0400406     0.0360118     0.0229873    0.00194394  -0.000767663   0.000134084  -0.000261186  -8.19700e-05  -2.59206e-05   6.66141e-07   8.39872e-08       0.00000       0.00000       0.00000       0.00000       0.00000       0.00000       25.9975       34.5982       35.7470       36.1742       35.3560       30.5122       27.5376       22.0781       17.8081       13.5965       9.91770       7.04514       4.71275       3.06669       1.90335       1.11973      0.645550      0.334022      0.173496     0.0855178     0.0368955     0.0164381    0.00643586    0.00232420   0.000798608   0.000237895   6.39022e-05   1.50922e-05   2.84837e-06   3.45299e-07       0.00000       0.00000       0.00000       0.00000       0.00000       0.00000
  16   8 1933.1777    0.5090  0.4042 10.1724 -0.0120  0.0227   0.0228   0.0496    0.0577   0.0000   439.4728      -7.99807       15.5723     -0.996880      -4.51665       1.01291      0.505235      -1.36771     -0.790589      0.975801       1.56042      0.150118     -0.946894      0.208446      0.171056    -0.0237394     0.0195536    -0.0349481    0.00711514    0.00595089    0.00282347    0.00181823  -0.000661834  -0.000302345   7.36241e-05  -2.60000e-05   1.00435e-05   2.46763e-06  -8.90593e-07  -5.92319e-07   1.00851e-07  -1.48155e-09       0.00000       0.00000       0.00000       0.00000       2.13363       2.66767       2.80244       2.51377       2.69796       2.56196       2.14086       1.80380       1.38437       1.01924      0.829900      0.607455      0.405314      0.297275      0.185632      0.104836     0.0603412     0.0331564     0.0170878    0.00868628    0.00406878    0.00175953   0.000834142   0.000344026   0.000122502   4.23203e-05   1.51877e-05   5.04017e-06   1.17424e-06   2.76728e-07   4.79942e-08   5.34555e-09       0.00000       0.00000       0.00000       0.00000
  16  10 2228.3659    0.9725  0.8369 10.4580 -0.0090  0.0308   0.0266   0.0660    0.1271   0.0000   433.3144       7.48940       20.3983       6.22165      -5.88881      -9.22550      -3.04181     -0.459578      0.479586     -0.102685      -1.99398      0.502028     -0.738992      0.347146     -0.201647    -0.0588897     0.0216015    -0.0101266     0.0304442     0.0185675   -0.00130162   -0.00506160  -0.000171263   0.000216115  -0.000120581   8.52957e-05   1.49454e-05   1.67845e-05  -1.32925e-07   2.02679e-07  -1.50998e-08   1.48274e-08       0.00000       0.00000       0.00000       0.00000       2.86889       3.76707       4.12728       3.63947       3.85986       3.24270       3.09133       2.47662       2.11779       1.64885       1.14090      0.905470      0.528325      0.403287      0.231637      0.131992     0.0929889     0.0418690     0.0238624     0.0131954    0.00618058    0.00272156    0.00113146   0.000549413   0.000191825   6.09486e-05   2.59110e-05   7.03453e-06   1.61005e-06   4.50807e-07   7.66624e-08   8.07058e-09       0.00000       0.00000       0.00000       0.00000
  16  11 2372.5840    1.3942  0.8086 10.8774 -0.0025  0.0361   0.0365   0.0595    0.1267   0.0000   440.1841       2.84650       11.6192       3.65914      -1.62365      -2.01498      -4.58937     -0.193598       1.10156     0.0860516      0.286875    -0.0627080      0.171596     -0.338439     -0.372184      0.179101    -0.0920494     0.0345304     0.0140192    0.00734559  -5.98555e-05   4.27377e-06   -0.00100549  -0.000465187  -8.23588e-05  -4.53952e-05   7.96889e-06  -1.04995e-06  -2.84377e-06  -1.89101e-07   3.76984e-08  -1.71728e-09       0.00000       0.00000       0.00000       0.00000       4.49048       5.63271       5.55780       4.29893       3.54099       3.58552       3.94739       3.81640       3.51418       2.77312       1.90066       1.32517      0.774758      0.448616      0.277910      0.150281     0.0846445     0.0446504     0.0254551     0.0111575    0.00543803    0.00303275    0.00107866   0.000449468   0.000177809   6.89576e-05   2.51706e-05   6.36397e-06   1.52175e-06   3.72278e-07   6.24823e-08   6.70837e-09       0.00000       0.00000       0.00000       0.00000
  16  12 2514.7743    1.8070  0.9478 11.2000 -0.0158  0.0351   0.0473   0.0691    0.1760   0.0000   440.2216       5.32315       14.0996       2.77069     -0.447625      -3.40280      -2.24955     -0.510351      -2.00290     0.0872972     -0.687311       1.32690      0.230133     -0.450237      0.225402      0.125973     -0.122381    -0.0269936     0.0242433    0.00896475   -0.00543770    0.00197986  -0.000275614   0.000170270  -0.000239764   5.09649e-05  -1.37953e-05  -1.58072e-05   5.15720e-07  -3.31374e-07  -8.72695e-08  -3.41099e-09       0.00000       0.00000       0.00000       0.00000       2.78700       4.66893       3.49443       5.05179       3.54072       4.33013       2.84891       3.10752       2.14424       1.87182       1.16514       1.03973      0.638193      0.446058      0.287026      0.161061      0.105517     0.0493628     0.0345753     0.0119098    0.00855604    0.00251981    0.00174180   0.000400900   0.000271874   6.77569e-05   3.05716e-05   8.01380e-06   2.08419e-06   5.18638e-07   7.56004e-08   1.71281e-08       0.00000       0.00000       0.00000       0.00000
  16  13 2656.8992    2.3785  0.9293 11.6304 -0.0105  0.0268   0.0571   0.0618    0.1819   0.0000   434.9864      -7.07559       7.49998      -1.69970      -5.03295      0.500144     -0.179258       1.57662       2.92576     -0.172755      0.625255      -1.10081     -0.202998      0.538701      0.362838    -0.0497620     0.0650589     0.0136055    -0.0235759    0.00320585    0.00370970    0.00268954   0.000412349   0.000459321   0.000294568   4.98954e-05   1.45541e-05   6.82381e-06  -6.14546e-07   3.80416e-07  -2.56459e-08  -6.28956e-09       0.00000       0.00000       0.00000       0.00000       2.75509       3.42540       3.67017       3.62377       3.25084       3.01381       2.71768       2.26896       1.91898       1.44948       1.08984      0.735923      0.513763      0.313123      0.204980      0.123993     0.0719207     0.0397739     0.0209517     0.0110426    0.00532362    0.00248871    0.00103935   0.000442434   0.000166815   6.08988e-05   1.88921e-05   5.37109e-06   1.43919e-06   2.93242e-07   5.75811e-08   7.26795e-09       0.00000       0.00000       0.00000       0.00000
  16  14 2799.4396    2.9493  0.9415 12.0444 -0.0017  0.0256   0.0697   0.0626    0.1843   0.0000   435.4183     -0.673197       7.24216       3.22549      -1.14518      -6.62725      -2.10670      -2.67547     -0.709027     0.0211830     -0.612245       1.26696     -0.261976      0.352278      0.285667    -0.0597936    -0.0552319     0.0309554     0.0211715    0.00339502    0.00207422    0.00108029   0.000679829   0.000189277   0.000123648   1.19587e-05   1.12799e-05  -6.16053e-06   2.55477e-06   1.87393e-07  -5.93398e-08  -1.05562e-08       0.00000       0.00000       0.00000       0.00000       2.72675       3.28555       3.34140       3.44455       3.15361       2.89343       2.56241       2.22875       1.89815       1.48648       1.06162      0.738780      0.507475      0.332888      0.198033      0.123150     0.0742234     0.0399717     0.0215335     0.0114620    0.00539093    0.00237710   0.000977386   0.000422352   0.000159627   5.53734e-05   1.75756e-05   5.06860e-06   1.31410e-06   2.91023e-07   5.31292e-08   7.12544e-09       0.00000       0.00000       0.00000       0.00000
  16  15 2941.7163    3.7295  0.8679 12.3451 -0.0051  0.0262   0.0985   0.0621    0.2319   0.0000   436.8548    -0.0958130       16.8683       5.42607      0.317831      -4.34651      -1.00495      -1.87632       1.95454       1.42320      -1.24966       1.03527     -0.406985     -0.125541    -0.0629877    -0.0380475     0.0817010   -0.00220808    0.00154334     0.0140500    0.00191468   -0.00224131   -0.00220615   0.000518652   0.000234084   3.83421e-05   1.91741e-05  -5.76696e-06   4.47712e-07  -2.32086e-07   4.13107e-08  -4.39103e-10       0.00000       0.00000       0.00000       0.00000       2.73542       2.88083       3.21953       3.63044       3.18071       2.91980       2.65864       2.22552       1.66495       1.37151       1.07045      0.732053      0.509849      0.332204      0.217316      0.133314     0.0796510     0.0433090     0.0233423     0.0118481    0.00595993    0.00267197    0.00123634   0.000484220   0.000184777   5.96576e-05   1.81303e-05   4.89307e-06   1.35016e-06   2.80724e-07   4.96287e-08   6.78031e-09       0.00000       0.00000       0.00000       0.00000
  16  16 3083.4381    3.9743  0.8338 13.3929 -0.0144  0.0343   0.1075   0.0584    0.1563   0.0000   442.3409      0.876388       15.4350      -8.01449       1.98832      -1.44383      -1.87941     -0.166421      -4.58961      0.586828     -0.357587      -1.20826     0.0199768      0.129482      0.193319     0.0504740     0.0542766   -0.00111695     0.0300941   -0.00535464   -0.00953601    0.00506137  -0.000445682  -0.000535125   0.000146939   0.000101191  -4.71381e-07  -2.34196e-06  -1.98925e-06   4.07073e-07   4.61107e-08  -2.67148e-08       0.00000       0.00000       0.00000       0.00000       3.41494       4.53205       3.86758       4.98315       4.22962       4.50701       3.01670       2.86029       2.08603       1.88394       1.28421       1.00142      0.533586      0.398726      0.252380      0.192493      0.102171     0.0630349     0.0271996     0.0156774    0.00614723    0.00354416    0.00113253   0.000580335   0.000164596   8.02173e-05   1.87775e-05   7.37450e-06   1.44349e-06   4.36736e-07   5.49419e-08   1.36124e-08       0.00000       0.00000       0.00000       0.00000
  16  17 3224.8846    3.9165  1.2119 12.9014 -0.0100  0.0321   0.0932   0.0796    0.2379   0.0000   440.1434      -2.73758       4.55853     -0.930519       5.28927      -2.31491      -2.60765       4.30608      -2.49836      -2.19466       1.48057     -0.394097      -1.30248    -0.0418520    -0.0251743    -0.0695815     0.0953247     0.0281260   -0.00933142    -0.0281163    0.00419047   -0.00193836   0.000649628   0.000552204   0.000177524  -1.70351e-05  -2.52151e-05   1.09913e-05   9.89928e-08  -4.21481e-09  -1.01898e-07   3.23870e-10       0.00000       0.00000       0.00000       0.00000       3.26666       4.10702       4.52591       4.69229       3.93433       3.93657       3.34007       2.74807       2.16335       1.77545       1.22221      0.854698      0.617106      0.411572      0.243745      0.147690     0.0894636     0.0496479     0.0264447     0.0142587    0.00653960    0.00293810    0.00129943   0.000586563   0.000224524   7.86253e-05   2.42695e-05   6.81627e-06   1.67664e-06   3.75030e-07   6.49065e-08   9.75541e-09       0.00000       0.00000       0.00000       0.00000
  16  18 3366.3002    3.4394  1.7907 12.2832  0.0002  0.0364   0.0657   0.0960    0.1821   0.0000   435.9337      -9.97986       11.0067       2.83234      0.152628      -4.20843      -11.0996     -0.416270     -0.273397     -0.377740     -0.856979      -2.17661      0.902943     -0.228814     -0.175604     0.0196532      0.119557    -0.0249243   -0.00977332   -0.00791692   -0.00431770   -0.00255868   0.000895681  -0.000118579  -0.000466288  -0.000143562   3.58490e-06  -1.12230e-07  -2.51842e-06  -3.77139e-07   4.56294e-08   1.64044e-08       0.00000       0.00000       0.00000       0.00000       3.70645       4.48812       4.85241       4.97155       4.54905       4.25692       3.79209       3.03338       2.41502       1.94085       1.44495       1.02308      0.677836      0.456899      0.301078      0.176052      0.105128     0.0598007     0.0316585     0.0154601    0.00730098    0.00350662    0.00156055   0.000645056   0.000240275   8.46975e-05   2.72933e-05   7.57402e-06   1.98068e-06   4.38907e-07   7.80555e-08   1.02543e-08       0.00000       0.00000       0.00000       0.00000
  16  19 3507.8744    2.9043  2.5751 11.6256 -0.0042  0.0455   0.0444   0.1105    0.1491   0.0000   442.4475      -1.14129       15.6045      -12.4353       2.80757     -0.431768    -0.0476232      0.730882      -3.36354      0.241033       3.49793     -0.556952      -1.32193    -0.0844135      0.459468     -0.146526      0.161150    -0.0122793    -0.0514554     0.0178559     0.0173299   -0.00162231   -0.00142228  -0.000630810   0.000205354   4.33187e-05  -3.22809e-05   7.00077e-07  -1.95800e-06  -5.60042e-07  -9.72231e-08   6.93116e-09       0.00000       0.00000       0.00000       0.00000       4.56177       6.16955       6.64857       6.68040       6.40436       5.55517       4.76314       3.93504       3.09229       2.30868       1.75836       1.21427      0.847394      0.555759      0.350584      0.213608      0.125530     0.0693249     0.0375453     0.0191036    0.00952931    0.00425338    0.00189901   0.000760426   0.000294003   0.000100588   3.34505e-05   1.02346e-05   2.75423e-06   6.09607e-07   1.13033e-07   1.37497e-08       0.00000       0.00000       0.00000       0.00000
  16  20 3649.5444    2.3776  4.2660 10.9030 -0.0019  0.0595   0.0281   0.1515    0.1060   0.0000   437.7579       4.51056      -5.98242      -7.67698       2.07473      -8.38045       11.3718      -1.11228      0.434669      -1.98019       1.26271     -0.398230     0.0508368      0.708826     -0.389061     -0.131079     -0.253230     0.0845762    0.00606212    -0.0229205   -0.00281542    0.00135987   -0.00426128    0.00134628  -8.23143e-05  -0.000135448  -1.74395e-05   2.69397e-06  -1.61756e-06  -7.86223e-08   1.11679e-07   1.50625e-08       0.00000       0.00000       0.00000       0.00000       5.79538       7.57775       7.75421       7.80556       7.58690       7.03545       6.30281       4.97032       3.98742       2.88352       2.28881       1.66149       1.18116      0.803543      0.499563      0.296525      0.171415     0.0933742     0.0503202     0.0252254     0.0122191    0.00569588    0.00247510    0.00102115   0.000389367   0.000135374   4.52917e-05   1.35563e-05   3.48379e-06   7.72376e-07   1.51747e-07   1.81873e-08       0.00000       0.00000       0.00000       0.00000
  16  21 3791.4096    1.9546  5.5716 10.6952  0.0001  0.0709   0.0213   0.1829    0.0822   0.0000   439.4842      -8.58327       1.40648       12.6875      -6.29668      -13.4172      -3.84373     -0.324329       5.06658     0.0154391       1.39334       3.00600     0.0412675       1.31242     -0.247922     0.0164842     -0.374204    -0.0767047    -0.0694159     0.0291034    0.00152073  -0.000301344   -0.00150519   0.000623406   0.000468708   0.000209249   3.22225e-06   1.15369e-05   3.65223e-06   6.62519e-07  -1.13711e-08   3.35176e-10       0.00000       0.00000       0.00000       0.00000       7.07477       8.71663       9.22383       9.70341       9.10719       8.23304       6.98136       6.02662       4.99802       3.74200       2.77905       1.97553       1.37179      0.903319      0.571954      0.343811      0.203616      0.117315     0.0629501     0.0328790     0.0157752    0.00711734    0.00307378    0.00123484   0.000458639   0.000165759   5.35783e-05   1.57528e-05   4.09602e-06   8.95368e-07   1.65460e-07   2.11493e-08       0.00000       0.00000       0.00000       0.00000
  16  22 3933.2070    1.6310  7.1324 10.5140 -0.0060  0.0833   0.0170   0.2272    0.0691   0.0000   433.0982      -12.4263      -15.3780       8.64879       13.9545       6.39758       12.1837      -5.07260      -5.01454      -1.49273      -5.33276       4.12598       3.39897      0.714811      0.272228     -0.545316     -0.407779      0.265687      0.157393     0.0508717     0.0316902   0.000691055    0.00235406   -0.00143145  -0.000136935  -0.000117524   1.58341e-05   7.25213e-06   7.56373e-06  -1.73331e-06   1.08138e-07  -9.73998e-09       0.00000       0.00000       0.00000       0.00000       8.47236       10.6515       11.4696       11.2859       10.7497       9.77365       8.53472       7.19518       5.87587       4.55365       3.40052       2.34655       1.62335       1.05752      0.670352      0.410309      0.240839      0.134054     0.0740509     0.0360740     0.0178815    0.00812139    0.00357114    0.00142448   0.000571186   0.000194249   6.39842e-05   1.87957e-05   4.97193e-06   1.08122e-06   1.95318e-07   2.36051e-08       0.00000       0.00000       0.00000       0.00000
  16  23 4075.4817    1.3518  9.5913 10.3603 -0.0027  0.1098   0.0135   0.2986    0.0581   0.0000   453.9174      -13.4094      -3.17408       17.3949       12.1767      -7.68201      -8.31382      -12.1373       9.10662       1.58823      -12.2745       2.06559       2.67711     -0.306642     -0.770731      0.812835      0.605976     -0.119026      0.112665    -0.0291273     0.0144932    -0.0117132  -0.000816105   -0.00306612   0.000513326   9.53014e-05   6.61163e-05  -3.77880e-05   4.13071e-06   1.94259e-06  -1.81089e-07  -1.64679e-08       0.00000       0.00000       0.00000       0.00000       10.5372       13.4952       14.4511       14.7464       14.1350       12.5858       11.1689       9.16227       7.47223       5.87126       4.43030       3.04683       2.10443       1.41352      0.899690      0.550816      0.321838      0.186361     0.0976388     0.0498282     0.0235482     0.0109384    0.00482638    0.00200990   0.000754517   0.000271031   8.59652e-05   2.59471e-05   6.80857e-06   1.52269e-06   2.78163e-07   3.32106e-08       0.00000       0.00000       0.00000       0.00000
  16  25 4359.5843    0.9063 13.7787 10.2379 -0.0049  0.1744   0.0096   0.4832    0.0446   0.0000   418.8423       11.1467       53.6497      -6.93256       34.6514      -19.6667       18.0164       26.7674       1.61019       6.57194      -3.86547       8.37569      -6.14344     -0.528980       2.07435       1.24821     -0.447768     -0.288428     0.0451266      0.131724    -0.0176950    -0.0223991    -0.0221445    0.00267988    0.00234424  -0.000401167  -0.000135299  -5.46976e-05  -1.09652e-06   1.24081e-06   1.43517e-07  -4.35409e-08       0.00000       0.00000       0.00000       0.00000       16.4169       21.6788       22.8741       23.1364       22.7302       19.9578       17.8381       14.7127       11.8344       9.17853       6.84880       4.94264       3.43898       2.33129       1.46229      0.899249      0.525810      0.300596      0.160253     0.0825453     0.0404155     0.0180728    0.00816025    0.00328505    0.00126448   0.000444739   0.000143763   4.29879e-05   1.11461e-05   2.54910e-06   4.56986e-07   5.39859e-08       0.00000       0.00000       0.00000       0.00000
  16  26 4502.1800    0.7556 16.2980 10.1272 -0.0042  0.2155   0.0079   0.5837    0.0379   0.0000   440.0531       32.4274       31.9940      -52.6100      -9.20949      -5.73265      -18.5182       17.7149      -25.8570      -7.75569      -5.48939      -4.40546       5.44304       4.97496      -2.02691     -0.630400       1.02882      0.307800     0.0240791    -0.0688836    -0.0134668    -0.0270569     0.0355026   -0.00335922  -0.000959880   0.000843913  -7.58585e-05   5.78404e-05  -1.44417e-06  -1.70381e-06   2.03776e-07  -7.06732e-09       0.00000       0.00000       0.00000       0.00000       20.7306       26.5369       28.6783       28.1093       27.3275       24.9289       22.0851       18.4560       14.7960       11.4614       8.66470       6.27466       4.31357       2.93859       1.87059       1.13392      0.663667      0.377257      0.206126      0.102227     0.0504606     0.0234916     0.0104440    0.00420269    0.00163260   0.000565184   0.000185579   5.42840e-05   1.38078e-05   3.06149e-06   5.34480e-07   6.36610e-08       0.00000       0.00000       0.00000       0.00000
  17   9 2112.9385    0.7965  0.6378 10.2683 -0.0046  0.0251   0.0228   0.0510    0.0907   0.0000   435.0203       3.35249       10.8449     -0.619905      -1.44369      0.663813     -0.260006      0.862174     -0.670940      0.555622      0.766957      0.362454      0.803214     -0.121995      0.185702      0.162465     -0.144102     0.0192066     0.0395218   -0.00596578    0.00138648    0.00146759   0.000879257  -0.000915199   0.000101077  -4.36209e-05   1.80378e-05   2.37926e-05   1.80067e-06  -5.88316e-07   9.14638e-07  -3.45765e-09  -2.06714e-09   3.58350e-09       0.00000       0.00000       2.39749       2.57125       3.01123       3.28029       2.89384       2.58418       2.55223       1.99617       1.75802       1.34319      0.996383      0.738078      0.543137      0.374687      0.216471      0.145780     0.0982596     0.0535642     0.0274294     0.0154339    0.00901408    0.00446835    0.00188351   0.000864047   0.000365673   0.000152031   5.36677e-05   1.69403e-05   5.15723e-06   1.37845e-06   3.12351e-07   7.22276e-08   1.33332e-08   1.49980e-09       0.00000       0.00000
  17  10 2260.2392    1.0965  0.8232 10.4570 -0.0023  0.0277   0.0281   0.0583    0.1260   0.0000   436.3449      -2.37371       21.4043       9.78124      -4.39803      -2.41279       1.44390     -0.575810      0.160512      0.380606     -0.650405      -1.14819      0.370190     -0.517133     -0.101041      0.280082    -0.0107994    -0.0545214   -0.00711097  -0.000917981   -0.00663267   -0.00227445    0.00389954  -0.000285833   4.03601e-05  -1.86923e-06  -8.40212e-05  -1.23426e-05  -3.82057e-06  -1.19008e-06  -1.62555e-07   1.22737e-07  -7.75451e-09  -1.71517e-09       0.00000       0.00000       2.50266       3.02931       3.53827       3.45249       3.22461       3.16526       2.61019       2.17519       1.88336       1.50462       1.08039      0.795138      0.591375      0.356444      0.240951      0.167329     0.0979415     0.0549147     0.0353266     0.0169558    0.00913300    0.00461278    0.00210100   0.000984906   0.000337152   0.000150180   6.41578e-05   2.02095e-05   6.40238e-06   1.70523e-06   4.37163e-07   8.51727e-08   1.45267e-08   1.87998e-09       0.00000       0.00000
  17  11 2404.9660    1.4666  0.8954 10.8022 -0.0080  0.0262   0.0371   0.0615    0.1572   0.0000   435.9062       2.54077       11.4975      0.322444       3.25277       1.92903       3.22713      0.893921      -3.90665      -1.87075      0.197602      0.543265      0.817908     -0.268814    -0.0472968     -0.144416     0.0357956    -0.0140986     0.0551470     0.0439754    0.00185448   0.000122318    0.00218036   0.000514931   0.000826806  -6.66584e-05   3.18264e-05   6.44315e-06  -1.14214e-05   8.30279e-08  -8.30122e-07   1.81495e-08  -4.39275e-09  -2.99314e-09       0.00000       0.00000       2.47278       3.08172       3.56014       3.46795       3.27658       2.91362       2.62354       2.18418       1.84971       1.34498       1.07047      0.768725      0.512569      0.368310      0.236673      0.146066     0.0864256     0.0493310     0.0311825     0.0162966    0.00786333    0.00397075    0.00191339   0.000892932   0.000358538   0.000142788   5.14823e-05   1.68230e-05   5.87024e-06   1.62603e-06   3.75050e-07   7.97422e-08   1.45048e-08   1.62326e-09       0.00000       0.00000
  17  12 2548.0679    1.8824  0.9682 11.4088 -0.0141  0.0287   0.0439   0.0639    0.1538   0.0000   440.9314     -0.320943       8.90794      -4.66598       2.03091      -2.77098     -0.660410      -1.98407      -1.05404      0.122251     -0.430420      0.480235      0.621674     -0.623075     0.0979646      0.143972     0.0540382     0.0564314    -0.0305228    -0.0243178     0.0124710    0.00414195   -0.00137484   0.000921564  -0.000231612   0.000288080   9.82891e-05  -7.43213e-06  -6.23411e-06  -2.55288e-06  -5.69898e-07  -5.44802e-08  -6.59381e-09   1.34308e-09       0.00000       0.00000       2.41462       3.30548       3.33157       3.26153       3.59094       2.92076       2.91090       2.22179       1.88989       1.53923       1.16464      0.875100      0.586197      0.419398      0.272569      0.174134      0.113229     0.0595162     0.0381249     0.0171670    0.00979457    0.00459420    0.00191531    0.00101947   0.000362873   0.000158021   6.24789e-05   1.79950e-05   6.91928e-06   1.82469e-06   4.79791e-07   1.16483e-07   2.03577e-08   2.08802e-09       0.00000       0.00000
  17  13 2690.9965    2.5182  0.9286 11.2338  0.0004  0.0239   0.0587   0.0623    0.2241   0.0000   434.9063       6.30193       7.88037      -4.09408       2.73093     -0.102376       1.34997     -0.159128       3.59557       1.25258      0.755641     -0.742741     0.0290475    -0.0480379     0.0347567   -0.00111429    -0.0464191    0.00651463   -0.00539964    -0.0254535    0.00608758  -0.000319541   0.000404588  -8.91548e-05  -0.000467211  -4.11199e-05   4.49310e-05   3.97796e-05  -4.38184e-06  -1.15655e-06   5.96523e-07   2.95599e-08   1.46349e-09   1.04358e-09       0.00000       0.00000       2.42059       2.93210       3.01031       3.30256       3.20101       2.91497       2.42317       1.99697       1.67869       1.33665      0.971682      0.698108      0.505650      0.348787      0.231644      0.143247     0.0866409     0.0537027     0.0298364     0.0163451    0.00856879    0.00384196    0.00177100   0.000735742   0.000331469   0.000117466   4.53480e-05   1.55293e-05   4.58889e-06   1.30382e-06   3.29776e-07   7.25283e-08   1.27294e-08   1.67204e-09       0.00000       0.00000
  17  14 2834.3121    3.2537  0.8071 12.3229 -0.0019  0.0234   0.0840   0.0587    0.1582   0.0000   439.4913      -1.72950       10.2396     -0.436952      -2.82140     -0.702725      -3.52070      -2.65219      0.836831     -0.134783     -0.509373    -0.0820520     -0.410962    -0.0677860     -0.229319     -0.213073     0.0352455    -0.0563003    -0.0321114    0.00329161    0.00674158    0.00412125   -0.00205031    0.00101343   0.000120211  -0.000142082  -6.78015e-05  -1.08135e-05   1.33713e-05  -8.53563e-07   1.58059e-08   1.86213e-08  -7.28234e-09   4.39107e-09       0.00000       0.00000       2.28204       2.85469       2.88794       3.16666       3.13452       2.75714       2.42159       1.89908       1.54733       1.32131      0.958052      0.741274      0.436175      0.331701      0.214382      0.146165     0.0898381     0.0526751     0.0309386     0.0152915    0.00778041    0.00370511    0.00166198   0.000793955   0.000305941   0.000122196   4.54181e-05   1.41434e-05   4.91723e-06   1.33032e-06   2.94083e-07   8.29308e-08   1.34776e-08   1.71030e-09       0.00000       0.00000
  17  15 2977.1462    3.7343  0.8588 12.4784 -0.0053  0.0231   0.0879   0.0566    0.1771   0.0000   437.1126      -4.45976       12.6359      -5.71230      -4.33292      0.682557       2.24739     -0.955495     -0.385485      -2.11503      0.149160      -1.31550      0.748348    -0.0491078     -0.314025     0.0271343    -0.0414235    -0.0214475  -0.000451426    0.00150384    -0.0153743    0.00320527   0.000241231  -0.000387122   0.000305425  -8.42262e-05  -4.14059e-05   3.85713e-06  -2.65736e-06  -8.34007e-07  -1.23073e-07   1.78459e-07  -3.57425e-09   1.85394e-09       0.00000       0.00000       2.37554       2.73141       3.17419       3.31054       2.98096       2.76827       2.44865       1.94264       1.62341       1.28560      0.936537      0.677461      0.498841      0.328122      0.211102      0.138723     0.0834512     0.0490012     0.0270818     0.0152085    0.00755896    0.00385129    0.00179469   0.000750591   0.000319429   0.000132327   4.81387e-05   1.63116e-05   4.60497e-06   1.28275e-06   3.03111e-07   6.27652e-08   1.14012e-08   1.37566e-09       0.00000       0.00000
  17  16 3119.3918    3.9268  0.9591 12.8820 -0.0089  0.0262   0.0952   0.0651    0.1845   0.0000   439.6088       7.43783       12.7487      -4.80685       1.19395       2.51048     -0.624160      0.969235      -1.05376      -1.56465      0.178624       1.04299     -0.782002      0.446356     -0.531270      0.134338     0.0474570      0.109059    -0.0251423    -0.0169296    0.00433683   -0.00289394   0.000986104   -0.00152797   0.000120483   0.000226943  -5.30991e-05  -1.90622e-05  -2.11995e-06   1.31018e-06  -5.37873e-07  -3.87230e-08   2.10079e-09  -2.01801e-09       0.00000       0.00000       2.39142       3.01465       3.20927       3.37239       3.23160       2.79457       2.61844       2.12075       1.85123       1.32742       1.01974      0.784686      0.548530      0.375451      0.228262      0.159407     0.0952073     0.0543209     0.0294542     0.0160283    0.00862928    0.00442378    0.00208924   0.000868476   0.000356649   0.000140562   5.25806e-05   1.73702e-05   5.46440e-06   1.60983e-06   3.58802e-07   8.54565e-08   1.63691e-08   1.85615e-09       0.00000       0.00000
  17  17 3261.4537    3.8511  1.3248 12.4159 -0.0027  0.0306   0.0794   0.0806    0.2448   0.0000   438.4242       3.18369       13.3210      -2.21581       6.61136      -5.40411      -3.80681      -3.47806       4.10033       2.16016      0.680693     -0.533033    -0.0650009     -0.258641      0.208935      0.123618     0.0791342    -0.0167064    -0.0326975    -0.0264148   -0.00913864   -0.00129217   -0.00338019  -0.000314740   0.000505407   4.64190e-05  -9.13215e-05  -3.13892e-05   2.09588e-06   2.31976e-06   5.72988e-07   1.29125e-07  -3.27495e-09   2.88525e-09       0.00000       0.00000       2.97287       3.68489       3.93511       3.92162       3.83413       3.51764       2.99755       2.55411       2.17808       1.80977       1.29970      0.940833      0.639117      0.429244      0.280639      0.182283      0.108172     0.0653873     0.0381405     0.0202731    0.00979556    0.00491532    0.00214040    0.00100497   0.000374686   0.000162443   6.03798e-05   2.10758e-05   6.35880e-06   1.81818e-06   4.48280e-07   1.01064e-07   1.66004e-08   2.07905e-09       0.00000       0.00000
  17  18 3403.3433    3.2529  2.2150 11.5104 -0.0037  0.0391   0.0522   0.1002    0.2561   0.0000   438.8322     -0.201320       15.8539      -4.69966      -3.90403       2.30857       5.00229      -1.71736      -3.09721      -1.09353       2.76836       1.36302     -0.617889     -0.113445     -0.227705      0.397955     0.0577215    -0.0254723    -0.0157828    -0.0250537    0.00157443    0.00230173   -0.00426985   0.000485716   0.000909520  -0.000422949   3.35953e-05   3.30163e-05  -1.07895e-06  -5.56175e-06  -2.64789e-07   1.65077e-08   2.13121e-08  -3.43424e-09       0.00000       0.00000       3.69890       4.81721       5.04882       5.39031       4.80289       4.51359       4.01837       3.34008       2.76265       2.14395       1.64912       1.16574      0.845756      0.576311      0.372160      0.233641      0.142074     0.0841388     0.0457766     0.0249643     0.0132619    0.00635071    0.00291539    0.00130902   0.000566053   0.000222614   8.19481e-05   2.77847e-05   8.50175e-06   2.44521e-06   6.01378e-07   1.26821e-07   2.37850e-08   3.05780e-09       0.00000       0.00000
  17  19 3545.4717    2.8248  3.0004 11.2236  0.0021  0.0456   0.0400   0.1237    0.1723   0.0000   432.0477     -0.442074       23.0939       12.3291       1.53946      -5.11892      -5.36059      -9.35522     -0.160970       1.69006      -3.70670       1.83113      0.938913     -0.326180     0.0454569      0.270949      0.196108    -0.0327329    0.00774503    -0.0424481    0.00732420   -0.00128686    0.00216939  -0.000499203   0.000906357  -5.77416e-05  -0.000207582  -8.75956e-07   7.29792e-07   1.17942e-06  -6.84995e-07   2.80652e-08  -3.77335e-08   4.54027e-09       0.00000       0.00000       4.13038       5.41529       5.75242       5.87352       5.51603       5.22271       4.54016       3.90037       3.07652       2.49989       1.81365       1.38515      0.976832      0.647004      0.443858      0.270513      0.166287     0.0964536     0.0538215     0.0295052     0.0144779    0.00738779    0.00342016    0.00153612   0.000630304   0.000257164   9.29467e-05   3.35257e-05   1.02837e-05   2.78374e-06   7.42388e-07   1.61977e-07   2.71053e-08   3.54185e-09       0.00000       0.00000
  17  20 3687.7498    2.2303  4.3737 10.9084 -0.0016  0.0588   0.0260   0.1543    0.1026   0.0000   443.5134       4.65767       12.5556      0.980907       3.71373      -7.06314      -9.27028      -12.4514     -0.331981       7.77475       2.56031      -2.57537      0.789057      0.714740       1.06676     0.0250515     0.0475300      0.213178     0.0572780     0.0436133    -0.0135914     0.0132814   -0.00182376    0.00305206   0.000214863   0.000436523  -1.02835e-05   2.80276e-05   5.23076e-06  -1.82564e-06   3.35041e-07   1.61723e-08  -1.84485e-08  -1.67822e-10       0.00000       0.00000       5.43166       7.10379       7.40658       7.64837       7.36785       6.70750       5.95977       4.97377       4.08122       3.20493       2.41670       1.78875       1.25373      0.852920      0.564859      0.349409      0.218565      0.124877     0.0700831     0.0374801     0.0193949    0.00942756    0.00444056    0.00191627   0.000822486   0.000318878   0.000117873   4.03517e-05   1.30194e-05   3.59672e-06   9.36475e-07   2.08526e-07   3.69476e-08   4.44497e-09       0.00000       0.00000
  17  21 3830.0166    1.8697  5.9149 10.6707 -0.0031  0.0695   0.0199   0.1999    0.0764   0.0000   445.9790      -4.27092      -11.6537       19.8808       10.7887      -5.87802      -8.61490     -0.744268     -0.443111      -3.00445       1.70069      -3.02565      -2.95433     -0.301994      0.944598     -0.831058    -0.0837020    -0.0504104      0.156171    0.00155205    -0.0103142    0.00755021   0.000245200  -2.60381e-06    0.00133618   -0.00103964  -0.000168173  -1.75975e-05   1.62206e-05   7.03611e-06  -2.22535e-06  -3.98073e-07  -1.08414e-08  -6.83873e-09       0.00000       0.00000       6.53437       8.41706       8.63675       9.00382       8.38683       7.99149       7.02851       6.03519       4.93968       3.89795       2.89689       2.17763       1.52426       1.05894      0.672343      0.432592      0.252037      0.152068     0.0813742     0.0452347     0.0229728     0.0114068    0.00522465    0.00232051   0.000967436   0.000384931   0.000139225   4.96261e-05   1.48773e-05   4.44086e-06   1.06615e-06   2.43366e-07   4.21204e-08   5.44520e-09       0.00000       0.00000
  17  22 3972.3914    1.5705  7.9546 10.4130 -0.0014  0.0884   0.0153   0.2378    0.0650   0.0000   434.1217       3.46247      0.598565       11.2087       5.17771       23.1393      -25.3733      -7.46014       12.5618       1.46124       2.36742       1.10803     -0.656097      -1.29351      0.621759    -0.0834535      0.579595      0.247321     -0.166657    -0.0403044    0.00139789   -0.00794836    -0.0103396    0.00169437    0.00130663   0.000360508  -0.000189801   1.78303e-05   5.25449e-05  -5.29766e-06  -1.47365e-06  -2.84603e-08  -4.57987e-08  -3.42201e-09       0.00000       0.00000       8.41514       10.8125       11.4152       11.7762       11.3649       10.1697       9.26328       7.50624       6.32878       4.77480       3.75649       2.70261       1.91235       1.31185      0.857037      0.542439      0.328178      0.192884      0.107072     0.0577549     0.0296513     0.0143726    0.00688715    0.00295437    0.00128007   0.000488857   0.000180216   6.14940e-05   1.93824e-05   5.60222e-06   1.38683e-06   3.01574e-07   5.70532e-08   6.41029e-09       0.00000       0.00000
  17  23 4114.8133    1.2933 10.0021 10.2460 -0.0016  0.1088   0.0122   0.2992    0.0580   0.0000   454.9554      -41.1310      -1.67692      -20.5339       2.47374       15.4424       4.31376       6.48655       3.65080       3.88307     -0.635556      -2.43615      -2.10050      -1.21236      -1.05042     -0.329483      0.309253      0.301547     -0.266230     -0.155525    -0.0244313   0.000101232     0.0181091   0.000920929   0.000433961   0.000966911   0.000111197   2.62951e-05  -1.43764e-05   7.41802e-06  -7.97643e-07   3.91869e-07  -4.97634e-08  -4.99197e-09       0.00000       0.00000       9.98488       12.5710       13.5866       13.8597       13.5228       12.3911       10.8004       9.27386       7.45098       6.00258       4.45029       3.32309       2.35733       1.60950       1.07580      0.665553      0.410535      0.239432      0.136303     0.0733192     0.0379350     0.0183282    0.00871955    0.00377286    0.00161720   0.000625109   0.000232544   7.92572e-05   2.51918e-05   6.97305e-06   1.81044e-06   3.95017e-07   6.58463e-08   8.00913e-09       0.00000       0.00000
  17  24 4257.4714    1.0826 12.3045 10.1923 -0.0006  0.1367   0.0104   0.3796    0.0503   0.0000   448.7711      -20.6979      -1.49723      -36.4815      -1.55335       2.76566      0.105351      -4.12296      -8.47288      0.947957       1.29450      -1.38269       5.40236      -2.85178      0.363994      0.819526     -0.211074      0.234036      0.114016     -0.159520    -0.0283678     0.0405052    -0.0117891   -0.00538378    0.00136862   0.000922879  -0.000178316  -0.000164786  -2.46236e-05  -1.27853e-05   1.37791e-06  -5.10006e-07  -1.64935e-07   9.29375e-09       0.00000       0.00000       12.8066       16.4394       17.5606       17.5617       17.2092       15.6075       13.9762       11.9881       9.55970       7.58474       5.68029       4.34426       3.03650       2.05674       1.34905      0.867474      0.527286      0.305728      0.167494     0.0901174     0.0472514     0.0233409     0.0110907    0.00481977    0.00204272   0.000787352   0.000293911   0.000101022   3.16135e-05   9.03158e-06   2.27711e-06   5.05654e-07   8.34697e-08   9.90905e-09       0.00000       0.00000
  17  25 4400.4022    0.8808 15.5537 10.2196 -0.0019  0.1899   0.0086   0.5086    0.0410   0.0000   444.4139       14.6397       10.8070       37.2897       33.5791      -12.1580      -22.1431       16.9908      -10.2350      -7.66611       6.53351       7.48672      -4.84289      -2.11448      -2.28417       1.93244     -0.339604      -1.13044      0.134767      0.104253   -0.00990143    -0.0570881   -0.00182111    0.00969055   -0.00337608  -0.000208338   0.000484173   0.000191198  -6.72700e-05   2.86315e-06  -4.01273e-07  -8.26790e-07   1.16121e-07  -1.57574e-08       0.00000       0.00000       17.1648       22.3725       23.6652       24.3529       23.4415       21.5781       18.9416       16.1017       13.3341       10.4929       7.92686       5.90039       4.19147       2.87197       1.88444       1.20321      0.741412      0.438091      0.240858      0.134168     0.0686273     0.0340588     0.0160047    0.00688751    0.00295567    0.00116610   0.000424396   0.000149074   4.60804e-05   1.31035e-05   3.25622e-06   7.02881e-07   1.20752e-07   1.46066e-08       0.00000       0.00000
  18   8 1992.7858    0.6146  0.5192 10.1908 -0.0060  0.0258   0.0212   0.0528    0.0675   0.0000   435.9142      -2.57420       15.0753       3.52000      0.945351     -0.299453       4.42446      -2.29807     -0.500782      0.180750      0.440461      0.447325    -0.0435290     -0.451629      0.154879      0.124673      0.153853     0.0140143   -0.00710779     0.0159999     0.0199033   -0.00168632   -0.00744689   -0.00186888   0.000469056  -0.000405510   8.48554e-05  -1.66234e-05   1.50521e-05  -4.00962e-06   1.06032e-06  -1.09265e-07  -6.02903e-08  -3.15724e-08  -8.39784e-10   3.77407e-10       2.10730       2.68311       3.15734       2.83314       3.11226       2.50302       2.36747       2.10182       1.73280       1.52189      0.992724      0.871789      0.581868      0.359937      0.286946      0.146110      0.120473     0.0640501     0.0363429     0.0239393     0.0110259    0.00670237    0.00319039    0.00149811   0.000723904   0.000260203   0.000117192   4.61131e-05   1.30286e-05   6.00793e-06   1.76002e-06   3.64687e-07   1.24020e-07   2.68383e-08   3.66438e-09   3.49620e-10
  18   9 2143.6568    0.8040  0.7378 10.3067 -0.0113  0.0266   0.0219   0.0557    0.0934   0.0000   437.0678      -3.63160       12.2496      -1.12875      0.171829       3.55048      0.994998      -3.61524      -1.92514      0.184222      0.503995     -0.323649      0.530758      0.163489    -0.0671159    -0.0637266     0.0239368      0.112949     0.0465671    -0.0414802   -0.00392831    0.00265019   -0.00179436    0.00111366  -0.000387587   0.000483276  -0.000181855  -4.56564e-07  -6.54128e-06   3.00536e-06   1.71245e-06   3.52075e-07   1.54536e-08   1.77291e-08  -3.69382e-09  -7.33676e-10       2.37162       2.90227       3.24245       3.49500       2.96555       2.88274       2.64048       2.29358       1.70112       1.56481       1.21018      0.841748      0.568765      0.466580      0.260482      0.177817      0.113775     0.0782558     0.0397920     0.0222706     0.0124971    0.00720008    0.00310355    0.00147559   0.000620296   0.000341182   0.000133283   5.28978e-05   1.62282e-05   5.18433e-06   1.45267e-06   4.64160e-07   9.35835e-08   2.24520e-08   3.29648e-09   4.85639e-10
  18  10 2291.5991    1.1578  0.8773 10.4389 -0.0013  0.0266   0.0277   0.0598    0.1479   0.0000   437.7987      -3.99206       9.98909      -2.40619      0.490985      -1.02470       2.70461      -3.65128     -0.343989      0.184837     -0.391125       1.93727     -0.599412     -0.839045      0.177243     0.0293744    -0.0256373     0.0125809     0.0259741    -0.0257087    0.00393558    0.00372589   -0.00475914    0.00190761   0.000630274   0.000292394  -9.39104e-05  -5.24786e-05   4.70894e-05  -1.20918e-05  -6.51699e-07   6.01264e-07   1.92914e-08   5.97847e-09   1.96425e-09  -6.06691e-10       2.13928       2.85843       3.02283       3.04585       2.96398       2.72735       2.45589       2.14252       1.82773       1.45221       1.12332      0.837278      0.610364      0.429755      0.286837      0.175973      0.120105     0.0669729     0.0398216     0.0236770     0.0124449    0.00634760    0.00335211    0.00154694   0.000689288   0.000278797   0.000125133   4.64063e-05   1.63028e-05   5.46272e-06   1.75885e-06   4.59311e-07   1.17839e-07   2.42273e-08   4.24435e-09   4.99887e-10
  18  11 2436.7645    1.6350  0.9393 10.9233 -0.0001  0.0250   0.0377   0.0609    0.1733   0.0000   440.6926       2.22786       2.81706       1.97814      0.630992      -1.75649       5.35873      0.566810      -2.87848     -0.289171       2.85129     0.0487271     -0.911607    -0.0842266      0.331811    -0.0380028     -0.107163   -0.00798377     0.0134251    -0.0281463    0.00661335   -0.00118232    0.00195793  -0.000951937   -0.00116797   6.04686e-05  -0.000119921   2.48889e-05   1.20114e-06  -7.97266e-07  -3.44782e-07  -2.63120e-08   9.85428e-08  -1.55275e-08   2.24457e-09  -5.67153e-10       2.35656       2.97906       3.22467       3.34156       3.16729       2.95562       2.50889       2.13059       1.85218       1.44728       1.10125      0.791801      0.571167      0.416971      0.271020      0.172525      0.107188     0.0640551     0.0380937     0.0222496     0.0123019    0.00625528    0.00307357    0.00142588   0.000603849   0.000262445   0.000106601   4.07732e-05   1.46322e-05   4.89496e-06   1.52982e-06   4.15499e-07   9.50006e-08   2.00000e-08   3.39406e-09   4.31962e-10
  18  12 2580.8003    2.0009  1.0656 11.6762 -0.0092  0.0267   0.0449   0.0715    0.1382   0.0000   436.2431       2.45229       14.6917       4.01297     -0.961239      -1.00596       3.00183      -1.68897      -1.26981       1.67340      0.650208    -0.0514227      0.752170      0.380930      0.112416      0.192573     -0.232599      0.101655     0.0106410    -0.0314625     0.0100981    0.00298858   0.000937557    0.00112478   0.000332309  -0.000241989   9.00686e-05   2.80958e-05  -3.71489e-05   2.20154e-07  -1.05792e-06  -2.31448e-07   1.88831e-08  -1.13954e-08  -9.17490e-10  -2.21151e-10       2.56190       3.15268       3.34248       3.37938       3.31448       3.08515       2.92605       2.33307       1.89820       1.39157       1.10178      0.866097      0.631033      0.466348      0.313609      0.203570      0.128157     0.0744594     0.0435768     0.0220154     0.0126974    0.00642742    0.00315143    0.00152359   0.000663201   0.000305491   0.000115403   4.38856e-05   1.61883e-05   4.87159e-06   1.61534e-06   4.11460e-07   9.54862e-08   2.13419e-08   3.83417e-09   4.13616e-10
  18  13 2724.6769    2.6746  0.9936 11.5984 -0.0027  0.0314   0.0609   0.0607    0.1886   0.0000   440.1645     -0.146876       12.6808       5.00710    -0.0408938      -2.21568      -1.45018       2.18371       1.20026      -1.43453      -2.51094      0.377829     -0.141062     -0.603796      0.422111      0.144810     -0.163164    -0.0539419     0.0107045    -0.0133909    0.00471642   -0.00354404   -0.00143569    0.00250170   0.000607603   0.000206044  -6.11474e-05   6.01287e-05   3.91896e-05  -3.93960e-06  -1.84066e-06  -3.49496e-07  -6.20166e-08  -4.39994e-09  -5.88870e-09  -3.21188e-10       2.30006       3.52259       2.97107       3.95389       2.85669       3.38580       2.52588       2.71649       1.75103       1.69715       1.12139       1.04653      0.559865      0.526770      0.294062      0.239106      0.112207     0.0874994     0.0413509     0.0305758     0.0122018    0.00824570    0.00298316    0.00219338   0.000712725   0.000423603   0.000121586   6.41019e-05   1.49266e-05   7.21914e-06   1.56184e-06   6.00969e-07   9.18959e-08   3.09246e-08   3.45379e-09   8.26917e-10
  18  14 2868.6051    3.3849  0.9283 11.9961 -0.0112  0.0266   0.0792   0.0563    0.2272   0.0000   438.3014       1.55373       16.6854      -4.41822      -3.74014      0.317930      0.478309      -2.94653      -1.04269       1.64000      0.792666      0.135654     -0.611465      0.812481      0.459515     -0.295378    -0.0691145      0.113756     0.0771566     0.0399501     0.0190884   0.000610081    0.00159203   -0.00216368   0.000282599   0.000431586   1.96775e-05  -4.02379e-06   1.51005e-05   4.85356e-06  -2.19686e-06  -7.13195e-07  -7.01615e-08   3.28795e-08   9.72536e-10   1.64954e-10       2.64561       3.30257       3.30206       3.30867       3.16779       2.92084       2.73508       2.33288       2.00444       1.74127       1.33669      0.961987      0.683728      0.446652      0.293822      0.189428      0.125988     0.0734004     0.0442167     0.0236349     0.0127137    0.00642059    0.00309707    0.00142666   0.000633310   0.000266662   0.000109907   4.37610e-05   1.52730e-05   4.71682e-06   1.47757e-06   3.76648e-07   1.01507e-07   2.20012e-08   3.70487e-09   4.40870e-10
  18  15 3012.0887    3.8161  0.9326 12.5416 -0.0002  0.0252   0.0865   0.0573    0.1904   0.0000   438.9688       1.53227       12.9187       1.30406       1.46578     -0.323223       1.14427      -1.84367       4.50296      -1.43642      -1.02854     0.0605113      0.915442      0.357729     -0.162980      0.248375    -0.0360248    -0.0947304    -0.0189453   -0.00225587    0.00695400    -0.0101216   0.000791867   -0.00165832   -0.00116953   6.42016e-05   7.83706e-06   5.22876e-05  -1.58135e-05  -9.52154e-07  -4.98141e-07  -9.10063e-08   1.20989e-08   4.49991e-09   3.69828e-09  -1.97267e-10       2.13679       2.73578       2.84017       3.13819       2.94620       2.72986       2.35778       2.01754       1.70762       1.39223       1.07268      0.759622      0.580172      0.382671      0.275697      0.164786      0.115601     0.0666421     0.0412948     0.0223919     0.0126690    0.00664573    0.00317778    0.00149188   0.000652588   0.000286090   0.000114333   4.41273e-05   1.56824e-05   4.94286e-06   1.59868e-06   3.83447e-07   1.10607e-07   2.07802e-08   3.81552e-09   4.88318e-10
  18  16 3154.8211    4.1724  0.9684 12.8399 -0.0057  0.0256   0.0949   0.0594    0.1892   0.0000   437.9222      -1.93417       8.65485      -2.83119      -2.05252       2.78877      -1.52199      -2.00725       2.01760      -1.62257     -0.257176      -1.70700     0.0472101      0.707565      0.319717     0.0430513     -0.194482      0.130692    -0.0261864     0.0133054    -0.0229132    0.00361015   -0.00682692    0.00140562   0.000280820   2.54895e-05  -0.000229529   7.22244e-05  -5.83103e-06   1.10114e-06   1.12791e-06   2.17080e-07   5.27596e-11   1.82975e-09   5.41493e-10  -9.84389e-10       2.27787       2.81729       3.07433       3.12515       2.94305       2.91698       2.52506       2.18826       1.73970       1.34034       1.09304      0.776376      0.602698      0.434655      0.285163      0.183236      0.119540     0.0728969     0.0388430     0.0223768     0.0121565    0.00623940    0.00319869    0.00149327   0.000630786   0.000287968   0.000122374   4.53216e-05   1.54906e-05   5.23442e-06   1.56669e-06   4.52243e-07   1.06428e-07   1.96060e-08   3.56327e-09   4.59729e-10
  18  17 3297.3241    3.6350  1.3960 12.8223 -0.0051  0.0399   0.0707   0.0766    0.1502   0.0000   437.4192      -7.23355       19.2798       2.31933      -5.23732     -0.272890      -2.03673      -2.01591     0.0812431      0.725275     -0.474905      0.700633     -0.138043    -0.0703906      0.640972     -0.308480    -0.0410160    -0.0325365    -0.0197493    -0.0362887    0.00244543   0.000631900   6.79218e-05    0.00165155   0.000875720   0.000624685   0.000257390   5.26072e-06  -6.41368e-06   1.00004e-05   1.35532e-06  -1.04439e-06  -4.28458e-09  -1.46368e-08   1.02102e-09   1.78607e-10       3.60057       3.91982       5.20415       4.81968       4.06220       4.77822       4.00755       3.04666       2.83585       2.30564       1.65154       1.25555      0.977976      0.673292      0.402648      0.302663      0.198290      0.101649     0.0602386     0.0419044     0.0189416    0.00821451    0.00537443    0.00270609   0.000941194   0.000389528   0.000203530   8.55117e-05   2.97262e-05   9.78066e-06   2.82849e-06   7.41760e-07   1.45791e-07   2.82292e-08   4.53464e-09   5.64135e-10
  18  18 3440.0204    3.0784  2.0728 12.2479 -0.0007  0.0395   0.0530   0.1011    0.1424   0.0000   442.5258       8.08167       11.6161      -2.71667     -0.733807      -3.34939      -5.54643      -5.87943      -3.95679       2.82944       3.00522       1.99296      0.974444     -0.189130      0.175781     -0.140193    -0.0406696    -0.0941590    -0.0660769     0.0207757     0.0138967    -0.0139382   -0.00244280    0.00101829   0.000938402  -0.000879337  -1.39270e-06  -2.99770e-05  -1.46287e-05  -4.85286e-06   1.05181e-06  -4.60032e-07   2.40070e-09   6.22119e-08  -5.76751e-09   3.59798e-10       3.58397       4.55381       4.94815       5.18664       5.02965       4.44506       4.04932       3.32488       2.78948       2.21599       1.72326       1.27785      0.909901      0.617091      0.425093      0.278734      0.176138      0.106928     0.0636213     0.0362005     0.0186550     0.0101004    0.00480810    0.00227839    0.00108674   0.000438705   0.000178269   6.93944e-05   2.37613e-05   8.03095e-06   2.38187e-06   6.51372e-07   1.62683e-07   3.49362e-08   6.13802e-09   6.68276e-10
  18  19 3582.4778    2.6040  3.2805 11.4462 -0.0051  0.0486   0.0353   0.1289    0.1200   0.0000   439.4054      -6.56084       21.1021       2.79511      -7.27031     -0.131942       2.87134      -5.92654      -6.12356    -0.0330111      0.197369      0.516934       2.51818     -0.249850     -0.226855      0.380174      0.220487      0.192464     0.0658758     0.0450115     0.0265478   -0.00580516    -0.0133651   0.000720462   -0.00312211   0.000480856   0.000181363  -5.21889e-05  -3.90457e-05  -3.27821e-06   3.97717e-06  -1.92840e-07  -2.61507e-07  -1.49998e-08  -1.67028e-09   5.99370e-10       4.34896       5.70256       5.98432       6.25558       6.21088       5.61486       4.90852       4.13482       3.36494       2.69948       2.15588       1.55996       1.11988      0.776506      0.507260      0.358160      0.218578      0.136300     0.0812266     0.0439428     0.0237689     0.0121247    0.00593716    0.00276828    0.00129235   0.000534038   0.000214148   8.24643e-05   3.02596e-05   9.43116e-06   2.94013e-06   8.70490e-07   2.06710e-07   4.43412e-08   7.59306e-09   8.90211e-10
  18  20 3725.2418    2.1685  4.9073 10.8028 -0.0027  0.0603   0.0235   0.1597    0.0935   0.0000   446.8505      -7.92180       1.77894      -5.20654      -2.30609      -12.3918       9.16592      -7.87615       3.41254       2.29020     -0.105380     -0.992277     -0.113366     -0.313820      0.745844      0.273117     0.0125247     -0.205709    -0.0527470     0.0267443    0.00485486    -0.0125388   0.000726876   -0.00438428   0.000439548  -0.000822059  -0.000540817   9.98037e-07  -9.16346e-07  -6.92634e-06   9.79559e-07   1.07821e-06  -2.30800e-07   1.98781e-08  -7.27801e-09  -1.76519e-09       5.36225       6.74747       7.29431       7.56118       7.11821       6.73691       6.04457       5.05951       4.28115       3.38296       2.66668       1.93596       1.44264      0.986978      0.660733      0.440068      0.275610      0.166992     0.0976263     0.0549796     0.0293634     0.0152593    0.00761661    0.00357617    0.00164203   0.000681736   0.000283827   0.000109126   3.89613e-05   1.26796e-05   3.78198e-06   1.05560e-06   2.53742e-07   5.17072e-08   9.31474e-09   1.08301e-09
  18  21 3868.0964    1.8304  6.6058 10.4353 -0.0007  0.0728   0.0173   0.1952    0.0746   0.0000   433.3922      -10.2646       13.6328     -0.420459      -15.3366      -17.1665       7.02674       6.91679      -8.25210      -3.44857       7.58417       2.03054       2.06797      -1.09812     -0.264599      0.223410    -0.0418035     -0.330262     -0.118849     0.0891907   -0.00956147    0.00329391    -0.0106080   -0.00420914  -0.000562251  -0.000147944   0.000669540   3.92376e-05  -1.32638e-05  -2.00220e-06   5.13168e-06   9.68884e-07  -1.86803e-07   4.08045e-09   1.13579e-08   5.54779e-10       6.52380       8.40121       8.94938       9.19690       8.89386       8.13363       7.41348       6.17138       5.20271       4.16343       3.26475       2.37504       1.74573       1.19457      0.803594      0.524362      0.335026      0.202660      0.118627     0.0650966     0.0358120     0.0183364    0.00926567    0.00418478    0.00198347   0.000809593   0.000346350   0.000127888   4.69646e-05   1.49654e-05   4.58613e-06   1.25698e-06   3.14022e-07   6.53448e-08   1.15770e-08   1.30333e-09
  18  23 4153.7035    1.2232 11.2894 10.2656 -0.0024  0.1205   0.0111   0.3307    0.0514   0.0000   451.8558      -28.8663       4.73671       14.5825       29.7719       1.98485       9.89267       12.6672       1.38052       4.82116       7.13182      -5.34853       1.22710      -2.22378     -0.699092      0.278918     -0.770755     -0.465256     0.0313700     -0.140147    -0.0504317     0.0147245    -0.0107865   -0.00761754   -0.00607494    0.00138926  -0.000312000   5.83527e-05  -6.45965e-05   6.75067e-05  -8.12771e-06  -2.69679e-06   3.84336e-07  -9.45810e-08   2.02462e-09   1.03711e-10       10.4914       13.1758       14.6233       14.7654       14.4126       13.3409       11.7604       10.2452       8.52376       6.72338       5.30167       3.94814       2.81649       2.00634       1.36609      0.868177      0.557519      0.335506      0.196648      0.111914     0.0605553     0.0311010     0.0156254    0.00729717    0.00334896    0.00142245   0.000589475   0.000218609   7.75838e-05   2.62444e-05   8.18640e-06   2.21773e-06   5.43208e-07   1.11557e-07   1.85512e-08   2.12239e-09
  18  24 4296.6741    1.0141 12.4026 10.1955 -0.0026  0.1421   0.0097   0.3838    0.0474   0.0000   448.8275      -16.0317       25.8678      -26.8551       24.8070      -7.15532       3.79436       8.12332      -17.6309      -6.66468       11.1048       4.34602      0.941189       1.05456      0.834998      0.602724      0.708753      0.539566     -0.392089      0.125987    -0.0193024     0.0555031   -0.00250428   -0.00906681    0.00112498    0.00180035   0.000354841  -1.49433e-05  -0.000107033  -1.74232e-05  -2.42200e-06  -5.81747e-06   4.83743e-07  -1.39291e-07   2.56538e-08   3.10271e-09       12.0909       15.7242       16.8677       17.4364       16.7307       15.6957       13.9001       11.8976       9.98182       8.06308       6.24199       4.67559       3.36746       2.35699       1.61088       1.05375      0.658130      0.407301      0.241720      0.133077     0.0740201     0.0379816     0.0186835    0.00893465    0.00401143    0.00177680   0.000697720   0.000268674   9.81456e-05   3.19010e-05   9.78993e-06   2.68122e-06   6.49330e-07   1.35030e-07   2.26843e-08   2.69436e-09
  18  25 4439.3505    0.8032 15.4203 10.2427 -0.0036  0.1934   0.0078   0.5183    0.0367   0.0000   441.6193       4.29481       27.7997      -9.15463      -8.57444      -9.82313       13.2778       1.38728       10.7334      -16.7056      0.122483      -5.52376      -3.96420       1.51814     -0.687269       2.22701      0.600096      0.771520      0.114071    -0.0242375   -0.00766056   0.000240274   -0.00377590    0.00226401   0.000622855    0.00504387   0.000481915   0.000407839  -6.99631e-05  -4.66307e-05   2.91585e-06  -1.14936e-05   6.60776e-07  -2.31443e-07   3.58311e-09  -8.62703e-09       16.3771       21.5145       23.3793       23.9271       23.6889       21.5432       18.9498       16.4342       13.4352       10.8965       8.31902       6.34266       4.57824       3.21494       2.18254       1.44683      0.915906      0.567657      0.330136      0.187329      0.103159     0.0525788     0.0271804     0.0124743    0.00583082    0.00240226    0.00101764   0.000370662   0.000136691   4.48567e-05   1.35902e-05   3.76143e-06   9.10895e-07   1.91272e-07   3.08673e-08   3.61156e-09
  19   8 2021.7030    0.6518  0.5438 10.1994 -0.0078  0.0264   0.0207   0.0460    0.0743   0.0000   435.1063      -2.25676       12.4868       4.27237      -1.94211       1.05286       2.59459      0.534890       2.70602      -1.35042      0.178119      0.969615     -0.564095     -0.680669      0.398253    -0.0870114      0.143175    -0.0251386     -0.108460    -0.0162243   -0.00518670   -0.00213054   0.000163782    0.00103156  -7.40696e-05  -0.000114796   6.04511e-05   6.71471e-05   2.00831e-05  -1.60016e-05  -2.71342e-06   1.47725e-06  -5.22285e-08  -2.13477e-08  -6.15498e-09   2.13593e-09       2.29324       2.44013       2.81156       3.19703       2.90043       2.77024       2.56613       1.94070       1.76449       1.55266       1.09399      0.807803      0.698412      0.487418      0.271225      0.197675      0.158978     0.0930575     0.0523955     0.0333740     0.0188665    0.00930606    0.00489529    0.00294300    0.00135260   0.000502733   0.000200184   9.58644e-05   4.25663e-05   1.63038e-05   4.94021e-06   1.46398e-06   3.78981e-07   9.36404e-08   2.32412e-08   5.06086e-09
  19   9 2173.6816    0.9083  0.7702 10.1935 -0.0070  0.0253   0.0234   0.0554    0.1092   0.0000   436.6153      -2.80946       18.5067     -0.566611       4.92415      -3.97429      0.541180      -3.20800       1.13247      -1.29590       3.02674      0.860073     0.0669206     -0.345043     0.0401603     -0.105113     0.0728413     0.0168996     0.0384717   -0.00452742    0.00959829    0.00549037   -0.00674913  -0.000588290    0.00208334   0.000562926   0.000171966   0.000102552   7.68906e-06   2.22394e-05  -5.40005e-06   1.02643e-06   1.47817e-07  -5.44837e-08   1.12879e-08   2.69349e-09       1.94038       2.44988       2.62200       2.64429       2.75743       2.39749       2.40414       1.96344       1.54676       1.30894       1.04226      0.767277      0.600977      0.409231      0.311870      0.189804      0.130037     0.0828173     0.0486926     0.0278310     0.0147364    0.00843223    0.00460108    0.00210696    0.00101757   0.000503584   0.000209353   9.49229e-05   3.47379e-05   1.34911e-05   4.23377e-06   1.47048e-06   4.06667e-07   1.00235e-07   3.08623e-08   5.65943e-09
  19  10 2322.3006    1.2219  0.8775 10.7845 -0.0032  0.0238   0.0281   0.0573    0.1086   0.0000   437.0742       1.28164       15.9248       4.75382      -3.63658      -3.68213       2.60271     -0.739349       1.14512       1.25715      -1.91469     -0.323566    -0.0866629     -0.365411     0.0719374      0.181615      0.189883    -0.0669826   -0.00193846     0.0401506    -0.0145385   -0.00272952   0.000969971  -0.000972414   0.000409449  -0.000828586   0.000113641   3.41968e-05  -2.27091e-05  -4.40642e-06  -3.92579e-06  -8.66282e-07  -6.83404e-07  -7.37191e-08   7.11012e-09  -2.21120e-09       2.00505       2.42145       2.65552       2.77487       2.68476       2.42980       2.27553       1.95212       1.68600       1.29907       1.10269      0.817753      0.598481      0.423523      0.286679      0.202155      0.124639     0.0806172     0.0489676     0.0290334     0.0156363    0.00875326    0.00457598    0.00218548    0.00110911   0.000509709   0.000230784   8.81232e-05   3.49066e-05   1.27322e-05   4.30440e-06   1.37151e-06   4.00513e-07   1.11164e-07   2.48711e-08   4.95695e-09
  19  11 2468.1128    1.6266  0.9642 11.1938 -0.0101  0.0280   0.0372   0.0609    0.1427   0.0000   437.9564      -3.28646       13.5256       6.94365      -3.40975      -2.56545      0.224379      0.762554      0.179264     -0.606851       2.33937      0.470465     -0.120185      -1.50408     0.0653079      0.106443     -0.258625     -0.121966     0.0618517    -0.0327048  -0.000257770     0.0292198    0.00132243   -0.00220711   0.000243981  -0.000188684  -0.000163316   3.44019e-06  -3.79056e-05  -3.35808e-05   8.40270e-06   2.17419e-06  -1.44612e-07  -1.99931e-07  -1.34434e-08   2.84822e-09       2.23698       3.09805       3.17160       3.44944       3.15562       3.15084       2.66400       2.40563       1.92196       1.60829       1.15143       1.00873      0.638340      0.550702      0.332604      0.246331      0.141551      0.103766     0.0552100     0.0322609     0.0186798     0.0102146    0.00504176    0.00279745    0.00119212   0.000583144   0.000242262   0.000114171   3.82009e-05   1.50438e-05   5.40424e-06   1.76170e-06   5.05148e-07   1.43083e-07   2.79391e-08   7.25764e-09
  19  12 2613.0624    2.2284  1.0559 11.3431 -0.0101  0.0268   0.0463   0.0643    0.2189   0.0000   436.8922      -2.73249       13.7806      -1.23534      -1.19867   -0.00767012      -3.31573      -1.71991      -1.05974       2.36787     -0.634012      0.239123     -0.499756     -0.327730      0.190283     -0.245053      0.224944    0.00355408     0.0406087     0.0483905    -0.0309601    0.00509611   -0.00297969   0.000370930   9.50214e-05   0.000510567  -0.000306129  -2.86764e-06  -4.51878e-06   6.99693e-06  -5.40624e-07  -4.69510e-07  -8.92942e-08  -1.48864e-07  -9.87923e-09   1.14269e-08       2.26561       2.99170       3.17817       3.07337       3.01399       2.72428       2.45110       2.33953       1.97145       1.67414       1.27964      0.956411      0.738364      0.506240      0.319660      0.223950      0.137136     0.0904111     0.0524729     0.0280625     0.0173361    0.00895022    0.00480893    0.00259224    0.00119814   0.000521143   0.000230241   9.77317e-05   3.56120e-05   1.39475e-05   5.11342e-06   1.46439e-06   4.55099e-07   1.29612e-07   3.19919e-08   6.28493e-09
  19  13 2757.9462    2.8401  0.9315 11.9711 -0.0073  0.0238   0.0627   0.0550    0.1643   0.0000   438.0717       1.50746       12.8353      -5.11771      -1.06856      -2.43627      -2.30652      -1.60466     -0.983166      0.283620       1.54876     0.0131910     -0.166344      0.300020      0.263029    -0.0214391     0.0270017    -0.0956234     0.0387985    -0.0445287    -0.0231592   8.60159e-05   -0.00548717  -0.000918567    0.00167504  -0.000537591   0.000551854  -0.000134819   6.93942e-05   2.78938e-06   6.20706e-06  -1.18115e-06   4.55454e-07   9.86027e-08  -2.59942e-08   3.52988e-09       2.00405       2.50498       2.57965       2.81947       2.79460       2.52022       2.35049       1.91519       1.68751       1.37413       1.08037      0.763844      0.580184      0.428437      0.310786      0.194842      0.128903     0.0762063     0.0481919     0.0294044     0.0164615    0.00949681    0.00457395    0.00234543    0.00105768   0.000479087   0.000213555   8.94124e-05   3.41032e-05   1.34264e-05   4.10402e-06   1.37849e-06   4.15951e-07   9.89126e-08   2.73122e-08   5.34043e-09
  19  14 2902.5352    3.5732  0.8654 12.5267  0.0008  0.0225   0.0803   0.0526    0.1464   0.0000   435.5272      0.343053       11.6040      0.155254     -0.748420      0.524325      -5.96238      0.262449     -0.132401     -0.380536      -1.79880    -0.0667423     -0.464809      0.239137    -0.0520700      0.134089    -0.0619987    -0.0652408    -0.0547577    -0.0248668    0.00447875    -0.0214571   -0.00479742    0.00438325    0.00189449   0.000486367   4.72151e-05   2.56929e-05  -6.48625e-06   8.22530e-06   3.27725e-06  -1.20942e-06  -9.82401e-07   6.74562e-08   3.25557e-08  -1.87079e-09       1.84237       2.37402       2.49261       2.65389       2.52544       2.41930       2.15430       1.80590       1.56354       1.26338       1.00171      0.755157      0.540023      0.394639      0.280133      0.175179      0.119225     0.0738249     0.0453505     0.0267017     0.0144655    0.00847632    0.00432175    0.00207150   0.000987248   0.000450242   0.000201707   8.26242e-05   3.26067e-05   1.21344e-05   3.94549e-06   1.37384e-06   4.04388e-07   9.89427e-08   2.44986e-08   4.93585e-09
  19  15 3046.4837    3.9914  0.9564 12.6591 -0.0014  0.0235   0.0863   0.0585    0.1728   0.0000   440.3894      -1.87886       15.1918      -4.99824      0.673387      -1.43859     -0.697883       2.44239      -2.70898      0.992461      -1.42858      0.327778     -0.346510     -0.300390    0.00322138     0.0437490     -0.275981    -0.0261439    -0.0402521    -0.0351092    0.00747946    0.00210694    0.00458804   8.27776e-05   0.000611854  -0.000319201   0.000177930   5.93302e-06  -1.24052e-05   7.75322e-06   5.40019e-06  -9.55887e-07   5.54130e-07   8.81879e-08  -2.76956e-09  -9.96036e-09       2.01968       2.56674       2.65336       2.91428       2.68004       2.56814       2.29413       1.98913       1.69273       1.36536       1.07101      0.808299      0.592632      0.422777      0.297386      0.199531      0.129142     0.0754547     0.0476704     0.0283384     0.0166269    0.00833014    0.00440953    0.00215587    0.00113349   0.000458230   0.000226393   8.24001e-05   3.62724e-05   1.21504e-05   4.53939e-06   1.32497e-06   4.16597e-07   1.02642e-07   2.46691e-08   5.02105e-09
  19  16 3189.7833    4.0053  1.2192 12.6337 -0.0100  0.0298   0.0792   0.0682    0.2010   0.0000   435.9303       2.37669       9.06385      -5.98678       3.57432       1.86152      -1.71587      -3.85177      -1.41938      -1.82016      0.858616     -0.329727       1.22807      -1.32182     -0.125877     -0.442770    -0.0721794    0.00208691     0.0242945    0.00908504    0.00838471   -0.00292607    0.00468534    0.00452417   0.000559751  -0.000430610  -0.000108489   5.15142e-05   2.88955e-05  -2.48111e-05  -4.50951e-06   9.55775e-07   4.56191e-07  -1.25909e-07  -9.49407e-09   5.68876e-09       2.47067       3.16156       3.48955       3.77008       3.33067       3.17650       2.96445       2.56719       2.02168       1.67075       1.38696      0.971359      0.728411      0.558722      0.383722      0.234949      0.159888      0.105711     0.0650801     0.0331987     0.0199537     0.0108248    0.00672640    0.00259895    0.00146953   0.000593652   0.000329284   0.000117518   5.59666e-05   1.62464e-05   6.30372e-06   1.77583e-06   5.50625e-07   1.43955e-07   3.37959e-08   6.46767e-09
  19  17 3332.8223    3.5210  1.5563 12.7785 -0.0020  0.0334   0.0648   0.0811    0.1251   0.0000   441.7558       6.29415       11.3838      -8.69978      -3.20290      0.684113      -6.50918      -4.67322       2.11819    -0.0790449     -0.811206      -1.01129     -0.446848      0.590408    -0.0185418     -0.366516      0.171915     -0.129593     0.0252063      0.105717    -0.0200485   -0.00808626   -0.00508854  -0.000778833    0.00100420   8.65611e-06  -0.000606570   1.59810e-05   5.32287e-05  -2.88430e-05   6.98775e-07   1.02056e-06   2.29040e-07   4.18895e-08  -4.06535e-09   9.55716e-10       2.85775       3.73954       3.89016       4.28266       3.82666       3.82557       3.26139       2.91442       2.31544       2.00953       1.49602       1.15268      0.842259      0.607934      0.403319      0.278503      0.179599      0.112462     0.0661760     0.0412121     0.0223842     0.0119668    0.00630180    0.00312282    0.00153630   0.000678115   0.000296640   0.000121215   5.05667e-05   1.82575e-05   6.17144e-06   1.97644e-06   5.51241e-07   1.51344e-07   3.51479e-08   7.20250e-09
  19  18 3476.0442    2.9628  2.4790 12.0417 -0.0016  0.0417   0.0438   0.1094    0.1069   0.0000   444.2744      -7.04454       12.0957       2.97550      -2.44947       5.00039      -4.97791      -5.04027     -0.442143      -2.46349      0.732076       1.57981     -0.201234      0.365846    -0.0299751    -0.0141962      0.243641    -0.0106292     0.0186384  -0.000350718    -0.0128352    0.00923365   -0.00265777    0.00394094    0.00162545   0.000229298  -0.000424731   0.000196225   7.44674e-05   7.48440e-06   1.28059e-06  -4.29114e-09   4.78803e-07  -1.22630e-07   7.35611e-08   6.46955e-09       3.76126       4.63907       4.99619       5.08515       4.56955       4.24778       4.13032       3.57651       3.20472       2.64159       2.08366       1.52869       1.16023      0.795199      0.526115      0.353965      0.231154      0.134461     0.0818072     0.0491881     0.0279695     0.0144706    0.00754944    0.00392457    0.00198033   0.000826043   0.000376433   0.000149246   6.34610e-05   2.32589e-05   7.84818e-06   2.37129e-06   6.98863e-07   1.79755e-07   4.27981e-08   8.64730e-09
  19  19 3619.1713    2.5489  3.5753 11.1132 -0.0029  0.0481   0.0311   0.1334    0.1204   0.0000   433.4012      -7.99705      -1.04845       1.98438     -0.454916      -15.3810       2.59450      0.339796      -1.34323      0.511960       2.72875      -1.94913      0.480997     -0.655355       1.06237     -0.220601     -0.359655      0.126985    -0.0726163     -0.123474    -0.0246292     0.0399260   -0.00896516    0.00125318    0.00311208   -0.00233442  -7.35521e-05   6.14323e-05  -1.96514e-05   3.68257e-05   9.23725e-06   6.76150e-07   8.73186e-07   4.24440e-07  -2.05519e-08   1.25566e-08       3.95326       5.23287       5.42819       5.90702       5.46463       5.22420       4.69352       4.12464       3.40718       2.74936       2.19401       1.63911       1.23877      0.874240      0.610473      0.396866      0.262430      0.164526     0.0986258     0.0562088     0.0315257     0.0174740    0.00914291    0.00461119    0.00216644    0.00101141   0.000437514   0.000186600   7.14786e-05   2.65784e-05   8.96581e-06   2.90541e-06   8.47690e-07   2.29429e-07   5.44506e-08   1.11396e-08
  19  20 3762.3908    2.0731  5.1404 10.8977 -0.0014  0.0613   0.0216   0.1712    0.0761   0.0000   430.9422       6.61541       23.2377       4.66270      -1.47231      -4.79157       1.72406      -2.35841       1.12730      -2.94402       1.59497     -0.360751     -0.588307      0.956664       1.34274     -0.348530     -0.151098     -0.122282     -0.101261     0.0722820     0.0644935    0.00168343   -0.00483502   -0.00619524   -0.00114725   -0.00117460  -8.51369e-05   0.000322414   4.27012e-05  -3.63823e-05  -1.51891e-05   2.90782e-06  -9.63056e-07   1.89311e-07  -6.71859e-08  -3.55301e-10       5.12741       6.47187       7.03627       7.07985       7.07447       6.52670       5.99661       5.12921       4.33614       3.56423       2.71391       2.15313       1.57989       1.10559      0.781139      0.528000      0.337273      0.207091      0.128016     0.0750966     0.0410108     0.0229834     0.0115112    0.00587745    0.00280588    0.00131542   0.000568008   0.000228104   8.92674e-05   3.46663e-05   1.17141e-05   3.84963e-06   1.10178e-06   2.92060e-07   7.13167e-08   1.47192e-08
  19  21 3905.6204    1.6980  6.9643 10.4104 -0.0017  0.0750   0.0154   0.2054    0.0658   0.0000   434.9171      -3.15946       9.74406      -15.5409      -7.76719      -13.7110      -12.1394      -11.3635      -6.54098       1.82440       2.63393     -0.271853       1.84711       1.44109     -0.741983      -1.81455     -0.331005     -0.143712      0.176741     0.0721407     0.0488720    -0.0127301     0.0201634   -0.00345926    0.00208438  -0.000639717    0.00114475  -0.000147948  -9.34343e-05  -4.39074e-05   1.16691e-05   2.10943e-06   5.04841e-07  -5.04622e-08  -2.68151e-09   1.09952e-08       6.20955       8.07848       8.73434       9.08536       8.82256       8.10308       7.44655       6.30485       5.39163       4.29615       3.38028       2.58517       1.89917       1.36050      0.940528      0.634352      0.409975      0.251512      0.154037     0.0915536     0.0497944     0.0280578     0.0141692    0.00722644    0.00342849    0.00161122   0.000690123   0.000286106   0.000111544   4.29206e-05   1.40997e-05   4.71710e-06   1.36707e-06   3.64043e-07   8.55251e-08   1.80735e-08
  19  22 4048.8539    1.4058  8.6805 10.3558 -0.0008  0.0921   0.0128   0.2563    0.0547   0.0000   430.4818      -3.92628       27.7635      -12.0339       22.6141      -3.32692    0.00529145       21.2787       22.2242      -7.29421      -3.25249       5.20135      -2.39747      -1.02311    -0.0583316      0.657222     -0.385348     0.0646120     -0.184483   -0.00323220   -0.00733591   -0.00751200     0.0383490    0.00604601   0.000734880  -0.000652712   0.000209305  -0.000117088  -0.000113699  -6.83274e-05  -3.77163e-06   9.09769e-06  -2.68237e-06  -5.79989e-07  -6.04288e-08  -8.64824e-09       7.58929       9.85114       10.5408       10.9285       10.7794       9.79047       9.03079       7.96394       6.48487       5.31956       4.16190       3.19560       2.36241       1.67847       1.17631      0.788382      0.509090      0.312854      0.192514      0.110938     0.0633153     0.0338377     0.0175966    0.00889974    0.00430449    0.00197716   0.000872191   0.000357920   0.000139391   5.13429e-05   1.78714e-05   5.60186e-06   1.69994e-06   4.56733e-07   1.12411e-07   2.31742e-08
  19  23 4192.2766    1.1755 11.4336 10.2339 -0.0012  0.1207   0.0103   0.3313    0.0476   0.0000   458.8346      -14.1215       18.7456       1.27584      -4.92852       5.49563      -13.7853      -3.45302       13.0416      -6.69460      -7.41669       6.81834      -3.24554     -0.426584     -0.830027     -0.157932     -0.376299     -0.246765      0.199203      0.163853     -0.154389     -0.100879     0.0184623     0.0116188    0.00515619   0.000790110    0.00134181   0.000124391  -4.25163e-05   0.000139179  -6.46028e-07   7.46031e-06  -4.61615e-07  -1.19856e-06  -1.18140e-07   4.90191e-08       9.88224       12.8064       13.8336       14.3873       14.0805       13.0753       11.4027       10.3769       8.60321       7.01833       5.49250       4.18383       3.09908       2.22580       1.54757       1.03170      0.659206      0.420383      0.251747      0.147709     0.0841960     0.0462155     0.0239465     0.0120864    0.00584661    0.00255781    0.00117880   0.000468806   0.000185472   6.78932e-05   2.37592e-05   7.75561e-06   2.28435e-06   6.26747e-07   1.47827e-07   2.97034e-08
  19  24 4335.2920    0.9574 13.8559 10.2135 -0.0004  0.1515   0.0087   0.4356    0.0417   0.0000   442.3666      -11.5622       32.4109       22.5070      -10.3537      -9.63002       6.89298      -17.9231      -3.70078      -17.0839       3.78114       4.39099     -0.498267      0.362699       2.59746      0.102824      -1.65932    -0.0135065     -0.193702      0.133389     -0.163912    -0.0667046    -0.0134301    0.00699844    -0.0121669   3.77400e-05   -0.00101987    0.00122627   0.000154983   2.13148e-05   2.45300e-05   1.51397e-05   2.46140e-07   7.38060e-07   1.08283e-08   2.56494e-08       12.2571       15.9512       17.1281       18.0643       17.3312       16.3057       14.6345       12.6812       10.7192       8.74811       6.79101       5.31790       3.87744       2.78444       1.92587       1.30787      0.846014      0.538857      0.325272      0.190504      0.108763     0.0590833     0.0304477     0.0158187    0.00751844    0.00343387    0.00150854   0.000630895   0.000241565   9.09051e-05   3.15475e-05   1.01481e-05   2.95077e-06   7.86028e-07   1.81974e-07   3.76669e-08
  19  25 4478.7708    0.7736 16.2884 10.1762 -0.0009  0.2019   0.0073   0.5276    0.0351   0.0000   422.3867      -38.2357      -38.8481       65.1493       15.4371      -36.7759      -6.48472      0.146541       11.7810      -8.20202      -15.4141      -1.60654     -0.402125      -6.63906       5.25273     0.0461678       2.26513      0.128196     -0.116798     0.0527247     0.0337275      0.113937    -0.0545410    0.00630395    0.00770662    0.00493922   -0.00186299   -0.00134411   0.000133744   4.54274e-05  -5.95152e-05  -9.14321e-06  -2.50380e-06   1.59540e-06   4.06908e-08   5.10698e-09       16.2281       21.3511       23.1412       23.2807       23.4979       21.3126       19.5219       16.9703       14.1325       11.9318       9.18952       7.09591       5.24107       3.71241       2.63754       1.75791       1.13587      0.725166      0.438601      0.259505      0.148525     0.0791952     0.0426381     0.0208611    0.00994432    0.00478845    0.00197749   0.000865240   0.000333412   0.000121979   4.35172e-05   1.37752e-05   3.98553e-06   1.07215e-06   2.60530e-07   5.26655e-08
  20   8 2050.0436    0.6342  0.6072 10.2533 -0.0079  0.0227   0.0189   0.0494    0.0696   0.0000   437.7830      -1.57233       10.8267       2.00689      -5.50865       1.14006      0.798047     0.0998650     0.0180345      0.458179     -0.652009   -0.00402592      -1.41805     -0.232189      0.118811      0.315401      0.313713    -0.0122274    -0.0254708    -0.0219052    -0.0167774   -0.00805170    0.00193459    0.00156230   -0.00145315   0.000632433  -0.000603004  -0.000134211  -8.40531e-05   8.82671e-05  -8.21201e-06   1.28336e-06  -8.25182e-07   1.20370e-07   2.41240e-07   4.33587e-08       1.83521       2.36307       2.68290       2.80373       2.63252       2.53286       2.27574       1.85274       1.55516       1.26778       1.01087      0.739147      0.592160      0.403686      0.286543      0.198234      0.137344     0.0863562     0.0529607     0.0335094     0.0183908     0.0108456    0.00556617    0.00304867    0.00146884   0.000759514   0.000337993   0.000154654   6.27410e-05   2.76840e-05   1.03498e-05   3.82574e-06   1.20266e-06   3.80650e-07   1.07036e-07   2.68804e-08
  20  10 2352.3786    1.3471  0.8854 10.6207 -0.0052  0.0224   0.0301   0.0567    0.1312   0.0000   438.9163      0.453794       8.85803    -0.0673265      -4.72088     -0.158973      -3.27408      -2.21666    -0.0330258     -0.885569      -1.53930      -1.33482      0.361319      0.431451      0.379099     -0.302947     -0.162214      0.180521     0.0428407    -0.0151266   -0.00879808    0.00967453   -0.00405510  -0.000332762   -0.00137627  -0.000131266   0.000202680  -4.57069e-05  -1.24358e-05  -3.00237e-05  -2.09891e-05  -2.67876e-06   1.13858e-07  -4.05390e-07  -1.85498e-07   4.93300e-09       1.77714       2.38155       2.57731       2.55734       2.56005       2.48411       2.16723       1.99642       1.56854       1.31757       1.02688      0.799320      0.625032      0.439414      0.312699      0.215834      0.148636     0.0914215     0.0599132     0.0342674     0.0201247     0.0112773    0.00630241    0.00299700    0.00178078   0.000737389   0.000392340   0.000155187   7.41629e-05   2.47902e-05   1.15801e-05   3.71670e-06   1.34220e-06   3.97750e-07   1.21962e-07   3.12340e-08
  20  11 2498.9239    1.8290  0.9135 11.1751 -0.0105  0.0255   0.0408   0.0551    0.1743   0.0000   439.4954      -2.44109       15.6175      -1.49125       1.10861       2.43420       4.09731      -2.70302      0.109764     -0.252146      0.101913      0.153899    -0.0377683     -0.249809     -0.308221      0.368728    -0.0478312     -0.133575     0.0386882     0.0876528   -0.00253069     0.0122035    0.00416214  -0.000970136    0.00280913    0.00226620   2.59000e-05   8.84097e-05   7.23385e-05  -6.04597e-05   4.98070e-07   2.67231e-07  -1.00574e-06   1.40677e-07  -1.52235e-08   2.52658e-08       2.10006       2.45759       2.73606       2.72976       2.73639       2.89152       2.34073       1.95278       1.84292       1.37099       1.19713      0.951457      0.665231      0.474948      0.350158      0.223979      0.158663      0.109904     0.0661454     0.0420276     0.0241830     0.0129954    0.00721317    0.00369350    0.00179330   0.000872803   0.000384051   0.000171757   7.00178e-05   2.98375e-05   1.05823e-05   3.71026e-06   1.38180e-06   4.71276e-07   1.32809e-07   3.11336e-08
  20  12 2644.8026    2.3210  0.9260 12.0421  0.0006  0.0327   0.0525   0.0590    0.1249   0.0000   436.1746      0.493709       13.1803      0.997155      -1.70283      -1.65373      -2.62122       3.75058     -0.501026     -0.758723      0.423349      0.402474      0.553774     -0.447187      0.400570     -0.323595     0.0336172    -0.0983103     0.0175526    0.00107200     0.0157313     0.0181389  -0.000672907   -0.00176749   -0.00256345   -0.00159976  -7.36470e-05   0.000108797   3.98692e-05   2.26407e-05   1.21263e-05  -3.34862e-06   6.86443e-08   4.39599e-07  -1.64622e-07  -4.37133e-08       2.93533       2.95786       3.12578       4.15579       3.70244       2.73536       2.90265       3.17833       2.53351       1.57469       1.45405       1.38009      0.954942      0.557032      0.437664      0.371492      0.234744      0.116398     0.0664005     0.0514716     0.0355727     0.0173109    0.00708464    0.00360882    0.00249897    0.00147253   0.000734760   0.000302405   0.000115934   3.88342e-05   1.29192e-05   4.00411e-06   1.28905e-06   3.93913e-07   1.15440e-07   2.84259e-08
  20  13 2790.6624    3.0035  0.9030 12.1207 -0.0012  0.0249   0.0644   0.0538    0.1382   0.0000   438.2385      0.578270       14.5760      -1.00645      -2.23203      0.466933     -0.209680     -0.389307      0.244062     -0.120741     -0.954898      0.334555     -0.889446     -0.456026      0.372777    -0.0750565     -0.106902     0.0430102    -0.0433429   -0.00212526     0.0118010     0.0132304    0.00406404  -0.000991128  -0.000628613    0.00162268   0.000266784  -7.64096e-05  -4.84398e-05   8.25679e-06  -1.15520e-05  -3.04641e-06   2.06180e-07  -1.37900e-07   1.15049e-07  -1.12449e-08       1.81113       2.25150       2.81405       2.58196       2.63012       2.45483       2.17645       1.97793       1.60990       1.36972       1.12196      0.820964      0.604894      0.468669      0.314394      0.191058      0.152310     0.0916502     0.0535642     0.0353250     0.0210428     0.0112874    0.00634087    0.00322740    0.00180074   0.000853599   0.000389608   0.000173279   7.26971e-05   3.37183e-05   1.33650e-05   3.96824e-06   1.41407e-06   5.06789e-07   1.32949e-07   2.99060e-08
  20  14 2935.8451    3.8092  0.7957 12.1897 -0.0033  0.0201   0.0875   0.0483    0.1897   0.0000   439.4821       1.32286       12.1437      -3.54785     -0.517468       1.70478      -2.10761      -1.01791      0.148359     -0.172025     -0.751710      -1.28152     -0.341924      0.962815     -0.173213    -0.0973475     0.0173239      0.115243     0.0293429     0.0176284   -0.00532960   -0.00342664    0.00147623   0.000780341   0.000126487  -0.000151709  -0.000515057  -2.94558e-06  -1.74363e-05   3.35908e-05  -1.93222e-07   2.23564e-06   1.63314e-06   2.33001e-07   2.50561e-07   1.69997e-08       1.67912       2.06260       2.29490       2.34650       2.26404       2.14349       1.99536       1.70958       1.46099       1.13961      0.931963      0.761374      0.524851      0.412185      0.279961      0.187581      0.129912     0.0828059     0.0498723     0.0311052     0.0177594    0.00943720    0.00533212    0.00280153    0.00133071   0.000680805   0.000334213   0.000133700   6.06898e-05   2.46665e-05   9.24814e-06   3.03758e-06   1.07174e-06   3.45424e-07   9.98003e-08   2.43133e-08
  20  15 3080.4470    4.0765  0.9293 12.8566 -0.0128  0.0230   0.0892   0.0573    0.1570   0.0000   434.0188     -0.860725       11.0571       4.80842      0.733877      -6.61730       3.37666      -1.69296      -1.61840      -2.18947      0.210822     -0.668714     -0.290469      0.134687     -0.169707     -0.383864     -0.142390     -0.115096    0.00744011    -0.0924824    -0.0187983    0.00754872    0.00374138   -0.00293897   0.000480306  -7.45870e-05   7.12269e-05   0.000156950   3.67278e-05   1.54222e-05  -2.15487e-05   3.72800e-06   4.47854e-06  -2.30760e-07  -3.21703e-08   9.83509e-09       1.91871       2.28520       2.53440       2.70358       2.46232       2.45528       2.20279       1.88372       1.66240       1.35393       1.04984      0.875901      0.620525      0.444893      0.317765      0.219763      0.143334     0.0959267     0.0578680     0.0340228     0.0221213     0.0120440    0.00579578    0.00316557    0.00173836   0.000823175   0.000357754   0.000168470   7.26420e-05   2.77011e-05   1.00308e-05   3.77593e-06   1.32067e-06   4.00608e-07   1.10413e-07   2.54419e-08
  20  16 3224.3267    3.9683  1.2714 12.4975 -0.0043  0.0287   0.0732   0.0672    0.1894   0.0000   440.1933       5.23853       13.8615      0.313348       2.83099      0.311007      -1.24837       1.68836      0.260867      0.434175       1.53836     -0.802708     -0.444053     -0.476033     -0.473923      0.279723     -0.238057    -0.0704489      0.137220     0.0656082    -0.0122255    -0.0174203   -0.00225488   0.000901351   6.63327e-06  -0.000698523  -0.000586037   1.69332e-05   0.000250831  -2.82952e-05  -6.93224e-06   2.89477e-06  -1.47458e-06  -3.35611e-07   4.22120e-08   1.10328e-08       2.33274       2.82111       3.05678       3.48249       3.15042       3.04777       2.77200       2.39132       1.98798       1.63238       1.31327       1.04805      0.730107      0.555411      0.394806      0.280195      0.183878      0.113948     0.0717196     0.0447482     0.0272690     0.0145870    0.00814261    0.00411734    0.00202328    0.00104530   0.000483938   0.000221572   8.95713e-05   3.77389e-05   1.34924e-05   4.74712e-06   1.55921e-06   4.74436e-07   1.35912e-07   3.25576e-08
  20  17 3368.0533    3.3460  1.8990 12.3225 -0.0025  0.0349   0.0519   0.0855    0.1048   0.0000   439.0526       2.15752       11.9969      -4.29626      0.783843       2.57508      -1.64909     -0.444972      0.832046     -0.420971      0.604394      -1.39420      0.124817    -0.0450983      0.850869     0.0699285      0.318205     -0.111331      0.122576     0.0145563     0.0325085   -0.00446909    0.00470261  -0.000879513    0.00179819   7.23878e-05  -0.000832795   2.67313e-05   7.07282e-06   9.44987e-06  -2.37718e-05  -2.72711e-06   5.22624e-07  -4.15259e-07  -5.95155e-08   5.34598e-09       2.77377       3.78526       3.83421       4.04354       3.82330       3.57750       3.35102       2.93262       2.54798       2.10152       1.68115       1.30342      0.960585      0.717987      0.493563      0.339728      0.221599      0.138479     0.0879963     0.0524840     0.0291047     0.0173240    0.00915819    0.00498199    0.00234907    0.00120293   0.000531037   0.000255611   0.000100052   4.22045e-05   1.56357e-05   5.95550e-06   1.79246e-06   6.06499e-07   1.68353e-07   4.45094e-08
  20  18 3511.7890    2.8242  2.8334 11.5901 -0.0035  0.0420   0.0362   0.1104    0.1086   0.0000   437.8254      0.587019       21.6130       1.39867       8.90609      -6.08542       4.04530     -0.226453      0.307834       1.49765     -0.115089     -0.693882      -2.41513      0.788064      0.896153      0.324568     -0.265717      0.292363      0.108175     0.0947790    -0.0158743     0.0101140   -0.00641953    0.00216268    0.00397607   0.000774549  -0.000413245   0.000315607   0.000178532   2.64989e-06  -8.54276e-08   3.52702e-06  -1.00131e-06   7.33216e-08   1.32452e-07  -2.06952e-08       3.26005       4.27323       4.54025       4.84759       4.57614       4.35626       4.08197       3.52829       2.94091       2.38510       1.88767       1.47863       1.11715      0.839377      0.588366      0.402509      0.275263      0.173325      0.106460     0.0631694     0.0384333     0.0202008     0.0112987    0.00573699    0.00303602    0.00146731   0.000674147   0.000297636   0.000127891   5.22676e-05   2.02890e-05   6.80540e-06   2.40331e-06   7.20225e-07   2.09621e-07   5.36907e-08
  20  19 3655.4684    2.3709  4.1332 10.9966 -0.0043  0.0523   0.0261   0.1344    0.0985   0.0000   440.2495       5.98588       13.8341       10.2269       1.38991      -7.39051       5.86035       3.71446      -2.91738       1.67434      -3.69819      -5.04451     -0.792260       2.16655     0.0620158       1.03865     -0.524798     -0.149546    -0.0984226     0.0427219    -0.0768634     0.0114819    -0.0251251    -0.0111364   0.000782091   -0.00199486   0.000902080   9.79851e-05  -0.000375717   8.13735e-05  -1.70390e-05  -6.06421e-06   4.48997e-06  -8.99724e-08   2.98540e-07   1.73830e-07       4.30156       5.51883       5.86683       6.00328       5.99400       5.58381       5.13337       4.46147       3.86050       3.07821       2.50518       1.92476       1.44335       1.06522      0.747792      0.519917      0.341546      0.215689      0.133051     0.0803067     0.0480720     0.0260751     0.0144125    0.00732133    0.00373249    0.00182403   0.000826219   0.000372627   0.000152535   6.24630e-05   2.37972e-05   8.24631e-06   2.89666e-06   8.80285e-07   2.62621e-07   6.80910e-08
  20  20 3799.0528    1.9447  5.7288 10.7822 -0.0014  0.0646   0.0189   0.1755    0.0677   0.0000   433.5948       5.27664       13.5466       8.52091       8.15257     -0.272065       12.0476      -7.80509       6.11501      0.792020      -1.97113      -1.28452      -1.73581       1.60211     -0.253282     -0.132603     -0.152197      0.409683      0.272213    -0.0866741     0.0916611    0.00928987    0.00604564    -0.0162622   -0.00118902   0.000967253    0.00135988  -0.000593735   9.24282e-05   0.000148528   1.26615e-05  -2.12025e-06  -1.28786e-06   9.52191e-07  -2.45150e-08   5.80780e-08       5.17604       6.76018       7.23401       7.52801       7.33652       6.79365       6.19462       5.49876       4.71128       3.87662       3.03008       2.36553       1.77918       1.30965      0.907923      0.630032      0.413055      0.262291      0.165060     0.0987588     0.0568195     0.0323892     0.0179730    0.00930812    0.00474976    0.00228657    0.00105749   0.000475377   0.000194248   7.79548e-05   3.04676e-05   1.08410e-05   3.63758e-06   1.13219e-06   3.25803e-07   8.48833e-08
  20  21 3942.9011    1.6502  7.8231 10.3000 -0.0003  0.0798   0.0139   0.2113    0.0613   0.0000   441.4709      -5.36690       37.4143     -0.965819      -8.79320      -5.53657      -12.9475       2.39492       2.80681       1.75659       1.76044      -1.72562      -2.87226      0.422345      -1.54655      0.767503    -0.0169067      0.318797    -0.0900759    -0.0193718    0.00869233    -0.0319193    -0.0209843    -0.0162716   0.000770541   -0.00104255    0.00314088  -0.000933254   0.000296292   3.15244e-05  -3.61119e-05   1.15798e-05  -6.75586e-06  -1.05608e-06  -5.61828e-07   1.07247e-07       6.37865       8.13332       8.74881       9.19195       8.93712       8.35000       7.61405       6.68026       5.73409       4.81801       3.77092       2.88990       2.22056       1.60273       1.12200      0.764673      0.510914      0.326323      0.208417      0.123472     0.0712874     0.0411333     0.0224607     0.0121225    0.00595014    0.00289135    0.00135951   0.000584123   0.000251936   0.000100206   3.83752e-05   1.41490e-05   4.56854e-06   1.41843e-06   4.00789e-07   1.04843e-07
  20  22 4086.6485    1.3463 10.2603 10.1845 -0.0015  0.1004   0.0110   0.2770    0.0521   0.0000   427.8285      -1.38601       6.06614      -6.45366      -7.92897      -11.7707      -12.0778      -12.1662       7.45069       6.46169       8.40856      -1.45623       5.36175      0.124949      -1.02644      0.138654     -0.950698      0.802359     0.0197768     -0.157261   -0.00829620    -0.0878402   -0.00197238     0.0187436   -0.00126099    0.00318278  -5.71660e-05  -0.000103865   3.20279e-05   7.24078e-05  -1.82821e-05   2.71533e-05   8.55524e-07   3.07587e-06  -3.00768e-07  -7.10284e-08       7.98611       10.1252       11.1490       11.4525       11.2410       10.7130       9.82522       8.23626       7.21194       5.88450       4.70005       3.63353       2.77428       1.98034       1.42428      0.962671      0.654774      0.418665      0.266057      0.159371     0.0918578     0.0524458     0.0284440     0.0148219    0.00752108    0.00361293    0.00165311   0.000754413   0.000311689   0.000126801   4.91733e-05   1.78199e-05   5.95782e-06   1.86815e-06   5.23573e-07   1.32618e-07
  20  23 4230.5022    1.1104 12.0853 10.2284 -0.0010  0.1251   0.0094   0.3480    0.0444   0.0000   432.9669      -19.2547       10.6740       37.7594       10.5627       7.68455      -2.93211      -13.3363      -13.0400       1.81580      -5.15775       1.48093       6.87769     -0.629819      0.976280       2.59378      -1.40385      0.536604      0.274122      0.263425    -0.0172272    -0.0171532    -0.0320076     0.0386720  -0.000673914   -0.00692851    0.00114949   0.000428456   0.000349967   0.000134935   1.57785e-05  -4.94637e-05   6.49301e-06  -7.53314e-07   1.00096e-07   2.44089e-07       9.74947       12.6214       13.6296       14.3386       13.9846       13.3449       11.9824       10.3291       8.86558       7.41194       5.94875       4.55758       3.43231       2.46962       1.79284       1.20759      0.810158      0.526535      0.327271      0.200849      0.117886     0.0664482     0.0363274     0.0188427    0.00943579    0.00458196    0.00208220   0.000953914   0.000395305   0.000164570   6.17539e-05   2.21437e-05   7.54072e-06   2.36621e-06   6.52328e-07   1.71783e-07
  20  25 4518.3236    0.7570 17.9613 10.1142  0.0009  0.2137   0.0065   0.5590    0.0324   0.0000   451.5397      -59.3590       24.7437       19.7793      -13.3848       3.20408       9.22978      -9.78856      -2.85018      -6.39995       21.0208      0.632064      -7.72125      -1.64089      0.741004      0.213572       2.84721       1.12418     -0.206800     -0.548805      0.124808      0.171717    -0.0179714    -0.0338137    -0.0196482   -0.00668483  -0.000523074   -0.00143083    0.00135790   8.33658e-05  -0.000114739  -2.76529e-05   2.43918e-05   6.57683e-06   1.01536e-06  -6.73184e-08       16.4750       21.4756       23.8277       24.3480       23.6364       22.4335       20.3489       17.9174       15.2766       12.6347       10.1393       7.76319       5.94045       4.27022       3.10407       2.12331       1.41022      0.906384      0.568837      0.346637      0.203338      0.116300     0.0633754     0.0330383     0.0169999    0.00813568    0.00384871    0.00170864   0.000736153   0.000290210   0.000113351   4.04413e-05   1.36448e-05   4.25070e-06   1.18402e-06   3.09492e-07
  21   8 2077.6957    0.7227  0.6029 10.3872 -0.0082  0.0223   0.0201   0.0466    0.0687   0.0000   438.3485      -1.47493       17.2836      -4.81724      -7.47541     -0.797302       2.65635      -1.47727     -0.526460     -0.194590      0.739310    -0.0147886     0.0168419     -0.442419      0.451461      0.306133    -0.0595459   -0.00548510    -0.0450267    -0.0580815    -0.0892293    0.00216537    -0.0104513   -0.00153105   -0.00146835   -0.00148586   0.000445255  -0.000200146  -1.21135e-05  -6.38982e-05  -4.48447e-06   5.79380e-06   7.59053e-07   1.48645e-06   1.14951e-07  -1.83031e-07       1.65478       2.21456       2.44823       2.68632       2.56096       2.40597       2.33171       1.72629       1.64745       1.22371      0.989224      0.826402      0.569225      0.435731      0.308974      0.232456      0.140440     0.0964908     0.0666929     0.0402998     0.0237201     0.0145052    0.00866926    0.00413665    0.00237684    0.00122285   0.000521890   0.000259062   0.000128880   5.71896e-05   2.02530e-05   7.92313e-06   3.21064e-06   1.10827e-06   3.80384e-07   1.16496e-07
  21  10 2381.8483    1.4673  0.9584 10.5242 -0.0062  0.0267   0.0307   0.0571    0.1652   0.0000   440.4016     -0.367736       16.0310       4.64676      -5.16720       1.27202       3.44483       1.31865      -1.99892       1.04636     -0.343605      0.466059      0.937145      0.786522     -0.144825     -0.254643     0.0244162    -0.0218052    -0.0970527     0.0361656     0.0189168    0.00580865    -0.0140517  -0.000822382    0.00238764   -0.00133295  -0.000398860  -6.02202e-05  -1.35490e-05   2.58771e-05  -1.27627e-06  -7.21710e-06   2.39411e-06   1.17742e-06  -7.55417e-07  -8.67434e-08       2.55738       3.35633       3.39789       3.10217       2.81450       2.79554       2.87927       2.72063       2.34692       1.89307       1.49428       1.14014      0.918080      0.703638      0.516162      0.359623      0.232088      0.144877     0.0818306     0.0480550     0.0263577     0.0153491    0.00811219    0.00421997    0.00226958    0.00112815   0.000567106   0.000265633   0.000119513   5.15897e-05   2.14205e-05   8.12912e-06   3.12380e-06   1.01809e-06   3.33593e-07   1.00862e-07
  21  11 2529.2513    1.9836  0.9784 11.1658 -0.0043  0.0239   0.0412   0.0568    0.1542   0.0000   434.5615     -0.196697       13.7647      -1.05778      -6.76468     -0.745601      -2.63581     0.0480266       1.08178   -0.00434310       1.20488     -0.627891      -1.20564      0.344759     -0.477734    -0.0298036    0.00317320     -0.154897     0.0346616    0.00940102   -0.00602308    -0.0210738    0.00245098   -0.00152597    0.00270879    0.00243131  -0.000644473   0.000300620   0.000241533  -4.24756e-05  -4.39154e-06   4.61786e-06   4.13803e-06  -4.26246e-07   3.58569e-08   2.19372e-08       1.87352       2.29296       2.67833       2.76256       2.70715       2.45818       2.12815       2.05372       1.72841       1.41461       1.15984      0.885365      0.733679      0.489993      0.332130      0.250305      0.170086      0.106456     0.0669447     0.0430134     0.0264164     0.0158243    0.00851148    0.00467939    0.00247568    0.00133061   0.000680477   0.000327069   0.000140565   5.84568e-05   2.31058e-05   9.14490e-06   3.50851e-06   1.20763e-06   3.75258e-07   1.15191e-07
  21  12 2676.1597    2.5033  0.9897 11.6512 -0.0089  0.0237   0.0521   0.0577    0.1821   0.0000   438.9849      0.322711       14.7084      -4.88443       2.78044      0.114264     -0.980149      -2.10976      -1.60513      -1.16529      0.306796      -1.45575       1.01337      0.232901     -0.178957     0.0658930   -0.00446579     -0.116070    -0.0737412    -0.0783826    0.00682622     0.0107488    -0.0157360    -0.0103111   -0.00122325    0.00212969   0.000524755   0.000443217   2.97757e-05   3.62636e-05  -1.24733e-05  -1.78166e-06   2.10697e-06  -3.26867e-07  -6.77615e-08   6.35187e-08       1.89196       2.45376       2.54048       2.70466       2.46621       2.28589       2.24114       1.99529       1.80869       1.48765       1.20209      0.986310      0.712311      0.537568      0.367194      0.269496      0.169126      0.111028     0.0715375     0.0437915     0.0259481     0.0144481    0.00878440    0.00481233    0.00242277    0.00128570   0.000582669   0.000316758   0.000129523   6.19174e-05   2.16213e-05   9.41455e-06   3.16707e-06   1.14342e-06   3.64417e-07   1.06355e-07
  21  14 2968.8428    3.8406  0.8972 12.5010 -0.0043  0.0224   0.0809   0.0533    0.1638   0.0000   439.5530     -0.973358       11.4330     0.0498730      0.325806      0.111697       2.06876     -0.597217       3.18703      0.873350      -1.81612      0.267777     -0.678883    -0.0365418      0.435742     -0.446971     -0.292423     0.0451261     0.0844971     0.0174255    -0.0245489   -0.00321925   -0.00589775    0.00594103    0.00443691   0.000710190  -0.000911317  -0.000201765   0.000122707   2.19426e-05  -1.91416e-05   1.38980e-05  -2.56832e-06  -6.79346e-08   6.51778e-07  -1.39959e-07       1.74104       2.32512       2.43379       2.61740       2.63574       2.48759       2.35871       1.84250       1.56898       1.30945       1.06110      0.818732      0.645550      0.461572      0.320517      0.223982      0.164464      0.107083     0.0717083     0.0468798     0.0262912     0.0154441    0.00819223    0.00492823    0.00234364    0.00115199   0.000569366   0.000282848   0.000113058   5.03801e-05   2.07519e-05   8.67871e-06   3.24834e-06   1.15462e-06   3.31095e-07   1.09603e-07
  21  15 3113.8729    4.0100  1.0468 12.8275 -0.0051  0.0245   0.0801   0.0600    0.1572   0.0000   438.4236     0.0424531       11.8785      -2.80204      -1.27042     -0.148540      0.710160       1.84887     -0.763257      -2.20396       1.19128     0.0428839     -0.197339     -0.562062     -0.326556     0.0340144     -0.110361    -0.0413648    -0.0124451    0.00913926    0.00655238   -0.00774210   -0.00262997   -0.00131564  -0.000842186   0.000635351   3.45049e-05  -0.000296409   5.51073e-05   6.61413e-05   1.61342e-05  -5.53739e-06   9.00059e-07  -1.41996e-06   2.01267e-07   5.70637e-08       1.96027       2.43718       2.65055       2.58672       2.63695       2.49216       2.37350       2.18849       1.75555       1.45820       1.15011      0.911263      0.679403      0.539274      0.405117      0.281114      0.199616      0.115704     0.0775751     0.0456041     0.0272720     0.0164865    0.00917314    0.00465493    0.00257597    0.00126007   0.000622444   0.000292576   0.000135248   6.07024e-05   2.30750e-05   9.41229e-06   3.54014e-06   1.11838e-06   3.69224e-07   1.17207e-07
  21  16 3258.4736    3.8624  1.3573 12.7020 -0.0090  0.0286   0.0685   0.0697    0.1473   0.0000   441.0401      -3.28867       13.7274       3.48622      -3.14294      -4.38560      -3.86272      -5.63333      -1.66573      0.472033      -1.08349       1.59161      -1.33626     -0.149228      0.472296    -0.0573873    -0.0844352      0.234928      0.121178     0.0103836   -0.00680899   -0.00443316   9.14492e-05   -0.00618724   -0.00277094    0.00100308  -0.000341574   8.48827e-05  -2.01044e-05   4.91013e-05  -8.30721e-06  -3.45453e-06  -6.73378e-06  -2.01464e-07   1.07712e-07   1.58908e-07       2.37381       2.84464       3.06352       3.24317       3.08998       2.85577       2.66151       2.52139       2.10675       1.78747       1.49760       1.16938      0.872495      0.623194      0.464340      0.319592      0.214291      0.138639     0.0879783     0.0536967     0.0337616     0.0197309     0.0113122    0.00577482    0.00314688    0.00159306   0.000786787   0.000350463   0.000177061   6.93237e-05   3.04418e-05   1.08318e-05   4.03746e-06   1.33954e-06   4.49597e-07   1.30121e-07
  21  17 3402.7483    3.2313  2.1310 11.9903 -0.0040  0.0352   0.0454   0.0861    0.1001   0.0000   436.8582      -1.68684       10.6414      -1.80870      -3.40472      -5.16148     0.0339953      -1.88298      -2.81224      -3.11098     -0.693229     -0.893306      -1.13883      0.839493     -0.543276      0.187692     -0.175170     -0.140982     0.0729204    -0.0354692    -0.0240289    0.00723570     0.0132477   -0.00254073  -0.000359431   -0.00154665    0.00134252   9.83336e-05   6.17782e-05   1.10373e-05   2.38850e-06  -1.99531e-05  -2.20334e-06   9.31265e-08  -2.93818e-07  -1.49675e-07       2.72189       3.32367       3.73526       4.02012       3.85464       3.49228       3.38912       2.97354       2.53859       2.02492       1.65047       1.32123       1.00594      0.747926      0.532084      0.376315      0.255573      0.174342      0.106953     0.0662280     0.0404095     0.0242972     0.0127069    0.00708707    0.00375216    0.00199188    0.00100499   0.000449170   0.000214369   8.80862e-05   3.83628e-05   1.40434e-05   5.12048e-06   1.79861e-06   5.61990e-07   1.73283e-07
  21  18 3547.0670    2.7255  3.0296 11.6804 -0.0030  0.0425   0.0331   0.1109    0.0810   0.0000   438.1438      -2.30759       10.2820       8.82949       1.48395      -6.43577      -1.17009      -1.73529     -0.198069      -1.47834      -3.35705     -0.258470      0.671075      0.345467      -1.75228      0.399090      0.284573      0.375836     -0.215201     -0.121764     0.0338681   0.000442035    -0.0348223    0.00351730    0.00242069    0.00471807    0.00116020   0.000645182   0.000498879   4.17138e-05   2.14485e-05  -9.28522e-06   5.94666e-06  -9.24259e-07  -5.64711e-07   6.85471e-08       3.24212       4.16431       4.48239       4.55228       4.66061       4.34236       4.01215       3.46960       3.07836       2.48639       2.04986       1.58875       1.21282      0.915899      0.660049      0.464148      0.312156      0.206732      0.133201     0.0813573     0.0500808     0.0283120     0.0163711    0.00904056    0.00466012    0.00235887    0.00114332   0.000541059   0.000239010   0.000103139   4.26109e-05   1.67327e-05   6.04146e-06   2.13465e-06   7.02065e-07   2.11335e-07
  21  19 3691.3850    2.2338  4.4530 11.1914 -0.0041  0.0550   0.0236   0.1457    0.0698   0.0000   440.7036      -1.56645       4.65453      0.307009       11.4620      -5.14375       1.51934      -10.3761     -0.224553      -4.21478      -2.21753       1.76019      0.683518      0.570919      0.883714      0.620538      -1.07870     -0.229024      0.110694    -0.0407056    -0.0562702    -0.0277878   -0.00965854    -0.0151661    0.00114850    0.00111550   -0.00430153   0.000985317   0.000421511  -9.60558e-05   0.000107285   1.67050e-05   7.05778e-06  -7.65535e-07   1.26455e-07   5.46723e-07       4.12368       5.43594       5.83051       6.05057       5.95026       5.67550       5.24896       4.53429       4.00876       3.21117       2.60974       2.08161       1.55910       1.19883      0.818280      0.606891      0.398717      0.270107      0.168871      0.105548     0.0639011     0.0366365     0.0206780     0.0112303    0.00587700    0.00301974    0.00148001   0.000700156   0.000309924   0.000133760   5.45100e-05   2.16386e-05   7.95233e-06   2.82076e-06   9.13673e-07   2.76090e-07
  21  20 3835.5348    1.8583  6.1216 10.6177 -0.0035  0.0653   0.0169   0.1777    0.0657   0.0000   445.4492     -0.318939       10.3680      -5.83443       1.64156      -6.53404       2.72597      -10.0374      0.131394      -2.05740       1.90246       2.21633      -1.67248      0.483443      0.273458      0.822568     -0.283499      0.401923     -0.519430     -0.314578    -0.0409239    -0.0552950     0.0150225   -0.00422395     0.0173512    0.00353093    0.00102790  -0.000328365  -0.000386912   0.000277517   7.51460e-05   2.36034e-05  -5.35163e-06  -1.48226e-06  -1.18007e-08  -5.43312e-09       5.13694       6.57123       7.09172       7.29026       7.07789       6.63760       6.17474       5.58604       4.89202       4.01426       3.29592       2.57932       1.95646       1.45148       1.05012      0.737185      0.484742      0.321264      0.203565      0.126490     0.0745247     0.0438390     0.0244991     0.0138424    0.00712839    0.00359443    0.00177072   0.000843395   0.000378967   0.000163458   6.72851e-05   2.57754e-05   9.41937e-06   3.35328e-06   1.07324e-06   3.31997e-07
  21  21 3979.6400    1.5526  8.2869 10.3605 -0.0007  0.0824   0.0128   0.2230    0.0538   0.0000   449.1161       5.22079      0.320648       4.12631      -5.68919       17.0302       4.46972      -4.71782      -2.37196      -5.06710       2.41945      -3.70638      -3.17546     -0.604110       1.85329      -1.16476     -0.348626      0.699182     0.0877462      0.162459    -0.0409696     0.0808278    -0.0163359   -0.00235920    0.00387051   -0.00416557   -0.00239035   0.000586308   0.000143811  -0.000135984  -0.000146342   1.94528e-05  -3.50840e-06   2.10114e-06   1.11780e-06  -1.59426e-07       6.39829       8.18451       8.93590       9.13021       9.18285       8.68200       7.83924       6.92243       5.97654       4.99113       4.04445       3.14701       2.42805       1.74669       1.31635      0.897148      0.614552      0.404278      0.255562      0.161513     0.0970829     0.0568556     0.0321975     0.0175053    0.00921981    0.00455886    0.00226836    0.00105340   0.000473674   0.000203176   8.44234e-05   3.23824e-05   1.21778e-05   4.20000e-06   1.41058e-06   4.27123e-07
  21  22 4123.8591    1.2832 10.1662 10.2536 -0.0021  0.1024   0.0106   0.2794    0.0481   0.0000   442.7786       1.31787       22.8490       14.1146       4.59836      -21.4262       2.79498      -20.4577       1.95027      0.434550      -4.06198      -2.63936      0.636168       1.75701     -0.560082      -1.51980      -1.07440      -1.05524      0.147736    -0.0549793     0.0136770    0.00482052    -0.0234714     0.0157061    0.00473755    -0.0105159   -0.00645970    0.00172387   0.000533824  -0.000717796  -6.72069e-05  -8.03406e-05   2.17992e-05  -6.35830e-07  -3.02949e-06   5.57742e-07       7.73347       10.3312       11.2816       11.6127       11.4650       10.7214       9.73699       8.73988       7.47015       6.20373       5.02306       3.98053       3.00224       2.20628       1.60416       1.09693      0.756569      0.495170      0.318805      0.196446      0.118519     0.0691218     0.0387360     0.0211873     0.0111702    0.00569062    0.00280120    0.00130341   0.000596739   0.000255087   0.000106187   4.09110e-05   1.52441e-05   5.31498e-06   1.74299e-06   5.40394e-07
  21  23 4268.2963    1.0432 12.7693 10.2385 -0.0019  0.1324   0.0086   0.3683    0.0408   0.0000   444.5154      -20.9711      -6.31396       6.35815      -15.5603       2.07950      -8.11971       8.53620       3.22322       1.82951      -5.21221       4.77613       4.47566       3.11296      0.110579       1.85957       1.18983     -0.255311     -0.219647      0.577872      0.259382    -0.0352123      0.107455     0.0316387    -0.0284797    0.00124709    0.00381254   0.000386433  -0.000102086  -0.000592697   8.37902e-05   2.78049e-06  -1.45192e-05  -1.04087e-07  -4.80669e-07  -8.51527e-08       9.75642       12.9604       13.7723       14.5534       14.4214       13.5684       12.4228       11.0127       9.31970       7.91945       6.32305       4.96582       3.79526       2.85228       2.06440       1.44726      0.995096      0.649095      0.423670      0.259315      0.159643     0.0931963     0.0532044     0.0287229     0.0153305    0.00784414    0.00381300    0.00177094   0.000815167   0.000349157   0.000144145   5.65769e-05   2.08735e-05   7.22869e-06   2.28547e-06   6.90593e-07
  22   7 1945.0302    0.5562  0.4735 10.1481 -0.0097  0.0204   0.0172   0.0414    0.0550   0.0000   439.4348      -1.24974       14.7613      -1.29548      -1.19359      -2.61378      -2.85471      0.845861      0.705568     0.0926701      -1.39469       1.41925     -0.186476     -0.261252      0.194526      0.144159     -0.165357     -0.108995     0.0687465     0.0173671    -0.0104570   -0.00631902    -0.0100344    0.00147176    0.00551392   -0.00163180   0.000539345   0.000426186  -2.24018e-05   3.52696e-05   6.30250e-05   6.82464e-07  -9.99644e-06   8.62039e-07  -3.54468e-08   1.33569e-07       1.47714       1.95793       2.28965       2.26257       2.12801       2.07670       1.82075       1.65707       1.42591       1.24368       1.11353      0.812043      0.611846      0.490497      0.304379      0.227161      0.158752      0.102671     0.0641947     0.0429212     0.0271211     0.0159017    0.00943627    0.00540933    0.00287324    0.00157195   0.000718604   0.000406526   0.000189208   8.20028e-05   3.52906e-05   1.63188e-05   6.53603e-06   2.71525e-06   9.28966e-07   3.01939e-07
  22   8 2104.7004    0.7822  0.6593 10.3687 -0.0069  0.0235   0.0202   0.0485    0.0758   0.0000   438.5809      -3.83243       15.9723     -0.979833      -3.05851       1.84522      -4.37371      -3.59032       1.12295     0.0346616      0.285420      0.281078      0.424715     -0.243556      0.148713     -0.329853    0.00434608    -0.0115771     0.0550148    -0.0148528     0.0415159    -0.0150307  -8.91752e-05   -0.00634806    0.00121500  -0.000448812   -0.00104733    0.00117684   0.000100698  -5.33896e-05   0.000116127  -9.95196e-09  -2.32181e-06   3.86383e-06  -4.98043e-07   1.60196e-08       1.92910       2.37223       2.61934       2.70944       2.51584       2.37972       2.44665       2.23445       1.76240       1.38075       1.15040      0.852915      0.655180      0.541848      0.431861      0.313419      0.206841      0.140922     0.0873509     0.0532433     0.0328254     0.0179102     0.0109175    0.00602852    0.00332589    0.00171684   0.000870234   0.000423862   0.000206065   9.88730e-05   4.61210e-05   1.95093e-05   7.83723e-06   2.74438e-06   9.15919e-07   2.94706e-07
  22   9 2259.9853    1.1269  0.8512 10.3522 -0.0057  0.0245   0.0242   0.0518    0.1245   0.0000   438.4964      0.649562       15.8105      -2.47635      -1.85149     -0.286500       3.63079     -0.989478      0.892913       1.44633      -1.01328     -0.536938     -0.714354      0.646170      -1.18614     -0.247366      0.145668     0.0652488    -0.0165220    -0.0103530     0.0166251  -0.000536433    -0.0111442   -0.00264124    0.00212833   -0.00119525  -0.000401153  -0.000290939  -0.000222445  -8.41790e-05  -1.87542e-05  -7.94977e-06  -7.01345e-06   1.87178e-06  -8.58863e-07  -2.61182e-07       1.67344       2.13272       2.29626       2.40767       2.38120       2.22927       2.14788       1.75779       1.68990       1.29090       1.12528      0.847832      0.676220      0.536643      0.391509      0.274911      0.174332      0.140271     0.0836633     0.0539841     0.0331298     0.0205658     0.0115775    0.00640284    0.00367888    0.00195738    0.00101663   0.000506821   0.000228703   9.46971e-05   4.68747e-05   2.02872e-05   7.68280e-06   2.97898e-06   1.01051e-06   3.68101e-07
  22  10 2410.7736    1.5051  0.9907 10.8097  0.0027  0.0235   0.0308   0.0585    0.1417   0.0000   439.2972      -2.93791       18.8610      -1.41773     0.0413664       3.85104      -1.83583      -2.04532       2.18761     -0.102707      -2.22070     -0.734071     -0.356798      0.553348     0.0816230    -0.0777731     -0.212645     0.0809805      0.114066    -0.0334456  -0.000341244     0.0305353  -0.000332017    0.00433290    0.00420510  -0.000478636    0.00130249   -0.00112683   0.000306786  -0.000112533  -2.84750e-05   1.08645e-05   6.12921e-06   4.19626e-06  -5.40988e-07  -2.86627e-07       1.76363       2.16984       2.45083       2.51192       2.42079       2.33743       2.08466       1.92455       1.69697       1.41991       1.12223      0.949183      0.723060      0.531113      0.385952      0.262481      0.188461      0.132215     0.0819577     0.0509358     0.0334213     0.0201335     0.0115479    0.00610586    0.00347062    0.00181941   0.000974243   0.000506644   0.000231105   9.60618e-05   4.59590e-05   1.82669e-05   7.42125e-06   2.73771e-06   9.89331e-07   3.42688e-07
  22  11 2559.1254    1.9323  0.9834 11.5564 -0.0027  0.0237   0.0393   0.0568    0.1227   0.0000   438.7439       1.30966       10.9710      -3.69337       1.72195      -1.24531      0.648617       3.22272      -1.05390      0.516971      0.737760      0.281426     -0.233631      -1.16605     -0.261341    -0.0394411      0.130159      0.149682     0.0613278     0.0380346     0.0173091   -0.00515547     0.0152062   -0.00242742   -0.00173587    0.00263226   0.000762246  -9.30160e-05   0.000265505   0.000155640   3.51012e-05   4.52819e-06  -8.52631e-06  -5.29932e-06  -2.06834e-07   6.26957e-07       1.74335       2.07822       2.35751       2.44214       2.45410       2.32167       2.20222       1.87689       1.63160       1.39328       1.10425      0.915691      0.714143      0.537446      0.371975      0.274877      0.201837      0.127487     0.0890647     0.0544723     0.0354258     0.0215586     0.0122823    0.00692843    0.00369547    0.00195735    0.00100316   0.000508087   0.000242134   0.000107335   4.68381e-05   1.93079e-05   7.65950e-06   3.05665e-06   1.12211e-06   3.75521e-07
  22  12 2707.0619    2.6646  0.8737 11.7963 -0.0000  0.0212   0.0543   0.0496    0.1469   0.0000   439.2509      0.867103       14.1992       1.19726      -4.35214      -1.54591      0.862152      -2.06232     -0.256822      0.194477      -1.69707      0.549458      0.357423      0.172542      0.265403      0.274533      0.117250    -0.0913036     0.0793013   -0.00189238    -0.0228973    -0.0140574   -0.00912591  -0.000480072    0.00144390    0.00278617   0.000501341   8.76500e-05  -0.000301175  -7.83982e-05  -1.46113e-05   3.12390e-05   8.26738e-07  -3.64469e-06  -4.95375e-07  -2.55007e-07       1.61857       2.01885       2.23910       2.29911       2.07283       2.03937       1.89211       1.79205       1.55227       1.34594       1.13447      0.914759      0.646558      0.521451      0.380655      0.261196      0.173056      0.121319     0.0764799     0.0475296     0.0289728     0.0177799     0.0104256    0.00583308    0.00311713    0.00174933   0.000878361   0.000416181   0.000191638   9.13715e-05   4.25936e-05   1.81490e-05   7.15210e-06   2.65641e-06   8.95463e-07   3.08569e-07
  22  13 2854.6757    3.2537  0.8552 12.4615 -0.0031  0.0209   0.0684   0.0521    0.1324   0.0000   440.4378       2.44363       14.7405      -3.38067     -0.931744       1.14837       2.47486      -2.87837     -0.155958       1.31609     -0.753471      0.630330     -0.286140      0.197291     -0.473895     -0.464713      0.265078     -0.131360    -0.0756995    -0.0504552    -0.0414258    0.00363032    0.00836714   -0.00728778   -0.00217179  -0.000346779  -0.000354139  -0.000277008   0.000215346   0.000105582  -1.05914e-05  -1.00798e-05  -4.71802e-06   9.25849e-07  -2.00991e-07  -4.51605e-07       1.62910       1.99208       2.16804       2.20451       2.28753       2.10840       1.89673       1.79023       1.51614       1.29422       1.05266      0.853099      0.646711      0.474781      0.354568      0.260530      0.179467      0.121635     0.0731049     0.0473830     0.0297962     0.0192204     0.0107571    0.00610822    0.00315426    0.00169026   0.000885665   0.000438266   0.000203652   9.53077e-05   3.84484e-05   1.68661e-05   6.41337e-06   2.39809e-06   8.44598e-07   3.04059e-07
  22  15 3146.9697    4.1389  0.9316 12.9466 -0.0087  0.0245   0.0863   0.0522    0.1444   0.0000   441.0578       2.44241       15.2064     -0.833948      -7.81725       1.24484       1.10737      0.749962      0.901871     -0.618838     -0.502759   -0.00708985      -1.39452     -0.375538     0.0639370      0.344475      0.232625      0.142390      0.104565    -0.0664198     0.0337757    -0.0212391     0.0124171   -0.00472106    0.00162681    0.00144616   0.000640127  -1.91202e-05   4.53935e-05   0.000121525   3.38616e-05  -1.11838e-05  -1.23904e-05  -2.27454e-06  -1.24605e-06   3.03276e-07       1.86100       2.70359       2.84247       3.13485       2.95061       2.84200       2.56441       2.12273       1.90305       1.41889       1.26999      0.920661      0.752429      0.525214      0.393829      0.268513      0.189377      0.130916     0.0837972     0.0548753     0.0340322     0.0200440     0.0111595    0.00681961    0.00333762    0.00189899   0.000902255   0.000462000   0.000220397   9.39151e-05   4.36422e-05   1.64967e-05   7.57479e-06   2.63081e-06   9.38641e-07   3.34527e-07
  22  16 3292.1293    3.7173  1.5138 12.3829 -0.0033  0.0300   0.0596   0.0705    0.1265   0.0000   437.4337       6.55650       20.3904      -1.95114      -1.76951       1.89103      -4.79681      -1.30954       1.65045      0.880274      0.933311     -0.362540     -0.327737     -0.596049      0.615687      0.250384      0.197748     0.0659650    -0.0730235    -0.0710968   -0.00349707     0.0121084   -0.00716954    0.00357396   -0.00554051   -0.00253656    0.00188144   0.000688477   0.000311633  -0.000224335  -5.59518e-05  -2.07022e-05  -5.41755e-06   4.40835e-06   4.34673e-07  -4.61466e-07       2.43263       3.34451       3.64030       3.93508       3.81533       3.54331       3.15687       2.70728       2.31681       1.97941       1.55176       1.19819      0.898656      0.680698      0.486220      0.346874      0.234838      0.158309     0.0992289     0.0644801     0.0396614     0.0251490     0.0140009    0.00844647    0.00448182    0.00238097    0.00122779   0.000580412   0.000288080   0.000118679   5.60873e-05   2.18518e-05   9.50350e-06   3.38308e-06   1.24628e-06   4.18168e-07
  22  17 3437.1893    3.1004  2.1582 12.1899 -0.0048  0.0351   0.0429   0.0881    0.0832   0.0000   442.1884       4.26167       13.6144       5.75214       2.82773      -3.27311       2.00984      0.633478      0.606970       1.46608       1.09912      -3.12095     -0.971202      -1.15783     -0.136134     -0.108019      0.382402      0.140862      0.197315      0.140780   -0.00486719     0.0258985   -0.00458087   -0.00401443   -0.00573462  -0.000884210   -0.00145655   0.000410205   0.000183594  -8.75219e-05  -6.88579e-05   3.87961e-06   3.00525e-06  -4.95536e-07  -1.17069e-06   3.38535e-07       2.48937       3.33281       3.59555       3.71038       3.67984       3.49388       3.24504       2.85316       2.46534       2.11883       1.70033       1.38405       1.05787      0.805442      0.579742      0.410120      0.279534      0.194983      0.126832     0.0826164     0.0501189     0.0295791     0.0171625     0.0100345    0.00516699    0.00295190    0.00142874   0.000709249   0.000334572   0.000153136   6.83665e-05   2.76451e-05   1.16517e-05   4.54132e-06   1.51502e-06   5.53133e-07
  22  18 3581.9702    2.5859  3.4023 11.5364 -0.0007  0.0449   0.0288   0.1132    0.0689   0.0000   436.0565      0.644218       13.9524      -2.02766      -4.99602      -4.05059      -2.97864      0.527353     0.0743256       2.96511     -0.895913       1.87992      0.738080     0.0794251      0.379008     0.0323569      0.173946     -0.404004      0.129960    -0.0881493    -0.0415274    -0.0264959     0.0337342   -0.00120701   0.000593859   -0.00834898   -0.00219193  -0.000601419  -0.000352442  -0.000399721   6.43621e-05   5.13348e-05  -8.82151e-06   2.70523e-06  -3.26310e-06   1.24538e-06       3.34399       4.21670       4.43214       4.76712       4.58246       4.50542       4.06430       3.69353       3.25361       2.74849       2.23836       1.80555       1.38718       1.03267      0.763327      0.562938      0.388255      0.256666      0.163717      0.104551     0.0649056     0.0408473     0.0237826     0.0130795    0.00716653    0.00375630    0.00192057   0.000952128   0.000454322   0.000200374   9.07829e-05   3.61979e-05   1.43514e-05   5.48622e-06   2.03318e-06   6.70789e-07
  22  19 3726.7422    2.1778  4.9448 10.9775 -0.0006  0.0551   0.0210   0.1473    0.0671   0.0000   445.9817       1.71998       14.1943       2.56814       6.25449    -0.0485825      -12.3525       2.14075       3.19572       2.52169     -0.165395       1.28755     -0.517562     -0.293796      0.260283     -0.221658      0.349053    -0.0412226    -0.0551093    -0.0753437      0.101936     -0.108085     0.0117369    0.00930650     0.0192541    0.00437556    0.00231608  -0.000725555    0.00118202   0.000241406  -0.000220646  -6.60237e-06   9.81978e-06   4.37102e-06   3.06007e-06   1.46336e-06       4.02655       5.20202       5.73933       5.85692       5.77285       5.56234       5.13352       4.56078       3.96339       3.32808       2.78061       2.16443       1.70646       1.27682      0.926737      0.653148      0.458756      0.308162      0.200480      0.131442     0.0788078     0.0478504     0.0274038     0.0156534    0.00850473    0.00447523    0.00230100    0.00112250   0.000536908   0.000246601   0.000105902   4.49680e-05   1.82013e-05   6.95468e-06   2.51023e-06   8.39361e-07
  22  20 3871.4874    1.8066  6.6960 10.5412 -0.0006  0.0688   0.0154   0.1795    0.0597   0.0000   440.3026      -1.86995       12.9992       11.4052      -10.2453      0.444722      -8.00241      -16.7082       10.8902      -2.33128     -0.462981      0.861542       2.09552       2.48827      -1.13479     -0.858250      0.723319     0.0778202      0.459249     -0.238437     0.0234213   0.000919624    0.00216771    -0.0222899     0.0242580   -0.00336756    0.00159728   -0.00142370    0.00194343  -9.31232e-05   2.39711e-05   1.36748e-05   3.09884e-05  -2.91268e-06  -8.22671e-07   9.36939e-07       5.03170       6.59207       7.13505       7.50778       7.28109       7.01649       6.31583       5.71932       5.05061       4.24425       3.47522       2.76484       2.13068       1.58249       1.17483      0.837316      0.569323      0.381539      0.252358      0.160522     0.0983635     0.0593589     0.0351677     0.0197907     0.0109022    0.00581495    0.00291831    0.00144315   0.000679868   0.000314997   0.000137228   5.73310e-05   2.23775e-05   8.65113e-06   3.08008e-06   1.06899e-06
  22  21 4016.1709    1.4572  8.9306 10.3933 -0.0007  0.0878   0.0118   0.2383    0.0484   0.0000   434.4263      -5.68411       22.7991      0.300284     -0.196544       1.74163       3.75305      0.934189       12.6385     -0.551510      -4.64025     -0.791962       2.17546     -0.401927     -0.240690     -0.673635      0.353900     -0.277767     -0.351909     0.0397758     0.0174954    -0.0977930   -0.00470492  -0.000529073   -0.00323383   -0.00179143    0.00129597   -0.00118249  -0.000538491   0.000431264  -0.000182387  -6.50532e-05   1.77414e-05  -5.76281e-06  -6.04273e-06  -2.06861e-07       6.31037       8.12420       8.82098       9.18195       9.16760       8.84107       8.07519       7.34969       6.29319       5.22282       4.30976       3.36988       2.65705       2.00442       1.51549       1.07120      0.750671      0.503530      0.330295      0.210981      0.130948     0.0762058     0.0448692     0.0258066     0.0141757    0.00736110    0.00373708    0.00185713   0.000885144   0.000404731   0.000175122   7.38132e-05   2.97022e-05   1.12516e-05   3.94134e-06   1.35035e-06
  22  22 4160.9904    1.2186 11.3457 10.3002 -0.0005  0.1101   0.0095   0.3103    0.0423   0.0000   417.1236       2.34565       8.11250      -16.9204      -27.7776       14.1872      0.783185      -2.89983       5.91884       7.00596       4.43770     -0.880591      -5.49174     -0.637342       2.96410     -0.387660      0.288383     -0.330530     -0.236034    -0.0678459      0.114054      0.146967     0.0190980     -0.112770   -0.00317806     0.0196849     0.0125930   -0.00294233   0.000739473   0.000656860  -0.000101100  -4.33976e-06   1.98193e-05   1.06469e-05   3.68138e-06  -8.67034e-07       7.87446       10.1523       11.1328       11.3941       11.4395       11.0598       10.1271       9.09629       7.86391       6.58195       5.41776       4.23109       3.36933       2.54202       1.88066       1.33626      0.943436      0.636044      0.412364      0.268593      0.164165     0.0982351     0.0574922     0.0325693     0.0178307    0.00940543    0.00481195    0.00237930    0.00111946   0.000520673   0.000219533   9.49592e-05   3.77191e-05   1.47537e-05   5.14555e-06   1.74962e-06
  22  23 4305.2129    1.0177 13.0772 10.2484 -0.0020  0.1359   0.0082   0.3695    0.0385   0.0000   426.8225      -18.2845      -17.2471      -9.27232       12.4570       8.70352      -20.0513      -36.0683       7.51446      -5.28538       15.8313      -8.94840       2.39698      -5.03113       2.36203      -1.22783       1.21399      0.600208    -0.0885256     -0.279689     0.0789300     0.0220909    -0.0666721    -0.0230092  -0.000391435     0.0197709   -0.00856938   -0.00340875   -0.00228688   0.000723198   8.60699e-06   1.05758e-05  -6.82256e-06   5.31246e-06   4.34225e-06  -1.02735e-06       9.76540       12.6835       13.9776       14.3905       14.3756       13.6769       12.6819       11.2658       9.73391       8.15657       6.76668       5.36687       4.13501       3.15393       2.29529       1.65883       1.14528      0.782564      0.509463      0.327029      0.205367      0.121946     0.0716048     0.0407242     0.0223714     0.0116592    0.00607025    0.00297561    0.00141236   0.000666150   0.000278495   0.000122699   4.84852e-05   1.84470e-05   6.46700e-06   2.20330e-06
  22  24 4449.9840    0.7941 15.6638 10.2058 -0.0060  0.1787   0.0066   0.4843    0.0329   0.0000   455.7029      -17.5039      -15.5128      -8.07046       24.0601       6.14810      -18.3295      -13.8963      -9.24922      -14.0280      -9.09038       18.4572       3.25906      0.591351      -1.78731      0.215439      -1.65468     0.0410691      0.929452       1.00382     -0.333973      0.251040      0.286809   -0.00277194    -0.0476664    -0.0285707     0.0123418   0.000182082  -0.000883737   -0.00103151   3.87048e-05  -0.000323194   3.87361e-05  -9.26120e-06  -3.94490e-06   3.85773e-06       12.5668       16.2740       17.8806       18.9703       18.5333       17.6310       16.5105       14.5671       12.5394       10.7496       8.84750       7.04190       5.39664       4.17860       3.05156       2.12941       1.51610       1.02867      0.686995      0.435903      0.271680      0.165574     0.0962035     0.0543732     0.0302499     0.0160342    0.00829095    0.00407904    0.00192463   0.000880374   0.000390111   0.000167391   6.63439e-05   2.52102e-05   8.83801e-06   2.94839e-06
  23   7 1969.6162    0.6034  0.5114 10.1294 -0.0033  0.0184   0.0177   0.0426    0.0604   0.0000   439.9430      -2.82342       14.3990      -1.06015      -2.45982      -1.34269     -0.156638      0.740804     -0.344071      0.870241      0.193813      0.456994     -0.203060      0.526047    -0.0158607     -0.394033     0.0286507     -0.110509     -0.112864    -0.0172794     0.0410346    -0.0240754    -0.0134154   -0.00342736    0.00129080  -0.000453180   0.000368582  -0.000171061   0.000248632   4.81817e-05   0.000103115   2.71663e-06   8.40168e-07  -2.01958e-06  -2.99265e-06   1.26392e-06       1.23706       1.66373       1.73849       1.86692       1.76239       1.70978       1.59548       1.47720       1.28584       1.13114      0.942346      0.716974      0.569553      0.456861      0.326093      0.237083      0.169884      0.111186     0.0765021     0.0496876     0.0309120     0.0187244     0.0107772    0.00650898    0.00392800    0.00209148    0.00111343   0.000558907   0.000294657   0.000134159   6.22472e-05   2.63487e-05   1.18828e-05   5.00973e-06   1.84865e-06   7.55247e-07
  23   8 2131.0916    0.8430  0.6689 10.3704 -0.0077  0.0221   0.0220   0.0485    0.0791   0.0000   436.5342     -0.399142       16.9774      0.828458      -2.55128      0.469088       2.45918     -0.158649     -0.463373     -0.507616      -1.67808     -0.444769     -0.136976     -0.574031      0.209870     -0.197440      0.103122     -0.103025    -0.0734129     0.0950392     0.0177891    0.00204791    -0.0216164    0.00393147    0.00722655   -0.00341366  -0.000772083  -0.000921345   0.000208541  -0.000137006  -0.000111121  -2.22661e-05   2.37925e-06   1.72273e-06   1.45989e-07  -4.64640e-07       1.41179       1.86903       1.85803       2.17310       2.11034       1.92611       1.93082       1.67642       1.51721       1.18695       1.04992      0.809112      0.721822      0.460438      0.375144      0.267535      0.199382      0.125869     0.0885786     0.0581741     0.0368940     0.0222973     0.0137630    0.00826760    0.00445687    0.00266093    0.00119130   0.000712821   0.000341288   0.000178358   7.96102e-05   3.58505e-05   1.49379e-05   5.62015e-06   2.15196e-06   8.35910e-07
  23   9 2287.4581    1.1806  0.8950 10.5882 -0.0039  0.0223   0.0246   0.0554    0.1135   0.0000   438.9617       2.93859       16.4936       1.05771      -1.67732      -1.68477       1.59786     -0.490513     -0.175841     -0.202601      0.685505     -0.924377       1.06006      0.423426     -0.445388     0.0783604     -0.359500    -0.0173791     -0.126364    0.00821226   -0.00577951    0.00643231     0.0120563    -0.0197784    0.00192289   0.000439520   0.000605019  -0.000953434  -0.000188932  -6.34442e-06   7.23343e-08   1.61707e-05   2.40682e-05  -6.70848e-07   1.39988e-06   9.84833e-07       1.55877       2.12093       2.13442       2.42404       2.26539       2.28545       2.03859       1.89965       1.55411       1.32687       1.08128      0.874041      0.657008      0.517057      0.384428      0.298883      0.204472      0.139241     0.0920432     0.0607189     0.0368225     0.0236633     0.0140819    0.00853409    0.00448786    0.00258859    0.00129776   0.000671197   0.000323723   0.000156866   7.42442e-05   3.34993e-05   1.42147e-05   5.46142e-06   2.20260e-06   7.86061e-07
  23  10 2439.1354    1.6347  1.0100 11.1083 -0.0015  0.0244   0.0326   0.0586    0.1346   0.0000   438.3337      -1.17461       12.3761       1.14018      0.751760      -3.22024     -0.976374     -0.286565       1.55493     -0.948984     -0.179022      0.724602      0.813765     0.0770506    -0.0312753      0.209202    -0.0951112    -0.0601209     -0.101358     -0.111702    -0.0452827     0.0181868    -0.0283684    -0.0109228   -0.00295483   -0.00145371   0.000248560    0.00125952   0.000153153  -1.96755e-06  -0.000118233   6.53956e-05   3.13666e-05  -7.67344e-06  -2.12896e-06   1.94649e-06       1.62327       2.24062       2.32387       2.53785       2.48686       2.55799       2.15649       1.94488       1.69340       1.46327       1.14380      0.977126      0.721070      0.578439      0.424308      0.320704      0.210719      0.157983      0.102187     0.0671085     0.0437299     0.0265061     0.0162154    0.00937808    0.00544007    0.00289697    0.00157239   0.000800840   0.000380822   0.000185282   7.98336e-05   3.95861e-05   1.43140e-05   6.87474e-06   2.25814e-06   8.98567e-07
  23  11 2588.5663    2.1299  1.0451 11.4131 -0.0015  0.0232   0.0404   0.0554    0.1479   0.0000   437.1099      0.207272       15.7945      0.817095     -0.559271      -4.96370     0.0424598      0.840512      0.212698     -0.664677     -0.277394      -2.03178    -0.0112365      0.982491      0.579614     -0.144392    -0.0573064    -0.0294061      0.127048     0.0205261    -0.0737979  -0.000320315    -0.0106745    0.00151900    0.00827335   -0.00348725    0.00107607  -0.000329803  -0.000194881  -0.000238265   3.27803e-05   5.11855e-06   4.18578e-06  -1.33346e-05   1.49849e-06  -7.74221e-07       1.61141       2.14988       2.24963       2.53174       2.42775       2.31050       2.10630       1.86547       1.69265       1.40235       1.14800      0.939810      0.723154      0.558316      0.411689      0.286591      0.214218      0.138952     0.0971157     0.0622288     0.0409031     0.0242949     0.0148685    0.00873682    0.00500712    0.00276197    0.00146156   0.000774951   0.000364883   0.000188328   8.25144e-05   3.67057e-05   1.48743e-05   6.28995e-06   2.35891e-06   8.81810e-07
  23  12 2737.5629    2.7674  1.0190 11.5804 -0.0042  0.0210   0.0529   0.0555    0.1790   0.0000   438.8542       2.46930       12.1347      0.440140       2.64168    -0.0112365      -1.76266       1.09894      -1.59095     -0.269000       1.54865     -0.748332     -0.366008     -0.778822      0.421215   -0.00223318    -0.0520742    -0.0655000    -0.0547854     -0.105247    -0.0231925     0.0249145   -0.00155221   -0.00448507   -0.00365600    0.00264698  -0.000319666  -0.000981129  -0.000216833  -0.000211183  -8.75552e-05  -2.50160e-05   1.56559e-05  -6.49673e-07   2.79155e-07  -2.85864e-07       1.59952       2.00113       2.17060       2.30117       2.31844       2.19566       1.97529       1.77841       1.54545       1.32558       1.12840      0.874262      0.690370      0.517728      0.382789      0.273777      0.198192      0.136351     0.0872016     0.0579076     0.0366855     0.0236729     0.0141961    0.00823165    0.00471869    0.00244701    0.00135242   0.000671621   0.000338675   0.000165516   7.06378e-05   3.34719e-05   1.28460e-05   5.91475e-06   2.14149e-06   7.97693e-07
  23  13 2886.0226    3.4890  0.9115 12.2657 -0.0040  0.0209   0.0686   0.0497    0.1677   0.0000   437.3808     -0.560152       12.1173      -1.00027      -3.15733      -2.41382      0.812988     -0.711802       3.44298       1.36842       1.38093      0.173745      0.839046      0.899571      0.776476     -0.366602    0.00406267     0.0805156     0.0659877   -0.00457273    -0.0422566     0.0166434     0.0198045    0.00340740   -0.00183424    0.00237295    0.00296816   0.000192901  -0.000542725  -4.51447e-05   0.000128992   1.06460e-05  -2.30688e-05  -6.14196e-06  -2.30282e-07  -8.21203e-09       1.47849       1.86848       2.04038       2.20307       2.09333       2.00770       1.81899       1.69029       1.49352       1.28008       1.05637      0.831747      0.674228      0.505007      0.382696      0.267275      0.184246      0.125396     0.0884755     0.0565121     0.0367286     0.0217150     0.0123973    0.00770846    0.00435147    0.00255475    0.00126131   0.000679101   0.000327934   0.000163013   7.13792e-05   3.27434e-05   1.38710e-05   5.64651e-06   2.16359e-06   8.09524e-07
  23  14 3033.4085    4.1291  0.8979 12.9400 -0.0046  0.0231   0.0871   0.0529    0.1421   0.0000   437.9675       2.19065       12.4046       1.64902      -5.97678     -0.302312      -4.29793      -4.66614       3.01595      -3.17965    -0.0481101      0.401665      0.218457      0.503129      0.333310    -0.0625260      0.173539     0.0917380     -0.139846     0.0706007    -0.0358923   -0.00869395   -0.00370940  -0.000224414   -0.00513164    0.00276079   0.000452116   0.000224610  -3.81362e-05  -0.000269927   5.56472e-05   5.38806e-05  -2.49748e-05  -6.11396e-06  -4.83636e-07  -2.28399e-07       1.85150       2.27158       2.27221       2.50315       2.67349       2.56870       2.23762       1.90235       1.77944       1.53460       1.19392      0.912429      0.754838      0.618578      0.445929      0.292791      0.188213      0.135390      0.112719     0.0740963     0.0461439     0.0249904     0.0144963    0.00843007    0.00544216    0.00325133    0.00163729   0.000827783   0.000377902   0.000169192   7.07300e-05   3.24155e-05   1.35765e-05   5.38068e-06   1.96894e-06   7.97648e-07
  23  15 3179.6503    3.9618  1.2572 12.9329 -0.0009  0.0254   0.0712   0.0648    0.1209   0.0000   439.9364      0.734092       10.7420      0.955198     -0.559341      -4.16510      -5.32578      -1.56112      0.726086      0.877431      -2.42436      0.165071      0.724857    -0.0837099     0.0417135      0.405144    -0.0925319     -0.174080    -0.0706411     0.0239910    0.00740992     0.0354955    -0.0597945    0.00461160    0.00297833   -0.00505092   -0.00125472   0.000259318  -0.000560650   5.10058e-06   6.96991e-05   2.01558e-06  -1.39778e-05   4.84787e-06  -8.56147e-07   1.15067e-06       1.80749       2.16020       2.49193       2.56419       2.52402       2.45559       2.37504       2.03093       1.75290       1.52976       1.25016       1.01262      0.764527      0.588394      0.466655      0.326774      0.230118      0.163343      0.109615     0.0678083     0.0441890     0.0281780     0.0169121    0.00945000    0.00565249    0.00296379    0.00159168   0.000815179   0.000406129   0.000188581   8.37216e-05   4.02338e-05   1.75669e-05   7.32981e-06   2.71313e-06   1.00871e-06
  23  16 3325.5244    3.5784  1.5854 12.5831 -0.0012  0.0290   0.0561   0.0715    0.1017   0.0000   439.6200       1.89801       11.3465      -4.82932      0.586943     -0.141737      -1.82665     -0.218761      0.905398       2.05253      -1.73272      0.865435      0.318159     -0.851838      0.471331    -0.0873231    -0.0373887      0.111679     -0.137873     0.0759328     0.0795884    0.00248312    0.00919060    -0.0103589   -0.00720873  -0.000557284  -0.000702599   -0.00219537   0.000399950   0.000189340  -6.66461e-05  -4.45923e-05   1.17632e-05  -1.38664e-05  -3.19338e-06  -8.73055e-07       1.97847       2.65897       2.88637       2.94754       2.99361       2.75769       2.59796       2.38025       2.05344       1.76015       1.41495       1.17106      0.913539      0.694602      0.518628      0.375798      0.258057      0.183515      0.120315     0.0793258     0.0518941     0.0297816     0.0182989     0.0105410    0.00614956    0.00327157    0.00180939   0.000893493   0.000464534   0.000221311   0.000102118   4.70083e-05   1.85224e-05   8.05122e-06   3.01709e-06   1.07697e-06
  23  17 3471.1710    2.9817  2.4850 11.9321 -0.0032  0.0359   0.0368   0.0921    0.0740   0.0000   442.4801      -1.38298       9.94436       3.06420      -4.35162       2.35626       2.59020      0.867367      -4.14365       3.00149     -0.197521      0.373258      -1.89245      0.110976     -0.166243     -0.154048     -0.388198     -0.100571      0.102119     0.0506858     -0.144952     0.0221905    -0.0270472     0.0122764     0.0101658   -0.00220439   -0.00175887  -0.000156029   0.000875088   0.000190594  -0.000103108  -5.75793e-05  -4.65821e-06  -2.09843e-07   6.64828e-06  -1.02431e-06       2.55051       3.22895       3.53972       3.83049       3.69822       3.60934       3.30080       2.97481       2.57902       2.14526       1.79623       1.40325       1.08287      0.845423      0.654602      0.473487      0.327323      0.230112      0.155605     0.0979632     0.0623664     0.0386076     0.0238567     0.0135479    0.00782463    0.00416667    0.00236638    0.00116429   0.000577632   0.000263233   0.000127888   5.61723e-05   2.47645e-05   9.94789e-06   3.83719e-06   1.36216e-06
  23  18 3616.5898    2.4431  3.6960 11.4623 -0.0023  0.0462   0.0259   0.1177    0.0621   0.0000   433.6375     0.0345867       20.1605      -11.3000     -0.372891      -3.43272      0.220826      -3.68663      -1.57486       1.91332      0.883305      -3.34040     -0.802972      -1.04405     -0.597993      0.443881     -0.248169     -0.341064      0.230439      0.335199     -0.177904    -0.0940107    -0.0247744    0.00968428   -0.00237815    0.00950813   -0.00158636    0.00250999  -0.000453270   0.000355594  -1.38337e-06   3.76770e-05  -1.60035e-05   1.81456e-05   5.87176e-06  -1.16042e-07       3.20183       4.26883       4.62303       4.79629       4.74036       4.53934       4.26888       3.78143       3.42144       2.75865       2.32387       1.87940       1.45781       1.13108      0.841723      0.609537      0.438660      0.297416      0.199977      0.128193     0.0805069     0.0510717     0.0295499     0.0171816    0.00968229    0.00531570    0.00274393    0.00144237   0.000727453   0.000345730   0.000156221   7.11932e-05   3.01189e-05   1.24235e-05   4.63333e-06   1.75057e-06
  23  19 3761.9149    2.0284  4.9902 11.0991 -0.0025  0.0563   0.0195   0.1483    0.0579   0.0000   438.7504       5.90052       11.6912     -0.454574      -5.46949      -9.90873     -0.602092     -0.889671     -0.472620      -2.10221       1.75882      0.186167       2.22091      0.560592      0.463089     -0.760454     -0.417146      0.164601     -0.101452    -0.0425904     0.0303346     0.0987284    -0.0268628     0.0140327     0.0219653   -0.00275811    0.00129897   6.46111e-05    0.00127580  -0.000177521   0.000140185  -9.49090e-05   6.57913e-05   3.27330e-05   1.07353e-05   2.84985e-06       4.02181       5.09272       5.64485       5.97348       5.92923       5.63588       5.11619       4.62949       4.10258       3.50201       2.82888       2.24667       1.81600       1.37396       1.02178      0.726571      0.526951      0.363938      0.237395      0.155923     0.0975128     0.0618185     0.0372922     0.0213832     0.0121856    0.00665837    0.00362070    0.00188832   0.000943335   0.000447954   0.000200988   8.96406e-05   3.73197e-05   1.54720e-05   5.93889e-06   2.25650e-06
  23  20 3907.1569    1.6817  6.9920 10.5922 -0.0012  0.0702   0.0141   0.1912    0.0528   0.0000   439.9844      -6.20197       22.0330       8.33886      0.584171      -9.09749      -2.21914       8.92674       4.68099      -4.23688       1.90019      0.989433       3.71132      -1.55111      0.365601       1.62661     -0.452743      0.505478      0.233465    -0.0997370     -0.304723     0.0737369     0.0797597    -0.0436679    -0.0100836     0.0132924    0.00398287   -0.00195373    0.00174561  -7.50604e-05  -5.88781e-05   0.000127178  -2.53693e-07  -6.34338e-07  -1.34513e-05   4.43538e-06       4.73274       6.25231       6.71091       7.12725       7.01307       6.86584       6.20613       5.64422       5.03345       4.27915       3.45203       2.87131       2.23155       1.70974       1.27525      0.920534      0.660648      0.448326      0.304039      0.195606      0.125817     0.0763264     0.0473353     0.0268670     0.0152500    0.00839371    0.00449878    0.00230200    0.00115710   0.000542098   0.000254944   0.000111046   4.77863e-05   1.88391e-05   7.41158e-06   2.75947e-06
  23  21 4052.2711    1.3979  9.2125 10.3953 -0.0002  0.0894   0.0111   0.2419    0.0461   0.0000   434.5413     0.0776606       8.41352       2.14344       3.42145      -24.7036       7.01241     -0.530236       1.00232      -4.29143      -2.39973      -4.18923       2.12638       2.51985      -3.13946       1.24700     -0.392618      0.752480    -0.0184000      0.185887     -0.111375    0.00183904     0.0194145     0.0236815     0.0188447    0.00148696   -0.00556962   -0.00217852   0.000432830  -0.000993968  -0.000123526  -1.16493e-05  -1.96191e-05   2.64076e-05   1.95212e-05  -1.22090e-06       6.14503       8.06321       8.62420       9.33918       9.09523       8.68151       8.05309       7.40630       6.39927       5.45322       4.49604       3.64521       2.85758       2.19577       1.63208       1.18066      0.839484      0.581044      0.386079      0.251702      0.159799     0.0982004     0.0599762     0.0342840     0.0194106     0.0106657    0.00571483    0.00299137    0.00147042   0.000706581   0.000333839   0.000142840   6.26845e-05   2.47958e-05   9.68926e-06   3.55264e-06
[truncated: 1,604,866 more chars]
