# Supplementary material for: Global-Mode Analysis of Full-Disk Data from the Michelson Doppler Imager and the Helioseismic and Magnetic Imager
Source: Sol Phys. 2018 Jan 31;293(2):29. doi: 10.1007/s11207-017-1201-5 (PMC6566312; doi:10.1007/s11207-017-1201-5)
Supplement: Supplementary file 2 — (TAR 362.4 MB) [file 11207_2017_1201_MOESM2_ESM.tar › HMI/hmiv72d.6976.36]

   0  13 1957.3798    0.7438  0.5532  9.5205  0.0615  0.0957   0.1354   0.3333    0.6829   0.0000    -0.0000       0.00000       0.00000       0.00000       0.00000       0.00000       0.00000       0.00000       0.00000       0.00000       0.00000       0.00000       0.00000       0.00000       0.00000       0.00000       0.00000       0.00000       0.00000       0.00000       0.00000       0.00000       0.00000       0.00000       0.00000       0.00000       0.00000       0.00000       0.00000       0.00000       0.00000       0.00000       0.00000       0.00000       0.00000       0.00000       0.00000       0.00000       0.00000       0.00000       0.00000       0.00000       0.00000       0.00000       0.00000       0.00000       0.00000       0.00000       0.00000       0.00000       0.00000       0.00000       0.00000       0.00000       0.00000       0.00000       0.00000       0.00000       0.00000       0.00000       0.00000       0.00000       0.00000       0.00000       0.00000       0.00000       0.00000       0.00000       0.00000       0.00000       0.00000       0.00000
   0  16 2362.6860    1.2357  0.5493 10.6924  0.0000  0.0868   0.2371   0.4102    0.9085   0.0000    -0.0000       0.00000       0.00000       0.00000       0.00000       0.00000       0.00000       0.00000       0.00000       0.00000       0.00000       0.00000       0.00000       0.00000       0.00000       0.00000       0.00000       0.00000       0.00000       0.00000       0.00000       0.00000       0.00000       0.00000       0.00000       0.00000       0.00000       0.00000       0.00000       0.00000       0.00000       0.00000       0.00000       0.00000       0.00000       0.00000       0.00000       0.00000       0.00000       0.00000       0.00000       0.00000       0.00000       0.00000       0.00000       0.00000       0.00000       0.00000       0.00000       0.00000       0.00000       0.00000       0.00000       0.00000       0.00000       0.00000       0.00000       0.00000       0.00000       0.00000       0.00000       0.00000       0.00000       0.00000       0.00000       0.00000       0.00000       0.00000       0.00000       0.00000       0.00000       0.00000
   0  19 2764.1579    2.9005  0.8766 11.7846  0.0000  0.1565   0.4412   0.3231    2.4843   0.0000    -0.0000       0.00000       0.00000       0.00000       0.00000       0.00000       0.00000       0.00000       0.00000       0.00000       0.00000       0.00000       0.00000       0.00000       0.00000       0.00000       0.00000       0.00000       0.00000       0.00000       0.00000       0.00000       0.00000       0.00000       0.00000       0.00000       0.00000       0.00000       0.00000       0.00000       0.00000       0.00000       0.00000       0.00000       0.00000       0.00000       0.00000       0.00000       0.00000       0.00000       0.00000       0.00000       0.00000       0.00000       0.00000       0.00000       0.00000       0.00000       0.00000       0.00000       0.00000       0.00000       0.00000       0.00000       0.00000       0.00000       0.00000       0.00000       0.00000       0.00000       0.00000       0.00000       0.00000       0.00000       0.00000       0.00000       0.00000       0.00000       0.00000       0.00000       0.00000       0.00000
   0  21 3033.7763    3.3473  0.4762 13.8458  0.0000  0.1073   0.6040   0.2673    0.4753   0.0000    -0.0000       0.00000       0.00000       0.00000       0.00000       0.00000       0.00000       0.00000       0.00000       0.00000       0.00000       0.00000       0.00000       0.00000       0.00000       0.00000       0.00000       0.00000       0.00000       0.00000       0.00000       0.00000       0.00000       0.00000       0.00000       0.00000       0.00000       0.00000       0.00000       0.00000       0.00000       0.00000       0.00000       0.00000       0.00000       0.00000       0.00000       0.00000       0.00000       0.00000       0.00000       0.00000       0.00000       0.00000       0.00000       0.00000       0.00000       0.00000       0.00000       0.00000       0.00000       0.00000       0.00000       0.00000       0.00000       0.00000       0.00000       0.00000       0.00000       0.00000       0.00000       0.00000       0.00000       0.00000       0.00000       0.00000       0.00000       0.00000       0.00000       0.00000       0.00000       0.00000
   0  25 3575.2752    2.8145  2.8016 10.1333  0.0479  0.2578   0.2706   0.9867    4.2203   0.0000    -0.0000       0.00000       0.00000       0.00000       0.00000       0.00000       0.00000       0.00000       0.00000       0.00000       0.00000       0.00000       0.00000       0.00000       0.00000       0.00000       0.00000       0.00000       0.00000       0.00000       0.00000       0.00000       0.00000       0.00000       0.00000       0.00000       0.00000       0.00000       0.00000       0.00000       0.00000       0.00000       0.00000       0.00000       0.00000       0.00000       0.00000       0.00000       0.00000       0.00000       0.00000       0.00000       0.00000       0.00000       0.00000       0.00000       0.00000       0.00000       0.00000       0.00000       0.00000       0.00000       0.00000       0.00000       0.00000       0.00000       0.00000       0.00000       0.00000       0.00000       0.00000       0.00000       0.00000       0.00000       0.00000       0.00000       0.00000       0.00000       0.00000       0.00000       0.00000       0.00000
   1  12 1885.0807    0.4132  0.3134 10.0959  0.0000  0.2193   0.1011   0.1273    0.2183   0.0000   473.9611      -35.4200       0.00000       0.00000       0.00000       0.00000       0.00000       0.00000       0.00000       0.00000       0.00000       0.00000       0.00000       0.00000       0.00000       0.00000       0.00000       0.00000       0.00000       0.00000       0.00000       0.00000       0.00000       0.00000       0.00000       0.00000       0.00000       0.00000       0.00000       0.00000       0.00000       0.00000       0.00000       0.00000       0.00000       0.00000       330.547       116.082       0.00000       0.00000       0.00000       0.00000       0.00000       0.00000       0.00000       0.00000       0.00000       0.00000       0.00000       0.00000       0.00000       0.00000       0.00000       0.00000       0.00000       0.00000       0.00000       0.00000       0.00000       0.00000       0.00000       0.00000       0.00000       0.00000       0.00000       0.00000       0.00000       0.00000       0.00000       0.00000       0.00000       0.00000
   1  14 2156.7515    0.8709  0.5468 10.3244  0.0000  0.0632   0.0886   0.1764    0.3639   0.0000   392.5330       74.9128       0.00000       0.00000       0.00000       0.00000       0.00000       0.00000       0.00000       0.00000       0.00000       0.00000       0.00000       0.00000       0.00000       0.00000       0.00000       0.00000       0.00000       0.00000       0.00000       0.00000       0.00000       0.00000       0.00000       0.00000       0.00000       0.00000       0.00000       0.00000       0.00000       0.00000       0.00000       0.00000       0.00000       0.00000       70.1451       50.1084       0.00000       0.00000       0.00000       0.00000       0.00000       0.00000       0.00000       0.00000       0.00000       0.00000       0.00000       0.00000       0.00000       0.00000       0.00000       0.00000       0.00000       0.00000       0.00000       0.00000       0.00000       0.00000       0.00000       0.00000       0.00000       0.00000       0.00000       0.00000       0.00000       0.00000       0.00000       0.00000       0.00000       0.00000
   1  15 2291.9304    1.1714  0.5291 10.8274  0.0000  0.0729   0.1149   0.1375    0.3803   0.0000   385.7098       9.61214       0.00000       0.00000       0.00000       0.00000       0.00000       0.00000       0.00000       0.00000       0.00000       0.00000       0.00000       0.00000       0.00000       0.00000       0.00000       0.00000       0.00000       0.00000       0.00000       0.00000       0.00000       0.00000       0.00000       0.00000       0.00000       0.00000       0.00000       0.00000       0.00000       0.00000       0.00000       0.00000       0.00000       0.00000       95.5718       46.9090       0.00000       0.00000       0.00000       0.00000       0.00000       0.00000       0.00000       0.00000       0.00000       0.00000       0.00000       0.00000       0.00000       0.00000       0.00000       0.00000       0.00000       0.00000       0.00000       0.00000       0.00000       0.00000       0.00000       0.00000       0.00000       0.00000       0.00000       0.00000       0.00000       0.00000       0.00000       0.00000       0.00000       0.00000
   1  16 2425.5549    1.2868  0.9894 10.6797  0.0000  0.1116   0.1215   0.2381    0.9836   0.0000   361.1067      0.315873       0.00000       0.00000       0.00000       0.00000       0.00000       0.00000       0.00000       0.00000       0.00000       0.00000       0.00000       0.00000       0.00000       0.00000       0.00000       0.00000       0.00000       0.00000       0.00000       0.00000       0.00000       0.00000       0.00000       0.00000       0.00000       0.00000       0.00000       0.00000       0.00000       0.00000       0.00000       0.00000       0.00000       0.00000       136.765       77.1183       0.00000       0.00000       0.00000       0.00000       0.00000       0.00000       0.00000       0.00000       0.00000       0.00000       0.00000       0.00000       0.00000       0.00000       0.00000       0.00000       0.00000       0.00000       0.00000       0.00000       0.00000       0.00000       0.00000       0.00000       0.00000       0.00000       0.00000       0.00000       0.00000       0.00000       0.00000       0.00000       0.00000       0.00000
   1  22 3233.2344    3.7058  1.5077  5.9092  0.0000  0.1034   0.2645   0.3708  904.2465   0.0000   496.3801      -5.86411       0.00000       0.00000       0.00000       0.00000       0.00000       0.00000       0.00000       0.00000       0.00000       0.00000       0.00000       0.00000       0.00000       0.00000       0.00000       0.00000       0.00000       0.00000       0.00000       0.00000       0.00000       0.00000       0.00000       0.00000       0.00000       0.00000       0.00000       0.00000       0.00000       0.00000       0.00000       0.00000       0.00000       0.00000       133.102       67.3996       0.00000       0.00000       0.00000       0.00000       0.00000       0.00000       0.00000       0.00000       0.00000       0.00000       0.00000       0.00000       0.00000       0.00000       0.00000       0.00000       0.00000       0.00000       0.00000       0.00000       0.00000       0.00000       0.00000       0.00000       0.00000       0.00000       0.00000       0.00000       0.00000       0.00000       0.00000       0.00000       0.00000       0.00000
   1  24 3504.2384    2.8464  3.1166 11.7304  0.0212  0.1790   0.1886   0.5686    0.7213   0.0000   411.1666       110.322       0.00000       0.00000       0.00000       0.00000       0.00000       0.00000       0.00000       0.00000       0.00000       0.00000       0.00000       0.00000       0.00000       0.00000       0.00000       0.00000       0.00000       0.00000       0.00000       0.00000       0.00000       0.00000       0.00000       0.00000       0.00000       0.00000       0.00000       0.00000       0.00000       0.00000       0.00000       0.00000       0.00000       0.00000       199.453       134.714       0.00000       0.00000       0.00000       0.00000       0.00000       0.00000       0.00000       0.00000       0.00000       0.00000       0.00000       0.00000       0.00000       0.00000       0.00000       0.00000       0.00000       0.00000       0.00000       0.00000       0.00000       0.00000       0.00000       0.00000       0.00000       0.00000       0.00000       0.00000       0.00000       0.00000       0.00000       0.00000       0.00000       0.00000
   1  25 3640.4896    2.4973  4.5841  5.0942  0.0078  0.2124   0.1127   0.6390   42.2390   0.0000   730.6109      -2.80775       0.00000       0.00000       0.00000       0.00000       0.00000       0.00000       0.00000       0.00000       0.00000       0.00000       0.00000       0.00000       0.00000       0.00000       0.00000       0.00000       0.00000       0.00000       0.00000       0.00000       0.00000       0.00000       0.00000       0.00000       0.00000       0.00000       0.00000       0.00000       0.00000       0.00000       0.00000       0.00000       0.00000       0.00000       266.504       145.193       0.00000       0.00000       0.00000       0.00000       0.00000       0.00000       0.00000       0.00000       0.00000       0.00000       0.00000       0.00000       0.00000       0.00000       0.00000       0.00000       0.00000       0.00000       0.00000       0.00000       0.00000       0.00000       0.00000       0.00000       0.00000       0.00000       0.00000       0.00000       0.00000       0.00000       0.00000       0.00000       0.00000       0.00000
   2  12 1945.8344    0.4919  0.4123 10.2387  0.0000  0.0495   0.0490   0.1355    0.1469   0.0000   412.9083       5.68418      -21.6073      -7.30334       0.00000       0.00000       0.00000       0.00000       0.00000       0.00000       0.00000       0.00000       0.00000       0.00000       0.00000       0.00000       0.00000       0.00000       0.00000       0.00000       0.00000       0.00000       0.00000       0.00000       0.00000       0.00000       0.00000       0.00000       0.00000       0.00000       0.00000       0.00000       0.00000       0.00000       0.00000       0.00000       39.4612       30.1999       16.8075       6.34225       0.00000       0.00000       0.00000       0.00000       0.00000       0.00000       0.00000       0.00000       0.00000       0.00000       0.00000       0.00000       0.00000       0.00000       0.00000       0.00000       0.00000       0.00000       0.00000       0.00000       0.00000       0.00000       0.00000       0.00000       0.00000       0.00000       0.00000       0.00000       0.00000       0.00000       0.00000       0.00000
   2  14 2217.5156    0.9973  0.5337 10.6944  0.0000  0.0797   0.0764   0.1068    0.2474   0.0000   361.9995       22.3217       52.6412       2.01873       0.00000       0.00000       0.00000       0.00000       0.00000       0.00000       0.00000       0.00000       0.00000       0.00000       0.00000       0.00000       0.00000       0.00000       0.00000       0.00000       0.00000       0.00000       0.00000       0.00000       0.00000       0.00000       0.00000       0.00000       0.00000       0.00000       0.00000       0.00000       0.00000       0.00000       0.00000       0.00000       45.1579       36.6202       36.2603       11.7409       0.00000       0.00000       0.00000       0.00000       0.00000       0.00000       0.00000       0.00000       0.00000       0.00000       0.00000       0.00000       0.00000       0.00000       0.00000       0.00000       0.00000       0.00000       0.00000       0.00000       0.00000       0.00000       0.00000       0.00000       0.00000       0.00000       0.00000       0.00000       0.00000       0.00000       0.00000       0.00000
   2  16 2485.8054    1.7579  1.0177 10.3486  0.0000  0.0714   0.1050   0.1868    1.1344   0.0000   482.2576      -71.4203       9.72274      -3.77152       0.00000       0.00000       0.00000       0.00000       0.00000       0.00000       0.00000       0.00000       0.00000       0.00000       0.00000       0.00000       0.00000       0.00000       0.00000       0.00000       0.00000       0.00000       0.00000       0.00000       0.00000       0.00000       0.00000       0.00000       0.00000       0.00000       0.00000       0.00000       0.00000       0.00000       0.00000       0.00000       58.2531       44.3010       23.0495       7.21925       0.00000       0.00000       0.00000       0.00000       0.00000       0.00000       0.00000       0.00000       0.00000       0.00000       0.00000       0.00000       0.00000       0.00000       0.00000       0.00000       0.00000       0.00000       0.00000       0.00000       0.00000       0.00000       0.00000       0.00000       0.00000       0.00000       0.00000       0.00000       0.00000       0.00000       0.00000       0.00000
   2  17 2619.6145    2.1262  1.0312 10.4575  0.0000  0.0682   0.1269   0.1727    1.6181   0.0000   512.0765      -29.7672       24.0471       4.63933       0.00000       0.00000       0.00000       0.00000       0.00000       0.00000       0.00000       0.00000       0.00000       0.00000       0.00000       0.00000       0.00000       0.00000       0.00000       0.00000       0.00000       0.00000       0.00000       0.00000       0.00000       0.00000       0.00000       0.00000       0.00000       0.00000       0.00000       0.00000       0.00000       0.00000       0.00000       0.00000       54.6473       44.3035       21.6785       8.04762       0.00000       0.00000       0.00000       0.00000       0.00000       0.00000       0.00000       0.00000       0.00000       0.00000       0.00000       0.00000       0.00000       0.00000       0.00000       0.00000       0.00000       0.00000       0.00000       0.00000       0.00000       0.00000       0.00000       0.00000       0.00000       0.00000       0.00000       0.00000       0.00000       0.00000       0.00000       0.00000
   2  18 2754.5725    2.9275  0.9430 11.3879  0.0000  0.0584   0.1823   0.2007    1.2138   0.0000   447.1840      -1.39998    -0.0724692     -0.196901       0.00000       0.00000       0.00000       0.00000       0.00000       0.00000       0.00000       0.00000       0.00000       0.00000       0.00000       0.00000       0.00000       0.00000       0.00000       0.00000       0.00000       0.00000       0.00000       0.00000       0.00000       0.00000       0.00000       0.00000       0.00000       0.00000       0.00000       0.00000       0.00000       0.00000       0.00000       0.00000       46.1196       36.9635       19.2604       6.56995       0.00000       0.00000       0.00000       0.00000       0.00000       0.00000       0.00000       0.00000       0.00000       0.00000       0.00000       0.00000       0.00000       0.00000       0.00000       0.00000       0.00000       0.00000       0.00000       0.00000       0.00000       0.00000       0.00000       0.00000       0.00000       0.00000       0.00000       0.00000       0.00000       0.00000       0.00000       0.00000
   2  19 2889.6232    3.7053  0.7668  9.0509  0.0000  0.0514   0.2351   0.1382   12.7292   0.0000   390.1884       32.4624       2.18787      -3.45264       0.00000       0.00000       0.00000       0.00000       0.00000       0.00000       0.00000       0.00000       0.00000       0.00000       0.00000       0.00000       0.00000       0.00000       0.00000       0.00000       0.00000       0.00000       0.00000       0.00000       0.00000       0.00000       0.00000       0.00000       0.00000       0.00000       0.00000       0.00000       0.00000       0.00000       0.00000       0.00000       38.1236       30.0539       18.7195       6.21909       0.00000       0.00000       0.00000       0.00000       0.00000       0.00000       0.00000       0.00000       0.00000       0.00000       0.00000       0.00000       0.00000       0.00000       0.00000       0.00000       0.00000       0.00000       0.00000       0.00000       0.00000       0.00000       0.00000       0.00000       0.00000       0.00000       0.00000       0.00000       0.00000       0.00000       0.00000       0.00000
   2  20 3024.7205    4.1210  0.8789 12.1355  0.0031  0.0638   0.2663   0.1644    1.2516   0.0000   407.1385       44.4846       5.22051       5.46670       0.00000       0.00000       0.00000       0.00000       0.00000       0.00000       0.00000       0.00000       0.00000       0.00000       0.00000       0.00000       0.00000       0.00000       0.00000       0.00000       0.00000       0.00000       0.00000       0.00000       0.00000       0.00000       0.00000       0.00000       0.00000       0.00000       0.00000       0.00000       0.00000       0.00000       0.00000       0.00000       53.8656       40.4237       20.9783       6.35510       0.00000       0.00000       0.00000       0.00000       0.00000       0.00000       0.00000       0.00000       0.00000       0.00000       0.00000       0.00000       0.00000       0.00000       0.00000       0.00000       0.00000       0.00000       0.00000       0.00000       0.00000       0.00000       0.00000       0.00000       0.00000       0.00000       0.00000       0.00000       0.00000       0.00000       0.00000       0.00000
   2  21 3159.9386    4.0915  0.9552 12.8180  0.0000  0.0635   0.2624   0.1824    0.8214   0.0000   389.2453       60.5951       12.1526      -3.90744       0.00000       0.00000       0.00000       0.00000       0.00000       0.00000       0.00000       0.00000       0.00000       0.00000       0.00000       0.00000       0.00000       0.00000       0.00000       0.00000       0.00000       0.00000       0.00000       0.00000       0.00000       0.00000       0.00000       0.00000       0.00000       0.00000       0.00000       0.00000       0.00000       0.00000       0.00000       0.00000       45.0557       37.8810       22.8413       8.37256       0.00000       0.00000       0.00000       0.00000       0.00000       0.00000       0.00000       0.00000       0.00000       0.00000       0.00000       0.00000       0.00000       0.00000       0.00000       0.00000       0.00000       0.00000       0.00000       0.00000       0.00000       0.00000       0.00000       0.00000       0.00000       0.00000       0.00000       0.00000       0.00000       0.00000       0.00000       0.00000
   2  22 3295.0545    3.3358  0.8841 13.8068  0.0000  0.0920   0.2427   0.1959    0.3004   0.0000   537.4557       90.0234      -15.2751       2.11008       0.00000       0.00000       0.00000       0.00000       0.00000       0.00000       0.00000       0.00000       0.00000       0.00000       0.00000       0.00000       0.00000       0.00000       0.00000       0.00000       0.00000       0.00000       0.00000       0.00000       0.00000       0.00000       0.00000       0.00000       0.00000       0.00000       0.00000       0.00000       0.00000       0.00000       0.00000       0.00000       65.8090       49.1292       38.2383       11.6036       0.00000       0.00000       0.00000       0.00000       0.00000       0.00000       0.00000       0.00000       0.00000       0.00000       0.00000       0.00000       0.00000       0.00000       0.00000       0.00000       0.00000       0.00000       0.00000       0.00000       0.00000       0.00000       0.00000       0.00000       0.00000       0.00000       0.00000       0.00000       0.00000       0.00000       0.00000       0.00000
   2  23 3430.7711    3.1095  2.5302  4.0592  0.0000  0.0988   0.1191   0.2913  921.9981   0.0000   399.1108       86.6455       21.3751      -12.3088       0.00000       0.00000       0.00000       0.00000       0.00000       0.00000       0.00000       0.00000       0.00000       0.00000       0.00000       0.00000       0.00000       0.00000       0.00000       0.00000       0.00000       0.00000       0.00000       0.00000       0.00000       0.00000       0.00000       0.00000       0.00000       0.00000       0.00000       0.00000       0.00000       0.00000       0.00000       0.00000       73.8827       62.3847       32.2226       12.9659       0.00000       0.00000       0.00000       0.00000       0.00000       0.00000       0.00000       0.00000       0.00000       0.00000       0.00000       0.00000       0.00000       0.00000       0.00000       0.00000       0.00000       0.00000       0.00000       0.00000       0.00000       0.00000       0.00000       0.00000       0.00000       0.00000       0.00000       0.00000       0.00000       0.00000       0.00000       0.00000
   2  24 3566.8523    2.4927  2.2985 12.3857 -0.0026  0.1277   0.1210   0.3343    0.3012   0.0000   560.3890       76.3069       62.0017     -0.445820       0.00000       0.00000       0.00000       0.00000       0.00000       0.00000       0.00000       0.00000       0.00000       0.00000       0.00000       0.00000       0.00000       0.00000       0.00000       0.00000       0.00000       0.00000       0.00000       0.00000       0.00000       0.00000       0.00000       0.00000       0.00000       0.00000       0.00000       0.00000       0.00000       0.00000       0.00000       0.00000       88.8995       80.8539       38.1696       18.1443       0.00000       0.00000       0.00000       0.00000       0.00000       0.00000       0.00000       0.00000       0.00000       0.00000       0.00000       0.00000       0.00000       0.00000       0.00000       0.00000       0.00000       0.00000       0.00000       0.00000       0.00000       0.00000       0.00000       0.00000       0.00000       0.00000       0.00000       0.00000       0.00000       0.00000       0.00000       0.00000
   3  11 1865.2314    0.3889  0.4212 10.0685  0.0000  0.0702   0.0323   0.1157    0.1202   0.0000   414.0283       4.23759       13.7408      -17.5975      -5.34412       1.50244       0.00000       0.00000       0.00000       0.00000       0.00000       0.00000       0.00000       0.00000       0.00000       0.00000       0.00000       0.00000       0.00000       0.00000       0.00000       0.00000       0.00000       0.00000       0.00000       0.00000       0.00000       0.00000       0.00000       0.00000       0.00000       0.00000       0.00000       0.00000       0.00000       0.00000       28.1321       27.5167       28.3427       14.7175       9.01263       2.23922       0.00000       0.00000       0.00000       0.00000       0.00000       0.00000       0.00000       0.00000       0.00000       0.00000       0.00000       0.00000       0.00000       0.00000       0.00000       0.00000       0.00000       0.00000       0.00000       0.00000       0.00000       0.00000       0.00000       0.00000       0.00000       0.00000       0.00000       0.00000       0.00000       0.00000
   3  12 2001.0896    0.5631  0.4362 10.1893  0.0000  0.0486   0.0434   0.1104    0.1472   0.0000   441.3741       38.3231       30.0360      -31.3774      -2.94538      0.657926       0.00000       0.00000       0.00000       0.00000       0.00000       0.00000       0.00000       0.00000       0.00000       0.00000       0.00000       0.00000       0.00000       0.00000       0.00000       0.00000       0.00000       0.00000       0.00000       0.00000       0.00000       0.00000       0.00000       0.00000       0.00000       0.00000       0.00000       0.00000       0.00000       0.00000       20.9618       20.1371       15.5814       12.5445       4.36336       1.43777       0.00000       0.00000       0.00000       0.00000       0.00000       0.00000       0.00000       0.00000       0.00000       0.00000       0.00000       0.00000       0.00000       0.00000       0.00000       0.00000       0.00000       0.00000       0.00000       0.00000       0.00000       0.00000       0.00000       0.00000       0.00000       0.00000       0.00000       0.00000       0.00000       0.00000
   3  13 2137.7300    0.7721  0.6607 10.2833  0.0000  0.0553   0.0487   0.1159    0.2292   0.0000   408.6710      -27.0154       27.7457      0.202330       9.61415      -1.46689       0.00000       0.00000       0.00000       0.00000       0.00000       0.00000       0.00000       0.00000       0.00000       0.00000       0.00000       0.00000       0.00000       0.00000       0.00000       0.00000       0.00000       0.00000       0.00000       0.00000       0.00000       0.00000       0.00000       0.00000       0.00000       0.00000       0.00000       0.00000       0.00000       0.00000       27.1844       22.9825       19.5038       13.3631       5.32055       1.51748       0.00000       0.00000       0.00000       0.00000       0.00000       0.00000       0.00000       0.00000       0.00000       0.00000       0.00000       0.00000       0.00000       0.00000       0.00000       0.00000       0.00000       0.00000       0.00000       0.00000       0.00000       0.00000       0.00000       0.00000       0.00000       0.00000       0.00000       0.00000       0.00000       0.00000
   3  14 2273.3601    1.0797  0.7270 10.7586  0.0000  0.0592   0.0656   0.1345    0.2411   0.0000   447.2147      -20.8704      -3.42199      -18.7552      -6.13039      -2.47274       0.00000       0.00000       0.00000       0.00000       0.00000       0.00000       0.00000       0.00000       0.00000       0.00000       0.00000       0.00000       0.00000       0.00000       0.00000       0.00000       0.00000       0.00000       0.00000       0.00000       0.00000       0.00000       0.00000       0.00000       0.00000       0.00000       0.00000       0.00000       0.00000       0.00000       27.4483       29.0906       22.4467       9.88432       5.95526       1.70921       0.00000       0.00000       0.00000       0.00000       0.00000       0.00000       0.00000       0.00000       0.00000       0.00000       0.00000       0.00000       0.00000       0.00000       0.00000       0.00000       0.00000       0.00000       0.00000       0.00000       0.00000       0.00000       0.00000       0.00000       0.00000       0.00000       0.00000       0.00000       0.00000       0.00000
   3  15 2407.7707    1.4247  0.7950 10.8736  0.0000  0.0620   0.0811   0.1351    0.3994   0.0000   423.8711      -31.9738      -15.1532       6.68209       7.65845       1.94995       0.00000       0.00000       0.00000       0.00000       0.00000       0.00000       0.00000       0.00000       0.00000       0.00000       0.00000       0.00000       0.00000       0.00000       0.00000       0.00000       0.00000       0.00000       0.00000       0.00000       0.00000       0.00000       0.00000       0.00000       0.00000       0.00000       0.00000       0.00000       0.00000       0.00000       33.0349       32.0000       22.4325       10.0831       5.61164       1.51497       0.00000       0.00000       0.00000       0.00000       0.00000       0.00000       0.00000       0.00000       0.00000       0.00000       0.00000       0.00000       0.00000       0.00000       0.00000       0.00000       0.00000       0.00000       0.00000       0.00000       0.00000       0.00000       0.00000       0.00000       0.00000       0.00000       0.00000       0.00000       0.00000       0.00000
   3  16 2541.7385    1.9754  0.7734 11.3495  0.0000  0.0547   0.1209   0.1519    0.3835   0.0000   456.8022       30.2799       13.2725      -19.8430      -7.25346     -0.198114       0.00000       0.00000       0.00000       0.00000       0.00000       0.00000       0.00000       0.00000       0.00000       0.00000       0.00000       0.00000       0.00000       0.00000       0.00000       0.00000       0.00000       0.00000       0.00000       0.00000       0.00000       0.00000       0.00000       0.00000       0.00000       0.00000       0.00000       0.00000       0.00000       0.00000       23.3993       19.2379       17.5333       13.4919       4.87867       1.37890       0.00000       0.00000       0.00000       0.00000       0.00000       0.00000       0.00000       0.00000       0.00000       0.00000       0.00000       0.00000       0.00000       0.00000       0.00000       0.00000       0.00000       0.00000       0.00000       0.00000       0.00000       0.00000       0.00000       0.00000       0.00000       0.00000       0.00000       0.00000       0.00000       0.00000
   3  18 2811.3996    3.2067  0.7920 10.1083 -0.0034  0.0465   0.1602   0.1082    5.0298   0.0000   450.0351       39.6488       20.4775      -18.6349      0.961035       2.03050       0.00000       0.00000       0.00000       0.00000       0.00000       0.00000       0.00000       0.00000       0.00000       0.00000       0.00000       0.00000       0.00000       0.00000       0.00000       0.00000       0.00000       0.00000       0.00000       0.00000       0.00000       0.00000       0.00000       0.00000       0.00000       0.00000       0.00000       0.00000       0.00000       0.00000       23.0670       22.7765       16.5290       9.71254       4.36294       1.37119       0.00000       0.00000       0.00000       0.00000       0.00000       0.00000       0.00000       0.00000       0.00000       0.00000       0.00000       0.00000       0.00000       0.00000       0.00000       0.00000       0.00000       0.00000       0.00000       0.00000       0.00000       0.00000       0.00000       0.00000       0.00000       0.00000       0.00000       0.00000       0.00000       0.00000
   3  19 2946.8675    3.5478  0.7705 12.0150  0.0000  0.0469   0.1937   0.1218    0.6678   0.0000   446.2687       46.3397       14.9054      -6.00650      0.165305      -3.38947       0.00000       0.00000       0.00000       0.00000       0.00000       0.00000       0.00000       0.00000       0.00000       0.00000       0.00000       0.00000       0.00000       0.00000       0.00000       0.00000       0.00000       0.00000       0.00000       0.00000       0.00000       0.00000       0.00000       0.00000       0.00000       0.00000       0.00000       0.00000       0.00000       0.00000       21.6015       22.7160       17.0402       8.77535       4.88687       1.51755       0.00000       0.00000       0.00000       0.00000       0.00000       0.00000       0.00000       0.00000       0.00000       0.00000       0.00000       0.00000       0.00000       0.00000       0.00000       0.00000       0.00000       0.00000       0.00000       0.00000       0.00000       0.00000       0.00000       0.00000       0.00000       0.00000       0.00000       0.00000       0.00000       0.00000
   3  21 3217.8030    3.8707  1.0847 12.2683  0.0000  0.0656   0.1890   0.1672    0.8605   0.0000   431.4539       43.4211      -5.29570      -17.5294    -0.0846448     -0.467590       0.00000       0.00000       0.00000       0.00000       0.00000       0.00000       0.00000       0.00000       0.00000       0.00000       0.00000       0.00000       0.00000       0.00000       0.00000       0.00000       0.00000       0.00000       0.00000       0.00000       0.00000       0.00000       0.00000       0.00000       0.00000       0.00000       0.00000       0.00000       0.00000       0.00000       41.3633       37.9717       24.1194       12.9716       4.65929       1.43044       0.00000       0.00000       0.00000       0.00000       0.00000       0.00000       0.00000       0.00000       0.00000       0.00000       0.00000       0.00000       0.00000       0.00000       0.00000       0.00000       0.00000       0.00000       0.00000       0.00000       0.00000       0.00000       0.00000       0.00000       0.00000       0.00000       0.00000       0.00000       0.00000       0.00000
   3  22 3353.4979    3.5215  1.6943 12.2350  0.0002  0.0705   0.1438   0.2209    0.4983   0.0000   504.2328       22.2108      -17.1305       4.37935       5.84337      -1.77852       0.00000       0.00000       0.00000       0.00000       0.00000       0.00000       0.00000       0.00000       0.00000       0.00000       0.00000       0.00000       0.00000       0.00000       0.00000       0.00000       0.00000       0.00000       0.00000       0.00000       0.00000       0.00000       0.00000       0.00000       0.00000       0.00000       0.00000       0.00000       0.00000       0.00000       34.6154       32.6981       25.4691       15.7458       6.86811       2.04077       0.00000       0.00000       0.00000       0.00000       0.00000       0.00000       0.00000       0.00000       0.00000       0.00000       0.00000       0.00000       0.00000       0.00000       0.00000       0.00000       0.00000       0.00000       0.00000       0.00000       0.00000       0.00000       0.00000       0.00000       0.00000       0.00000       0.00000       0.00000       0.00000       0.00000
   3  23 3489.6259    2.8268  2.1751 12.3988 -0.0040  0.0916   0.1162   0.2443    0.2947   0.0000   383.8873       36.1546      -36.6816       15.6954       10.6843      -2.11763       0.00000       0.00000       0.00000       0.00000       0.00000       0.00000       0.00000       0.00000       0.00000       0.00000       0.00000       0.00000       0.00000       0.00000       0.00000       0.00000       0.00000       0.00000       0.00000       0.00000       0.00000       0.00000       0.00000       0.00000       0.00000       0.00000       0.00000       0.00000       0.00000       0.00000       43.8174       44.0743       31.4998       20.6955       8.43514       2.85402       0.00000       0.00000       0.00000       0.00000       0.00000       0.00000       0.00000       0.00000       0.00000       0.00000       0.00000       0.00000       0.00000       0.00000       0.00000       0.00000       0.00000       0.00000       0.00000       0.00000       0.00000       0.00000       0.00000       0.00000       0.00000       0.00000       0.00000       0.00000       0.00000       0.00000
   3  24 3625.7976    2.4202  3.6188 11.1384  0.0000  0.1166   0.0719   0.3045    0.3152   0.0000   566.9586      0.836042      -23.6589      -29.4887      -6.88315      -2.30823       0.00000       0.00000       0.00000       0.00000       0.00000       0.00000       0.00000       0.00000       0.00000       0.00000       0.00000       0.00000       0.00000       0.00000       0.00000       0.00000       0.00000       0.00000       0.00000       0.00000       0.00000       0.00000       0.00000       0.00000       0.00000       0.00000       0.00000       0.00000       0.00000       0.00000       60.1613       58.4220       41.1681       24.1129       10.4985       3.28688       0.00000       0.00000       0.00000       0.00000       0.00000       0.00000       0.00000       0.00000       0.00000       0.00000       0.00000       0.00000       0.00000       0.00000       0.00000       0.00000       0.00000       0.00000       0.00000       0.00000       0.00000       0.00000       0.00000       0.00000       0.00000       0.00000       0.00000       0.00000       0.00000       0.00000
   3  25 3762.6519    2.0112  5.9218 10.2464  0.0000  0.1493   0.0460   0.4110    0.3156   0.0000   575.3899       71.6374      -9.50826       21.4696      -5.66559      -3.81454       0.00000       0.00000       0.00000       0.00000       0.00000       0.00000       0.00000       0.00000       0.00000       0.00000       0.00000       0.00000       0.00000       0.00000       0.00000       0.00000       0.00000       0.00000       0.00000       0.00000       0.00000       0.00000       0.00000       0.00000       0.00000       0.00000       0.00000       0.00000       0.00000       0.00000       72.4102       67.3109       54.4727       33.7313       15.0352       4.31480       0.00000       0.00000       0.00000       0.00000       0.00000       0.00000       0.00000       0.00000       0.00000       0.00000       0.00000       0.00000       0.00000       0.00000       0.00000       0.00000       0.00000       0.00000       0.00000       0.00000       0.00000       0.00000       0.00000       0.00000       0.00000       0.00000       0.00000       0.00000       0.00000       0.00000
   4  11 1914.6616    0.4868  0.4467 10.2116 -0.0019  0.0417   0.0336   0.0873    0.1100   0.0000   450.1780      -13.9322       1.10277       2.57625      0.270081      -3.89949      0.833158     -0.121063       0.00000       0.00000       0.00000       0.00000       0.00000       0.00000       0.00000       0.00000       0.00000       0.00000       0.00000       0.00000       0.00000       0.00000       0.00000       0.00000       0.00000       0.00000       0.00000       0.00000       0.00000       0.00000       0.00000       0.00000       0.00000       0.00000       0.00000       0.00000       13.3571       15.4252       14.0460       8.66235       6.69648       2.62167       1.38004      0.316481       0.00000       0.00000       0.00000       0.00000       0.00000       0.00000       0.00000       0.00000       0.00000       0.00000       0.00000       0.00000       0.00000       0.00000       0.00000       0.00000       0.00000       0.00000       0.00000       0.00000       0.00000       0.00000       0.00000       0.00000       0.00000       0.00000       0.00000       0.00000
   4  13 2188.2969    0.9105  0.7711 10.0740 -0.0067  0.0650   0.0517   0.1316    0.3311   0.0000   463.1143      -16.1438      -12.9516      -4.25771       4.77825       1.63222      -1.88899     -0.153623       0.00000       0.00000       0.00000       0.00000       0.00000       0.00000       0.00000       0.00000       0.00000       0.00000       0.00000       0.00000       0.00000       0.00000       0.00000       0.00000       0.00000       0.00000       0.00000       0.00000       0.00000       0.00000       0.00000       0.00000       0.00000       0.00000       0.00000       0.00000       23.3056       27.0691       20.2219       13.3727       7.79627       3.08436       1.71326      0.418911       0.00000       0.00000       0.00000       0.00000       0.00000       0.00000       0.00000       0.00000       0.00000       0.00000       0.00000       0.00000       0.00000       0.00000       0.00000       0.00000       0.00000       0.00000       0.00000       0.00000       0.00000       0.00000       0.00000       0.00000       0.00000       0.00000       0.00000       0.00000
   4  16 2593.0950    2.1148  0.8932 11.6865 -0.0093  0.0517   0.1038   0.1321    0.4737   0.0000   421.3531      -6.43125       13.3067      -14.9131     -0.829274     -0.643161    -0.0385198     -0.664104       0.00000       0.00000       0.00000       0.00000       0.00000       0.00000       0.00000       0.00000       0.00000       0.00000       0.00000       0.00000       0.00000       0.00000       0.00000       0.00000       0.00000       0.00000       0.00000       0.00000       0.00000       0.00000       0.00000       0.00000       0.00000       0.00000       0.00000       0.00000       19.5285       20.8739       16.7955       11.6542       7.07392       3.26424       1.28768      0.348265       0.00000       0.00000       0.00000       0.00000       0.00000       0.00000       0.00000       0.00000       0.00000       0.00000       0.00000       0.00000       0.00000       0.00000       0.00000       0.00000       0.00000       0.00000       0.00000       0.00000       0.00000       0.00000       0.00000       0.00000       0.00000       0.00000       0.00000       0.00000
   4  17 2728.4299    2.5200  0.7127 12.3821 -0.0086  0.0509   0.1346   0.1044    0.3374   0.0000   432.1609       4.77105       28.5876      -8.73249       4.00512      -2.06042       2.03610     -0.590322       0.00000       0.00000       0.00000       0.00000       0.00000       0.00000       0.00000       0.00000       0.00000       0.00000       0.00000       0.00000       0.00000       0.00000       0.00000       0.00000       0.00000       0.00000       0.00000       0.00000       0.00000       0.00000       0.00000       0.00000       0.00000       0.00000       0.00000       0.00000       16.2499       19.9937       16.8582       10.4435       8.32256       2.79653       1.67177      0.413361       0.00000       0.00000       0.00000       0.00000       0.00000       0.00000       0.00000       0.00000       0.00000       0.00000       0.00000       0.00000       0.00000       0.00000       0.00000       0.00000       0.00000       0.00000       0.00000       0.00000       0.00000       0.00000       0.00000       0.00000       0.00000       0.00000       0.00000       0.00000
   4  18 2864.1493    3.3562  0.7451 12.5693  0.0022  0.0415   0.1666   0.1073    0.3866   0.0000   452.8905       46.3378       6.46505       4.84216     -0.541081      -3.23737      0.165787      0.186173       0.00000       0.00000       0.00000       0.00000       0.00000       0.00000       0.00000       0.00000       0.00000       0.00000       0.00000       0.00000       0.00000       0.00000       0.00000       0.00000       0.00000       0.00000       0.00000       0.00000       0.00000       0.00000       0.00000       0.00000       0.00000       0.00000       0.00000       0.00000       15.0181       15.7148       13.4932       9.96044       5.43795       3.09225       1.08346      0.299333       0.00000       0.00000       0.00000       0.00000       0.00000       0.00000       0.00000       0.00000       0.00000       0.00000       0.00000       0.00000       0.00000       0.00000       0.00000       0.00000       0.00000       0.00000       0.00000       0.00000       0.00000       0.00000       0.00000       0.00000       0.00000       0.00000       0.00000       0.00000
   4  19 3000.1146    3.5323  0.9665 12.9590  0.0043  0.0518   0.1746   0.1349    0.3613   0.0000   409.3249       7.55359       6.81944       7.32632       3.84048      -3.22529      0.263628     -0.307816       0.00000       0.00000       0.00000       0.00000       0.00000       0.00000       0.00000       0.00000       0.00000       0.00000       0.00000       0.00000       0.00000       0.00000       0.00000       0.00000       0.00000       0.00000       0.00000       0.00000       0.00000       0.00000       0.00000       0.00000       0.00000       0.00000       0.00000       0.00000       19.5882       21.6261       18.0657       11.1736       7.06706       3.10976       1.42619      0.350329       0.00000       0.00000       0.00000       0.00000       0.00000       0.00000       0.00000       0.00000       0.00000       0.00000       0.00000       0.00000       0.00000       0.00000       0.00000       0.00000       0.00000       0.00000       0.00000       0.00000       0.00000       0.00000       0.00000       0.00000       0.00000       0.00000       0.00000       0.00000
   4  20 3135.9259    3.9640  0.9031 12.6080 -0.0132  0.0454   0.1907   0.1201    0.5712   0.0000   424.6983       46.5269       28.7156      0.232310     -0.645284      -3.60086      -1.78657      0.118266       0.00000       0.00000       0.00000       0.00000       0.00000       0.00000       0.00000       0.00000       0.00000       0.00000       0.00000       0.00000       0.00000       0.00000       0.00000       0.00000       0.00000       0.00000       0.00000       0.00000       0.00000       0.00000       0.00000       0.00000       0.00000       0.00000       0.00000       0.00000       18.1129       16.7301       16.1531       10.5237       6.01792       3.40964       1.26939      0.259532       0.00000       0.00000       0.00000       0.00000       0.00000       0.00000       0.00000       0.00000       0.00000       0.00000       0.00000       0.00000       0.00000       0.00000       0.00000       0.00000       0.00000       0.00000       0.00000       0.00000       0.00000       0.00000       0.00000       0.00000       0.00000       0.00000       0.00000       0.00000
   4  21 3271.8380    3.9114  1.2789 12.5388  0.0030  0.0548   0.1670   0.1600    0.6030   0.0000   457.1237       63.6614       17.7940       9.31932     -0.615854      0.495098      -1.43042     0.0733947       0.00000       0.00000       0.00000       0.00000       0.00000       0.00000       0.00000       0.00000       0.00000       0.00000       0.00000       0.00000       0.00000       0.00000       0.00000       0.00000       0.00000       0.00000       0.00000       0.00000       0.00000       0.00000       0.00000       0.00000       0.00000       0.00000       0.00000       0.00000       21.9457       23.4592       18.6685       12.4908       7.27623       3.56583       1.37579      0.368276       0.00000       0.00000       0.00000       0.00000       0.00000       0.00000       0.00000       0.00000       0.00000       0.00000       0.00000       0.00000       0.00000       0.00000       0.00000       0.00000       0.00000       0.00000       0.00000       0.00000       0.00000       0.00000       0.00000       0.00000       0.00000       0.00000       0.00000       0.00000
   4  22 3408.1462    3.2919  2.0458 12.2944  0.0026  0.0734   0.1180   0.2110    0.3444   0.0000   416.3558       33.4191       19.5446      -41.6770       1.83696      -3.87323      0.477703     -0.290221       0.00000       0.00000       0.00000       0.00000       0.00000       0.00000       0.00000       0.00000       0.00000       0.00000       0.00000       0.00000       0.00000       0.00000       0.00000       0.00000       0.00000       0.00000       0.00000       0.00000       0.00000       0.00000       0.00000       0.00000       0.00000       0.00000       0.00000       0.00000       29.7145       30.8668       24.7119       17.1792       10.1499       4.64980       1.79803      0.471711       0.00000       0.00000       0.00000       0.00000       0.00000       0.00000       0.00000       0.00000       0.00000       0.00000       0.00000       0.00000       0.00000       0.00000       0.00000       0.00000       0.00000       0.00000       0.00000       0.00000       0.00000       0.00000       0.00000       0.00000       0.00000       0.00000       0.00000       0.00000
   4  23 3544.7104    2.7702  2.3925 12.0981  0.0023  0.0824   0.0887   0.2227    0.2343   0.0000   566.5810       37.3288       6.59347       57.2951      -1.07097      -18.5840       2.50878      0.389795       0.00000       0.00000       0.00000       0.00000       0.00000       0.00000       0.00000       0.00000       0.00000       0.00000       0.00000       0.00000       0.00000       0.00000       0.00000       0.00000       0.00000       0.00000       0.00000       0.00000       0.00000       0.00000       0.00000       0.00000       0.00000       0.00000       0.00000       0.00000       31.2980       33.7436       28.1211       19.1649       11.0246       5.86924       2.17051      0.572534       0.00000       0.00000       0.00000       0.00000       0.00000       0.00000       0.00000       0.00000       0.00000       0.00000       0.00000       0.00000       0.00000       0.00000       0.00000       0.00000       0.00000       0.00000       0.00000       0.00000       0.00000       0.00000       0.00000       0.00000       0.00000       0.00000       0.00000       0.00000
   4  24 3681.5766    2.2158  4.3082 10.6809 -0.0010  0.1116   0.0548   0.2879    0.3223   0.0000   463.2797       20.2015       36.3948       11.4975       29.9175      -4.53073       3.05270     -0.290337       0.00000       0.00000       0.00000       0.00000       0.00000       0.00000       0.00000       0.00000       0.00000       0.00000       0.00000       0.00000       0.00000       0.00000       0.00000       0.00000       0.00000       0.00000       0.00000       0.00000       0.00000       0.00000       0.00000       0.00000       0.00000       0.00000       0.00000       0.00000       42.2447       43.8426       35.3150       26.9596       16.8702       7.19048       2.84706      0.768500       0.00000       0.00000       0.00000       0.00000       0.00000       0.00000       0.00000       0.00000       0.00000       0.00000       0.00000       0.00000       0.00000       0.00000       0.00000       0.00000       0.00000       0.00000       0.00000       0.00000       0.00000       0.00000       0.00000       0.00000       0.00000       0.00000       0.00000       0.00000
   4  25 3818.8451    1.9485  5.7476 10.3984 -0.0003  0.1281   0.0421   0.3556    0.2563   0.0000   577.2752      -14.3900      -50.3891      -36.2771       17.6422       6.86782       2.98865     -0.130652       0.00000       0.00000       0.00000       0.00000       0.00000       0.00000       0.00000       0.00000       0.00000       0.00000       0.00000       0.00000       0.00000       0.00000       0.00000       0.00000       0.00000       0.00000       0.00000       0.00000       0.00000       0.00000       0.00000       0.00000       0.00000       0.00000       0.00000       0.00000       50.1219       51.7883       42.9971       30.2737       17.9920       8.59420       3.30637      0.840457       0.00000       0.00000       0.00000       0.00000       0.00000       0.00000       0.00000       0.00000       0.00000       0.00000       0.00000       0.00000       0.00000       0.00000       0.00000       0.00000       0.00000       0.00000       0.00000       0.00000       0.00000       0.00000       0.00000       0.00000       0.00000       0.00000       0.00000       0.00000
   5  12 2098.4450    0.7047  0.6372 10.0681 -0.0148  0.0460   0.0384   0.0856    0.1627   0.0000   439.5549      -2.58700       18.1900      -5.29573      -12.0093       2.15459       1.27570       1.12417     -0.113336    -0.0205823       0.00000       0.00000       0.00000       0.00000       0.00000       0.00000       0.00000       0.00000       0.00000       0.00000       0.00000       0.00000       0.00000       0.00000       0.00000       0.00000       0.00000       0.00000       0.00000       0.00000       0.00000       0.00000       0.00000       0.00000       0.00000       0.00000       14.5197       15.9625       12.4155       11.0472       8.11882       4.53701       2.17072      0.889154      0.291472     0.0784358       0.00000       0.00000       0.00000       0.00000       0.00000       0.00000       0.00000       0.00000       0.00000       0.00000       0.00000       0.00000       0.00000       0.00000       0.00000       0.00000       0.00000       0.00000       0.00000       0.00000       0.00000       0.00000       0.00000       0.00000       0.00000       0.00000
   5  13 2235.3746    0.9992  0.7217 10.4520 -0.0033  0.0432   0.0482   0.0909    0.2028   0.0000   440.0309      -36.8228       14.2538       3.84751      -7.52526       2.10731   -0.00296519      -1.45511      0.288429     0.0516116       0.00000       0.00000       0.00000       0.00000       0.00000       0.00000       0.00000       0.00000       0.00000       0.00000       0.00000       0.00000       0.00000       0.00000       0.00000       0.00000       0.00000       0.00000       0.00000       0.00000       0.00000       0.00000       0.00000       0.00000       0.00000       0.00000       15.2096       16.9867       14.9236       10.3500       6.45552       3.83639       1.74036      0.877480      0.278078     0.0604139       0.00000       0.00000       0.00000       0.00000       0.00000       0.00000       0.00000       0.00000       0.00000       0.00000       0.00000       0.00000       0.00000       0.00000       0.00000       0.00000       0.00000       0.00000       0.00000       0.00000       0.00000       0.00000       0.00000       0.00000       0.00000       0.00000
   5  14 2371.0581    1.3859  0.6439 10.7290 -0.0080  0.0364   0.0689   0.0837    0.2340   0.0000   450.9654      -8.21220       44.3916      -19.8925       3.20776       2.82287    -0.0387521      -1.27453     -0.516963    -0.0306051       0.00000       0.00000       0.00000       0.00000       0.00000       0.00000       0.00000       0.00000       0.00000       0.00000       0.00000       0.00000       0.00000       0.00000       0.00000       0.00000       0.00000       0.00000       0.00000       0.00000       0.00000       0.00000       0.00000       0.00000       0.00000       0.00000       12.3972       13.4873       11.7881       8.90187       6.02223       3.44066       1.70574      0.690264      0.242828     0.0559416       0.00000       0.00000       0.00000       0.00000       0.00000       0.00000       0.00000       0.00000       0.00000       0.00000       0.00000       0.00000       0.00000       0.00000       0.00000       0.00000       0.00000       0.00000       0.00000       0.00000       0.00000       0.00000       0.00000       0.00000       0.00000       0.00000
   5  15 2506.0066    1.8141  0.9584 10.9320 -0.0053  0.0436   0.0801   0.1093    0.4236   0.0000   441.2172       20.3995       29.4501       6.11994      -4.41171      0.210782      -1.06080     -0.880381   0.000814667    -0.0403668       0.00000       0.00000       0.00000       0.00000       0.00000       0.00000       0.00000       0.00000       0.00000       0.00000       0.00000       0.00000       0.00000       0.00000       0.00000       0.00000       0.00000       0.00000       0.00000       0.00000       0.00000       0.00000       0.00000       0.00000       0.00000       0.00000       13.8991       15.0700       13.8159       10.5000       6.42275       3.94549       2.12149      0.907280      0.286437     0.0662924       0.00000       0.00000       0.00000       0.00000       0.00000       0.00000       0.00000       0.00000       0.00000       0.00000       0.00000       0.00000       0.00000       0.00000       0.00000       0.00000       0.00000       0.00000       0.00000       0.00000       0.00000       0.00000       0.00000       0.00000       0.00000       0.00000
   5  16 2641.1923    2.2885  0.7669 11.8813 -0.0028  0.0411   0.1096   0.1036    0.3088   0.0000   418.0040       11.4543      -5.29367      -11.2287      -11.2257       8.23273     -0.676319     0.0649523     -0.118509     0.0506149       0.00000       0.00000       0.00000       0.00000       0.00000       0.00000       0.00000       0.00000       0.00000       0.00000       0.00000       0.00000       0.00000       0.00000       0.00000       0.00000       0.00000       0.00000       0.00000       0.00000       0.00000       0.00000       0.00000       0.00000       0.00000       0.00000       12.0728       13.1291       11.8796       9.53408       5.97591       3.64311       1.99634      0.810507      0.271465     0.0656245       0.00000       0.00000       0.00000       0.00000       0.00000       0.00000       0.00000       0.00000       0.00000       0.00000       0.00000       0.00000       0.00000       0.00000       0.00000       0.00000       0.00000       0.00000       0.00000       0.00000       0.00000       0.00000       0.00000       0.00000       0.00000       0.00000
   5  17 2777.3153    2.9092  0.8002 11.6196 -0.0061  0.0383   0.1354   0.1107    0.5961   0.0000   419.3662       11.2858       14.5726       11.5195      -10.5503      -1.55760      -1.00213     -0.517994     -0.501065    -0.0707372       0.00000       0.00000       0.00000       0.00000       0.00000       0.00000       0.00000       0.00000       0.00000       0.00000       0.00000       0.00000       0.00000       0.00000       0.00000       0.00000       0.00000       0.00000       0.00000       0.00000       0.00000       0.00000       0.00000       0.00000       0.00000       0.00000       12.7202       14.9195       12.6555       9.20305       6.03286       3.41909       1.78189      0.715963      0.267602     0.0621636       0.00000       0.00000       0.00000       0.00000       0.00000       0.00000       0.00000       0.00000       0.00000       0.00000       0.00000       0.00000       0.00000       0.00000       0.00000       0.00000       0.00000       0.00000       0.00000       0.00000       0.00000       0.00000       0.00000       0.00000       0.00000       0.00000
   5  18 2913.7085    3.5549  0.7418 12.3024 -0.0054  0.0407   0.1679   0.0958    0.5156   0.0000   415.7948       15.3513       35.4827       5.67131       5.17577      -4.62168      0.606683      0.498488     0.0460662     0.0513204       0.00000       0.00000       0.00000       0.00000       0.00000       0.00000       0.00000       0.00000       0.00000       0.00000       0.00000       0.00000       0.00000       0.00000       0.00000       0.00000       0.00000       0.00000       0.00000       0.00000       0.00000       0.00000       0.00000       0.00000       0.00000       0.00000       12.3794       14.6456       12.9365       8.99923       6.75702       3.96302       1.69914      0.879786      0.312610     0.0673994       0.00000       0.00000       0.00000       0.00000       0.00000       0.00000       0.00000       0.00000       0.00000       0.00000       0.00000       0.00000       0.00000       0.00000       0.00000       0.00000       0.00000       0.00000       0.00000       0.00000       0.00000       0.00000       0.00000       0.00000       0.00000       0.00000
   5  19 3049.8968    3.6436  1.0868  7.0610  0.0030  0.0505   0.1572   0.1287   23.6707   0.0000   465.7482       8.30904       7.98138       5.21800      -3.49162       3.74388     -0.207321      0.507745      0.310584    -0.0471951       0.00000       0.00000       0.00000       0.00000       0.00000       0.00000       0.00000       0.00000       0.00000       0.00000       0.00000       0.00000       0.00000       0.00000       0.00000       0.00000       0.00000       0.00000       0.00000       0.00000       0.00000       0.00000       0.00000       0.00000       0.00000       0.00000       14.5310       17.9483       15.5287       11.2217       8.64269       4.21148       2.68493      0.930467      0.423672     0.0924381       0.00000       0.00000       0.00000       0.00000       0.00000       0.00000       0.00000       0.00000       0.00000       0.00000       0.00000       0.00000       0.00000       0.00000       0.00000       0.00000       0.00000       0.00000       0.00000       0.00000       0.00000       0.00000       0.00000       0.00000       0.00000       0.00000
   5  20 3186.2890    3.9556  0.8768 13.3815  0.0031  0.0485   0.1973   0.1278    0.3940   0.0000   436.3645       34.8056       12.7144       7.08318       20.5021      -3.82582     -0.172386      -1.67526     -0.326528   -0.00633387       0.00000       0.00000       0.00000       0.00000       0.00000       0.00000       0.00000       0.00000       0.00000       0.00000       0.00000       0.00000       0.00000       0.00000       0.00000       0.00000       0.00000       0.00000       0.00000       0.00000       0.00000       0.00000       0.00000       0.00000       0.00000       0.00000       15.7928       18.0911       14.9126       11.7636       7.46045       4.74459       2.07409       1.02912      0.306681     0.0821766       0.00000       0.00000       0.00000       0.00000       0.00000       0.00000       0.00000       0.00000       0.00000       0.00000       0.00000       0.00000       0.00000       0.00000       0.00000       0.00000       0.00000       0.00000       0.00000       0.00000       0.00000       0.00000       0.00000       0.00000       0.00000       0.00000
   5  21 3322.6520    3.4568  1.4472 12.4883 -0.0047  0.0606   0.1339   0.1600    0.5511   0.0000   448.7655       36.6249      -33.0402       18.6961       4.06847      0.785349      -3.99736       1.05838     -0.231512    -0.0898046       0.00000       0.00000       0.00000       0.00000       0.00000       0.00000       0.00000       0.00000       0.00000       0.00000       0.00000       0.00000       0.00000       0.00000       0.00000       0.00000       0.00000       0.00000       0.00000       0.00000       0.00000       0.00000       0.00000       0.00000       0.00000       0.00000       18.5619       21.7377       18.2406       13.8311       9.89048       5.80062       2.68308       1.22632      0.437177      0.104955       0.00000       0.00000       0.00000       0.00000       0.00000       0.00000       0.00000       0.00000       0.00000       0.00000       0.00000       0.00000       0.00000       0.00000       0.00000       0.00000       0.00000       0.00000       0.00000       0.00000       0.00000       0.00000       0.00000       0.00000       0.00000       0.00000
   5  23 3596.6562    2.4577  3.0873 11.6748 -0.0136  0.0945   0.0688   0.2339    0.2722   0.0000   453.5454       50.6991       6.91010       2.96428      -6.86743       2.64793      -8.06351       1.00591     -0.342689    -0.0601234       0.00000       0.00000       0.00000       0.00000       0.00000       0.00000       0.00000       0.00000       0.00000       0.00000       0.00000       0.00000       0.00000       0.00000       0.00000       0.00000       0.00000       0.00000       0.00000       0.00000       0.00000       0.00000       0.00000       0.00000       0.00000       0.00000       27.7255       33.4546       27.1146       23.0420       14.1430       8.94877       4.40579       2.00078      0.612292      0.172385       0.00000       0.00000       0.00000       0.00000       0.00000       0.00000       0.00000       0.00000       0.00000       0.00000       0.00000       0.00000       0.00000       0.00000       0.00000       0.00000       0.00000       0.00000       0.00000       0.00000       0.00000       0.00000       0.00000       0.00000       0.00000       0.00000
   5  24 3733.9416    2.1234  4.0988 10.7980 -0.0029  0.0997   0.0481   0.2814    0.2616   0.0000   449.1360       12.0845      -9.87039       6.59734       31.6252      -1.21932      0.213496      -1.75059       1.06111      0.139076       0.00000       0.00000       0.00000       0.00000       0.00000       0.00000       0.00000       0.00000       0.00000       0.00000       0.00000       0.00000       0.00000       0.00000       0.00000       0.00000       0.00000       0.00000       0.00000       0.00000       0.00000       0.00000       0.00000       0.00000       0.00000       0.00000       29.3625       33.3944       29.1505       23.6678       15.7882       9.73565       4.86707       2.14063      0.704597      0.172517       0.00000       0.00000       0.00000       0.00000       0.00000       0.00000       0.00000       0.00000       0.00000       0.00000       0.00000       0.00000       0.00000       0.00000       0.00000       0.00000       0.00000       0.00000       0.00000       0.00000       0.00000       0.00000       0.00000       0.00000       0.00000       0.00000
   5  26 4009.4687    1.4559  8.0002 10.2521  0.0040  0.1619   0.0265   0.4458    0.1315   0.0000   476.7379       31.7250       19.2095       65.1676      -1.29100      -13.4441      -3.90976      -7.71989      -1.88525     -0.755109       0.00000       0.00000       0.00000       0.00000       0.00000       0.00000       0.00000       0.00000       0.00000       0.00000       0.00000       0.00000       0.00000       0.00000       0.00000       0.00000       0.00000       0.00000       0.00000       0.00000       0.00000       0.00000       0.00000       0.00000       0.00000       0.00000       48.6015       53.7656       49.8586       38.8650       25.4439       16.0981       8.17160       3.76523       1.18853      0.267559       0.00000       0.00000       0.00000       0.00000       0.00000       0.00000       0.00000       0.00000       0.00000       0.00000       0.00000       0.00000       0.00000       0.00000       0.00000       0.00000       0.00000       0.00000       0.00000       0.00000       0.00000       0.00000       0.00000       0.00000       0.00000       0.00000
   6  10 1866.1325    0.4199  0.3047 10.1388 -0.0131  0.0379   0.0330   0.0822    0.0829   0.0000   426.9749      -14.2131       25.4419      -2.62369      -2.78000      -1.86629       2.43596       1.35063     -0.435365    0.00200352     0.0269325    -0.0238396       0.00000       0.00000       0.00000       0.00000       0.00000       0.00000       0.00000       0.00000       0.00000       0.00000       0.00000       0.00000       0.00000       0.00000       0.00000       0.00000       0.00000       0.00000       0.00000       0.00000       0.00000       0.00000       0.00000       0.00000       7.48003       10.2107       10.7030       6.90406       7.60008       3.64929       2.41595       1.40853      0.510220      0.225429     0.0891805     0.0169864       0.00000       0.00000       0.00000       0.00000       0.00000       0.00000       0.00000       0.00000       0.00000       0.00000       0.00000       0.00000       0.00000       0.00000       0.00000       0.00000       0.00000       0.00000       0.00000       0.00000       0.00000       0.00000       0.00000       0.00000
   6  12 2142.4595    0.7802  0.8444 10.0502  0.0092  0.0503   0.0337   0.1095    0.1724   0.0000   439.7735       8.17760     -0.911088      -9.66991      -5.01752      -4.47894     -0.395200     -0.584110      0.525082     -0.504823    0.00535569   -0.00825582       0.00000       0.00000       0.00000       0.00000       0.00000       0.00000       0.00000       0.00000       0.00000       0.00000       0.00000       0.00000       0.00000       0.00000       0.00000       0.00000       0.00000       0.00000       0.00000       0.00000       0.00000       0.00000       0.00000       0.00000       11.7141       10.6767       12.5639       10.7453       7.53599       4.83502       3.27034       1.89908      0.818718      0.313697     0.0850997     0.0155003       0.00000       0.00000       0.00000       0.00000       0.00000       0.00000       0.00000       0.00000       0.00000       0.00000       0.00000       0.00000       0.00000       0.00000       0.00000       0.00000       0.00000       0.00000       0.00000       0.00000       0.00000       0.00000       0.00000       0.00000
   6  13 2279.7960    1.0541  0.6409 10.8602  0.0010  0.0400   0.0476   0.0861    0.1591   0.0000   442.2666       7.92538       7.04639      -1.29199       7.70222      -1.99818      -2.72900     -0.410155    -0.0908964     0.0587096    -0.0366233   -0.00186646       0.00000       0.00000       0.00000       0.00000       0.00000       0.00000       0.00000       0.00000       0.00000       0.00000       0.00000       0.00000       0.00000       0.00000       0.00000       0.00000       0.00000       0.00000       0.00000       0.00000       0.00000       0.00000       0.00000       0.00000       8.62739       11.4758       10.4398       8.86342       6.32706       3.85355       2.66659       1.25814      0.692225      0.235044     0.0835554     0.0184039       0.00000       0.00000       0.00000       0.00000       0.00000       0.00000       0.00000       0.00000       0.00000       0.00000       0.00000       0.00000       0.00000       0.00000       0.00000       0.00000       0.00000       0.00000       0.00000       0.00000       0.00000       0.00000       0.00000       0.00000
   6  14 2415.4890    1.4088  0.9983 10.8975  0.0003  0.0518   0.0552   0.1135    0.2467   0.0000   444.2418       4.36615       1.65667      -4.80444       17.4428      -1.79313      0.700325       1.83445     -0.547083     -0.132793     0.0606006    -0.0121249       0.00000       0.00000       0.00000       0.00000       0.00000       0.00000       0.00000       0.00000       0.00000       0.00000       0.00000       0.00000       0.00000       0.00000       0.00000       0.00000       0.00000       0.00000       0.00000       0.00000       0.00000       0.00000       0.00000       0.00000       14.6939       11.4047       13.5168       13.4486       8.57337       5.05291       3.75633       2.33839      0.944752      0.304541     0.0762555     0.0130966       0.00000       0.00000       0.00000       0.00000       0.00000       0.00000       0.00000       0.00000       0.00000       0.00000       0.00000       0.00000       0.00000       0.00000       0.00000       0.00000       0.00000       0.00000       0.00000       0.00000       0.00000       0.00000       0.00000       0.00000
   6  15 2551.1159    1.6515  0.9513 11.7120 -0.0108  0.0488   0.0679   0.1159    0.2075   0.0000   428.7671       7.10034      -5.37009      -4.46006      -5.42198      -1.74530       1.49855      0.326606     -0.986540      0.433274     -0.114320    0.00150226       0.00000       0.00000       0.00000       0.00000       0.00000       0.00000       0.00000       0.00000       0.00000       0.00000       0.00000       0.00000       0.00000       0.00000       0.00000       0.00000       0.00000       0.00000       0.00000       0.00000       0.00000       0.00000       0.00000       0.00000       11.4891       14.5684       12.5010       10.8132       7.84760       5.24994       2.88727       1.84491      0.671201      0.305096     0.0889485     0.0213841       0.00000       0.00000       0.00000       0.00000       0.00000       0.00000       0.00000       0.00000       0.00000       0.00000       0.00000       0.00000       0.00000       0.00000       0.00000       0.00000       0.00000       0.00000       0.00000       0.00000       0.00000       0.00000       0.00000       0.00000
   6  16 2687.0617    2.4120  0.8400 12.0360  0.0011  0.0428   0.1009   0.0967    0.2133   0.0000   452.7744       8.91634      -1.19247       1.73904      -3.77965     -0.949225      0.388959      0.407543     -0.314716      0.401748     0.0891841    -0.0225657       0.00000       0.00000       0.00000       0.00000       0.00000       0.00000       0.00000       0.00000       0.00000       0.00000       0.00000       0.00000       0.00000       0.00000       0.00000       0.00000       0.00000       0.00000       0.00000       0.00000       0.00000       0.00000       0.00000       0.00000       12.1760       11.4737       9.42849       10.2034       8.13276       5.55659       3.35347       1.59882      0.683653      0.212295     0.0640473     0.0140068       0.00000       0.00000       0.00000       0.00000       0.00000       0.00000       0.00000       0.00000       0.00000       0.00000       0.00000       0.00000       0.00000       0.00000       0.00000       0.00000       0.00000       0.00000       0.00000       0.00000       0.00000       0.00000       0.00000       0.00000
   6  17 2823.7910    3.1542  0.8789 11.9493 -0.0093  0.0475   0.1234   0.0870    0.3593   0.0000   432.8252      -6.90894       21.4016       6.41242       9.02701      -7.38331       1.88555       1.52770     -0.300987     -0.314150    -0.0268784   -0.00344945       0.00000       0.00000       0.00000       0.00000       0.00000       0.00000       0.00000       0.00000       0.00000       0.00000       0.00000       0.00000       0.00000       0.00000       0.00000       0.00000       0.00000       0.00000       0.00000       0.00000       0.00000       0.00000       0.00000       0.00000       12.7901       10.6274       11.8971       12.0074       7.86295       4.60161       3.51856       2.11404      0.865511      0.274332     0.0727688     0.0143900       0.00000       0.00000       0.00000       0.00000       0.00000       0.00000       0.00000       0.00000       0.00000       0.00000       0.00000       0.00000       0.00000       0.00000       0.00000       0.00000       0.00000       0.00000       0.00000       0.00000       0.00000       0.00000       0.00000       0.00000
   6  18 2960.7291    3.4785  0.7388 12.9853 -0.0071  0.0464   0.1519   0.0831    0.2117   0.0000   440.2672       18.8763       19.4312      -2.92986      -9.93063       6.51512       2.03223      -2.04560      0.348915      0.157169     0.0214592    -0.0304151       0.00000       0.00000       0.00000       0.00000       0.00000       0.00000       0.00000       0.00000       0.00000       0.00000       0.00000       0.00000       0.00000       0.00000       0.00000       0.00000       0.00000       0.00000       0.00000       0.00000       0.00000       0.00000       0.00000       0.00000       12.3806       13.5148       9.97223       10.0881       8.74799       6.36997       3.16976       1.65335      0.547974      0.265098     0.0714599     0.0190014       0.00000       0.00000       0.00000       0.00000       0.00000       0.00000       0.00000       0.00000       0.00000       0.00000       0.00000       0.00000       0.00000       0.00000       0.00000       0.00000       0.00000       0.00000       0.00000       0.00000       0.00000       0.00000       0.00000       0.00000
   6  19 3097.2958    3.9860  0.9563 12.5596 -0.0048  0.0402   0.1542   0.1079    0.4013   0.0000   422.8931       6.77396       22.4678      -2.87082       2.69448      -4.35581       2.56291     -0.641076      0.209646     -0.155588    -0.0832165    -0.0169002       0.00000       0.00000       0.00000       0.00000       0.00000       0.00000       0.00000       0.00000       0.00000       0.00000       0.00000       0.00000       0.00000       0.00000       0.00000       0.00000       0.00000       0.00000       0.00000       0.00000       0.00000       0.00000       0.00000       0.00000       11.2660       13.4458       12.1399       9.30778       6.64377       4.07252       2.36781       1.25801      0.538614      0.215676     0.0690187     0.0141400       0.00000       0.00000       0.00000       0.00000       0.00000       0.00000       0.00000       0.00000       0.00000       0.00000       0.00000       0.00000       0.00000       0.00000       0.00000       0.00000       0.00000       0.00000       0.00000       0.00000       0.00000       0.00000       0.00000       0.00000
   6  20 3233.9251    3.7716  1.2433 12.5242  0.0008  0.0481   0.1331   0.1225    0.4694   0.0000   445.8525       14.5976      -12.0693      -23.5124       4.26508      -8.13215       4.26155       2.67657     -0.267495    -0.0174185     0.0355370  -0.000610735       0.00000       0.00000       0.00000       0.00000       0.00000       0.00000       0.00000       0.00000       0.00000       0.00000       0.00000       0.00000       0.00000       0.00000       0.00000       0.00000       0.00000       0.00000       0.00000       0.00000       0.00000       0.00000       0.00000       0.00000       13.6082       15.0888       13.6642       11.6567       8.29701       5.50141       3.24889       1.64650      0.746295      0.274631     0.0800761     0.0171203       0.00000       0.00000       0.00000       0.00000       0.00000       0.00000       0.00000       0.00000       0.00000       0.00000       0.00000       0.00000       0.00000       0.00000       0.00000       0.00000       0.00000       0.00000       0.00000       0.00000       0.00000       0.00000       0.00000       0.00000
   6  21 3371.1744    3.5058  1.7592 11.9691 -0.0054  0.0625   0.1074   0.1595    0.5008   0.0000   412.0594       7.10275       8.70323      -24.1244       9.13968      -3.32223       1.68859     -0.804121      0.553137     -0.111019    -0.0580532    -0.0423519       0.00000       0.00000       0.00000       0.00000       0.00000       0.00000       0.00000       0.00000       0.00000       0.00000       0.00000       0.00000       0.00000       0.00000       0.00000       0.00000       0.00000       0.00000       0.00000       0.00000       0.00000       0.00000       0.00000       0.00000       14.5927       17.3244       15.7265       12.5154       10.1422       6.59333       3.87842       2.02145      0.895946      0.352251      0.118887     0.0242267       0.00000       0.00000       0.00000       0.00000       0.00000       0.00000       0.00000       0.00000       0.00000       0.00000       0.00000       0.00000       0.00000       0.00000       0.00000       0.00000       0.00000       0.00000       0.00000       0.00000       0.00000       0.00000       0.00000       0.00000
   6  22 3508.2629    2.7897  2.7098 11.6008 -0.0047  0.0762   0.0714   0.2083    0.3238   0.0000   456.0047       56.0197      -13.3957       1.29493       18.7612      -7.22454       6.55479      -5.43491      0.813489    -0.0439901     0.0453003    -0.0230300       0.00000       0.00000       0.00000       0.00000       0.00000       0.00000       0.00000       0.00000       0.00000       0.00000       0.00000       0.00000       0.00000       0.00000       0.00000       0.00000       0.00000       0.00000       0.00000       0.00000       0.00000       0.00000       0.00000       0.00000       18.2620       22.7966       20.6560       17.4850       12.5652       8.45669       5.04931       2.73688       1.26887      0.499118      0.152601     0.0336069       0.00000       0.00000       0.00000       0.00000       0.00000       0.00000       0.00000       0.00000       0.00000       0.00000       0.00000       0.00000       0.00000       0.00000       0.00000       0.00000       0.00000       0.00000       0.00000       0.00000       0.00000       0.00000       0.00000       0.00000
   6  23 3646.1499    2.2996  4.1428 10.8483 -0.0006  0.0984   0.0462   0.2569    0.2383   0.0000   465.8887       5.92544       11.5884       14.0350      -19.4230       13.5435       4.52003      -5.84742      -1.16088      0.217215  -0.000552693   -0.00643985       0.00000       0.00000       0.00000       0.00000       0.00000       0.00000       0.00000       0.00000       0.00000       0.00000       0.00000       0.00000       0.00000       0.00000       0.00000       0.00000       0.00000       0.00000       0.00000       0.00000       0.00000       0.00000       0.00000       0.00000       23.9730       27.2991       28.0992       21.9784       15.8701       11.6830       6.71905       3.26042       1.75864      0.687686      0.201908     0.0390907       0.00000       0.00000       0.00000       0.00000       0.00000       0.00000       0.00000       0.00000       0.00000       0.00000       0.00000       0.00000       0.00000       0.00000       0.00000       0.00000       0.00000       0.00000       0.00000       0.00000       0.00000       0.00000       0.00000       0.00000
   6  24 3784.0109    1.9497  5.6506 10.5711  0.0012  0.1163   0.0345   0.3155    0.1642   0.0000   462.3657       3.43805       2.14603      0.225212       6.01068       3.92566       4.61147      -2.27016      -2.09037       1.09376      0.315248    -0.0293782       0.00000       0.00000       0.00000       0.00000       0.00000       0.00000       0.00000       0.00000       0.00000       0.00000       0.00000       0.00000       0.00000       0.00000       0.00000       0.00000       0.00000       0.00000       0.00000       0.00000       0.00000       0.00000       0.00000       0.00000       27.2096       34.0466       30.1699       26.8387       19.2103       13.9414       7.61743       4.24568       1.84395      0.800454      0.229003     0.0535281       0.00000       0.00000       0.00000       0.00000       0.00000       0.00000       0.00000       0.00000       0.00000       0.00000       0.00000       0.00000       0.00000       0.00000       0.00000       0.00000       0.00000       0.00000       0.00000       0.00000       0.00000       0.00000       0.00000       0.00000
   6  25 3922.0526    1.6249  7.9503 10.2225 -0.0008  0.1511   0.0256   0.3939    0.1266   0.0000   460.3950       31.2445       40.9880      -10.4036      -1.05283      -8.34732      -5.60369      -3.10412      -5.67889     -0.754745     -0.309336    -0.0462231       0.00000       0.00000       0.00000       0.00000       0.00000       0.00000       0.00000       0.00000       0.00000       0.00000       0.00000       0.00000       0.00000       0.00000       0.00000       0.00000       0.00000       0.00000       0.00000       0.00000       0.00000       0.00000       0.00000       0.00000       35.4508       44.3816       41.1679       34.0492       25.7627       16.4174       10.5943       5.11997       2.69171      0.936859      0.328055     0.0675398       0.00000       0.00000       0.00000       0.00000       0.00000       0.00000       0.00000       0.00000       0.00000       0.00000       0.00000       0.00000       0.00000       0.00000       0.00000       0.00000       0.00000       0.00000       0.00000       0.00000       0.00000       0.00000       0.00000       0.00000
   6  27 4198.8239    1.1460 10.5134 10.0272 -0.0056  0.1877   0.0187   0.5455    0.0971   0.0000   382.5184      -13.3780      -27.4562      -12.6872      -26.3059       24.1962       4.42093      -2.78945      -1.83766      -2.58608      0.716894    -0.0173552       0.00000       0.00000       0.00000       0.00000       0.00000       0.00000       0.00000       0.00000       0.00000       0.00000       0.00000       0.00000       0.00000       0.00000       0.00000       0.00000       0.00000       0.00000       0.00000       0.00000       0.00000       0.00000       0.00000       0.00000       48.1092       56.4771       52.6007       44.2394       31.9481       21.6385       12.8393       6.91352       3.13585       1.24247      0.371923     0.0781063       0.00000       0.00000       0.00000       0.00000       0.00000       0.00000       0.00000       0.00000       0.00000       0.00000       0.00000       0.00000       0.00000       0.00000       0.00000       0.00000       0.00000       0.00000       0.00000       0.00000       0.00000       0.00000       0.00000       0.00000
   7  11 2045.8270    0.6455  0.4460 10.2760 -0.0039  0.0299   0.0417   0.0791    0.0954   0.0000   439.0082      -4.95113       14.7811       5.08755      -4.36181      -5.73922       2.01218       2.71416       1.48886      0.131024      0.152454    -0.0511864    -0.0207791   -0.00298317       0.00000       0.00000       0.00000       0.00000       0.00000       0.00000       0.00000       0.00000       0.00000       0.00000       0.00000       0.00000       0.00000       0.00000       0.00000       0.00000       0.00000       0.00000       0.00000       0.00000       0.00000       0.00000       6.62803       6.89566       7.49325       6.43261       4.60192       3.65317       2.22980       1.44661      0.759807      0.357440      0.156721     0.0524615     0.0125111    0.00258893       0.00000       0.00000       0.00000       0.00000       0.00000       0.00000       0.00000       0.00000       0.00000       0.00000       0.00000       0.00000       0.00000       0.00000       0.00000       0.00000       0.00000       0.00000       0.00000       0.00000       0.00000       0.00000
   7  13 2322.1593    1.1314  0.7990 10.9246 -0.0120  0.0375   0.0468   0.0935    0.1558   0.0000   435.6435       4.57570       25.8678      -4.32793      -9.16337      -1.25290       2.59784      -2.71804      -1.07151      0.418373     -0.196404     0.0874801     0.0113404   0.000770432       0.00000       0.00000       0.00000       0.00000       0.00000       0.00000       0.00000       0.00000       0.00000       0.00000       0.00000       0.00000       0.00000       0.00000       0.00000       0.00000       0.00000       0.00000       0.00000       0.00000       0.00000       0.00000       7.69075       9.13764       8.74988       7.29089       6.30835       4.31062       3.26478       1.69800      0.860591      0.482747      0.183680     0.0614512     0.0198719    0.00354892       0.00000       0.00000       0.00000       0.00000       0.00000       0.00000       0.00000       0.00000       0.00000       0.00000       0.00000       0.00000       0.00000       0.00000       0.00000       0.00000       0.00000       0.00000       0.00000       0.00000       0.00000       0.00000
   7  14 2458.2238    1.6132  0.8197 11.2457 -0.0057  0.0371   0.0647   0.0944    0.2005   0.0000   437.0700      -3.81888       8.10515      -6.93659       7.32149       2.26001       1.83064      -4.88716     -0.929955    -0.0656635      0.102629    -0.0242931    0.00706650    0.00144258       0.00000       0.00000       0.00000       0.00000       0.00000       0.00000       0.00000       0.00000       0.00000       0.00000       0.00000       0.00000       0.00000       0.00000       0.00000       0.00000       0.00000       0.00000       0.00000       0.00000       0.00000       0.00000       9.63875       10.9873       10.8147       8.69568       6.58682       4.59622       2.59783       1.80901      0.882840      0.389321      0.158662     0.0635019     0.0157012    0.00270656       0.00000       0.00000       0.00000       0.00000       0.00000       0.00000       0.00000       0.00000       0.00000       0.00000       0.00000       0.00000       0.00000       0.00000       0.00000       0.00000       0.00000       0.00000       0.00000       0.00000       0.00000       0.00000
   7  15 2594.2596    2.1359  0.7824 11.4662 -0.0037  0.0376   0.0796   0.0766    0.2315   0.0000   424.8333      -3.71901       2.62164      -6.50353       2.06410      0.741367     -0.287927      -1.81021     -0.354136     -0.145872      0.213281    -0.0446093    -0.0103640    0.00356938       0.00000       0.00000       0.00000       0.00000       0.00000       0.00000       0.00000       0.00000       0.00000       0.00000       0.00000       0.00000       0.00000       0.00000       0.00000       0.00000       0.00000       0.00000       0.00000       0.00000       0.00000       0.00000       8.31880       10.2947       8.39736       8.36400       6.03982       4.96589       2.84874       1.88112      0.786794      0.459121      0.146280     0.0652043     0.0144939    0.00407982       0.00000       0.00000       0.00000       0.00000       0.00000       0.00000       0.00000       0.00000       0.00000       0.00000       0.00000       0.00000       0.00000       0.00000       0.00000       0.00000       0.00000       0.00000       0.00000       0.00000       0.00000       0.00000
   7  16 2731.0989    2.5505  0.8578 12.0891 -0.0011  0.0356   0.0963   0.0925    0.2207   0.0000   440.4138      -1.37739       6.69810       5.85546       2.92583      -3.29461       4.40389     -0.443843      -1.31908     -0.551169     0.0734331     0.0255666    0.00833806  -0.000379421       0.00000       0.00000       0.00000       0.00000       0.00000       0.00000       0.00000       0.00000       0.00000       0.00000       0.00000       0.00000       0.00000       0.00000       0.00000       0.00000       0.00000       0.00000       0.00000       0.00000       0.00000       0.00000       7.93019       9.16290       8.77526       7.45846       6.38966       4.19520       2.80116       1.73116      0.901377      0.422410      0.164533     0.0592990     0.0182658    0.00325226       0.00000       0.00000       0.00000       0.00000       0.00000       0.00000       0.00000       0.00000       0.00000       0.00000       0.00000       0.00000       0.00000       0.00000       0.00000       0.00000       0.00000       0.00000       0.00000       0.00000       0.00000       0.00000
   7  17 2868.3448    3.2050  0.8208 12.5675 -0.0145  0.0360   0.1242   0.0858    0.2511   0.0000   434.6168       13.8950      0.830263       3.98786      -3.03787      -4.50008       1.60833      -2.05881      -1.21592     -0.906155      0.196500    0.00563580     0.0194435    0.00155637       0.00000       0.00000       0.00000       0.00000       0.00000       0.00000       0.00000       0.00000       0.00000       0.00000       0.00000       0.00000       0.00000       0.00000       0.00000       0.00000       0.00000       0.00000       0.00000       0.00000       0.00000       0.00000       8.31728       9.56576       8.45985       7.64722       6.26408       4.69406       3.10393       1.70534      0.899070      0.410046      0.172468     0.0567330     0.0164056    0.00348946       0.00000       0.00000       0.00000       0.00000       0.00000       0.00000       0.00000       0.00000       0.00000       0.00000       0.00000       0.00000       0.00000       0.00000       0.00000       0.00000       0.00000       0.00000       0.00000       0.00000       0.00000       0.00000
   7  18 3005.6616    4.1139  0.7380 12.8758 -0.0095  0.0327   0.1696   0.0800    0.2403   0.0000   431.2005       2.41799       14.4505       8.66590     0.0742964       1.24341      -2.77664       3.61647      -1.21533     -0.227224     -0.110929    -0.0527432   -0.00709321    0.00230007       0.00000       0.00000       0.00000       0.00000       0.00000       0.00000       0.00000       0.00000       0.00000       0.00000       0.00000       0.00000       0.00000       0.00000       0.00000       0.00000       0.00000       0.00000       0.00000       0.00000       0.00000       0.00000       7.53244       8.40804       8.02648       6.53750       5.73786       4.25666       2.72273       1.60622      0.781187      0.360834      0.149777     0.0553334     0.0154421    0.00278073       0.00000       0.00000       0.00000       0.00000       0.00000       0.00000       0.00000       0.00000       0.00000       0.00000       0.00000       0.00000       0.00000       0.00000       0.00000       0.00000       0.00000       0.00000       0.00000       0.00000       0.00000       0.00000
   7  19 3142.8239    3.8078  0.9447 12.7236 -0.0061  0.0378   0.1357   0.0966    0.2877   0.0000   436.3539       10.8289       34.0994       15.7157       3.05417     -0.335755     0.0407991       1.61075      0.487669    -0.0216255     -0.158635      0.107980     0.0316658    0.00692651       0.00000       0.00000       0.00000       0.00000       0.00000       0.00000       0.00000       0.00000       0.00000       0.00000       0.00000       0.00000       0.00000       0.00000       0.00000       0.00000       0.00000       0.00000       0.00000       0.00000       0.00000       0.00000       8.54775       10.1934       9.42275       8.11068       6.40419       4.51123       2.86461       1.72181      0.918021      0.408563      0.174280     0.0636283     0.0176920    0.00360008       0.00000       0.00000       0.00000       0.00000       0.00000       0.00000       0.00000       0.00000       0.00000       0.00000       0.00000       0.00000       0.00000       0.00000       0.00000       0.00000       0.00000       0.00000       0.00000       0.00000       0.00000       0.00000
   7  20 3279.9341    3.6525  1.2047 12.7675 -0.0179  0.0440   0.1220   0.1141    0.3027   0.0000   428.3805       8.47177       14.5788       13.2101      -14.4048      -14.5372       2.19320       1.10226      0.765984     0.0164821    -0.0889005     0.0597125    -0.0383418   -0.00791915       0.00000       0.00000       0.00000       0.00000       0.00000       0.00000       0.00000       0.00000       0.00000       0.00000       0.00000       0.00000       0.00000       0.00000       0.00000       0.00000       0.00000       0.00000       0.00000       0.00000       0.00000       0.00000       9.58840       11.2525       10.5777       9.13261       7.42476       5.09848       3.41422       1.95849       1.03087      0.496332      0.200585     0.0692636     0.0208705    0.00396860       0.00000       0.00000       0.00000       0.00000       0.00000       0.00000       0.00000       0.00000       0.00000       0.00000       0.00000       0.00000       0.00000       0.00000       0.00000       0.00000       0.00000       0.00000       0.00000       0.00000       0.00000       0.00000
   7  21 3417.5211    3.1077  1.9800 12.2781  0.0035  0.0570   0.0849   0.1533    0.2044   0.0000   448.5136       12.5346      -5.96404      0.661973       5.73148      -7.48974       4.10030      -2.51399       3.01108     -0.157280     -0.358413    -0.0190356     0.0199282    0.00345793       0.00000       0.00000       0.00000       0.00000       0.00000       0.00000       0.00000       0.00000       0.00000       0.00000       0.00000       0.00000       0.00000       0.00000       0.00000       0.00000       0.00000       0.00000       0.00000       0.00000       0.00000       0.00000       12.8532       15.0187       14.2394       12.2200       9.78899       6.92220       4.57767       2.57568       1.39291      0.645345      0.270777     0.0912409     0.0269884    0.00522251       0.00000       0.00000       0.00000       0.00000       0.00000       0.00000       0.00000       0.00000       0.00000       0.00000       0.00000       0.00000       0.00000       0.00000       0.00000       0.00000       0.00000       0.00000       0.00000       0.00000       0.00000       0.00000
   7  22 3555.3604    2.7114  3.1973 10.7966 -0.0032  0.0705   0.0541   0.1908    0.3333   0.0000   423.9671       14.8096      0.905285      -14.1094       23.5170      -14.5891      -1.67442      -4.65561     0.0579011     -0.224809      0.255838    -0.0958800    -0.0354266    0.00994119       0.00000       0.00000       0.00000       0.00000       0.00000       0.00000       0.00000       0.00000       0.00000       0.00000       0.00000       0.00000       0.00000       0.00000       0.00000       0.00000       0.00000       0.00000       0.00000       0.00000       0.00000       0.00000       15.4772       18.6093       17.8475       15.1402       11.7186       8.27427       5.43839       3.13114       1.67409      0.811251      0.341996      0.119943     0.0348777    0.00679176       0.00000       0.00000       0.00000       0.00000       0.00000       0.00000       0.00000       0.00000       0.00000       0.00000       0.00000       0.00000       0.00000       0.00000       0.00000       0.00000       0.00000       0.00000       0.00000       0.00000       0.00000       0.00000
   7  23 3693.5712    2.1832  4.5719 10.7664 -0.0041  0.0894   0.0392   0.2606    0.1918   0.0000   440.3722      -19.8703       25.9074       20.2425       35.6243      -13.7407      -1.50433       5.24050       1.74684     -0.318627     -0.778839    -0.0980427    -0.0191529    0.00740614       0.00000       0.00000       0.00000       0.00000       0.00000       0.00000       0.00000       0.00000       0.00000       0.00000       0.00000       0.00000       0.00000       0.00000       0.00000       0.00000       0.00000       0.00000       0.00000       0.00000       0.00000       0.00000       19.5312       23.1887       22.1338       19.6384       15.1780       10.6876       6.94386       4.25957       2.20796       1.08349      0.433579      0.156352     0.0440461    0.00873358       0.00000       0.00000       0.00000       0.00000       0.00000       0.00000       0.00000       0.00000       0.00000       0.00000       0.00000       0.00000       0.00000       0.00000       0.00000       0.00000       0.00000       0.00000       0.00000       0.00000       0.00000       0.00000
   7  24 3831.9301    1.8326  6.2810 10.5344 -0.0007  0.1158   0.0286   0.3138    0.1290   0.0000   456.4613      -31.0318       20.0778       42.1379      -3.33765      -4.82353      -10.7827      -6.61210       1.84167     -0.220853     -0.243939    -0.0873174   -0.00370081    -0.0106930       0.00000       0.00000       0.00000       0.00000       0.00000       0.00000       0.00000       0.00000       0.00000       0.00000       0.00000       0.00000       0.00000       0.00000       0.00000       0.00000       0.00000       0.00000       0.00000       0.00000       0.00000       0.00000       24.6010       30.6579       27.2786       25.6484       19.2452       14.7583       9.21857       5.60817       2.94519       1.38072      0.580492      0.209860     0.0560978     0.0124864       0.00000       0.00000       0.00000       0.00000       0.00000       0.00000       0.00000       0.00000       0.00000       0.00000       0.00000       0.00000       0.00000       0.00000       0.00000       0.00000       0.00000       0.00000       0.00000       0.00000       0.00000       0.00000
   8  10 1946.0690    0.4451  0.4382 10.2455 -0.0141  0.0339   0.0264   0.0735    0.0814   0.0000   436.2808      -6.36693       4.21759       4.61912      -7.43469      0.761198      0.943011       2.91312      -2.26364     -0.536687      0.218144     0.0535972    -0.0165912   -0.00455381   -0.00842856   2.07960e-05       0.00000       0.00000       0.00000       0.00000       0.00000       0.00000       0.00000       0.00000       0.00000       0.00000       0.00000       0.00000       0.00000       0.00000       0.00000       0.00000       0.00000       0.00000       0.00000       0.00000       6.94796       6.84646       7.08554       6.85465       5.34339       3.98170       2.68562       1.86760       1.24538      0.637540      0.314828      0.126885     0.0486335     0.0147909    0.00352999   0.000678563       0.00000       0.00000       0.00000       0.00000       0.00000       0.00000       0.00000       0.00000       0.00000       0.00000       0.00000       0.00000       0.00000       0.00000       0.00000       0.00000       0.00000       0.00000       0.00000       0.00000
   8  12 2225.1728    0.9647  0.5832 10.8130 -0.0080  0.0322   0.0427   0.0682    0.1110   0.0000   432.0504     -0.422419       23.6355      -3.85169       8.29652      -2.97876      -1.38562     -0.289215      -1.49101     -0.310755     -0.113832     -0.216042    -0.0141331    0.00531423   -0.00102291   -0.00110811       0.00000       0.00000       0.00000       0.00000       0.00000       0.00000       0.00000       0.00000       0.00000       0.00000       0.00000       0.00000       0.00000       0.00000       0.00000       0.00000       0.00000       0.00000       0.00000       0.00000       5.90497       6.74850       7.35558       5.98894       5.55467       4.02151       2.46066       1.87644       1.14371      0.591893      0.305930      0.113614     0.0489727     0.0174128    0.00429417   0.000681847       0.00000       0.00000       0.00000       0.00000       0.00000       0.00000       0.00000       0.00000       0.00000       0.00000       0.00000       0.00000       0.00000       0.00000       0.00000       0.00000       0.00000       0.00000       0.00000       0.00000
   8  13 2362.8849    1.2585  0.7891 11.1679 -0.0073  0.0382   0.0480   0.0912    0.1340   0.0000   437.7487     -0.417048       7.33931       9.64398      -2.29226      0.525411      0.482837      0.748575     -0.599151      0.721383      0.211040     -0.101433    -0.0334862    -0.0164281   -0.00384954   0.000690627       0.00000       0.00000       0.00000       0.00000       0.00000       0.00000       0.00000       0.00000       0.00000       0.00000       0.00000       0.00000       0.00000       0.00000       0.00000       0.00000       0.00000       0.00000       0.00000       0.00000       7.74125       9.38906       8.27650       8.28612       6.27930       4.89772       3.57173       2.07671       1.30476      0.634408      0.345953      0.133835     0.0559598     0.0143628    0.00434664   0.000913058       0.00000       0.00000       0.00000       0.00000       0.00000       0.00000       0.00000       0.00000       0.00000       0.00000       0.00000       0.00000       0.00000       0.00000       0.00000       0.00000       0.00000       0.00000       0.00000       0.00000
   8  14 2499.4700    1.7033  0.8864 11.2667 -0.0089  0.0489   0.0654   0.1026    0.1883   0.0000   434.7327      -12.8189      -5.81401      -1.09156       1.03590      -1.02930       1.00638       3.27275     -0.257486      -1.53435      0.381347    -0.0715799    -0.0692192     0.0146688   -0.00111798  -0.000352566       0.00000       0.00000       0.00000       0.00000       0.00000       0.00000       0.00000       0.00000       0.00000       0.00000       0.00000       0.00000       0.00000       0.00000       0.00000       0.00000       0.00000       0.00000       0.00000       0.00000       14.1394       18.3931       17.9128       14.4874       10.2909       6.74662       4.02314       2.20602       1.20693      0.605597      0.294725      0.113454     0.0471055     0.0131692    0.00378325   0.000754956       0.00000       0.00000       0.00000       0.00000       0.00000       0.00000       0.00000       0.00000       0.00000       0.00000       0.00000       0.00000       0.00000       0.00000       0.00000       0.00000       0.00000       0.00000       0.00000       0.00000
   8  15 2636.1634    2.0656  0.9257 11.9231 -0.0041  0.0394   0.0705   0.0897    0.1812   0.0000   443.1697       8.91823       14.4749      -9.14846      -4.63693       4.03647      -4.45846      -3.02668     -0.171696       1.07044     -0.284163     -0.128291    -0.0403875     0.0250324    0.00609143  -0.000438280       0.00000       0.00000       0.00000       0.00000       0.00000       0.00000       0.00000       0.00000       0.00000       0.00000       0.00000       0.00000       0.00000       0.00000       0.00000       0.00000       0.00000       0.00000       0.00000       0.00000       8.33354       9.91600       9.82655       8.38740       6.87556       5.22559       3.58178       2.14454       1.32498      0.668421      0.323165      0.142203     0.0578769     0.0177601    0.00461667   0.000821530       0.00000       0.00000       0.00000       0.00000       0.00000       0.00000       0.00000       0.00000       0.00000       0.00000       0.00000       0.00000       0.00000       0.00000       0.00000       0.00000       0.00000       0.00000       0.00000       0.00000
   8  16 2773.7707    2.9595  0.6983 12.5210 -0.0121  0.0349   0.1194   0.0748    0.1733   0.0000   442.7725      -3.77405       4.95346      -4.06711      -5.99548      -7.36205       7.44233      -2.42223     -0.599127     -0.704575      0.464927    -0.0233603     0.0198995     0.0298236  -0.000947258  -0.000912933       0.00000       0.00000       0.00000       0.00000       0.00000       0.00000       0.00000       0.00000       0.00000       0.00000       0.00000       0.00000       0.00000       0.00000       0.00000       0.00000       0.00000       0.00000       0.00000       0.00000       7.38854       8.39979       7.53296       7.94410       6.59005       4.28967       2.88941       2.04657       1.30214      0.750283      0.299549      0.133955     0.0410539     0.0146080    0.00402859   0.000809750       0.00000       0.00000       0.00000       0.00000       0.00000       0.00000       0.00000       0.00000       0.00000       0.00000       0.00000       0.00000       0.00000       0.00000       0.00000       0.00000       0.00000       0.00000       0.00000       0.00000
   8  17 2911.5599    3.4213  0.7794 12.7603 -0.0053  0.0338   0.1275   0.0821    0.1824   0.0000   443.1334       1.15421       21.2997      -6.88499      -7.19935      -4.88757       3.42627     -0.857622     -0.664408      0.556557      0.174512      0.181084     0.0447139    -0.0189681   6.16255e-05  -0.000565259       0.00000       0.00000       0.00000       0.00000       0.00000       0.00000       0.00000       0.00000       0.00000       0.00000       0.00000       0.00000       0.00000       0.00000       0.00000       0.00000       0.00000       0.00000       0.00000       0.00000       7.39199       8.24906       7.52399       7.20814       5.96369       4.36590       3.22012       1.95828       1.15231      0.592255      0.298872      0.117907     0.0438649     0.0126629    0.00354871   0.000672535       0.00000       0.00000       0.00000       0.00000       0.00000       0.00000       0.00000       0.00000       0.00000       0.00000       0.00000       0.00000       0.00000       0.00000       0.00000       0.00000       0.00000       0.00000       0.00000       0.00000
   8  18 3049.1978    3.8249  0.8257 13.2483 -0.0047  0.0334   0.1399   0.0906    0.1716   0.0000   439.0323       15.3735       10.7228      -11.9636      -10.7191      -3.54787       1.34068     -0.244731       2.31691     -0.668577     -0.634096      0.107048     0.0133457    0.00158728    0.00384352   0.000803429       0.00000       0.00000       0.00000       0.00000       0.00000       0.00000       0.00000       0.00000       0.00000       0.00000       0.00000       0.00000       0.00000       0.00000       0.00000       0.00000       0.00000       0.00000       0.00000       0.00000       6.36616       7.42116       6.88943       6.82473       5.51815       4.15533       2.84032       1.97496       1.15071      0.632391      0.309963      0.128081     0.0460259     0.0155306    0.00392390   0.000806548       0.00000       0.00000       0.00000       0.00000       0.00000       0.00000       0.00000       0.00000       0.00000       0.00000       0.00000       0.00000       0.00000       0.00000       0.00000       0.00000       0.00000       0.00000       0.00000       0.00000
   8  19 3186.8726    4.0310  1.0953 12.9944 -0.0074  0.0409   0.1323   0.1093    0.2352   0.0000   437.7246       16.2664       16.1990       11.2885      -7.06152       7.55065      -4.08298     0.0572828      0.390688     -0.431978     -0.337712     -0.144062     0.0281424    -0.0260314   -0.00543553   0.000282026       0.00000       0.00000       0.00000       0.00000       0.00000       0.00000       0.00000       0.00000       0.00000       0.00000       0.00000       0.00000       0.00000       0.00000       0.00000       0.00000       0.00000       0.00000       0.00000       0.00000       9.02101       9.33719       9.02581       7.36517       6.99457       5.98369       4.16622       2.60167       1.40083      0.700743      0.328317      0.143693     0.0558075     0.0190573    0.00442071   0.000688482       0.00000       0.00000       0.00000       0.00000       0.00000       0.00000       0.00000       0.00000       0.00000       0.00000       0.00000       0.00000       0.00000       0.00000       0.00000       0.00000       0.00000       0.00000       0.00000       0.00000
   8  20 3324.4364    3.5657  1.3272 13.1016 -0.0064  0.0504   0.1154   0.1228    0.1833   0.0000   434.9065       10.0861       6.72060      -18.2207      -6.40645      0.892414       8.65286      -7.03600     -0.126269     -0.720200     -0.457201     0.0836949    -0.0643714    -0.0139153   -0.00535425   0.000303315       0.00000       0.00000       0.00000       0.00000       0.00000       0.00000       0.00000       0.00000       0.00000       0.00000       0.00000       0.00000       0.00000       0.00000       0.00000       0.00000       0.00000       0.00000       0.00000       0.00000       9.27046       11.7692       11.9437       9.88156       8.60957       6.48026       3.93400       3.07361       1.57297      0.855338      0.484597      0.172926     0.0737208     0.0287823    0.00685179    0.00119141       0.00000       0.00000       0.00000       0.00000       0.00000       0.00000       0.00000       0.00000       0.00000       0.00000       0.00000       0.00000       0.00000       0.00000       0.00000       0.00000       0.00000       0.00000       0.00000       0.00000
   8  21 3462.4759    2.7546  2.2712 12.3395 -0.0027  0.0606   0.0673   0.1620    0.1255   0.0000   439.9126       17.6718       13.0103      -8.67502      -5.37275       10.2493      -6.39676     -0.902383     -0.922535      0.131430       1.43197     -0.549732     -0.131756     0.0102895   -0.00133897   -0.00131113       0.00000       0.00000       0.00000       0.00000       0.00000       0.00000       0.00000       0.00000       0.00000       0.00000       0.00000       0.00000       0.00000       0.00000       0.00000       0.00000       0.00000       0.00000       0.00000       0.00000       11.8953       13.6987       13.9899       12.6400       9.79659       7.76997       5.23261       3.26816       2.07989       1.07774      0.520483      0.231804     0.0944106     0.0286373    0.00715640    0.00134263       0.00000       0.00000       0.00000       0.00000       0.00000       0.00000       0.00000       0.00000       0.00000       0.00000       0.00000       0.00000       0.00000       0.00000       0.00000       0.00000       0.00000       0.00000       0.00000       0.00000
   8  22 3600.9541    2.4666  3.2992 11.3887 -0.0008  0.0720   0.0488   0.1850    0.1512   0.0000   411.6439       29.9371       30.6096       7.96485       7.82223      -20.8081      -5.92253       2.09069       3.59055      -3.01015      -1.40974      0.177023    -0.0556846    -0.0418405    0.00438518  -0.000479555       0.00000       0.00000       0.00000       0.00000       0.00000       0.00000       0.00000       0.00000       0.00000       0.00000       0.00000       0.00000       0.00000       0.00000       0.00000       0.00000       0.00000       0.00000       0.00000       0.00000       14.5318       17.6990       16.7135       15.4744       12.1440       9.24176       6.37006       4.07331       2.36565       1.26817      0.630877      0.267254      0.102555     0.0333628    0.00866267    0.00169663       0.00000       0.00000       0.00000       0.00000       0.00000       0.00000       0.00000       0.00000       0.00000       0.00000       0.00000       0.00000       0.00000       0.00000       0.00000       0.00000       0.00000       0.00000       0.00000       0.00000
   8  23 3739.4086    2.0557  5.0136 10.7804  0.0014  0.0916   0.0338   0.2495    0.1398   0.0000   427.4107      -15.6338       12.3726      -7.89393      -23.4709      0.785246      -3.45159      -1.96330       2.29540       1.99267      -1.64804     -0.467346     0.0280501     0.0430394    0.00473945   -0.00282511       0.00000       0.00000       0.00000       0.00000       0.00000       0.00000       0.00000       0.00000       0.00000       0.00000       0.00000       0.00000       0.00000       0.00000       0.00000       0.00000       0.00000       0.00000       0.00000       0.00000       18.2055       20.8187       20.5250       19.2478       15.7099       11.3402       7.96854       5.27519       3.12660       1.73524      0.830327      0.362132      0.129978     0.0426703     0.0113167    0.00199713       0.00000       0.00000       0.00000       0.00000       0.00000       0.00000       0.00000       0.00000       0.00000       0.00000       0.00000       0.00000       0.00000       0.00000       0.00000       0.00000       0.00000       0.00000       0.00000       0.00000
   8  24 3878.4658    1.7581  6.4250 10.5750 -0.0010  0.1088   0.0265   0.3020    0.1110   0.0000   431.1245      -1.36876       34.3077      -49.9799       14.3934       6.12669       1.29810      -5.80789     0.0618030      0.103459     -0.217413     -0.321486     -0.271762     0.0735487     0.0242796    0.00159241       0.00000       0.00000       0.00000       0.00000       0.00000       0.00000       0.00000       0.00000       0.00000       0.00000       0.00000       0.00000       0.00000       0.00000       0.00000       0.00000       0.00000       0.00000       0.00000       0.00000       20.5174       24.2540       24.4207       22.3729       17.6291       13.9641       9.87206       6.24562       3.65598       1.96899      0.998663      0.440003      0.171715     0.0547349     0.0139645    0.00257631       0.00000       0.00000       0.00000       0.00000       0.00000       0.00000       0.00000       0.00000       0.00000       0.00000       0.00000       0.00000       0.00000       0.00000       0.00000       0.00000       0.00000       0.00000       0.00000       0.00000
   8  25 4017.4316    1.4326  8.3918 10.2975 -0.0005  0.1361   0.0201   0.3637    0.0891   0.0000   422.5086       8.42643      -20.8086      -30.0013       5.05705       11.9544      -32.4500       2.29021      -5.12907       1.30775      0.246309      0.135391     0.0594396     0.0688554     0.0176885    0.00266200       0.00000       0.00000       0.00000       0.00000       0.00000       0.00000       0.00000       0.00000       0.00000       0.00000       0.00000       0.00000       0.00000       0.00000       0.00000       0.00000       0.00000       0.00000       0.00000       0.00000       26.8093       31.7058       31.0801       28.4255       23.0269       18.1863       12.3106       8.02357       4.78026       2.60365       1.20618      0.549963      0.209734     0.0697677     0.0173072    0.00317679       0.00000       0.00000       0.00000       0.00000       0.00000       0.00000       0.00000       0.00000       0.00000       0.00000       0.00000       0.00000       0.00000       0.00000       0.00000       0.00000       0.00000       0.00000       0.00000       0.00000
   9  10 1984.1535    0.5061  0.5377 10.1764 -0.0181  0.0535   0.0262   0.0725    0.0871   0.0000   435.4831      -8.76153       14.6858      -2.72851      -9.16014      -4.50354      -3.58701      0.711547      -1.38917      0.639455      0.208112    -0.0799644    -0.0885661     0.0186631    0.00430867     0.0119102   -0.00258956   9.56048e-05       0.00000       0.00000       0.00000       0.00000       0.00000       0.00000       0.00000       0.00000       0.00000       0.00000       0.00000       0.00000       0.00000       0.00000       0.00000       0.00000       0.00000       0.00000       9.00836       9.09270       12.8550       7.57145       7.55670       8.37997       3.82262       3.73121       2.84272      0.796851      0.757748      0.437986     0.0973706     0.0595590     0.0343002     0.0101811    0.00163865   0.000178904       0.00000       0.00000       0.00000       0.00000       0.00000       0.00000       0.00000       0.00000       0.00000       0.00000       0.00000       0.00000       0.00000       0.00000       0.00000       0.00000       0.00000       0.00000
   9  11 2125.0933    0.8081  0.5095 10.2868 -0.0003  0.0307   0.0341   0.0568    0.1096   0.0000   436.6284       9.06362       15.1936      -1.80315      -6.75492       4.42093       2.61095      -3.02350       1.28733     -0.713927     -0.243573     0.0283591    -0.0211915    -0.0174427   -0.00220078    0.00134459   0.000570020  -0.000152049       0.00000       0.00000       0.00000       0.00000       0.00000       0.00000       0.00000       0.00000       0.00000       0.00000       0.00000       0.00000       0.00000       0.00000       0.00000       0.00000       0.00000       0.00000       4.65189       6.43079       6.19070       5.69301       5.07595       3.67068       2.53101       1.90241       1.11404      0.779771      0.376356      0.204138     0.0828377     0.0382829     0.0116561    0.00455372    0.00110227   0.000192903       0.00000       0.00000       0.00000       0.00000       0.00000       0.00000       0.00000       0.00000       0.00000       0.00000       0.00000       0.00000       0.00000       0.00000       0.00000       0.00000       0.00000       0.00000
   9  12 2264.5822    1.0043  0.6461 10.8845 -0.0169  0.0371   0.0441   0.0722    0.1151   0.0000   436.4778       18.0098       13.7599      0.695884     -0.205784     -0.587057       1.72215     -0.570333     -0.594627      0.377858     0.0505452    -0.0158141     0.0200617     0.0194780     0.0463471  -0.000907317    0.00118492   9.57362e-06       0.00000       0.00000       0.00000       0.00000       0.00000       0.00000       0.00000       0.00000       0.00000       0.00000       0.00000       0.00000       0.00000       0.00000       0.00000       0.00000       0.00000       0.00000       5.52964       8.05447       6.83066       7.35315       5.05802       4.86254       2.79016       2.37665       1.19087      0.933177      0.370333      0.252442     0.0835243     0.0482361     0.0143451    0.00539241   0.000938498   0.000263758       0.00000       0.00000       0.00000       0.00000       0.00000       0.00000       0.00000       0.00000       0.00000       0.00000       0.00000       0.00000       0.00000       0.00000       0.00000       0.00000       0.00000       0.00000
   9  13 2402.3003    1.4332  0.8871 11.2240 -0.0002  0.0397   0.0501   0.0888    0.1612   0.0000   448.2112       8.03265       7.99543       2.89348       3.01082       4.04621     -0.946420      -6.06478      0.150962     -0.897644    -0.0765422    -0.0658944    -0.0494768     0.0206154    -0.0152081    0.00679812  -0.000156353   5.39285e-05       0.00000       0.00000       0.00000       0.00000       0.00000       0.00000       0.00000       0.00000       0.00000       0.00000       0.00000       0.00000       0.00000       0.00000       0.00000       0.00000       0.00000       0.00000       6.77396       8.23730       8.17508       7.27210       6.28543       5.51287       3.55852       2.55129       1.74364      0.890296      0.531451      0.238959      0.107675     0.0409372     0.0191656    0.00526238    0.00118473   0.000217983       0.00000       0.00000       0.00000       0.00000       0.00000       0.00000       0.00000       0.00000       0.00000       0.00000       0.00000       0.00000       0.00000       0.00000       0.00000       0.00000       0.00000       0.00000
   9  14 2539.5509    1.9011  0.8549 11.5517  0.0009  0.0339   0.0664   0.0824    0.1762   0.0000   437.6058      0.301231       12.6162       7.68013       7.85243      -3.76261      -6.99794      0.227754       1.17276       1.13623     -0.585608    -0.0628096     0.0542840    -0.0677304   -0.00425325   -0.00297815   -0.00219322   7.63610e-05       0.00000       0.00000       0.00000       0.00000       0.00000       0.00000       0.00000       0.00000       0.00000       0.00000       0.00000       0.00000       0.00000       0.00000       0.00000       0.00000       0.00000       0.00000       5.63317       6.81903       6.57177       6.51531       5.18973       4.30235       3.05800       2.12343       1.38505      0.797014      0.444491      0.223468     0.0995954     0.0399503     0.0144518    0.00423731    0.00102741   0.000196894       0.00000       0.00000       0.00000       0.00000       0.00000       0.00000       0.00000       0.00000       0.00000       0.00000       0.00000       0.00000       0.00000       0.00000       0.00000       0.00000       0.00000       0.00000
   9  15 2677.0684    2.4147  0.7165 12.1965 -0.0007  0.0300   0.0846   0.0720    0.1391   0.0000   440.0732       13.6778       20.1310       1.00058      0.193328      0.112404       3.17636      0.611484      0.285118     -0.386863    -0.0423448    -0.0900631    -0.0774765   -0.00265068    -0.0112509   0.000224277   0.000901480   5.57238e-05       0.00000       0.00000       0.00000       0.00000       0.00000       0.00000       0.00000       0.00000       0.00000       0.00000       0.00000       0.00000       0.00000       0.00000       0.00000       0.00000       0.00000       0.00000       5.63592       6.16555       5.93022       5.51720       4.81312       4.00422       3.27626       2.20916       1.30331      0.689556      0.385825      0.199758     0.0900716     0.0350856     0.0122002    0.00349820   0.000886224   0.000144098       0.00000       0.00000       0.00000       0.00000       0.00000       0.00000       0.00000       0.00000       0.00000       0.00000       0.00000       0.00000       0.00000       0.00000       0.00000       0.00000       0.00000       0.00000
   9  16 2815.2077    2.9708  0.7883 12.3792 -0.0042  0.0306   0.1081   0.0791    0.1792   0.0000   439.5400       11.8810       12.2072       4.83860       5.07959      -5.61440      -2.25450      -2.02975       2.37602     -0.436879     -0.587510    -0.0761940    -0.0654684     0.0417482    0.00426420    0.00111534    0.00132648  -0.000104409       0.00000       0.00000       0.00000       0.00000       0.00000       0.00000       0.00000       0.00000       0.00000       0.00000       0.00000       0.00000       0.00000       0.00000       0.00000       0.00000       0.00000       0.00000       5.72680       6.73921       6.76054       6.36899       5.07895       4.08916       2.77342       1.99508       1.22754      0.747408      0.387844      0.200665     0.0850453     0.0363647     0.0119887    0.00392518   0.000846941   0.000162438       0.00000       0.00000       0.00000       0.00000       0.00000       0.00000       0.00000       0.00000       0.00000       0.00000       0.00000       0.00000       0.00000       0.00000       0.00000       0.00000       0.00000       0.00000
   9  17 2953.5676    3.4928  0.7912 12.8437 -0.0180  0.0356   0.1341   0.0785    0.1726   0.0000   436.4579       16.4231       4.71125      -2.91801       5.54164       6.50650       4.84785      -2.34938       3.10801       1.33331     -0.425047      0.119621      0.112024   -0.00110235    -0.0242649    -0.0101216   -0.00215349  -2.06165e-05       0.00000       0.00000       0.00000       0.00000       0.00000       0.00000       0.00000       0.00000       0.00000       0.00000       0.00000       0.00000       0.00000       0.00000       0.00000       0.00000       0.00000       0.00000       5.75854       7.59680       7.26947       6.31971       5.46658       5.03920       3.23334       2.56692       1.39036      0.896956      0.423516      0.234557     0.0954302     0.0440017     0.0153477    0.00596988    0.00113947   0.000221446       0.00000       0.00000       0.00000       0.00000       0.00000       0.00000       0.00000       0.00000       0.00000       0.00000       0.00000       0.00000       0.00000       0.00000       0.00000       0.00000       0.00000       0.00000
   9  18 3091.5703    3.8518  0.8520 12.9779 -0.0001  0.0354   0.1320   0.0809    0.1839   0.0000   436.1068       10.2152       13.0829      -6.42997       10.8648       6.11461      -4.50798      -4.49633      0.629706      0.866777     -0.156988     -0.398595     0.0161995    -0.0150423    -0.0119405   -0.00412764    0.00254992  -0.000574820       0.00000       0.00000       0.00000       0.00000       0.00000       0.00000       0.00000       0.00000       0.00000       0.00000       0.00000       0.00000       0.00000       0.00000       0.00000       0.00000       0.00000       0.00000       5.69205       7.10024       6.41393       7.09063       4.89417       4.93507       3.21056       2.45614       1.39299      0.940364      0.428763      0.255783     0.0981723     0.0491495     0.0146606    0.00517497   0.000905458   0.000238437       0.00000       0.00000       0.00000       0.00000       0.00000       0.00000       0.00000       0.00000       0.00000       0.00000       0.00000       0.00000       0.00000       0.00000       0.00000       0.00000       0.00000       0.00000
   9  19 3229.6547    3.6772  1.1874 13.3426 -0.0024  0.0441   0.1107   0.1070    0.1684   0.0000   425.2749       32.7109       11.0831      -15.4588       5.83871      -6.63655      -3.49726     -0.545663      0.525166      0.434287     -0.149972     -0.142391      0.132395     0.0376906   -0.00981625    0.00492971   0.000802769  -0.000330849       0.00000       0.00000       0.00000       0.00000       0.00000       0.00000       0.00000       0.00000       0.00000       0.00000       0.00000       0.00000       0.00000       0.00000       0.00000       0.00000       0.00000       0.00000       7.68777       9.73126       8.67812       8.69935       6.83494       5.64418       4.27218       2.92114       1.75957      0.954612      0.576562      0.256794      0.138233     0.0462962     0.0178407    0.00506869    0.00130124   0.000270109       0.00000       0.00000       0.00000       0.00000       0.00000       0.00000       0.00000       0.00000       0.00000       0.00000       0.00000       0.00000       0.00000       0.00000       0.00000       0.00000       0.00000       0.00000
   9  20 3367.8111    3.1609  1.6775 12.5346 -0.0025  0.0495   0.0794   0.1181    0.1592   0.0000   445.1786       19.3345      -10.0387       7.94870      0.233133      -11.1526      -3.21836       1.09299      -3.45120      -2.31287      0.455411     0.0781290    -0.0276401    -0.0414404   -0.00699668   0.000595999   0.000654028  -0.000114148       0.00000       0.00000       0.00000       0.00000       0.00000       0.00000       0.00000       0.00000       0.00000       0.00000       0.00000       0.00000       0.00000       0.00000       0.00000       0.00000       0.00000       0.00000       8.35195       10.7794       10.7342       9.90773       7.87772       6.45766       4.48105       3.34497       1.83556       1.22546      0.603881      0.321721      0.147544     0.0631181     0.0200524    0.00728684    0.00155394   0.000300365       0.00000       0.00000       0.00000       0.00000       0.00000       0.00000       0.00000       0.00000       0.00000       0.00000       0.00000       0.00000       0.00000       0.00000       0.00000       0.00000       0.00000       0.00000
   9  21 3506.2849    2.7377  2.5495 12.1966  0.0007  0.0608   0.0583   0.1579    0.1107   0.0000   448.7563       6.16944       18.6862       10.1802      -9.55190      -4.46739      -7.53463       1.93845      -1.01939      -1.92904     -0.171660     -0.363198    -0.0270157     0.0174566   -0.00422389  -0.000437027   -0.00357874   0.000246730       0.00000       0.00000       0.00000       0.00000       0.00000       0.00000       0.00000       0.00000       0.00000       0.00000       0.00000       0.00000       0.00000       0.00000       0.00000       0.00000       0.00000       0.00000       10.4969       12.9435       12.6216       11.9694       9.96954       7.85745       5.87105       3.84484       2.55671       1.48669      0.813847      0.399541      0.184693     0.0741728     0.0271864    0.00785597    0.00205511   0.000355471       0.00000       0.00000       0.00000       0.00000       0.00000       0.00000       0.00000       0.00000       0.00000       0.00000       0.00000       0.00000       0.00000       0.00000       0.00000       0.00000       0.00000       0.00000
   9  22 3645.2610    2.3252  3.5213 11.5943 -0.0020  0.0714   0.0434   0.1825    0.1066   0.0000   425.2291       1.44942       13.5070       8.00906       9.49728      -14.8691      -5.69542      -1.30875      0.561488     0.0824331     -0.948378     0.0571904     -0.156004     0.0941123    -0.0103976     0.0125844   -0.00108514   0.000741022       0.00000       0.00000       0.00000       0.00000       0.00000       0.00000       0.00000       0.00000       0.00000       0.00000       0.00000       0.00000       0.00000       0.00000       0.00000       0.00000       0.00000       0.00000       12.5761       15.0004       15.3786       13.7851       11.8815       8.84837       6.80198       4.66346       2.84145       1.65492      0.919052      0.482047      0.213776     0.0860262     0.0300398    0.00934606    0.00235078   0.000374896       0.00000       0.00000       0.00000       0.00000       0.00000       0.00000       0.00000       0.00000       0.00000       0.00000       0.00000       0.00000       0.00000       0.00000       0.00000       0.00000       0.00000       0.00000
   9  23 3784.3178    1.8612  5.2614 11.1453 -0.0009  0.0954   0.0303   0.2423    0.0901   0.0000   448.9518       6.29918      -6.84250       9.52436       23.0342       23.1562      -7.28142      -4.65970      -3.84096      0.403532      -2.01759     -0.416204     -0.320526     -0.343964     0.0274287    0.00589228    0.00197194  -0.000443104       0.00000       0.00000       0.00000       0.00000       0.00000       0.00000       0.00000       0.00000       0.00000       0.00000       0.00000       0.00000       0.00000       0.00000       0.00000       0.00000       0.00000       0.00000       16.6636       19.9951       19.6135       18.6639       16.1254       12.1086       9.22852       6.03195       4.10613       2.40035       1.30691      0.664715      0.281830      0.120617     0.0414631     0.0120422    0.00326246   0.000534373       0.00000       0.00000       0.00000       0.00000       0.00000       0.00000       0.00000       0.00000       0.00000       0.00000       0.00000       0.00000       0.00000       0.00000       0.00000       0.00000       0.00000       0.00000
   9  24 3923.5736    1.5681  6.5950 10.7966 -0.0013  0.1078   0.0234   0.3031    0.0796   0.0000   457.3044      -9.41028       34.8657      -6.65315       2.20018       24.8242      -19.5601      -3.30779      -1.37447      -6.08003      0.447338      0.604773     -0.369284    -0.0960915     0.0396208    0.00353407   0.000891690   0.000875960       0.00000       0.00000       0.00000       0.00000       0.00000       0.00000       0.00000       0.00000       0.00000       0.00000       0.00000       0.00000       0.00000       0.00000       0.00000       0.00000       0.00000       0.00000       18.5843       22.8522       22.8055       20.7826       17.9171       14.0915       10.5397       7.03036       4.56549       2.70914       1.47487      0.711497      0.337176      0.135978     0.0493137     0.0147997    0.00374886   0.000614458       0.00000       0.00000       0.00000       0.00000       0.00000       0.00000       0.00000       0.00000       0.00000       0.00000       0.00000       0.00000       0.00000       0.00000       0.00000       0.00000       0.00000       0.00000
   9  25 4063.0049    1.3649  8.5787 10.3438 -0.0029  0.1312   0.0184   0.3521    0.0756   0.0000   444.6655       20.5623       33.3131      -21.2727       7.98186      -26.5648       18.5342       13.6695       5.76956       1.72824      0.191994      0.705160     0.0711925     -0.109982     0.0945319    -0.0349307    0.00507839   0.000151843       0.00000       0.00000       0.00000       0.00000       0.00000       0.00000       0.00000       0.00000       0.00000       0.00000       0.00000       0.00000       0.00000       0.00000       0.00000       0.00000       0.00000       0.00000       22.3320       27.1891       27.2725       25.6614       22.0073       16.9724       12.3175       8.61161       5.53385       3.32476       1.81858      0.914701      0.407870      0.165756     0.0590663     0.0184894    0.00456239   0.000760768       0.00000       0.00000       0.00000       0.00000       0.00000       0.00000       0.00000       0.00000       0.00000       0.00000       0.00000       0.00000       0.00000       0.00000       0.00000       0.00000       0.00000       0.00000
   9  26 4203.0122    1.1329 11.2060 10.1838  0.0010  0.1643   0.0148   0.4788    0.0628   0.0000   414.4964       13.3636      -17.4006      -35.7527       3.63196      -10.7111      -18.9260       1.92138       4.74452      -3.13928     -0.259215     -0.963583      0.851263      0.123464     -0.159965   -0.00402762    0.00361233   0.000821681       0.00000       0.00000       0.00000       0.00000       0.00000       0.00000       0.00000       0.00000       0.00000       0.00000       0.00000       0.00000       0.00000       0.00000       0.00000       0.00000       0.00000       0.00000       28.9883       36.3932       35.9728       33.0345       27.8647       21.9644       16.3462       11.0569       6.91539       4.16594       2.16962       1.13022      0.495442      0.215247     0.0741419     0.0232935    0.00574054   0.000952638       0.00000       0.00000       0.00000       0.00000       0.00000       0.00000       0.00000       0.00000       0.00000       0.00000       0.00000       0.00000       0.00000       0.00000       0.00000       0.00000       0.00000       0.00000
   9  27 4343.1105    0.9032 12.6058 10.1966 -0.0005  0.2068   0.0134   0.5783    0.0544   0.0000   411.0534      -48.9764       20.6574       27.5309       15.8772      -11.8445      -25.1358       4.66611       18.9673       1.72678      -5.72909     -0.189453      0.868566      0.326360    0.00340724     0.0217664   -0.00654926   0.000798286       0.00000       0.00000       0.00000       0.00000       0.00000       0.00000       0.00000       0.00000       0.00000       0.00000       0.00000       0.00000       0.00000       0.00000       0.00000       0.00000       0.00000       0.00000       34.4463       44.4817       44.0728       40.3008       35.1159       26.6479       20.5834       13.7487       8.93250       5.39874       2.91070       1.51035      0.675579      0.286927      0.100066     0.0307541    0.00780199    0.00123325       0.00000       0.00000       0.00000       0.00000       0.00000       0.00000       0.00000       0.00000       0.00000       0.00000       0.00000       0.00000       0.00000       0.00000       0.00000       0.00000       0.00000       0.00000
  10   9 1879.9684    0.4806  0.3109 10.0808 -0.0108  0.0264   0.0289   0.0568    0.0630   0.0000   435.1872       2.21506       13.1453      -2.13391      -2.27074      -3.92818      -3.85311      0.974543       1.78320      -1.21609      0.452141     -0.119600    -0.0469389     0.0142744     0.0248719    0.00929070  -0.000648040  -2.91291e-06  -0.000197491  -2.68087e-05       0.00000       0.00000       0.00000       0.00000       0.00000       0.00000       0.00000       0.00000       0.00000       0.00000       0.00000       0.00000       0.00000       0.00000       0.00000       0.00000       4.81318       5.60994       5.76555       5.67551       4.44350       3.59057       2.68179       1.64039       1.09027      0.829455      0.492712      0.213583      0.101223     0.0565830     0.0252576    0.00854103    0.00265144   0.000664207   0.000155746   2.47143e-05       0.00000       0.00000       0.00000       0.00000       0.00000       0.00000       0.00000       0.00000       0.00000       0.00000       0.00000       0.00000       0.00000       0.00000       0.00000       0.00000
  10  11 2162.9181    0.8035  0.6672 10.2850 -0.0138  0.0309   0.0335   0.0711    0.1243   0.0000   433.0395       1.98450       7.15146      0.399542       2.29388      -3.14298      -5.63790       3.34174      -2.53228     -0.390538      -1.21617     -0.140342    0.00726391    -0.0918273     0.0112078    0.00238083   -0.00523083  -0.000875814   3.11992e-05   2.22634e-05       0.00000       0.00000       0.00000       0.00000       0.00000       0.00000       0.00000       0.00000       0.00000       0.00000       0.00000       0.00000       0.00000       0.00000       0.00000       0.00000       4.98448       5.90134       5.83987       5.55541       4.54604       3.89261       3.43973       2.24231       1.53814      0.906171      0.557060      0.263748      0.130486     0.0711643     0.0306223     0.0113013    0.00363914   0.000924138   0.000243855   3.89242e-05       0.00000       0.00000       0.00000       0.00000       0.00000       0.00000       0.00000       0.00000       0.00000       0.00000       0.00000       0.00000       0.00000       0.00000       0.00000       0.00000
  10  12 2302.8578    1.1497  0.6604 11.1428 -0.0112  0.0303   0.0431   0.0715    0.1156   0.0000   434.7840     0.0884206       24.3973       4.34644     0.0292408     0.0485527       1.29083     -0.357076      -1.25896      0.537554     -0.116539     -0.251246      0.258888     0.0801745    -0.0512971   -0.00349183  -0.000206874  -9.89927e-05   8.41281e-05  -4.93932e-05       0.00000       0.00000       0.00000       0.00000       0.00000       0.00000       0.00000       0.00000       0.00000       0.00000       0.00000       0.00000       0.00000       0.00000       0.00000       0.00000       4.77182       5.79921       5.93196       5.51090       4.43118       3.89094       3.32164       2.06653       1.47328      0.889662      0.543338      0.263396      0.129948     0.0710248     0.0310834     0.0120469    0.00391835   0.000960361   0.000256449   4.07689e-05       0.00000       0.00000       0.00000       0.00000       0.00000       0.00000       0.00000       0.00000       0.00000       0.00000       0.00000       0.00000       0.00000       0.00000       0.00000       0.00000
  10  13 2440.7624    1.5024  0.8775 11.4490 -0.0238  0.0357   0.0512   0.0797    0.1517   0.0000   438.4592      0.210834      -2.71845      -1.62559      -13.0172       1.77241       9.20613       6.78647     -0.669284      0.236407      0.599510      0.661206     0.0809856    -0.0677736     0.0143208    -0.0113117   -0.00656354   0.000328035   0.000107089  -3.25033e-05       0.00000       0.00000       0.00000       0.00000       0.00000       0.00000       0.00000       0.00000       0.00000       0.00000       0.00000       0.00000       0.00000       0.00000       0.00000       0.00000       5.81519       7.77866       7.67322       7.17031       5.97583       4.41459       3.66514       2.37050       1.50698      0.992002      0.566460      0.316973      0.146154     0.0770176     0.0313169     0.0124673    0.00382829    0.00114229   0.000298920   4.74813e-05       0.00000       0.00000       0.00000       0.00000       0.00000       0.00000       0.00000       0.00000       0.00000       0.00000       0.00000       0.00000       0.00000       0.00000       0.00000       0.00000
  10  14 2578.6192    1.9479  0.9390 11.7503 -0.0058  0.0331   0.0610   0.0814    0.1682   0.0000   431.2561       5.20688       16.9855       5.87020      -4.09112      -3.78075     -0.515842       1.64251       2.85457       1.72828       1.38884      0.260763      0.110679     0.0236918    -0.0125226   -0.00474299   -0.00307721  -0.000335580  -3.64464e-05  -4.47170e-05       0.00000       0.00000       0.00000       0.00000       0.00000       0.00000       0.00000       0.00000       0.00000       0.00000       0.00000       0.00000       0.00000       0.00000       0.00000       0.00000       5.20457       6.45468       6.40984       6.08827       5.22225       4.27044       3.28935       2.40999       1.57882      0.955294      0.603178      0.296897      0.162875     0.0737497     0.0327162     0.0111266    0.00418271    0.00117221   0.000275709   4.57623e-05       0.00000       0.00000       0.00000       0.00000       0.00000       0.00000       0.00000       0.00000       0.00000       0.00000       0.00000       0.00000       0.00000       0.00000       0.00000       0.00000
  10  15 2717.0383    2.5554  0.8401 12.2148 -0.0077  0.0310   0.0828   0.0757    0.1505   0.0000   439.3710       1.03809       12.0145       5.97664      -1.00294       2.35898       4.23205      -2.13108      0.804601      0.521568      0.995253     -0.228193    -0.0521263     0.0123838    -0.0577387    -0.0193858    0.00364657  -0.000361988   5.15712e-05  -1.10072e-05       0.00000       0.00000       0.00000       0.00000       0.00000       0.00000       0.00000       0.00000       0.00000       0.00000       0.00000       0.00000       0.00000       0.00000       0.00000       0.00000       4.47015       5.58925       5.73481       5.50139       4.56390       3.82886       2.77525       2.12942       1.33639      0.881601      0.517387      0.284795      0.145912     0.0701769     0.0303084     0.0114330    0.00380304    0.00115813   0.000245017   4.43600e-05       0.00000       0.00000       0.00000       0.00000       0.00000       0.00000       0.00000       0.00000       0.00000       0.00000       0.00000       0.00000       0.00000       0.00000       0.00000       0.00000
  10  17 2994.5347    3.6736  0.8203 13.0745 -0.0004  0.0447   0.1178   0.0745    0.1490   0.0000   431.8680       3.08509       10.6926       6.22569      -5.22271       2.46020      -2.28156      -2.06184       1.42983     -0.798766    -0.0272835    0.00191673     -0.126605     -0.153417    -0.0171257     0.0113058   -0.00220086  -0.000600753   7.00754e-05  -6.22683e-06       0.00000       0.00000       0.00000       0.00000       0.00000       0.00000       0.00000       0.00000       0.00000       0.00000       0.00000       0.00000       0.00000       0.00000       0.00000       0.00000       8.56159       7.47155       6.29089       8.02257       8.66378       6.95433       3.58162       2.18912       2.38608       1.82336       1.13501      0.580154      0.249498     0.0880568     0.0327243     0.0133261    0.00469395    0.00112346   0.000240956   3.99011e-05       0.00000       0.00000       0.00000       0.00000       0.00000       0.00000       0.00000       0.00000       0.00000       0.00000       0.00000       0.00000       0.00000       0.00000       0.00000       0.00000
  10  18 3132.9898    3.9691  0.8799 13.3666  0.0033  0.0327   0.1236   0.0766    0.1483   0.0000   436.0330       15.5726       9.22126      -1.62574      0.118125      -8.64796      0.166728      -2.28336       2.85534     0.0753916     -0.554227     -0.199006    -0.0757926     0.0573466    -0.0371987    -0.0240708   -0.00310311   0.000272079   0.000192488  -2.69306e-06       0.00000       0.00000       0.00000       0.00000       0.00000       0.00000       0.00000       0.00000       0.00000       0.00000       0.00000       0.00000       0.00000       0.00000       0.00000       0.00000       5.67814       7.25427       7.62390       6.78391       5.70147       4.38685       3.16576       2.20673       1.48067      0.880481      0.533340      0.291109      0.144069     0.0719762     0.0287600     0.0114583    0.00401526    0.00114857   0.000262032   4.05303e-05       0.00000       0.00000       0.00000       0.00000       0.00000       0.00000       0.00000       0.00000       0.00000       0.00000       0.00000       0.00000       0.00000       0.00000       0.00000       0.00000
  10  19 3271.4563    3.4682  1.1714 13.5361 -0.0015  0.0392   0.1065   0.1081    0.1452   0.0000   450.6771       13.9808      -2.85048       5.40838      -7.47787      -7.22315       5.26519       2.25263     -0.906593     -0.255893     -0.556655     -0.302995     -0.120900     0.0869559    -0.0286913   -0.00909303   -0.00396723  -0.000289262  -0.000347367   6.76809e-06       0.00000       0.00000       0.00000       0.00000       0.00000       0.00000       0.00000       0.00000       0.00000       0.00000       0.00000       0.00000       0.00000       0.00000       0.00000       0.00000       5.94237       7.52177       7.15380       7.06284       5.73165       5.27727       3.80629       2.92384       1.86911       1.16492      0.688911      0.370599      0.184309     0.0916923     0.0369899     0.0143637    0.00491614    0.00144968   0.000301102   5.87920e-05       0.00000       0.00000       0.00000       0.00000       0.00000       0.00000       0.00000       0.00000       0.00000       0.00000       0.00000       0.00000       0.00000       0.00000       0.00000       0.00000
  10  20 3410.2011    3.1063  1.8479 12.4500  0.0026  0.0507   0.0701   0.1217    0.1342   0.0000   438.0233      -3.78036       5.10609       17.3177      -5.12339      -15.4267      0.882261       2.52861      0.330237     -0.714299     0.0410736      0.464153      0.151341    0.00156487    -0.0358137    0.00578999   0.000639761   -0.00194560   0.000511835  -7.02443e-05       0.00000       0.00000       0.00000       0.00000       0.00000       0.00000       0.00000       0.00000       0.00000       0.00000       0.00000       0.00000       0.00000       0.00000       0.00000       0.00000       7.57508       9.41650       9.35839       8.87303       7.98605       6.08346       5.16780       3.49130       2.36595       1.47492      0.877003      0.470713      0.229404      0.118964     0.0475790     0.0186153    0.00599894    0.00174593   0.000466870   7.14183e-05       0.00000       0.00000       0.00000       0.00000       0.00000       0.00000       0.00000       0.00000       0.00000       0.00000       0.00000       0.00000       0.00000       0.00000       0.00000       0.00000
  10  21 3549.0927    2.6467  2.5956 12.0457 -0.0044  0.0566   0.0529   0.1501    0.1066   0.0000   442.2155       15.3395       25.8951       9.61815      -5.09749      -2.18647       12.9159      -5.09768      -1.65012      -1.61439     -0.612986     -0.504609    -0.0598312     0.0638039     0.0166825    -0.0492580    0.00203248  -0.000574366  -0.000331394   4.07012e-05       0.00000       0.00000       0.00000       0.00000       0.00000       0.00000       0.00000       0.00000       0.00000       0.00000       0.00000       0.00000       0.00000       0.00000       0.00000       0.00000       9.08635       10.7039       10.8397       10.4211       9.18073       7.28148       5.61931       4.10340       2.71568       1.68179       1.04756      0.543792      0.288738      0.133317     0.0569868     0.0200093    0.00713283    0.00199211   0.000463102   7.37835e-05       0.00000       0.00000       0.00000       0.00000       0.00000       0.00000       0.00000       0.00000       0.00000       0.00000       0.00000       0.00000       0.00000       0.00000       0.00000       0.00000
  10  22 3688.5360    2.1594  3.9064 11.4541  0.0005  0.0735   0.0364   0.1868    0.0881   0.0000   421.8284       30.7196       14.4400       20.9578       19.2087      -7.09285      -13.1630      -5.61403       2.08224      0.946807      -3.67125     -0.330362     -0.277487    -0.0337086    -0.0380696    -0.0111087     0.0185284    0.00369098  -0.000449619  -9.26697e-06       0.00000       0.00000       0.00000       0.00000       0.00000       0.00000       0.00000       0.00000       0.00000       0.00000       0.00000       0.00000       0.00000       0.00000       0.00000       0.00000       11.6560       14.6368       14.4907       13.5295       11.7471       9.64856       7.37671       5.40545       3.48914       2.20282       1.23117      0.709367      0.345584      0.167188     0.0676375     0.0274639    0.00885794    0.00274579   0.000625335   0.000103454       0.00000       0.00000       0.00000       0.00000       0.00000       0.00000       0.00000       0.00000       0.00000       0.00000       0.00000       0.00000       0.00000       0.00000       0.00000       0.00000
  10  23 3828.0619    1.7846  5.6695 11.0418 -0.0029  0.0935   0.0267   0.2506    0.0786   0.0000   473.1387       48.9664      0.533528      -4.87233       15.6322      -1.99873      -1.88829       7.79819       4.49653       4.43645      -1.02253      -1.29005     -0.649965     0.0155169     0.0254006     0.0185704    -0.0154839   -0.00209782   0.000501070   0.000200232       0.00000       0.00000       0.00000       0.00000       0.00000       0.00000       0.00000       0.00000       0.00000       0.00000       0.00000       0.00000       0.00000       0.00000       0.00000       0.00000       14.8875       18.1967       18.1565       17.2958       15.0111       12.3676       9.35440       6.70473       4.41661       2.89195       1.70867      0.904562      0.449109      0.217853     0.0915550     0.0348770     0.0115599    0.00341807   0.000782580   0.000128485       0.00000       0.00000       0.00000       0.00000       0.00000       0.00000       0.00000       0.00000       0.00000       0.00000       0.00000       0.00000       0.00000       0.00000       0.00000       0.00000
  10  24 3967.5161    1.4847  7.2634 10.7776 -0.0024  0.1118   0.0209   0.3150    0.0667   0.0000   441.3200       8.99745       18.6305      -13.6853       6.73458       19.9431       4.95690      -8.89634      -4.54710      -1.13633      -1.79493      -2.06738     -0.286461     -0.144240     -0.185746    -0.0523133   -0.00223678    0.00327996   -0.00107989  -0.000272213       0.00000       0.00000       0.00000       0.00000       0.00000       0.00000       0.00000       0.00000       0.00000       0.00000       0.00000       0.00000       0.00000       0.00000       0.00000       0.00000       17.5519       21.5105       21.7316       20.9072       18.2979       14.2758       11.4028       7.78625       5.43130       3.39846       2.04929       1.08874      0.580294      0.253292      0.116018     0.0416008     0.0144095    0.00399017    0.00101011   0.000154140       0.00000       0.00000       0.00000       0.00000       0.00000       0.00000       0.00000       0.00000       0.00000       0.00000       0.00000       0.00000       0.00000       0.00000       0.00000       0.00000
  10  25 4107.7148    1.2847  9.5898 10.3634 -0.0016  0.1347   0.0162   0.3849    0.0624   0.0000   438.4697       25.7925       28.1210       25.6154       26.7389      -3.95227      -2.44383       5.42893       13.8370       1.79596       1.90127      0.691934      -1.26849     -0.168980     -0.226285    -0.0320403    -0.0106793     0.0102306  -7.30925e-05   0.000252185       0.00000       0.00000       0.00000       0.00000       0.00000       0.00000       0.00000       0.00000       0.00000       0.00000       0.00000       0.00000       0.00000       0.00000       0.00000       0.00000       21.2062       25.8398       25.5531       24.8903       21.5290       17.7931       13.7138       9.78688       6.67425       4.26487       2.47309       1.39343      0.691496      0.329775      0.136497     0.0539724     0.0174495    0.00500144    0.00115573   0.000189643       0.00000       0.00000       0.00000       0.00000       0.00000       0.00000       0.00000       0.00000       0.00000       0.00000       0.00000       0.00000       0.00000       0.00000       0.00000       0.00000
  10  26 4247.8416    1.0315 11.5398 10.3349 -0.0062  0.1746   0.0137   0.4913    0.0522   0.0000   480.1529       15.0341      -49.4006      -28.2625       31.5991      -17.9009      -22.5140      -27.5760       7.15800       3.44384      -4.40878      -3.33821      -1.37232      0.166169      0.185648    -0.0650871    -0.0445640     0.0173755   -0.00246772  -1.74746e-05       0.00000       0.00000       0.00000       0.00000       0.00000       0.00000       0.00000       0.00000       0.00000       0.00000       0.00000       0.00000       0.00000       0.00000       0.00000       0.00000       26.2661       33.2797       32.5817       31.6173       27.7293       23.1678       17.7443       12.6797       8.81967       5.44787       3.25755       1.77879      0.917090      0.413841      0.180419     0.0688553     0.0241441    0.00680697    0.00160878   0.000259985       0.00000       0.00000       0.00000       0.00000       0.00000       0.00000       0.00000       0.00000       0.00000       0.00000       0.00000       0.00000       0.00000       0.00000       0.00000       0.00000
  11  10 2057.9310    0.6486  0.4743 10.3676 -0.0017  0.0280   0.0274   0.0538    0.0768   0.0000   436.0295       4.54462       7.09051     -0.391621       1.46989       3.52015      -2.62997      -2.66411       2.25131    -0.0254814     -0.880920      0.426386     0.0686731    -0.0752554    -0.0396483    0.00759766    0.00294608   -0.00156003   0.000188318   0.000673543  -2.46065e-05  -1.40597e-05       0.00000       0.00000       0.00000       0.00000       0.00000       0.00000       0.00000       0.00000       0.00000       0.00000       0.00000       0.00000       0.00000       0.00000       3.90737       5.05005       5.58318       4.87164       4.24187       3.77625       2.61165       1.92579       1.40333      0.872371      0.557890      0.347339      0.167291     0.0885823     0.0454795     0.0175973    0.00761512    0.00323259    0.00105200   0.000288043   5.63124e-05   8.80602e-06       0.00000       0.00000       0.00000       0.00000       0.00000       0.00000       0.00000       0.00000       0.00000       0.00000       0.00000       0.00000       0.00000       0.00000
  11  11 2199.7667    0.8822  0.6784 10.6454 -0.0051  0.0314   0.0315   0.0729    0.1149   0.0000   432.1435     -0.919308       9.19104       9.21120      -12.3264      -5.19026     0.0486268       1.88289     -0.445016     -0.442196      0.291667    -0.0988534    -0.0302955     0.0949823    -0.0362105     0.0113934    0.00254033    0.00115263   -0.00172139  -0.000128234  -7.11105e-05   3.48134e-06       0.00000       0.00000       0.00000       0.00000       0.00000       0.00000       0.00000       0.00000       0.00000       0.00000       0.00000       0.00000       0.00000       0.00000       4.45738       5.08970       5.56836       5.13869       4.73756       4.45793       2.79954       2.15814       1.65030       1.07423      0.756044      0.439872      0.226867      0.111371     0.0562089     0.0212804    0.00922258    0.00362298    0.00132879   0.000311572   5.76843e-05   9.49210e-06       0.00000       0.00000       0.00000       0.00000       0.00000       0.00000       0.00000       0.00000       0.00000       0.00000       0.00000       0.00000       0.00000       0.00000
  11  12 2339.9976    1.2940  0.7503 10.6424 -0.0022  0.0320   0.0425   0.0719    0.1668   0.0000   437.0456       10.3952       11.6029      -3.28329      -4.45206       5.13080     -0.668307     -0.204489      -1.78859      0.874327     -0.267173     -0.273226     0.0982225     -0.119732     0.0163360     0.0109470     0.0101005   -0.00388260  -0.000576157   0.000236799   4.59261e-05  -5.94851e-06       0.00000       0.00000       0.00000       0.00000       0.00000       0.00000       0.00000       0.00000       0.00000       0.00000       0.00000       0.00000       0.00000       0.00000       4.07281       5.43666       5.18960       5.15793       4.81872       3.50505       3.22605       2.17940       1.78567      0.993121      0.692789      0.413307      0.207990      0.130917     0.0535080     0.0272695    0.00861780    0.00372602    0.00113883   0.000290010   8.05746e-05   1.13453e-05       0.00000       0.00000       0.00000       0.00000       0.00000       0.00000       0.00000       0.00000       0.00000       0.00000       0.00000       0.00000       0.00000       0.00000
  11  14 2616.9780    2.0494  0.9592 12.1100 -0.0046  0.0342   0.0626   0.0839    0.1456   0.0000   439.8985       4.73775       22.4297      -3.44476      -2.88787      -3.82325       2.85290      0.832045       1.37979     -0.207159      -1.81250     0.0422496    -0.0168706    -0.0141105    -0.0475304    -0.0499115   -0.00737220   -0.00369216   -0.00102830  -5.58280e-06  -5.09643e-05  -1.53880e-05       0.00000       0.00000       0.00000       0.00000       0.00000       0.00000       0.00000       0.00000       0.00000       0.00000       0.00000       0.00000       0.00000       0.00000       5.37368       6.55150       6.62584       6.47871       5.49311       4.61910       3.43759       2.60384       1.76174       1.20819      0.709207      0.439113      0.234775      0.128369     0.0536626     0.0266187    0.00951829    0.00379119    0.00109986   0.000319648   6.22329e-05   1.07067e-05       0.00000       0.00000       0.00000       0.00000       0.00000       0.00000       0.00000       0.00000       0.00000       0.00000       0.00000       0.00000       0.00000       0.00000
  11  15 2756.1431    2.7470  0.8187 12.2877  0.0020  0.0283   0.0841   0.0684    0.1533   0.0000   429.7506       3.39068       15.8477       1.45405     -0.199530      -1.43196      -5.62521     -0.259641       3.27690      -1.15417     0.0104017      0.474740    -0.0723457    -0.0202466    -0.0437304     0.0253488    0.00441741   0.000923832   0.000490063  -2.04636e-05   3.53986e-05   2.81786e-06       0.00000       0.00000       0.00000       0.00000       0.00000       0.00000       0.00000       0.00000       0.00000       0.00000       0.00000       0.00000       0.00000       0.00000       4.39800       5.18796       5.10030       4.83448       4.37868       3.86493       3.00277       2.24154       1.55728       1.05874      0.633139      0.385130      0.191026      0.100481     0.0460747     0.0202209    0.00771185    0.00304638   0.000908842   0.000263249   5.31827e-05   8.65182e-06       0.00000       0.00000       0.00000       0.00000       0.00000       0.00000       0.00000       0.00000       0.00000       0.00000       0.00000       0.00000       0.00000       0.00000
  11  16 2895.4739    3.4629  0.7759 12.8942 -0.0113  0.0318   0.1161   0.0664    0.1372   0.0000   433.4191      -5.42148       12.3130      -1.22687       7.61584      -3.30830      -4.09499      -3.24178      -1.89841      0.133923      0.112968      0.145246     -0.327792      0.253001    -0.0787417     0.0336981  -0.000702743   -0.00219142   0.000995633   0.000103194  -4.77760e-05   3.16967e-06       0.00000       0.00000       0.00000       0.00000       0.00000       0.00000       0.00000       0.00000       0.00000       0.00000       0.00000       0.00000       0.00000       0.00000       4.28875       5.56270       4.42895       5.59241       4.42279       4.30963       2.79801       2.33841       1.58010       1.17674      0.700808      0.441646      0.239535      0.124038     0.0508813     0.0242566    0.00886069    0.00343774   0.000989410   0.000299190   5.37473e-05   1.33246e-05       0.00000       0.00000       0.00000       0.00000       0.00000       0.00000       0.00000       0.00000       0.00000       0.00000       0.00000       0.00000       0.00000       0.00000
  11  17 3034.5472    3.8232  0.8482 13.0402 -0.0060  0.0294   0.1178   0.0705    0.1554   0.0000   438.7611       13.6232       14.7097      -2.55905      -6.39363      -2.64366      -1.79711      -4.99305       3.67562      -1.72717      0.253451     -0.197497      0.299126     -0.145711    -0.0626974     0.0135739    0.00884249   -0.00125698   -0.00205121   0.000418852   4.16150e-05  -9.86360e-07       0.00000       0.00000       0.00000       0.00000       0.00000       0.00000       0.00000       0.00000       0.00000       0.00000       0.00000       0.00000       0.00000       0.00000       4.22657       4.96074       4.77929       5.07708       4.48307       3.72458       2.97667       2.18841       1.61178       1.03345      0.689056      0.373861      0.231314      0.107277     0.0552025     0.0216008    0.00977142    0.00295453    0.00106082   0.000248689   6.10599e-05   9.89408e-06       0.00000       0.00000       0.00000       0.00000       0.00000       0.00000       0.00000       0.00000       0.00000       0.00000       0.00000       0.00000       0.00000       0.00000
  11  19 3312.3555    3.4714  1.5024 12.8663 -0.0046  0.0416   0.0862   0.1088    0.1418   0.0000   433.9608       18.5262       22.9033       1.94752      -4.09564      -15.9612      -8.38637       2.92858      0.139140      -3.83780      -1.05913      0.444196     0.0215685    -0.0250267     0.0915838     0.0169766     0.0282088   -0.00283590   0.000473172   0.000204898   1.13930e-05   6.42236e-06       0.00000       0.00000       0.00000       0.00000       0.00000       0.00000       0.00000       0.00000       0.00000       0.00000       0.00000       0.00000       0.00000       0.00000       6.77428       8.24915       8.52897       8.38384       6.94423       5.56922       4.33138       3.27686       2.30718       1.43161      0.857562      0.509412      0.297942      0.160517     0.0725729     0.0322367     0.0121907    0.00436450    0.00136905   0.000355767   7.67434e-05   1.22746e-05       0.00000       0.00000       0.00000       0.00000       0.00000       0.00000       0.00000       0.00000       0.00000       0.00000       0.00000       0.00000       0.00000       0.00000
  11  20 3451.6875    2.9239  1.9908 12.6816 -0.0076  0.0504   0.0647   0.1285    0.1034   0.0000   436.2365       20.5175       14.0384      -4.47189       4.08472       4.33050       6.47566      -3.48843      -2.43729      -1.13266      -1.12877      0.976860      0.270475     -0.240718     0.0752276  -0.000547380     0.0171576   -0.00591635   0.000831048  -0.000862068   3.06305e-06   2.80986e-05       0.00000       0.00000       0.00000       0.00000       0.00000       0.00000       0.00000       0.00000       0.00000       0.00000       0.00000       0.00000       0.00000       0.00000       6.96474       8.74349       8.44080       8.49642       7.02575       6.55086       5.28074       3.92242       2.76105       1.82608       1.09584      0.644192      0.346909      0.181752     0.0832716     0.0389882     0.0155264    0.00578724    0.00177893   0.000483357   0.000106208   1.85644e-05       0.00000       0.00000       0.00000       0.00000       0.00000       0.00000       0.00000       0.00000       0.00000       0.00000       0.00000       0.00000       0.00000       0.00000
  11  21 3591.0960    2.4749  3.2253 11.6644 -0.0032  0.0636   0.0417   0.1565    0.0892   0.0000   448.6333       7.24969       13.0347       5.50957       10.2441       6.42440      -5.16491      -14.0536      0.749477       2.72090       1.12246       1.07854      0.200783     0.0996659    -0.0806726     0.0351806    -0.0155096     0.0141412   -0.00382777  -0.000360944  -0.000131388   6.67085e-06       0.00000       0.00000       0.00000       0.00000       0.00000       0.00000       0.00000       0.00000       0.00000       0.00000       0.00000       0.00000       0.00000       0.00000       8.61254       11.4274       10.9728       10.7136       9.59180       8.02930       6.50518       4.87387       3.37330       2.22443       1.39106      0.784236      0.451581      0.214875      0.110731     0.0447156     0.0199924    0.00667114    0.00230680   0.000632521   0.000148173   2.35104e-05       0.00000       0.00000       0.00000       0.00000       0.00000       0.00000       0.00000       0.00000       0.00000       0.00000       0.00000       0.00000       0.00000       0.00000
  11  22 3730.9032    2.0488  4.7902 11.2483  0.0009  0.0783   0.0294   0.2068    0.0720   0.0000   438.9153      -5.72883       1.46979      -10.1273      -6.63161      -1.70367      -11.5729      -3.28862       2.30728      0.112731      -3.59637      -1.05370      0.969810      0.121962    -0.0407075    -0.0278608    -0.0288258   -0.00260794    0.00112577  -2.10646e-05   5.98569e-05   8.89886e-06       0.00000       0.00000       0.00000       0.00000       0.00000       0.00000       0.00000       0.00000       0.00000       0.00000       0.00000       0.00000       0.00000       0.00000       11.1259       13.8943       13.5974       13.4717       11.6712       10.2730       8.14421       5.91479       4.27010       2.84806       1.74973       1.02539      0.563777      0.290683      0.129971     0.0606649     0.0241975    0.00898317    0.00278008   0.000746290   0.000169015   2.74646e-05       0.00000       0.00000       0.00000       0.00000       0.00000       0.00000       0.00000       0.00000       0.00000       0.00000       0.00000       0.00000       0.00000       0.00000
  11  23 3870.7928    1.7238  6.3890 10.7741 -0.0017  0.0937   0.0226   0.2536    0.0725   0.0000   433.2442       29.9239       14.6644      -8.74637      -8.74156      0.125227       5.40541      -5.62999      -3.93583      -4.95952      -2.36674       1.56693     -0.449533      0.181632      0.186981     0.0895902    -0.0393668     0.0152182    0.00173419   0.000570701   0.000331287  -3.04687e-05       0.00000       0.00000       0.00000       0.00000       0.00000       0.00000       0.00000       0.00000       0.00000       0.00000       0.00000       0.00000       0.00000       0.00000       13.1434       16.4693       16.6993       16.1242       14.4542       12.0072       9.59833       7.14247       5.07780       3.37411       2.03232       1.22082      0.678219      0.356833      0.160251     0.0740365     0.0288345     0.0108612    0.00338329   0.000950894   0.000212283   3.20738e-05       0.00000       0.00000       0.00000       0.00000       0.00000       0.00000       0.00000       0.00000       0.00000       0.00000       0.00000       0.00000       0.00000       0.00000
  11  24 4011.0214    1.4582  8.0544 10.5096 -0.0013  0.1103   0.0181   0.3041    0.0664   0.0000   443.4944       10.4450       54.0170      -16.4386      -8.22514      -31.7488     -0.988312      -11.6495       8.16309      -3.69463      -1.36408       2.07157     -0.236919      0.596803      0.199685     -0.121606     0.0496769   -0.00305377   -0.00273256   -0.00147387  -0.000429103  -8.03848e-06       0.00000       0.00000       0.00000       0.00000       0.00000       0.00000       0.00000       0.00000       0.00000       0.00000       0.00000       0.00000       0.00000       0.00000       15.6706       19.2501       20.0271       19.4085       17.0617       14.1884       11.4088       8.31012       5.82501       3.94210       2.51120       1.45852      0.807182      0.407266      0.203926     0.0882956     0.0366220     0.0127305    0.00408336    0.00111117   0.000247723   3.68192e-05       0.00000       0.00000       0.00000       0.00000       0.00000       0.00000       0.00000       0.00000       0.00000       0.00000       0.00000       0.00000       0.00000       0.00000
  11  25 4151.3650    1.1955  9.6200 10.4416 -0.0034  0.1340   0.0148   0.3831    0.0546   0.0000   461.6886       37.9537      -2.77104      -78.9405      -24.8166       35.7491       5.49417      -23.0471      -9.60196      -8.78176       1.84680      0.461134     -0.620211     -0.485231     -0.123899     0.0129619   -0.00829236     0.0107991  -0.000428504   -0.00206236   0.000215442  -4.34453e-05       0.00000       0.00000       0.00000       0.00000       0.00000       0.00000       0.00000       0.00000       0.00000       0.00000       0.00000       0.00000       0.00000       0.00000       18.6289       22.9197       23.9093       23.0501       20.7859       17.1264       13.7654       10.2827       7.13587       4.88902       3.10484       1.81346       1.01448      0.520869      0.250602      0.112222     0.0452745     0.0159713    0.00514039    0.00142024   0.000310241   4.54027e-05       0.00000       0.00000       0.00000       0.00000       0.00000       0.00000       0.00000       0.00000       0.00000       0.00000       0.00000       0.00000       0.00000       0.00000
  11  26 4292.2660    1.0143 12.4435 10.2411 -0.0013  0.1732   0.0126   0.4877    0.0502   0.0000   387.8633       8.90063       32.3861       14.0843       4.56213      -2.69281      -24.8396      -22.2898      -12.0500       3.36951     -0.749500      -3.72055      0.816043      0.903620     0.0181830      0.315248     0.0277368    -0.0268404   -0.00446684   -0.00162581  -0.000642280   3.69147e-05       0.00000       0.00000       0.00000       0.00000       0.00000       0.00000       0.00000       0.00000       0.00000       0.00000       0.00000       0.00000       0.00000       0.00000       23.9740       30.4845       31.0423       29.7962       26.7715       22.2488       18.1172       13.4762       9.62976       6.33667       4.03392       2.36354       1.33221      0.687738      0.333344      0.147340     0.0595643     0.0212587    0.00686409    0.00184509   0.000412359   6.06860e-05       0.00000       0.00000       0.00000       0.00000       0.00000       0.00000       0.00000       0.00000       0.00000       0.00000       0.00000       0.00000       0.00000       0.00000
  11  27 4432.6567    0.8034 15.0377 10.2296 -0.0032  0.2385   0.0108   0.6572    0.0436   0.0000   469.5715       109.500       10.8247      -67.1863      -12.5299       23.9254       17.7815      -7.50576       6.13146      -7.60027      -7.20071      0.963931       3.45255     0.0814743      0.702348      0.319613     0.0591020    -0.0380713   -0.00458196   -0.00301580   0.000415661   0.000254546       0.00000       0.00000       0.00000       0.00000       0.00000       0.00000       0.00000       0.00000       0.00000       0.00000       0.00000       0.00000       0.00000       0.00000       31.5872       41.4290       41.0672       41.5215       35.8556       31.5051       24.0661       18.6405       12.8824       9.01249       5.58226       3.37755       1.86164      0.976543      0.462352      0.209059     0.0839729     0.0307490    0.00964128    0.00270935   0.000555194   9.13470e-05       0.00000       0.00000       0.00000       0.00000       0.00000       0.00000       0.00000       0.00000       0.00000       0.00000       0.00000       0.00000       0.00000       0.00000
  12  10 2093.6233    0.7069  0.5644 10.3171 -0.0091  0.0274   0.0281   0.0612    0.0871   0.0000   433.0426      -4.38893       22.4726       4.38665      -7.26895      -3.99109      -1.19864      -3.40905      0.417974     -0.810112      0.195002     0.0755435      0.102624     -0.135662     0.0799066   -0.00112751     0.0111027    0.00641650    0.00394564   0.000203491  -0.000448278   3.68734e-05  -1.99076e-06   9.40577e-07       0.00000       0.00000       0.00000       0.00000       0.00000       0.00000       0.00000       0.00000       0.00000       0.00000       0.00000       0.00000       3.31684       4.31718       4.30912       4.27073       4.11344       3.17353       2.87970       1.87287       1.60290       1.01064      0.689845      0.405362      0.254224      0.153411     0.0696078     0.0383388     0.0142780    0.00766868    0.00245423   0.000908348   0.000276737   6.64022e-05   1.73024e-05   2.20234e-06       0.00000       0.00000       0.00000       0.00000       0.00000       0.00000       0.00000       0.00000       0.00000       0.00000       0.00000       0.00000
  12  11 2235.8416    1.0463  0.5952 10.7009 -0.0037  0.0266   0.0388   0.0580    0.1000   0.0000   432.8956      -8.65544       14.8441      0.695974       3.45433      -5.39920     -0.221713      0.308240    -0.0270285      0.460431       1.44735      0.818185     -0.486102    -0.0921249    -0.0569645    0.00464712     0.0234768     0.0117927    0.00303374   0.000841943  -0.000111009   8.61194e-05   6.20659e-06   9.09116e-07       0.00000       0.00000       0.00000       0.00000       0.00000       0.00000       0.00000       0.00000       0.00000       0.00000       0.00000       0.00000       3.63562       4.22627       4.26795       4.68818       4.08182       3.19711       2.67445       1.93114       1.51660       1.02273      0.667489      0.402965      0.261604      0.148853     0.0780693     0.0355625     0.0166274    0.00667243    0.00247510   0.000775655   0.000222381   5.54706e-05   1.34147e-05   2.09956e-06       0.00000       0.00000       0.00000       0.00000       0.00000       0.00000       0.00000       0.00000       0.00000       0.00000       0.00000       0.00000
  12  12 2376.3395    1.3034  0.7970 11.2774 -0.0188  0.0315   0.0429   0.0691    0.1372   0.0000   431.8519      -3.59209       16.9042       8.56517       3.45810      -2.39199      -1.70854      -3.64870       1.44741      -2.24900     -0.703681      0.757783      0.334535    -0.0469561      0.138960   -0.00594244     0.0195459     0.0131529  -0.000848920  -0.000346616   4.99937e-05   8.66659e-05   3.66360e-05  -2.45288e-09       0.00000       0.00000       0.00000       0.00000       0.00000       0.00000       0.00000       0.00000       0.00000       0.00000       0.00000       0.00000       4.19783       4.98430       4.93109       5.16043       4.31417       3.90788       3.24629       2.65765       1.91436       1.34347      0.786237      0.505712      0.284944      0.177806     0.0879690     0.0416344     0.0194426    0.00794966    0.00290482    0.00105232   0.000286078   7.91242e-05   1.59264e-05   2.62839e-06       0.00000       0.00000       0.00000       0.00000       0.00000       0.00000       0.00000       0.00000       0.00000       0.00000       0.00000       0.00000
  12  13 2515.4801    1.7141  0.9213 11.4917 -0.0006  0.0362   0.0489   0.0780    0.1545   0.0000   431.4979     -0.873876       17.4922       6.22693      0.275691      -9.00576      -4.98148     0.0208886       2.32456     -0.541666     -0.405414      0.333042     -0.233912    -0.0405996    -0.0135436     0.0160705    -0.0223108    -0.0107615   -0.00192971  -0.000429309   0.000181108  -1.50486e-05  -6.04716e-06   2.75763e-06       0.00000       0.00000       0.00000       0.00000       0.00000       0.00000       0.00000       0.00000       0.00000       0.00000       0.00000       0.00000       4.68804       5.78364       5.46380       5.84023       4.57339       4.44549       3.73713       3.17322       2.13320       1.51429      0.966099      0.553212      0.332240      0.180490     0.0974001     0.0446392     0.0230723    0.00906593    0.00347360    0.00105849   0.000346504   9.11961e-05   1.72125e-05   3.27059e-06       0.00000       0.00000       0.00000       0.00000       0.00000       0.00000       0.00000       0.00000       0.00000       0.00000       0.00000       0.00000
  12  14 2654.5892    2.3155  0.8843 11.8733 -0.0152  0.0312   0.0712   0.0746    0.1931   0.0000   436.9411      -4.27071       10.3552       5.20251      -2.72747      -8.87265      -2.39846      0.571540      0.425473       1.01152       1.29382     -0.954107     -0.370907     -0.292642    -0.0858436    -0.0217635    -0.0213659    0.00354038    0.00118436  -0.000271764  -0.000427013  -7.08302e-05   7.82989e-06  -1.62508e-06       0.00000       0.00000       0.00000       0.00000       0.00000       0.00000       0.00000       0.00000       0.00000       0.00000       0.00000       0.00000       4.53507       4.95004       5.31827       5.44242       4.49238       4.19146       3.54058       2.35881       1.68469       1.31663      0.920949      0.539219      0.316891      0.174334     0.0797804     0.0400939     0.0182426    0.00865340    0.00311185   0.000991858   0.000275889   6.59479e-05   1.38067e-05   2.10563e-06       0.00000       0.00000       0.00000       0.00000       0.00000       0.00000       0.00000       0.00000       0.00000       0.00000       0.00000       0.00000
  12  15 2794.5262    2.8013  0.8357 12.5677 -0.0081  0.0279   0.0821   0.0674    0.1399   0.0000   437.1592      0.781939       12.4960       5.45233      -5.18546      -3.81877      0.330375     -0.810190      -1.02703      -1.01807      0.409920      0.516906      0.174200      0.136323     0.0571644     0.0741653  -0.000679452     0.0123712   -0.00337374   0.000779626  -2.08058e-05   5.32682e-05   1.05307e-06   1.14415e-07       0.00000       0.00000       0.00000       0.00000       0.00000       0.00000       0.00000       0.00000       0.00000       0.00000       0.00000       0.00000       3.78533       4.44273       4.84502       4.49252       4.26104       3.53921       2.76502       2.27965       1.62819       1.13927      0.696051      0.428965      0.262787      0.151142     0.0784498     0.0377941     0.0165795    0.00692304    0.00262071   0.000890626   0.000278454   7.59630e-05   1.43035e-05   1.95747e-06       0.00000       0.00000       0.00000       0.00000       0.00000       0.00000       0.00000       0.00000       0.00000       0.00000       0.00000       0.00000
  12  16 2934.3647    3.5469  0.8018 12.9601 -0.0061  0.0305   0.1102   0.0672    0.1383   0.0000   442.3215       5.20932       9.89517       1.77370       1.35175      -1.58942     -0.751600      -1.08920       1.48499       1.11726    -0.0543149     -0.927812      0.697368    0.00890122     -0.100162    -0.0190464   -0.00125255    0.00160265    0.00325437  -0.000311552   0.000147590  -2.91485e-05   4.78630e-06  -6.97089e-07       0.00000       0.00000       0.00000       0.00000       0.00000       0.00000       0.00000       0.00000       0.00000       0.00000       0.00000       0.00000       4.70560       5.96878       6.64935       6.03062       5.19158       4.28782       3.27893       2.51028       1.67452       1.10513      0.768273      0.428798      0.252236      0.147327     0.0720626     0.0337624     0.0178547    0.00728834    0.00254732   0.000893651   0.000291942   7.05737e-05   1.35377e-05   1.92328e-06       0.00000       0.00000       0.00000       0.00000       0.00000       0.00000       0.00000       0.00000       0.00000       0.00000       0.00000       0.00000
  12  17 3073.9541    3.9286  0.8468 13.1364 -0.0042  0.0363   0.1161   0.0702    0.1531   0.0000   438.3532       2.10446       12.5594      -3.31521      0.287263      -10.9467       7.81036     -0.861063      -1.28091     -0.175420      0.247282     -0.579135      0.182080   -0.00226068     -0.151684    0.00249906    -0.0251524   -0.00853064   -0.00236277   0.000335008   0.000226314   5.13600e-06   3.53566e-06  -3.75431e-06       0.00000       0.00000       0.00000       0.00000       0.00000       0.00000       0.00000       0.00000       0.00000       0.00000       0.00000       0.00000       3.86645       6.30132       4.76495       6.43155       4.66620       4.86419       3.31882       2.77583       2.05554       1.33108      0.960987      0.506140      0.384061      0.157651      0.115845     0.0384835     0.0258231    0.00644904    0.00414621   0.000948260   0.000425914   9.31341e-05   2.11442e-05   4.48579e-06       0.00000       0.00000       0.00000       0.00000       0.00000       0.00000       0.00000       0.00000       0.00000       0.00000       0.00000       0.00000
  12  18 3213.2971    3.7506  1.1992 13.1449  0.0060  0.0341   0.0958   0.0940    0.1541   0.0000   439.3715       5.96854       13.5770       5.37719      0.131294      -3.38191      -2.81624      -1.91616       1.06772      -1.37332     -0.753220      0.302712     -0.150015    -0.0866599    -0.0208647     0.0252908   -0.00556241    0.00208303   -0.00266281  -0.000314221   0.000582106  -2.26448e-05  -1.65622e-05   1.13426e-06       0.00000       0.00000       0.00000       0.00000       0.00000       0.00000       0.00000       0.00000       0.00000       0.00000       0.00000       0.00000       4.45328       5.38052       5.76343       5.65660       4.99791       4.43331       3.36907       2.63443       1.98487       1.31153      0.879239      0.537459      0.336944      0.174469     0.0978958     0.0473489     0.0206747    0.00841475    0.00341537    0.00111486   0.000362006   8.62251e-05   1.80724e-05   2.76267e-06       0.00000       0.00000       0.00000       0.00000       0.00000       0.00000       0.00000       0.00000       0.00000       0.00000       0.00000       0.00000
  12  19 3352.7051    3.1455  1.4066 13.2374 -0.0135  0.0570   0.0814   0.1023    0.1188   0.0000   439.7965       1.04272       17.2792     -0.282090       2.70598      0.830643      -4.07565      -4.96126      0.864464       3.02260      0.114799      0.386051      0.530653      0.135637    -0.0409298     0.0214926    -0.0506001    0.00209393    0.00431564   0.000381359  -0.000966544   0.000214985  -1.52210e-05   5.43132e-06       0.00000       0.00000       0.00000       0.00000       0.00000       0.00000       0.00000       0.00000       0.00000       0.00000       0.00000       0.00000       9.72844       11.4886       9.76765       7.39584       6.79243       7.75707       7.81816       6.53678       4.81638       3.13768       1.73338      0.884250      0.494363      0.268500      0.127784     0.0567598     0.0262706     0.0113163    0.00436436    0.00137855   0.000409695   0.000103644   2.28214e-05   3.19392e-06       0.00000       0.00000       0.00000       0.00000       0.00000       0.00000       0.00000       0.00000       0.00000       0.00000       0.00000       0.00000
  12  20 3492.4458    2.8000  2.4888 12.1156 -0.0052  0.0510   0.0498   0.1304    0.0923   0.0000   457.8132       9.11077       5.62037       13.7669       2.99337      -17.0015      -2.41988     -0.558998      0.622055       2.45969     -0.286995     -0.718622     -0.537633     -0.222909     -0.175531    -0.0147435     0.0401786   -0.00519820    0.00331915   0.000643400   0.000235896   0.000151180  -5.24211e-06   6.26340e-07       0.00000       0.00000       0.00000       0.00000       0.00000       0.00000       0.00000       0.00000       0.00000       0.00000       0.00000       0.00000       6.66527       7.96796       8.45470       8.58692       7.65043       6.21460       5.09104       3.90750       2.91768       2.00117       1.31105      0.750191      0.493819      0.287077      0.147172     0.0674197     0.0321765     0.0133543    0.00496543    0.00161455   0.000518410   0.000126816   2.78366e-05   4.00097e-06       0.00000       0.00000       0.00000       0.00000       0.00000       0.00000       0.00000       0.00000       0.00000       0.00000       0.00000       0.00000
  12  21 3632.5095    2.2945  3.7553 11.6015 -0.0060  0.0661   0.0353   0.1644    0.0738   0.0000   436.9040       1.83469       28.9908       11.7805      -16.0122       2.72141       3.79085       8.17795      -3.31335      -2.48594       1.45175     0.0776129     0.0261044     -0.304622     -0.103846     -0.147861     0.0992252    0.00417535  -0.000497757   -0.00169271   0.000541030   0.000127147   2.50386e-05   3.08950e-06       0.00000       0.00000       0.00000       0.00000       0.00000       0.00000       0.00000       0.00000       0.00000       0.00000       0.00000       0.00000       8.93046       10.6739       10.8840       10.6169       9.85251       8.16129       7.02585       5.36870       3.94080       2.69665       1.74759       1.08800      0.621488      0.358518      0.181421     0.0892897     0.0407284     0.0168048    0.00611255    0.00215112   0.000622269   0.000167148   3.69948e-05   5.06420e-06       0.00000       0.00000       0.00000       0.00000       0.00000       0.00000       0.00000       0.00000       0.00000       0.00000       0.00000       0.00000
  12  22 3772.4443    1.9486  4.6341 11.3968 -0.0028  0.0762   0.0280   0.1986    0.0622   0.0000   445.6275       11.7527       10.5254      -33.7188      -5.99636      -12.9551     -0.478254      -6.57745      -4.58056      0.823597     -0.609175       1.65645     -0.936679      0.533206    -0.0520661  -0.000260671    -0.0225872    -0.0167495    -0.0138289    0.00493316  -0.000313184   0.000144216  -4.42227e-05  -7.36060e-06       0.00000       0.00000       0.00000       0.00000       0.00000       0.00000       0.00000       0.00000       0.00000       0.00000       0.00000       0.00000       9.81646       12.3920       12.2280       12.3864       11.1849       9.65284       7.91362       5.92813       4.40635       3.04508       2.08099       1.27026      0.750332      0.421442      0.208458      0.104931     0.0458137     0.0202266    0.00733103    0.00258921   0.000779297   0.000198548   4.43740e-05   6.54860e-06       0.00000       0.00000       0.00000       0.00000       0.00000       0.00000       0.00000       0.00000       0.00000       0.00000       0.00000       0.00000
  12  23 3912.8512    1.5884  6.9439 10.8431 -0.0011  0.0998   0.0196   0.2657    0.0589   0.0000   436.4143       18.2833       21.9330       2.78415      -2.86999      -6.25246       6.25660    0.00350069      -2.09980       7.89205     -0.598010      -1.54442       1.77569     -0.820775   -0.00259860      0.184809    0.00932124    -0.0139188     0.0121083   -0.00102997   0.000690259   0.000411090  -1.29446e-05   4.82237e-07       0.00000       0.00000       0.00000       0.00000       0.00000       0.00000       0.00000       0.00000       0.00000       0.00000       0.00000       0.00000       12.9674       17.1055       17.2474       17.0342       14.8742       12.9282       10.4396       8.01797       5.81783       3.99290       2.60404       1.62195      0.951446      0.514477      0.276916      0.132576     0.0619292     0.0251045     0.0100033    0.00338009    0.00104004   0.000272798   5.80042e-05   8.80260e-06       0.00000       0.00000       0.00000       0.00000       0.00000       0.00000       0.00000       0.00000       0.00000       0.00000       0.00000       0.00000
  12  24 4053.4943    1.2998  8.0187 10.6401 -0.0030  0.1124   0.0163   0.3162    0.0554   0.0000   457.1848       11.8584       20.8764       51.7290       4.70951      -43.5536       3.70454      -11.1807       5.90647      -9.51892      -2.45559     -0.363626       1.06113     -0.537822     -0.196679      0.205705    -0.0996912   -0.00614402     0.0228428   -0.00128077   -0.00197518   3.21864e-05  -6.44799e-06   1.62181e-05       0.00000       0.00000       0.00000       0.00000       0.00000       0.00000       0.00000       0.00000       0.00000       0.00000       0.00000       0.00000       14.3755       18.4264       18.7622       18.6289       16.4863       14.5559       11.4552       9.09581       6.47513       4.55758       2.96941       1.90782       1.07727      0.616666      0.315773      0.156695     0.0714452     0.0297153     0.0111416    0.00400531    0.00118946   0.000318699   6.35438e-05   9.86040e-06       0.00000       0.00000       0.00000       0.00000       0.00000       0.00000       0.00000       0.00000       0.00000       0.00000       0.00000       0.00000
  12  25 4194.5520    1.1267 10.6620 10.3887 -0.0022  0.1393   0.0134   0.4112    0.0494   0.0000   456.3950       40.0664      -7.06255       23.2744       12.3501      -26.3742       14.8425       13.1435       2.66174      -3.72433      -6.50413       1.52809      -1.62691     -0.120020      0.639556     -0.304526     -0.203272     0.0700378   -0.00119308    0.00278561    0.00147241  -0.000384657  -4.71389e-05   9.04892e-06       0.00000       0.00000       0.00000       0.00000       0.00000       0.00000       0.00000       0.00000       0.00000       0.00000       0.00000       0.00000       18.1756       22.9288       23.7983       23.3450       20.9469       18.1252       14.5529       11.2192       8.14122       5.70703       3.81260       2.33457       1.39028      0.774985      0.398959      0.193857     0.0888669     0.0374594     0.0142415    0.00493018    0.00151323   0.000389791   8.06255e-05   1.17643e-05       0.00000       0.00000       0.00000       0.00000       0.00000       0.00000       0.00000       0.00000       0.00000       0.00000       0.00000       0.00000
  12  27 4475.9942    0.7877 15.0352 10.1495  0.0014  0.2242   0.0101   0.6164    0.0421   0.0000   439.6797       42.1026      -74.5028       13.1539       42.9829       23.7731       8.13857      -3.18792      -10.4194      -2.34341      -1.16678       7.19430       2.91549       1.73669     -0.443793      0.712565    -0.0283958     -0.146677   -0.00478481   -0.00317111    0.00183803   0.000184251   4.39493e-05  -3.55909e-05       0.00000       0.00000       0.00000       0.00000       0.00000       0.00000       0.00000       0.00000       0.00000       0.00000       0.00000       0.00000       28.7726       35.9742       37.9043       37.4457       33.0509       28.7384       23.5001       18.0492       13.3620       9.39095       6.02184       3.82322       2.25411       1.28564      0.669431      0.324872      0.149523     0.0628401     0.0241747    0.00838841    0.00246254   0.000641692   0.000130817   1.89395e-05       0.00000       0.00000       0.00000       0.00000       0.00000       0.00000       0.00000       0.00000       0.00000       0.00000       0.00000       0.00000
  13  11 2271.1191    1.0455  0.7150 10.7762 -0.0022  0.0292   0.0333   0.0602    0.1004   0.0000   431.9209       2.74100       13.9329      -1.16250       4.45062      0.217316       2.98295      -1.38401      -1.63977      0.957945      0.483039     -0.652336     -0.732353      0.111561    -0.0633257    -0.0102144    0.00823770    -0.0160840   -0.00416442   2.89589e-05  -0.000339993  -0.000295349  -3.22259e-05  -1.00607e-07  -6.12255e-06   3.07795e-07       0.00000       0.00000       0.00000       0.00000       0.00000       0.00000       0.00000       0.00000       0.00000       0.00000       4.13173       4.91141       5.20416       4.36862       4.08009       3.97638       3.35974       2.70436       2.05336       1.40077      0.950083      0.632840      0.348250      0.198436      0.107584     0.0498032     0.0250041     0.0124206    0.00523914    0.00194851   0.000788960   0.000280005   7.47042e-05   1.81480e-05   3.28865e-06   4.28713e-07       0.00000       0.00000       0.00000       0.00000       0.00000       0.00000       0.00000       0.00000       0.00000       0.00000
  13  13 2551.6965    1.9048  0.9246 11.5712 -0.0003  0.0330   0.0536   0.0692    0.1591   0.0000   437.7526      -3.20236       17.9956       1.61032      -5.53877       5.10156      -3.20051      -1.46585       2.66334     -0.310667      -2.15927      -1.26626      0.643949     -0.105397    -0.0431402    -0.0121857    -0.0175698   -0.00987471    0.00153351  -0.000988257   0.000502704  -4.85561e-05   5.53447e-05  -1.11345e-05  -5.32252e-06   2.20034e-07       0.00000       0.00000       0.00000       0.00000       0.00000       0.00000       0.00000       0.00000       0.00000       0.00000       3.97897       4.53687       5.22456       5.03432       4.19742       4.03980       3.46954       2.59235       1.89144       1.50545      0.981757      0.636204      0.381829      0.242471      0.126570     0.0670476     0.0315778     0.0151827    0.00701666    0.00299324    0.00103206   0.000338657   8.60246e-05   2.23198e-05   4.05207e-06   6.01174e-07       0.00000       0.00000       0.00000       0.00000       0.00000       0.00000       0.00000       0.00000       0.00000       0.00000
  13  14 2691.7163    2.4493  0.9257 12.0816  0.0006  0.0317   0.0683   0.0736    0.1577   0.0000   437.8683      0.492830       10.7941       5.72792      -1.05855      -3.36825      0.225654      -1.21095       1.17228      -1.52884     -0.777630     -0.189908      0.341845    -0.0220301    -0.0358432     0.0746517    -0.0154999    0.00403738    0.00213577  -0.000971416   -0.00140684   8.62098e-05  -4.98418e-05   2.35689e-05  -6.63793e-07  -2.01021e-07       0.00000       0.00000       0.00000       0.00000       0.00000       0.00000       0.00000       0.00000       0.00000       0.00000       3.74384       5.14014       4.97232       4.69831       4.44402       3.74010       3.47091       2.66067       2.07559       1.46330      0.922108      0.621062      0.355167      0.207177      0.109948     0.0634534     0.0273534     0.0157234    0.00521980    0.00255415   0.000851896   0.000309247   8.29308e-05   2.34315e-05   5.13825e-06   6.93269e-07       0.00000       0.00000       0.00000       0.00000       0.00000       0.00000       0.00000       0.00000       0.00000       0.00000
  13  15 2832.1738    3.0585  0.8465 12.6084 -0.0077  0.0296   0.0916   0.0686    0.1583   0.0000   435.3738      -2.32079       10.6723       2.46329      0.698047      -3.83338     -0.816877      -1.23427      -2.15206      -2.87858      0.127728      0.542858      0.486252     -0.420110    -0.0239131     0.0183342    0.00921135    0.00954203   -0.00449406    0.00517300   0.000182355   8.99729e-05  -7.25552e-05  -6.47868e-06  -3.19502e-07   1.76442e-07       0.00000       0.00000       0.00000       0.00000       0.00000       0.00000       0.00000       0.00000       0.00000       0.00000       3.73327       4.74612       4.35749       4.57401       4.34764       3.79768       3.27273       2.22785       1.92520       1.29752      0.949573      0.598137      0.381162      0.223308      0.114618     0.0610299     0.0272308     0.0128934    0.00513408    0.00235129   0.000770572   0.000267940   7.68262e-05   1.71471e-05   4.55619e-06   6.22496e-07       0.00000       0.00000       0.00000       0.00000       0.00000       0.00000       0.00000       0.00000       0.00000       0.00000
  13  16 2972.6065    3.7024  0.8433 13.0313 -0.0055  0.0298   0.1099   0.0720    0.1484   0.0000   437.1014     -0.821307       5.70461      -3.03161     0.0278721      0.312477     -0.609010      -5.22812      0.246388      0.346452       1.01492     -0.998305     0.0201391      0.139982     -0.117536    -0.0364617    -0.0149120   -0.00429424    0.00342717   -0.00141467    0.00134282   0.000198306   1.88641e-05  -6.95867e-06   7.98316e-07  -2.36481e-07       0.00000       0.00000       0.00000       0.00000       0.00000       0.00000       0.00000       0.00000       0.00000       0.00000       4.35301       5.26628       5.20836       4.58408       4.10021       3.83924       3.51803       2.99067       2.27677       1.56192      0.988154      0.586078      0.324815      0.195617      0.113441     0.0518334     0.0252166     0.0123347    0.00524787    0.00196576   0.000768668   0.000247335   6.94667e-05   1.67176e-05   3.39567e-06   4.56155e-07       0.00000       0.00000       0.00000       0.00000       0.00000       0.00000       0.00000       0.00000       0.00000       0.00000
  13  17 3112.5622    3.7564  0.8412 13.5925  0.0026  0.0287   0.1108   0.0693    0.1163   0.0000   440.6265       5.06763       12.2759      -3.73287      -12.5365      0.782582       1.42498      -3.55496       1.79545      0.264715     0.0290252     -0.795838      0.244045    -0.0679432      0.175905    -0.0326322    -0.0183941    0.00640193   -0.00188852  -6.35681e-05  -0.000477480  -2.31163e-05   1.49350e-05   2.25312e-05   6.80169e-06  -1.02598e-08       0.00000       0.00000       0.00000       0.00000       0.00000       0.00000       0.00000       0.00000       0.00000       0.00000       3.65318       4.36881       4.62861       4.54456       4.28693       3.71120       2.85425       2.31938       1.78712       1.22280      0.842620      0.549856      0.333654      0.202682      0.114231     0.0590186     0.0289070     0.0131005    0.00546088    0.00208735   0.000772706   0.000267591   7.81207e-05   1.87831e-05   3.70457e-06   5.17091e-07       0.00000       0.00000       0.00000       0.00000       0.00000       0.00000       0.00000       0.00000       0.00000       0.00000
  13  18 3252.3939    3.8083  1.1013 13.3813 -0.0027  0.0335   0.1001   0.0830    0.1375   0.0000   439.0937       8.49351       19.7991      -4.28456      0.850688      -4.80359      -1.19704      -2.64734       5.70207      -1.97752     -0.937692      0.459507      0.185689     -0.133531      0.235679    -0.0246594     -0.101471     0.0143435     0.0175521   0.000173410  -0.000924353  -5.99896e-05  -6.34569e-05  -8.14788e-06  -2.22994e-06  -4.02258e-07       0.00000       0.00000       0.00000       0.00000       0.00000       0.00000       0.00000       0.00000       0.00000       0.00000       4.22280       4.96226       5.21416       5.39355       4.64462       4.15888       3.45372       2.68836       2.05115       1.47503       1.01307      0.611796      0.397348      0.236890      0.133029     0.0703082     0.0326956     0.0164398    0.00661578    0.00284473   0.000954813   0.000303916   8.89913e-05   2.04348e-05   4.21946e-06   6.38277e-07       0.00000       0.00000       0.00000       0.00000       0.00000       0.00000       0.00000       0.00000       0.00000       0.00000
  13  19 3392.2657    3.0234  1.7087 12.9068 -0.0113  0.0443   0.0653   0.1028    0.0969   0.0000   444.6981       4.78784       12.0554       2.82374      -4.25590      -4.49008       6.68334       2.65470       2.00217      -5.16412     -0.744202       1.79422     -0.499147    -0.0963710      0.232245      0.125596    -0.0286469     0.0148020     0.0153043    0.00531123  -0.000228911  -0.000241324   8.57605e-05   1.36791e-05  -3.59234e-06  -6.93576e-08       0.00000       0.00000       0.00000       0.00000       0.00000       0.00000       0.00000       0.00000       0.00000       0.00000       5.33064       6.16751       7.13336       6.82954       6.04145       5.61125       4.64362       3.50119       2.58615       1.95530       1.36004      0.855942      0.533827      0.320718      0.181907     0.0882940     0.0440337     0.0209995    0.00966687    0.00380050    0.00140977   0.000446653   0.000130629   3.09878e-05   5.80183e-06   7.95183e-07       0.00000       0.00000       0.00000       0.00000       0.00000       0.00000       0.00000       0.00000       0.00000       0.00000
  13  20 3532.6354    2.6962  2.7619 11.8669 -0.0003  0.0522   0.0440   0.1332    0.0835   0.0000   435.8446       27.3928       10.9035      -9.35412       8.04265      -10.9334      -10.5379      -2.49493      -1.01861       1.15824      -2.60842      -1.48054      0.420713  -0.000737663      0.127209    -0.0356304    -0.0443632    0.00927536    -0.0103720    0.00315069   -0.00286719   0.000674123   0.000128346   2.33558e-05   1.26109e-05   3.83965e-07       0.00000       0.00000       0.00000       0.00000       0.00000       0.00000       0.00000       0.00000       0.00000       0.00000       6.58483       7.84441       7.38250       8.04405       7.29682       6.76893       5.47728       4.24779       3.16724       2.33019       1.64880       1.09683      0.691733      0.386762      0.214277      0.107968     0.0539117     0.0237528     0.0103561    0.00401127    0.00150238   0.000462160   0.000137587   3.31952e-05   6.79872e-06   1.08201e-06       0.00000       0.00000       0.00000       0.00000       0.00000       0.00000       0.00000       0.00000       0.00000       0.00000
  13  21 3673.1343    2.2251  4.1761 11.3385 -0.0022  0.0648   0.0300   0.1670    0.0694   0.0000   443.4459      -1.75856       16.1070      -6.75925      -1.17940      -1.97448       9.61472       1.45907      -1.97375       2.50033     -0.904270      -2.30026       1.78825      0.283540     -0.457360   -0.00378634     0.0231063    -0.0197408   -0.00918593    0.00969524    0.00216183  -0.000652502   0.000169636   3.94157e-05   1.58585e-06   5.95786e-07       0.00000       0.00000       0.00000       0.00000       0.00000       0.00000       0.00000       0.00000       0.00000       0.00000       7.88260       9.73837       10.4715       10.2304       9.40280       8.14781       6.71908       5.16491       3.95713       2.75782       1.94878       1.25899      0.795775      0.454428      0.253674      0.134411     0.0667214     0.0307011     0.0132168    0.00532747    0.00194338   0.000637516   0.000189411   4.48302e-05   9.31003e-06   1.25181e-06       0.00000       0.00000       0.00000       0.00000       0.00000       0.00000       0.00000       0.00000       0.00000       0.00000
  13  22 3813.5918    1.8516  5.2848 11.1938 -0.0003  0.0785   0.0243   0.2058    0.0585   0.0000   441.1028      -14.6126       3.70912      -20.5604      -8.42827      -4.23569      -3.53955      -9.58587     -0.724061      -1.60585       4.21702      0.827012      0.595301     0.0653793     -0.203510     -0.168669     -0.107008    -0.0237656    0.00541998    0.00253573   0.000784201   0.000575239  -0.000447709  -3.04623e-05   1.08671e-05   6.24648e-07       0.00000       0.00000       0.00000       0.00000       0.00000       0.00000       0.00000       0.00000       0.00000       0.00000       9.59741       12.0234       12.0823       12.2594       11.3613       9.50571       8.25697       6.51886       4.95640       3.42334       2.39023       1.57249      0.962599      0.552310      0.305428      0.165423     0.0832076     0.0382433     0.0161506    0.00631218    0.00226795   0.000748295   0.000216423   5.41652e-05   1.16763e-05   1.58521e-06       0.00000       0.00000       0.00000       0.00000       0.00000       0.00000       0.00000       0.00000       0.00000       0.00000
  13  24 4095.5254    1.2650  9.6543 10.4963 -0.0052  0.1238   0.0143   0.3406    0.0506   0.0000   467.3753       33.1080      -17.5566      -9.68038       13.3337      -19.2467      -10.7703       2.61425       11.2010       3.10987       4.37656      -2.30422     -0.796059       1.82528      0.125965     -0.319385     0.0746247      0.110896     0.0104009   0.000772195    -0.0101531  -0.000250874    0.00107707  -2.37813e-06  -1.64609e-05   6.86052e-06       0.00000       0.00000       0.00000       0.00000       0.00000       0.00000       0.00000       0.00000       0.00000       0.00000       14.7096       19.0255       20.0807       19.1557       18.2260       15.0804       13.1192       10.2002       7.72344       5.60539       3.72660       2.43648       1.49225      0.899401      0.490763      0.265566      0.129891     0.0602309     0.0262026     0.0106344    0.00382139    0.00128053   0.000368177   9.61424e-05   1.94674e-05   2.46993e-06       0.00000       0.00000       0.00000       0.00000       0.00000       0.00000       0.00000       0.00000       0.00000       0.00000
  13  25 4236.9331    1.0586 11.0240 10.4703 -0.0016  0.1482   0.0129   0.4154    0.0449   0.0000   423.9989      0.373817       47.9983      -5.51337       31.0926      -34.5236      -4.13507      -28.1735       15.7640       10.0595       1.29258       1.11095       3.85071       1.22914     -0.342575     -0.268508     -0.124667     0.0139693     0.0233239  -0.000848349   -0.00110959   0.000264347  -0.000868842   4.57045e-05   5.32742e-06  -8.89181e-07       0.00000       0.00000       0.00000       0.00000       0.00000       0.00000       0.00000       0.00000       0.00000       0.00000       17.2918       22.1476       23.0767       22.7171       21.5352       18.1056       15.4188       12.0059       9.22659       6.59530       4.49793       2.96153       1.78554       1.10438      0.607363      0.316515      0.160623     0.0710643     0.0327359     0.0123900    0.00459070    0.00155542   0.000441511   0.000113675   2.33287e-05   3.04885e-06       0.00000       0.00000       0.00000       0.00000       0.00000       0.00000       0.00000       0.00000       0.00000       0.00000
  13  27 4519.1609    0.7120 15.9376 10.1607 -0.0060  0.2534   0.0085   0.6575    0.0354   0.0000   357.1631       22.2327       46.6606     0.0991780      -8.66001      -17.0596      -34.9514       5.11949       16.4834      -1.26543      -14.3821       1.51594       1.61089      -2.69399       1.67686      0.271783     -0.584543      0.132472     0.0466929   -0.00744222    -0.0108076    0.00141374   0.000184383   0.000504661  -1.29345e-06  -1.58524e-05       0.00000       0.00000       0.00000       0.00000       0.00000       0.00000       0.00000       0.00000       0.00000       0.00000       28.3923       37.4266       39.4376       38.8587       35.5330       31.5672       25.9992       20.6655       15.5440       11.3767       7.96777       5.09672       3.31689       1.92816       1.10506      0.587630      0.288994      0.138985     0.0588341     0.0243173    0.00881018    0.00281561   0.000838941   0.000201871   3.96960e-05   5.52614e-06       0.00000       0.00000       0.00000       0.00000       0.00000       0.00000       0.00000       0.00000       0.00000       0.00000
  14   8 1870.8193    0.4027  0.4208 10.1299 -0.0128  0.0279   0.0179   0.0585    0.0578   0.0000   437.6629      -1.75593       13.2879     0.0810989       6.29857      -6.93211      -1.26784      -2.36643      0.133357      0.636971     0.0291437     -0.381906     0.0573009    0.00125613     -0.103820     0.0281938     0.0516921    -0.0204699   -0.00331272    0.00505189    0.00194247   0.000231041   0.000230681   5.52291e-05  -3.44678e-05   6.13657e-07  -2.65640e-08  -8.12746e-08       0.00000       0.00000       0.00000       0.00000       0.00000       0.00000       0.00000       0.00000       3.19115       4.21957       4.78513       4.26183       3.88454       3.55095       2.88055       2.18055       1.73324       1.20306      0.780465      0.608887      0.347476      0.186633      0.136284     0.0687641     0.0318609     0.0174156    0.00914786    0.00391458    0.00139939   0.000618768   0.000258944   7.60784e-05   2.01737e-05   4.87347e-06   8.88640e-07   1.15036e-07       0.00000       0.00000       0.00000       0.00000       0.00000       0.00000       0.00000       0.00000
  14   9 2017.0322    0.6140  0.5656 10.1945 -0.0140  0.0266   0.0218   0.0634    0.0861   0.0000   433.1323       2.65971       13.6287      -2.18857      -7.34523       1.42900      0.522799      -2.62365      -1.62806      0.239860     -0.181533      -1.14165      0.292509      0.101525     0.0333662     0.0100839    -0.0118830    0.00803721    -0.0190687   -0.00444060   -0.00150509   0.000847362   0.000201067   8.56349e-05  -5.49275e-06  -5.34163e-06   4.22484e-07  -1.58134e-07       0.00000       0.00000       0.00000       0.00000       0.00000       0.00000       0.00000       0.00000       2.58472       3.60641       3.52185       3.73275       3.31969       3.14931       2.58196       2.04877       1.56158       1.07266      0.850869      0.568642      0.386529      0.230318      0.127864     0.0762190     0.0368345     0.0219614    0.00819243    0.00492328    0.00154533   0.000747998   0.000222130   7.69392e-05   2.18871e-05   4.86668e-06   1.03765e-06   1.52580e-07       0.00000       0.00000       0.00000       0.00000       0.00000       0.00000       0.00000       0.00000
  14  10 2162.5008    0.8164  0.6150 10.5628 -0.0209  0.0274   0.0276   0.0583    0.0928   0.0000   437.9064       6.87908       10.9426      -2.18470      -4.82531       4.01024     -0.231327      -3.78646       1.83642      -1.08461       2.06478      0.683697     -0.340088     -0.276397    -0.0885466     0.0294439    -0.0531696     0.0296726     0.0166661   -0.00649450  -0.000716279   0.000567757   1.96197e-05   4.82796e-05   1.09004e-05  -3.37826e-06   1.30800e-06  -3.17604e-08       0.00000       0.00000       0.00000       0.00000       0.00000       0.00000       0.00000       0.00000       2.87866       3.70824       4.07296       3.58371       3.70581       3.00959       2.81978       2.17530       1.61831       1.31980      0.836349      0.614255      0.376018      0.216104      0.145599     0.0719691     0.0382675     0.0201382    0.00874551    0.00459058    0.00155746   0.000684189   0.000258151   7.04129e-05   2.03832e-05   5.68697e-06   1.04040e-06   1.16380e-07       0.00000       0.00000       0.00000       0.00000       0.00000       0.00000       0.00000       0.00000
  14  11 2305.7548    1.1241  0.6837 10.9775 -0.0017  0.0345   0.0355   0.0696    0.0978   0.0000   442.5451      -6.78315       7.26041      -3.62868       1.99392      -3.72295       2.13554      -1.12239      -1.40479      0.240130     0.0438054     -0.171476    -0.0996662     0.0701001     0.0764662      0.132570    -0.0628810    -0.0758775    0.00140130    0.00376417   -0.00220452  -0.000348506  -0.000276866  -0.000131864  -2.27702e-05   1.13234e-05   2.20535e-06  -3.81567e-08       0.00000       0.00000       0.00000       0.00000       0.00000       0.00000       0.00000       0.00000       3.84975       4.03971       4.88702       5.35565       4.21768       3.85533       3.55277       2.66034       2.18739       1.66232       1.01086      0.701991      0.553151      0.309173      0.147067     0.0855734     0.0642688     0.0313545     0.0120774    0.00543159    0.00271571   0.000958993   0.000347350   8.62186e-05   2.42332e-05   5.63714e-06   1.15182e-06   1.58939e-07       0.00000       0.00000       0.00000       0.00000       0.00000       0.00000       0.00000       0.00000
  14  13 2587.2705    2.0062  1.0171 11.7703  0.0012  0.0297   0.0519   0.0746    0.1421   0.0000   440.2585       1.83032       9.30801      -1.54808       5.86780      0.152715       2.69148      -1.68731      0.919947      0.627854      -1.38655      0.890123      0.500889      0.127410      0.193417     0.0725007   -0.00910820     0.0341631   -0.00169894   0.000709971  -0.000351724   -0.00160891  -0.000120241   9.43061e-05  -5.91303e-06   6.06477e-07   1.20367e-07  -8.50872e-08       0.00000       0.00000       0.00000       0.00000       0.00000       0.00000       0.00000       0.00000       3.55609       4.49290       4.41487       4.35761       4.22947       3.65805       3.16021       2.48557       1.97197       1.46972       1.01265      0.651225      0.423842      0.258270      0.158454     0.0856541     0.0448440     0.0221169    0.00964381    0.00445487    0.00175653   0.000690458   0.000237995   7.23499e-05   2.11737e-05   5.20790e-06   1.06834e-06   1.41211e-07       0.00000       0.00000       0.00000       0.00000       0.00000       0.00000       0.00000       0.00000
  14  14 2728.2567    2.6695  0.8032 12.1472  0.0038  0.0272   0.0754   0.0615    0.1539   0.0000   441.1141       5.23691       8.66172      -1.77817       9.28228      -1.97657      -4.95244      0.331256       1.53454      0.395461     -0.441016      -1.17983      0.226534     -0.216578     0.0561021     0.0766818    -0.0223297   -0.00405795   -0.00513287    0.00407048   -0.00237458  -0.000206478   0.000105931  -8.79272e-05  -6.61090e-06   4.04479e-06  -2.69769e-07  -4.97571e-08       0.00000       0.00000       0.00000       0.00000       0.00000       0.00000       0.00000       0.00000       3.40853       4.39709       4.84851       4.80869       4.11397       3.63343       2.96692       2.28927       1.74890       1.23767      0.855710      0.561879      0.346415      0.209686      0.127824     0.0716570     0.0365930     0.0183042    0.00950604    0.00396810    0.00171923   0.000644360   0.000229536   7.01193e-05   1.90762e-05   4.33419e-06   8.60873e-07   1.25385e-07       0.00000       0.00000       0.00000       0.00000       0.00000       0.00000       0.00000       0.00000
  14  15 2869.2834    3.1008  0.8285 12.8235 -0.0080  0.0285   0.0911   0.0694    0.1424   0.0000   440.6937       7.91327       13.2351       5.58798       2.39052      -1.87576      -2.49456     -0.884604      -4.43501     -0.441815     -0.172682     -0.631864     -0.322614     0.0521902      0.229641     0.0827036     0.0731395    -0.0190371     0.0143392    0.00232871   -0.00354776   0.000198751   0.000158608  -7.65993e-05   2.58966e-05   6.09962e-06   1.64474e-07  -6.94642e-08       0.00000       0.00000       0.00000       0.00000       0.00000       0.00000       0.00000       0.00000       3.48760       4.28597       4.16430       4.19217       3.68213       3.42617       3.01208       2.49530       2.20056       1.54191       1.06229      0.621237      0.396583      0.241291      0.153561     0.0852765     0.0440235     0.0218496    0.00937106    0.00446631    0.00170315   0.000689562   0.000233274   7.11311e-05   2.02363e-05   4.40437e-06   9.84581e-07   1.42149e-07       0.00000       0.00000       0.00000       0.00000       0.00000       0.00000       0.00000       0.00000
  14  16 3010.1920    3.6817  0.7882 13.1325 -0.0032  0.0360   0.1162   0.0663    0.1408   0.0000   442.1695     -0.267443       11.3803      -5.07749       3.15510     -0.673770       2.04518     -0.483459      -1.33063       1.44416     -0.993994     -0.124546      0.636834     0.0654931     0.0316227   -0.00803286    -0.0299196     0.0249852   -0.00637873   -0.00562398  -0.000810799  -0.000134603   5.85015e-05  -2.26335e-05   2.57477e-05   1.47572e-05   1.86203e-06  -1.67640e-07       0.00000       0.00000       0.00000       0.00000       0.00000       0.00000       0.00000       0.00000       3.57888       4.49519       5.73517       4.37443       4.51014       4.78904       2.71586       3.07772       2.41656       1.38680       1.29096      0.738713      0.404074      0.334075      0.169963     0.0835994     0.0582876     0.0266077    0.00906746    0.00667735    0.00236949   0.000692903   0.000301774   0.000128898   3.76640e-05   7.52359e-06   1.10011e-06   1.63334e-07       0.00000       0.00000       0.00000       0.00000       0.00000       0.00000       0.00000       0.00000
  14  17 3150.5715    3.9705  1.0392 13.6061 -0.0180  0.0383   0.1103   0.0774    0.1427   0.0000   443.8007       10.3278       15.0676      -1.15835       7.12642      -8.30590       3.32186      -3.72832      -1.29906      0.485017       1.06417     -0.971160     0.0430740      0.111943     -0.230310    -0.0455141    -0.0272670     0.0244396    -0.0330557   -0.00147922    0.00356278   0.000281814  -0.000413731  -1.14313e-05  -4.20145e-06   1.18002e-06  -1.67011e-06   2.46384e-07       0.00000       0.00000       0.00000       0.00000       0.00000       0.00000       0.00000       0.00000       3.56560       5.56190       5.07858       6.21096       4.61942       4.61947       3.51910       2.96100       2.12426       1.56480       1.12384      0.764916      0.513226      0.286120      0.203763     0.0921235     0.0596569     0.0250530     0.0153791    0.00554802    0.00284567   0.000854313   0.000383015   9.59171e-05   3.03587e-05   6.59710e-06   1.42348e-06   2.60968e-07       0.00000       0.00000       0.00000       0.00000       0.00000       0.00000       0.00000       0.00000
  14  18 3290.9061    3.6547  1.4944 12.9332 -0.0040  0.0341   0.0792   0.0983    0.1268   0.0000   439.2252       8.12792       4.60426     -0.664087      -1.75448      -5.72509      -2.30228      -5.92604     -0.312630     -0.591954       1.23792     -0.313942     -0.198987      0.519431     0.0771665    -0.0388039    0.00982444     0.0194895   -0.00243183   -0.00915640    0.00112073  -0.000162032   0.000175057   1.75418e-05  -5.22827e-05   1.74744e-05  -6.69943e-07  -4.75650e-08       0.00000       0.00000       0.00000       0.00000       0.00000       0.00000       0.00000       0.00000       3.89619       4.95607       5.26856       5.25759       4.71988       4.25693       3.56112       2.80624       2.19210       1.61395       1.13111      0.745689      0.484899      0.306318      0.170460      0.100691     0.0506482     0.0261449     0.0117719    0.00543877    0.00222586   0.000905692   0.000291041   9.67162e-05   2.59705e-05   6.21714e-06   1.20419e-06   1.67258e-07       0.00000       0.00000       0.00000       0.00000       0.00000       0.00000       0.00000       0.00000
  14  19 3431.5780    2.9825  1.9981 12.7445 -0.0049  0.0449   0.0592   0.1102    0.0943   0.0000   440.5392      -2.28202       12.6545     -0.477090       8.82142      -6.37752      -1.80168      -2.09684      -3.17847      -2.16263     -0.328551     -0.719156    -0.0509606      0.468732     -0.376581     -0.150399      0.140697    -0.0135242  -0.000741245    0.00811810    0.00203926  -0.000988978  -9.21368e-05   0.000361087   2.65415e-05  -8.71610e-06   6.57052e-07   8.79996e-08       0.00000       0.00000       0.00000       0.00000       0.00000       0.00000       0.00000       0.00000       5.12701       6.53282       6.55705       6.69292       6.08645       5.47321       4.65862       3.83793       3.03102       2.15814       1.55202       1.00572      0.655184      0.396707      0.230281      0.127609     0.0702745     0.0333304     0.0167083    0.00674982    0.00302158    0.00106727   0.000384898   0.000122541   3.54791e-05   8.08271e-06   1.65164e-06   2.30388e-07       0.00000       0.00000       0.00000       0.00000       0.00000       0.00000       0.00000       0.00000
  14  20 3572.1917    2.5262  2.8711 11.9946  0.0009  0.0531   0.0402   0.1367    0.0763   0.0000   437.0120       20.4681       6.84387      -15.6094       5.17846      -3.62497      -1.67964      -4.27042       6.21583      -5.35058      0.807967     -0.678915       1.04533     -0.260234     -0.231789    -0.0894621     0.0923445    -0.0237588    -0.0357664   -0.00145496    0.00394416    0.00112219   0.000181723  -8.22060e-05   1.24378e-05   1.55825e-05   2.06369e-06  -1.88834e-09       0.00000       0.00000       0.00000       0.00000       0.00000       0.00000       0.00000       0.00000       5.85554       7.59248       7.68728       7.84786       7.23343       6.20119       5.43206       4.38530       3.63137       2.46675       1.87088       1.15338      0.755128      0.464408      0.283903      0.161044     0.0817286     0.0434636     0.0194406    0.00937719    0.00345466    0.00139024   0.000462533   0.000152615   4.37527e-05   9.40457e-06   2.11084e-06   2.71850e-07       0.00000       0.00000       0.00000       0.00000       0.00000       0.00000       0.00000       0.00000
  14  21 3713.1561    2.0884  4.2789 11.4612 -0.0045  0.0644   0.0281   0.1720    0.0620   0.0000   440.7048       10.0130       10.8219       6.13891      -2.25515      -19.2142       2.31997      -8.83114      0.240245      -2.05638      -3.38349      0.970775      -1.14890      0.784741      0.160601      0.209810    -0.0816766     0.0217710     0.0277373     0.0100107   -0.00713391   0.000965602   3.45024e-05  -5.98606e-05   4.03429e-05  -2.00748e-06   4.06413e-06   1.78139e-07       0.00000       0.00000       0.00000       0.00000       0.00000       0.00000       0.00000       0.00000       7.22007       9.06978       9.52931       9.56987       9.03223       7.86290       6.58542       5.25044       4.17883       3.03949       2.18322       1.39259      0.946783      0.569055      0.347499      0.193268      0.102730     0.0514764     0.0235617     0.0106257    0.00430084    0.00167017   0.000579914   0.000177801   5.24721e-05   1.19095e-05   2.43044e-06   3.15925e-07       0.00000       0.00000       0.00000       0.00000       0.00000       0.00000       0.00000       0.00000
  14  22 3854.5498    1.7331  5.8554 10.9336 -0.0018  0.0798   0.0202   0.2086    0.0582   0.0000   462.1382      -18.9208       22.0985       6.20615      -1.77193      -1.43419      -7.99819       4.41186       8.27526      -3.50333     -0.995818      0.280051       1.26753     -0.415602     -0.832954      0.221224      0.118081     0.0390313    -0.0268397     0.0126514   -0.00278404    0.00165982  -0.000366609   0.000193531   1.95734e-05  -2.24016e-05   2.37958e-06   3.32659e-07       0.00000       0.00000       0.00000       0.00000       0.00000       0.00000       0.00000       0.00000       8.91107       11.4476       12.0784       11.8553       11.3159       9.65780       8.25826       6.65478       5.22255       3.79210       2.71751       1.78439       1.15226      0.709732      0.431786      0.233147      0.126948     0.0620748     0.0293301     0.0131422    0.00540388    0.00200006   0.000732616   0.000227687   6.58763e-05   1.56136e-05   3.09560e-06   3.91175e-07       0.00000       0.00000       0.00000       0.00000       0.00000       0.00000       0.00000       0.00000
  14  23 3995.4446    1.4797  8.0531 10.6834 -0.0000  0.0992   0.0163   0.2760    0.0527   0.0000   424.9190       10.7418       23.9714       21.4323      -13.9770      -18.6542    -0.0204250      0.110257      -7.57280      -6.90129     -0.344956      0.422044     -0.607581     -0.750080     -0.738809      0.351338     -0.371428     -0.208545   -0.00948697     0.0136470  -0.000878843  -0.000832067    0.00113652   0.000476891  -0.000130888   1.63972e-05  -8.06516e-07  -1.98320e-07       0.00000       0.00000       0.00000       0.00000       0.00000       0.00000       0.00000       0.00000       11.3723       14.4303       15.0580       15.0481       14.0356       12.4683       10.4103       8.39903       6.42187       4.78686       3.34301       2.29231       1.48771      0.898135      0.532838      0.297723      0.154328     0.0773902     0.0375472     0.0158084    0.00666626    0.00256298   0.000906913   0.000282269   7.95945e-05   1.93552e-05   3.68273e-06   4.95408e-07       0.00000       0.00000       0.00000       0.00000       0.00000       0.00000       0.00000       0.00000
  14  24 4136.9257    1.2075  9.7620 10.5054 -0.0031  0.1225   0.0135   0.3480    0.0484   0.0000   436.9641     -0.615131       45.2783       6.14315      -18.6270      -21.6098       16.4733       7.03271      -7.15797      -12.5392     -0.747949       1.22292      0.961384      0.747709      -1.49895      0.102997     -0.131900     -0.103786    -0.0738872    -0.0182746    0.00897029   -0.00246577  -0.000168083   0.000526406   0.000171848  -3.58900e-05   1.37201e-06  -4.31658e-07       0.00000       0.00000       0.00000       0.00000       0.00000       0.00000       0.00000       0.00000       13.3750       17.5300       18.1171       18.4777       16.9840       15.2790       12.6002       10.3071       7.74025       5.83567       4.04417       2.86051       1.82714       1.11911      0.657471      0.370847      0.192460     0.0963068     0.0483408     0.0197771    0.00852661    0.00322829    0.00114802   0.000364329   0.000101090   2.51180e-05   4.66829e-06   6.56297e-07       0.00000       0.00000       0.00000       0.00000       0.00000       0.00000       0.00000       0.00000
  14  25 4278.0683    1.0142 13.0274 10.3852 -0.0004  0.1661   0.0112   0.4697    0.0424   0.0000   453.6351       33.0700       3.25238       27.0850       34.2802      -6.23046       3.88190       14.0570       6.48096       5.49161     -0.211556     -0.757073      -1.91603      0.431782     -0.224194     -0.720286      0.305392     0.0490738     0.0253919   -0.00534520  -0.000248481    0.00521815   -0.00146980  -0.000476276   0.000199927   4.21019e-05  -5.38703e-06   1.21724e-06       0.00000       0.00000       0.00000       0.00000       0.00000       0.00000       0.00000       0.00000       17.6947       22.9797       24.5338       24.1588       22.6745       20.1331       17.1300       13.5990       10.7578       7.92619       5.67606       3.79171       2.50348       1.52329      0.919086      0.521912      0.264978      0.138152     0.0643004     0.0292217     0.0116701    0.00473116    0.00162313   0.000514853   0.000145686   3.40700e-05   6.62723e-06   8.50052e-07       0.00000       0.00000       0.00000       0.00000       0.00000       0.00000       0.00000       0.00000
  14  26 4420.0231    0.8248 13.9804 10.2781 -0.0008  0.1967   0.0098   0.5320    0.0392   0.0000   421.4031      0.587112       8.01697       23.0775       18.0893       16.0412      -11.9870      -13.1024      -1.15922      -13.1642       7.64221       3.41324      -3.10737      -2.46514      0.680046     -0.557489     -0.237402      0.181584     -0.155741    -0.0258764    0.00691957  -0.000248566   -0.00130593   0.000356446   0.000448358   1.56948e-05  -6.83587e-06   1.31029e-06       0.00000       0.00000       0.00000       0.00000       0.00000       0.00000       0.00000       0.00000       21.4956       27.4899       29.3259       28.5183       27.3407       24.2714       20.5603       16.5184       12.5876       9.48190       6.79066       4.62311       3.04522       1.84026       1.10725      0.616661      0.316119      0.163360     0.0765175     0.0347312     0.0138941    0.00554569    0.00191918   0.000601551   0.000172681   4.09396e-05   7.67006e-06   9.80545e-07       0.00000       0.00000       0.00000       0.00000       0.00000       0.00000       0.00000       0.00000
  14  27 4561.6866    0.6638 16.0155 10.2220 -0.0048  0.2481   0.0082   0.6718    0.0327   0.0000   462.4137      -8.88365      -42.3152      -21.7732       28.2802       21.7183       50.4362      -27.8109      -5.98422       24.4805       14.9588      -5.64285      -6.45865       2.49058       1.45994     0.0162354     -0.588110      0.222926     0.0114845    0.00333021  -0.000619472   -0.00114622    0.00203776   0.000417295   4.15505e-05  -5.66670e-05  -1.46357e-05   2.19012e-06       0.00000       0.00000       0.00000       0.00000       0.00000       0.00000       0.00000       0.00000       26.8835       34.4016       36.1796       36.3899       34.2275       30.1539       26.0426       20.7329       15.9170       12.0814       8.54861       5.93313       3.88217       2.40220       1.41944      0.805733      0.424454      0.214700      0.103992     0.0451531     0.0190100    0.00727568    0.00251118   0.000780244   0.000214286   5.16851e-05   9.76544e-06   1.26554e-06       0.00000       0.00000       0.00000       0.00000       0.00000       0.00000       0.00000       0.00000
  15   8 1902.2518    0.4519  0.5000 10.0382 -0.0004  0.0329   0.0181   0.0611    0.0615   0.0000   435.1055       1.39901       14.7347     -0.270286      -6.30224       1.34169     -0.547788     -0.214222     -0.437705     -0.712722    -0.0658912      0.475788    -0.0959161      0.116259     0.0664342    -0.0576244    -0.0239146    0.00781877     0.0261630   -0.00138187   -0.00175286   -0.00211814   0.000738196   0.000236531  -3.18104e-05  -3.39156e-05   7.76222e-06   7.69525e-07   2.17207e-07  -8.59832e-08       0.00000       0.00000       0.00000       0.00000       0.00000       0.00000       2.78657       3.87859       4.79023       3.64425       4.36472       3.93321       2.70291       3.00455       1.94916       1.55989       1.31087      0.748084      0.577350      0.394862      0.198591      0.143865     0.0719759     0.0369588     0.0211079    0.00957569    0.00439942    0.00188614   0.000850401   0.000273687   9.17051e-05   3.47670e-05   1.01124e-05   2.05474e-06   3.11530e-07   3.89683e-08       0.00000       0.00000       0.00000       0.00000       0.00000       0.00000
  15   9 2049.6202    0.6348  0.5726 10.3030 -0.0078  0.0289   0.0208   0.0542    0.0751   0.0000   442.2234      0.176546       14.7367       2.21561      -2.54682      -3.28661       1.17111     -0.183115       1.08491      0.522457     -0.711365      0.321584     -0.691394      0.108348      0.120743    -0.0683768   -0.00147775    -0.0317419    -0.0134993     0.0116628   -0.00376170    0.00168473  -0.000433290  -0.000178441   2.01178e-05  -9.18184e-06   2.07357e-06   9.48235e-07  -1.38101e-07  -3.85820e-08       0.00000       0.00000       0.00000       0.00000       0.00000       0.00000       2.97896       3.13667       4.16339       3.77084       3.55121       3.52217       2.70162       2.11946       1.85111       1.42735       1.04013      0.674448      0.428754      0.294154      0.202389      0.106492     0.0642390     0.0382134     0.0158881    0.00729231    0.00374951    0.00164927   0.000593974   0.000242284   8.48024e-05   2.43199e-05   6.28532e-06   1.24312e-06   2.12208e-07   2.48974e-08       0.00000       0.00000       0.00000       0.00000       0.00000       0.00000
  15  10 2195.7610    0.9040  0.6556 10.6049 -0.0060  0.0264   0.0293   0.0607    0.0905   0.0000   440.3156       3.48200       12.4340      -2.64655      0.457018      -1.74128       3.90040      -4.98828      -1.89741       1.90142      0.730330     -0.333415     0.0439333      0.149462     0.0907055     -0.124906     -0.161987     0.0593381    -0.0148330    0.00167420   -0.00237796   0.000874469   0.000382241   0.000177179  -0.000112386   5.18709e-06   4.36237e-06  -5.55759e-07  -1.01277e-07   1.27686e-08       0.00000       0.00000       0.00000       0.00000       0.00000       0.00000       2.52457       3.69631       3.45885       3.81693       3.23401       3.11233       2.51974       2.21621       1.69857       1.25830      0.932355      0.606054      0.444854      0.249639      0.165208     0.0861503     0.0551364     0.0258623     0.0150084    0.00638470    0.00321504    0.00120720   0.000548970   0.000175247   6.83247e-05   1.79083e-05   5.90244e-06   1.19045e-06   2.46758e-07   4.04672e-08       0.00000       0.00000       0.00000       0.00000       0.00000       0.00000
  15  12 2481.0337    1.6338  0.9128 11.3722 -0.0048  0.0375   0.0426   0.0664    0.1235   0.0000   438.0107      -5.81658       7.26469       2.61980      -8.52975      -3.37154     -0.613344       3.35962       1.83353      -1.52724       1.16683     -0.463470      0.291577      0.211179     0.0343862      0.225930    0.00377049     0.0191469    -0.0107862    -0.0111760   0.000341484  -0.000769096   0.000321565  -5.79366e-05   3.78766e-08   5.44159e-05   8.01276e-06   4.72061e-07   1.03648e-07   1.92402e-08       0.00000       0.00000       0.00000       0.00000       0.00000       0.00000       3.35758       5.52019       4.54364       5.87024       3.87392       4.85557       3.34482       3.41720       2.35594       1.97701       1.32717      0.898836      0.620263      0.339371      0.247572      0.118432     0.0832535     0.0316456     0.0233517    0.00724965    0.00526522    0.00138955   0.000883911   0.000224114   0.000111099   2.47352e-05   8.73501e-06   1.92965e-06   3.17922e-07   7.06945e-08       0.00000       0.00000       0.00000       0.00000       0.00000       0.00000
  15  13 2622.3850    2.0793  0.9868 11.9892 -0.0051  0.0301   0.0528   0.0704    0.1249   0.0000   441.9218      -3.23940       14.9972       6.99011      -5.39651      -5.52998      -1.96980     -0.943397      -2.10927       1.47571      0.309526     -0.327145      0.104981     0.0144566     -0.114713      0.100624     0.0534674     0.0614440    -0.0160004    0.00403908   -0.00741149   -0.00101826  -0.000100425  -0.000112428   2.72852e-05   1.92737e-05   9.52848e-06   3.04604e-06  -1.12694e-07  -1.13158e-07       0.00000       0.00000       0.00000       0.00000       0.00000       0.00000       3.14173       4.06594       4.04157       3.99807       4.11752       3.61756       3.00770       2.45261       2.04929       1.53533       1.15583      0.745111      0.513042      0.305773      0.216164      0.122020     0.0688109     0.0366982     0.0170103    0.00835913    0.00364570    0.00158478   0.000569077   0.000227489   7.86949e-05   2.27799e-05   7.06928e-06   1.50640e-06   2.97803e-07   3.72701e-08       0.00000       0.00000       0.00000       0.00000       0.00000       0.00000
  15  14 2764.1345    2.7362  0.8649 12.3085 -0.0118  0.0281   0.0739   0.0643    0.1393   0.0000   437.6413       2.56537       7.62478      -3.24847      0.171956      0.209078      -1.76304      -1.38925      -2.43593     -0.263524     -0.488205       1.29562      0.537337     -0.270523    -0.0303990     0.0782309    -0.0243101     0.0375796    -0.0301295    -0.0133099    0.00167483  -0.000989848   1.30824e-05  -0.000158722  -1.95552e-05   1.60153e-05  -1.34073e-05  -1.20497e-06   5.90285e-08   5.59084e-08       0.00000       0.00000       0.00000       0.00000       0.00000       0.00000       3.25809       4.29831       4.25454       4.35378       3.60819       3.43921       2.99731       2.71276       2.01060       1.57059       1.09882      0.765909      0.449543      0.292518      0.166858      0.105082     0.0508645     0.0288175     0.0139818    0.00747460    0.00329033    0.00146534   0.000525935   0.000204027   6.06868e-05   2.07989e-05   5.10527e-06   1.33430e-06   2.17936e-07   3.74640e-08       0.00000       0.00000       0.00000       0.00000       0.00000       0.00000
  15  15 2905.7781    3.4730  0.8109 12.8328 -0.0010  0.0279   0.0981   0.0618    0.1448   0.0000   439.6990       5.91666       6.13178      -4.89063      0.371975      -4.66083      -3.34145      -2.01729      -1.15453      -1.55074       1.05587     -0.710204     -0.714789     0.0703728     0.0659004    -0.0434033     0.0770907    0.00427608    -0.0391052     0.0142302   -0.00334808  -0.000331935   -0.00112956   0.000179040   3.83122e-05   4.61518e-06  -4.41839e-06   1.60174e-07  -3.79566e-07  -2.44125e-08       0.00000       0.00000       0.00000       0.00000       0.00000       0.00000       2.68204       3.70010       3.63303       3.95951       3.27449       3.07996       2.81813       2.27152       1.85674       1.28499       1.03806      0.674052      0.451969      0.271954      0.180312     0.0984450     0.0581585     0.0274339     0.0161146    0.00693098    0.00392694    0.00141100   0.000635868   0.000196221   7.41881e-05   2.08727e-05   6.03327e-06   1.20946e-06   2.80160e-07   4.00078e-08       0.00000       0.00000       0.00000       0.00000       0.00000       0.00000
  15  16 3047.1133    3.9320  0.8877 13.0146  0.0009  0.0278   0.1086   0.0649    0.1668   0.0000   442.9392       7.32602       8.82236      0.467310       1.13382      -4.33281      0.178454     -0.611191     -0.871241     -0.782856     -0.185939     -0.507557     -0.145251     -0.544069      0.218602      0.130564    0.00603014     0.0136334   -0.00816526     0.0108028   -0.00298405  -0.000879598  -7.45013e-05  -9.18409e-05  -2.92017e-05   5.95357e-06  -1.18864e-05  -1.99935e-06   2.34132e-07   5.48656e-08       0.00000       0.00000       0.00000       0.00000       0.00000       0.00000       3.16281       3.91529       4.01724       3.88431       3.87588       3.56947       2.85193       2.38065       1.89838       1.42395       1.07724      0.682642      0.478818      0.304827      0.188681      0.113262     0.0632736     0.0301692     0.0158052    0.00745359    0.00303057    0.00135131   0.000563213   0.000189094   6.57825e-05   2.06445e-05   6.14646e-06   1.27339e-06   2.30450e-07   3.12462e-08       0.00000       0.00000       0.00000       0.00000       0.00000       0.00000
  15  17 3188.0891    3.8753  1.1503 13.3266 -0.0118  0.0332   0.0983   0.0851    0.1665   0.0000   441.7950       12.8741       7.91643      -9.82351       2.87279      0.631772      -4.40978      -3.72737      0.950653      0.980637     -0.359640      -1.27815     -0.284612      0.326328      0.109065    0.00769079    -0.0468768     0.0348038   -0.00332323    0.00536094    0.00472536   -0.00218624  -0.000273953   0.000380687  -0.000221623  -3.52235e-05  -2.16834e-06  -1.26498e-06   1.74766e-07   5.35151e-08       0.00000       0.00000       0.00000       0.00000       0.00000       0.00000       3.28475       4.50283       4.40573       4.42852       4.26237       3.64695       3.36320       2.72596       2.33020       1.74445       1.20201      0.858028      0.560966      0.333917      0.219988      0.114938     0.0722091     0.0361718     0.0187765    0.00919571    0.00369399    0.00172104   0.000641323   0.000239671   9.30953e-05   2.45807e-05   7.18133e-06   1.68204e-06   3.51702e-07   4.39159e-08       0.00000       0.00000       0.00000       0.00000       0.00000       0.00000
  15  18 3328.8657    3.2581  1.4727 13.1854  0.0007  0.0372   0.0743   0.0975    0.1120   0.0000   437.3149       15.9214       1.87068      -10.9321       4.96757      -4.81042      -5.65320     -0.163611       3.98637      0.828601       1.45514       1.11596     -0.549603      0.304749      0.252171      0.112271    -0.0894421    -0.0409110     0.0309445    0.00754352   -0.00106261   -0.00121628   -0.00106666   0.000332911  -2.69851e-05   1.81370e-05   1.02981e-05   2.27268e-06  -2.48877e-07  -1.91204e-08       0.00000       0.00000       0.00000       0.00000       0.00000       0.00000       4.01829       5.17923       5.62286       5.46631       5.27847       4.52365       3.87148       3.06993       2.50493       1.83627       1.31583      0.900954      0.620241      0.376385      0.239587      0.138539     0.0772755     0.0423249     0.0210182     0.0101824    0.00449977    0.00188930   0.000739276   0.000285592   9.62236e-05   2.83484e-05   7.97343e-06   1.80373e-06   3.46999e-07   4.16603e-08       0.00000       0.00000       0.00000       0.00000       0.00000       0.00000
  15  19 3470.0869    2.7998  2.3174 12.4199 -0.0024  0.0494   0.0493   0.1178    0.0900   0.0000   443.8851       13.8372       3.19880     -0.407116       5.45981      -3.39933      -4.29490     -0.720072     0.0875240     -0.593571      -1.03199     -0.431331       1.91104      0.211196     -0.212319    -0.0557651    -0.0381045     0.0400019   -0.00114016    0.00552900   0.000205161    0.00332151    0.00154436   0.000713420   0.000239293  -2.49742e-05  -1.97056e-05  -2.39578e-06  -5.02922e-07  -3.15840e-08       0.00000       0.00000       0.00000       0.00000       0.00000       0.00000       5.10935       6.21046       7.03855       6.34362       6.61648       5.93394       4.84344       4.19987       3.04606       2.28820       1.83505       1.20167      0.849225      0.568974      0.313945      0.196124      0.106156     0.0544381     0.0281826     0.0134381    0.00578963    0.00258028    0.00107409   0.000367491   0.000119178   4.27097e-05   1.17755e-05   2.53174e-06   4.32345e-07   5.17774e-08       0.00000       0.00000       0.00000       0.00000       0.00000       0.00000
  15  20 3611.3244    2.4411  3.1042 11.9357  0.0008  0.0525   0.0372   0.1404    0.0725   0.0000   439.4927       6.28349       9.90139      -5.40164       6.16046      -9.13954      -8.06572      -6.32658       2.93825      0.508498      -2.05458      -2.21292       1.09806      0.323957     -0.157310     -0.211946      0.171989    -0.0163425    0.00588485    -0.0153956     0.0120881   -0.00445492  -0.000594863   0.000284483   0.000449142  -4.60305e-05   3.95782e-06  -9.01972e-08   3.54514e-08   7.80383e-08       0.00000       0.00000       0.00000       0.00000       0.00000       0.00000       5.63835       6.93689       7.36185       7.42583       6.77955       6.26019       5.30849       4.48678       3.59148       2.64416       1.91469       1.34436      0.907789      0.581895      0.342190      0.201424      0.112361     0.0621385     0.0313290     0.0148334    0.00674006    0.00281155    0.00111418   0.000415632   0.000138094   4.26659e-05   1.11267e-05   2.51625e-06   4.62782e-07   6.27124e-08       0.00000       0.00000       0.00000       0.00000       0.00000       0.00000
  15  21 3752.5745    1.9519  4.5129 11.4394 -0.0002  0.0689   0.0257   0.1764    0.0595   0.0000   444.4697       15.9590       11.9937       2.92580       3.97877      -6.48562      0.374212     -0.910050      -2.35668      -1.60251     -0.787045       3.98551      0.315379      0.314905     -0.116581      0.326374     -0.222627     0.0621860     0.0353342    0.00852033    0.00175744    0.00555564   0.000238796  -0.000785839  -0.000143647   4.95232e-05   1.16471e-07  -2.68164e-06   4.64162e-07  -4.68420e-08       0.00000       0.00000       0.00000       0.00000       0.00000       0.00000       7.59191       9.50386       10.0432       10.0666       9.57400       8.24725       7.59600       5.89159       4.57402       3.33400       2.50871       1.83736       1.19610      0.779295      0.464938      0.275167      0.145222     0.0794998     0.0391327     0.0198322    0.00886470    0.00386244    0.00143541   0.000542226   0.000173931   5.44751e-05   1.37371e-05   3.36363e-06   6.62290e-07   7.71273e-08       0.00000       0.00000       0.00000       0.00000       0.00000       0.00000
  15  22 3894.1157    1.6465  6.6770 10.8918 -0.0008  0.0876   0.0185   0.2293    0.0526   0.0000   426.3328       10.0021       13.0736      -40.0462      -6.30315      -4.11587       7.53111       3.33141      -3.31423      -2.92499      -5.66470      -1.94128      -1.74763      0.840683      0.351201     0.0816116     -0.276761      0.159516     0.0429199    -0.0335246    0.00238759  -0.000671173  -0.000405948   0.000250113  -3.15924e-05   8.60105e-05   1.17778e-05  -4.01658e-07  -2.22604e-07   1.00248e-07       0.00000       0.00000       0.00000       0.00000       0.00000       0.00000       8.83163       11.5691       11.8463       12.3941       11.6497       10.5072       8.82317       7.37800       5.59621       4.35914       3.15986       2.27478       1.43978      0.976939      0.586343      0.356737      0.191105      0.104147     0.0505649     0.0251591     0.0111792    0.00486803    0.00183761   0.000692764   0.000225350   7.40759e-05   1.90572e-05   4.75810e-06   8.54074e-07   1.16448e-07       0.00000       0.00000       0.00000       0.00000       0.00000       0.00000
  15  23 4035.7011    1.3746  8.6558 10.6247 -0.0020  0.1073   0.0147   0.2862    0.0488   0.0000   436.8525       6.53661       23.6775       2.33232      -35.2492       16.2111       3.44515      -13.8866       6.62714      -6.29375       1.48161       4.15760       1.98806     -0.747241     -0.745738      0.511781    -0.0899503      0.163673    -0.0240387     0.0213377    -0.0102042    0.00414154    0.00223918  -0.000751377  -0.000142129  -3.80840e-05   2.41428e-05  -2.24526e-06  -6.18100e-08   1.14025e-07       0.00000       0.00000       0.00000       0.00000       0.00000       0.00000       11.2210       14.4055       14.9224       14.8294       14.3789       12.6067       10.8555       9.29075       7.32465       5.61392       3.97808       2.75676       1.84387       1.19628      0.704920      0.429125      0.237156      0.130723     0.0664306     0.0307313     0.0143207    0.00578089    0.00236641   0.000858537   0.000280939   8.92009e-05   2.39040e-05   5.71083e-06   1.03012e-06   1.31649e-07       0.00000       0.00000       0.00000       0.00000       0.00000       0.00000
  15  24 4177.6128    1.1288 10.4820 10.5482 -0.0023  0.1299   0.0125   0.3679    0.0425   0.0000   453.2524       31.5264       22.4998      -25.1805      -4.04050       29.3445      -6.95326      -14.0415      -7.45718      0.287875       7.43824       3.54868      0.116122     -0.161280      0.408033     -0.366433     -0.459974     -0.124051      0.147701     0.0375793   -0.00608811   -0.00170899  -0.000795177   0.000252053   0.000386547  -0.000207542  -1.56932e-05   1.33381e-05   2.39785e-06  -1.76733e-07       0.00000       0.00000       0.00000       0.00000       0.00000       0.00000       13.3586       16.8441       18.3193       17.9722       17.3429       15.5580       13.1388       10.9324       8.69046       6.49188       4.84643       3.32177       2.24168       1.44458      0.887759      0.526870      0.298243      0.153868     0.0815423     0.0376823     0.0176996    0.00715913    0.00300086    0.00105222   0.000366306   0.000113037   3.06885e-05   6.81121e-06   1.25462e-06   1.55380e-07       0.00000       0.00000       0.00000       0.00000       0.00000       0.00000
  15  25 4319.2143    0.9372 12.7077 10.3905 -0.0012  0.1672   0.0105   0.4570    0.0394   0.0000   446.4820      -24.8265       19.1131      -18.3723       39.9762      -11.4801      -37.1652      -23.3969       8.19492       10.3972      -4.06893      -2.44612     -0.192804       3.05762     -0.717279     -0.177651     -0.429816     -0.361278     0.0260536    -0.0619354    -0.0335978    0.00698497   -0.00606827   -0.00251926   0.000956452   0.000139459  -0.000108316  -4.75732e-06   5.95846e-07   1.85069e-07       0.00000       0.00000       0.00000       0.00000       0.00000       0.00000       16.9180       21.8939       23.9662       22.9494       22.2182       19.8752       17.0933       14.1983       11.1661       8.49675       6.26997       4.24262       2.94909       1.86491       1.14541      0.679906      0.378930      0.206695      0.104164     0.0496972     0.0229123    0.00968005    0.00391527    0.00145508   0.000478836   0.000147829   4.09492e-05   9.07172e-06   1.64908e-06   2.01209e-07       0.00000       0.00000       0.00000       0.00000       0.00000       0.00000
  15  27 4603.9219    0.6357 16.9459 10.1838 -0.0028  0.2707   0.0075   0.6791    0.0304   0.0000   422.3536       31.9881       110.356       5.40401      -28.0650      -43.1776       40.6750      -23.3261      -38.8295      -11.3431      -18.9917      -2.88051      -5.78598       1.12019       1.08652       1.29160     -0.189213      0.259341     -0.159403     -0.112755    -0.0132963     0.0164583   0.000773510    0.00248704    0.00153863  -2.56654e-05  -6.85487e-05   2.14382e-05   5.49921e-06  -7.96792e-08       0.00000       0.00000       0.00000       0.00000       0.00000       0.00000       26.5529       35.1177       37.0852       37.7396       35.2142       31.7712       27.6716       22.8580       18.1993       13.7421       10.1829       7.10832       4.84822       3.11441       1.93684       1.14161      0.654088      0.344904      0.182138     0.0856257     0.0402728     0.0165920    0.00683623    0.00242738   0.000831244   0.000247490   6.67696e-05   1.49663e-05   2.77476e-06   3.54102e-07       0.00000       0.00000       0.00000       0.00000       0.00000       0.00000
  16   9 2081.5576    0.7105  0.5828 10.2624 -0.0192  0.0243   0.0249   0.0539    0.0848   0.0000   436.8223       2.85189       8.89124       2.32311      0.242278      -2.43035       2.86542      0.236799      -2.73026     -0.726726       1.51710       1.12875     -0.126105     -0.164194     0.0383908     0.0509728    -0.0564846     0.0886025    -0.0117519     0.0169177    0.00290932    0.00544046  -0.000918596   0.000334930   8.08328e-05   3.27877e-05   1.14081e-05  -4.08511e-06   5.80265e-07  -1.55567e-07   7.02010e-09  -9.01815e-09       0.00000       0.00000       0.00000       0.00000       2.24996       2.82730       3.11559       3.20405       3.08688       2.74399       2.27505       2.07134       1.52242       1.17902      0.911947      0.658685      0.462127      0.274842      0.190833      0.120727     0.0718506     0.0354597     0.0217390    0.00983670    0.00560426    0.00251085    0.00108761   0.000387318   0.000174899   5.16388e-05   1.92017e-05   5.19927e-06   1.55071e-06   3.30106e-07   5.33056e-08   7.36898e-09       0.00000       0.00000       0.00000       0.00000
  16  10 2228.3972    0.9426  0.7794 10.7683 -0.0115  0.0271   0.0271   0.0627    0.0941   0.0000   436.5081       3.42266       13.8891      0.379802      -2.27788       2.08780      0.979798      -1.65402      -2.14201     -0.329473     -0.513665     -0.529858     -0.161932     -0.107864      0.242348      0.140622     0.0611580    -0.0654169  -0.000544161     0.0168195     0.0109767  -0.000639819   0.000379709   6.42338e-05  -0.000127521  -4.69797e-05  -4.64479e-06   1.25950e-06  -2.97676e-06  -1.05431e-07   7.74252e-08   8.78096e-09       0.00000       0.00000       0.00000       0.00000       2.41168       3.29176       3.31189       3.56268       3.18013       3.09772       2.55550       2.09130       1.74804       1.38124      0.973265      0.727511      0.473333      0.315834      0.206681      0.127365     0.0763813     0.0426561     0.0225607     0.0119028    0.00559890    0.00266675    0.00108020   0.000472862   0.000176406   6.53099e-05   2.10923e-05   5.92465e-06   1.51309e-06   3.49418e-07   6.31975e-08   9.10451e-09       0.00000       0.00000       0.00000       0.00000
  16  11 2372.6365    1.3536  0.7377 11.2253 -0.0061  0.0256   0.0386   0.0580    0.0947   0.0000   436.2172       1.71086       18.8941      -4.02235      -4.22533      0.795139      -3.15900      -2.17335      0.964181       2.47142     -0.960697     -0.964636      -1.03834      0.224614   -0.00241558     -0.127213     0.0254717     0.0459745   -0.00945953    0.00777847   -0.00774933   0.000283927    0.00101813   0.000108977   0.000165570   2.81477e-05  -2.90507e-05   1.44985e-05  -7.03642e-08  -1.15169e-06   1.34107e-07   1.50267e-08       0.00000       0.00000       0.00000       0.00000       2.39701       2.98010       3.44493       3.38956       2.96361       3.02249       2.50800       2.03060       1.71658       1.31971      0.923230      0.731342      0.469915      0.315999      0.212931      0.119309     0.0721467     0.0402709     0.0237674     0.0101203    0.00545898    0.00248360    0.00118538   0.000428272   0.000185537   6.34145e-05   2.31734e-05   6.13447e-06   1.44659e-06   3.37599e-07   5.57292e-08   7.63073e-09       0.00000       0.00000       0.00000       0.00000
  16  12 2514.8067    1.7330  0.9497 11.7490 -0.0061  0.0291   0.0452   0.0715    0.1042   0.0000   437.1465       2.22346       16.9787       4.01059     -0.175770      0.158059       3.01164       1.37650       2.68798     0.0876287      0.723848     -0.812992     -0.201490      0.529669     0.0848801     -0.269400     0.0260929     0.0241624     0.0192203    0.00129443    -0.0102186   -0.00101332   -0.00181111  -0.000472495   3.62091e-05   3.18758e-05   1.81135e-06  -5.73659e-06   2.46602e-06   1.09862e-07   1.79416e-08  -5.01301e-09       0.00000       0.00000       0.00000       0.00000       3.03115       3.64364       4.02957       3.77047       3.49744       3.53159       2.94716       2.42296       2.12577       1.56208       1.16035      0.837621      0.581784      0.366476      0.236223      0.149580     0.0781001     0.0465255     0.0255413     0.0115487    0.00581343    0.00281474    0.00115369   0.000431332   0.000189534   7.20363e-05   2.25770e-05   6.73540e-06   1.61826e-06   3.17944e-07   6.00843e-08   7.62582e-09       0.00000       0.00000       0.00000       0.00000
  16  13 2656.9437    2.2210  0.8968 12.1572 -0.0101  0.0297   0.0571   0.0655    0.1183   0.0000   437.8174       5.53366       12.6919      -4.23374       3.32790       4.26619       1.30086      -4.28601       1.46677      -2.16650     -0.362428      0.538920      0.597821     -0.421620      0.149497   -0.00376108     -0.125658    -0.0497227     0.0709913     0.0148673   -0.00863702   -0.00214262   -0.00206494   0.000424533  -6.90667e-05  -9.92492e-05  -3.92148e-05   2.22573e-06  -4.01089e-07   5.88685e-07  -4.72402e-08   1.45213e-09       0.00000       0.00000       0.00000       0.00000       3.63556       5.08333       5.47451       5.58551       4.92464       4.33291       3.53434       2.92173       2.15900       1.62901       1.14079      0.788596      0.513744      0.330259      0.206162      0.121148     0.0705892     0.0387419     0.0219030     0.0102664    0.00537076    0.00231788    0.00111297   0.000410425   0.000167856   5.54936e-05   1.85283e-05   5.25098e-06   1.41432e-06   3.20789e-07   5.66864e-08   8.28895e-09       0.00000       0.00000       0.00000       0.00000
  16  14 2799.5126    3.0786  0.6552 12.8156 -0.0010  0.0236   0.0928   0.0547    0.0976   0.0000   438.4223       8.66827       12.1697       3.83035      0.205022     -0.714576       1.69086      0.117814       2.40089     -0.750163     -0.314636      -1.13862     0.0766813     -0.170311     -0.204426      0.226859    -0.0269900    -0.0103142     0.0122807     0.0145047   -0.00245169  -0.000329026   -0.00108045   0.000152433   0.000233187   2.70813e-05   1.88634e-05   4.22815e-06  -1.12957e-06   6.35979e-08   1.48577e-08  -1.74276e-08       0.00000       0.00000       0.00000       0.00000       2.61427       3.28192       3.32820       3.79427       3.28546       2.88043       2.29140       2.23664       1.75480       1.27817      0.903752      0.683227      0.433053      0.289211      0.175837      0.109741     0.0607876     0.0372464     0.0193337     0.0111902    0.00519612    0.00247146   0.000947602   0.000390158   0.000123316   4.78934e-05   1.42132e-05   4.72608e-06   1.08931e-06   2.63772e-07   4.29864e-08   7.52642e-09       0.00000       0.00000       0.00000       0.00000
  16  15 2941.7916    3.4282  0.8403 12.8437 -0.0055  0.0236   0.0897   0.0618    0.1264   0.0000   441.2894       11.4432       14.6291      -1.84377      -3.81938      0.177388      -2.33053      -4.37785       2.46411      -1.47122      0.325959      -1.67261     -0.251991     -0.749772     -0.147874     -0.228242    -0.0740378    -0.0157386    -0.0282752    0.00417903   0.000602465   -0.00131878   0.000436879   0.000120249   0.000147236   7.39290e-05   4.61759e-06   1.44085e-07  -2.15815e-06   1.41795e-07  -5.90874e-08   1.71631e-09       0.00000       0.00000       0.00000       0.00000       2.46368       3.10264       3.10524       2.97109       3.03360       2.80853       2.51398       2.07801       1.61275       1.27993      0.938762      0.714396      0.479196      0.325441      0.201007      0.121899     0.0676271     0.0390750     0.0191821     0.0100406    0.00477077    0.00200177   0.000964067   0.000375023   0.000142282   5.34752e-05   1.63933e-05   5.04764e-06   1.32798e-06   3.09564e-07   5.38063e-08   6.57672e-09       0.00000       0.00000       0.00000       0.00000
  16  16 3083.5151    3.9929  0.8047 13.3187  0.0009  0.0245   0.1105   0.0626    0.1229   0.0000   435.4831       5.71892       12.8601      -6.01173      -9.37867       1.89378       3.15128      -2.80514      0.318701      -1.22494      0.412810     -0.570749     -0.222589     -0.215410      0.131366    -0.0396383     -0.157569    -0.0329688     0.0568638  -2.50386e-05   -0.00661133    0.00471732   0.000445123  -0.000367191   6.51758e-06   0.000180839  -7.95650e-06   3.04550e-06  -1.29718e-06   1.70870e-07  -3.85648e-08  -1.16992e-09       0.00000       0.00000       0.00000       0.00000       2.59845       3.15934       3.15044       3.34011       2.89977       2.79664       2.52515       2.24866       1.68612       1.34360       1.01355      0.722892      0.489420      0.322243      0.202279      0.120966     0.0702823     0.0376954     0.0204421     0.0100729    0.00511506    0.00232164    0.00105053   0.000411763   0.000157016   5.17676e-05   1.63654e-05   4.74194e-06   1.25032e-06   2.78067e-07   4.77985e-08   7.34898e-09       0.00000       0.00000       0.00000       0.00000
  16  18 3366.4798    3.3079  1.5920 13.0132 -0.0069  0.0423   0.0707   0.0926    0.1219   0.0000   435.4681       7.72636       19.0215     -0.873995      -1.21641      -3.47993       5.27822      -1.77414     -0.901838      -5.16272       1.21662       2.57134      0.764717     -0.414946    -0.0833771      0.161802     0.0453369     0.0261715    0.00676629    -0.0146472   -0.00723263   -0.00672874   2.67247e-05   -0.00104632   0.000249727   1.99416e-05   2.07089e-05   4.89499e-06   3.72831e-06  -6.43596e-08   1.05143e-07  -1.52311e-08       0.00000       0.00000       0.00000       0.00000       4.02282       5.27732       5.26742       5.90013       5.64088       4.60973       4.07055       3.61136       2.80061       2.13368       1.49855       1.16201      0.797183      0.511953      0.331811      0.198645      0.119431     0.0643758     0.0383255     0.0186903     0.0102113    0.00422753    0.00196027   0.000666921   0.000279988   8.72173e-05   3.10558e-05   8.48026e-06   2.41284e-06   5.70398e-07   1.01811e-07   1.37054e-08       0.00000       0.00000       0.00000       0.00000
  16  19 3507.9758    2.7956  2.5318 12.0765 -0.0045  0.0482   0.0456   0.1165    0.1008   0.0000   456.6018       24.8339       10.6427     0.0603683       4.24382       5.25948      -3.29881      -3.98142       1.99398       1.39580     -0.310613     -0.286121     -0.114297     -0.247477     -0.217333    -0.0345361     0.0328008     0.0665604    -0.0216644    0.00159931    -0.0102059   -0.00614921   -0.00252298   5.82255e-05   0.000494555   0.000118479  -7.64792e-05  -1.88378e-05   4.46866e-06   3.01889e-07   2.24563e-07  -7.02264e-09       0.00000       0.00000       0.00000       0.00000       4.57433       5.99893       6.14298       6.74654       6.06565       5.50481       4.84431       3.76230       3.23482       2.32910       1.84058       1.20522      0.928068      0.572773      0.376340      0.226706      0.138860     0.0758658     0.0404954     0.0220823     0.0101965    0.00484194    0.00193303   0.000873850   0.000315813   0.000114338   3.62906e-05   1.00892e-05   2.78968e-06   5.41360e-07   1.21632e-07   1.54765e-08       0.00000       0.00000       0.00000       0.00000
  16  20 3649.7132    2.2628  3.6674 11.7781 -0.0005  0.0580   0.0324   0.1574    0.0652   0.0000   435.5804       24.4440       13.0902      -6.18516      -1.91708       5.10060     -0.132956      -5.44384      -3.70740      -3.80483      0.333648       4.40585       1.17510     -0.313792      0.223446     0.0182040     0.0101935    -0.0519663    -0.0574064    0.00941735    0.00863483   -0.00313493   -0.00133511   -0.00203221  -0.000438130  -0.000164823  -6.15437e-05   6.77952e-06   5.45834e-06   5.07890e-07   8.13907e-08   1.19374e-08       0.00000       0.00000       0.00000       0.00000       5.83705       7.52028       7.97766       8.01911       7.47580       6.49967       6.00926       5.02151       4.22541       3.14129       2.37590       1.65724       1.10357      0.722656      0.458033      0.273723      0.163621     0.0914017     0.0486652     0.0253913     0.0125154    0.00560703    0.00254790    0.00101799   0.000380565   0.000133108   4.40433e-05   1.28495e-05   3.33095e-06   7.43836e-07   1.43804e-07   1.67843e-08       0.00000       0.00000       0.00000       0.00000
  16  21 3791.6006    1.8721  5.4605 11.2455 -0.0027  0.0737   0.0225   0.1966    0.0550   0.0000   432.4745      -8.92781       18.2667       11.7968      -10.5730      -4.92903      0.590584      -1.03150      -5.17945      -1.78130      -1.92849       1.03176       1.05095       1.31553     -0.173003     -0.191140     0.0622125      0.106842    -0.0329097    -0.0166105    -0.0107807   -0.00334971    0.00136280  -0.000996216  -0.000399488   0.000138943  -5.36915e-05  -1.34853e-05  -4.46520e-06  -2.71171e-07   2.09597e-07   5.74471e-09       0.00000       0.00000       0.00000       0.00000       7.28239       9.28575       9.66629       9.79356       9.36089       8.46900       7.55743       6.20318       5.10610       3.93996       2.96804       2.07708       1.43987      0.937458      0.601070      0.372472      0.215813      0.121147     0.0639741     0.0329276     0.0154045    0.00753313    0.00305560    0.00132456   0.000490447   0.000176952   5.57831e-05   1.65367e-05   4.35495e-06   9.62248e-07   1.81175e-07   2.19551e-08       0.00000       0.00000       0.00000       0.00000
  16  22 3933.5976    1.6059  7.0759 10.8281 -0.0008  0.0853   0.0170   0.2378    0.0489   0.0000   425.7020       8.66527       14.0227       15.5391      -4.05054      -7.80982      -12.6841      -3.50468      -8.51909      0.357445      -7.16326      -1.79967      0.181392     -0.487608     -0.381593      0.207039      0.217418     -0.245091    -0.0843054     0.0128749     0.0320279   -0.00234825   -0.00101532    0.00276500   0.000239623   1.69690e-05  -8.42978e-06   1.60503e-05  -4.97669e-06  -1.04986e-06  -5.29592e-08  -3.96856e-08       0.00000       0.00000       0.00000       0.00000       8.47321       10.6642       11.3921       11.5307       11.2183       10.1747       8.83249       7.08946       5.77151       4.56101       3.36728       2.43329       1.62149       1.09601      0.698051      0.440209      0.261111      0.142326     0.0753409     0.0385585     0.0182292    0.00862024    0.00356794    0.00153786   0.000577641   0.000204780   6.72120e-05   1.97077e-05   5.01516e-06   1.16411e-06   2.06862e-07   2.49478e-08       0.00000       0.00000       0.00000       0.00000
  16  24 4217.6734    1.0704 11.7452 10.4393 -0.0011  0.1421   0.0111   0.3927    0.0405   0.0000   433.5687      -2.39555       26.4162       2.98611      -30.0746      -10.0274      -31.0873       2.40325       3.51140      -9.58623      -4.61459       2.60466       2.30221    -0.0775941      -1.97748      0.643166     -0.290774     -0.254270      0.105333    0.00139069    -0.0372360   -0.00939370    0.00528803    0.00310124   0.000650393  -0.000738229  -0.000140214  -2.73960e-05  -1.34070e-05  -6.97503e-07  -8.92567e-08   1.65929e-08       0.00000       0.00000       0.00000       0.00000       13.5160       17.8363       18.8637       19.0338       17.8362       16.6169       14.0780       12.3930       9.67262       7.62727       5.75089       4.03071       2.79827       1.84242       1.18857      0.722815      0.428956      0.240116      0.130032     0.0658614     0.0324746     0.0149552    0.00664103    0.00270366    0.00103614   0.000361646   0.000118878   3.50747e-05   9.33240e-06   2.00427e-06   3.45413e-07   4.55464e-08       0.00000       0.00000       0.00000       0.00000
  16  26 4502.3079    0.7234 15.9661 10.2961 -0.0021  0.2298   0.0080   0.6110    0.0311   0.0000   454.0183       19.8520       58.3970       1.37853     -0.374317       16.0265      -3.49429      -9.98861      -12.7016      -17.7494      0.766158      -3.71377      -8.57118       2.00538      0.434226     -0.352308      0.235378      0.778341     -0.129525     -0.107099    -0.0105056     0.0296844   -0.00232734   -0.00344070   0.000176296   0.000138894   7.23706e-05  -7.81075e-05   2.04032e-05   3.81521e-07  -4.99740e-07  -2.86144e-08       0.00000       0.00000       0.00000       0.00000       21.1332       27.7482       29.9689       30.1697       29.0290       26.2386       22.8337       19.2261       15.7133       11.9796       9.13315       6.45931       4.58919       3.06346       1.96890       1.20038      0.721587      0.404980      0.226333      0.114739     0.0557194     0.0266586     0.0111981    0.00472706    0.00179656   0.000621560   0.000205675   5.94167e-05   1.54261e-05   3.27950e-06   5.92031e-07   7.15599e-08       0.00000       0.00000       0.00000       0.00000
  17   8 1963.3125    0.5464  0.4782 10.1420 -0.0071  0.0264   0.0215   0.0563    0.0609   0.0000   442.2501     -0.166164       12.1394       5.23307    -0.0237267      0.816495       1.70181      0.736006     -0.141452       1.66365       1.06139     -0.424115    0.00644619    -0.0838230      0.362348    -0.0542724     0.0579513     0.0392518    -0.0177553    -0.0127962    0.00653329   -0.00138982   -0.00133099  -9.60198e-05   0.000371612   5.03063e-05  -1.90888e-05  -1.65983e-05   3.43577e-06  -1.22645e-07  -2.52719e-07   3.59577e-08  -7.21819e-09   1.92482e-09       0.00000       0.00000       1.86625       3.15135       3.16725       2.89283       3.60628       2.43518       2.76497       1.89479       1.71115       1.38139      0.962498      0.721213      0.516128      0.334436      0.246072      0.133913     0.0879017     0.0519795     0.0263808     0.0175806    0.00731138    0.00404044    0.00199743   0.000710882   0.000359499   0.000141089   4.65659e-05   2.04468e-05   5.95354e-06   1.48825e-06   4.79080e-07   1.16355e-07   2.20190e-08   2.21596e-09       0.00000       0.00000
  17  10 2260.3026    1.0460  0.7682 10.7291 -0.0045  0.0258   0.0279   0.0587    0.0953   0.0000   437.1922      -2.58111       13.9057       4.20341     -0.833555      -4.12961      0.496501     -0.308761     0.0581802    -0.0908565     -0.722978      0.444501     -0.543896      0.391329     -0.148187   0.000116073    -0.0511169    0.00463022     0.0131500   -0.00840904   -0.00297171    0.00214959   0.000636645   0.000301557  -5.02580e-05  -7.68796e-05   2.98427e-05   8.55944e-06  -5.27043e-06  -1.12575e-06   8.80828e-08   1.28360e-07  -1.18282e-08  -1.00409e-09       0.00000       0.00000       2.45808       3.19249       3.26882       3.09645       2.95673       2.80793       2.37079       2.29133       1.89785       1.52751       1.19812      0.811597      0.569004      0.366359      0.236314      0.145448     0.0910558     0.0520393     0.0291096     0.0155510    0.00791794    0.00381517    0.00183254   0.000764712   0.000337321   0.000128808   4.71579e-05   1.61149e-05   5.35718e-06   1.56318e-06   4.16452e-07   8.17801e-08   1.36350e-08   1.84151e-09       0.00000       0.00000
  17  11 2405.0511    1.4622  0.8682 11.2791 -0.0112  0.0272   0.0379   0.0658    0.1065   0.0000   438.8817      -4.87048       16.4184     -0.468926      -5.50369      -2.57263       2.70938     -0.554755       1.52400      -1.05637     -0.446916      0.226702    -0.0624288     -0.102471     -0.289936     -0.204081    -0.0640627      0.101749    -0.0197828    -0.0495302     0.0102804  -0.000671269   0.000977209   -0.00153471   0.000790907   6.61638e-05  -6.77290e-06  -3.25912e-05  -3.99666e-06   2.36675e-06  -2.43527e-07  -1.11567e-07  -5.93479e-09   3.04078e-09       0.00000       0.00000       2.29448       2.93239       3.26168       3.27776       2.91809       3.02606       2.50259       2.14756       1.78385       1.46421      0.995908      0.807017      0.578334      0.352711      0.257673      0.159977     0.0959299     0.0546442     0.0324086     0.0175656    0.00816333    0.00425161    0.00219523   0.000850989   0.000369861   0.000146642   5.82217e-05   2.11914e-05   6.38467e-06   1.62999e-06   4.39031e-07   9.38685e-08   1.50685e-08   2.10804e-09       0.00000       0.00000
  17  12 2548.1131    1.9140  0.9146 11.7195  0.0059  0.0274   0.0461   0.0651    0.1111   0.0000   439.9353       2.27929       14.6817      0.204258       2.63322      -1.80278      -2.41570     -0.209453       1.24222      -1.80389     0.0989315      0.931191      0.665874     -0.636129      0.109025    -0.0622600   -0.00739139    -0.0466278     0.0137051   -0.00536309    -0.0102812    0.00139839    0.00216163    0.00105475  -0.000693055  -9.69096e-05   0.000105363   1.41209e-05   1.08811e-06  -2.28214e-06   1.41626e-07   4.83480e-08  -3.31605e-08  -2.15986e-10       0.00000       0.00000       2.58797       2.99835       3.38703       3.31044       3.47137       2.90506       2.69269       2.36236       1.65093       1.47233       1.15357      0.809716      0.573415      0.363079      0.252920      0.174221     0.0982926     0.0620646     0.0341756     0.0164922    0.00913139    0.00430614    0.00199317    0.00102059   0.000391552   0.000145399   5.74804e-05   1.77725e-05   4.97067e-06   1.61800e-06   4.53177e-07   9.61584e-08   1.48561e-08   1.62403e-09       0.00000       0.00000
  17  13 2691.0725    2.4297  0.8499 12.2754 -0.0060  0.0289   0.0607   0.0614    0.1125   0.0000   441.5029      -1.92961       3.87417      -2.19213       4.06525      0.636144      -2.82804       1.90920       1.21700      -1.06155      0.555642      -1.35891     -0.362710     -0.263425      0.320888      0.121932     -0.131674     0.0187834   -0.00453706    -0.0126114   -0.00920781  -0.000905980   0.000601662    0.00127535   0.000236438  -0.000376299   9.57421e-06   2.18261e-05  -5.84712e-07  -8.40042e-08  -2.76841e-07   3.68373e-08   6.44589e-10  -7.78770e-11       0.00000       0.00000       2.41344       3.42145       3.43612       3.51614       3.63829       2.82768       3.02440       2.22553       1.85937       1.47525       1.09067      0.879875      0.544554      0.408365      0.264149      0.162907      0.108124     0.0550720     0.0354518     0.0162886    0.00913683    0.00440533    0.00192356    0.00102050   0.000369659   0.000156611   5.77604e-05   1.71645e-05   6.56561e-06   1.65891e-06   4.34834e-07   1.17464e-07   2.07763e-08   2.17342e-09       0.00000       0.00000
  17  14 2834.3479    3.0267  0.8675 12.7832 -0.0029  0.0265   0.0777   0.0632    0.1097   0.0000   436.8035      0.513832       16.5139     -0.586888      0.298389      -1.65304       1.30930      -3.09157       3.69109      -1.28305     -0.557675     -0.563542    -0.0825416     -0.584507    -0.0313854   -0.00457230    -0.0189634    -0.0293242     0.0283091    -0.0335409   -0.00972701   -0.00107972   0.000297383  -0.000746762  -0.000502511  -0.000120591   1.80730e-05   2.36437e-05  -7.99152e-06   3.10916e-07   1.57770e-07   1.10348e-09   2.53775e-08   2.73173e-10       0.00000       0.00000       2.66881       3.23510       3.35360       3.39563       3.47597       3.17038       2.74247       2.23266       1.71419       1.52031       1.15513      0.833697      0.552549      0.356126      0.250489      0.162940      0.107503     0.0623019     0.0324272     0.0178632    0.00814746    0.00396832    0.00198138   0.000772015   0.000366691   0.000138826   4.81104e-05   1.72898e-05   5.17187e-06   1.38768e-06   3.93905e-07   8.71914e-08   1.37518e-08   1.70940e-09       0.00000       0.00000
  17  16 3119.4289    3.9619  1.0508 13.2948 -0.0001  0.0288   0.0916   0.0665    0.1368   0.0000   441.4764       1.11110       14.2968      -1.69323     -0.748722    -0.0393653      -1.72270      -7.53233       3.01829     0.0800917     -0.811188      -1.29570      0.234946      0.156738     -0.408284     0.0169260   -0.00209372   -0.00634445     0.0260580     0.0215976    -0.0124991   -0.00751123   -0.00295191   0.000573410  -0.000413826   3.74432e-05  -3.86759e-05   2.11388e-05  -9.92700e-07   2.15309e-06   1.01289e-07  -1.01150e-07  -2.46087e-08  -3.41584e-09       0.00000       0.00000       2.89238       3.63065       3.70021       3.73830       3.61065       3.46170       3.11467       2.60080       1.98012       1.51854       1.16184      0.887424      0.646870      0.450325      0.304279      0.175320      0.110968     0.0619242     0.0327118     0.0175776    0.00939640    0.00449327    0.00203502   0.000918874   0.000399217   0.000152628   5.40054e-05   1.88276e-05   6.03113e-06   1.57423e-06   4.25437e-07   9.07943e-08   1.59336e-08   2.02596e-09       0.00000       0.00000
  17  17 3261.4102    3.6534  1.2803 13.3192 -0.0060  0.0329   0.0822   0.0837    0.1292   0.0000   440.5167       3.56284       15.8044       1.48678      0.658467       2.71574      -1.97825      -1.80323       1.04669      0.555970      -1.98530     -0.769937     -0.425543     -0.183701     0.0267983    -0.0354385    -0.0984161     0.0482676  -0.000479019    0.00577282    0.00970906    0.00905850    0.00256357   0.000273863  -0.000733753   0.000380989   5.79622e-05  -8.81256e-06   3.82371e-06   5.45689e-07  -7.46990e-07  -1.50485e-07   1.21644e-08   2.64317e-09       0.00000       0.00000       3.11694       3.94988       4.09846       4.10865       3.92267       3.80985       3.33825       2.80848       2.34765       1.78594       1.40921       1.06401      0.706279      0.493405      0.336892      0.199982      0.126587     0.0721567     0.0395303     0.0206925     0.0107624    0.00514812    0.00240419    0.00109443   0.000471200   0.000175481   6.35435e-05   2.26545e-05   7.63510e-06   2.06992e-06   5.11161e-07   1.10408e-07   1.94797e-08   2.43711e-09       0.00000       0.00000
  17  18 3403.5569    3.1648  2.0258 12.4408  0.0017  0.0409   0.0569   0.0980    0.1268   0.0000   440.7913       11.7209       20.0186      -4.54195       7.61410      -6.83556      0.637810      -3.79187      0.970296     -0.609232      -1.80232     -0.529533      0.564176     -0.633577    0.00653254      0.155808     -0.186142    -0.0132805     0.0130496    -0.0203335    0.00596285   -0.00695073    0.00251470    0.00224947  -6.93731e-05  -0.000168918   5.01420e-05  -5.97163e-06  -1.17018e-06  -3.59488e-06  -2.40871e-07   1.37143e-08   7.60375e-09   7.57001e-10       0.00000       0.00000       3.89114       4.79735       5.02312       5.48799       5.16509       4.64710       4.03539       3.41656       2.88734       2.19321       1.58795       1.22045      0.901723      0.589188      0.388520      0.251911      0.150204     0.0849313     0.0514604     0.0265768     0.0142568    0.00702981    0.00328596    0.00141015   0.000545783   0.000214668   8.58716e-05   2.77395e-05   8.78635e-06   2.38414e-06   6.11869e-07   1.31992e-07   2.37409e-08   2.97952e-09       0.00000       0.00000
  17  19 3545.5543    2.6709  2.9015 11.9081 -0.0015  0.0486   0.0404   0.1246    0.0989   0.0000   442.0945       17.2255       5.50078       5.79756      -8.21039      -5.36719       5.49423       4.00323       4.70650      -2.28340       1.50074     0.0737447      0.436990     -0.296186      0.417399      0.165805    -0.0183587     0.0474334     0.0996018     0.0469519    0.00677880   -0.00707720    0.00434392    0.00211237   -0.00103830  -0.000365847   2.47472e-05  -2.89187e-05  -2.10579e-05  -2.17771e-07   9.32756e-07   5.46478e-08   6.91499e-09  -1.28637e-09       0.00000       0.00000       4.44767       5.86605       6.11599       6.40704       6.07396       5.47738       4.78762       4.08772       3.38442       2.53863       1.97736       1.45319       1.04364      0.679403      0.454343      0.289956      0.181957      0.104574     0.0571401     0.0302904     0.0165297    0.00811740    0.00375411    0.00166379   0.000685566   0.000263055   9.91036e-05   3.39008e-05   1.08935e-05   3.03760e-06   7.85420e-07   1.61952e-07   2.99821e-08   3.73294e-09       0.00000       0.00000
  17  20 3687.8505    2.2197  4.1526 11.4165 -0.0025  0.0578   0.0277   0.1559    0.0700   0.0000   438.3741      -2.98407       14.5088      0.631569       5.22327      -5.90178    -0.0600649      -1.19677     -0.941502     -0.426323      -6.70386     -0.631466      -1.25194      0.367810       1.22168    -0.0854364    -0.0876301    -0.0991704    -0.0279026     0.0485874   -0.00561075    -0.0229509    0.00711110   -0.00305218  -0.000635016  -0.000230506  -5.52819e-06   1.29423e-05  -2.15648e-05   6.08895e-06  -9.59063e-08  -9.47770e-08   1.27489e-08   4.04644e-09       0.00000       0.00000       5.46435       6.65566       7.21100       7.24961       7.04640       6.58183       5.65972       4.89150       3.96886       3.24857       2.44991       1.75688       1.25613      0.848483      0.564117      0.356065      0.215442      0.129964     0.0718396     0.0386294     0.0200841    0.00952292    0.00444218    0.00195409   0.000841051   0.000322453   0.000121534   4.16386e-05   1.27040e-05   3.67467e-06   9.32749e-07   1.95604e-07   3.22632e-08   4.01961e-09       0.00000       0.00000
  17  21 3829.9458    1.8325  5.7553 11.1028 -0.0021  0.0749   0.0205   0.1901    0.0540   0.0000   438.8288       25.3490       8.73510      -12.0771       16.4919       10.6319      -2.02493      -1.52974     -0.711210       1.55039      -1.16600      0.722076       3.67810       1.11344     0.0363838      -1.01067     -0.264825     -0.135932      0.102601    0.00723855    -0.0340868    0.00156218     0.0107162   0.000917702   0.000522874  -0.000128935   0.000242380  -1.13324e-05  -1.84308e-05  -1.17203e-05   2.92053e-07   7.31540e-07  -2.99856e-08   2.12341e-09       0.00000       0.00000       6.90676       8.99007       9.57433       9.64392       9.20207       8.24906       7.48659       6.37450       5.33192       4.15373       3.21991       2.31605       1.57974       1.09851      0.698900      0.447641      0.274583      0.157600     0.0910158     0.0483395     0.0250718     0.0121582    0.00595331    0.00252633    0.00110617   0.000425110   0.000158624   5.20086e-05   1.70128e-05   4.86839e-06   1.18655e-06   2.63789e-07   4.69635e-08   5.52397e-09       0.00000       0.00000
  17  22 3972.2204    1.5234  7.8994 10.6679 -0.0007  0.0906   0.0149   0.2446    0.0479   0.0000   443.3171      -13.1464       11.4754      -6.59128       21.6123      -19.8613       6.13922      -6.78309      -2.02385      0.646723      -3.67317     -0.934665      0.647010      -1.37076       1.57240      0.388062     -0.415859     0.0207199      0.128961     0.0131795     0.0125094    -0.0158495   -0.00936509    0.00170463  -0.000551689  -0.000953233   2.11695e-05   4.57502e-05   7.49734e-06   2.24594e-06   5.75765e-07  -2.37487e-07   2.97222e-09   3.75292e-09       0.00000       0.00000       8.55374       10.9912       11.5813       12.1257       11.3532       10.4756       9.25488       7.80897       6.31012       5.03657       3.85943       2.75145       1.98101       1.33191      0.875298      0.553199      0.341060      0.200353      0.109719     0.0591208     0.0310854     0.0149903    0.00694622    0.00308544    0.00132551   0.000516798   0.000190677   6.44349e-05   1.98913e-05   5.67976e-06   1.46975e-06   3.12525e-07   5.51638e-08   6.86313e-09       0.00000       0.00000
  17  23 4115.0085    1.2692 10.0384 10.5153 -0.0013  0.1101   0.0120   0.3159    0.0408   0.0000   445.2199       9.17542       14.1610       8.19743       24.0745       6.14188     0.0789644      -21.4888      -5.08391       13.3788       4.21800      -7.54879     -0.678857      0.889109     -0.885562      0.205172      0.967161     -0.259706     0.0462608     0.0499566    -0.0449782    -0.0310646     0.0152548   -0.00329895    0.00237024    0.00108809  -0.000232227  -8.58515e-05  -3.37891e-05  -9.94137e-06   9.16433e-07  -4.82548e-07  -3.88627e-08  -8.13976e-09       0.00000       0.00000       10.0471       12.9814       14.0096       14.5117       13.5559       12.7151       10.8978       9.56373       7.49615       6.02989       4.57294       3.37295       2.38559       1.60910       1.06436      0.686052      0.414380      0.242623      0.137414     0.0722978     0.0381181     0.0186213    0.00884887    0.00395122    0.00165284   0.000641772   0.000243113   8.16776e-05   2.56255e-05   7.33010e-06   1.86696e-06   3.96915e-07   6.56756e-08   8.54172e-09       0.00000       0.00000
  17  25 4400.1453    0.8632 13.9720 10.3430 -0.0034  0.1803   0.0089   0.4816    0.0345   0.0000   436.0221      -16.8212       8.28908       26.2528       10.3354      -11.6768      -60.9967      -11.1753      -7.90609       8.84012      -10.9140       3.33725       1.08077      -1.17920       2.53642      0.881102     -0.896349     -0.138105      0.347046      0.182937     0.0361262   -0.00545324    0.00269057    0.00255007   0.000368246   0.000451425   0.000766795  -9.19112e-05   3.29280e-05  -4.20949e-06  -4.69252e-06   9.54375e-08   2.09754e-07   1.84625e-08       0.00000       0.00000       15.8354       21.4019       22.4500       22.9272       21.9394       20.5677       18.1185       15.3301       12.5029       9.90160       7.51207       5.56652       3.99502       2.74052       1.82307       1.13919      0.700709      0.409448      0.228895      0.126432     0.0632889     0.0318866     0.0147727    0.00661636    0.00275799    0.00112619   0.000405402   0.000142965   4.47109e-05   1.26273e-05   3.19203e-06   6.84460e-07   1.18473e-07   1.45547e-08       0.00000       0.00000
  17  26 4542.9909    0.6709 16.9213 10.3021 -0.0024  0.2462   0.0073   0.6511    0.0293   0.0000   401.4576       29.0478       83.1218      0.144830       37.3015      -31.7484      -7.73238       68.2138       7.35701       4.55109       3.76640       1.25645      -5.25861      0.643213      -3.67126      -1.51643      0.642899     -0.672445    -0.0856112    -0.0342871      0.191399    -0.0557502    -0.0323868     0.0158671    0.00516952  -0.000703036  -0.000778088  -0.000174970  -8.70089e-05   2.54682e-06   2.86302e-06  -2.97793e-08  -1.08328e-07   2.11695e-08       0.00000       0.00000       21.0898       28.6662       29.7902       31.2713       29.1832       27.8626       23.9033       20.9945       16.7601       13.6327       10.1954       7.74878       5.41868       3.77698       2.47212       1.61411      0.986733      0.586751      0.329151      0.180172     0.0936568     0.0465248     0.0221283    0.00973804    0.00414582    0.00162919   0.000601768   0.000206307   6.38792e-05   1.81360e-05   4.40068e-06   9.57852e-07   1.57233e-07   2.07055e-08       0.00000       0.00000
  18  10 2291.6345    1.1551  0.7274 10.9338 -0.0103  0.0263   0.0339   0.0580    0.0921   0.0000   440.4644       2.13706       16.5279       1.79703     -0.860692      -3.76303     -0.143155    -0.0499780       1.21092      0.479319     0.0954170     -0.904933      0.760519    -0.0215400    0.00672173     -0.204066    0.00139106     0.0684660    -0.0244626     0.0388565    0.00742898    -0.0119906    0.00335666   0.000745071   0.000181992   0.000200360  -0.000249859  -5.41905e-06  -1.90025e-05   2.54576e-06   8.49752e-07  -3.16814e-07  -9.02064e-08  -2.25539e-08   6.37156e-09   3.17880e-10       2.57155       3.03018       3.21527       3.34212       2.82361       2.52017       2.51316       2.48988       2.08044       1.65408       1.32542      0.962174      0.695814      0.467132      0.277928      0.189575      0.117663     0.0714683     0.0396870     0.0213064     0.0116853    0.00708108    0.00335182    0.00155950   0.000753766   0.000301341   0.000128999   4.59760e-05   1.54116e-05   4.59892e-06   1.39718e-06   4.20489e-07   9.45682e-08   1.97906e-08   3.50934e-09   4.34620e-10
  18  11 2436.8677    1.5034  0.8709 11.3942 -0.0043  0.0272   0.0387   0.0634    0.1052   0.0000   439.8550     -0.974941       11.0100      -6.11481      -5.26698       1.40973      0.218557       2.15150       1.62774      -2.56680      0.449354      0.805886      0.657853     -0.333706     -0.162094     -0.101948     -0.142675     0.0720672    -0.0279465     0.0253378    -0.0194525    0.00180263    0.00167866   -0.00122182   0.000536820   0.000212060   4.50709e-05  -2.72467e-06   1.36119e-05   4.88171e-06  -9.90172e-07  -1.85457e-07   3.05514e-08  -3.95446e-08   3.68973e-10   1.95606e-10       2.28598       2.66528       3.30880       3.26560       2.84513       2.92483       2.56657       2.02598       1.97233       1.45360       1.04591      0.925701      0.601224      0.393823      0.294567      0.185773      0.106989     0.0746830     0.0425810     0.0205368     0.0126162    0.00694216    0.00317816    0.00145544   0.000761542   0.000320429   0.000115206   4.38751e-05   1.87211e-05   6.51441e-06   1.85596e-06   4.66450e-07   1.00188e-07   2.11770e-08   3.64910e-09   4.23902e-10
  18  12 2580.8560    1.9839  0.9933 11.7453 -0.0095  0.0282   0.0458   0.0676    0.1178   0.0000   440.7922       3.84792       12.9016      -5.28392       1.02428      -3.34869     -0.468423      -1.05287       1.82079       1.50408     -0.136867      -1.12083     0.0503559      0.719971      0.237819     0.0313508     -0.399329    -0.0302492     0.0504260     0.0106041   -0.00708009   -0.00167149   -0.00172939    0.00135809  -0.000178938   0.000145831  -0.000187116  -3.17780e-05   9.94215e-07  -1.96619e-06   4.05396e-06   8.23095e-07  -2.33448e-07   6.99677e-10   6.53216e-09   2.30921e-10       2.24300       3.10737       3.25460       3.37740       3.34449       2.86582       2.77451       2.24021       1.83612       1.58139       1.09236      0.909685      0.633411      0.416048      0.307375      0.183297      0.133369     0.0732584     0.0430992     0.0266346     0.0123528    0.00722757    0.00350477    0.00165137   0.000821192   0.000299052   0.000135339   5.33709e-05   1.67422e-05   6.35462e-06   1.84155e-06   4.30185e-07   1.28904e-07   2.88765e-08   4.70123e-09   5.37839e-10
  18  14 2868.6957    3.0572  0.8886 12.8204 -0.0063  0.0271   0.0738   0.0625    0.1053   0.0000   439.5839     -0.297732       16.4110       3.60281      -2.78105      -1.40436      -2.18069     -0.574997       2.12164      -4.11522      0.960409     -0.557661     -0.171202     -0.298142     -0.242943      0.150003    -0.0617689     -0.111089   -0.00924515   -0.00357993   -0.00249638     0.0137267    0.00136609   0.000633312   0.000104329  -0.000105431   1.35335e-05  -6.31630e-05   6.17066e-07   2.50939e-06  -8.79568e-07   4.75605e-08  -7.29408e-08   3.69335e-09  -6.04693e-09  -5.86082e-10       2.17798       2.91566       3.07603       3.21677       3.05057       2.75350       2.76484       2.04631       1.91340       1.29706       1.15009      0.770193      0.614303      0.447199      0.285859      0.204484      0.107091     0.0782780     0.0379914     0.0242840     0.0118635    0.00688826    0.00327399    0.00140110   0.000775596   0.000285127   0.000133143   4.81618e-05   1.67896e-05   6.06566e-06   1.47476e-06   5.25584e-07   1.05833e-07   2.24809e-08   4.96980e-09   4.97752e-10
  18  15 3012.1169    3.7322  0.9053 13.1830  0.0026  0.0270   0.0884   0.0618    0.1082   0.0000   442.7301       9.61669       11.7750      -6.97095       3.34494      -1.61080      -1.18473      -2.02343       1.66179    -0.0602024      -1.18989      0.174244     0.0673317     -0.420168      0.213421     -0.283836   -0.00339406     -0.142965     0.0813001    -0.0168654   -0.00874857   -0.00153767    0.00199446   0.000640358  -0.000297445  -0.000102391  -0.000117751  -6.95545e-05  -4.51840e-06   7.49758e-06  -1.70310e-06  -7.51132e-07  -5.59091e-08  -1.24076e-08   3.18556e-09   5.08532e-10       2.18958       2.92459       3.26291       3.21650       3.09665       2.80255       2.66196       2.15225       1.86263       1.37437       1.11240      0.843831      0.554713      0.448359      0.272844      0.177692      0.116598     0.0683874     0.0395695     0.0212590     0.0125290    0.00582320    0.00321315    0.00150424   0.000635467   0.000305750   0.000128172   4.53552e-05   1.66315e-05   5.22315e-06   1.81647e-06   4.79748e-07   1.02617e-07   2.46197e-08   4.34649e-09   4.73970e-10
  18  16 3154.9286    3.9275  0.8921 13.5021 -0.0073  0.0264   0.0955   0.0614    0.1093   0.0000   439.9804       7.63301       11.1474      -1.94549      0.529356     -0.627413     -0.561550      -5.22804      -3.43883      -1.29979       1.48554      0.258274     -0.767641     -0.790194     0.0163414     0.0899856    -0.0504988     0.0191193    0.00512373   -0.00331343    -0.0141881   0.000555096  -0.000548914    0.00323876   0.000472649  -0.000318184   3.19363e-05  -4.93870e-05  -1.07612e-05   4.75974e-06   7.04988e-07  -1.37734e-07   4.60099e-08   5.15048e-08  -8.38645e-11   6.25060e-10       2.33325       2.89696       3.34645       3.29794       3.05469       2.90805       2.43769       2.30186       1.89364       1.42391       1.16486      0.828764      0.612129      0.422224      0.265425      0.192838      0.107622     0.0683299     0.0408155     0.0221981     0.0117562    0.00689603    0.00310842    0.00153172   0.000760536   0.000301086   0.000113128   4.76711e-05   1.65191e-05   5.42011e-06   1.59981e-06   5.00672e-07   1.06428e-07   2.04680e-08   3.48056e-09   4.42942e-10
  18  17 3297.3938    3.4881  1.4286 13.1601 -0.0022  0.0330   0.0707   0.0846    0.1095   0.0000   440.1990       5.85186       16.8569      -3.29662      0.443227      -3.67190     -0.371891      -2.95514      0.851417      -1.30797      0.572253     -0.614932     -0.538518     -0.218890    -0.0567800      0.229223     -0.315785    -0.0424689      0.144695    -0.0127485   0.000489292  -0.000201765    0.00282018   -0.00102765  -0.000135465  -0.000119553   1.14220e-05   2.96470e-05   1.21204e-05  -9.90822e-06   1.18237e-06  -7.36129e-07   2.68710e-08  -4.82144e-09  -1.05731e-09  -2.15256e-10       2.93197       3.88189       4.07419       4.23756       3.91571       3.61152       3.30964       2.82251       2.35436       1.91747       1.52323       1.07774      0.781625      0.521769      0.357795      0.232619      0.145018     0.0870026     0.0530816     0.0294125     0.0160733    0.00782100    0.00396910    0.00199247   0.000836033   0.000392989   0.000151443   5.87603e-05   2.10512e-05   6.65516e-06   2.01237e-06   5.57088e-07   1.40563e-07   2.82152e-08   5.12722e-09   6.23856e-10
  18  18 3440.0893    2.9815  2.1752 12.3265 -0.0049  0.0406   0.0501   0.1008    0.1021   0.0000   441.0750       9.72101       2.48549       4.45204     -0.516072      -5.17383      -6.93988      -9.10204      0.852462      -3.16508       1.39525     -0.147108      0.525956     -0.612760     -0.416833    -0.0919363      0.298967     -0.126886     0.0639478    -0.0156275     0.0221124   -0.00516179  -4.19025e-05   0.000847392   0.000342918    0.00111679   0.000296431   3.45101e-05  -7.12999e-05  -1.44322e-05   3.55422e-07   6.07745e-07   9.71058e-08  -1.94615e-08  -5.06816e-09  -1.22198e-10       3.70372       4.64089       4.89349       5.08301       4.89911       4.52930       4.07877       3.46446       2.84708       2.32476       1.78029       1.31850      0.962680      0.668509      0.451471      0.298679      0.182555      0.112346     0.0659864     0.0371317     0.0200234     0.0100980    0.00507779    0.00231901    0.00109462   0.000444221   0.000186567   6.92860e-05   2.55510e-05   8.14986e-06   2.40173e-06   6.77595e-07   1.64752e-07   3.48978e-08   5.94067e-09   7.09899e-10
  18  19 3582.6546    2.5338  3.2451 11.7156 -0.0011  0.0499   0.0347   0.1319    0.0848   0.0000   434.0799       7.89239       3.57318      -1.74582       8.37639       2.02633      -10.2935      -1.29397       1.27253       2.94037     -0.680676      -4.16431      -1.47213      0.107613      0.379384      0.359786    -0.0854665      0.155935      0.139839    -0.0224518    0.00276228    -0.0145794   -0.00805520   0.000771350    0.00302391   0.000125087  -0.000309306  -1.44538e-05   1.35497e-05  -1.08766e-05  -8.84878e-08  -2.36634e-07   2.67774e-07   6.45912e-08  -2.38660e-09  -2.67732e-10       4.36991       5.83680       6.08451       6.22212       5.94096       5.54863       5.01291       4.21835       3.60511       2.81770       2.20896       1.66436       1.18706      0.817258      0.557549      0.356483      0.228749      0.134158     0.0811792     0.0436655     0.0240868     0.0122788    0.00607521    0.00295239    0.00129284   0.000575134   0.000223219   8.72517e-05   3.17629e-05   1.03105e-05   3.29661e-06   8.68316e-07   2.17092e-07   4.55167e-08   8.13703e-09   9.53572e-10
  18  20 3725.2743    2.0874  4.6540 11.3531 -0.0029  0.0625   0.0250   0.1674    0.0622   0.0000   434.2016       33.7383       17.1693      -23.4119      -20.1564      -1.50538       7.79799      -6.85386      -6.00444      -1.49141      -2.54108       1.81166      -2.16593      0.483884     0.0503773      0.845044     -0.378838     -0.396106     0.0742439     0.0902680     0.0371777    -0.0140611   -0.00517097     0.0118481   0.000232465   -0.00133527  -0.000158944   0.000165475   5.14441e-05  -1.05544e-05   1.75853e-06   4.28305e-07   1.69955e-07   1.10983e-09  -7.52743e-09  -6.61486e-10       5.52127       6.96394       7.59391       7.84063       7.30392       6.99404       6.31460       5.26658       4.39091       3.54727       2.69240       2.04124       1.46550       1.04778      0.712933      0.464669      0.277075      0.176239      0.100340     0.0570871     0.0312503     0.0157898    0.00785632    0.00367954    0.00169316   0.000737681   0.000302152   0.000112207   4.16689e-05   1.38335e-05   3.98661e-06   1.11290e-06   2.61201e-07   5.68154e-08   9.50765e-09   1.13770e-09
  18  21 3868.1262    1.7158  6.1686 11.0039 -0.0034  0.0764   0.0183   0.2039    0.0493   0.0000   436.5645       15.9374       2.74951       1.70576      -12.2066      -5.98691       1.16521      -13.2784       4.03063       3.02167      0.872463      -4.32430     -0.210664     -0.112349     -0.255497      0.747805      0.356411     -0.195383     0.0430172     0.0953272    -0.0233552    -0.0206312     0.0243841  -0.000893667   0.000246926  -9.49222e-05  -0.000447556  -5.19880e-05   5.42666e-05  -3.95623e-05   1.84531e-06   1.64876e-06   9.86271e-08  -7.74817e-09  -1.12513e-08   1.64182e-09       6.49864       8.59321       8.91167       9.43266       9.11116       8.35836       7.44081       6.40796       5.31457       4.33286       3.31810       2.51666       1.76248       1.25327      0.851889      0.554741      0.345875      0.212577      0.125125     0.0720474     0.0384618     0.0196743    0.00987042    0.00456393    0.00213874   0.000879839   0.000368986   0.000135966   4.88495e-05   1.64161e-05   4.96374e-06   1.37322e-06   3.35361e-07   7.35128e-08   1.24171e-08   1.50069e-09
  18  22 4010.8375    1.4622  8.5596 10.5261 -0.0014  0.0944   0.0135   0.2508    0.0453   0.0000   429.8496       11.3250       29.2257       5.77744      -21.0268      -8.03918     -0.795928      -12.7137      -8.32151     -0.567264      -1.16541      -1.23126       2.59401     -0.528914      0.359227      0.722593     -0.664126     -0.287361     0.0171105     0.0828959     0.0440056     0.0182625    -0.0161590    0.00983642   -0.00278673   0.000561841   0.000480956  -0.000195392  -7.80603e-05   2.45507e-06   1.89447e-05  -8.50817e-07  -2.17900e-07   1.40187e-07   1.25416e-08  -4.73691e-10       8.26437       10.6639       11.4721       11.8654       11.4460       10.5294       9.51849       7.97865       6.69378       5.29715       4.08873       3.05892       2.24686       1.56555       1.06609      0.694305      0.436052      0.262498      0.152905     0.0884152     0.0465657     0.0243238     0.0119930    0.00584378    0.00253395    0.00111328   0.000443295   0.000174652   6.07058e-05   2.06473e-05   6.18197e-06   1.69389e-06   4.16442e-07   8.75303e-08   1.51453e-08   1.72621e-09
  18  23 4154.0399    1.1656 10.3701 10.4774 -0.0012  0.1158   0.0111   0.3202    0.0386   0.0000   430.4898       34.9921       25.6811      -11.3851      -18.4374       2.99780      -21.2699      -13.8281       3.36882     -0.901524       5.59864      -4.78328      -1.00155      0.112352      0.824528    -0.0458754      0.378934     -0.316598      0.346198      0.120654    -0.0913440    -0.0212696     0.0151240    0.00269976    0.00133934  -0.000523511  -0.000199140  -3.67409e-05   9.57405e-05   5.50231e-06  -2.02778e-05  -1.09035e-06   9.42720e-08  -8.70125e-08   5.77195e-09  -1.11117e-10       10.0274       12.8645       13.9150       14.1408       13.4876       12.8077       11.4339       9.87026       8.24948       6.60328       5.09409       3.87120       2.76811       1.96080       1.32660      0.849901      0.542200      0.328628      0.192270      0.105641     0.0584683     0.0305535     0.0151309    0.00697691    0.00328305    0.00138178   0.000570767   0.000214045   7.77492e-05   2.56602e-05   7.99348e-06   2.14503e-06   5.20849e-07   1.09097e-07   1.80805e-08   2.13952e-09
  18  24 4296.9467    0.9769 12.2927 10.3938 -0.0012  0.1476   0.0096   0.4069    0.0358   0.0000   455.7403      0.546213       19.2889     -0.912897      0.556134       4.14232      -31.1653       13.7166       27.6252      -16.9773      -4.85955     -0.382937      -3.78570     -0.838035       2.65504      -1.12654     -0.993051      0.208054      0.422523     -0.158256    -0.0606592    -0.0652711     0.0148439    -0.0108534  -0.000477903    0.00119803    0.00119647  -0.000169035  -4.75593e-05   1.24324e-05  -8.37372e-07   2.48909e-07  -8.42954e-07  -1.07631e-07   1.49706e-08   3.15013e-09       12.6045       16.1955       17.4331       17.8277       17.2683       15.9954       14.2757       12.3890       10.4856       8.32986       6.57405       4.86669       3.56423       2.45159       1.68202       1.07555      0.706068      0.425206      0.248545      0.139938     0.0767339     0.0398075     0.0201690    0.00944061    0.00427546    0.00182405   0.000753172   0.000281912   0.000100931   3.34027e-05   1.02840e-05   2.76760e-06   6.87048e-07   1.37155e-07   2.35419e-08   2.71898e-09
  18  25 4440.1979    0.7969 13.9344 10.3448 -0.0050  0.1827   0.0084   0.4900    0.0316   0.0000   441.3611       56.0357       6.54545      -21.8416       14.2330       32.0658      -9.59180      -26.0221       13.1463      -7.51072       15.9906      -12.6304     -0.800286       2.57171       3.19962      0.416920      0.268984      0.699648     -0.376694     0.0333819     -0.184175   -0.00481857    -0.0270652   -0.00299608    0.00286981   -0.00126127    0.00129133   0.000422896   0.000176904  -8.47532e-05  -1.52840e-05  -9.84333e-07  -4.54371e-07  -1.32283e-07  -2.80460e-08  -2.61170e-10       15.7651       20.6278       22.4131       22.8606       21.9370       20.2794       18.2600       15.5748       13.0069       10.6463       7.93225       6.14427       4.35143       3.14141       2.11675       1.35981      0.871420      0.525591      0.310958      0.176589     0.0962539     0.0506248     0.0248525     0.0119160    0.00529645    0.00232989   0.000937133   0.000365145   0.000128558   4.30685e-05   1.31421e-05   3.47288e-06   8.39303e-07   1.80671e-07   2.87454e-08   3.39294e-09
  18  26 4582.4318    0.6449 17.5128 10.1819 -0.0000  0.2469   0.0066   0.6481    0.0277   0.0000   435.9735       22.3167      -15.5283      -4.30153       14.6584       1.18433       24.2042      -29.5009      -17.0934       16.0929      -5.55678      -7.13126       8.89358       3.77021      -5.42466      -3.60821       1.64429     -0.464255     -0.746386     -0.231449      0.282624    -0.0305917     0.0288418    0.00136575    0.00271167    0.00141286   0.000648064  -0.000483884  -9.17033e-06   6.68015e-05   6.69887e-07  -4.08290e-06   3.47372e-08  -8.82664e-08  -1.51258e-08  -2.54858e-09       20.5705       26.4865       28.8828       30.2607       28.5774       26.8174       23.7727       20.8769       17.0495       14.0364       10.8089       8.28112       5.85133       4.19216       2.82714       1.88594       1.17873      0.736389      0.437064      0.240842      0.136299     0.0693537     0.0351192     0.0166409    0.00760361    0.00331752    0.00133501   0.000496063   0.000182695   5.83264e-05   1.77423e-05   4.85098e-06   1.14542e-06   2.42616e-07   3.87110e-08   4.74581e-09
  19   7 1867.3120    0.4195  0.3911 10.1276 -0.0155  0.0306   0.0172   0.0405    0.0492   0.0000   436.9032      -4.26904       15.7024       2.53557      -2.43923     -0.547728      -2.00082      -3.39887       1.64108      0.587461      0.735062      0.365052      0.103197     -0.273865      0.135848     0.0921656      0.124101    -0.0492866    -0.0243044    -0.0284073    -0.0339267   -0.00129648   0.000155313   -0.00185757    0.00113578   0.000492426  -0.000216523   2.18694e-05  -1.25176e-05   1.04249e-05  -1.48545e-06  -1.59770e-06   1.04254e-07   1.78678e-08  -2.19423e-08   4.21172e-09       3.06614       2.62601       2.65717       4.17538       4.16371       2.71043       2.17629       2.85849       2.64401       1.66713      0.991411       1.01739      0.978331      0.602916      0.287641      0.192162      0.193837      0.133459     0.0684880     0.0279183     0.0158523     0.0122358    0.00818679    0.00444223    0.00202851   0.000847144   0.000294078   0.000104265   3.51282e-05   1.25990e-05   3.89847e-06   1.20410e-06   3.21404e-07   8.41422e-08   2.28751e-08   4.25867e-09
  19   9 2173.6933    0.8690  0.6425 10.6471 -0.0122  0.0245   0.0268   0.0544    0.0748   0.0000   436.6796       1.69089       15.0078     -0.389529     -0.951011       7.78201     0.0148714    -0.0538844      -1.22428       2.14682       1.59283      0.112078  -0.000374881      0.117317     -0.475104      0.274986     -0.150198    -0.0854092     0.0281791   -0.00123779    -0.0320649    -0.0134184    0.00376641    0.00276358   -0.00136280  -1.92839e-05   0.000359527   0.000108207  -4.46028e-05  -5.68877e-06   6.91681e-06   1.00401e-06  -1.65262e-07  -5.64633e-08   5.40147e-10   1.18824e-08       1.85015       2.71604       2.46703       3.12013       2.69145       2.68567       2.08560       2.02344       1.59176       1.42266       1.07439      0.782457      0.565697      0.413254      0.300202      0.174244      0.132634     0.0670095     0.0524516     0.0245942     0.0182703    0.00786215    0.00521474    0.00199583    0.00119307   0.000436486   0.000237486   7.88873e-05   3.93075e-05   1.06271e-05   5.09309e-06   1.11915e-06   5.06105e-07   9.91233e-08   3.03579e-08   6.04333e-09
  19  10 2322.3216    1.1910  0.8735 11.0015 -0.0152  0.0261   0.0302   0.0635    0.0975   0.0000   443.0667      -1.64867       11.5990       3.28553     -0.649130      -2.57760       1.73257      0.622280      -1.35798       1.02477      0.418095     -0.545773     -0.907024     0.0412808     -0.363709     -0.251296   -0.00466652     -0.145509     0.0673118     0.0564033     0.0101767     0.0237833    0.00103282   -0.00374584   0.000578273  -0.000222638   0.000296102  -5.44554e-05  -5.27287e-05   2.35537e-06   8.28759e-06  -3.65514e-07  -6.73318e-07   4.04170e-08   1.03491e-09   1.99392e-10       2.40070       2.86017       2.87525       3.20803       3.31870       2.87733       2.49874       2.26795       1.93387       1.47394       1.08720      0.872842      0.692247      0.487471      0.316842      0.209394      0.149538     0.0946173     0.0550447     0.0307763     0.0161324     0.0101551    0.00533466    0.00272757    0.00126683   0.000545630   0.000223453   8.58987e-05   3.31171e-05   1.24199e-05   3.97262e-06   1.34359e-06   3.95961e-07   1.05478e-07   2.61573e-08   5.27503e-09
  19  11 2468.0858    1.5834  0.9913 11.4235 -0.0036  0.0288   0.0350   0.0634    0.1095   0.0000   437.2735     -0.951021       17.9128      -2.54348     0.0139762      -2.66010     -0.400801      -2.57143      0.920772      -1.26499       1.65905      0.534073     -0.524524     -0.881905     -0.192283      0.317451     0.0862857    -0.0183342    -0.0584636     0.0248696    0.00729523   -0.00838440   -0.00313467    0.00152187  -0.000674977  -0.000432736   9.48155e-05   0.000106267  -5.69295e-05  -2.71288e-05   2.55816e-06   1.11032e-06   1.86915e-07   1.26931e-07  -4.88802e-08  -1.54862e-08       2.27291       3.00682       3.18312       3.41065       3.28348       2.90530       2.67206       2.36998       1.99318       1.57398       1.27531      0.959666      0.714900      0.468371      0.346597      0.245648      0.147684     0.0853612     0.0596032     0.0337533     0.0203246     0.0102195    0.00530667    0.00263779    0.00134904   0.000649178   0.000275241   0.000108906   4.09758e-05   1.59350e-05   5.77430e-06   1.65655e-06   5.17667e-07   1.39266e-07   3.31353e-08   6.89292e-09
  19  12 2613.0746    2.1837  0.9126 12.1334 -0.0049  0.0253   0.0537   0.0667    0.1040   0.0000   439.7805       3.37972       9.70801       3.49435       1.55091      -3.59498     -0.283650      -3.59564     -0.593901     -0.506694     -0.923150      -2.47895     -0.643906      0.504379    -0.0291806     0.0967413     0.0107297    -0.0161500    -0.0499432  -0.000995013    0.00459640     0.0121692    0.00929353   -0.00346524    0.00143551  -7.68511e-05  -0.000204041   4.50563e-05   1.19760e-05   1.84177e-05  -2.64858e-06  -3.50674e-07  -1.90816e-07  -1.00047e-07  -2.05261e-09   7.52085e-09       2.13579       2.86721       2.99958       3.36740       3.15951       2.89048       2.60849       2.03906       1.83749       1.35608       1.10023      0.759111      0.604880      0.427191      0.311514      0.206724      0.124687     0.0804712     0.0504162     0.0286291     0.0166863    0.00945493    0.00488194    0.00235133    0.00109384   0.000502226   0.000225175   8.98928e-05   3.44612e-05   1.31524e-05   4.64906e-06   1.39399e-06   4.08737e-07   1.09591e-07   2.42515e-08   5.05392e-09
  19  15 3046.5815    3.7421  0.9325 12.9087 -0.0039  0.0246   0.0845   0.0590    0.1253   0.0000   440.9382       5.18970       12.3647     0.0797154      0.459121      -3.48076      -2.20603      -3.82211      0.343385      -1.84290      -3.54691      0.435434     -0.381320      -1.11786     -0.253285     -0.131473     -0.195156   -0.00731464    -0.0592043    -0.0300815   -0.00104128   -0.00869895    0.00924419    0.00365101  -8.09261e-05   0.000873606  -8.65880e-05  -2.13335e-05   3.05168e-06   4.09799e-06   1.92531e-06  -1.95880e-07  -5.01831e-07   3.31432e-08  -5.24707e-09   4.81540e-09       2.02002       2.66800       2.77030       2.95488       2.80938       2.63565       2.38367       1.97708       1.75044       1.34716       1.13797      0.812850      0.628049      0.416446      0.294151      0.201279      0.130813     0.0819277     0.0493103     0.0305139     0.0158637    0.00909656    0.00438868    0.00237382    0.00106112   0.000542234   0.000205561   9.13288e-05   3.39769e-05   1.35691e-05   4.51646e-06   1.48821e-06   4.23374e-07   1.13782e-07   2.66688e-08   5.21237e-09
  19  16 3189.9340    3.7380  1.1820 13.2842 -0.0099  0.0301   0.0781   0.0703    0.1104   0.0000   436.8054       4.11282       11.6711       5.15618       1.93109      -2.92041       3.11412     -0.356435      -1.51332      0.794463      -2.18258      -1.28608     -0.237003     -0.513247      0.467575      0.294489     -0.128703     -0.247544    -0.0668154    -0.0548915   -0.00553998    0.00826868   -0.00393634    0.00214218   0.000723355   0.000187374  -0.000221370   0.000188322  -4.50578e-05  -2.81025e-05   9.51625e-08   2.20565e-06   5.43677e-07  -7.22231e-08   7.71194e-09   1.07169e-08       2.40050       3.15682       3.31743       3.29178       3.29064       3.08047       2.92226       2.43061       2.08353       1.70391       1.27229       1.00181      0.749248      0.562262      0.396895      0.256190      0.163603      0.104106     0.0597237     0.0359826     0.0192414     0.0114100    0.00579356    0.00285859    0.00143638   0.000578612   0.000301046   0.000108392   4.77557e-05   1.68006e-05   5.75533e-06   1.98189e-06   5.23272e-07   1.46395e-07   3.41693e-08   7.46754e-09
  19  17 3332.8887    3.3111  1.6459 13.1215 -0.0070  0.0356   0.0613   0.0915    0.0861   0.0000   435.9917       10.2376       11.8344       3.52758     0.0407079       1.68128      0.710827      -2.06693       5.08916       1.88625       1.21204     -0.131651      0.128394     -0.473355    -0.0378993     -0.233615     0.0133876    -0.0677959    -0.0608120   -0.00307878     0.0323788    0.00580386   -0.00642227    0.00461761   0.000858674   0.000378773  -0.000469576   0.000133773   3.89146e-05  -1.44418e-05  -8.40906e-06   2.50241e-06  -1.47868e-07   9.82187e-08   1.41471e-08  -2.41935e-09       2.98157       3.78291       4.04520       4.21608       3.81735       3.77152       3.51437       2.92469       2.54247       2.04318       1.62030       1.18628      0.950276      0.632264      0.449823      0.301385      0.201722      0.114806     0.0739120     0.0423917     0.0240889     0.0123206    0.00671972    0.00324723    0.00165297   0.000750256   0.000317494   0.000129383   5.48278e-05   2.02375e-05   7.11415e-06   2.12595e-06   6.23577e-07   1.56421e-07   3.84770e-08   7.13532e-09
  19  18 3476.2482    2.7757  2.2595 12.5957 -0.0043  0.0425   0.0456   0.1064    0.0775   0.0000   440.6270       4.38649       11.4425      0.830614       7.73352     -0.292071      -3.89791      -4.80461      -1.49454      -1.45402       2.79807       1.30930      -1.88830    -0.0974376      0.282138      0.185420     0.0207778    0.00684062     0.0238296     0.0935438    -0.0269001    -0.0317454    0.00399908    0.00170105   0.000678820   -0.00114972  -5.56147e-05   3.75818e-05   1.34009e-05   4.17717e-05  -7.27924e-06   2.42480e-06   2.81201e-07  -8.32294e-08  -1.21570e-07  -9.41449e-09       3.47665       4.58695       4.82889       5.03676       4.91554       4.54381       4.16512       3.52395       3.00200       2.33201       1.96930       1.46366       1.06805      0.742370      0.517534      0.348125      0.233990      0.143338     0.0898678     0.0518851     0.0296207     0.0153901    0.00803539    0.00412315    0.00189884   0.000971805   0.000376383   0.000174936   6.33884e-05   2.40314e-05   8.13160e-06   2.54330e-06   7.91678e-07   2.02871e-07   4.94629e-08   9.62765e-09
  19  19 3619.3978    2.4429  3.4152 11.7299 -0.0023  0.0508   0.0326   0.1295    0.0778   0.0000   437.8209       20.4062       14.5643       7.13386      -1.99914      -2.78551       6.51192      -1.49685      -1.11672      -3.70009       1.13997     -0.680114      -1.08276      0.602286       1.33785     -0.851595     -0.195985    -0.0882437    -0.0515195    -0.0579321    -0.0157234    -0.0133324   9.74810e-05   -0.00282310  -0.000299680    0.00190191  -0.000383116  -9.18441e-05   2.81578e-05   1.61279e-05  -4.36646e-07   1.11360e-06   3.24881e-07   1.84872e-08   1.66473e-08   1.68293e-09       4.25980       5.35971       5.89306       6.13456       5.74622       5.57750       5.13384       4.19712       3.48128       2.90042       2.29755       1.74303       1.28611      0.925698      0.625105      0.432241      0.280061      0.178062      0.106769     0.0620514     0.0343365     0.0182896    0.00956010    0.00467989    0.00229161    0.00102843   0.000465417   0.000191333   7.87776e-05   2.88201e-05   9.93102e-06   3.12416e-06   9.06066e-07   2.42863e-07   5.56738e-08   1.17309e-08
  19  20 3762.5901    2.0032  4.9146 11.2203 -0.0025  0.0633   0.0225   0.1653    0.0597   0.0000   437.1835       4.53698       17.3060      -5.48899       2.86246      -15.3634      -20.8890      -3.98008       9.89305      -4.27903      -2.31938       1.57912      0.824873     -0.530856     -0.853627      0.203759     -0.216695     -0.258914      0.138403    -0.0948488     0.0649944   -0.00593046   -0.00454378    0.00839881   0.000434638  -0.000955880   -0.00112556   0.000197424  -3.57771e-05   2.32803e-05  -1.62017e-05  -1.67463e-06   1.64540e-07   4.17974e-08   6.78453e-09   2.59006e-09       5.41493       7.00170       7.51310       7.55614       7.75665       6.95306       6.40287       5.43209       4.57469       3.63849       2.85927       2.21556       1.62914       1.15735      0.806720      0.523031      0.359160      0.218577      0.133930     0.0767385     0.0416648     0.0233805     0.0119784    0.00606331    0.00283000    0.00132081   0.000558104   0.000233765   9.00435e-05   3.43592e-05   1.13469e-05   3.85438e-06   1.17488e-06   2.99710e-07   7.59115e-08   1.55014e-08
  19  21 3905.8762    1.6636  6.6229 10.8936 -0.0033  0.0767   0.0168   0.2086    0.0481   0.0000   449.8902       7.64032       17.8680      -11.4314      -4.58895      -4.79224       14.7845     -0.906845       2.36942      -9.32653      -2.14319     -0.861087     -0.938304      0.756572       1.08883      -1.31434      0.102559      0.315143      0.255962     -0.187456    -0.0378760     0.0147352     0.0105454   -0.00310622   -0.00256516    0.00128603   -0.00218782  -0.000185043   3.51003e-05   1.24515e-05   2.03488e-05   2.66709e-06  -2.07369e-06  -4.86370e-07   3.02403e-08   3.55405e-08       6.61914       8.40568       9.18651       9.45998       9.11008       8.62779       7.58881       6.70671       5.55730       4.48282       3.49730       2.69294       1.97087       1.42193      0.976238      0.645905      0.428997      0.264405      0.156901     0.0925339     0.0525959     0.0275462     0.0146184    0.00737541    0.00358982    0.00158130   0.000700024   0.000289571   0.000115739   4.11519e-05   1.45001e-05   4.68819e-06   1.41208e-06   3.72247e-07   8.79631e-08   1.77590e-08
  19  22 4049.1764    1.3819  9.1895 10.4364 -0.0018  0.0972   0.0118   0.2629    0.0423   0.0000   426.6836       2.35107       36.8492      -14.2383       9.00399      -23.2046       17.2587     -0.931543       1.40519      -3.00153       7.03725       7.35464       2.04298      -2.23142       2.41817      0.807805      0.228186     -0.469264      0.174120      0.159763     0.0866011    -0.0806918    -0.0196947     0.0126576   -0.00130174  -9.72240e-05  -8.82029e-05   0.000582546   6.42845e-06  -0.000141131  -3.52347e-05   3.66634e-06  -1.19612e-06  -1.05009e-07  -3.30114e-08   5.28869e-08       8.04372       10.5000       11.3906       11.7843       11.5112       10.7892       9.53910       8.29809       6.78082       5.59992       4.37709       3.39681       2.44841       1.75264       1.22357      0.818749      0.533940      0.342177      0.206098      0.119625     0.0681081     0.0366060     0.0189049    0.00965674    0.00454670    0.00211849   0.000921328   0.000392851   0.000149019   5.57501e-05   1.93611e-05   6.25481e-06   1.84447e-06   4.90662e-07   1.16595e-07   2.38592e-08
  19  23 4192.2170    1.1269 11.0771 10.4673 -0.0027  0.1235   0.0103   0.3392    0.0367   0.0000   440.8001       18.2623       4.96699      -6.42249       4.03351       5.15992       8.46661      -23.3523       6.78785       5.32287     -0.204906      -4.16750       3.62623      0.901249    0.00695864     -0.684566     -0.722839      0.996761      0.165118     -0.124919     -0.102655    -0.0525139    0.00297910     0.0113843  -0.000979535   -0.00704293   -0.00233037   0.000657456  -9.45736e-05   8.35021e-05  -3.32447e-06  -3.68551e-06  -3.90676e-06  -4.52473e-07   5.00215e-09  -2.39102e-08       10.0481       13.4248       13.9909       14.6739       14.3703       13.4248       11.9662       10.4744       8.77779       7.11429       5.60377       4.23571       3.19711       2.27653       1.59378       1.07015      0.693365      0.433159      0.262766      0.156194     0.0874922     0.0480534     0.0250421     0.0125273    0.00604371    0.00275925    0.00120391   0.000494349   0.000196133   7.28959e-05   2.49022e-05   8.14714e-06   2.35710e-06   6.39234e-07   1.51121e-07   3.04462e-08
  19  24 4335.9334    0.9506 14.1125 10.3638 -0.0017  0.1619   0.0083   0.4412    0.0329   0.0000   465.4395       1.16862       32.6857      -10.9145       9.36699       4.16254       3.01259       3.17244      -10.3722      -3.93243       1.88821      -1.35057      -4.87820       1.94497     -0.398201      0.233882       1.39465      0.487932     -0.595640      0.310915    -0.0635716     0.0808723   -0.00536593     0.0212386   -0.00700941    0.00729826    0.00201595   -0.00103686  -0.000186128  -9.86821e-05  -3.93408e-05  -1.66864e-05   7.02256e-06   9.12293e-07  -2.50063e-07  -8.96581e-08       13.2828       16.9893       18.8598       18.7480       18.4456       17.5114       15.4262       13.4835       11.5237       9.52128       7.49233       5.67276       4.14652       3.00386       2.09006       1.38558      0.913979      0.565453      0.351940      0.207790      0.117863     0.0644972     0.0341371     0.0166857    0.00806345    0.00373207    0.00162224   0.000675923   0.000270358   9.92032e-05   3.43209e-05   1.10138e-05   3.27888e-06   8.48788e-07   1.98429e-07   3.95131e-08
  19  25 4479.3899    0.7321 15.2474 10.3529 -0.0038  0.2049   0.0072   0.5390    0.0284   0.0000   437.7947      -16.1933       29.5709       3.05571      -2.35954      -7.32776      -6.37308       60.6412      -13.8573      -8.93066       24.4411       4.29772       7.92498       1.87904     -0.769463       1.76246     -0.111209      -1.57346     -0.369730     0.0418971    -0.0402366    0.00423937     0.0461383    -0.0360845   -0.00339862   0.000884755    0.00308347   -0.00158156  -0.000195304   0.000125432  -3.31799e-05   1.00561e-05   1.69422e-05  -1.03869e-06  -3.36275e-07  -7.04975e-08       16.0857       20.7964       23.2408       23.4475       22.9552       21.7413       19.2960       17.0776       14.2261       11.7829       9.20320       7.13747       5.25015       3.79711       2.64297       1.79100       1.16531      0.749802      0.449363      0.268621      0.154617     0.0822619     0.0443960     0.0223254     0.0106221    0.00508379    0.00210763   0.000928581   0.000357829   0.000130266   4.60538e-05   1.46722e-05   4.25285e-06   1.13049e-06   2.60722e-07   5.21105e-08
  20   9 2203.1489    0.9243  0.7465 10.7122 -0.0036  0.0236   0.0240   0.0575    0.0782   0.0000   439.6081     -0.796217       12.2035       4.07635      -2.94627       2.93020     -0.347244      -1.68371    -0.0363332      -1.71810      0.584894     -0.782583     -0.553262      0.620568     -0.474362      0.197558      0.240566    -0.0519469     0.0172891    -0.0509107     0.0167527   -0.00220719  -0.000826086   -0.00498827   1.10616e-05   8.19346e-05  -0.000185749   6.88161e-05   7.07840e-05  -1.44278e-05   3.69270e-06  -1.19991e-06  -3.57254e-07   5.45952e-07  -6.72413e-08   4.38418e-08       1.86041       2.26096       2.63519       2.66379       2.58157       2.28691       2.28425       1.84146       1.63153       1.40874       1.06666      0.825483      0.645997      0.423820      0.321948      0.219134      0.143152     0.0837625     0.0553195     0.0356269     0.0195288     0.0112814    0.00646103    0.00330871    0.00152728   0.000783498   0.000404831   0.000164474   6.84476e-05   2.80811e-05   1.10125e-05   4.06427e-06   1.35774e-06   3.85369e-07   1.02983e-07   2.66948e-08
  20  10 2352.3666    1.3032  0.8944 11.1133 -0.0046  0.0253   0.0309   0.0622    0.0958   0.0000   436.4320       2.76416       16.5967      0.285733      -4.57066      -3.74228       2.54203       5.06756       5.17648     0.0887007     -0.506751      0.330018     -0.856622      0.504431     -0.326660     -0.435364   -0.00900172      0.162791    -0.0439246    -0.0114816   -0.00952151    -0.0200470    0.00615579    0.00319773   -0.00234696  -0.000413779  -9.68572e-05   3.52331e-06  -4.58699e-05  -5.20567e-06  -5.89199e-06  -9.98173e-07   1.70313e-06   3.47701e-09  -4.23355e-08  -1.08877e-08       1.99162       2.53850       2.89080       2.96813       2.63470       2.58723       2.42493       2.01486       1.78502       1.57906       1.12252      0.917647      0.695730      0.485967      0.318656      0.232375      0.151516     0.0929651     0.0615080     0.0375360     0.0198861     0.0118708    0.00658570    0.00354646    0.00166336   0.000838803   0.000426836   0.000167150   7.24168e-05   2.93763e-05   1.22528e-05   4.70731e-06   1.44251e-06   4.46864e-07   1.16646e-07   2.89992e-08
  20  11 2498.9812    1.6864  0.9025 11.7065 -0.0038  0.0346   0.0416   0.0612    0.0964   0.0000   437.3972      -2.71410       12.6740      -6.40570      -2.64823      -5.11040       4.06117       3.04351      -2.02006       2.20348     -0.984811     -0.267240      0.639332      0.451867     -0.396593      0.448886      0.105536     0.0696871    -0.0543825   -0.00413252    -0.0309150   -0.00331657    0.00403210    0.00109353   -0.00141736    0.00117173  -0.000169067  -0.000138695   0.000109538   1.80340e-07  -1.88308e-05   1.27339e-06   2.10509e-06   1.70834e-07  -1.05923e-07   4.57336e-08       2.69068       2.82379       3.87765       3.93020       3.04943       3.27714       3.56325       2.55885       2.03097       2.16831       1.52020      0.957051      0.921939      0.703821      0.433987      0.293966      0.234373      0.138779     0.0685707     0.0509426     0.0311717     0.0164842    0.00819535    0.00457550    0.00266582    0.00125396   0.000512904   0.000210515   0.000105940   5.15626e-05   2.13972e-05   7.08416e-06   2.11240e-06   6.08327e-07   1.35475e-07   3.70315e-08
  20  12 2644.8315    2.2663  0.8691 12.3271 -0.0031  0.0238   0.0537   0.0574    0.0966   0.0000   440.6951      0.401058       14.1104      -1.69717      0.650767      -2.78294      -1.94873      -2.82572       3.58917      -3.30730      -2.48948     -0.291649     -0.134761      0.137230     -0.262928      0.271416    -0.0425345    -0.0854951      0.119211     0.0147083    -0.0191769     0.0106344    0.00814961   -0.00108100   -0.00149289    0.00210140  -1.14178e-05  -0.000316016  -6.73411e-05   4.77917e-05  -6.95016e-07  -7.49363e-06  -1.89139e-06   3.83228e-07  -3.30561e-08  -7.60214e-08       2.05511       2.56249       2.84610       2.95547       3.00663       2.68460       2.36080       2.10693       1.79212       1.42264       1.04487      0.808118      0.652348      0.480411      0.324331      0.213917      0.146085      0.102656     0.0615402     0.0357334     0.0191470     0.0111217    0.00661234    0.00352707    0.00185821   0.000862705   0.000367248   0.000167408   6.55303e-05   2.70684e-05   1.03878e-05   3.58471e-06   1.24859e-06   3.96083e-07   1.08370e-07   2.96288e-08
  20  13 2790.7625    2.9512  0.7471 12.8304 -0.0037  0.0218   0.0735   0.0509    0.0898   0.0000   441.3004       1.67846       14.7796       4.94368      -4.41038      -1.69096       2.07718     -0.701906      -3.46617     0.0607891     -0.128690      -1.62864      0.715639     -0.710996     -0.639301      0.188553     -0.221386    -0.0178459    0.00404741     0.0308769    0.00971906    0.00197135    0.00592281    0.00274109   -0.00277371   0.000921439  -2.53409e-05  -0.000193091  -3.89094e-05  -5.23793e-06  -3.33946e-08  -1.11587e-06   1.62351e-06   3.14079e-07   1.99481e-08  -6.34157e-08       1.72641       2.10748       2.31412       2.32820       2.49868       2.20712       2.02891       1.80704       1.48328       1.22345      0.961103      0.734367      0.572459      0.413995      0.307530      0.209141      0.139815     0.0873585     0.0535092     0.0340671     0.0196694     0.0112624    0.00624180    0.00304529    0.00166783   0.000782690   0.000348798   0.000168626   6.33218e-05   2.62723e-05   1.02107e-05   3.44791e-06   1.16031e-06   3.67274e-07   1.04405e-07   2.92038e-08
  20  14 2935.9540    3.5915  0.7845 13.3071 -0.0035  0.0225   0.0876   0.0548    0.0874   0.0000   435.0467     -0.469652       22.7144       3.48519      -2.87943      -1.15277       2.20730     -0.554188       1.59272      -1.78284      0.991749      0.496913    -0.0879153      0.376226    -0.0163282     0.0936366     0.0919866    -0.0581266    -0.0131505    -0.0243315     0.0145262    -0.0198350  -0.000808331   -0.00240838   -0.00100254  -0.000789933   0.000518471   3.81903e-05   1.35503e-05  -3.20088e-05   1.22147e-05   2.04322e-07   9.98371e-07   1.69704e-08  -6.92603e-08   4.79005e-09       1.83297       2.17713       2.38078       2.60041       2.57815       2.46359       1.97503       1.95532       1.59022       1.22830       1.05233      0.806149      0.577814      0.434356      0.287391      0.228921      0.144430     0.0817076     0.0538062     0.0348563     0.0216029     0.0123889    0.00618952    0.00300964    0.00172956   0.000842138   0.000385272   0.000177914   6.70443e-05   2.50684e-05   9.98282e-06   3.59378e-06   1.16173e-06   3.47120e-07   1.22019e-07   3.21623e-08
  20  15 3080.5435    3.9167  0.8556 13.2991 -0.0040  0.0235   0.0894   0.0559    0.1063   0.0000   438.8581       7.23515       13.5503       3.72367      -2.00221      -6.03755      -1.58269      -2.18175      -2.60108       3.55649     -0.387128     -0.962284    -0.0464751      0.494321      0.646663      0.147494     0.0734307     -0.100551   0.000720756     0.0146581    -0.0280243     0.0166014    0.00969518  -0.000739408  -0.000597668  -2.16041e-05  -7.92293e-05  -0.000176142   1.24290e-05  -4.69146e-05   1.11450e-06   5.29025e-06   9.61811e-07  -6.40740e-07   4.89275e-08  -1.38613e-08       1.93206       2.43914       2.55828       2.63422       2.69623       2.60348       2.26904       1.91500       1.62572       1.34960       1.10838      0.897627      0.625243      0.445923      0.319155      0.202013      0.152329     0.0978978     0.0628018     0.0381687     0.0217259     0.0121358    0.00631795    0.00329148    0.00162489   0.000778209   0.000358144   0.000158413   6.59514e-05   2.78953e-05   1.00346e-05   3.61655e-06   1.19008e-06   4.15609e-07   1.17853e-07   2.74372e-08
  20  16 3224.4296    3.7825  1.1913 13.3121 -0.0029  0.0277   0.0766   0.0740    0.1064   0.0000   437.5505       5.50004       16.4582      -1.83255      0.290521       2.17407      -1.89897     -0.749537      -1.45562       2.41506       1.89828      -1.12908     -0.865933     -0.179965     -0.104918     0.0200697    -0.0462391    -0.0654619    0.00648909    0.00806032    -0.0235232     0.0186061    0.00764817    -0.0111022    0.00210452    0.00144636   0.000549790  -0.000133570  -0.000112509   1.53934e-05   9.66627e-06  -3.59284e-06  -2.18067e-07  -3.77984e-07  -2.93526e-08  -3.55935e-08       2.18939       2.85145       3.01868       3.12045       2.98080       2.84790       2.75089       2.15460       2.05646       1.56456       1.35175       1.00416      0.774730      0.546181      0.369428      0.268920      0.175700      0.113932     0.0701589     0.0441759     0.0248956     0.0138520    0.00749182    0.00384066    0.00193644   0.000935425   0.000460373   0.000189563   8.20954e-05   3.26201e-05   1.30939e-05   4.72324e-06   1.55190e-06   4.75696e-07   1.36030e-07   3.35958e-08
  20  17 3368.1294    3.3313  1.7707 12.8559 -0.0028  0.0340   0.0559   0.0912    0.0772   0.0000   440.1274       7.19380       7.15853       5.50130       2.50049      -6.82043      -1.65980     -0.833136       4.52114       1.75310      -2.31098     0.0996395      -1.25625     -0.636791      0.230330     -0.331181     -0.285212    -0.0188335     0.0229264    -0.0514431    -0.0130678    -0.0186254    0.00652997    0.00384193   0.000587087   -0.00332262    0.00107157  -2.18180e-05  -0.000125159   2.56966e-05   1.28352e-05  -5.36024e-06  -1.23641e-06  -3.86761e-08   2.64965e-08   1.18730e-08       2.69048       3.32104       3.71832       3.86059       3.75386       3.59129       3.17706       2.77956       2.45843       1.93363       1.54488       1.17877      0.893105      0.669470      0.481195      0.330737      0.218685      0.136551     0.0834866     0.0521861     0.0307581     0.0178809    0.00953467    0.00495602    0.00261033    0.00126180   0.000556014   0.000259783   0.000104352   4.29406e-05   1.63888e-05   5.85466e-06   1.94313e-06   6.31196e-07   1.75577e-07   4.57812e-08
  20  18 3511.9375    2.6599  2.5557 12.4018 -0.0026  0.0435   0.0387   0.1102    0.0633   0.0000   443.6132       19.4821       13.9128      0.323248      0.227261       2.78204       5.51584      -3.81047      -4.59929      -2.49472       2.76842       3.09751     -0.884189      -1.44288       1.15763      0.695847     -0.488118     -0.119450   -0.00204329     0.0388089     0.0489188     0.0370806    -0.0113309   -0.00487094    0.00282231   0.000935679   0.000344201   0.000388520   7.04045e-05  -3.56358e-05   2.79426e-05   1.01014e-05   4.98703e-06   1.46796e-07   8.92178e-08   8.40931e-08       3.47381       4.35469       4.82793       5.08855       4.88010       4.51762       4.23038       3.62540       3.05890       2.55511       1.94085       1.55573       1.16759      0.849907      0.591093      0.428626      0.274715      0.176257      0.108495     0.0681587     0.0393147     0.0218746     0.0123237    0.00635849    0.00318229    0.00159114   0.000765809   0.000326315   0.000136386   5.50898e-05   2.14255e-05   7.63427e-06   2.55659e-06   7.60667e-07   2.11013e-07   5.52514e-08
  20  19 3655.7268    2.2785  3.8548 11.7603 -0.0007  0.0530   0.0274   0.1422    0.0575   0.0000   440.7255       8.16928       12.7821      -4.02416       4.97730      -8.46899      -3.79479      -2.31083       2.33979      -1.22491     -0.493470     -0.160194      -1.00867      -1.13176    -0.0190514      0.150795     -0.156988      0.141106     0.0405369    -0.0442186    -0.0683599    -0.0304825    0.00629530    0.00735450    0.00109525   -0.00174773   -0.00102521   0.000483435  -4.63959e-05  -4.18058e-05  -2.10965e-05  -6.01452e-06   4.32421e-07   6.41040e-07   3.17579e-08   4.09574e-08       4.28249       5.37524       5.96966       6.16752       6.00296       5.70640       5.05267       4.45168       3.80111       3.11392       2.51171       1.88503       1.45536       1.05515      0.734643      0.499858      0.338609      0.219146      0.138837     0.0818050     0.0483337     0.0271752     0.0149007    0.00792213    0.00398122    0.00191893   0.000881738   0.000386466   0.000165672   6.72162e-05   2.53917e-05   9.25847e-06   3.05599e-06   9.46290e-07   2.74107e-07   7.12045e-08
  20  20 3799.3558    1.8955  5.0343 11.2804  0.0003  0.0637   0.0209   0.1704    0.0515   0.0000   442.7810       11.8268       9.26395      -10.2732      -5.31207      -2.02682      -12.9921      -1.39859       7.27221       1.49938       2.22640      -3.13348      0.779691     0.0562674      0.269399      -1.09392     -0.271132     -0.216090      0.151262    -0.0895687     0.0462420     0.0137415     0.0188728   -0.00387555    0.00170150  -0.000295452   0.000210712   0.000423188  -0.000273221  -6.34380e-05   6.55689e-06  -1.31847e-05   6.67066e-06   6.59916e-07   3.10073e-07   1.72577e-08       5.11352       6.40380       6.95821       7.42209       7.06333       6.55994       6.18622       5.37919       4.52173       3.74329       3.00641       2.27279       1.74810       1.27124      0.922971      0.614699      0.419644      0.260734      0.165600      0.100466     0.0570151     0.0335842     0.0178554    0.00954024    0.00471710    0.00234056    0.00104454   0.000497117   0.000199586   8.39797e-05   3.11649e-05   1.13043e-05   3.55220e-06   1.14535e-06   3.12360e-07   8.03410e-08
  20  21 3943.0173    1.6077  7.4064 10.7492 -0.0018  0.0788   0.0145   0.2205    0.0430   0.0000   444.4908      -8.56984       15.9151       3.57550       6.58758      -16.6431      -7.70670      -1.25708       5.53419       3.40254       1.91708      -3.85026      0.446343      0.888204   -0.00552752      0.405519     -0.497212      0.253001     -0.361951    -0.0814223     0.0354070     0.0388125    -0.0257570   -0.00623846   -0.00239190    0.00212943   -0.00122657   0.000736026   9.31668e-05   3.15158e-05  -3.79514e-05   3.96141e-07  -1.78513e-06  -7.01184e-07   2.19274e-07   1.55515e-07       6.19783       8.07906       8.87086       9.04217       8.73132       8.40941       7.50692       6.64957       5.60636       4.71649       3.70697       2.90615       2.15924       1.58485       1.10504      0.754762      0.509401      0.324940      0.204706      0.121785     0.0720171     0.0403178     0.0218140     0.0114434    0.00584675    0.00282926    0.00128767   0.000583750   0.000245803   0.000100576   3.83337e-05   1.39481e-05   4.65468e-06   1.44903e-06   4.18813e-07   1.07129e-07
  20  22 4086.8237    1.3319  9.4301 10.4783 -0.0001  0.0970   0.0112   0.2677    0.0380   0.0000   428.3850       10.2746       13.9117      -1.36292      0.699095      -7.83692      -4.74128       7.08951      -2.70739      -6.62015       8.44405      0.620764      -4.31702      -1.62270      0.808634    -0.0230142     0.0276865     -0.190742    -0.0217435    -0.0147989     0.0247106     0.0876225     0.0135534    0.00974735    0.00229035  -0.000871000  -0.000546387   0.000187964   0.000117471  -7.89088e-05  -3.63588e-05   1.24526e-06   4.47746e-06  -1.32872e-06   2.48473e-07  -7.89513e-08       7.64812       9.92521       10.7695       11.2950       10.8183       10.3285       9.31508       8.16683       7.01449       5.68670       4.61947       3.58139       2.66430       1.94888       1.38257      0.933120      0.628391      0.407823      0.255702      0.151853     0.0892660     0.0504888     0.0272604     0.0143741    0.00730486    0.00355462    0.00159196   0.000745753   0.000307949   0.000126223   4.69586e-05   1.70842e-05   5.69455e-06   1.80808e-06   5.14426e-07   1.30667e-07
  20  24 4374.5339    0.8847 14.1502 10.3849 -0.0035  0.1665   0.0077   0.4527    0.0301   0.0000   438.4210      -13.8529       21.5846      -2.07633      -3.72332      -22.8176       14.5257      -10.0757       10.5808      -13.6746      -17.7850       7.30807      0.704126      -2.64447      0.457172     -0.678279      0.605922     -0.464766   -0.00427298     -0.405950     0.0755391      0.202785     0.0501028    -0.0844747    0.00797410     0.0142328   -0.00697031   -0.00106200   0.000380108   0.000355401  -3.63019e-05  -2.60443e-05  -6.68206e-06   1.26635e-06   3.46017e-07   3.18144e-07       12.8234       16.7047       18.5232       19.0625       18.5594       17.3933       16.0053       13.9008       11.7446       9.85487       7.90718       6.00478       4.62588       3.29956       2.40703       1.60972       1.10263      0.708572      0.438632      0.270536      0.158803     0.0912507     0.0483284     0.0259130     0.0132154    0.00641619    0.00298143    0.00131945   0.000576089   0.000230536   8.84815e-05   3.16883e-05   1.04693e-05   3.31043e-06   9.01142e-07   2.37968e-07
  21   5 1589.2985    0.2167  0.1925 10.0186 -0.0233  0.0217   0.0139   0.0431    0.0331   0.0000   439.0572      -3.14011       18.1477     -0.627269      -3.19723      0.888710     -0.451258     -0.651017       1.00385    -0.0939604    -0.0896580      0.327615     -0.496061      0.425229     -0.210114    -0.0268597     0.0384628     0.0647044    0.00721111     0.0297917     0.0173517   -0.00452184   -0.00234715   -0.00170721   -0.00249130  -0.000101937  -0.000111531   0.000116490  -0.000239470   3.49591e-05  -2.33787e-05  -1.09841e-06   1.88270e-06  -2.55726e-07   5.85034e-09  -5.40627e-08       2.21156       2.23796       2.79328       2.75924       2.64942       2.71411       2.41256       2.00779       1.56095       1.28572       1.12740      0.958463      0.739637      0.451202      0.296060      0.238065      0.142237      0.116898     0.0851451     0.0433268     0.0304439     0.0178585    0.00776771    0.00428060    0.00212685    0.00126960   0.000524280   0.000245221   0.000135154   5.43029e-05   2.50905e-05   7.90973e-06   3.10876e-06   1.41638e-06   3.95292e-07   1.01428e-07
  21   6 1758.1966    0.3509  0.3341 10.0027 -0.0160  0.0232   0.0155   0.0496    0.0433   0.0000   438.4121       1.94930       16.7654      -1.83429      -1.05123      0.103857     -0.863939     -0.433018     0.0691647      0.896461     -0.145150      -1.35730      0.313867      0.122058      0.478923      0.441150    -0.0615528    -0.0974583    -0.0737639    -0.0291336   -0.00122243    0.00935750  -0.000456145   -0.00233164   -0.00130194   7.27834e-05  -0.000127674  -0.000197235   1.31334e-05   4.80252e-05   2.66014e-05  -1.16073e-05   1.92786e-06   6.43651e-07  -8.59962e-07  -1.09507e-07       1.75765       2.49971       2.96517       3.09894       2.94507       2.64456       2.59943       2.01485       1.62397       1.17626       1.06808      0.848975      0.579784      0.406800      0.314202      0.265013      0.135875     0.0969665     0.0682622     0.0462592     0.0235759     0.0124050    0.00897591    0.00475827    0.00238613    0.00100288   0.000506304   0.000310717   0.000141075   6.37285e-05   2.23698e-05   9.69846e-06   3.17911e-06   1.17806e-06   3.78717e-07   1.04302e-07
  21   7 1919.7675    0.5367  0.4062 10.0798 -0.0059  0.0184   0.0193   0.0372    0.0507   0.0000   440.8218      0.742934       12.4603       5.51969      -1.37311      -2.55551       1.47272       1.81724      0.703086      0.619476      -1.98017       1.15203     -0.207507      0.162070      0.155222      0.229653     0.0456513     0.0808643   -0.00710362     0.0241966  -0.000635168    -0.0245649     0.0105455    0.00327763    0.00502797   -0.00134326  -0.000685653  -5.60397e-05   3.37383e-05   3.10243e-05   7.80830e-06  -5.84636e-06  -9.27706e-07  -1.38462e-06  -2.57343e-07  -2.30786e-08       1.64590       1.98286       2.27175       2.21987       1.86074       1.67595       1.73474       1.60661       1.54957       1.35574       1.08813      0.867672      0.632811      0.445750      0.319664      0.225802      0.132888     0.0797456     0.0514897     0.0320544     0.0174317     0.0114633    0.00639337    0.00339471    0.00193157   0.000881717   0.000459519   0.000220759   0.000100244   4.56041e-05   1.74861e-05   6.39313e-06   2.74552e-06   9.42134e-07   2.87826e-07   8.39760e-08
  21   8 2077.7133    0.6984  0.5946 10.3505 -0.0069  0.0248   0.0202   0.0484    0.0642   0.0000   440.7969      0.951506       16.8305     -0.968615       1.76775       3.27394       1.56700       2.88980     -0.666325     0.0190321      -1.97387     -0.554998      0.275634     -0.994790      0.112311      0.146637     -0.273814     0.0134483     0.0463356    -0.0396957     0.0344119    0.00488620   -0.00550269   -0.00482433    0.00188994  -0.000591798   0.000194523  -4.07457e-05   1.02966e-05  -4.95968e-06   1.70181e-05   3.87509e-06  -5.62018e-06   1.96719e-06  -1.99050e-07  -8.21365e-09       1.80532       1.98374       2.74234       2.48305       2.49632       2.44946       2.16930       1.85971       1.68913       1.44210       1.06740      0.834436      0.698218      0.467169      0.351119      0.258314      0.169563      0.105480     0.0719694     0.0443784     0.0259611     0.0162012    0.00907873    0.00489709    0.00272676    0.00137112   0.000682967   0.000301397   0.000142562   6.69466e-05   2.46040e-05   9.13154e-06   4.21255e-06   1.59196e-06   4.67537e-07   1.19480e-07
  21   9 2231.8823    1.0065  0.7865 10.5868 -0.0070  0.0224   0.0246   0.0555    0.0879   0.0000   440.1862      -6.12672       17.7472     -0.209422      -5.68632       1.59829       1.75393      -2.25865       1.28893      -2.32398     -0.911927     -0.495496      0.604599      0.446196     -0.227825     -0.201439      0.242836     0.0421025    -0.0222688     0.0390557     0.0156303    -0.0105780    -0.0102678    0.00543158  -0.000388744  -0.000612890  -0.000562668   0.000339513   7.39059e-05   3.18221e-06   3.34836e-05   1.58430e-06  -5.40362e-06   4.20764e-07  -1.09735e-07  -8.18546e-08       1.70044       2.27475       2.47110       2.66789       2.54605       2.40228       2.16190       1.93021       1.52851       1.29379       1.01069      0.761757      0.613937      0.445210      0.316522      0.226381      0.155408      0.100353     0.0669451     0.0402818     0.0253089     0.0134579    0.00834934    0.00432968    0.00238060    0.00113858   0.000606324   0.000261109   0.000134650   4.88911e-05   2.35729e-05   8.29281e-06   3.36850e-06   1.08181e-06   3.45424e-07   9.91401e-08
  21  11 2529.3050    1.8257  0.9129 11.6902 -0.0046  0.0243   0.0404   0.0572    0.1015   0.0000   438.5034      0.615772       15.8920      -1.22821      -1.75478       1.93104      -3.53122       1.77584      0.669462      0.116651      -1.08061      0.217973      -1.11849     0.0544517      0.112983     -0.216844     -0.316374     0.0846596      0.192471     0.0389631     0.0103194    -0.0230452  -0.000176832   0.000717134    0.00325940    0.00124718  -0.000105205  -0.000398068   3.90342e-05   6.84860e-05  -1.75073e-05  -1.39777e-05  -4.51802e-06   8.75683e-07   5.90470e-08  -7.78204e-08       1.84347       2.36669       2.55582       2.60997       2.50918       2.47187       2.22148       1.92606       1.78002       1.40177       1.25059      0.890270      0.712572      0.506022      0.375425      0.263900      0.169794      0.114163     0.0733588     0.0472419     0.0264162     0.0158766    0.00925115    0.00500693    0.00264516    0.00129325   0.000613711   0.000299954   0.000134043   5.99558e-05   2.29178e-05   9.29230e-06   3.51723e-06   1.19723e-06   4.11487e-07   1.22927e-07
  21  12 2676.1605    2.4602  0.9225 12.1260 -0.0073  0.0250   0.0539   0.0576    0.1108   0.0000   439.1741       3.03754       10.2978       5.46181      -5.66760      -2.67803      0.451744      -3.24323     -0.570659     -0.478683      0.308405     -0.422261      -1.51941     -0.425794      0.521563      0.381858     -0.330400     -0.248308     0.0231588     0.0388401   -0.00399463     0.0116349  -8.58567e-05    0.00500489   -0.00158223   -0.00293275   0.000152299  -0.000272443  -6.98853e-05   5.71262e-05   2.89296e-05  -1.09648e-05  -3.27369e-06  -1.28699e-06  -5.01111e-07   2.56775e-08       1.88060       2.46410       2.47517       2.74997       2.58575       2.60460       2.20268       2.05820       1.78576       1.51266       1.12118      0.885411      0.739852      0.534125      0.386867      0.270012      0.172485      0.123925     0.0798095     0.0478264     0.0262704     0.0157978    0.00902094    0.00514853    0.00282655    0.00143595   0.000682322   0.000292415   0.000143598   5.61043e-05   2.38239e-05   8.33674e-06   3.49002e-06   1.19942e-06   4.05430e-07   1.14988e-07
  21  13 2823.0039    2.9838  0.8970 12.5637 -0.0035  0.0230   0.0656   0.0561    0.1107   0.0000   438.6769       3.11156       7.77713      0.855991       2.32572      -2.24571      -2.24640      -4.85807      0.225819      -1.21429     -0.214328      -1.12105      0.210907     -0.129436    -0.0587812    -0.0231320     0.0660733     0.0207602    -0.0266606    -0.0126227    -0.0230218   0.000440739    0.00938605   5.96186e-05  -0.000968736   0.000973952   0.000592248   4.58896e-05   8.07336e-06   5.76785e-06  -2.80567e-05  -1.39871e-05   4.41561e-06   2.10504e-07  -4.87950e-07  -1.60067e-09       1.75733       2.16427       2.39654       2.48328       2.37615       2.37054       2.11845       1.91486       1.60366       1.30963       1.11168      0.903332      0.666316      0.489119      0.351337      0.227647      0.169731      0.111759     0.0725594     0.0451557     0.0275231     0.0151401    0.00877776    0.00451177    0.00242521    0.00129758   0.000615177   0.000295090   0.000132489   5.83900e-05   2.32475e-05   9.79271e-06   3.27864e-06   1.15481e-06   3.83738e-07   1.20702e-07
  21  14 2968.9361    3.6370  0.9396 12.9319  0.0000  0.0251   0.0783   0.0587    0.1117   0.0000   439.8959       5.61792       11.8038       1.22147      -3.42107      -1.42997      -1.67451      -1.27227       1.44622      0.147228     -0.465831     -0.349512      0.683806     -0.423279     0.0458505    -0.0939897     -0.255279      0.117889    0.00748415     0.0168373    0.00143448    -0.0209847    0.00753280   -0.00315433   -0.00516962   -0.00122421   0.000636538  -5.20447e-05  -0.000176615  -1.91306e-05   1.16573e-05   6.08707e-07  -7.57180e-07   7.09422e-07  -8.65939e-07   1.23160e-07       2.15022       2.59898       2.71821       2.72967       2.65008       2.53489       2.49223       2.32618       1.90629       1.46642       1.23518      0.943463      0.705815      0.585748      0.435133      0.311370      0.214017      0.129291     0.0773062     0.0499502     0.0272947     0.0164973    0.00934092    0.00479049    0.00250277    0.00129247   0.000610116   0.000290213   0.000143495   5.94183e-05   2.37383e-05   9.31626e-06   3.51104e-06   1.03202e-06   3.39011e-07   1.15737e-07
  21  15 3113.9956    3.9137  1.0218 13.2422 -0.0035  0.0249   0.0813   0.0598    0.1107   0.0000   438.5976       4.07764       18.0956      -4.74518      -1.27313      -3.35344    -0.0525252      -2.39163     0.0215442     -0.283094      0.720120     -0.775828      0.158539     -0.311240      0.382260     -0.449291    -0.0483451    0.00403877   -0.00548632    -0.0243722     0.0297956     0.0359557    0.00475765   -0.00319921    0.00146660  -0.000509249    0.00118974  -0.000222801   0.000123741  -0.000146725   1.47891e-05   1.90715e-06   3.61092e-06  -2.38873e-06  -2.88329e-07   1.13383e-07       1.85003       2.31730       2.56978       2.74147       2.53195       2.39714       2.28886       1.98568       1.75854       1.44457       1.19167      0.892571      0.725183      0.525240      0.363095      0.256832      0.182331      0.115175     0.0715342     0.0475383     0.0270741     0.0165811    0.00905864    0.00481607    0.00266421    0.00135400   0.000682527   0.000320357   0.000141496   6.10574e-05   2.45439e-05   1.00641e-05   3.95157e-06   1.26823e-06   3.99000e-07   1.26107e-07
  21  16 3258.5869    3.7675  1.3130 13.3989 -0.0033  0.0296   0.0727   0.0745    0.0914   0.0000   442.5282       10.8330       9.05902      -4.76688       5.01329      0.116187      -5.54283      -2.68940      -2.75992     -0.490543      0.212854      0.620572     -0.749993     -0.216367    -0.0185489     -0.102583    -0.0176385      0.251501     0.0324969    0.00590693     0.0256128     0.0106217    -0.0200914    -0.0136491    0.00424240    0.00173523    0.00218303   0.000140021   3.58122e-05  -9.09609e-05   1.06117e-05  -3.68405e-05  -1.62402e-06  -1.35160e-06  -6.71776e-07  -8.03860e-08       2.29805       2.94180       2.93363       3.22684       3.03564       2.97785       2.81807       2.53937       2.18462       1.72162       1.33719       1.09576      0.840038      0.661175      0.482929      0.340842      0.233542      0.149736     0.0964196     0.0561238     0.0349154     0.0193185     0.0112059    0.00607034    0.00330499    0.00163520   0.000839556   0.000386619   0.000172588   7.33139e-05   3.04491e-05   1.14572e-05   4.15783e-06   1.42547e-06   4.65496e-07   1.38119e-07
  21  17 3402.9542    3.1443  1.8843 12.7955 -0.0047  0.0361   0.0500   0.0894    0.0696   0.0000   439.1908      0.646482       14.7717      -2.64920       1.20443      -2.98876       2.04949      -4.19231      -3.13596      -4.16301      -2.49822      -1.78755       1.20134     -0.109232       1.42179     -0.284075      0.131304      0.101014    -0.0312557    -0.0334945     0.0458523    0.00779022    0.00505324    -0.0132225    0.00803268    0.00106102  -0.000973756  -0.000284038   2.64302e-05   7.48371e-05  -3.41712e-06  -1.13899e-06   8.28402e-06   3.01601e-09  -6.07555e-07   2.28528e-07       2.73823       3.45576       3.76799       3.93037       3.77662       3.66654       3.53931       2.98855       2.52183       2.08098       1.70622       1.30044       1.06611      0.766831      0.554156      0.394018      0.273270      0.175559      0.117371     0.0723737     0.0433500     0.0230999     0.0136313    0.00779999    0.00385326    0.00188657   0.000976236   0.000476572   0.000208674   8.73437e-05   3.71109e-05   1.50474e-05   5.54819e-06   1.91486e-06   6.04677e-07   1.76999e-07
  21  18 3547.2726    2.6285  2.8881 12.1431 -0.0027  0.0470   0.0346   0.1113    0.0591   0.0000   433.7145      0.403845       15.3653       3.41958       1.74951      -9.01467      -2.73312       4.56348       2.78776      -2.83409       1.67526      -1.96332      0.662900      -1.96396    -0.0727406     -0.212406     0.0541607     0.0556624      0.375981      0.124893     0.0550150    -0.0314358    -0.0277744    0.00661656    0.00138971    0.00414821  -0.000134987    0.00154797  -0.000168423  -2.69404e-05   5.47499e-05  -9.10847e-06  -1.53597e-06  -2.33143e-07   1.53966e-06  -2.60021e-07       3.36080       4.59667       4.90969       5.35248       4.89368       4.89328       4.43332       3.85057       3.35304       2.72677       2.18501       1.68953       1.31321      0.993538      0.718529      0.502402      0.355106      0.217846      0.145140     0.0898225     0.0546037     0.0298701     0.0176944     0.0102944    0.00498500    0.00263524    0.00125119   0.000668480   0.000261924   0.000124344   4.70005e-05   2.07739e-05   7.11367e-06   2.62567e-06   8.06035e-07   2.50889e-07
  21  19 3691.3635    2.1645  4.2417 11.6575 -0.0011  0.0552   0.0249   0.1488    0.0526   0.0000   424.4000       10.9684       19.3629      -3.66961      -3.40536      -6.16240     -0.285084      -6.12745      -1.19308       7.41417       1.54318      -3.73049      -2.08222       1.61058      0.832245     -0.554603     -0.790156      0.426632    -0.0989686      0.161288    -0.0704809    -0.0461949     0.0309717  -0.000805916   -0.00207367   -0.00238818  -0.000994982  -3.92725e-05  -0.000146304  -7.92241e-05  -1.91104e-05  -4.99409e-06  -8.05944e-06  -7.68250e-07  -1.18267e-06  -2.29352e-07       4.29412       5.33471       5.79153       6.04585       5.89268       5.67349       5.13847       4.65370       3.98182       3.35959       2.67170       2.07906       1.62757       1.21574      0.873065      0.618310      0.415383      0.272297      0.178201      0.109716     0.0639328     0.0375622     0.0219037     0.0115849    0.00630818    0.00318703    0.00150654   0.000715413   0.000323696   0.000141024   5.49148e-05   2.21892e-05   8.38783e-06   2.86347e-06   9.31618e-07   2.75494e-07
  21  20 3835.7146    1.7923  6.0292 11.0592 -0.0029  0.0700   0.0175   0.1841    0.0450   0.0000   435.0201       7.39359       19.8598       1.11362       4.61254       25.6325       7.50639      -9.39564      -7.93595      -5.03214      0.894949     -0.926020     -0.488936     -0.752248      -1.56947      -1.45080      0.115812    -0.0372934     0.0144258      0.294205     -0.132301    -0.0763043     0.0195034    -0.0227813    0.00730068    0.00651299   -0.00219511  -0.000537904  -0.000394214   0.000109388  -1.19037e-05  -2.87072e-05   1.31613e-06   7.46173e-06   1.69764e-06  -4.78244e-08       5.08213       6.97544       7.25470       7.76769       7.31843       7.27145       6.58990       5.79278       5.05716       4.08731       3.31405       2.63607       2.00859       1.48359       1.09952      0.755524      0.525108      0.340253      0.220310      0.134001     0.0820672     0.0478400     0.0265488     0.0145590    0.00758006    0.00397353    0.00189856   0.000916949   0.000405330   0.000180549   7.19966e-05   2.87636e-05   1.03090e-05   3.71980e-06   1.19477e-06   3.69426e-07
  21  21 3979.7913    1.5059  7.9813 10.6783 -0.0003  0.0834   0.0130   0.2287    0.0398   0.0000   440.5103       4.52137       28.7501       3.00703       9.49373      -5.77760      -11.5673      -10.1385       13.9362      -2.30351      -3.35099     -0.229193      0.937107      -1.23195     -0.267671     -0.605888     -0.325439     -0.331545    -0.0852955     0.0896024     -0.132555    -0.0444128    -0.0306019    0.00582144   -0.00577426   -0.00531576  -6.62084e-05    0.00110210   0.000513618   5.38077e-05  -0.000150114  -1.37337e-05   2.73926e-05   2.10600e-06  -6.74801e-07  -1.82062e-07       6.32846       8.14828       9.03902       9.39069       9.07568       8.73016       7.87262       6.93940       6.04788       5.02650       3.99453       3.19762       2.43953       1.77744       1.29372      0.900692      0.605009      0.407377      0.262274      0.159839     0.0978491     0.0571884     0.0321757     0.0175046    0.00930049    0.00484831    0.00230824    0.00108929   0.000495231   0.000214341   8.73697e-05   3.41644e-05   1.25194e-05   4.52019e-06   1.48236e-06   4.40394e-07
  21  22 4123.9740    1.2130 10.0127 10.5949 -0.0015  0.1062   0.0105   0.2922    0.0336   0.0000   442.8596      -3.75377       6.43654       14.7744      -5.04161      -2.08959       5.95457      -3.04305       1.05730      -3.66339      -5.39783      -7.71615      -1.65807       5.61260      0.545972     0.0930708    -0.0320362      0.411773      0.760165     0.0566582     -0.307208    -0.0939647     0.0854376     0.0136844    -0.0131832   -0.00521124    0.00383335    0.00186839  -6.96326e-06  -0.000185346  -0.000261710   1.00645e-05  -8.47698e-06   3.96851e-06  -1.29113e-06  -4.84351e-07       7.97537       10.3845       11.1696       11.5331       11.3791       10.8797       10.0950       8.73330       7.61427       6.41174       5.17011       4.03834       3.09625       2.34276       1.67988       1.17817      0.807558      0.536389      0.338623      0.212188      0.129282     0.0747873     0.0426466     0.0231816     0.0119692    0.00637335    0.00294490    0.00142935   0.000627402   0.000277844   0.000111849   4.67687e-05   1.64600e-05   5.91536e-06   1.87478e-06   5.69854e-07
  21  23 4268.1989    1.0335 12.3554 10.3655 -0.0013  0.1318   0.0084   0.3663    0.0329   0.0000   443.1435       20.2152       15.1526       5.99403     -0.599040      -1.08645      -7.00281      -2.66519     -0.192370      -4.62836       1.85099       6.43275      0.555966      -3.27700      -1.09894     -0.569471     -0.203325      0.329802     -0.136184    -0.0399880      0.163058    -0.0532207    -0.0134124     0.0400222   -0.00580452  -0.000246954    0.00214335  -0.000699668   -0.00115484  -0.000322023  -5.93743e-05  -3.97690e-05   1.86895e-05  -1.24634e-05  -2.54809e-06   2.43312e-07       9.57881       12.6816       13.6401       14.1073       14.3359       13.2513       12.3438       10.7793       9.24752       7.88537       6.33266       5.05089       3.81557       2.83581       2.04270       1.45714      0.990810      0.654357      0.419017      0.262040      0.162725     0.0932120     0.0541687     0.0284543     0.0153093    0.00771958    0.00377840    0.00180254   0.000798735   0.000350272   0.000141683   5.62696e-05   2.09139e-05   7.20156e-06   2.34902e-06   6.96958e-07
  21  24 4412.5357    0.8473 14.5844 10.3750 -0.0010  0.1732   0.0074   0.4560    0.0287   0.0000   443.8817       19.5261       50.1950      -4.33667      -12.4914      -15.4978       19.9019       1.47611      -16.2136      -19.3021       4.46506       8.61691       2.25674      -10.7246      -5.77108       4.48881      0.771275      -1.41042      0.275403    -0.0179616     -0.621263    -0.0160786     0.0463904    -0.0300686    -0.0206735     0.0121941     0.0113475   -0.00269353   -0.00290109   5.19167e-05  -6.75619e-05  -2.06343e-05  -5.65427e-05   5.72437e-06   3.02763e-06  -7.92565e-07       12.5507       16.5076       17.8993       18.5929       18.6434       17.5880       16.2053       14.1891       12.1135       10.2123       8.27397       6.46770       5.03103       3.72498       2.69307       1.92537       1.30705      0.876837      0.565765      0.352231      0.218729      0.126473     0.0729394     0.0397074     0.0209828     0.0108664    0.00532481    0.00247375    0.00115919   0.000480604   0.000205314   7.93565e-05   2.91924e-05   1.02617e-05   3.20024e-06   9.54642e-07
  21  25 4556.7512    0.6767 17.8836 10.2468 -0.0025  0.2291   0.0060   0.6051    0.0251   0.0000   446.5209       37.8799      -8.90055      -1.32872       14.4348      -12.4584       29.4747      -12.3074      -41.9932       11.4084       27.0576      -5.18010       2.65429       4.41526      -3.06362      -3.25886      0.599365      0.989816      -1.02256      -1.03908      0.187539      0.241269    -0.0241855    -0.0409859     0.0292270   -0.00633672   -0.00202264   -0.00526750  -0.000741310   0.000880111  -0.000154859  -6.50883e-05  -1.25483e-05  -9.86146e-06  -3.31531e-06   1.10243e-06       16.4963       21.4133       23.9428       24.3474       24.1887       23.2169       21.0721       19.0314       16.0865       13.3714       10.9701       8.62287       6.64865       4.97441       3.60852       2.56094       1.76322       1.16570      0.760161      0.475980      0.289291      0.168656     0.0980573     0.0526009     0.0285600     0.0145063    0.00720370    0.00339546    0.00156661   0.000671619   0.000277045   0.000108160   4.04755e-05   1.37022e-05   4.42179e-06   1.33364e-06
  22   7 1945.0547    0.5449  0.4895 10.2291 -0.0026  0.0209   0.0175   0.0417    0.0526   0.0000   440.1175     -0.998284       16.5339       3.30048      -6.57544      -2.09715       2.08296     -0.336709      0.313831     0.0219175      0.399054      0.899817     -0.730968    -0.0127680    -0.0284043     -0.299649     -0.325826    -0.0102397    -0.0612153     0.0867623  -0.000167054   -0.00475900   -0.00869897    0.00373723    0.00723497  -0.000734696  -0.000120323  -0.000943856   0.000111363   7.49085e-06   3.00412e-05  -1.65718e-05   2.96652e-07   8.07928e-07   3.48600e-07  -3.98108e-07       1.61525       1.76938       1.74732       2.19031       2.37869       1.99370       1.69948       1.65396       1.53871       1.19033      0.956679      0.778147      0.678618      0.455506      0.316714      0.235673      0.184898      0.117293     0.0735468     0.0454812     0.0312690     0.0201647     0.0112725    0.00612649    0.00327068    0.00182914   0.000996651   0.000536433   0.000241598   0.000102412   3.92863e-05   1.63740e-05   5.98145e-06   2.19242e-06   8.26326e-07   2.77968e-07
  22   8 2104.7208    0.7362  0.6668 10.4716 -0.0073  0.0226   0.0185   0.0470    0.0642   0.0000   441.5826       1.54973       13.3625      -2.89982       2.79900      0.717029       1.02122      -1.57569      -1.01565      0.718472      0.717988    -0.0530605     -0.775842     -0.819230    -0.0941150    -0.0201403    -0.0699675    -0.0813471     0.0863479     0.0379575    -0.0425000   -0.00602275   -0.00131606    0.00883965   -0.00208954   0.000562863   1.26328e-05   0.000124448  -8.74500e-05  -0.000207192  -1.73076e-05   1.57621e-05  -1.93957e-06  -2.39297e-06  -1.14299e-07   2.27384e-07       1.73762       2.27565       2.28650       2.42278       2.23560       2.37227       2.23570       1.91809       1.71944       1.33544       1.09995      0.838971      0.713425      0.512866      0.405186      0.280511      0.204864      0.131699     0.0892673     0.0523347     0.0333009     0.0199956     0.0111510    0.00613561    0.00323695    0.00173828   0.000853024   0.000459291   0.000195921   9.58248e-05   3.88949e-05   1.79029e-05   6.45554e-06   2.59704e-06   9.81294e-07   3.25537e-07
  22   9 2259.9995    1.0965  0.7870 10.8348 -0.0076  0.0225   0.0254   0.0512    0.0814   0.0000   435.3254      -2.12371       16.0645     -0.135568      -5.77201      -3.08656      0.328550      -1.06011     -0.437962      -1.71585       1.49273     -0.756882   -0.00806343      0.236308     0.0171303     0.0835176     -0.254516     -0.178461      0.103928     0.0922713     0.0434208    -0.0284999    -0.0357835    0.00296010   -0.00350365   -0.00162171    0.00102730   0.000694700  -1.19644e-05  -0.000269892  -2.44922e-05  -1.33890e-05  -6.76254e-06  -1.01958e-06   5.16323e-07  -2.66199e-07       1.61780       1.99489       2.26812       2.44414       2.26883       2.18216       2.16740       1.78059       1.55752       1.20095       1.12879      0.811203      0.629115      0.496175      0.367140      0.246780      0.174561      0.128282     0.0787574     0.0507240     0.0309468     0.0197390     0.0111769    0.00589265    0.00316889    0.00177903   0.000936960   0.000439852   0.000205369   9.50934e-05   4.39936e-05   1.96916e-05   7.92605e-06   2.97279e-06   9.79995e-07   3.23589e-07
  22  10 2410.7669    1.4180  0.9471 11.4798 -0.0053  0.0312   0.0331   0.0680    0.0878   0.0000   442.6325      -3.73329       12.0400     0.0465867      -1.09874      0.966386     -0.179851      0.910808      -1.80569       2.41075      -1.16254       1.95824      -1.21411      0.369584      0.414875      -1.13096   -0.00614744    -0.0304112    0.00537664     -0.148677     0.0589026     0.0126828   -0.00777013   -0.00681457    0.00231861   -0.00322406   0.000635923   -0.00103786   7.37095e-05  -8.98310e-05   1.60060e-05  -3.53756e-05  -9.71292e-06  -1.70812e-07   9.77699e-07   2.78778e-09       2.98020       3.73650       3.30933       2.74606       2.59346       3.26698       3.60279       3.51958       2.86635       2.00949       1.22371      0.934646      0.874304      0.869160      0.748020      0.579636      0.395568      0.256335      0.147324     0.0853300     0.0453059     0.0255556     0.0135364    0.00707784    0.00359403    0.00198313   0.000985203   0.000514450   0.000225750   0.000110978   4.40137e-05   1.99936e-05   6.88432e-06   2.88885e-06   9.61829e-07   3.25589e-07
  22  11 2559.2417    1.9541  0.9024 11.7978 -0.0141  0.0240   0.0425   0.0531    0.1022   0.0000   440.0505      0.866308       15.4380      -1.56168       5.39759       3.04536    -0.0247001     -0.633052     -0.858361      0.164996      0.987982      -1.16093      0.196312      0.470308    -0.0140842     -0.317946      0.293610    -0.0122046      0.209239     0.0188472   -0.00369263    0.00243748   -0.00342872     0.0121003   -0.00669410    0.00384687  -0.000382869   0.000593443  -0.000403051  -2.26650e-05   8.47312e-05   8.39482e-06   1.09122e-05   7.06014e-06  -1.25924e-07   4.40826e-07       1.76612       2.17911       2.30778       2.56410       2.50706       2.47176       2.14863       1.93304       1.66883       1.38223       1.13603      0.890414      0.667620      0.566079      0.387680      0.265103      0.179972      0.135884     0.0907557     0.0600079     0.0337212     0.0206033     0.0121155    0.00662261    0.00390981    0.00218886    0.00103144   0.000523636   0.000227122   0.000101077   4.69208e-05   2.01470e-05   7.53293e-06   3.12321e-06   1.01658e-06   3.33399e-07
  22  12 2707.1163    2.5311  0.8738 12.3999 -0.0086  0.0224   0.0578   0.0547    0.0995   0.0000   438.3035       2.90070       10.9099       2.19997      0.171610       1.82235       1.48314      -2.83544       3.42932     0.0919019       1.00973      -1.04092       1.24073    -0.0300939     -0.206746      0.125464     -0.163135     -0.154116     0.0469587  -0.000634318    -0.0122865     0.0150839    -0.0169113   -0.00742388    0.00478542   -0.00133266    0.00177481  -5.86039e-05  -0.000336412   7.20503e-05   1.18803e-06  -7.58820e-06   2.23652e-06   2.86426e-06   7.49884e-07  -5.51572e-07       1.65301       2.14227       2.26590       2.40695       2.25491       2.17995       2.07324       1.88946       1.65604       1.34164       1.14534      0.881608      0.718138      0.494981      0.390933      0.273456      0.184065      0.127455     0.0811523     0.0517408     0.0311409     0.0197879     0.0108151    0.00635751    0.00331566    0.00182481   0.000891887   0.000463568   0.000211559   0.000100430   4.35959e-05   1.89779e-05   7.28438e-06   2.71154e-06   9.47478e-07   3.53567e-07
  22  13 2854.7821    3.1828  0.7646 12.8636 -0.0034  0.0211   0.0737   0.0485    0.0928   0.0000   439.4840       5.11305       14.9305     -0.769158     -0.945164      -4.46690     0.0898102     -0.312038       1.38899      -3.34152       1.23651      0.619080      0.542190      0.182860      0.466093      0.417687     -0.240770    -0.0682344     0.0493062     0.0238525    -0.0384823     0.0173858    0.00921669   -0.00540644   -0.00385804   0.000885446  -0.000577456   9.18834e-06   0.000245545  -1.48243e-05  -2.52177e-05  -2.21909e-05   3.79947e-06   1.64620e-06  -1.83168e-06  -2.52874e-07       1.58134       1.98851       2.09173       2.20934       2.13755       2.07921       2.03054       1.78600       1.52704       1.26449      0.969697      0.760044      0.598317      0.474736      0.376576      0.260314      0.181461      0.124496     0.0798425     0.0509184     0.0299539     0.0174109     0.0101491    0.00589469    0.00323622    0.00175076   0.000864887   0.000438981   0.000189846   9.73454e-05   3.89343e-05   1.83122e-05   6.64276e-06   2.65549e-06   8.73120e-07   3.03098e-07
  22  14 3001.4427    3.5826  0.8819 13.2665 -0.0095  0.0245   0.0783   0.0524    0.0932   0.0000   438.4840       6.18239       16.6350      -1.28539      -5.90386       2.39325      -1.80200      -4.42784       1.53060     -0.432441       1.31315     -0.261028     -0.523254      0.545458     -0.585004      0.253898     -0.295524      0.178650     0.0642804     0.0434535     0.0280158    0.00468824   -0.00540752    0.00263604   0.000381955   -0.00333596    0.00110115  -0.000416070  -0.000238225   2.60620e-05   4.57333e-05   3.15920e-07  -2.03950e-06   5.37238e-06   1.51642e-07  -3.27671e-07       1.81400       2.08345       2.46722       2.50956       2.62377       2.38095       2.22112       2.03237       1.76564       1.41003       1.17851      0.928418      0.727430      0.573539      0.390191      0.283830      0.214780      0.133803     0.0916001     0.0558501     0.0365242     0.0221376     0.0124958    0.00729356    0.00379340    0.00218966    0.00103869   0.000573897   0.000265032   0.000110826   5.16848e-05   1.99383e-05   8.35553e-06   3.17203e-06   1.04510e-06   3.62585e-07
  22  15 3147.0438    3.9012  1.0940 13.2511 -0.0087  0.0244   0.0790   0.0640    0.1103   0.0000   440.0009       4.44607       15.5395      0.994010      -5.76006      -2.40492      0.557772      -3.61070      -2.43744      -1.78900      0.433137     -0.224869     -0.603531   -0.00534671     -0.280465     -0.216329     0.0619439     0.0522447     -0.200805     0.0738071    -0.0100237    -0.0148644    -0.0114943    0.00884617   -0.00260189   -0.00310560  -0.000241822  -0.000563577  -4.52312e-05  -3.72758e-05   9.20137e-05   2.61588e-05  -7.14253e-06  -2.60468e-06   3.26503e-07  -4.42897e-07       1.80694       2.31804       2.41762       2.55437       2.38532       2.51944       2.36359       2.00491       1.79069       1.42927       1.16216      0.955455      0.751668      0.555197      0.427515      0.295720      0.207364      0.147068     0.0947555     0.0604752     0.0372364     0.0222630     0.0122595    0.00700467    0.00383114    0.00195138    0.00101876   0.000499794   0.000240978   0.000104164   4.82050e-05   2.01220e-05   8.50607e-06   3.06204e-06   1.12066e-06   3.94399e-07
  22  16 3292.2368    3.5294  1.4199 13.0369 -0.0059  0.0288   0.0620   0.0728    0.0944   0.0000   439.9251       4.99340       10.7652      0.119686      0.770901      -7.88698      -3.39790      -1.90169     -0.251580      -1.31498      0.900709      -1.32258      0.743028     -0.365916      0.503296     -0.220781    -0.0929994    -0.0867105    -0.0424868    -0.0663636     0.0190997    -0.0276726     0.0121252  -0.000832986   -0.00738054    0.00559790  -0.000263249  -0.000581459   0.000407259   0.000109128   9.69795e-06  -6.60236e-05  -3.56094e-06   3.42152e-06   9.44910e-07   1.52254e-07       2.27670       2.86465       3.06961       3.15276       3.19379       3.16744       2.84651       2.51333       2.11115       1.72630       1.42156       1.11411      0.868467      0.670607      0.495654      0.347420      0.251657      0.168659      0.109804     0.0724892     0.0428092     0.0262990     0.0147262    0.00845289    0.00445437    0.00241925    0.00117543   0.000584887   0.000278353   0.000119987   5.51629e-05   2.22559e-05   9.27919e-06   3.49652e-06   1.22865e-06   4.12418e-07
  22  17 3437.2610    2.9723  2.2448 12.4382 -0.0016  0.0380   0.0416   0.0924    0.0658   0.0000   435.0336       4.57567       9.90445       2.02796       9.51022      -3.78894      -5.71823      0.852510    -0.0699515      -3.94830       1.29925       1.42126       1.73349      0.289026      -1.56168     -0.427109    -0.0557208     -0.208398     0.0414718    -0.0707159    -0.0597573     0.0585682    -0.0148110   -0.00312280   -0.00794565    0.00478908    0.00147987   0.000848161  -0.000327606   8.37433e-05  -6.44273e-05  -3.57637e-05  -6.75082e-08  -2.07884e-06  -2.02684e-06   6.06910e-07       2.92198       3.67405       3.95159       3.93428       3.82593       3.68622       3.58125       3.31169       2.89587       2.31652       1.84761       1.47587       1.15420      0.920207      0.687969      0.501288      0.340969      0.226742      0.149844     0.0889086     0.0554394     0.0318331     0.0186983     0.0104891    0.00569599    0.00315293    0.00158213   0.000793056   0.000373742   0.000171215   7.76283e-05   3.09141e-05   1.26165e-05   4.64927e-06   1.66228e-06   5.88565e-07
  22  18 3582.1365    2.5124  3.1103 12.1144 -0.0003  0.0454   0.0311   0.1158    0.0534   0.0000   434.5787       11.0820       19.5587      -2.38401      -12.0720      0.352109      -1.01686       2.02172      -1.42852      -2.77685       1.23757     -0.942799      -1.01415     -0.867230      0.147835     -0.365931     -0.240097    -0.0135610      0.158511     -0.106511   -0.00346857    -0.0139637    -0.0253838    -0.0174017   -0.00788573    0.00219712   0.000953210   -0.00140759   0.000418981   0.000284752  -3.15576e-06  -8.51457e-05  -1.08243e-05  -1.03270e-05  -1.06463e-06   7.41853e-07       3.20409       4.24894       4.39125       4.81100       4.64358       4.45924       4.11409       3.63192       3.16676       2.71359       2.18364       1.76311       1.34740       1.03330      0.759356      0.537947      0.375402      0.254018      0.169147      0.106278     0.0665272     0.0402532     0.0234757     0.0133029    0.00729872    0.00390116    0.00198258   0.000979599   0.000457738   0.000209446   9.17612e-05   3.91192e-05   1.51010e-05   5.86831e-06   2.02527e-06   6.95140e-07
  22  19 3727.0049    2.0665  4.4461 11.5315 -0.0007  0.0556   0.0225   0.1503    0.0483   0.0000   437.5946       8.32323       16.2669      -4.86781       15.3462       4.84418      -8.00165      -6.44952       5.17973     -0.147245      -5.72552      -3.03606      -3.03479      -1.83837       1.40079      0.955134      0.112458     -0.278249    -0.0345047     -0.405131     -0.111236   -0.00852127     0.0894684   -0.00421323   -0.00150799   -0.00344114    0.00194004  -0.000212358   -0.00115320  -0.000438186   7.63592e-05   7.46768e-05  -1.49120e-05  -1.08153e-05   5.24616e-07   1.47418e-06       4.05622       5.35931       5.73091       6.17250       5.85519       5.74550       5.24039       4.63795       3.93426       3.43461       2.81141       2.19972       1.64838       1.27995      0.945790      0.677804      0.460188      0.319023      0.199103      0.128599     0.0795278     0.0499285     0.0288432     0.0163036    0.00880494    0.00464514    0.00239740    0.00113491   0.000542817   0.000244718   0.000110409   4.70401e-05   1.92076e-05   7.05324e-06   2.53289e-06   8.52547e-07
  22  20 3871.6396    1.7354  6.4619 10.9669 -0.0015  0.0692   0.0159   0.1888    0.0432   0.0000   436.4208       16.8808      -2.37570       8.09050      -7.81527      -9.31594       4.41339      -9.75402       11.9565      -2.54127      0.465113       2.47870      0.976697       1.47877      -1.06957       1.69027     -0.685882     -0.216475     -0.145238      0.127533     0.0435342    -0.0422839     0.0329553     0.0187698    0.00284835   -0.00828988    0.00134465   -0.00207969   8.15288e-05   2.57889e-05   3.60984e-05   3.21470e-05  -4.57037e-05  -7.37109e-06   4.16485e-06   5.21943e-07       5.11602       6.51028       7.06626       7.45433       7.38860       6.94694       6.55368       5.74544       4.99563       4.26110       3.41327       2.67278       2.10718       1.60680       1.19812      0.836063      0.588334      0.397099      0.259644      0.166924      0.101157     0.0611605     0.0355618     0.0201759     0.0113575    0.00596278    0.00299956    0.00151521   0.000690544   0.000319842   0.000137287   6.01839e-05   2.30126e-05   9.12491e-06   3.19276e-06   1.06285e-06
  22  21 4016.3244    1.4241  8.6616 10.6907 -0.0012  0.0885   0.0120   0.2432    0.0370   0.0000   434.4131       16.0499       23.2006       1.21490       6.58340      -7.28276      -11.2619      -5.30009       4.26142      -10.0624       5.53069      -1.81227      -4.65664      0.518371      0.849250       1.47439     -0.646559     -0.294913      0.139613     0.0161226    -0.0250871     0.0809488     0.0277613     0.0207785    -0.0260082   0.000111213   -0.00189005    0.00213532  -0.000444175  -0.000412727  -6.28742e-05   2.48197e-05  -7.70149e-06  -1.55965e-05  -4.03419e-06   9.24854e-07       6.33033       8.24598       9.21483       9.31099       9.41709       8.77823       8.17568       7.36426       6.31177       5.33317       4.34328       3.47266       2.69370       2.03783       1.47476       1.06218      0.746333      0.493053      0.327627      0.209987      0.128421     0.0785883     0.0456901     0.0256718     0.0141391    0.00750655    0.00385848    0.00192528   0.000908096   0.000425181   0.000182673   7.77593e-05   3.02879e-05   1.18791e-05   4.19222e-06   1.40079e-06
  22  22 4160.9295    1.1783 10.8602 10.5467 -0.0003  0.1122   0.0098   0.3076    0.0332   0.0000   434.3683       16.9392       20.1658       2.94416      -33.0519      -8.26178      -1.95843      -9.42593       7.59691       5.87611      -3.51871      -4.56570      -1.86700      -1.19209       2.48484     -0.252072     -0.434221      0.105221     0.0740467      0.315821    -0.0956917   -0.00862832    0.00596301    0.00792103    -0.0294924   -0.00334414   0.000968033   -0.00243916   0.000218599   0.000653757   0.000462642  -8.40011e-05   3.89393e-05   1.22999e-05  -1.92549e-06  -1.94509e-06       8.03468       10.5778       11.6045       12.1136       11.8956       11.4719       10.3964       9.38854       8.00588       6.76638       5.56791       4.38819       3.42215       2.58022       1.89054       1.37605      0.936494      0.645550      0.417973      0.270725      0.168709      0.100084     0.0591961     0.0336318     0.0184699    0.00976941    0.00491943    0.00248546    0.00116849   0.000541881   0.000234970   0.000100089   3.94841e-05   1.53246e-05   5.30172e-06   1.83712e-06
  22  24 4450.4447    0.7784 15.6566 10.3812 -0.0031  0.1852   0.0066   0.5030    0.0265   0.0000   459.1063       15.6466       9.74274       35.6769       6.68565      -12.2947      -60.8224       15.1446      -6.82467       2.18602      -6.14594      -11.3095     -0.102559      -1.74300      0.204902     -0.249263     -0.574644      -2.15692      0.325723      0.184486    -0.0225586     -0.277462    -0.0445906     0.0720594   0.000453202   -0.00199782    -0.0146089   -0.00221499   0.000243800   0.000802157  -0.000478985   9.23315e-05   0.000139559   1.22365e-06   1.36706e-06   1.25002e-06       12.8622       17.0553       18.3175       19.6662       19.3795       18.5336       16.8082       15.1754       13.0697       11.2186       8.91306       7.36366       5.66318       4.25982       3.12928       2.24153       1.59301       1.06248      0.711605      0.461387      0.283611      0.174567      0.101623     0.0581338     0.0316889     0.0170795    0.00870739    0.00436244    0.00206692   0.000959538   0.000413221   0.000173947   6.77951e-05   2.64766e-05   9.19274e-06   3.12968e-06
  23   7 1969.5884    0.5835  0.4912 10.2040 -0.0051  0.0273   0.0173   0.0410    0.0549   0.0000   439.4922      -2.11330       19.6316      0.731564       3.60693      -1.51169     0.0395684     -0.298479      -2.62830      0.619796      0.572771      0.160434     -0.733845      0.353217      0.232365      0.384571      0.316122     0.0678298    -0.0897767   -0.00846408    -0.0143095   -0.00778251     0.0253870   -0.00153548   8.79013e-05   0.000583503   -0.00226752   0.000671627   0.000304216  -0.000203120   3.51999e-05  -1.77315e-05  -1.09771e-05  -1.46846e-07  -7.63861e-07  -7.56725e-07       2.39858       2.62719       2.47362       2.82308       3.18665       2.84029       1.84402       1.89881       2.21041       2.03592       1.53987       1.10359      0.915949      0.860147      0.604627      0.356746      0.194920      0.143377      0.126397     0.0906025     0.0505071     0.0240697     0.0131858    0.00891024    0.00673169    0.00427909    0.00227281    0.00113008   0.000504982   0.000190395   7.78641e-05   3.11997e-05   1.21928e-05   4.21429e-06   2.02927e-06   7.00535e-07
  23   8 2131.0803    0.8214  0.6947 10.3698 -0.0070  0.0222   0.0202   0.0480    0.0738   0.0000   438.7039      -1.26182       17.4768     -0.512770      -3.60614       3.02547       1.53352     -0.597528      -1.21487      -1.19696     -0.336092     -0.354040     -0.296598     -0.931017     -0.272751    -0.0495213     -0.136014     0.0329645   -0.00721024     0.0252450     0.0491247     0.0265011    0.00805252    0.00506693    0.00756967  -0.000893434  -0.000499380  -0.000162325   0.000481969   2.37312e-06  -5.74919e-05   2.31826e-05   2.41701e-05  -4.11142e-06  -1.57144e-06  -3.08833e-07       1.52780       2.02863       2.22661       2.46276       2.36210       2.29317       2.11035       1.77060       1.64708       1.28729       1.01168      0.791588      0.724655      0.480585      0.362222      0.261350      0.194080      0.129464     0.0894729     0.0580400     0.0341198     0.0235535     0.0140474    0.00774732    0.00403207    0.00234439    0.00127186   0.000676999   0.000339070   0.000169243   7.31932e-05   3.25481e-05   1.29307e-05   5.60592e-06   1.97519e-06   8.11467e-07
  23   9 2287.4523    1.1225  0.8243 10.9515 -0.0093  0.0220   0.0259   0.0542    0.0834   0.0000   440.4318       1.58205       16.0210       3.74164      -2.48193      -1.75577      0.541030      0.881742    -0.0360170     -0.931233      -1.24086       1.05483      0.480953     0.0989613      0.505287      0.490857     -0.163822     0.0946426      0.147336    -0.0522713    0.00661420     0.0231819    0.00790504   -0.00779457   -0.00265941   -0.00404559   -0.00156150  -0.000459715  -8.96957e-05   0.000137260  -0.000138065   2.02842e-05  -2.08971e-05   9.35510e-07  -3.32141e-06   1.40137e-06       1.53769       1.97039       2.11064       2.42395       2.08066       2.22125       2.07277       1.83034       1.49746       1.34649       1.07130      0.844863      0.674295      0.542344      0.361019      0.288463      0.205966      0.141149     0.0875822     0.0611743     0.0389493     0.0232153     0.0140216    0.00811963    0.00469980    0.00243937    0.00131108   0.000673985   0.000345499   0.000165633   7.66380e-05   3.29074e-05   1.40612e-05   5.77068e-06   2.40476e-06   9.30575e-07
  23  10 2439.1539    1.5671  0.9721 11.4525 -0.0018  0.0261   0.0314   0.0564    0.0949   0.0000   439.2474      -2.36174       14.5447     -0.238268      -2.59286      -6.00981     -0.294800      -2.75747     -0.786500      -1.29567      0.350327      0.425543      0.495651     -0.244661      0.114694     -0.418515     0.0473010     -0.100537     -0.210943    -0.0656740     0.0156134    0.00895792    -0.0209450    -0.0116679    0.00660167    0.00265088    0.00193740   -0.00112087  -0.000834012  -0.000109571  -6.43064e-05   1.22587e-07  -6.23083e-07   9.62454e-07   1.44057e-06  -1.03454e-06       2.05097       2.43800       2.67635       2.98521       3.02867       2.74223       2.55460       2.34544       1.82329       1.57739       1.36834       1.10648      0.811183      0.570150      0.469464      0.360062      0.239074      0.161597      0.108117     0.0722986     0.0464787     0.0279471     0.0176353     0.0104742    0.00610590    0.00324584    0.00158963   0.000782288   0.000387782   0.000193617   9.44118e-05   4.36074e-05   1.78472e-05   7.02671e-06   2.49298e-06   9.36067e-07
  23  11 2588.6714    2.0632  0.9149 11.8903 -0.0075  0.0241   0.0436   0.0533    0.1028   0.0000   439.0773       3.28836       15.9133     -0.157925      -1.76849      0.508757      -1.25946      -1.65927      0.713586     -0.496881     -0.303056      -1.66274      0.171766    -0.0356140     0.0548571   -0.00169450   0.000968111    -0.0483805    -0.0795679     0.0302891    -0.0461773     0.0114333    -0.0243329    -0.0242233   -0.00808820    0.00138787   -0.00111522   -0.00147744  -2.87185e-05   0.000173178   0.000101050   3.87577e-05   1.26098e-05   1.91933e-06  -2.83097e-06  -1.35147e-07       1.95723       2.52177       2.68368       2.67863       2.44910       2.21682       2.10256       1.95883       1.91800       1.75791       1.48707       1.24981      0.950408      0.702634      0.490582      0.333992      0.224288      0.150080     0.0999934     0.0637795     0.0419132     0.0243000     0.0149577    0.00824719    0.00505947    0.00261610    0.00142016   0.000723558   0.000361393   0.000173145   7.97562e-05   3.24085e-05   1.49932e-05   5.72733e-06   2.33973e-06   8.37611e-07
  23  12 2737.6328    2.6760  0.8909 12.4115 -0.0031  0.0227   0.0579   0.0520    0.0961   0.0000   439.9058       3.97699       16.2791       3.13137      -1.47671      -4.15979      -1.26779      -4.58902       2.82396     -0.457231     -0.987952      0.600799      0.293155      -1.15931     -0.383118      0.110988      0.288108     -0.117565      0.134472     0.0704237    -0.0642405    -0.0142336   -0.00185514     0.0129352    0.00779688   -0.00149580   0.000833727   -0.00104296  -7.60538e-05   5.05580e-05   7.47210e-05   3.14961e-05   1.44394e-05  -1.81079e-06  -5.39788e-07  -5.70940e-07       1.76902       2.24748       2.55730       2.63163       2.60731       2.43735       2.28721       2.04615       1.68519       1.42337       1.19043      0.908733      0.735876      0.556147      0.387785      0.302870      0.202774      0.143343     0.0932420     0.0592626     0.0383774     0.0236028     0.0141418    0.00820207    0.00445431    0.00243292    0.00127211   0.000653547   0.000334297   0.000158673   7.41371e-05   3.21537e-05   1.46310e-05   5.50662e-06   2.23620e-06   8.32382e-07
  23  13 2886.0805    3.3002  0.8175 13.0689 -0.0023  0.0216   0.0727   0.0496    0.0875   0.0000   436.5214       2.99648       17.7274       2.74446     -0.570239      -4.95968      -1.51251     -0.307973      -1.08874      -1.88207      -1.22729      0.606978      0.377377      0.633009     -0.373544    -0.0339132     -0.147525     -0.175993     0.0551555      0.112851    -0.0259822    0.00346968    0.00686847   -0.00135550    0.00245095    0.00424057   0.000917996  -0.000705009  -0.000280199   7.19593e-05   1.77761e-05   3.10912e-05  -1.32773e-05   2.87927e-06  -6.75078e-07   7.60834e-07       1.50774       1.86549       2.03291       2.21815       2.19021       2.10390       1.88363       1.75098       1.57097       1.21804       1.09585      0.834707      0.660108      0.530968      0.393017      0.269233      0.186161      0.137939     0.0952692     0.0617872     0.0376322     0.0241828     0.0137308    0.00839567    0.00432859    0.00271181    0.00138016   0.000771055   0.000353959   0.000166038   7.37197e-05   3.54215e-05   1.48466e-05   6.04708e-06   2.23505e-06   7.73206e-07
  23  14 3033.5074    3.9528  0.8335 13.1497 -0.0025  0.0226   0.0846   0.0488    0.1131   0.0000   437.8478       3.82093       15.1712       1.53961     -0.634727      -1.51029      0.374105      -1.01910      0.670812    -0.0461740       1.08923       1.78953     -0.310309      0.500221      0.299142    -0.0392974     0.0102004    -0.0583756     0.0858416     0.0264184     0.0254789     0.0315541    -0.0200062  -0.000393151    0.00354838    0.00393992    0.00212629  -0.000114472  -8.83964e-05   0.000205442  -5.41548e-05   2.69687e-05   1.84164e-05  -5.51580e-07   2.22874e-06   8.11710e-07       1.78978       2.00956       2.24397       2.55875       2.46665       2.35694       2.22969       1.93733       1.58301       1.41409       1.16962      0.929826      0.721331      0.548169      0.392409      0.295173      0.222855      0.140589     0.0924342     0.0646098     0.0436921     0.0251395     0.0144700    0.00905468    0.00553942    0.00275612    0.00134454   0.000681062   0.000368625   0.000172843   7.94567e-05   3.40933e-05   1.44874e-05   5.81766e-06   2.32282e-06   8.19840e-07
  23  16 3325.5552    3.4436  1.4967 13.0999 -0.0004  0.0286   0.0580   0.0776    0.0810   0.0000   441.1063       3.92827       6.41221       2.13064      0.388588      -2.61146      -1.85493      0.746748      0.445015      0.457304     0.0247266      -1.79756      0.293862     -0.150089    -0.0963337      0.133643     -0.449543     0.0366762      0.183507     0.0196229     0.0461467    -0.0167549    -0.0114654   -0.00254551   -0.00152779   0.000110759   -0.00137941  -0.000452285  -1.92281e-05   3.59341e-05  -9.94492e-05   3.17464e-05   1.82341e-05  -5.60302e-06   3.82617e-07  -9.13101e-08       2.04108       2.59802       2.75165       2.97404       2.99642       2.83516       2.58782       2.34934       2.08669       1.71518       1.39858       1.14204      0.877762      0.709252      0.508885      0.375490      0.261495      0.189012      0.121150     0.0809431     0.0514400     0.0308948     0.0193769     0.0108942    0.00611705    0.00345333    0.00185960   0.000960690   0.000480906   0.000225213   0.000102891   4.55045e-05   1.91428e-05   7.57764e-06   3.04688e-06   1.07115e-06
  23  17 3471.2978    2.8340  2.3382 12.5440 -0.0020  0.0381   0.0388   0.1012    0.0573   0.0000   434.3122       9.40702       13.4631       3.32156       2.98146      -6.01280       4.59861      -1.67351       4.18313      -1.03668      0.286510      0.236633      -1.41914     -0.424623     -0.489910      0.253542    0.00964905     -0.142326    -0.0355785    -0.0438530    -0.0104503     0.0104075    -0.0211695    -0.0134419   -0.00672161   -0.00139599    0.00123245   0.000851466  -0.000156094   5.86484e-05  -0.000178236   4.44728e-05   2.64756e-05  -9.45861e-06  -3.25417e-06  -2.24787e-06       2.59435       3.44792       3.63834       3.87561       3.69869       3.67727       3.54861       3.08640       2.74689       2.22197       1.81068       1.43979       1.15447      0.871296      0.692423      0.511502      0.368222      0.249446      0.164369      0.106747     0.0672758     0.0412889     0.0242334     0.0145841    0.00802763    0.00448358    0.00229303    0.00117428   0.000589174   0.000287947   0.000135246   5.68047e-05   2.57342e-05   1.02132e-05   4.07248e-06   1.46078e-06
  23  18 3616.7327    2.3829  3.3775 11.9026 -0.0011  0.0454   0.0273   0.1170    0.0488   0.0000   440.3911       1.78256       18.6269       3.07050      -3.42851      -10.8467       1.08008       2.53899       5.48799     -0.884902      -1.92148     0.0264622      -1.34725       1.01945      0.620770       1.34600      0.825677    -0.0630344      0.202253      0.190185     0.0303412    -0.0422155    -0.0119336     0.0168756   -0.00368231  -0.000914985  -0.000162498   0.000471987   0.000573343  -0.000582018  -0.000453911   6.02143e-05  -1.04513e-05   1.03830e-05   2.17330e-06   2.32762e-07       3.12424       4.12127       4.50863       4.75955       4.55954       4.45343       4.14425       3.73922       3.25200       2.73558       2.32614       1.82545       1.44307       1.09156      0.836099      0.598903      0.426377      0.292928      0.195482      0.127022     0.0780151     0.0501968     0.0301638     0.0176816    0.00946243    0.00533755    0.00289585    0.00148830   0.000718975   0.000345155   0.000161519   7.42948e-05   3.10690e-05   1.28937e-05   4.93871e-06   1.83664e-06
  23  19 3761.9417    1.9407  4.8804 11.5415 -0.0038  0.0580   0.0200   0.1563    0.0409   0.0000   435.4087       3.28968       17.2690       17.5261       10.4046      -7.01721       5.51848      -2.39002     -0.960175      -4.22538      -3.21379      0.907070      -1.25185      -1.95068       1.86048      0.826430     -0.850641     -0.604173     0.0607154     -0.144233     0.0551828     0.0917440    0.00955047    -0.0387626   -0.00727452    0.00695145    0.00281857   0.000282967   0.000270621  -0.000605346   0.000241236   0.000276969   1.87621e-05   2.90860e-05   5.57972e-06   3.20153e-06       4.00624       5.25452       5.75916       6.03590       6.02573       5.71750       5.36925       4.75780       4.12761       3.52436       2.85033       2.33598       1.82695       1.40210       1.03201      0.757006      0.532703      0.369197      0.247840      0.163579      0.104449     0.0636917     0.0380074     0.0222701     0.0126626    0.00700187    0.00366804    0.00188670   0.000959393   0.000457249   0.000212478   9.37442e-05   3.99972e-05   1.61488e-05   6.29508e-06   2.32648e-06
  23  20 3907.4086    1.6572  7.0567 10.8158 -0.0005  0.0710   0.0139   0.1956    0.0403   0.0000   439.5369       11.7916      -17.3127      -5.81414      -4.00449      -4.51104      -4.72381      -1.46091      -2.00033      -4.78443       8.60920      0.642093      -1.11470      -2.04678       1.43096     -0.351973      -1.35260    -0.0118907      0.580711      0.266099    -0.0649964    -0.0762645     0.0600121    0.00232160    -0.0114342     0.0105500   -0.00340603   0.000338960    0.00138909  -0.000518080   0.000148058   0.000151697  -2.20790e-05   1.80977e-05   2.10532e-05   2.32217e-06       4.93623       6.31563       6.96501       7.33572       7.40911       6.95670       6.47053       5.71081       5.15331       4.30231       3.55491       2.90617       2.26401       1.75000       1.26937      0.925057      0.670677      0.459889      0.305116      0.196828      0.128275     0.0792487     0.0483545     0.0280367     0.0155126    0.00858875    0.00457978    0.00237786    0.00119334   0.000576664   0.000255192   0.000117763   4.68041e-05   2.01249e-05   7.62390e-06   2.83739e-06
  23  21 4052.5023    1.3781  9.0411 10.7133 -0.0004  0.0910   0.0114   0.2503    0.0340   0.0000   441.7302       2.82566       15.6002      -3.93442       2.36597      -6.11601       6.42848      -4.51644      -2.39490      0.943926      -5.68446      -4.12045      -2.09060       1.97202      0.339281      -1.43745    -0.0822080     -0.506080      0.521344     -0.173813     -0.403517     0.0201016     0.0629784   -0.00428761    -0.0304056   -0.00959550    0.00935436   -0.00342476   0.000861699   -0.00119540   0.000150744  -0.000148531   8.79973e-05   3.05587e-05  -6.04755e-06   5.02787e-07       6.30623       8.26514       9.02540       9.30247       9.40847       8.92229       8.20144       7.42298       6.68324       5.56090       4.63525       3.73891       2.88395       2.25087       1.67072       1.22071      0.865984      0.597719      0.388406      0.258017      0.161456      0.100930     0.0602903     0.0359404     0.0200628     0.0110061    0.00601353    0.00299569    0.00153916   0.000717078   0.000342477   0.000146103   6.34081e-05   2.53029e-05   9.87009e-06   3.53532e-06
  23  22 4197.4083    1.1373 11.6597 10.4985 -0.0007  0.1205   0.0090   0.3231    0.0320   0.0000   423.0731       23.7988       28.4751      -6.77600      -1.30015      0.246218       14.8246      -6.25781      -15.1383      -20.5186       4.90520      -2.79689       3.22267      0.988440      -1.12462      -2.84938      0.356311      0.179051     -0.309243      0.475363      0.198269    -0.0852335      0.135444    -0.0400629    -0.0581374     0.0180144    0.00837007   -0.00819539   0.000259663   0.000414677  -0.000230736   4.77648e-05  -4.02816e-05   4.45077e-05   1.65025e-05  -3.41508e-08       8.24995       10.8037       11.8761       12.2716       12.6691       11.7329       10.9251       9.93368       8.71355       7.33240       5.96670       4.80539       3.84139       2.95485       2.18288       1.58325       1.14712      0.782034      0.530351      0.339010      0.219900      0.133649     0.0822093     0.0468397     0.0266595     0.0146144    0.00786175    0.00415288    0.00201647   0.000992596   0.000444459   0.000199438   8.21624e-05   3.44738e-05   1.28205e-05   4.87971e-06
  23  23 4342.5255    0.9247 13.7161 10.4415 -0.0041  0.1482   0.0073   0.4052    0.0285   0.0000   434.5504       9.00032       17.6076       4.34749      0.205630      -17.6452       8.21530       3.37602      -15.0169       9.00467    -0.0412214      -3.44062      -3.84766       3.06830      -2.97328     -0.366504      0.519225      -1.50354      0.392982       1.20125     -0.689701     0.0581805      0.164657     -0.109518    -0.0290208    -0.0127392   -0.00106069   -0.00215129   -0.00122964    0.00178175   0.000392807   0.000310159   0.000123332   1.75069e-05  -6.42939e-06  -6.00324e-06       9.92699       13.1634       14.3722       14.9644       15.0552       14.3195       13.2478       11.9582       10.5734       8.89393       7.44295       6.02770       4.83473       3.59579       2.69845       1.95441       1.39726      0.960983      0.658245      0.423321      0.274126      0.172104      0.102511     0.0602971     0.0338422     0.0185362     0.0100419    0.00510344    0.00262024    0.00124635   0.000569958   0.000260508   0.000107356   4.47953e-05   1.63805e-05   6.13912e-06
  23  24 4487.8168    0.7400 15.3524 10.3869 -0.0007  0.1835   0.0065   0.4965    0.0251   0.0000   424.2407      -4.20544       41.3494      -11.1092      -3.93559      -7.94401       19.1735       5.22142       2.13189       3.59912       5.93130      -5.07805       3.01660      -2.23792       6.11899      -1.62065      -1.09146      0.869692       2.18817     -0.133230     0.0864604     -0.280737     0.0261918    -0.0567241    -0.0425955     0.0198967    -0.0151967    0.00106613    0.00113344   -0.00112520  -0.000971486   4.80807e-05   0.000269539   2.23994e-05  -2.66248e-05   4.30617e-06       12.5189       16.2468       17.9916       18.7145       18.7539       17.8770       16.7816       15.0168       13.1873       10.9658       9.21984       7.32826       5.82134       4.50277       3.37373       2.45427       1.77440       1.20775      0.827737      0.542070      0.345716      0.215707      0.128798     0.0765855     0.0435960     0.0243745     0.0129179    0.00669252    0.00339311    0.00163951   0.000744758   0.000343799   0.000141065   5.88926e-05   2.19213e-05   8.15800e-06
  24   7 1993.5378    0.6229  0.5875 10.1626 -0.0048  0.0199   0.0165   0.0438    0.0582   0.0000   438.7820      0.318958       18.6216       1.16778      -1.96081      -1.57488      0.588801     -0.435320       1.62400     -0.770926      -3.18520      -1.11115     -0.223438    -0.0139061     -0.211216   -0.00472523     -0.263483     0.0389852      0.165511    -0.0241331     0.0168777    -0.0174536    -0.0143968    0.00219930    0.00656890    0.00138709   -0.00256735    0.00236764   0.000569896  -7.93184e-05  -0.000115379   4.60297e-05  -5.12207e-05  -2.19833e-06   4.67420e-06   1.78184e-07       1.25054       1.75090       1.83879       1.86894       1.97134       1.92709       1.82183       1.57920       1.40389       1.07484       1.01295      0.762342      0.627798      0.505693      0.336180      0.287410      0.186609      0.142208     0.0937045     0.0668066     0.0395090     0.0281423     0.0159150    0.00936608    0.00594406    0.00286970    0.00175079   0.000881128   0.000430413   0.000245933   0.000106686   5.20848e-05   2.37808e-05   1.03374e-05   3.95455e-06   1.64576e-06
  24   8 2156.7730    0.8618  0.6864 10.6490 -0.0077  0.0211   0.0210   0.0452    0.0665   0.0000   438.1725      -3.11405       15.9452      0.432965      -4.36408       1.67009      -2.28460     -0.267527       1.46566    -0.0540399     -0.449459     0.0860942    -0.0125334     -0.447499     -0.659996      0.488416      0.392436     -0.115310     0.0253084    0.00174134   -0.00486867     0.0115407    -0.0169474   -0.00529016  -0.000795220   -0.00461508  -0.000153382   1.85944e-05   4.03806e-05  -0.000400794  -0.000185760  -2.62400e-05  -1.81191e-05  -1.61389e-05  -7.58724e-06   2.91317e-06       1.49621       1.79665       1.99603       2.13726       2.09084       1.93162       1.80446       1.57380       1.45548       1.40865       1.14794      0.893299      0.690692      0.581301      0.438949      0.291415      0.207372      0.146646     0.0955109     0.0671722     0.0425595     0.0272123     0.0150556    0.00963166    0.00579808    0.00357617    0.00191333    0.00103898   0.000539982   0.000256570   0.000122210   5.22727e-05   2.40288e-05   1.00942e-05   4.68724e-06   1.80217e-06
  24   9 2314.2959    1.2143  0.8500 11.0365 -0.0019  0.0218   0.0259   0.0508    0.0807   0.0000   436.8109     -0.831997       12.8290      -4.01187      0.501605      -1.16904      0.831676     -0.677701    -0.0719185      0.501734     -0.740486       1.68858     -0.725584    -0.0672573     -0.340539     -0.128917     -0.136342      0.176802     -0.137868     0.0638129    -0.0166177     0.0226722    -0.0182466    0.00206256    0.00508220   0.000846842   -0.00196819   -0.00133505   0.000606896   0.000276445  -2.86050e-05  -1.89594e-05  -2.39912e-05  -6.35213e-06   5.68369e-06   3.14688e-06       1.46013       1.91874       2.11032       2.10634       2.15687       2.04084       1.88943       1.80030       1.59913       1.32013       1.13167      0.865363      0.675138      0.567996      0.411383      0.316124      0.236058      0.157039      0.109126     0.0696061     0.0442873     0.0275320     0.0175546    0.00992948    0.00611686    0.00334054    0.00188154    0.00100105   0.000534741   0.000256961   0.000129230   5.75711e-05   2.68231e-05   1.11500e-05   4.73358e-06   1.83677e-06
  24  10 2466.9912    1.6369  1.0062 11.7070 -0.0057  0.0243   0.0334   0.0616    0.0874   0.0000   438.8655       3.61712       17.5242     -0.905517      0.290023       2.76484     -0.217023       1.84562      0.924029       2.74248     -0.799930      -1.61419      0.211190     -0.530199      0.395045     -0.769475     -0.420061     0.0363306    -0.0470246    -0.0333303    -0.0324454     0.0183245     0.0139565    0.00996732   0.000878829  -0.000655095   -0.00168113   -0.00113708  -0.000562707   0.000333557   0.000152862  -2.92520e-05  -4.09982e-05   2.23138e-07   8.45070e-06  -2.17109e-06       1.63553       2.04078       2.28442       2.32165       2.32759       2.21795       2.00750       1.94488       1.67916       1.47812       1.22018      0.998926      0.805869      0.587071      0.453985      0.357828      0.246422      0.174007      0.112635     0.0756756     0.0491733     0.0302497     0.0191536     0.0116655    0.00663937    0.00391100    0.00210822    0.00108562   0.000565367   0.000292901   0.000139278   6.73568e-05   3.11223e-05   1.26746e-05   5.19424e-06   2.01653e-06
  24  11 2617.6893    2.2324  0.9503 12.0314 -0.0081  0.0222   0.0461   0.0573    0.1001   0.0000   437.6216       3.05999       14.8895     -0.159882       2.67702      -3.34872      -1.87061      -1.01667       1.46464     0.0706464      0.741881     -0.525568     -0.855395     0.0586604     0.0531125     -0.377766     0.0472953     -0.127406     0.0395534      0.145548   -0.00456483    -0.0131316    0.00307753   -0.00339343    -0.0103696    0.00639108    0.00504671    0.00183487  -0.000891570  -0.000124593  -3.84921e-05  -2.40408e-05   1.74913e-05  -9.98795e-06   2.75325e-06   4.20006e-06       1.42414       1.91117       1.93908       2.12972       2.17741       2.07502       1.97462       1.62368       1.63414       1.24040       1.15799      0.866768      0.741367      0.523046      0.416620      0.312593      0.221779      0.153501      0.102195     0.0707362     0.0447392     0.0295250     0.0172285     0.0104802    0.00648686    0.00366051    0.00198608    0.00101984   0.000523936   0.000261060   0.000128497   5.94000e-05   2.63107e-05   1.10765e-05   4.49652e-06   1.70972e-06
  24  12 2767.6731    2.8414  0.8579 12.5486 -0.0026  0.0208   0.0614   0.0524    0.0914   0.0000   440.5146       1.65491       14.8946       1.32034      -2.46582      0.340364      -3.22929      -1.67625       1.33151      -1.22670     -0.696119     0.0323725      0.299437      0.855866     -0.378546     -0.342532     -0.456293     0.0649616      0.193380     0.0158421    -0.0349934   -0.00199184     0.0298419    -0.0181215     0.0113412   -0.00512305   -0.00116001    0.00193898   0.000401853  -0.000347127  -2.67214e-05   2.82963e-05   6.59603e-05   9.13574e-06  -5.19253e-06  -8.30100e-07       1.49397       1.86126       1.87207       2.09323       2.19946       2.00658       1.85617       1.61249       1.54573       1.31002       1.04897      0.881334      0.676590      0.555428      0.402722      0.302826      0.218141      0.148635      0.106060     0.0658580     0.0453733     0.0282286     0.0172663     0.0105199    0.00607601    0.00372184    0.00190801    0.00105237   0.000547599   0.000261551   0.000131637   5.62230e-05   2.51333e-05   1.06145e-05   4.27694e-06   1.62494e-06
  24  13 2916.9573    3.4529  0.8913 12.9682 -0.0113  0.0226   0.0717   0.0506    0.1030   0.0000   439.4143       5.73034       15.2067     -0.605899       1.86893      -2.71365      -1.79824    -0.0362839      0.791964       1.78386     -0.713437      -2.17439      0.107113      0.786972      0.933707     -0.588189    -0.0672163     -0.373848      0.266834     0.0211012     0.0330072     0.0108000    -0.0288032     0.0232828    0.00531179    0.00395568  -3.41781e-05  -0.000196296   0.000181978  -0.000236730  -0.000147319   1.18886e-06  -5.09717e-05  -1.29928e-05   1.62128e-07  -3.01676e-06       1.51864       2.06574       2.12605       2.23535       2.20456       2.17992       2.17206       1.85137       1.68835       1.27516       1.18469      0.875841      0.732182      0.559553      0.445862      0.326651      0.224099      0.171571      0.109921     0.0784134     0.0473606     0.0312543     0.0181263     0.0108491    0.00630597    0.00345037    0.00193620    0.00102568   0.000503769   0.000269715   0.000119690   5.94253e-05   2.54793e-05   1.18709e-05   4.74038e-06   2.04606e-06
[truncated: 1,605,969 more chars]
