# Supplementary material for: Global-Mode Analysis of Full-Disk Data from the Michelson Doppler Imager and the Helioseismic and Magnetic Imager
Source: Sol Phys. 2018 Jan 31;293(2):29. doi: 10.1007/s11207-017-1201-5 (PMC6566312; doi:10.1007/s11207-017-1201-5)
Supplement: Supplementary file 2 — (TAR 362.4 MB) [file 11207_2017_1201_MOESM2_ESM.tar › HMI/hmivw72d.6400.36]

   0  13 1957.4848    0.5223  0.3200 10.1295  0.0000  0.0800   0.1035   0.2192    0.3251   0.0000    -0.0000       0.00000       0.00000       0.00000       0.00000       0.00000       0.00000       0.00000       0.00000       0.00000       0.00000       0.00000       0.00000       0.00000       0.00000       0.00000       0.00000       0.00000       0.00000       0.00000       0.00000       0.00000       0.00000       0.00000       0.00000       0.00000       0.00000       0.00000       0.00000       0.00000       0.00000       0.00000       0.00000       0.00000       0.00000       0.00000       0.00000       0.00000       0.00000       0.00000       0.00000       0.00000       0.00000       0.00000       0.00000       0.00000       0.00000       0.00000       0.00000       0.00000       0.00000       0.00000       0.00000       0.00000       0.00000       0.00000       0.00000       0.00000       0.00000       0.00000       0.00000       0.00000       0.00000       0.00000       0.00000       0.00000       0.00000       0.00000       0.00000       0.00000       0.00000       0.00000
   0  15 2228.5980    0.8541  0.7169 10.5422  0.0000  0.2218   0.1730   0.6217    0.7067   0.0000    -0.0000       0.00000       0.00000       0.00000       0.00000       0.00000       0.00000       0.00000       0.00000       0.00000       0.00000       0.00000       0.00000       0.00000       0.00000       0.00000       0.00000       0.00000       0.00000       0.00000       0.00000       0.00000       0.00000       0.00000       0.00000       0.00000       0.00000       0.00000       0.00000       0.00000       0.00000       0.00000       0.00000       0.00000       0.00000       0.00000       0.00000       0.00000       0.00000       0.00000       0.00000       0.00000       0.00000       0.00000       0.00000       0.00000       0.00000       0.00000       0.00000       0.00000       0.00000       0.00000       0.00000       0.00000       0.00000       0.00000       0.00000       0.00000       0.00000       0.00000       0.00000       0.00000       0.00000       0.00000       0.00000       0.00000       0.00000       0.00000       0.00000       0.00000       0.00000       0.00000
   0  22 3168.5435    4.4646  1.4339  7.6418  0.0000  0.1604   0.6575   0.6673  449.2159   0.0000    -0.0000       0.00000       0.00000       0.00000       0.00000       0.00000       0.00000       0.00000       0.00000       0.00000       0.00000       0.00000       0.00000       0.00000       0.00000       0.00000       0.00000       0.00000       0.00000       0.00000       0.00000       0.00000       0.00000       0.00000       0.00000       0.00000       0.00000       0.00000       0.00000       0.00000       0.00000       0.00000       0.00000       0.00000       0.00000       0.00000       0.00000       0.00000       0.00000       0.00000       0.00000       0.00000       0.00000       0.00000       0.00000       0.00000       0.00000       0.00000       0.00000       0.00000       0.00000       0.00000       0.00000       0.00000       0.00000       0.00000       0.00000       0.00000       0.00000       0.00000       0.00000       0.00000       0.00000       0.00000       0.00000       0.00000       0.00000       0.00000       0.00000       0.00000       0.00000       0.00000
   1  12 1885.0050    0.4509  0.3523  9.7463  0.0000  0.0582   0.0620   0.1502    0.1711   0.0000   449.5884       9.59741       0.00000       0.00000       0.00000       0.00000       0.00000       0.00000       0.00000       0.00000       0.00000       0.00000       0.00000       0.00000       0.00000       0.00000       0.00000       0.00000       0.00000       0.00000       0.00000       0.00000       0.00000       0.00000       0.00000       0.00000       0.00000       0.00000       0.00000       0.00000       0.00000       0.00000       0.00000       0.00000       0.00000       0.00000       67.9448       41.6477       0.00000       0.00000       0.00000       0.00000       0.00000       0.00000       0.00000       0.00000       0.00000       0.00000       0.00000       0.00000       0.00000       0.00000       0.00000       0.00000       0.00000       0.00000       0.00000       0.00000       0.00000       0.00000       0.00000       0.00000       0.00000       0.00000       0.00000       0.00000       0.00000       0.00000       0.00000       0.00000       0.00000       0.00000
   1  13 2020.7123    0.6581  0.6753  9.4557  0.0000  0.0684   0.0621   0.2186    0.3723   0.0000   328.6378       63.9007       0.00000       0.00000       0.00000       0.00000       0.00000       0.00000       0.00000       0.00000       0.00000       0.00000       0.00000       0.00000       0.00000       0.00000       0.00000       0.00000       0.00000       0.00000       0.00000       0.00000       0.00000       0.00000       0.00000       0.00000       0.00000       0.00000       0.00000       0.00000       0.00000       0.00000       0.00000       0.00000       0.00000       0.00000       87.1164       44.6247       0.00000       0.00000       0.00000       0.00000       0.00000       0.00000       0.00000       0.00000       0.00000       0.00000       0.00000       0.00000       0.00000       0.00000       0.00000       0.00000       0.00000       0.00000       0.00000       0.00000       0.00000       0.00000       0.00000       0.00000       0.00000       0.00000       0.00000       0.00000       0.00000       0.00000       0.00000       0.00000       0.00000       0.00000
   1  14 2156.6719    0.8589  0.5891  9.9795  0.0000  0.0686   0.0827   0.1772    0.3331   0.0000   326.4524      -14.6128       0.00000       0.00000       0.00000       0.00000       0.00000       0.00000       0.00000       0.00000       0.00000       0.00000       0.00000       0.00000       0.00000       0.00000       0.00000       0.00000       0.00000       0.00000       0.00000       0.00000       0.00000       0.00000       0.00000       0.00000       0.00000       0.00000       0.00000       0.00000       0.00000       0.00000       0.00000       0.00000       0.00000       0.00000       79.3069       52.3778       0.00000       0.00000       0.00000       0.00000       0.00000       0.00000       0.00000       0.00000       0.00000       0.00000       0.00000       0.00000       0.00000       0.00000       0.00000       0.00000       0.00000       0.00000       0.00000       0.00000       0.00000       0.00000       0.00000       0.00000       0.00000       0.00000       0.00000       0.00000       0.00000       0.00000       0.00000       0.00000       0.00000       0.00000
   1  15 2291.8527    1.0180  0.8505  9.9547  0.0000  0.0761   0.0875   0.2709    0.6374   0.0000   537.0070      -74.8795       0.00000       0.00000       0.00000       0.00000       0.00000       0.00000       0.00000       0.00000       0.00000       0.00000       0.00000       0.00000       0.00000       0.00000       0.00000       0.00000       0.00000       0.00000       0.00000       0.00000       0.00000       0.00000       0.00000       0.00000       0.00000       0.00000       0.00000       0.00000       0.00000       0.00000       0.00000       0.00000       0.00000       0.00000       92.8553       49.3402       0.00000       0.00000       0.00000       0.00000       0.00000       0.00000       0.00000       0.00000       0.00000       0.00000       0.00000       0.00000       0.00000       0.00000       0.00000       0.00000       0.00000       0.00000       0.00000       0.00000       0.00000       0.00000       0.00000       0.00000       0.00000       0.00000       0.00000       0.00000       0.00000       0.00000       0.00000       0.00000       0.00000       0.00000
   1  16 2425.5494    1.4915  0.6959 10.4984  0.0000  0.0754   0.1297   0.1740    0.5299   0.0000   404.9121       31.3583       0.00000       0.00000       0.00000       0.00000       0.00000       0.00000       0.00000       0.00000       0.00000       0.00000       0.00000       0.00000       0.00000       0.00000       0.00000       0.00000       0.00000       0.00000       0.00000       0.00000       0.00000       0.00000       0.00000       0.00000       0.00000       0.00000       0.00000       0.00000       0.00000       0.00000       0.00000       0.00000       0.00000       0.00000       93.3375       52.5134       0.00000       0.00000       0.00000       0.00000       0.00000       0.00000       0.00000       0.00000       0.00000       0.00000       0.00000       0.00000       0.00000       0.00000       0.00000       0.00000       0.00000       0.00000       0.00000       0.00000       0.00000       0.00000       0.00000       0.00000       0.00000       0.00000       0.00000       0.00000       0.00000       0.00000       0.00000       0.00000       0.00000       0.00000
   1  17 2559.1401    2.2120  0.9396  6.5460  0.0000  0.0747   0.1680   0.2421   75.1470   0.0000   518.0222      -8.55926       0.00000       0.00000       0.00000       0.00000       0.00000       0.00000       0.00000       0.00000       0.00000       0.00000       0.00000       0.00000       0.00000       0.00000       0.00000       0.00000       0.00000       0.00000       0.00000       0.00000       0.00000       0.00000       0.00000       0.00000       0.00000       0.00000       0.00000       0.00000       0.00000       0.00000       0.00000       0.00000       0.00000       0.00000       81.4393       55.5620       0.00000       0.00000       0.00000       0.00000       0.00000       0.00000       0.00000       0.00000       0.00000       0.00000       0.00000       0.00000       0.00000       0.00000       0.00000       0.00000       0.00000       0.00000       0.00000       0.00000       0.00000       0.00000       0.00000       0.00000       0.00000       0.00000       0.00000       0.00000       0.00000       0.00000       0.00000       0.00000       0.00000       0.00000
   1  18 2693.3932    2.6395  1.1015 -3.5837  0.0000  0.0792   0.2089   0.2853 1000.0000   0.0000   415.9268       24.4306       0.00000       0.00000       0.00000       0.00000       0.00000       0.00000       0.00000       0.00000       0.00000       0.00000       0.00000       0.00000       0.00000       0.00000       0.00000       0.00000       0.00000       0.00000       0.00000       0.00000       0.00000       0.00000       0.00000       0.00000       0.00000       0.00000       0.00000       0.00000       0.00000       0.00000       0.00000       0.00000       0.00000       0.00000       100.283       53.2586       0.00000       0.00000       0.00000       0.00000       0.00000       0.00000       0.00000       0.00000       0.00000       0.00000       0.00000       0.00000       0.00000       0.00000       0.00000       0.00000       0.00000       0.00000       0.00000       0.00000       0.00000       0.00000       0.00000       0.00000       0.00000       0.00000       0.00000       0.00000       0.00000       0.00000       0.00000       0.00000       0.00000       0.00000
   1  19 2828.0828    2.7664  1.0377 11.7914  0.0000  0.1044   0.2358   0.3033    1.2160   0.0000   488.0440       7.16770       0.00000       0.00000       0.00000       0.00000       0.00000       0.00000       0.00000       0.00000       0.00000       0.00000       0.00000       0.00000       0.00000       0.00000       0.00000       0.00000       0.00000       0.00000       0.00000       0.00000       0.00000       0.00000       0.00000       0.00000       0.00000       0.00000       0.00000       0.00000       0.00000       0.00000       0.00000       0.00000       0.00000       0.00000       135.530       62.6085       0.00000       0.00000       0.00000       0.00000       0.00000       0.00000       0.00000       0.00000       0.00000       0.00000       0.00000       0.00000       0.00000       0.00000       0.00000       0.00000       0.00000       0.00000       0.00000       0.00000       0.00000       0.00000       0.00000       0.00000       0.00000       0.00000       0.00000       0.00000       0.00000       0.00000       0.00000       0.00000       0.00000       0.00000
   1  20 2963.3203    4.2443  0.6034 12.2817  0.0000  0.0640   0.3566   0.1437    0.8708   0.0000   416.9626       13.0598       0.00000       0.00000       0.00000       0.00000       0.00000       0.00000       0.00000       0.00000       0.00000       0.00000       0.00000       0.00000       0.00000       0.00000       0.00000       0.00000       0.00000       0.00000       0.00000       0.00000       0.00000       0.00000       0.00000       0.00000       0.00000       0.00000       0.00000       0.00000       0.00000       0.00000       0.00000       0.00000       0.00000       0.00000       88.8076       41.7115       0.00000       0.00000       0.00000       0.00000       0.00000       0.00000       0.00000       0.00000       0.00000       0.00000       0.00000       0.00000       0.00000       0.00000       0.00000       0.00000       0.00000       0.00000       0.00000       0.00000       0.00000       0.00000       0.00000       0.00000       0.00000       0.00000       0.00000       0.00000       0.00000       0.00000       0.00000       0.00000       0.00000       0.00000
   1  22 3233.1830    3.9052  1.5599  5.4522  0.0000  0.1192   0.2580   0.3559  909.5668   0.0000   659.0331       92.0773       0.00000       0.00000       0.00000       0.00000       0.00000       0.00000       0.00000       0.00000       0.00000       0.00000       0.00000       0.00000       0.00000       0.00000       0.00000       0.00000       0.00000       0.00000       0.00000       0.00000       0.00000       0.00000       0.00000       0.00000       0.00000       0.00000       0.00000       0.00000       0.00000       0.00000       0.00000       0.00000       0.00000       0.00000       174.625       73.8894       0.00000       0.00000       0.00000       0.00000       0.00000       0.00000       0.00000       0.00000       0.00000       0.00000       0.00000       0.00000       0.00000       0.00000       0.00000       0.00000       0.00000       0.00000       0.00000       0.00000       0.00000       0.00000       0.00000       0.00000       0.00000       0.00000       0.00000       0.00000       0.00000       0.00000       0.00000       0.00000       0.00000       0.00000
   1  26 3776.3128    2.1675  4.4129 10.6371  0.0185  0.2413   0.1454   0.8133    0.9752   0.0000   629.6232      -172.877       0.00000       0.00000       0.00000       0.00000       0.00000       0.00000       0.00000       0.00000       0.00000       0.00000       0.00000       0.00000       0.00000       0.00000       0.00000       0.00000       0.00000       0.00000       0.00000       0.00000       0.00000       0.00000       0.00000       0.00000       0.00000       0.00000       0.00000       0.00000       0.00000       0.00000       0.00000       0.00000       0.00000       0.00000       335.450       156.230       0.00000       0.00000       0.00000       0.00000       0.00000       0.00000       0.00000       0.00000       0.00000       0.00000       0.00000       0.00000       0.00000       0.00000       0.00000       0.00000       0.00000       0.00000       0.00000       0.00000       0.00000       0.00000       0.00000       0.00000       0.00000       0.00000       0.00000       0.00000       0.00000       0.00000       0.00000       0.00000       0.00000       0.00000
   2  13 2082.1177    0.7228  0.3684 10.2613  0.0000  0.0489   0.0694   0.0889    0.1820   0.0000   398.5710       15.0894       21.9946       1.08125       0.00000       0.00000       0.00000       0.00000       0.00000       0.00000       0.00000       0.00000       0.00000       0.00000       0.00000       0.00000       0.00000       0.00000       0.00000       0.00000       0.00000       0.00000       0.00000       0.00000       0.00000       0.00000       0.00000       0.00000       0.00000       0.00000       0.00000       0.00000       0.00000       0.00000       0.00000       0.00000       36.5841       31.1259       17.1389       6.74391       0.00000       0.00000       0.00000       0.00000       0.00000       0.00000       0.00000       0.00000       0.00000       0.00000       0.00000       0.00000       0.00000       0.00000       0.00000       0.00000       0.00000       0.00000       0.00000       0.00000       0.00000       0.00000       0.00000       0.00000       0.00000       0.00000       0.00000       0.00000       0.00000       0.00000       0.00000       0.00000
   2  15 2352.1562    1.2612  0.8284 10.2618  0.0000  0.0585   0.0844   0.1900    0.4266   0.0000   489.9185       24.3990      0.980628       1.60482       0.00000       0.00000       0.00000       0.00000       0.00000       0.00000       0.00000       0.00000       0.00000       0.00000       0.00000       0.00000       0.00000       0.00000       0.00000       0.00000       0.00000       0.00000       0.00000       0.00000       0.00000       0.00000       0.00000       0.00000       0.00000       0.00000       0.00000       0.00000       0.00000       0.00000       0.00000       0.00000       45.2641       36.5365       18.8141       6.92980       0.00000       0.00000       0.00000       0.00000       0.00000       0.00000       0.00000       0.00000       0.00000       0.00000       0.00000       0.00000       0.00000       0.00000       0.00000       0.00000       0.00000       0.00000       0.00000       0.00000       0.00000       0.00000       0.00000       0.00000       0.00000       0.00000       0.00000       0.00000       0.00000       0.00000       0.00000       0.00000
   2  16 2485.8696    1.5999  0.7379 11.8134  0.0000  0.0733   0.1363   0.1547    0.2839   0.0000   470.2415      -28.4667       2.45701      -7.64779       0.00000       0.00000       0.00000       0.00000       0.00000       0.00000       0.00000       0.00000       0.00000       0.00000       0.00000       0.00000       0.00000       0.00000       0.00000       0.00000       0.00000       0.00000       0.00000       0.00000       0.00000       0.00000       0.00000       0.00000       0.00000       0.00000       0.00000       0.00000       0.00000       0.00000       0.00000       0.00000       55.7912       41.4026       29.1335       9.30172       0.00000       0.00000       0.00000       0.00000       0.00000       0.00000       0.00000       0.00000       0.00000       0.00000       0.00000       0.00000       0.00000       0.00000       0.00000       0.00000       0.00000       0.00000       0.00000       0.00000       0.00000       0.00000       0.00000       0.00000       0.00000       0.00000       0.00000       0.00000       0.00000       0.00000       0.00000       0.00000
   2  17 2619.7754    2.2591  0.8091 11.2572  0.0000  0.0653   0.1483   0.1483    0.5236   0.0000   392.9943       24.0424       29.7940       12.7480       0.00000       0.00000       0.00000       0.00000       0.00000       0.00000       0.00000       0.00000       0.00000       0.00000       0.00000       0.00000       0.00000       0.00000       0.00000       0.00000       0.00000       0.00000       0.00000       0.00000       0.00000       0.00000       0.00000       0.00000       0.00000       0.00000       0.00000       0.00000       0.00000       0.00000       0.00000       0.00000       54.4307       42.0882       20.2199       7.05495       0.00000       0.00000       0.00000       0.00000       0.00000       0.00000       0.00000       0.00000       0.00000       0.00000       0.00000       0.00000       0.00000       0.00000       0.00000       0.00000       0.00000       0.00000       0.00000       0.00000       0.00000       0.00000       0.00000       0.00000       0.00000       0.00000       0.00000       0.00000       0.00000       0.00000       0.00000       0.00000
   2  18 2754.4888    2.5990  0.9299 12.5040 -0.0217  0.0805   0.1715   0.1701    0.4270   0.0000   476.4835      0.992379       5.31334      -4.89058       0.00000       0.00000       0.00000       0.00000       0.00000       0.00000       0.00000       0.00000       0.00000       0.00000       0.00000       0.00000       0.00000       0.00000       0.00000       0.00000       0.00000       0.00000       0.00000       0.00000       0.00000       0.00000       0.00000       0.00000       0.00000       0.00000       0.00000       0.00000       0.00000       0.00000       0.00000       0.00000       57.6641       46.7045       30.4653       10.4889       0.00000       0.00000       0.00000       0.00000       0.00000       0.00000       0.00000       0.00000       0.00000       0.00000       0.00000       0.00000       0.00000       0.00000       0.00000       0.00000       0.00000       0.00000       0.00000       0.00000       0.00000       0.00000       0.00000       0.00000       0.00000       0.00000       0.00000       0.00000       0.00000       0.00000       0.00000       0.00000
   2  19 2889.5557    3.5065  0.6998 12.5049 -0.0034  0.0551   0.2334   0.1224    0.3845   0.0000   471.0917       84.1197      -22.5205      -6.24470       0.00000       0.00000       0.00000       0.00000       0.00000       0.00000       0.00000       0.00000       0.00000       0.00000       0.00000       0.00000       0.00000       0.00000       0.00000       0.00000       0.00000       0.00000       0.00000       0.00000       0.00000       0.00000       0.00000       0.00000       0.00000       0.00000       0.00000       0.00000       0.00000       0.00000       0.00000       0.00000       38.2494       32.9713       19.1835       7.51093       0.00000       0.00000       0.00000       0.00000       0.00000       0.00000       0.00000       0.00000       0.00000       0.00000       0.00000       0.00000       0.00000       0.00000       0.00000       0.00000       0.00000       0.00000       0.00000       0.00000       0.00000       0.00000       0.00000       0.00000       0.00000       0.00000       0.00000       0.00000       0.00000       0.00000       0.00000       0.00000
   2  20 3024.6267    3.7449  0.9229 11.9042  0.0000  0.0689   0.2343   0.1547    0.9430   0.0000   391.5598       70.3093       15.3754      0.788235       0.00000       0.00000       0.00000       0.00000       0.00000       0.00000       0.00000       0.00000       0.00000       0.00000       0.00000       0.00000       0.00000       0.00000       0.00000       0.00000       0.00000       0.00000       0.00000       0.00000       0.00000       0.00000       0.00000       0.00000       0.00000       0.00000       0.00000       0.00000       0.00000       0.00000       0.00000       0.00000       48.2612       37.4960       27.4099       8.45497       0.00000       0.00000       0.00000       0.00000       0.00000       0.00000       0.00000       0.00000       0.00000       0.00000       0.00000       0.00000       0.00000       0.00000       0.00000       0.00000       0.00000       0.00000       0.00000       0.00000       0.00000       0.00000       0.00000       0.00000       0.00000       0.00000       0.00000       0.00000       0.00000       0.00000       0.00000       0.00000
   2  21 3159.8899    3.4785  0.7976 13.3784  0.0000  0.0784   0.2428   0.1560    0.2737   0.0000   394.1018       33.9781       3.01900       9.84768       0.00000       0.00000       0.00000       0.00000       0.00000       0.00000       0.00000       0.00000       0.00000       0.00000       0.00000       0.00000       0.00000       0.00000       0.00000       0.00000       0.00000       0.00000       0.00000       0.00000       0.00000       0.00000       0.00000       0.00000       0.00000       0.00000       0.00000       0.00000       0.00000       0.00000       0.00000       0.00000       46.7277       47.8128       21.8402       12.3539       0.00000       0.00000       0.00000       0.00000       0.00000       0.00000       0.00000       0.00000       0.00000       0.00000       0.00000       0.00000       0.00000       0.00000       0.00000       0.00000       0.00000       0.00000       0.00000       0.00000       0.00000       0.00000       0.00000       0.00000       0.00000       0.00000       0.00000       0.00000       0.00000       0.00000       0.00000       0.00000
   2  22 3295.0605    3.6743  1.1217 13.1036  0.0000  0.0799   0.2467   0.2367    0.4508   0.0000   403.1204      0.193190       32.5632       21.2852       0.00000       0.00000       0.00000       0.00000       0.00000       0.00000       0.00000       0.00000       0.00000       0.00000       0.00000       0.00000       0.00000       0.00000       0.00000       0.00000       0.00000       0.00000       0.00000       0.00000       0.00000       0.00000       0.00000       0.00000       0.00000       0.00000       0.00000       0.00000       0.00000       0.00000       0.00000       0.00000       59.1592       47.1965       29.8846       9.39262       0.00000       0.00000       0.00000       0.00000       0.00000       0.00000       0.00000       0.00000       0.00000       0.00000       0.00000       0.00000       0.00000       0.00000       0.00000       0.00000       0.00000       0.00000       0.00000       0.00000       0.00000       0.00000       0.00000       0.00000       0.00000       0.00000       0.00000       0.00000       0.00000       0.00000       0.00000       0.00000
   2  24 3566.7665    2.6007  3.3526 11.2408  0.0000  0.1336   0.1009   0.3698    0.3845   0.0000   541.8083      -37.2412      -47.3790      -21.5871       0.00000       0.00000       0.00000       0.00000       0.00000       0.00000       0.00000       0.00000       0.00000       0.00000       0.00000       0.00000       0.00000       0.00000       0.00000       0.00000       0.00000       0.00000       0.00000       0.00000       0.00000       0.00000       0.00000       0.00000       0.00000       0.00000       0.00000       0.00000       0.00000       0.00000       0.00000       0.00000       94.5972       77.5642       50.5724       17.6346       0.00000       0.00000       0.00000       0.00000       0.00000       0.00000       0.00000       0.00000       0.00000       0.00000       0.00000       0.00000       0.00000       0.00000       0.00000       0.00000       0.00000       0.00000       0.00000       0.00000       0.00000       0.00000       0.00000       0.00000       0.00000       0.00000       0.00000       0.00000       0.00000       0.00000       0.00000       0.00000
   2  25 3703.0561    2.2044  3.3743 11.3418  0.0035  0.1446   0.0878   0.4427    0.3109   0.0000   271.7336       84.3302       42.8318      -2.27605       0.00000       0.00000       0.00000       0.00000       0.00000       0.00000       0.00000       0.00000       0.00000       0.00000       0.00000       0.00000       0.00000       0.00000       0.00000       0.00000       0.00000       0.00000       0.00000       0.00000       0.00000       0.00000       0.00000       0.00000       0.00000       0.00000       0.00000       0.00000       0.00000       0.00000       0.00000       0.00000       100.043       81.2152       55.1907       19.0801       0.00000       0.00000       0.00000       0.00000       0.00000       0.00000       0.00000       0.00000       0.00000       0.00000       0.00000       0.00000       0.00000       0.00000       0.00000       0.00000       0.00000       0.00000       0.00000       0.00000       0.00000       0.00000       0.00000       0.00000       0.00000       0.00000       0.00000       0.00000       0.00000       0.00000       0.00000       0.00000
   3  12 2001.1403    0.6531  0.5053  9.8144  0.0000  0.0452   0.0418   0.1082    0.1965   0.0000   440.2413      -1.83409      -28.4161      0.504931      0.622209      -1.20459       0.00000       0.00000       0.00000       0.00000       0.00000       0.00000       0.00000       0.00000       0.00000       0.00000       0.00000       0.00000       0.00000       0.00000       0.00000       0.00000       0.00000       0.00000       0.00000       0.00000       0.00000       0.00000       0.00000       0.00000       0.00000       0.00000       0.00000       0.00000       0.00000       0.00000       21.8392       20.4764       16.6719       9.94751       4.56446       1.23768       0.00000       0.00000       0.00000       0.00000       0.00000       0.00000       0.00000       0.00000       0.00000       0.00000       0.00000       0.00000       0.00000       0.00000       0.00000       0.00000       0.00000       0.00000       0.00000       0.00000       0.00000       0.00000       0.00000       0.00000       0.00000       0.00000       0.00000       0.00000       0.00000       0.00000
   3  13 2137.7242    0.7504  0.5241 10.4555  0.0000  0.0705   0.0523   0.1082    0.1757   0.0000   445.0430       12.5963    -0.0619310      -8.04648       1.51951      0.399251       0.00000       0.00000       0.00000       0.00000       0.00000       0.00000       0.00000       0.00000       0.00000       0.00000       0.00000       0.00000       0.00000       0.00000       0.00000       0.00000       0.00000       0.00000       0.00000       0.00000       0.00000       0.00000       0.00000       0.00000       0.00000       0.00000       0.00000       0.00000       0.00000       0.00000       45.3781       42.5512       26.3109       10.7326       4.27729       1.19631       0.00000       0.00000       0.00000       0.00000       0.00000       0.00000       0.00000       0.00000       0.00000       0.00000       0.00000       0.00000       0.00000       0.00000       0.00000       0.00000       0.00000       0.00000       0.00000       0.00000       0.00000       0.00000       0.00000       0.00000       0.00000       0.00000       0.00000       0.00000       0.00000       0.00000
   3  14 2273.4610    1.0180  0.6031 11.0238  0.0000  0.0752   0.0741   0.1190    0.1714   0.0000   450.8176       7.40995      -10.1365      -12.6903      -4.99134       2.24030       0.00000       0.00000       0.00000       0.00000       0.00000       0.00000       0.00000       0.00000       0.00000       0.00000       0.00000       0.00000       0.00000       0.00000       0.00000       0.00000       0.00000       0.00000       0.00000       0.00000       0.00000       0.00000       0.00000       0.00000       0.00000       0.00000       0.00000       0.00000       0.00000       0.00000       39.8870       31.2319       24.7877       16.1769       6.09649       1.66814       0.00000       0.00000       0.00000       0.00000       0.00000       0.00000       0.00000       0.00000       0.00000       0.00000       0.00000       0.00000       0.00000       0.00000       0.00000       0.00000       0.00000       0.00000       0.00000       0.00000       0.00000       0.00000       0.00000       0.00000       0.00000       0.00000       0.00000       0.00000       0.00000       0.00000
   3  15 2407.5112    1.4665  1.0052 10.9046  0.0014  0.0594   0.0859   0.1818    0.3718   0.0000   428.2249       45.7648       9.57575      -6.96536      -1.61882      -3.32855       0.00000       0.00000       0.00000       0.00000       0.00000       0.00000       0.00000       0.00000       0.00000       0.00000       0.00000       0.00000       0.00000       0.00000       0.00000       0.00000       0.00000       0.00000       0.00000       0.00000       0.00000       0.00000       0.00000       0.00000       0.00000       0.00000       0.00000       0.00000       0.00000       0.00000       27.8330       26.9216       20.1970       12.7432       5.41633       1.81422       0.00000       0.00000       0.00000       0.00000       0.00000       0.00000       0.00000       0.00000       0.00000       0.00000       0.00000       0.00000       0.00000       0.00000       0.00000       0.00000       0.00000       0.00000       0.00000       0.00000       0.00000       0.00000       0.00000       0.00000       0.00000       0.00000       0.00000       0.00000       0.00000       0.00000
   3  16 2541.5612    2.0905  0.8309 10.8860  0.0037  0.0544   0.1209   0.1473    0.6096   0.0000   457.0382      -25.1617       23.6517      -2.02304       7.51428     -0.783837       0.00000       0.00000       0.00000       0.00000       0.00000       0.00000       0.00000       0.00000       0.00000       0.00000       0.00000       0.00000       0.00000       0.00000       0.00000       0.00000       0.00000       0.00000       0.00000       0.00000       0.00000       0.00000       0.00000       0.00000       0.00000       0.00000       0.00000       0.00000       0.00000       0.00000       30.0839       24.8622       20.3596       12.1932       5.11365       1.23145       0.00000       0.00000       0.00000       0.00000       0.00000       0.00000       0.00000       0.00000       0.00000       0.00000       0.00000       0.00000       0.00000       0.00000       0.00000       0.00000       0.00000       0.00000       0.00000       0.00000       0.00000       0.00000       0.00000       0.00000       0.00000       0.00000       0.00000       0.00000       0.00000       0.00000
   3  17 2675.9963    2.5312  1.0027 11.6960  0.0003  0.0832   0.1438   0.1848    0.6484   0.0000   479.9361       52.1278      -24.0349      -1.33998      -8.09306      -3.45695       0.00000       0.00000       0.00000       0.00000       0.00000       0.00000       0.00000       0.00000       0.00000       0.00000       0.00000       0.00000       0.00000       0.00000       0.00000       0.00000       0.00000       0.00000       0.00000       0.00000       0.00000       0.00000       0.00000       0.00000       0.00000       0.00000       0.00000       0.00000       0.00000       0.00000       42.9261       26.2957       32.2840       22.2109       9.25182       1.95700       0.00000       0.00000       0.00000       0.00000       0.00000       0.00000       0.00000       0.00000       0.00000       0.00000       0.00000       0.00000       0.00000       0.00000       0.00000       0.00000       0.00000       0.00000       0.00000       0.00000       0.00000       0.00000       0.00000       0.00000       0.00000       0.00000       0.00000       0.00000       0.00000       0.00000
   3  18 2811.3694    3.1549  0.7423 11.6683  0.0000  0.0485   0.1883   0.1200    0.6071   0.0000   397.3313      -3.88277       20.1751       7.93867      -5.63491       1.61966       0.00000       0.00000       0.00000       0.00000       0.00000       0.00000       0.00000       0.00000       0.00000       0.00000       0.00000       0.00000       0.00000       0.00000       0.00000       0.00000       0.00000       0.00000       0.00000       0.00000       0.00000       0.00000       0.00000       0.00000       0.00000       0.00000       0.00000       0.00000       0.00000       0.00000       24.0894       23.5834       18.1574       9.75875       5.16069       1.46838       0.00000       0.00000       0.00000       0.00000       0.00000       0.00000       0.00000       0.00000       0.00000       0.00000       0.00000       0.00000       0.00000       0.00000       0.00000       0.00000       0.00000       0.00000       0.00000       0.00000       0.00000       0.00000       0.00000       0.00000       0.00000       0.00000       0.00000       0.00000       0.00000       0.00000
   3  19 2946.8533    3.2972  0.6091 13.2444  0.0000  0.0489   0.2233   0.1320    0.2083   0.0000   395.6554      -15.6242       6.39561       9.79836      -5.97723      -3.27698       0.00000       0.00000       0.00000       0.00000       0.00000       0.00000       0.00000       0.00000       0.00000       0.00000       0.00000       0.00000       0.00000       0.00000       0.00000       0.00000       0.00000       0.00000       0.00000       0.00000       0.00000       0.00000       0.00000       0.00000       0.00000       0.00000       0.00000       0.00000       0.00000       0.00000       21.6540       26.1357       17.0994       8.72229       4.84410       1.55793       0.00000       0.00000       0.00000       0.00000       0.00000       0.00000       0.00000       0.00000       0.00000       0.00000       0.00000       0.00000       0.00000       0.00000       0.00000       0.00000       0.00000       0.00000       0.00000       0.00000       0.00000       0.00000       0.00000       0.00000       0.00000       0.00000       0.00000       0.00000       0.00000       0.00000
   3  20 3082.1674    3.9078  0.7947 13.1192  0.0000  0.0700   0.2272   0.1202    0.3050   0.0000   462.8606       2.33840       15.7249      -16.3742     -0.120232     -0.750558       0.00000       0.00000       0.00000       0.00000       0.00000       0.00000       0.00000       0.00000       0.00000       0.00000       0.00000       0.00000       0.00000       0.00000       0.00000       0.00000       0.00000       0.00000       0.00000       0.00000       0.00000       0.00000       0.00000       0.00000       0.00000       0.00000       0.00000       0.00000       0.00000       0.00000       27.7032       30.1213       21.0755       17.4560       5.78974       2.42571       0.00000       0.00000       0.00000       0.00000       0.00000       0.00000       0.00000       0.00000       0.00000       0.00000       0.00000       0.00000       0.00000       0.00000       0.00000       0.00000       0.00000       0.00000       0.00000       0.00000       0.00000       0.00000       0.00000       0.00000       0.00000       0.00000       0.00000       0.00000       0.00000       0.00000
   3  21 3217.7377    3.8538  0.9433 13.2357  0.0000  0.0582   0.2133   0.1550    0.2903   0.0000   431.7360      -32.5294       36.5181      -7.97022       8.58672      -1.19729       0.00000       0.00000       0.00000       0.00000       0.00000       0.00000       0.00000       0.00000       0.00000       0.00000       0.00000       0.00000       0.00000       0.00000       0.00000       0.00000       0.00000       0.00000       0.00000       0.00000       0.00000       0.00000       0.00000       0.00000       0.00000       0.00000       0.00000       0.00000       0.00000       0.00000       28.2580       26.2767       21.2675       13.6916       5.77453       1.74531       0.00000       0.00000       0.00000       0.00000       0.00000       0.00000       0.00000       0.00000       0.00000       0.00000       0.00000       0.00000       0.00000       0.00000       0.00000       0.00000       0.00000       0.00000       0.00000       0.00000       0.00000       0.00000       0.00000       0.00000       0.00000       0.00000       0.00000       0.00000       0.00000       0.00000
   3  22 3353.4784    3.2268  1.3836 12.8136  0.0000  0.0746   0.1641   0.1848    0.2904   0.0000   455.5495      -26.1436       58.3709       1.06054      -6.15042       1.64967       0.00000       0.00000       0.00000       0.00000       0.00000       0.00000       0.00000       0.00000       0.00000       0.00000       0.00000       0.00000       0.00000       0.00000       0.00000       0.00000       0.00000       0.00000       0.00000       0.00000       0.00000       0.00000       0.00000       0.00000       0.00000       0.00000       0.00000       0.00000       0.00000       0.00000       37.1829       36.9784       27.6231       16.1687       7.77197       2.23304       0.00000       0.00000       0.00000       0.00000       0.00000       0.00000       0.00000       0.00000       0.00000       0.00000       0.00000       0.00000       0.00000       0.00000       0.00000       0.00000       0.00000       0.00000       0.00000       0.00000       0.00000       0.00000       0.00000       0.00000       0.00000       0.00000       0.00000       0.00000       0.00000       0.00000
   3  23 3489.3677    2.7911  2.4811 12.0806  0.0000  0.1006   0.1074   0.2724    0.2078   0.0000   415.5394      -6.99965      -31.8000      -9.48312       8.10634      -3.54839       0.00000       0.00000       0.00000       0.00000       0.00000       0.00000       0.00000       0.00000       0.00000       0.00000       0.00000       0.00000       0.00000       0.00000       0.00000       0.00000       0.00000       0.00000       0.00000       0.00000       0.00000       0.00000       0.00000       0.00000       0.00000       0.00000       0.00000       0.00000       0.00000       0.00000       48.0675       47.4008       36.2195       21.9836       9.63575       3.02285       0.00000       0.00000       0.00000       0.00000       0.00000       0.00000       0.00000       0.00000       0.00000       0.00000       0.00000       0.00000       0.00000       0.00000       0.00000       0.00000       0.00000       0.00000       0.00000       0.00000       0.00000       0.00000       0.00000       0.00000       0.00000       0.00000       0.00000       0.00000       0.00000       0.00000
   3  24 3625.9376    2.2370  3.0874 12.0177  0.0000  0.1341   0.0850   0.3607    0.1555   0.0000   518.3043      -59.3978       20.7530      -14.9080      -10.1499      -3.37523       0.00000       0.00000       0.00000       0.00000       0.00000       0.00000       0.00000       0.00000       0.00000       0.00000       0.00000       0.00000       0.00000       0.00000       0.00000       0.00000       0.00000       0.00000       0.00000       0.00000       0.00000       0.00000       0.00000       0.00000       0.00000       0.00000       0.00000       0.00000       0.00000       0.00000       59.5336       66.7679       44.2195       29.4115       12.3733       4.76749       0.00000       0.00000       0.00000       0.00000       0.00000       0.00000       0.00000       0.00000       0.00000       0.00000       0.00000       0.00000       0.00000       0.00000       0.00000       0.00000       0.00000       0.00000       0.00000       0.00000       0.00000       0.00000       0.00000       0.00000       0.00000       0.00000       0.00000       0.00000       0.00000       0.00000
   3  25 3762.4692    1.7986  4.2030 11.6349  0.0000  0.1521   0.0644   0.4352    0.1318   0.0000   367.4452       46.1927       42.6780       8.34345       2.45623      -2.62376       0.00000       0.00000       0.00000       0.00000       0.00000       0.00000       0.00000       0.00000       0.00000       0.00000       0.00000       0.00000       0.00000       0.00000       0.00000       0.00000       0.00000       0.00000       0.00000       0.00000       0.00000       0.00000       0.00000       0.00000       0.00000       0.00000       0.00000       0.00000       0.00000       0.00000       74.3486       75.9334       55.0219       32.7628       15.2071       4.77075       0.00000       0.00000       0.00000       0.00000       0.00000       0.00000       0.00000       0.00000       0.00000       0.00000       0.00000       0.00000       0.00000       0.00000       0.00000       0.00000       0.00000       0.00000       0.00000       0.00000       0.00000       0.00000       0.00000       0.00000       0.00000       0.00000       0.00000       0.00000       0.00000       0.00000
   3  26 3899.6130    1.5044  5.5679 11.3574 -0.0015  0.2005   0.0511   0.5582    0.1191   0.0000   668.5372       179.343      -143.305      -42.0991      -19.3188       7.57676       0.00000       0.00000       0.00000       0.00000       0.00000       0.00000       0.00000       0.00000       0.00000       0.00000       0.00000       0.00000       0.00000       0.00000       0.00000       0.00000       0.00000       0.00000       0.00000       0.00000       0.00000       0.00000       0.00000       0.00000       0.00000       0.00000       0.00000       0.00000       0.00000       0.00000       96.7218       99.9563       74.5314       40.5254       20.6991       6.20914       0.00000       0.00000       0.00000       0.00000       0.00000       0.00000       0.00000       0.00000       0.00000       0.00000       0.00000       0.00000       0.00000       0.00000       0.00000       0.00000       0.00000       0.00000       0.00000       0.00000       0.00000       0.00000       0.00000       0.00000       0.00000       0.00000       0.00000       0.00000       0.00000       0.00000
   4  12 2051.6251    0.6489  0.5850 10.1957  0.0058  0.0443   0.0429   0.1296    0.1495   0.0000   438.9802       18.5451      -3.96934      -1.02053       2.14302      -5.93533      0.558175     -0.148564       0.00000       0.00000       0.00000       0.00000       0.00000       0.00000       0.00000       0.00000       0.00000       0.00000       0.00000       0.00000       0.00000       0.00000       0.00000       0.00000       0.00000       0.00000       0.00000       0.00000       0.00000       0.00000       0.00000       0.00000       0.00000       0.00000       0.00000       0.00000       17.8045       18.0922       14.7190       10.8704       6.20862       2.89551       1.04940      0.268766       0.00000       0.00000       0.00000       0.00000       0.00000       0.00000       0.00000       0.00000       0.00000       0.00000       0.00000       0.00000       0.00000       0.00000       0.00000       0.00000       0.00000       0.00000       0.00000       0.00000       0.00000       0.00000       0.00000       0.00000       0.00000       0.00000       0.00000       0.00000
   4  13 2188.3739    0.8294  0.6867 10.2264  0.0011  0.0526   0.0484   0.1323    0.2371   0.0000   438.6882      -12.4127       15.2369      -16.2311       2.38190      -1.04643     -0.119446     -0.386339       0.00000       0.00000       0.00000       0.00000       0.00000       0.00000       0.00000       0.00000       0.00000       0.00000       0.00000       0.00000       0.00000       0.00000       0.00000       0.00000       0.00000       0.00000       0.00000       0.00000       0.00000       0.00000       0.00000       0.00000       0.00000       0.00000       0.00000       0.00000       20.5323       20.0178       20.6019       12.2837       6.52418       4.40477       1.53066      0.321344       0.00000       0.00000       0.00000       0.00000       0.00000       0.00000       0.00000       0.00000       0.00000       0.00000       0.00000       0.00000       0.00000       0.00000       0.00000       0.00000       0.00000       0.00000       0.00000       0.00000       0.00000       0.00000       0.00000       0.00000       0.00000       0.00000       0.00000       0.00000
   4  14 2324.0163    1.1524  0.7836 10.7525 -0.0335  0.0614   0.0580   0.1207    0.3877   0.0000   392.8381       25.9276     -0.216073      -69.8271      -2.24377       12.3383     -0.389229      -1.68710       0.00000       0.00000       0.00000       0.00000       0.00000       0.00000       0.00000       0.00000       0.00000       0.00000       0.00000       0.00000       0.00000       0.00000       0.00000       0.00000       0.00000       0.00000       0.00000       0.00000       0.00000       0.00000       0.00000       0.00000       0.00000       0.00000       0.00000       0.00000       21.6593       26.3817       18.0892       17.1050       8.87382       5.11809       1.42174      0.525707       0.00000       0.00000       0.00000       0.00000       0.00000       0.00000       0.00000       0.00000       0.00000       0.00000       0.00000       0.00000       0.00000       0.00000       0.00000       0.00000       0.00000       0.00000       0.00000       0.00000       0.00000       0.00000       0.00000       0.00000       0.00000       0.00000       0.00000       0.00000
   4  15 2458.5114    1.7240  0.9863 10.1762  0.0011  0.0552   0.0803   0.1895    1.5967   0.0000   470.3683      -26.6068       5.62115      -6.15582     -0.425613      -5.30128      0.602622      0.381431       0.00000       0.00000       0.00000       0.00000       0.00000       0.00000       0.00000       0.00000       0.00000       0.00000       0.00000       0.00000       0.00000       0.00000       0.00000       0.00000       0.00000       0.00000       0.00000       0.00000       0.00000       0.00000       0.00000       0.00000       0.00000       0.00000       0.00000       0.00000       20.6459       23.3976       19.2908       15.0676       8.01922       5.01811       1.57696      0.427434       0.00000       0.00000       0.00000       0.00000       0.00000       0.00000       0.00000       0.00000       0.00000       0.00000       0.00000       0.00000       0.00000       0.00000       0.00000       0.00000       0.00000       0.00000       0.00000       0.00000       0.00000       0.00000       0.00000       0.00000       0.00000       0.00000       0.00000       0.00000
   4  16 2593.0651    2.0658  0.6478 11.8644  0.0003  0.0483   0.1027   0.1081    0.3786   0.0000   434.0143      -43.8793       6.91125       4.04609      -7.91757      -9.08920      0.244112     -0.438317       0.00000       0.00000       0.00000       0.00000       0.00000       0.00000       0.00000       0.00000       0.00000       0.00000       0.00000       0.00000       0.00000       0.00000       0.00000       0.00000       0.00000       0.00000       0.00000       0.00000       0.00000       0.00000       0.00000       0.00000       0.00000       0.00000       0.00000       0.00000       18.5843       16.7379       14.7754       13.1110       7.96311       3.82583       1.20801      0.322436       0.00000       0.00000       0.00000       0.00000       0.00000       0.00000       0.00000       0.00000       0.00000       0.00000       0.00000       0.00000       0.00000       0.00000       0.00000       0.00000       0.00000       0.00000       0.00000       0.00000       0.00000       0.00000       0.00000       0.00000       0.00000       0.00000       0.00000       0.00000
   4  17 2728.4210    3.0085  0.6756 12.0455 -0.0026  0.0479   0.1539   0.1122    0.4848   0.0000   434.0365       8.61309       41.2671       4.87029       3.13379       6.62073     -0.591841      0.529391       0.00000       0.00000       0.00000       0.00000       0.00000       0.00000       0.00000       0.00000       0.00000       0.00000       0.00000       0.00000       0.00000       0.00000       0.00000       0.00000       0.00000       0.00000       0.00000       0.00000       0.00000       0.00000       0.00000       0.00000       0.00000       0.00000       0.00000       0.00000       17.1468       17.6679       15.4203       11.0620       6.35401       3.49048       1.23302      0.329053       0.00000       0.00000       0.00000       0.00000       0.00000       0.00000       0.00000       0.00000       0.00000       0.00000       0.00000       0.00000       0.00000       0.00000       0.00000       0.00000       0.00000       0.00000       0.00000       0.00000       0.00000       0.00000       0.00000       0.00000       0.00000       0.00000       0.00000       0.00000
   4  18 2864.1556    3.3730  0.8346 11.6814  0.0173  0.0507   0.1766   0.1179    0.5266   0.0000   416.7551       14.1129       7.76708      -13.2985       9.45644       1.63380      -1.10869     -0.901539       0.00000       0.00000       0.00000       0.00000       0.00000       0.00000       0.00000       0.00000       0.00000       0.00000       0.00000       0.00000       0.00000       0.00000       0.00000       0.00000       0.00000       0.00000       0.00000       0.00000       0.00000       0.00000       0.00000       0.00000       0.00000       0.00000       0.00000       0.00000       20.2819       17.2637       15.2721       13.5159       8.57575       3.52815       1.21722      0.308119       0.00000       0.00000       0.00000       0.00000       0.00000       0.00000       0.00000       0.00000       0.00000       0.00000       0.00000       0.00000       0.00000       0.00000       0.00000       0.00000       0.00000       0.00000       0.00000       0.00000       0.00000       0.00000       0.00000       0.00000       0.00000       0.00000       0.00000       0.00000
   4  19 3000.0155    3.6819  0.8863 12.6523  0.0002  0.0770   0.1879   0.1335    0.4128   0.0000   395.5407       1.49322       37.5763       6.95613      -11.7569      -6.24817      0.431610     0.0412221       0.00000       0.00000       0.00000       0.00000       0.00000       0.00000       0.00000       0.00000       0.00000       0.00000       0.00000       0.00000       0.00000       0.00000       0.00000       0.00000       0.00000       0.00000       0.00000       0.00000       0.00000       0.00000       0.00000       0.00000       0.00000       0.00000       0.00000       0.00000       21.3945       34.7769       23.5686       17.0652       10.6886       4.71155       2.25618      0.760636       0.00000       0.00000       0.00000       0.00000       0.00000       0.00000       0.00000       0.00000       0.00000       0.00000       0.00000       0.00000       0.00000       0.00000       0.00000       0.00000       0.00000       0.00000       0.00000       0.00000       0.00000       0.00000       0.00000       0.00000       0.00000       0.00000       0.00000       0.00000
   4  20 3135.8077    3.8518  0.9368 13.2314  0.0070  0.0652   0.2026   0.1491    0.3142   0.0000   432.7746      0.932423      -19.2421       6.92719       18.4318     -0.377156      -3.05292     -0.115515       0.00000       0.00000       0.00000       0.00000       0.00000       0.00000       0.00000       0.00000       0.00000       0.00000       0.00000       0.00000       0.00000       0.00000       0.00000       0.00000       0.00000       0.00000       0.00000       0.00000       0.00000       0.00000       0.00000       0.00000       0.00000       0.00000       0.00000       0.00000       17.6121       27.0703       18.2498       15.5348       7.74516       5.04618       1.71449      0.621780       0.00000       0.00000       0.00000       0.00000       0.00000       0.00000       0.00000       0.00000       0.00000       0.00000       0.00000       0.00000       0.00000       0.00000       0.00000       0.00000       0.00000       0.00000       0.00000       0.00000       0.00000       0.00000       0.00000       0.00000       0.00000       0.00000       0.00000       0.00000
   4  21 3271.6455    3.4939  1.3521 12.9762 -0.0204  0.0700   0.1680   0.1840    0.3755   0.0000   419.3194       11.1375      0.139731      -8.19640      -5.87848      -1.70762      -3.19914      0.924850       0.00000       0.00000       0.00000       0.00000       0.00000       0.00000       0.00000       0.00000       0.00000       0.00000       0.00000       0.00000       0.00000       0.00000       0.00000       0.00000       0.00000       0.00000       0.00000       0.00000       0.00000       0.00000       0.00000       0.00000       0.00000       0.00000       0.00000       0.00000       23.8047       28.4676       23.9399       16.2716       11.0203       4.68269       2.24337      0.548290       0.00000       0.00000       0.00000       0.00000       0.00000       0.00000       0.00000       0.00000       0.00000       0.00000       0.00000       0.00000       0.00000       0.00000       0.00000       0.00000       0.00000       0.00000       0.00000       0.00000       0.00000       0.00000       0.00000       0.00000       0.00000       0.00000       0.00000       0.00000
   4  22 3408.0053    2.9843  1.8317 12.6763 -0.0012  0.0827   0.1274   0.2335    0.2332   0.0000   441.3587       80.4267      -35.3585       21.9564       12.0174      -9.93111      -6.20538     -0.319426       0.00000       0.00000       0.00000       0.00000       0.00000       0.00000       0.00000       0.00000       0.00000       0.00000       0.00000       0.00000       0.00000       0.00000       0.00000       0.00000       0.00000       0.00000       0.00000       0.00000       0.00000       0.00000       0.00000       0.00000       0.00000       0.00000       0.00000       0.00000       27.2950       31.9149       26.6485       19.6782       11.4281       6.36013       2.42274      0.664226       0.00000       0.00000       0.00000       0.00000       0.00000       0.00000       0.00000       0.00000       0.00000       0.00000       0.00000       0.00000       0.00000       0.00000       0.00000       0.00000       0.00000       0.00000       0.00000       0.00000       0.00000       0.00000       0.00000       0.00000       0.00000       0.00000       0.00000       0.00000
   4  23 3544.6165    2.5818  2.5175 12.3825  0.0056  0.0991   0.0909   0.2625    0.1672   0.0000   412.7265      -30.3180       69.4582     0.0601021       1.95491       5.87642       4.25488      -1.08346       0.00000       0.00000       0.00000       0.00000       0.00000       0.00000       0.00000       0.00000       0.00000       0.00000       0.00000       0.00000       0.00000       0.00000       0.00000       0.00000       0.00000       0.00000       0.00000       0.00000       0.00000       0.00000       0.00000       0.00000       0.00000       0.00000       0.00000       0.00000       35.9459       39.9783       35.3412       23.1237       14.6326       7.49399       3.08802      0.732456       0.00000       0.00000       0.00000       0.00000       0.00000       0.00000       0.00000       0.00000       0.00000       0.00000       0.00000       0.00000       0.00000       0.00000       0.00000       0.00000       0.00000       0.00000       0.00000       0.00000       0.00000       0.00000       0.00000       0.00000       0.00000       0.00000       0.00000       0.00000
   4  25 3818.7008    1.7670  4.7509 11.4416  0.0020  0.1466   0.0509   0.4219    0.1343   0.0000   518.5107      -131.170       19.5009       52.2155       4.87827      -1.91203     -0.795990      0.449308       0.00000       0.00000       0.00000       0.00000       0.00000       0.00000       0.00000       0.00000       0.00000       0.00000       0.00000       0.00000       0.00000       0.00000       0.00000       0.00000       0.00000       0.00000       0.00000       0.00000       0.00000       0.00000       0.00000       0.00000       0.00000       0.00000       0.00000       0.00000       51.6818       58.4682       50.5353       35.0590       20.6779       11.2121       4.36794       1.13228       0.00000       0.00000       0.00000       0.00000       0.00000       0.00000       0.00000       0.00000       0.00000       0.00000       0.00000       0.00000       0.00000       0.00000       0.00000       0.00000       0.00000       0.00000       0.00000       0.00000       0.00000       0.00000       0.00000       0.00000       0.00000       0.00000       0.00000       0.00000
   5  11 1960.5489    0.5682  0.3589  9.9555  0.0054  0.0331   0.0389   0.0740    0.0975   0.0000   441.6538       12.7559       8.79265       2.06635      -8.66728       1.19374      0.489507     -0.367361  -0.000232996     0.0269033       0.00000       0.00000       0.00000       0.00000       0.00000       0.00000       0.00000       0.00000       0.00000       0.00000       0.00000       0.00000       0.00000       0.00000       0.00000       0.00000       0.00000       0.00000       0.00000       0.00000       0.00000       0.00000       0.00000       0.00000       0.00000       0.00000       10.9728       12.9675       10.6645       8.13214       4.61588       2.98547       1.28751      0.664860      0.190624     0.0558686       0.00000       0.00000       0.00000       0.00000       0.00000       0.00000       0.00000       0.00000       0.00000       0.00000       0.00000       0.00000       0.00000       0.00000       0.00000       0.00000       0.00000       0.00000       0.00000       0.00000       0.00000       0.00000       0.00000       0.00000       0.00000       0.00000
   5  12 2098.4026    0.6990  0.6449 10.2391 -0.0114  0.0443   0.0399   0.1114    0.1219   0.0000   435.7827       18.8041      -26.4859      -33.8835      -2.34162       10.9292      -1.13528      -1.26573     0.0662353     -0.183789       0.00000       0.00000       0.00000       0.00000       0.00000       0.00000       0.00000       0.00000       0.00000       0.00000       0.00000       0.00000       0.00000       0.00000       0.00000       0.00000       0.00000       0.00000       0.00000       0.00000       0.00000       0.00000       0.00000       0.00000       0.00000       0.00000       11.8983       13.9722       12.1543       9.56875       6.08199       3.54345       2.15979      0.884442      0.296774     0.0774164       0.00000       0.00000       0.00000       0.00000       0.00000       0.00000       0.00000       0.00000       0.00000       0.00000       0.00000       0.00000       0.00000       0.00000       0.00000       0.00000       0.00000       0.00000       0.00000       0.00000       0.00000       0.00000       0.00000       0.00000       0.00000       0.00000
   5  13 2235.3798    0.8562  0.5478 10.9420  0.0062  0.0496   0.0480   0.0912    0.1057   0.0000   426.6719      -13.6587       25.5877       15.7123      0.318310      -3.65243       2.96080     -0.119837     -0.541177      0.209236       0.00000       0.00000       0.00000       0.00000       0.00000       0.00000       0.00000       0.00000       0.00000       0.00000       0.00000       0.00000       0.00000       0.00000       0.00000       0.00000       0.00000       0.00000       0.00000       0.00000       0.00000       0.00000       0.00000       0.00000       0.00000       0.00000       11.4630       17.4497       12.1290       11.2776       7.21053       4.30764       2.26675      0.962748      0.358625      0.107843       0.00000       0.00000       0.00000       0.00000       0.00000       0.00000       0.00000       0.00000       0.00000       0.00000       0.00000       0.00000       0.00000       0.00000       0.00000       0.00000       0.00000       0.00000       0.00000       0.00000       0.00000       0.00000       0.00000       0.00000       0.00000       0.00000
   5  14 2371.1236    1.3607  0.6488 11.2373 -0.0019  0.0421   0.0711   0.0849    0.1477   0.0000   419.6199       4.86977       31.5115       3.82324       3.94249      -2.98575     -0.901104      0.173987     0.0693143     0.0211090       0.00000       0.00000       0.00000       0.00000       0.00000       0.00000       0.00000       0.00000       0.00000       0.00000       0.00000       0.00000       0.00000       0.00000       0.00000       0.00000       0.00000       0.00000       0.00000       0.00000       0.00000       0.00000       0.00000       0.00000       0.00000       0.00000       12.7034       14.7170       12.2990       9.81602       6.98973       4.06351       1.95489      0.832097      0.300496     0.0733550       0.00000       0.00000       0.00000       0.00000       0.00000       0.00000       0.00000       0.00000       0.00000       0.00000       0.00000       0.00000       0.00000       0.00000       0.00000       0.00000       0.00000       0.00000       0.00000       0.00000       0.00000       0.00000       0.00000       0.00000       0.00000       0.00000
   5  15 2505.9629    1.7022  1.0474 11.2695 -0.0116  0.0581   0.0740   0.1267    0.2777   0.0000   439.6445       6.38343       22.9680      -5.37546      -17.5062      -5.39780       9.29089      0.806015      0.187767    -0.0255544       0.00000       0.00000       0.00000       0.00000       0.00000       0.00000       0.00000       0.00000       0.00000       0.00000       0.00000       0.00000       0.00000       0.00000       0.00000       0.00000       0.00000       0.00000       0.00000       0.00000       0.00000       0.00000       0.00000       0.00000       0.00000       0.00000       16.9510       19.1333       18.7111       12.8322       9.06425       5.32319       2.95431       1.22268      0.435332     0.0912047       0.00000       0.00000       0.00000       0.00000       0.00000       0.00000       0.00000       0.00000       0.00000       0.00000       0.00000       0.00000       0.00000       0.00000       0.00000       0.00000       0.00000       0.00000       0.00000       0.00000       0.00000       0.00000       0.00000       0.00000       0.00000       0.00000
   5  16 2641.1390    2.3149  0.7148 11.7370 -0.0073  0.0454   0.1146   0.0955    0.2670   0.0000   425.8130       24.4476      -12.2769      -11.2786      -1.55431      -1.49166      0.593826      -1.46357      0.289743      0.129909       0.00000       0.00000       0.00000       0.00000       0.00000       0.00000       0.00000       0.00000       0.00000       0.00000       0.00000       0.00000       0.00000       0.00000       0.00000       0.00000       0.00000       0.00000       0.00000       0.00000       0.00000       0.00000       0.00000       0.00000       0.00000       0.00000       12.1149       16.3666       11.0406       11.8412       6.86055       4.87007       1.91950       1.06725      0.265292      0.100039       0.00000       0.00000       0.00000       0.00000       0.00000       0.00000       0.00000       0.00000       0.00000       0.00000       0.00000       0.00000       0.00000       0.00000       0.00000       0.00000       0.00000       0.00000       0.00000       0.00000       0.00000       0.00000       0.00000       0.00000       0.00000       0.00000
   5  18 2913.6656    3.4414  0.8079 12.4738 -0.0052  0.0592   0.1646   0.1233    0.4766   0.0000   437.3480       51.4446      -2.84872      -15.3772      -8.73381       3.97311      -2.85629      -1.24088      0.192458     0.0765663       0.00000       0.00000       0.00000       0.00000       0.00000       0.00000       0.00000       0.00000       0.00000       0.00000       0.00000       0.00000       0.00000       0.00000       0.00000       0.00000       0.00000       0.00000       0.00000       0.00000       0.00000       0.00000       0.00000       0.00000       0.00000       0.00000       21.7086       23.9648       20.4719       15.0433       8.43753       5.42959       2.61363       1.20755      0.319155     0.0795298       0.00000       0.00000       0.00000       0.00000       0.00000       0.00000       0.00000       0.00000       0.00000       0.00000       0.00000       0.00000       0.00000       0.00000       0.00000       0.00000       0.00000       0.00000       0.00000       0.00000       0.00000       0.00000       0.00000       0.00000       0.00000       0.00000
   5  19 3049.8744    4.0081  0.8376 12.8196 -0.0072  0.0652   0.2202   0.1238    0.8153   0.0000   433.6812       14.0979       13.0280      -4.46777      -13.2619      -7.20237       2.10283       1.48622     -0.487896     -0.238784       0.00000       0.00000       0.00000       0.00000       0.00000       0.00000       0.00000       0.00000       0.00000       0.00000       0.00000       0.00000       0.00000       0.00000       0.00000       0.00000       0.00000       0.00000       0.00000       0.00000       0.00000       0.00000       0.00000       0.00000       0.00000       0.00000       16.6110       22.1226       17.8491       14.6051       13.5917       6.05121       4.39381       1.21306      0.633902      0.141934       0.00000       0.00000       0.00000       0.00000       0.00000       0.00000       0.00000       0.00000       0.00000       0.00000       0.00000       0.00000       0.00000       0.00000       0.00000       0.00000       0.00000       0.00000       0.00000       0.00000       0.00000       0.00000       0.00000       0.00000       0.00000       0.00000
   5  20 3186.2146    3.6375  0.9503 13.5839 -0.0169  0.0834   0.1718   0.2013    0.3835   0.0000   409.6855       54.2083       13.4079      -17.2674       9.07993     -0.296032      -6.56825      0.798613    -0.0462933    0.00650577       0.00000       0.00000       0.00000       0.00000       0.00000       0.00000       0.00000       0.00000       0.00000       0.00000       0.00000       0.00000       0.00000       0.00000       0.00000       0.00000       0.00000       0.00000       0.00000       0.00000       0.00000       0.00000       0.00000       0.00000       0.00000       0.00000       15.9130       30.4894       18.1612       23.0097       10.2298       10.3731       3.24017       2.53031      0.509640      0.217748       0.00000       0.00000       0.00000       0.00000       0.00000       0.00000       0.00000       0.00000       0.00000       0.00000       0.00000       0.00000       0.00000       0.00000       0.00000       0.00000       0.00000       0.00000       0.00000       0.00000       0.00000       0.00000       0.00000       0.00000       0.00000       0.00000
   5  22 3459.4292    2.9175  2.2127 12.3326 -0.0007  0.0888   0.0960   0.2430    0.2974   0.0000   482.3454       16.2153      -33.8934      -11.5770       17.3726      0.603755     -0.586661      -1.89328     -0.179641    -0.0797043       0.00000       0.00000       0.00000       0.00000       0.00000       0.00000       0.00000       0.00000       0.00000       0.00000       0.00000       0.00000       0.00000       0.00000       0.00000       0.00000       0.00000       0.00000       0.00000       0.00000       0.00000       0.00000       0.00000       0.00000       0.00000       0.00000       24.5047       27.9316       24.1197       21.0501       15.7017       9.49680       4.97579       2.04606      0.676443      0.156644       0.00000       0.00000       0.00000       0.00000       0.00000       0.00000       0.00000       0.00000       0.00000       0.00000       0.00000       0.00000       0.00000       0.00000       0.00000       0.00000       0.00000       0.00000       0.00000       0.00000       0.00000       0.00000       0.00000       0.00000       0.00000       0.00000
   5  24 3733.8516    2.0412  4.2063 11.5475 -0.0091  0.1449   0.0550   0.3594    0.1835   0.0000   509.1265       28.3016       64.6281       36.0572      0.127234     -0.867690       7.98356      -1.75962     0.0617811      0.159516       0.00000       0.00000       0.00000       0.00000       0.00000       0.00000       0.00000       0.00000       0.00000       0.00000       0.00000       0.00000       0.00000       0.00000       0.00000       0.00000       0.00000       0.00000       0.00000       0.00000       0.00000       0.00000       0.00000       0.00000       0.00000       0.00000       40.0581       50.0995       44.1647       34.2892       23.8026       14.5388       7.51569       3.34541       1.15114      0.269914       0.00000       0.00000       0.00000       0.00000       0.00000       0.00000       0.00000       0.00000       0.00000       0.00000       0.00000       0.00000       0.00000       0.00000       0.00000       0.00000       0.00000       0.00000       0.00000       0.00000       0.00000       0.00000       0.00000       0.00000       0.00000       0.00000
   6  10 1866.0920    0.4308  0.3132  9.9751 -0.0055  0.0290   0.0310   0.0684    0.0764   0.0000   434.7332      -6.92473       19.4692      -4.64464      -6.45277      -4.31863       1.47230     0.0975562     0.0770873    -0.0131143     0.0733945     0.0310521       0.00000       0.00000       0.00000       0.00000       0.00000       0.00000       0.00000       0.00000       0.00000       0.00000       0.00000       0.00000       0.00000       0.00000       0.00000       0.00000       0.00000       0.00000       0.00000       0.00000       0.00000       0.00000       0.00000       0.00000       7.26216       8.14125       6.51885       6.21399       5.12435       3.57783       2.05742       1.03310      0.399320      0.164851     0.0497497     0.0128758       0.00000       0.00000       0.00000       0.00000       0.00000       0.00000       0.00000       0.00000       0.00000       0.00000       0.00000       0.00000       0.00000       0.00000       0.00000       0.00000       0.00000       0.00000       0.00000       0.00000       0.00000       0.00000       0.00000       0.00000
   6  11 2004.0194    0.6527  0.3363 10.0383  0.0129  0.0355   0.0479   0.0625    0.0967   0.0000   438.9367       13.7108       4.21770      -9.98779       13.8040       3.22126     -0.825397      0.920753       1.49173     -0.226189     -0.196502     0.0138437       0.00000       0.00000       0.00000       0.00000       0.00000       0.00000       0.00000       0.00000       0.00000       0.00000       0.00000       0.00000       0.00000       0.00000       0.00000       0.00000       0.00000       0.00000       0.00000       0.00000       0.00000       0.00000       0.00000       0.00000       7.38782       10.0220       8.56971       7.75927       6.38008       4.01141       2.72924       1.19344      0.707405      0.207186     0.0898110     0.0174052       0.00000       0.00000       0.00000       0.00000       0.00000       0.00000       0.00000       0.00000       0.00000       0.00000       0.00000       0.00000       0.00000       0.00000       0.00000       0.00000       0.00000       0.00000       0.00000       0.00000       0.00000       0.00000       0.00000       0.00000
   6  13 2279.8437    1.1661  0.6724 10.7100  0.0028  0.0634   0.0553   0.0941    0.1305   0.0000   441.8651      -9.48129       19.4812      -4.72828      -1.71334      -5.93448      -3.47913      0.412097      0.893323      0.124915    -0.0134432    0.00433388       0.00000       0.00000       0.00000       0.00000       0.00000       0.00000       0.00000       0.00000       0.00000       0.00000       0.00000       0.00000       0.00000       0.00000       0.00000       0.00000       0.00000       0.00000       0.00000       0.00000       0.00000       0.00000       0.00000       0.00000       12.5668       16.8233       17.6974       8.31832       12.1893       6.15602       3.69353       2.48922      0.571949      0.420722      0.166264     0.0244559       0.00000       0.00000       0.00000       0.00000       0.00000       0.00000       0.00000       0.00000       0.00000       0.00000       0.00000       0.00000       0.00000       0.00000       0.00000       0.00000       0.00000       0.00000       0.00000       0.00000       0.00000       0.00000       0.00000       0.00000
   6  14 2415.5001    1.3778  0.7878 11.4783  0.0007  0.0576   0.0675   0.1089    0.1240   0.0000   427.1319      -6.54226       17.3827      -19.1360      0.716224       4.31007      -4.03179      0.546148      0.638977     0.0566565     0.0208028    -0.0191691       0.00000       0.00000       0.00000       0.00000       0.00000       0.00000       0.00000       0.00000       0.00000       0.00000       0.00000       0.00000       0.00000       0.00000       0.00000       0.00000       0.00000       0.00000       0.00000       0.00000       0.00000       0.00000       0.00000       0.00000       10.5201       19.0734       11.3757       16.2830       7.15212       8.44256       2.65912       2.86519      0.588252      0.545853     0.0821904     0.0380391       0.00000       0.00000       0.00000       0.00000       0.00000       0.00000       0.00000       0.00000       0.00000       0.00000       0.00000       0.00000       0.00000       0.00000       0.00000       0.00000       0.00000       0.00000       0.00000       0.00000       0.00000       0.00000       0.00000       0.00000
   6  15 2551.0397    1.8236  0.6499 12.1118 -0.0012  0.0394   0.0853   0.0860    0.1176   0.0000   434.8613       6.09148       6.42737      -18.0397       10.6556      0.973333      -7.25787      -1.70918       1.98379     -0.591353     0.0467869     0.0217701       0.00000       0.00000       0.00000       0.00000       0.00000       0.00000       0.00000       0.00000       0.00000       0.00000       0.00000       0.00000       0.00000       0.00000       0.00000       0.00000       0.00000       0.00000       0.00000       0.00000       0.00000       0.00000       0.00000       0.00000       10.5494       11.6211       9.64839       9.18124       7.30219       5.12992       3.02882       1.32826      0.668634      0.235454     0.0711276     0.0159015       0.00000       0.00000       0.00000       0.00000       0.00000       0.00000       0.00000       0.00000       0.00000       0.00000       0.00000       0.00000       0.00000       0.00000       0.00000       0.00000       0.00000       0.00000       0.00000       0.00000       0.00000       0.00000       0.00000       0.00000
   6  16 2687.0335    2.4071  0.8421 12.2119  0.0039  0.0459   0.1041   0.0946    0.1564   0.0000   453.6560       4.00098       23.5432       17.8558       8.45935       2.42895      -1.75135      0.177184     -0.412425      0.227848    0.00913437    -0.0202068       0.00000       0.00000       0.00000       0.00000       0.00000       0.00000       0.00000       0.00000       0.00000       0.00000       0.00000       0.00000       0.00000       0.00000       0.00000       0.00000       0.00000       0.00000       0.00000       0.00000       0.00000       0.00000       0.00000       0.00000       10.8551       12.6567       13.0671       9.41197       7.96666       5.16429       3.04216       1.55995      0.735762      0.300357      0.100564     0.0178734       0.00000       0.00000       0.00000       0.00000       0.00000       0.00000       0.00000       0.00000       0.00000       0.00000       0.00000       0.00000       0.00000       0.00000       0.00000       0.00000       0.00000       0.00000       0.00000       0.00000       0.00000       0.00000       0.00000       0.00000
   6  17 2823.7373    3.0632  0.6681 12.5774  0.0030  0.0382   0.1375   0.0788    0.1564   0.0000   444.4189      -10.2255       19.7697      -7.12272      0.122972      0.228210     0.0405564     -0.867360     -0.431059     -0.335061    -0.0403643     0.0148533       0.00000       0.00000       0.00000       0.00000       0.00000       0.00000       0.00000       0.00000       0.00000       0.00000       0.00000       0.00000       0.00000       0.00000       0.00000       0.00000       0.00000       0.00000       0.00000       0.00000       0.00000       0.00000       0.00000       0.00000       8.63612       10.4999       10.0306       8.28725       6.18709       4.51424       2.60848       1.15605      0.672601      0.248884     0.0778208     0.0165243       0.00000       0.00000       0.00000       0.00000       0.00000       0.00000       0.00000       0.00000       0.00000       0.00000       0.00000       0.00000       0.00000       0.00000       0.00000       0.00000       0.00000       0.00000       0.00000       0.00000       0.00000       0.00000       0.00000       0.00000
   6  18 2960.5678    3.6149  0.7550 12.9519 -0.0027  0.0389   0.1572   0.0871    0.1763   0.0000   426.1295       7.03538     -0.929580      -4.45117      -1.50836      -11.2075       3.08077      0.297565     -0.231647     -0.110170    -0.0124935    -0.0232467       0.00000       0.00000       0.00000       0.00000       0.00000       0.00000       0.00000       0.00000       0.00000       0.00000       0.00000       0.00000       0.00000       0.00000       0.00000       0.00000       0.00000       0.00000       0.00000       0.00000       0.00000       0.00000       0.00000       0.00000       11.2069       13.1722       12.1044       9.56134       6.52679       4.04138       2.56559       1.25959      0.622586      0.219812     0.0689799     0.0147226       0.00000       0.00000       0.00000       0.00000       0.00000       0.00000       0.00000       0.00000       0.00000       0.00000       0.00000       0.00000       0.00000       0.00000       0.00000       0.00000       0.00000       0.00000       0.00000       0.00000       0.00000       0.00000       0.00000       0.00000
   6  19 3097.2615    3.8378  0.8196 13.1124  0.0038  0.0567   0.1730   0.0968    0.2202   0.0000   445.6834       8.81882       1.11357       14.5177      -6.26511      -1.80764       1.02790       1.36545     -0.816470     -0.237159     0.0253764     0.0288431       0.00000       0.00000       0.00000       0.00000       0.00000       0.00000       0.00000       0.00000       0.00000       0.00000       0.00000       0.00000       0.00000       0.00000       0.00000       0.00000       0.00000       0.00000       0.00000       0.00000       0.00000       0.00000       0.00000       0.00000       14.2086       12.4947       17.8861       12.9200       7.70220       8.07484       4.00546       1.58676       1.24519      0.496133      0.111964     0.0166498       0.00000       0.00000       0.00000       0.00000       0.00000       0.00000       0.00000       0.00000       0.00000       0.00000       0.00000       0.00000       0.00000       0.00000       0.00000       0.00000       0.00000       0.00000       0.00000       0.00000       0.00000       0.00000       0.00000       0.00000
   6  20 3233.9730    3.6945  1.0842 12.9869 -0.0029  0.0528   0.1516   0.1293    0.3079   0.0000   426.6754      -13.3276      -4.94662       18.5406       7.09068      0.236792       2.06970      -1.05286     -0.438853      0.131668    0.00632782     0.0114034       0.00000       0.00000       0.00000       0.00000       0.00000       0.00000       0.00000       0.00000       0.00000       0.00000       0.00000       0.00000       0.00000       0.00000       0.00000       0.00000       0.00000       0.00000       0.00000       0.00000       0.00000       0.00000       0.00000       0.00000       12.9176       16.4765       13.3825       12.0530       8.82695       5.63444       3.44385       1.69466      0.834122      0.288220     0.0934956     0.0235585       0.00000       0.00000       0.00000       0.00000       0.00000       0.00000       0.00000       0.00000       0.00000       0.00000       0.00000       0.00000       0.00000       0.00000       0.00000       0.00000       0.00000       0.00000       0.00000       0.00000       0.00000       0.00000       0.00000       0.00000
   6  21 3370.9758    3.2640  1.6678 12.6335 -0.0094  0.0811   0.1088   0.1626    0.3090   0.0000   467.2871       10.8085      -30.9815       21.2397       8.63074      0.304007       4.12420     0.0310782      0.613838      0.554797      0.138077    0.00814738       0.00000       0.00000       0.00000       0.00000       0.00000       0.00000       0.00000       0.00000       0.00000       0.00000       0.00000       0.00000       0.00000       0.00000       0.00000       0.00000       0.00000       0.00000       0.00000       0.00000       0.00000       0.00000       0.00000       0.00000       17.9719       21.6861       22.6652       17.7957       12.9450       9.87704       5.88272       2.87715       1.61065      0.613898      0.172671     0.0334755       0.00000       0.00000       0.00000       0.00000       0.00000       0.00000       0.00000       0.00000       0.00000       0.00000       0.00000       0.00000       0.00000       0.00000       0.00000       0.00000       0.00000       0.00000       0.00000       0.00000       0.00000       0.00000       0.00000       0.00000
   6  22 3508.1858    2.7572  2.7099 11.9022 -0.0051  0.0956   0.0738   0.2488    0.2265   0.0000   381.6662      -33.3945       18.2986       8.74661      -5.66162       14.5869      -13.6083      0.582830       1.37591     -0.171858     -0.339331      0.101686       0.00000       0.00000       0.00000       0.00000       0.00000       0.00000       0.00000       0.00000       0.00000       0.00000       0.00000       0.00000       0.00000       0.00000       0.00000       0.00000       0.00000       0.00000       0.00000       0.00000       0.00000       0.00000       0.00000       0.00000       22.0856       26.6406       25.9949       22.0987       16.9939       10.6332       7.28192       3.61379       1.85800      0.648619      0.224402     0.0432361       0.00000       0.00000       0.00000       0.00000       0.00000       0.00000       0.00000       0.00000       0.00000       0.00000       0.00000       0.00000       0.00000       0.00000       0.00000       0.00000       0.00000       0.00000       0.00000       0.00000       0.00000       0.00000       0.00000       0.00000
   6  23 3645.8310    2.3891  3.2449 11.5683 -0.0042  0.1017   0.0599   0.2612    0.2217   0.0000   509.1968       59.0942      -36.5306       5.08200      -25.3313      -18.6093      0.614818       3.27145      -3.76814      -1.02584      0.242709    0.00216868       0.00000       0.00000       0.00000       0.00000       0.00000       0.00000       0.00000       0.00000       0.00000       0.00000       0.00000       0.00000       0.00000       0.00000       0.00000       0.00000       0.00000       0.00000       0.00000       0.00000       0.00000       0.00000       0.00000       0.00000       24.4160       29.4984       28.4098       23.3490       19.2956       13.1095       7.76408       4.61777       1.91064      0.786647      0.235147     0.0439003       0.00000       0.00000       0.00000       0.00000       0.00000       0.00000       0.00000       0.00000       0.00000       0.00000       0.00000       0.00000       0.00000       0.00000       0.00000       0.00000       0.00000       0.00000       0.00000       0.00000       0.00000       0.00000       0.00000       0.00000
   6  24 3783.7903    1.9795  4.4330 11.2647 -0.0010  0.1291   0.0464   0.3415    0.1549   0.0000   474.7784      -22.9252       68.7433       14.0547       27.6917     -0.447464      -20.3832      -7.53874      0.468800      0.536215     -0.157377     0.0759727       0.00000       0.00000       0.00000       0.00000       0.00000       0.00000       0.00000       0.00000       0.00000       0.00000       0.00000       0.00000       0.00000       0.00000       0.00000       0.00000       0.00000       0.00000       0.00000       0.00000       0.00000       0.00000       0.00000       0.00000       30.8338       37.8066       36.9781       29.3808       23.9807       15.5297       10.1156       4.99834       2.55311      0.936548      0.311290     0.0563825       0.00000       0.00000       0.00000       0.00000       0.00000       0.00000       0.00000       0.00000       0.00000       0.00000       0.00000       0.00000       0.00000       0.00000       0.00000       0.00000       0.00000       0.00000       0.00000       0.00000       0.00000       0.00000       0.00000       0.00000
   7   9 1767.6684    0.3277  0.2430  9.8789  0.0032  0.0289   0.0258   0.0538    0.0618   0.0000   426.1837      -20.6348       13.2435     0.0518502      0.372591     -0.207443      -1.01465      -2.50099      -1.59102     -0.101892     0.0933962    -0.0885545    0.00591322    0.00538429       0.00000       0.00000       0.00000       0.00000       0.00000       0.00000       0.00000       0.00000       0.00000       0.00000       0.00000       0.00000       0.00000       0.00000       0.00000       0.00000       0.00000       0.00000       0.00000       0.00000       0.00000       0.00000       5.88360       6.08401       6.48484       5.46616       4.22244       3.23674       2.16059       1.25456      0.673298      0.319220      0.136732     0.0518516     0.0137825    0.00259792       0.00000       0.00000       0.00000       0.00000       0.00000       0.00000       0.00000       0.00000       0.00000       0.00000       0.00000       0.00000       0.00000       0.00000       0.00000       0.00000       0.00000       0.00000       0.00000       0.00000       0.00000       0.00000
   7  11 2045.8465    0.6510  0.4744 10.3778  0.0016  0.0474   0.0421   0.0722    0.0885   0.0000   451.3110       1.04654       15.2530      -1.79187       18.3056      -3.68447      -1.66518       2.49416       1.46002    -0.0471809     -0.120114     0.0117024    -0.0355244    0.00178490       0.00000       0.00000       0.00000       0.00000       0.00000       0.00000       0.00000       0.00000       0.00000       0.00000       0.00000       0.00000       0.00000       0.00000       0.00000       0.00000       0.00000       0.00000       0.00000       0.00000       0.00000       0.00000       8.50828       12.1314       12.0679       6.99246       9.79517       4.40753       3.86207       2.55790      0.889811      0.716341      0.170651     0.0927244     0.0362388    0.00463731       0.00000       0.00000       0.00000       0.00000       0.00000       0.00000       0.00000       0.00000       0.00000       0.00000       0.00000       0.00000       0.00000       0.00000       0.00000       0.00000       0.00000       0.00000       0.00000       0.00000       0.00000       0.00000
   7  12 2184.5020    0.8402  0.6084 10.6098  0.0017  0.0361   0.0388   0.0761    0.1053   0.0000   446.1954      -5.19169       6.92495       7.29212      -3.36218      0.277505      -8.67559       4.05477      0.916716     -0.769186      0.262772     0.0442987    -0.0150292  -0.000510874       0.00000       0.00000       0.00000       0.00000       0.00000       0.00000       0.00000       0.00000       0.00000       0.00000       0.00000       0.00000       0.00000       0.00000       0.00000       0.00000       0.00000       0.00000       0.00000       0.00000       0.00000       0.00000       7.53372       9.30946       8.36339       7.79625       6.48226       4.42238       3.09666       1.83473      0.987767      0.419266      0.183689     0.0618431     0.0189683    0.00380733       0.00000       0.00000       0.00000       0.00000       0.00000       0.00000       0.00000       0.00000       0.00000       0.00000       0.00000       0.00000       0.00000       0.00000       0.00000       0.00000       0.00000       0.00000       0.00000       0.00000       0.00000       0.00000
   7  14 2458.1670    1.6966  0.8003 11.1750 -0.0030  0.0360   0.0690   0.0955    0.1550   0.0000   432.0604      -11.4693       2.82780       4.70438       1.66651     -0.826444      -2.37445      -1.64730      0.228695     -0.205024    -0.0711934    -0.0554921    -0.0129215    0.00662317       0.00000       0.00000       0.00000       0.00000       0.00000       0.00000       0.00000       0.00000       0.00000       0.00000       0.00000       0.00000       0.00000       0.00000       0.00000       0.00000       0.00000       0.00000       0.00000       0.00000       0.00000       0.00000       8.13029       9.82368       8.93318       8.15747       5.89290       4.46734       2.69977       1.72066      0.831839      0.429487      0.160577     0.0621921     0.0150829    0.00368584       0.00000       0.00000       0.00000       0.00000       0.00000       0.00000       0.00000       0.00000       0.00000       0.00000       0.00000       0.00000       0.00000       0.00000       0.00000       0.00000       0.00000       0.00000       0.00000       0.00000       0.00000       0.00000
   7  18 3005.6097    3.8789  0.6853 13.2039  0.0052  0.0416   0.1722   0.0898    0.1375   0.0000   441.9958      -3.41749       12.2672      -2.36964       3.05101      -2.09588     -0.783129      0.673558      0.546752     -0.461413     0.0155626   0.000551224   0.000241904    0.00337870       0.00000       0.00000       0.00000       0.00000       0.00000       0.00000       0.00000       0.00000       0.00000       0.00000       0.00000       0.00000       0.00000       0.00000       0.00000       0.00000       0.00000       0.00000       0.00000       0.00000       0.00000       0.00000       7.24064       11.5342       8.35214       9.11545       6.51186       4.56328       3.24824       1.53827       1.11667      0.366716      0.231978     0.0578358     0.0216147    0.00552398       0.00000       0.00000       0.00000       0.00000       0.00000       0.00000       0.00000       0.00000       0.00000       0.00000       0.00000       0.00000       0.00000       0.00000       0.00000       0.00000       0.00000       0.00000       0.00000       0.00000       0.00000       0.00000
   7  19 3142.7360    4.2787  0.7286 13.2154 -0.0059  0.0385   0.1826   0.0854    0.1532   0.0000   440.9322       4.46754       8.19449      -4.04240       8.10054      -7.45824      -1.98127       3.29169      -1.03873     -0.639643      0.106158    -0.0197977     0.0392769    0.00427364       0.00000       0.00000       0.00000       0.00000       0.00000       0.00000       0.00000       0.00000       0.00000       0.00000       0.00000       0.00000       0.00000       0.00000       0.00000       0.00000       0.00000       0.00000       0.00000       0.00000       0.00000       0.00000       8.64014       11.5956       10.7467       8.36148       6.51106       4.13497       2.68862       1.57835      0.889042      0.389490      0.173369     0.0605836     0.0195832    0.00364518       0.00000       0.00000       0.00000       0.00000       0.00000       0.00000       0.00000       0.00000       0.00000       0.00000       0.00000       0.00000       0.00000       0.00000       0.00000       0.00000       0.00000       0.00000       0.00000       0.00000       0.00000       0.00000
   7  20 3279.8199    3.5198  1.0734 13.2459 -0.0068  0.0501   0.1327   0.1125    0.1747   0.0000   436.8467       11.1286      -24.4610      -7.57999      -19.3539      -6.24061       9.59878      -2.14026      -2.51523      0.507861      0.437284      0.107187   -0.00867670    0.00534028       0.00000       0.00000       0.00000       0.00000       0.00000       0.00000       0.00000       0.00000       0.00000       0.00000       0.00000       0.00000       0.00000       0.00000       0.00000       0.00000       0.00000       0.00000       0.00000       0.00000       0.00000       0.00000       10.9312       12.7572       10.8138       10.8460       8.32066       6.01909       4.14462       2.38255       1.34008      0.593651      0.249012     0.0785065     0.0223448    0.00516509       0.00000       0.00000       0.00000       0.00000       0.00000       0.00000       0.00000       0.00000       0.00000       0.00000       0.00000       0.00000       0.00000       0.00000       0.00000       0.00000       0.00000       0.00000       0.00000       0.00000       0.00000       0.00000
   7  21 3417.3961    2.9911  1.6615 13.0204 -0.0030  0.0653   0.0992   0.1588    0.1334   0.0000   448.4750       46.8028      0.662356      -29.4380     -0.301385       4.92339      -4.71732      -1.60169       2.74146      0.639263     -0.682637    -0.0240438    -0.0376203    0.00493159       0.00000       0.00000       0.00000       0.00000       0.00000       0.00000       0.00000       0.00000       0.00000       0.00000       0.00000       0.00000       0.00000       0.00000       0.00000       0.00000       0.00000       0.00000       0.00000       0.00000       0.00000       0.00000       13.5454       16.8857       15.1430       13.4171       11.6647       8.84496       5.53878       3.48041       1.70473      0.884052      0.329883      0.132725     0.0363111    0.00684629       0.00000       0.00000       0.00000       0.00000       0.00000       0.00000       0.00000       0.00000       0.00000       0.00000       0.00000       0.00000       0.00000       0.00000       0.00000       0.00000       0.00000       0.00000       0.00000       0.00000       0.00000       0.00000
   7  22 3555.1675    2.7143  2.6091 12.0167 -0.0027  0.0770   0.0691   0.2005    0.1706   0.0000   452.4589       31.9081       21.3032       6.59181       3.03738      -30.4145      -8.11232    -0.0487777      -1.64265      -1.30737      0.270221     0.0504208    -0.0850166   -0.00165569       0.00000       0.00000       0.00000       0.00000       0.00000       0.00000       0.00000       0.00000       0.00000       0.00000       0.00000       0.00000       0.00000       0.00000       0.00000       0.00000       0.00000       0.00000       0.00000       0.00000       0.00000       0.00000       17.0060       20.7258       19.6888       17.1914       13.2449       9.64140       6.30908       3.72788       1.95290      0.975012      0.398838      0.141974     0.0395648    0.00775959       0.00000       0.00000       0.00000       0.00000       0.00000       0.00000       0.00000       0.00000       0.00000       0.00000       0.00000       0.00000       0.00000       0.00000       0.00000       0.00000       0.00000       0.00000       0.00000       0.00000       0.00000       0.00000
   7  23 3693.4815    2.2007  3.4686 11.7602 -0.0030  0.0982   0.0547   0.2628    0.1466   0.0000   447.5061      -30.3649      -18.7124     -0.517418       5.89239      -10.8574      -6.75096       4.29668       2.82779     -0.146148     -0.220941      0.215185     0.0279311    0.00134065       0.00000       0.00000       0.00000       0.00000       0.00000       0.00000       0.00000       0.00000       0.00000       0.00000       0.00000       0.00000       0.00000       0.00000       0.00000       0.00000       0.00000       0.00000       0.00000       0.00000       0.00000       0.00000       21.1912       24.6188       25.3140       20.5960       17.3094       12.3146       8.40452       4.87068       2.91167       1.25206      0.590369      0.196213     0.0545954    0.00901096       0.00000       0.00000       0.00000       0.00000       0.00000       0.00000       0.00000       0.00000       0.00000       0.00000       0.00000       0.00000       0.00000       0.00000       0.00000       0.00000       0.00000       0.00000       0.00000       0.00000       0.00000       0.00000
   7  26 4109.1112    1.2618  8.8665 10.5517 -0.0085  0.1936   0.0213   0.5510    0.0750   0.0000   414.2853       17.8335       47.2473       21.4227       68.9469       14.3992      -28.8131       12.1806       10.8576      -6.33963     -0.983324      0.602282   -0.00560537    -0.0167942       0.00000       0.00000       0.00000       0.00000       0.00000       0.00000       0.00000       0.00000       0.00000       0.00000       0.00000       0.00000       0.00000       0.00000       0.00000       0.00000       0.00000       0.00000       0.00000       0.00000       0.00000       0.00000       40.4271       50.4274       47.5346       42.4333       36.3608       25.9617       18.1857       10.6600       6.38760       2.73823       1.25539      0.402371      0.116140     0.0205224       0.00000       0.00000       0.00000       0.00000       0.00000       0.00000       0.00000       0.00000       0.00000       0.00000       0.00000       0.00000       0.00000       0.00000       0.00000       0.00000       0.00000       0.00000       0.00000       0.00000       0.00000       0.00000
   8  11 2086.1772    0.7201  0.4646 10.3589  0.0026  0.0282   0.0416   0.0776    0.0902   0.0000   431.0388      -8.22690       14.1898      -12.2128       4.13566     -0.241296      -1.83873      0.117407     -0.222322       1.27001      0.240999     0.0532611     -0.106580     0.0295588    0.00550926   0.000224858       0.00000       0.00000       0.00000       0.00000       0.00000       0.00000       0.00000       0.00000       0.00000       0.00000       0.00000       0.00000       0.00000       0.00000       0.00000       0.00000       0.00000       0.00000       0.00000       0.00000       4.97296       5.91687       5.76604       5.87741       4.21886       3.45813       2.49533       1.62753      0.897548      0.552451      0.260555      0.126067     0.0450251     0.0151512    0.00336403   0.000709378       0.00000       0.00000       0.00000       0.00000       0.00000       0.00000       0.00000       0.00000       0.00000       0.00000       0.00000       0.00000       0.00000       0.00000       0.00000       0.00000       0.00000       0.00000       0.00000       0.00000
   8  12 2225.1692    0.9629  0.4683 10.8792 -0.0011  0.0272   0.0522   0.0753    0.0853   0.0000   436.9053       5.65430       11.0105       1.25474       8.32161      -1.61908      -2.30063      -2.30619      0.695298     -0.532224     0.0176865    -0.0276998    -0.0220910    -0.0175730    0.00627916   0.000500074       0.00000       0.00000       0.00000       0.00000       0.00000       0.00000       0.00000       0.00000       0.00000       0.00000       0.00000       0.00000       0.00000       0.00000       0.00000       0.00000       0.00000       0.00000       0.00000       0.00000       5.50758       6.11967       5.95272       5.15056       4.55790       3.71965       2.53300       1.72209      0.960591      0.499150      0.209780      0.102406     0.0402039     0.0136940    0.00326505   0.000567951       0.00000       0.00000       0.00000       0.00000       0.00000       0.00000       0.00000       0.00000       0.00000       0.00000       0.00000       0.00000       0.00000       0.00000       0.00000       0.00000       0.00000       0.00000       0.00000       0.00000
   8  13 2362.8777    1.3486  0.7506 11.2942 -0.0004  0.0368   0.0531   0.0803    0.1150   0.0000   442.0781       2.78440       10.0055      -10.4478   -0.00706770      -3.11777      -1.89133      -2.92846      0.447668      0.800720     0.0985983   -0.00383555    -0.0455577     0.0112631    0.00246020  -0.000111579       0.00000       0.00000       0.00000       0.00000       0.00000       0.00000       0.00000       0.00000       0.00000       0.00000       0.00000       0.00000       0.00000       0.00000       0.00000       0.00000       0.00000       0.00000       0.00000       0.00000       6.72673       8.40238       7.29566       7.44089       6.06040       4.61572       3.27663       2.26358       1.26999      0.773829      0.326891      0.164517     0.0532323     0.0184319    0.00467338   0.000970874       0.00000       0.00000       0.00000       0.00000       0.00000       0.00000       0.00000       0.00000       0.00000       0.00000       0.00000       0.00000       0.00000       0.00000       0.00000       0.00000       0.00000       0.00000       0.00000       0.00000
   8  14 2499.5285    1.6503  0.7701 11.6045  0.0022  0.0385   0.0710   0.0982    0.1157   0.0000   442.6719     -0.463512       16.5553       12.8150      -14.9264      -8.87042      -1.20183      -4.21381    -0.0795053      0.785092      0.384943     0.0105538    -0.0168547     0.0334666   -0.00170343  -0.000796027       0.00000       0.00000       0.00000       0.00000       0.00000       0.00000       0.00000       0.00000       0.00000       0.00000       0.00000       0.00000       0.00000       0.00000       0.00000       0.00000       0.00000       0.00000       0.00000       0.00000       8.73445       11.4794       10.6088       9.21170       6.97537       4.97336       3.34551       2.05455       1.18783      0.639285      0.307503      0.128646     0.0515898     0.0169082    0.00447290   0.000895942       0.00000       0.00000       0.00000       0.00000       0.00000       0.00000       0.00000       0.00000       0.00000       0.00000       0.00000       0.00000       0.00000       0.00000       0.00000       0.00000       0.00000       0.00000       0.00000       0.00000
   8  16 2773.7900    2.8993  0.7371 12.6078 -0.0070  0.0396   0.1138   0.0837    0.1326   0.0000   438.3403       3.82813       15.4991      -6.82862       4.39187      -2.87869      -2.01295       1.63917       3.00592     -0.287351      0.102788      0.112235      0.155619   -0.00731508    0.00108233    0.00143956       0.00000       0.00000       0.00000       0.00000       0.00000       0.00000       0.00000       0.00000       0.00000       0.00000       0.00000       0.00000       0.00000       0.00000       0.00000       0.00000       0.00000       0.00000       0.00000       0.00000       7.77907       7.01589       8.79926       8.84568       5.57089       4.19063       3.89034       2.39682       1.03011      0.709457      0.446659      0.194384     0.0623493     0.0168800    0.00400393   0.000735478       0.00000       0.00000       0.00000       0.00000       0.00000       0.00000       0.00000       0.00000       0.00000       0.00000       0.00000       0.00000       0.00000       0.00000       0.00000       0.00000       0.00000       0.00000       0.00000       0.00000
   8  17 2911.5968    3.3320  0.6994 13.2712  0.0017  0.0345   0.1292   0.0823    0.1219   0.0000   443.0496      -8.01217      -4.14195      -1.22303       11.6601       5.70066       2.51544     -0.708351     -0.690295       1.40921      0.606819     0.0454812    -0.0251598   -0.00447154   -0.00842818  -0.000527369       0.00000       0.00000       0.00000       0.00000       0.00000       0.00000       0.00000       0.00000       0.00000       0.00000       0.00000       0.00000       0.00000       0.00000       0.00000       0.00000       0.00000       0.00000       0.00000       0.00000       6.26960       8.07892       7.76581       6.68536       5.80032       4.24531       3.16275       1.92911       1.12899      0.603285      0.308860      0.132775     0.0517922     0.0167934    0.00489489   0.000850284       0.00000       0.00000       0.00000       0.00000       0.00000       0.00000       0.00000       0.00000       0.00000       0.00000       0.00000       0.00000       0.00000       0.00000       0.00000       0.00000       0.00000       0.00000       0.00000       0.00000
   8  18 3049.1099    3.9329  0.6438 13.4779  0.0066  0.0339   0.1623   0.0760    0.1163   0.0000   443.6457       12.5392       9.75583      -10.5913      -6.92681      -5.65239      -2.60448      -5.18457     -0.665792      0.341991     -0.154804      0.150836    -0.0296865    -0.0330227    0.00353691    0.00233258       0.00000       0.00000       0.00000       0.00000       0.00000       0.00000       0.00000       0.00000       0.00000       0.00000       0.00000       0.00000       0.00000       0.00000       0.00000       0.00000       0.00000       0.00000       0.00000       0.00000       6.28897       8.47259       7.34124       7.32730       5.52016       4.27878       2.75412       1.84166       1.13850      0.580218      0.286883      0.116072     0.0490490     0.0157928    0.00409160   0.000953917       0.00000       0.00000       0.00000       0.00000       0.00000       0.00000       0.00000       0.00000       0.00000       0.00000       0.00000       0.00000       0.00000       0.00000       0.00000       0.00000       0.00000       0.00000       0.00000       0.00000
   8  19 3186.7631    3.8866  0.9050 13.6959 -0.0089  0.0435   0.1505   0.1070    0.1275   0.0000   412.3985     -0.374017      -3.66722      -3.01860      -1.60567    -0.0836641      -2.33559      -5.87656      0.531105       1.10957      0.384669     -0.196740     0.0508280    -0.0193409    0.00270337   0.000873109       0.00000       0.00000       0.00000       0.00000       0.00000       0.00000       0.00000       0.00000       0.00000       0.00000       0.00000       0.00000       0.00000       0.00000       0.00000       0.00000       0.00000       0.00000       0.00000       0.00000       8.24909       9.96034       9.79529       8.88443       6.58447       5.69210       3.83674       2.59052       1.39806      0.738886      0.385750      0.170825     0.0699695     0.0218090    0.00494823    0.00103463       0.00000       0.00000       0.00000       0.00000       0.00000       0.00000       0.00000       0.00000       0.00000       0.00000       0.00000       0.00000       0.00000       0.00000       0.00000       0.00000       0.00000       0.00000       0.00000       0.00000
   8  20 3324.3504    3.3201  1.3352 13.2123 -0.0077  0.0597   0.1051   0.1324    0.1226   0.0000   417.8741       3.98380       26.3125       11.6149      -10.6021      -3.61041      0.182682     -0.289386       1.92844     -0.185958     -0.180916      0.307294     0.0924583    -0.0293358     0.0139436   0.000959764       0.00000       0.00000       0.00000       0.00000       0.00000       0.00000       0.00000       0.00000       0.00000       0.00000       0.00000       0.00000       0.00000       0.00000       0.00000       0.00000       0.00000       0.00000       0.00000       0.00000       11.6104       12.1731       13.7169       12.1590       10.9361       7.27384       4.56261       3.76948       2.21056       1.25610      0.657372      0.239639     0.0902373     0.0339272    0.00799151    0.00115099       0.00000       0.00000       0.00000       0.00000       0.00000       0.00000       0.00000       0.00000       0.00000       0.00000       0.00000       0.00000       0.00000       0.00000       0.00000       0.00000       0.00000       0.00000       0.00000       0.00000
   8  21 3462.4239    2.8572  1.6135 12.9983 -0.0243  0.0615   0.0880   0.1407    0.1146   0.0000   415.3391       16.4046       4.78490       4.44783      -14.4706      -6.53324      0.292352       2.56997     -0.336343      -1.29426      0.912827    -0.0639918     -0.217331  -0.000177162   -0.00490987   -0.00378993       0.00000       0.00000       0.00000       0.00000       0.00000       0.00000       0.00000       0.00000       0.00000       0.00000       0.00000       0.00000       0.00000       0.00000       0.00000       0.00000       0.00000       0.00000       0.00000       0.00000       11.7072       13.6188       14.3885       12.4348       9.85629       8.03471       5.67327       3.46546       2.13298       1.15181      0.554752      0.260806      0.103957     0.0321055    0.00798366    0.00139126       0.00000       0.00000       0.00000       0.00000       0.00000       0.00000       0.00000       0.00000       0.00000       0.00000       0.00000       0.00000       0.00000       0.00000       0.00000       0.00000       0.00000       0.00000       0.00000       0.00000
   8  22 3600.7751    2.3062  2.6650 12.2611 -0.0158  0.0810   0.0584   0.1915    0.1025   0.0000   427.2261      -24.1391       25.7714       3.52275     -0.828362      -5.19762       2.14643       5.35683      -4.88808      0.128300      0.840616    -0.0431246     -0.130598   -0.00301378    0.00561427    0.00498452       0.00000       0.00000       0.00000       0.00000       0.00000       0.00000       0.00000       0.00000       0.00000       0.00000       0.00000       0.00000       0.00000       0.00000       0.00000       0.00000       0.00000       0.00000       0.00000       0.00000       15.4247       18.8130       19.0258       17.1702       13.9472       10.3140       7.49165       4.99705       2.80392       1.63199      0.802111      0.370810      0.130809     0.0442838     0.0113204    0.00197945       0.00000       0.00000       0.00000       0.00000       0.00000       0.00000       0.00000       0.00000       0.00000       0.00000       0.00000       0.00000       0.00000       0.00000       0.00000       0.00000       0.00000       0.00000       0.00000       0.00000
   8  23 3739.2113    2.0235  4.1753 11.5409 -0.0071  0.0951   0.0390   0.2718    0.0997   0.0000   431.5140       38.7637      -19.9180      -36.2382       8.53005       5.56283      -9.52728      -6.84231       4.76542       2.28823      -2.41824    -0.0954708      0.523293    -0.0284523     0.0117888   3.65729e-05       0.00000       0.00000       0.00000       0.00000       0.00000       0.00000       0.00000       0.00000       0.00000       0.00000       0.00000       0.00000       0.00000       0.00000       0.00000       0.00000       0.00000       0.00000       0.00000       0.00000       19.0223       21.7082       22.0801       19.7845       16.6430       12.8495       9.29169       6.02420       3.52562       1.94606      0.966936      0.422487      0.162557     0.0517181     0.0128407    0.00207251       0.00000       0.00000       0.00000       0.00000       0.00000       0.00000       0.00000       0.00000       0.00000       0.00000       0.00000       0.00000       0.00000       0.00000       0.00000       0.00000       0.00000       0.00000       0.00000       0.00000
   8  24 3878.2774    1.6059  5.6412 11.2208 -0.0045  0.1310   0.0285   0.3491    0.0741   0.0000   423.4131     -0.605028       23.8455      0.172233       24.9641      -14.8746      -25.7402      -9.06367       6.73878       3.91986      -1.75653     -0.190227    -0.0901523    -0.0383984    -0.0116604    0.00275626       0.00000       0.00000       0.00000       0.00000       0.00000       0.00000       0.00000       0.00000       0.00000       0.00000       0.00000       0.00000       0.00000       0.00000       0.00000       0.00000       0.00000       0.00000       0.00000       0.00000       23.6041       29.9181       30.1106       27.5671       21.9401       17.5965       12.1770       8.27325       4.71434       2.75488       1.32642      0.618096      0.231627     0.0783918     0.0184371    0.00334790       0.00000       0.00000       0.00000       0.00000       0.00000       0.00000       0.00000       0.00000       0.00000       0.00000       0.00000       0.00000       0.00000       0.00000       0.00000       0.00000       0.00000       0.00000       0.00000       0.00000
   8  28 4435.9312    0.7189 10.9092 10.5446 -0.0173  0.3022   0.0177   0.7905    0.0474   0.0000   456.7831      -14.1402       75.8134      -71.9193       72.2657       13.8482      -95.7114       25.3056       4.21984       11.0015      -2.50169      -2.35206     0.0964157      0.193527    -0.0900009    0.00740037       0.00000       0.00000       0.00000       0.00000       0.00000       0.00000       0.00000       0.00000       0.00000       0.00000       0.00000       0.00000       0.00000       0.00000       0.00000       0.00000       0.00000       0.00000       0.00000       0.00000       53.5372       67.5307       69.3329       61.6925       53.4166       41.2355       30.3648       20.5446       12.6740       7.25180       3.59833       1.63359      0.609949      0.192031     0.0472310    0.00764316       0.00000       0.00000       0.00000       0.00000       0.00000       0.00000       0.00000       0.00000       0.00000       0.00000       0.00000       0.00000       0.00000       0.00000       0.00000       0.00000       0.00000       0.00000       0.00000       0.00000
   9   8 1702.4264    0.2884  0.1679  9.9033 -0.0173  0.0268   0.0270   0.0389    0.0492   0.0000   432.2391      -5.61634       22.4971      -1.11054      -5.31855       3.92672      -6.94864      0.310241       1.71835      0.738209      0.155897      0.106127     0.0176774    -0.0272365    -0.0123058   -0.00348671   0.000675939  -4.02062e-05       0.00000       0.00000       0.00000       0.00000       0.00000       0.00000       0.00000       0.00000       0.00000       0.00000       0.00000       0.00000       0.00000       0.00000       0.00000       0.00000       0.00000       0.00000       4.37182       3.79154       6.44331       4.43088       3.47749       3.59539       2.97983       1.38625       1.22451      0.700753      0.335077      0.157635     0.0780600     0.0408179     0.0152155    0.00416797   0.000805220   9.81991e-05       0.00000       0.00000       0.00000       0.00000       0.00000       0.00000       0.00000       0.00000       0.00000       0.00000       0.00000       0.00000       0.00000       0.00000       0.00000       0.00000       0.00000       0.00000
   9  10 1984.2071    0.5445  0.3812 10.2419 -0.0195  0.0364   0.0402   0.0631    0.0934   0.0000   432.8579      -12.2622       18.4311       7.08417       8.27393       2.79958    -0.0152858       1.62301       1.65772       1.83567      0.422763    -0.0141425      0.126977     0.0435776    0.00311611   -0.00661384   -0.00204430  -6.38957e-05       0.00000       0.00000       0.00000       0.00000       0.00000       0.00000       0.00000       0.00000       0.00000       0.00000       0.00000       0.00000       0.00000       0.00000       0.00000       0.00000       0.00000       0.00000       8.66782       11.0451       12.3619       9.98696       6.92777       5.06567       3.58286       2.31795       1.20331      0.729441      0.414670      0.164044      0.103049     0.0320440     0.0126643    0.00375910   0.000925012   0.000151856       0.00000       0.00000       0.00000       0.00000       0.00000       0.00000       0.00000       0.00000       0.00000       0.00000       0.00000       0.00000       0.00000       0.00000       0.00000       0.00000       0.00000       0.00000
   9  13 2402.2955    1.3230  0.7701 11.4880 -0.0099  0.0513   0.0524   0.0817    0.1001   0.0000   436.6421       6.22268       14.3206      -3.92208       1.47419       4.57466       1.67491     -0.113355       2.07034      0.926082    -0.0932304      0.117306      0.177828    -0.0326404    -0.0220796    -0.0112342    0.00140356   0.000389459       0.00000       0.00000       0.00000       0.00000       0.00000       0.00000       0.00000       0.00000       0.00000       0.00000       0.00000       0.00000       0.00000       0.00000       0.00000       0.00000       0.00000       0.00000       9.14917       8.73378       9.67019       11.4486       7.76443       4.92865       5.06832       3.69523       2.00969      0.860472      0.768058      0.425150      0.203117     0.0656663     0.0222484    0.00499448    0.00133858   0.000258652       0.00000       0.00000       0.00000       0.00000       0.00000       0.00000       0.00000       0.00000       0.00000       0.00000       0.00000       0.00000       0.00000       0.00000       0.00000       0.00000       0.00000       0.00000
   9  14 2539.5085    1.7672  0.8549 11.6036 -0.0035  0.0365   0.0622   0.0900    0.1251   0.0000   430.7030      0.287667       2.48684      -9.08953       3.55510      0.174903      -6.86131      0.897862      0.953495      0.494243     -0.243262      0.260080      0.144340   -0.00484953    -0.0187390    0.00111994  -0.000317891  -0.000146739       0.00000       0.00000       0.00000       0.00000       0.00000       0.00000       0.00000       0.00000       0.00000       0.00000       0.00000       0.00000       0.00000       0.00000       0.00000       0.00000       0.00000       0.00000       6.64959       8.76573       8.41320       7.74606       6.41820       4.50861       3.32466       2.14681       1.38691      0.866171      0.433601      0.239885     0.0954879     0.0440394     0.0135999    0.00449855    0.00121448   0.000212591       0.00000       0.00000       0.00000       0.00000       0.00000       0.00000       0.00000       0.00000       0.00000       0.00000       0.00000       0.00000       0.00000       0.00000       0.00000       0.00000       0.00000       0.00000
   9  15 2677.0286    2.3724  0.8104 12.2235 -0.0079  0.0321   0.0862   0.0850    0.1199   0.0000   440.2561       2.00730       6.52089       7.50005       4.35378      -8.42867      -1.68439      0.244470      -2.16915      0.106225     -0.400215     -0.229532    -0.0306024     0.0379210   -0.00508287  -0.000309485   7.26995e-06  -0.000132340       0.00000       0.00000       0.00000       0.00000       0.00000       0.00000       0.00000       0.00000       0.00000       0.00000       0.00000       0.00000       0.00000       0.00000       0.00000       0.00000       0.00000       0.00000       5.47023       7.12642       6.26800       6.30578       5.03670       4.28769       3.04218       2.16392       1.32324      0.802914      0.413532      0.217169     0.0940881     0.0404178     0.0134294    0.00434437    0.00100041   0.000215156       0.00000       0.00000       0.00000       0.00000       0.00000       0.00000       0.00000       0.00000       0.00000       0.00000       0.00000       0.00000       0.00000       0.00000       0.00000       0.00000       0.00000       0.00000
   9  16 2815.1620    2.9936  0.8235 12.5991 -0.0139  0.0331   0.1063   0.0828    0.1213   0.0000   437.4592      -1.68420       8.05940       1.46383       6.31362      -3.57926       1.97351       3.16017      -2.14396     -0.227504     -0.340018    -0.0954177    -0.0456606     0.0126997    0.00600100   -0.00641820   -0.00213377  -0.000327066       0.00000       0.00000       0.00000       0.00000       0.00000       0.00000       0.00000       0.00000       0.00000       0.00000       0.00000       0.00000       0.00000       0.00000       0.00000       0.00000       0.00000       0.00000       5.34549       6.69309       6.15703       6.03888       5.09313       4.20458       3.07179       2.13300       1.34891      0.836636      0.421633      0.204726     0.0959872     0.0392314     0.0136351    0.00433437    0.00106709   0.000203667       0.00000       0.00000       0.00000       0.00000       0.00000       0.00000       0.00000       0.00000       0.00000       0.00000       0.00000       0.00000       0.00000       0.00000       0.00000       0.00000       0.00000       0.00000
   9  17 2953.5579    3.6401  0.7428 13.2048 -0.0064  0.0362   0.1554   0.0919    0.1209   0.0000   439.0757      -2.78410      -1.58716      0.185734       3.29214     -0.795623      -3.02688      -1.40677    -0.0233155     -0.386737      0.162211     -0.387452    -0.0150171    0.00586883     0.0225918   0.000602975   -0.00128203   0.000238043       0.00000       0.00000       0.00000       0.00000       0.00000       0.00000       0.00000       0.00000       0.00000       0.00000       0.00000       0.00000       0.00000       0.00000       0.00000       0.00000       0.00000       0.00000       5.58526       7.39448       7.09013       6.75689       5.86892       4.12004       3.32382       2.44294       1.29490      0.782694      0.510289      0.217335      0.133016     0.0395416     0.0158509    0.00529120    0.00123686   0.000218316       0.00000       0.00000       0.00000       0.00000       0.00000       0.00000       0.00000       0.00000       0.00000       0.00000       0.00000       0.00000       0.00000       0.00000       0.00000       0.00000       0.00000       0.00000
   9  18 3091.4325    4.0666  0.7069 13.3531 -0.0024  0.0323   0.1551   0.0743    0.1197   0.0000   439.6846      0.804979       7.16216      -3.61694       11.2434      -6.04948    -0.0872508      -2.11646      -1.13158      0.612316     -0.242432      0.390088      0.109585     0.0553388    0.00114840   -0.00145185  -0.000424298   4.94921e-05       0.00000       0.00000       0.00000       0.00000       0.00000       0.00000       0.00000       0.00000       0.00000       0.00000       0.00000       0.00000       0.00000       0.00000       0.00000       0.00000       0.00000       0.00000       5.04454       6.69960       5.88389       6.19858       5.15716       3.81508       3.02970       1.97830       1.29195      0.777952      0.410137      0.226639     0.0865917     0.0408983     0.0126002    0.00392921    0.00113478   0.000211851       0.00000       0.00000       0.00000       0.00000       0.00000       0.00000       0.00000       0.00000       0.00000       0.00000       0.00000       0.00000       0.00000       0.00000       0.00000       0.00000       0.00000       0.00000
   9  19 3229.5390    3.7091  0.9696 13.5798 -0.0027  0.0424   0.1261   0.1017    0.1240   0.0000   448.4215       6.94759      -11.7354       4.78975       24.0711     -0.409813      -6.63592       1.24272       3.24054      0.424093      -1.18619      0.220116     0.0880135    -0.0521908     0.0182281    0.00790308  -0.000496990  -0.000148626       0.00000       0.00000       0.00000       0.00000       0.00000       0.00000       0.00000       0.00000       0.00000       0.00000       0.00000       0.00000       0.00000       0.00000       0.00000       0.00000       0.00000       0.00000       7.44745       9.04726       9.39724       8.50245       6.77463       5.46863       4.24237       2.51514       1.77904       1.10964      0.533858      0.281809      0.122902     0.0602190     0.0191644    0.00549322    0.00140688   0.000230222       0.00000       0.00000       0.00000       0.00000       0.00000       0.00000       0.00000       0.00000       0.00000       0.00000       0.00000       0.00000       0.00000       0.00000       0.00000       0.00000       0.00000       0.00000
   9  20 3367.7350    3.1845  1.5985 13.1039 -0.0199  0.0563   0.0898   0.1370    0.1020   0.0000   441.2319       9.26666       26.0003       12.9278       2.49262      -9.34445      -3.14072      -5.02751      -5.13895       1.78366      0.772011     -0.742888     -0.140426     0.0969328     0.0150741    -0.0124146   -0.00130764  -0.000312279       0.00000       0.00000       0.00000       0.00000       0.00000       0.00000       0.00000       0.00000       0.00000       0.00000       0.00000       0.00000       0.00000       0.00000       0.00000       0.00000       0.00000       0.00000       9.44990       12.1061       11.6290       11.4780       9.05607       6.92713       5.40905       3.67221       2.48527       1.35853      0.826689      0.409270      0.199645     0.0735407     0.0269749    0.00753200    0.00190485   0.000347338       0.00000       0.00000       0.00000       0.00000       0.00000       0.00000       0.00000       0.00000       0.00000       0.00000       0.00000       0.00000       0.00000       0.00000       0.00000       0.00000       0.00000       0.00000
   9  21 3506.2901    2.5665  2.0618 12.8318  0.0005  0.0647   0.0675   0.1738    0.0775   0.0000   455.5799       1.81728      -3.11458      -11.2007      -2.45886      0.301478      -8.67029       1.93481       2.46943      -1.64660    -0.0352206      0.144429     -0.594986     -0.114963      0.108560    0.00176222   -0.00177156  -6.58144e-05       0.00000       0.00000       0.00000       0.00000       0.00000       0.00000       0.00000       0.00000       0.00000       0.00000       0.00000       0.00000       0.00000       0.00000       0.00000       0.00000       0.00000       0.00000       10.6086       13.3795       13.8463       12.4013       10.7446       8.13705       6.07145       4.25634       2.72031       1.56889      0.893352      0.457336      0.212121     0.0833996     0.0317713    0.00959168    0.00235227   0.000370545       0.00000       0.00000       0.00000       0.00000       0.00000       0.00000       0.00000       0.00000       0.00000       0.00000       0.00000       0.00000       0.00000       0.00000       0.00000       0.00000       0.00000       0.00000
   9  22 3645.1602    2.2033  2.9214 12.2486 -0.0057  0.0793   0.0488   0.1982    0.0703   0.0000   483.9569       10.6278       1.53672       19.8737      -28.2950      -21.8169       3.99563       2.45458      -6.67528       1.01099       3.18870     -0.286366     -0.877883   -0.00763974     0.0634973     0.0108331    0.00290139   0.000126228       0.00000       0.00000       0.00000       0.00000       0.00000       0.00000       0.00000       0.00000       0.00000       0.00000       0.00000       0.00000       0.00000       0.00000       0.00000       0.00000       0.00000       0.00000       13.7798       17.1810       16.9128       16.2471       13.4430       10.3156       7.77239       5.35565       3.40806       2.11463       1.09321      0.622361      0.246544      0.114030     0.0363628     0.0114960    0.00276062   0.000468625       0.00000       0.00000       0.00000       0.00000       0.00000       0.00000       0.00000       0.00000       0.00000       0.00000       0.00000       0.00000       0.00000       0.00000       0.00000       0.00000       0.00000       0.00000
   9  23 3784.4048    1.7718  4.1312 11.7822 -0.0037  0.1007   0.0365   0.2691    0.0690   0.0000   462.1073      -51.0692       50.8892       23.8387      -1.03882      -6.04665       8.19655     -0.699825      -13.1047      -2.08581      0.366446       1.54747     0.0650189     -0.216105     0.0329836     0.0172462   8.07726e-05   -0.00151203       0.00000       0.00000       0.00000       0.00000       0.00000       0.00000       0.00000       0.00000       0.00000       0.00000       0.00000       0.00000       0.00000       0.00000       0.00000       0.00000       0.00000       0.00000       16.8366       21.2269       20.7421       19.3781       16.9044       13.6245       10.1120       6.98790       4.60128       2.68412       1.47135      0.749708      0.331732      0.139752     0.0507571     0.0153508    0.00369751   0.000610577       0.00000       0.00000       0.00000       0.00000       0.00000       0.00000       0.00000       0.00000       0.00000       0.00000       0.00000       0.00000       0.00000       0.00000       0.00000       0.00000       0.00000       0.00000
   9  24 3923.3879    1.5099  6.4504 11.2531 -0.0002  0.1407   0.0260   0.3848    0.0592   0.0000   433.4232      -43.8925       19.7527      -1.46238       22.4531       1.29258     -0.557008      0.623769      -13.7880      -9.20196      -2.10016      0.392242    -0.0517451     -0.182491    -0.0524860     0.0280670   -0.00416066   0.000143004       0.00000       0.00000       0.00000       0.00000       0.00000       0.00000       0.00000       0.00000       0.00000       0.00000       0.00000       0.00000       0.00000       0.00000       0.00000       0.00000       0.00000       0.00000       21.7446       28.6314       28.1890       26.6559       23.4804       18.3018       13.8690       9.52132       6.51111       3.75382       2.15203       1.08756      0.488981      0.198853     0.0747650     0.0220942    0.00557320   0.000898560       0.00000       0.00000       0.00000       0.00000       0.00000       0.00000       0.00000       0.00000       0.00000       0.00000       0.00000       0.00000       0.00000       0.00000       0.00000       0.00000       0.00000       0.00000
   9  25 4063.1328    1.2859  7.5489 10.9259 -0.0043  0.1526   0.0218   0.4387    0.0587   0.0000   453.8611      -39.6423       65.4630       7.04451      -4.90754    -0.0375731       4.28455      -4.85143      -5.32533       3.14179      0.363085      -2.49416      0.329613      0.257121    -0.0808920     0.0563728    0.00178997   0.000764271       0.00000       0.00000       0.00000       0.00000       0.00000       0.00000       0.00000       0.00000       0.00000       0.00000       0.00000       0.00000       0.00000       0.00000       0.00000       0.00000       0.00000       0.00000       26.0170       30.9257       31.7003       29.7603       25.7601       20.6688       15.4150       11.0806       7.03404       4.36494       2.40074       1.21825      0.562780      0.231241     0.0792301     0.0240083    0.00536104   0.000865397       0.00000       0.00000       0.00000       0.00000       0.00000       0.00000       0.00000       0.00000       0.00000       0.00000       0.00000       0.00000       0.00000       0.00000       0.00000       0.00000       0.00000       0.00000
   9  29 4622.5911    0.4977 13.3871 10.3826 -0.0124  0.4432   0.0158   1.1616    0.0423   0.0000   361.6233       1.61475      -39.8268      -53.5211       22.5878       71.1343       49.9215      -24.1121      -40.1208      0.353623       8.19987       4.55667       1.21491     -0.528255     -0.199659    -0.0131762    -0.0459522   -0.00224500       0.00000       0.00000       0.00000       0.00000       0.00000       0.00000       0.00000       0.00000       0.00000       0.00000       0.00000       0.00000       0.00000       0.00000       0.00000       0.00000       0.00000       0.00000       68.9906       87.4302       89.8740       85.3079       73.1426       60.8994       47.5115       34.0557       23.2122       14.1565       8.52219       4.39971       2.09018      0.807309      0.280447     0.0766559     0.0174873    0.00276604       0.00000       0.00000       0.00000       0.00000       0.00000       0.00000       0.00000       0.00000       0.00000       0.00000       0.00000       0.00000       0.00000       0.00000       0.00000       0.00000       0.00000       0.00000
  10  10 2021.4357    0.6032  0.4756 10.2107 -0.0060  0.0271   0.0261   0.0654    0.0817   0.0000   444.4319       4.60410     -0.110501       2.63400       4.21216      -2.23111      -1.27752      0.851508      -1.39676     0.0350629      0.488324     -0.374124    -0.0637850     0.0236936    -0.0291370   -0.00632966    0.00637052   -0.00130382   9.52752e-06  -6.71445e-05       0.00000       0.00000       0.00000       0.00000       0.00000       0.00000       0.00000       0.00000       0.00000       0.00000       0.00000       0.00000       0.00000       0.00000       0.00000       0.00000       4.67897       5.26823       5.09389       5.04735       4.28657       3.60887       2.86705       2.01219       1.27611      0.895804      0.482559      0.258837      0.121189     0.0607147     0.0255969    0.00960861    0.00266928   0.000854857   0.000189517   3.38309e-05       0.00000       0.00000       0.00000       0.00000       0.00000       0.00000       0.00000       0.00000       0.00000       0.00000       0.00000       0.00000       0.00000       0.00000       0.00000       0.00000
  10  12 2302.8070    1.1943  0.6864 10.9511 -0.0075  0.0342   0.0470   0.0751    0.1352   0.0000   438.4184      -3.71810       13.9718       3.37010       7.47131      0.301353      -1.45757      -1.09499       2.10512      0.719081     -0.320389      0.427121     0.0459158    -0.0166294     0.0649518    -0.0322274    0.00186027    0.00139237  -0.000157024   1.90911e-05       0.00000       0.00000       0.00000       0.00000       0.00000       0.00000       0.00000       0.00000       0.00000       0.00000       0.00000       0.00000       0.00000       0.00000       0.00000       0.00000       5.23282       7.07536       6.58048       6.58006       5.71810       4.04202       3.37675       1.89298       1.61885      0.917943      0.580660      0.318319      0.147217     0.0760769     0.0271437     0.0130598    0.00406742   0.000961745   0.000321101   4.88675e-05       0.00000       0.00000       0.00000       0.00000       0.00000       0.00000       0.00000       0.00000       0.00000       0.00000       0.00000       0.00000       0.00000       0.00000       0.00000       0.00000
  10  13 2440.7038    1.5359  1.0508 11.3057 -0.0008  0.0412   0.0477   0.1011    0.1392   0.0000   439.8129       14.9187       15.1005      -2.05778       2.40823       2.55556      -3.27927       3.71129      -2.15199     -0.628364     -0.287276     -0.210050     0.0265268    -0.0178799    -0.0150137    0.00224271    0.00220628   -0.00155891  -0.000317882   1.30748e-05       0.00000       0.00000       0.00000       0.00000       0.00000       0.00000       0.00000       0.00000       0.00000       0.00000       0.00000       0.00000       0.00000       0.00000       0.00000       0.00000       5.41215       7.98678       6.67837       7.08883       6.17268       5.02738       4.02621       2.75229       2.07964       1.17348      0.785930      0.398878      0.210170     0.0995891     0.0416470     0.0151229    0.00581899    0.00143630   0.000405010   7.06705e-05       0.00000       0.00000       0.00000       0.00000       0.00000       0.00000       0.00000       0.00000       0.00000       0.00000       0.00000       0.00000       0.00000       0.00000       0.00000       0.00000
  10  14 2578.5618    2.0263  0.7814 11.7781  0.0003  0.0328   0.0714   0.0788    0.1167   0.0000   436.3791       3.64408      -1.42466      -6.46143       14.4509      -4.15287      -5.00227       1.72391      -1.55628      -2.24055       1.22876      0.317350     -0.150379     0.0855982    -0.0552047   -0.00523281    0.00629145  -0.000561731   0.000262124   4.58385e-05       0.00000       0.00000       0.00000       0.00000       0.00000       0.00000       0.00000       0.00000       0.00000       0.00000       0.00000       0.00000       0.00000       0.00000       0.00000       0.00000       5.19249       6.37469       6.17475       6.50919       5.24620       4.02969       2.98917       2.39956       1.46328      0.922177      0.525085      0.329800      0.164094     0.0812336     0.0301399     0.0117553    0.00354918    0.00114304   0.000241916   4.77798e-05       0.00000       0.00000       0.00000       0.00000       0.00000       0.00000       0.00000       0.00000       0.00000       0.00000       0.00000       0.00000       0.00000       0.00000       0.00000       0.00000
  10  15 2716.9563    2.4716  0.8243 12.2593 -0.0053  0.0338   0.0841   0.0803    0.1276   0.0000   437.1261       1.57316       15.4117       3.10345      -7.77615      0.774543      -6.39796      -4.69596     -0.543244     -0.589506     -0.484852      0.338086     -0.151953     0.0700514    -0.0362239    -0.0230560    0.00714607  -0.000881802   7.10157e-05  -0.000102867       0.00000       0.00000       0.00000       0.00000       0.00000       0.00000       0.00000       0.00000       0.00000       0.00000       0.00000       0.00000       0.00000       0.00000       0.00000       0.00000       5.67221       6.44910       5.99988       5.94360       5.30871       4.47905       3.58649       2.60258       1.70147       1.04335      0.633587      0.318981      0.155098     0.0792499     0.0304858     0.0112575    0.00384743    0.00106225   0.000250151   4.24116e-05       0.00000       0.00000       0.00000       0.00000       0.00000       0.00000       0.00000       0.00000       0.00000       0.00000       0.00000       0.00000       0.00000       0.00000       0.00000       0.00000
  10  16 2855.6646    3.2031  0.7247 12.6924 -0.0024  0.0335   0.1148   0.0687    0.1192   0.0000   447.3874      -16.0680       13.4149       6.35934      -2.45874    -0.0942363       1.84411      -1.33667     -0.630610     -0.155719      0.774963     -0.224633     -0.300472    -0.0898158     0.0116295    0.00434277   -0.00175428  -4.44300e-05   2.04346e-08  -1.62785e-05       0.00000       0.00000       0.00000       0.00000       0.00000       0.00000       0.00000       0.00000       0.00000       0.00000       0.00000       0.00000       0.00000       0.00000       0.00000       0.00000       4.99616       6.50536       5.80963       5.41525       5.40753       4.14828       3.44712       2.28084       1.68613       1.01749      0.606305      0.334205      0.153280     0.0765692     0.0289092     0.0122371    0.00421052    0.00115907   0.000323465   4.83003e-05       0.00000       0.00000       0.00000       0.00000       0.00000       0.00000       0.00000       0.00000       0.00000       0.00000       0.00000       0.00000       0.00000       0.00000       0.00000       0.00000
  10  17 2994.4858    3.7389  0.7297 13.3465 -0.0056  0.0302   0.1444   0.0737    0.1072   0.0000   438.0522      -7.74070       9.59088       6.71801      -4.24811       5.55302      -4.26519       3.83972       2.47081     -0.181287      0.107437     -0.102190    -0.0313148      0.153778     0.0262967   -0.00948250   0.000843119   -0.00199913  -6.85392e-05   1.87776e-05       0.00000       0.00000       0.00000       0.00000       0.00000       0.00000       0.00000       0.00000       0.00000       0.00000       0.00000       0.00000       0.00000       0.00000       0.00000       0.00000       4.82083       6.05072       6.02318       5.67704       4.89761       4.01226       2.99145       2.11536       1.41178      0.891793      0.515410      0.288395      0.136004     0.0709776     0.0271863     0.0113479    0.00363118    0.00106882   0.000243366   4.11375e-05       0.00000       0.00000       0.00000       0.00000       0.00000       0.00000       0.00000       0.00000       0.00000       0.00000       0.00000       0.00000       0.00000       0.00000       0.00000       0.00000
  10  18 3132.8581    3.9485  0.7364 13.3519 -0.0098  0.0337   0.1478   0.0784    0.1211   0.0000   432.3403       2.68539     -0.963049       14.6600      -4.18088     -0.280331       1.06620      -1.58822    -0.0386400    -0.0860895      0.433418     -0.347919    -0.0291770      0.137350     0.0511370    0.00289297    0.00207132  -0.000934871   0.000143072  -1.07676e-05       0.00000       0.00000       0.00000       0.00000       0.00000       0.00000       0.00000       0.00000       0.00000       0.00000       0.00000       0.00000       0.00000       0.00000       0.00000       0.00000       5.06547       6.50485       6.34939       5.89584       5.60730       3.87523       3.63178       2.33811       1.70516       1.01537      0.593005      0.364860      0.154241     0.0964861     0.0309938     0.0144622    0.00413480    0.00116030   0.000337104   4.55344e-05       0.00000       0.00000       0.00000       0.00000       0.00000       0.00000       0.00000       0.00000       0.00000       0.00000       0.00000       0.00000       0.00000       0.00000       0.00000       0.00000
  10  19 3271.1557    3.6163  1.3152 13.1136 -0.0018  0.0434   0.1037   0.1149    0.1181   0.0000   439.7179      -1.60032       18.3827       4.92916       4.01232      -1.93474       2.49111      -1.06206      -2.22754      0.754934      0.595370     -0.880780     -0.419631    -0.0482598    -0.0261108    0.00127289   -0.00536339   -0.00139256  -0.000363370  -7.48683e-06       0.00000       0.00000       0.00000       0.00000       0.00000       0.00000       0.00000       0.00000       0.00000       0.00000       0.00000       0.00000       0.00000       0.00000       0.00000       0.00000       6.63592       8.67772       8.16722       8.01555       6.79670       5.75133       4.27441       3.37825       2.07006       1.34154      0.756914      0.442812      0.207393      0.109791     0.0401334     0.0169318    0.00537514    0.00173470   0.000363817   6.62944e-05       0.00000       0.00000       0.00000       0.00000       0.00000       0.00000       0.00000       0.00000       0.00000       0.00000       0.00000       0.00000       0.00000       0.00000       0.00000       0.00000
  10  20 3410.0205    2.9365  1.5557 13.1318 -0.0035  0.0572   0.0832   0.1281    0.0936   0.0000   438.5854       22.2039       2.44269      -19.3372       10.0500      -12.0707      -3.96340       1.27693      0.764511     -0.173011       2.22622     0.0321320     -0.370107      0.137662     0.0828291     0.0138752    -0.0100463   0.000343386   0.000443364   2.64610e-05       0.00000       0.00000       0.00000       0.00000       0.00000       0.00000       0.00000       0.00000       0.00000       0.00000       0.00000       0.00000       0.00000       0.00000       0.00000       0.00000       8.41712       10.9330       10.2191       9.98954       9.25868       7.03705       5.56478       3.50036       2.80720       1.75172       1.15019      0.600595      0.292235      0.145811     0.0571117     0.0223242    0.00750819    0.00194144   0.000543257   8.35158e-05       0.00000       0.00000       0.00000       0.00000       0.00000       0.00000       0.00000       0.00000       0.00000       0.00000       0.00000       0.00000       0.00000       0.00000       0.00000       0.00000
  10  21 3549.1105    2.4581  2.4030 12.6824 -0.0068  0.0667   0.0555   0.1721    0.0669   0.0000   456.6651      -12.6609       6.32776      -29.0322       26.9455       10.3574      0.560635      -11.4826      0.574916       3.41398      -1.49734     -0.228987     -0.398234     -0.116963      0.199907    -0.0313225    -0.0264125    0.00510231   0.000612456  -3.86988e-05       0.00000       0.00000       0.00000       0.00000       0.00000       0.00000       0.00000       0.00000       0.00000       0.00000       0.00000       0.00000       0.00000       0.00000       0.00000       0.00000       10.2889       12.9210       12.3966       12.8573       10.5568       8.95554       6.77540       5.14333       3.43012       2.13915       1.27345      0.724379      0.373004      0.176838     0.0728147     0.0275735    0.00936201    0.00264275   0.000578026   0.000102254       0.00000       0.00000       0.00000       0.00000       0.00000       0.00000       0.00000       0.00000       0.00000       0.00000       0.00000       0.00000       0.00000       0.00000       0.00000       0.00000
  10  22 3688.2739    1.9614  3.7124 12.1128 -0.0065  0.0879   0.0389   0.2395    0.0578   0.0000   442.6061       1.16184      -13.2618      0.463358       12.9168       3.20178       1.03807       1.47201      -7.68811       1.54928     -0.128018     -0.452351     -0.339219      0.137965     -0.189335     0.0328705    0.00939042   -0.00376639   0.000623153  -4.48304e-05       0.00000       0.00000       0.00000       0.00000       0.00000       0.00000       0.00000       0.00000       0.00000       0.00000       0.00000       0.00000       0.00000       0.00000       0.00000       0.00000       12.9082       16.5003       16.9947       15.7182       14.1998       11.3526       9.03809       6.38217       4.67187       2.71273       1.68496      0.975502      0.472169      0.244567     0.0927881     0.0390816     0.0132231    0.00361190   0.000868256   0.000126521       0.00000       0.00000       0.00000       0.00000       0.00000       0.00000       0.00000       0.00000       0.00000       0.00000       0.00000       0.00000       0.00000       0.00000       0.00000       0.00000
  10  23 3828.1636    1.6919  4.5077 11.7138 -0.0057  0.1025   0.0327   0.2660    0.0585   0.0000   441.8254      -13.4242      -6.35502       16.1855       13.5422      -28.0739       10.5366       14.1498       2.71387      -9.56188      0.400040     -0.841545     -0.556884     -0.235918    0.00258920     0.0733031    -0.0178543   -0.00281920   0.000949148   2.26091e-05       0.00000       0.00000       0.00000       0.00000       0.00000       0.00000       0.00000       0.00000       0.00000       0.00000       0.00000       0.00000       0.00000       0.00000       0.00000       0.00000       15.2198       19.7074       19.4937       18.9617       16.7621       13.4708       10.9422       7.49425       5.54364       3.37872       2.07145       1.18935      0.567834      0.299169      0.114448     0.0478499     0.0158529    0.00418247    0.00102728   0.000154478       0.00000       0.00000       0.00000       0.00000       0.00000       0.00000       0.00000       0.00000       0.00000       0.00000       0.00000       0.00000       0.00000       0.00000       0.00000       0.00000
  10  24 3967.3722    1.3453  5.8678 11.4692 -0.0063  0.1341   0.0256   0.3521    0.0521   0.0000   447.8530      -6.31836       57.2005      -31.5515       4.17726      -3.94836       23.6814      -18.2411      -14.5953       5.04294       2.47438      -2.75507      0.414210      0.723690    -0.0136672    -0.0439213    -0.0475379    0.00985944   0.000810801  -0.000356448       0.00000       0.00000       0.00000       0.00000       0.00000       0.00000       0.00000       0.00000       0.00000       0.00000       0.00000       0.00000       0.00000       0.00000       0.00000       0.00000       19.8663       25.5884       25.3783       24.7771       21.5478       17.4562       14.0357       10.0785       6.96004       4.46657       2.65182       1.53341      0.767679      0.380430      0.154878     0.0612828     0.0197350    0.00555097    0.00127488   0.000201746       0.00000       0.00000       0.00000       0.00000       0.00000       0.00000       0.00000       0.00000       0.00000       0.00000       0.00000       0.00000       0.00000       0.00000       0.00000       0.00000
  10  25 4107.4662    1.2307  8.6561 10.7632  0.0011  0.1622   0.0189   0.4466    0.0527   0.0000   448.0852      -45.9828      -18.1743       16.6975       14.2675       6.24764       8.44972       2.72873      -14.2407       12.2037       4.24241     -0.660281      -1.16410      0.774200     0.0439215    -0.0928386     0.0354353    0.00497931   -0.00536203  -6.89082e-05       0.00000       0.00000       0.00000       0.00000       0.00000       0.00000       0.00000       0.00000       0.00000       0.00000       0.00000       0.00000       0.00000       0.00000       0.00000       0.00000       23.7894       31.5439       30.3208       28.9652       26.2402       22.1313       17.1632       12.6720       8.55553       5.66664       3.31081       1.83486      0.971438      0.433007      0.196221     0.0741526     0.0246900    0.00718221    0.00158982   0.000250463       0.00000       0.00000       0.00000       0.00000       0.00000       0.00000       0.00000       0.00000       0.00000       0.00000       0.00000       0.00000       0.00000       0.00000       0.00000       0.00000
  10  26 4248.0835    0.9615  9.6850 10.6969 -0.0093  0.1916   0.0172   0.5641    0.0476   0.0000   398.6441      -105.164       54.5129      -6.41295       14.0461       1.12308     -0.775167       30.4174     -0.585459      -6.12745      -1.67390       3.60394     -0.203403      -1.59445     -0.159032     0.0405743     0.0769312     0.0154667   -0.00391566  -0.000386383       0.00000       0.00000       0.00000       0.00000       0.00000       0.00000       0.00000       0.00000       0.00000       0.00000       0.00000       0.00000       0.00000       0.00000       0.00000       0.00000       28.4478       36.0547       36.8091       34.5582       31.2649       25.8295       19.9891       14.8561       10.1313       6.61083       3.97818       2.23823       1.15745      0.548827      0.234793     0.0898648     0.0299674    0.00847763    0.00183723   0.000278241       0.00000       0.00000       0.00000       0.00000       0.00000       0.00000       0.00000       0.00000       0.00000       0.00000       0.00000       0.00000       0.00000       0.00000       0.00000       0.00000
  11  10 2057.9573    0.6966  0.4269 10.3640 -0.0159  0.0262   0.0347   0.0655    0.0717   0.0000   431.7609      -6.69067       17.9232       3.57838      -2.74215     -0.160087    -0.0910306      -2.57321      -1.98119      0.519823     -0.395020     -0.457669    -0.0299813    0.00443256     0.0644979    -0.0139896   -0.00176237  -0.000638328   -0.00227956   0.000185047   0.000125801  -8.64561e-06       0.00000       0.00000       0.00000       0.00000       0.00000       0.00000       0.00000       0.00000       0.00000       0.00000       0.00000       0.00000       0.00000       0.00000       3.98800       4.95031       4.64972       4.49200       4.24955       3.31483       2.44654       1.94106       1.27848      0.843686      0.597073      0.306208      0.191697     0.0887765     0.0386807     0.0185934    0.00704734    0.00207215   0.000907050   0.000231688   5.40511e-05   8.42625e-06       0.00000       0.00000       0.00000       0.00000       0.00000       0.00000       0.00000       0.00000       0.00000       0.00000       0.00000       0.00000       0.00000       0.00000
  11  12 2339.9425    1.3001  0.7505 10.9426 -0.0127  0.0368   0.0520   0.0758    0.1953   0.0000   436.6018       19.0824       4.08940      -2.34392      -8.82947     -0.880274       1.53606       2.86379      -2.37313     0.0459473       1.32528      0.355689     -0.147881     -0.105907     0.0769194     0.0568491   -0.00138914   -0.00774463   -0.00293019   7.03437e-05   1.58309e-05   3.46948e-05       0.00000       0.00000       0.00000       0.00000       0.00000       0.00000       0.00000       0.00000       0.00000       0.00000       0.00000       0.00000       0.00000       0.00000       5.02692       6.52510       6.63770       6.15178       5.34994       4.98742       3.35431       2.60761       1.99100       1.16126      0.781554      0.517391      0.226003      0.137561     0.0704262     0.0274234     0.0100154    0.00484174    0.00144894   0.000353225   7.45139e-05   1.33660e-05       0.00000       0.00000       0.00000       0.00000       0.00000       0.00000       0.00000       0.00000       0.00000       0.00000       0.00000       0.00000       0.00000       0.00000
  11  15 2756.1126    2.6925  0.8863 12.6457 -0.0035  0.0469   0.0874   0.0829    0.1139   0.0000   443.1604    -0.0310960       9.58000      -1.52821       13.1148      -5.63292      -5.99449      0.799606     -0.351581      0.615788      0.179847     -0.839037     -0.235644    -0.0201949     0.0135911    0.00369515    0.00151532   5.67525e-05   0.000172028   0.000404972   3.52181e-05  -2.84640e-07       0.00000       0.00000       0.00000       0.00000       0.00000       0.00000       0.00000       0.00000       0.00000       0.00000       0.00000       0.00000       0.00000       0.00000       4.74220       8.53853       6.48466       8.12346       5.98330       5.97105       3.95813       3.87760       1.80464       1.89721      0.750595      0.706135      0.253845      0.187290     0.0768059     0.0395775     0.0126291    0.00640846    0.00114819   0.000626037   0.000100950   2.40020e-05       0.00000       0.00000       0.00000       0.00000       0.00000       0.00000       0.00000       0.00000       0.00000       0.00000       0.00000       0.00000       0.00000       0.00000
  11  16 2895.3890    3.3658  0.7370 12.9442 -0.0082  0.0349   0.1126   0.0683    0.1090   0.0000   438.1869      -9.05124       9.52860       3.95165       12.5111      0.236969     -0.264392      -3.17647      -3.04260     -0.704279      0.299783     -0.749824      0.157682    -0.0991353    -0.0232725   -0.00650510   -0.00412027    0.00591904    0.00163598   0.000228769   7.75688e-05   2.54202e-05       0.00000       0.00000       0.00000       0.00000       0.00000       0.00000       0.00000       0.00000       0.00000       0.00000       0.00000       0.00000       0.00000       0.00000       4.40635       5.62034       5.79896       5.98586       4.36295       4.58896       3.26029       2.25212       1.64159       1.31969      0.655612      0.455574      0.251923      0.127595     0.0461927     0.0264713     0.0116467    0.00466539    0.00117440   0.000343439   6.40919e-05   1.37028e-05       0.00000       0.00000       0.00000       0.00000       0.00000       0.00000       0.00000       0.00000       0.00000       0.00000       0.00000       0.00000       0.00000       0.00000
  11  17 3034.5464    3.9460  0.8483 13.1134 -0.0116  0.0349   0.1258   0.0776    0.1286   0.0000   436.6370     -0.668895       13.9329      -3.58432       8.25183       1.33162       2.15381      -4.53830      -1.19831      0.451263      0.454792      0.666746    -0.0359564     -0.258885    -0.0874169   -0.00784083   -0.00632211    0.00314730   -0.00166602   0.000118656  -0.000101724   4.72832e-06       0.00000       0.00000       0.00000       0.00000       0.00000       0.00000       0.00000       0.00000       0.00000       0.00000       0.00000       0.00000       0.00000       0.00000       5.36719       7.35653       7.27415       7.15047       5.80644       4.92312       3.25381       2.73697       1.59132       1.23885      0.662812      0.468790      0.219763      0.142874     0.0525330     0.0311001    0.00929044    0.00433119    0.00110795   0.000381086   6.54783e-05   1.35336e-05       0.00000       0.00000       0.00000       0.00000       0.00000       0.00000       0.00000       0.00000       0.00000       0.00000       0.00000       0.00000       0.00000       0.00000
  11  18 3173.4701    3.7924  0.8688 13.6340  0.0037  0.0363   0.1262   0.0850    0.0976   0.0000   427.9855      0.560879       13.0296       2.70731       1.64951      -1.96560      -3.41132      -1.61665      0.719726    -0.0668258     -0.475490      0.342881     -0.231801    -0.0986269   -0.00419590    -0.0179357    0.00702699    0.00427659   -0.00221242  -0.000349441   0.000138922  -3.19940e-06       0.00000       0.00000       0.00000       0.00000       0.00000       0.00000       0.00000       0.00000       0.00000       0.00000       0.00000       0.00000       0.00000       0.00000       4.83606       6.62688       6.34167       6.38014       5.81553       4.46941       3.39755       2.50681       1.84054       1.18377      0.796505      0.465360      0.267242      0.146884     0.0628964     0.0306546     0.0107701    0.00398656    0.00135073   0.000355523   8.60986e-05   1.34212e-05       0.00000       0.00000       0.00000       0.00000       0.00000       0.00000       0.00000       0.00000       0.00000       0.00000       0.00000       0.00000       0.00000       0.00000
  11  19 3312.3452    3.5369  1.2034 13.3385 -0.0050  0.0408   0.1018   0.1012    0.1160   0.0000   436.2959       3.52160       8.90680      -3.93866      -3.41341       7.42056     -0.718854      -2.72915      -3.25670     -0.453503       1.57085       1.44215      0.192676     -0.195828     0.0356927    -0.0304042    0.00648539   -0.00236806    0.00127507   0.000179576   7.48785e-06  -1.71517e-06       0.00000       0.00000       0.00000       0.00000       0.00000       0.00000       0.00000       0.00000       0.00000       0.00000       0.00000       0.00000       0.00000       0.00000       5.77348       7.02155       7.05550       6.81639       5.84183       5.21655       4.52584       3.26380       2.34679       1.60857      0.890858      0.590514      0.302940      0.171380     0.0756831     0.0364735     0.0142319    0.00558251    0.00145777   0.000418241   9.00216e-05   1.38277e-05       0.00000       0.00000       0.00000       0.00000       0.00000       0.00000       0.00000       0.00000       0.00000       0.00000       0.00000       0.00000       0.00000       0.00000
  11  20 3451.6006    2.9497  2.0132 12.5162  0.0037  0.0510   0.0646   0.1347    0.0862   0.0000   435.8284       7.38661       11.8241       12.2414       11.4137      -3.59430      -9.69839       2.26222       2.26020     -0.307028      -1.27827      0.124425      0.550735    -0.0169151    -0.0682553     0.0810914     0.0202363   -0.00328768   -0.00133335  -0.000264452   8.32946e-05   5.83750e-06       0.00000       0.00000       0.00000       0.00000       0.00000       0.00000       0.00000       0.00000       0.00000       0.00000       0.00000       0.00000       0.00000       0.00000       7.03537       8.95209       9.21620       8.48387       7.70861       6.70090       5.29247       3.95434       2.79910       1.88010       1.18687      0.679849      0.390659      0.189876     0.0969869     0.0407119     0.0178513    0.00617059    0.00207597   0.000556037   0.000117776   1.76729e-05       0.00000       0.00000       0.00000       0.00000       0.00000       0.00000       0.00000       0.00000       0.00000       0.00000       0.00000       0.00000       0.00000       0.00000
  11  21 3591.2558    2.4036  2.9169 12.1595  0.0081  0.0662   0.0460   0.1709    0.0681   0.0000   444.9783       4.44150       21.9421     -0.144450      0.598352       6.00491      0.407224      -4.91824       4.35101     -0.111739     -0.334040     -0.292145     -0.183934     -0.391187      0.173918     0.0353583    -0.0376798     0.0109491    0.00514146  -0.000227519  -4.54848e-05  -2.23378e-05       0.00000       0.00000       0.00000       0.00000       0.00000       0.00000       0.00000       0.00000       0.00000       0.00000       0.00000       0.00000       0.00000       0.00000       8.93860       11.2212       12.0208       11.2132       10.3158       8.41567       6.63117       5.15012       3.56925       2.43949       1.51622      0.911623      0.523514      0.270900      0.131528     0.0578269     0.0235900    0.00835703    0.00275217   0.000764310   0.000158754   2.25025e-05       0.00000       0.00000       0.00000       0.00000       0.00000       0.00000       0.00000       0.00000       0.00000       0.00000       0.00000       0.00000       0.00000       0.00000
  11  22 3730.8592    1.9289  3.9809 11.8616 -0.0047  0.0838   0.0339   0.2248    0.0541   0.0000   446.1486      -5.81264       34.1153      -20.5371      -13.9815       26.2473       4.47617      -25.5990      -9.00457       12.2922      0.177254     -0.581115     -0.226765    -0.0982882    -0.0216492    -0.0579291     0.0276010    0.00468401  -0.000138215   -0.00141283  -0.000345002   1.56004e-05       0.00000       0.00000       0.00000       0.00000       0.00000       0.00000       0.00000       0.00000       0.00000       0.00000       0.00000       0.00000       0.00000       0.00000       11.4027       14.8079       15.1192       14.5250       13.1223       10.9239       8.63027       6.50957       4.70226       3.18893       1.99712       1.19734      0.691669      0.350099      0.172505     0.0738457     0.0309958     0.0110537    0.00353300   0.000942075   0.000204150   2.98760e-05       0.00000       0.00000       0.00000       0.00000       0.00000       0.00000       0.00000       0.00000       0.00000       0.00000       0.00000       0.00000       0.00000       0.00000
  11  23 3870.7613    1.5291  4.9700 11.6301 -0.0107  0.1045   0.0283   0.2777    0.0521   0.0000   408.8944      -19.8591       47.6309       11.0721       3.88397       1.40083      -20.5416      0.549279       6.24770      -3.75623       1.40953       3.20963     -0.532252     -0.133442     -0.325878      0.102973     0.0421869    -0.0283548   -0.00378666    0.00238989   4.27712e-05   1.87899e-05       0.00000       0.00000       0.00000       0.00000       0.00000       0.00000       0.00000       0.00000       0.00000       0.00000       0.00000       0.00000       0.00000       0.00000       14.9881       18.0167       18.6207       18.1302       16.8124       13.8737       11.2875       8.12147       6.14637       4.13764       2.59211       1.59388      0.881826      0.452580      0.217734     0.0940735     0.0383131     0.0141532    0.00435834    0.00112827   0.000248719   3.41562e-05       0.00000       0.00000       0.00000       0.00000       0.00000       0.00000       0.00000       0.00000       0.00000       0.00000       0.00000       0.00000       0.00000       0.00000
  11  26 4291.7517    0.8914  9.7502 10.6839 -0.0056  0.1985   0.0163   0.5438    0.0447   0.0000   462.0149      0.540057       61.1911       22.2645       32.9939       20.0304      -37.2350      -19.6474       21.7586      -12.7659      -6.05235      -7.25901       1.77853      0.667061      0.487415    -0.0226176    -0.0743486   -0.00908272    0.00567627   0.000829172   0.000617869   0.000124369       0.00000       0.00000       0.00000       0.00000       0.00000       0.00000       0.00000       0.00000       0.00000       0.00000       0.00000       0.00000       0.00000       0.00000       26.7462       33.8728       35.8002       34.1646       31.3067       26.1504       20.2200       16.3785       11.1837       7.88208       5.23167       3.08894       1.79605      0.987964      0.447388      0.217444     0.0812369     0.0285394    0.00908130    0.00241605   0.000471332   6.94792e-05       0.00000       0.00000       0.00000       0.00000       0.00000       0.00000       0.00000       0.00000       0.00000       0.00000       0.00000       0.00000       0.00000       0.00000
  12   9 1949.9873    0.5678  0.4752  9.8087 -0.0054  0.0281   0.0270   0.0621    0.0663   0.0000   433.6853      -3.05701       13.9139     -0.609653       6.01391       1.00773      -2.76593       1.17529      -2.66729     -0.697623     -0.138866      0.838210      0.117399    -0.0640413     0.0771622     -0.106950    0.00696396   -0.00947059   0.000822775   0.000231628  -0.000182871  -9.48475e-05   1.41286e-05  -3.10767e-07       0.00000       0.00000       0.00000       0.00000       0.00000       0.00000       0.00000       0.00000       0.00000       0.00000       0.00000       0.00000       3.17484       4.21314       4.17116       4.09097       4.12184       2.90600       2.88260       1.78528       1.40606      0.974241      0.686179      0.456407      0.243541      0.138747     0.0661723     0.0400240     0.0154128    0.00705019    0.00231657   0.000878727   0.000251861   7.30879e-05   1.89197e-05   2.26277e-06       0.00000       0.00000       0.00000       0.00000       0.00000       0.00000       0.00000       0.00000       0.00000       0.00000       0.00000       0.00000
  12  10 2093.6259    0.7596  0.4579 10.3852 -0.0040  0.0297   0.0371   0.0529    0.0770   0.0000   435.6924      -1.23576       5.51817       3.34710       7.49010      -1.83109      -2.02902    -0.0878813       1.45174      0.829309      0.913122     -0.353792     -0.439312     0.0855488    -0.0400138     0.0787721     0.0169508   -0.00923695   -0.00329188  -0.000745677  -0.000189247   0.000238539   2.86956e-05  -6.90943e-07       0.00000       0.00000       0.00000       0.00000       0.00000       0.00000       0.00000       0.00000       0.00000       0.00000       0.00000       0.00000       3.21174       4.62628       4.63366       3.96026       4.63337       3.07672       3.17459       2.12394       1.57152       1.15755      0.739049      0.520309      0.263594      0.153139     0.0827445     0.0394290     0.0193594    0.00697874    0.00299792    0.00109196   0.000287322   0.000100689   2.26536e-05   2.34394e-06       0.00000       0.00000       0.00000       0.00000       0.00000       0.00000       0.00000       0.00000       0.00000       0.00000       0.00000       0.00000
  12  11 2235.8322    0.9952  0.6555 10.7791 -0.0041  0.0279   0.0389   0.0763    0.0845   0.0000   440.4690     -0.703160       6.93259       1.91526     -0.382383      -6.71315       5.77590      -1.75484      -1.72027      0.480388      0.756555    -0.0722066     -0.522572      0.202899      0.102586    -0.0244619    0.00551475   -0.00481759   -0.00184148  -0.000260294   0.000109158   4.56084e-05   3.74848e-06  -1.07990e-06       0.00000       0.00000       0.00000       0.00000       0.00000       0.00000       0.00000       0.00000       0.00000       0.00000       0.00000       0.00000       3.73895       4.45112       4.36272       4.40877       3.99623       3.59728       2.85591       2.08327       1.59904       1.09809      0.730741      0.462235      0.269248      0.151942     0.0750597     0.0347812     0.0158967    0.00637920    0.00251224   0.000911276   0.000260277   6.31876e-05   1.32601e-05   2.11403e-06       0.00000       0.00000       0.00000       0.00000       0.00000       0.00000       0.00000       0.00000       0.00000       0.00000       0.00000       0.00000
  12  12 2376.3173    1.3529  0.7535 11.3896 -0.0184  0.0348   0.0466   0.0749    0.1229   0.0000   435.0631       2.66494       19.2801      -2.43031      0.585525      -2.61479      -5.96876       3.92958       1.19686     -0.437571     -0.733668    -0.0659020      0.167235     -0.172591     -0.178431     0.0396913    0.00698215   -0.00429657   -0.00572462   0.000904265   4.78593e-05   0.000172963   2.66185e-05  -5.94405e-06       0.00000       0.00000       0.00000       0.00000       0.00000       0.00000       0.00000       0.00000       0.00000       0.00000       0.00000       0.00000       4.03478       6.03881       6.00027       5.76388       5.40090       3.98498       3.68286       2.27673       2.00521       1.10052      0.925948      0.476684      0.323275      0.173826     0.0868808     0.0493540     0.0181008    0.00965345    0.00316317    0.00114083   0.000385921   7.98739e-05   2.46893e-05   3.30192e-06       0.00000       0.00000       0.00000       0.00000       0.00000       0.00000       0.00000       0.00000       0.00000       0.00000       0.00000       0.00000
  12  14 2654.5935    2.2379  0.7806 12.1670 -0.0019  0.0312   0.0747   0.0715    0.1666   0.0000   434.9377       5.01198       16.3022      -6.08327      -3.70484       3.34179      -3.33167       1.60209     0.0479635     -0.520671      0.307458      0.890285     -0.483679     -0.360653    -0.0830879     0.0725195    0.00462590   -0.00843909   -0.00686245    0.00246896  -0.000301093  -4.48842e-05  -1.30291e-05   3.73266e-06       0.00000       0.00000       0.00000       0.00000       0.00000       0.00000       0.00000       0.00000       0.00000       0.00000       0.00000       0.00000       4.41006       5.30356       5.17430       4.79222       4.35351       3.89880       3.61362       2.94012       2.10309       1.40945      0.878365      0.524999      0.308611      0.167063     0.0865759     0.0479567     0.0188777    0.00889664    0.00314630    0.00105809   0.000308463   7.91745e-05   1.66382e-05   2.35823e-06       0.00000       0.00000       0.00000       0.00000       0.00000       0.00000       0.00000       0.00000       0.00000       0.00000       0.00000       0.00000
  12  16 2934.3500    3.4378  0.7060 13.2217 -0.0093  0.0283   0.1193   0.0663    0.0973   0.0000   436.5556      -5.57861       10.4747      0.508648       5.20386     -0.247017      -3.82346     -0.921425      -5.08644      -2.27060     -0.213611      0.194004    -0.0733773      0.194195   -0.00295657     0.0676232    -0.0166846    0.00238760   0.000890280   0.000942574   0.000292549  -5.16665e-05  -3.38760e-05  -1.74581e-06       0.00000       0.00000       0.00000       0.00000       0.00000       0.00000       0.00000       0.00000       0.00000       0.00000       0.00000       0.00000       3.82925       4.75013       4.96757       4.92340       4.40332       3.60028       2.68921       2.17144       1.66236       1.01562      0.696964      0.439260      0.247606      0.151186     0.0765037     0.0390324     0.0174433    0.00679584    0.00231987   0.000914725   0.000281000   6.78784e-05   1.44914e-05   2.16930e-06       0.00000       0.00000       0.00000       0.00000       0.00000       0.00000       0.00000       0.00000       0.00000       0.00000       0.00000       0.00000
  12  17 3073.7730    3.9492  0.7791 13.5012 -0.0013  0.0355   0.1208   0.0647    0.0981   0.0000   436.2354       10.8771       8.63916      -11.9189      -9.54768     -0.471508       2.61083      -6.00566     -0.472425      0.766692     -0.251748      -1.24636      0.208397      0.134399     -0.124804    -0.0474532    -0.0100141    0.00262473   0.000896368   -0.00156218  -0.000156372   0.000123425  -2.97906e-06  -2.66736e-07       0.00000       0.00000       0.00000       0.00000       0.00000       0.00000       0.00000       0.00000       0.00000       0.00000       0.00000       0.00000       4.38898       5.68605       5.16836       5.48565       5.38786       4.70731       3.43716       2.62078       1.72592       1.42409      0.991327      0.647320      0.380377      0.189204     0.0990910     0.0462034     0.0206452    0.00859429    0.00346848    0.00107876   0.000357724   0.000100083   1.98073e-05   3.29053e-06       0.00000       0.00000       0.00000       0.00000       0.00000       0.00000       0.00000       0.00000       0.00000       0.00000       0.00000       0.00000
  12  18 3213.1951    3.6943  0.9173 13.5928  0.0061  0.0413   0.1161   0.0811    0.1018   0.0000   438.9913     -0.132223     -0.123281      -1.60811       23.7737      -1.63557      -10.7166       1.88030      0.413348     -0.935434     -0.873575      0.671932    -0.0497098      0.225727   -0.00971591    -0.0691374    -0.0125341    0.00558361    0.00316311  -0.000159065  -0.000289127   2.96367e-05   2.74645e-05   1.01237e-06       0.00000       0.00000       0.00000       0.00000       0.00000       0.00000       0.00000       0.00000       0.00000       0.00000       0.00000       0.00000       4.56638       7.10252       6.37129       6.65817       6.11909       4.54147       4.44345       2.77090       2.51408       1.35453       1.10663      0.567578      0.384382      0.209934      0.106773     0.0574055     0.0229612     0.0110489    0.00384642    0.00135905   0.000456158   9.25638e-05   3.05111e-05   4.16216e-06       0.00000       0.00000       0.00000       0.00000       0.00000       0.00000       0.00000       0.00000       0.00000       0.00000       0.00000       0.00000
  12  19 3352.5981    3.2661  1.3450 13.2340 -0.0104  0.0505   0.0904   0.1055    0.1018   0.0000   438.6259      0.895605       7.48361       4.83321      -1.95583      -5.96176      -8.74184      -1.67781      -1.77152     -0.556124     0.0423763     -0.741942     -0.652469      0.618284    -0.0880683    -0.0213001    -0.0226856    0.00439272    0.00206287  -0.000696061   0.000599971  -3.52021e-05  -4.69584e-05   4.36234e-07       0.00000       0.00000       0.00000       0.00000       0.00000       0.00000       0.00000       0.00000       0.00000       0.00000       0.00000       0.00000       6.91811       8.21090       6.85545       7.62874       7.92249       7.22361       4.92642       3.56614       2.45766       2.05094       1.57853       1.02371      0.594212      0.293075      0.144277     0.0650923     0.0287275     0.0115989    0.00446817    0.00148135   0.000496966   0.000126572   2.51877e-05   4.31134e-06       0.00000       0.00000       0.00000       0.00000       0.00000       0.00000       0.00000       0.00000       0.00000       0.00000       0.00000       0.00000
  12  20 3492.3055    2.8235  2.1301 12.5336  0.0043  0.0536   0.0591   0.1346    0.0785   0.0000   442.0376       10.0981       10.5111       8.23080       11.6571       9.64466   -0.00302903       2.31148       5.04433       2.08641      0.586416      0.168580     -0.820760      0.142924     0.0571846     0.0340483     0.0322360    -0.0194446   -0.00385018    0.00127554  -0.000488622  -3.97540e-05   1.23786e-05  -5.44778e-06       0.00000       0.00000       0.00000       0.00000       0.00000       0.00000       0.00000       0.00000       0.00000       0.00000       0.00000       0.00000       7.09355       8.93979       9.01307       8.96051       8.11846       6.77695       5.85855       4.22046       3.27418       2.28200       1.41940      0.871834      0.537729      0.304005      0.156383     0.0736071     0.0336188     0.0144308    0.00563589    0.00188001   0.000553822   0.000142398   3.22192e-05   4.48440e-06       0.00000       0.00000       0.00000       0.00000       0.00000       0.00000       0.00000       0.00000       0.00000       0.00000       0.00000       0.00000
  12  21 3632.4922    2.2793  3.2733 11.9322  0.0005  0.0667   0.0399   0.1780    0.0613   0.0000   434.1812      0.855610       29.1640      -6.89424       8.55462       11.0376      -15.4026       1.51745       4.17822      -1.56656      0.358421      0.655799      0.269565      0.150444     -0.240710    0.00620981     0.0492135     0.0201008   -0.00123186   0.000173956    0.00114361  -0.000165552  -3.61255e-05  -9.37255e-06       0.00000       0.00000       0.00000       0.00000       0.00000       0.00000       0.00000       0.00000       0.00000       0.00000       0.00000       0.00000       8.38211       11.0557       11.4931       10.5400       10.4701       8.39201       6.94790       5.29227       3.93359       2.73662       1.81929       1.12798      0.699868      0.371400      0.203213     0.0980971     0.0439974     0.0184065    0.00732378    0.00242521   0.000779310   0.000203571   4.25463e-05   5.43393e-06       0.00000       0.00000       0.00000       0.00000       0.00000       0.00000       0.00000       0.00000       0.00000       0.00000       0.00000       0.00000
  12  22 3772.4597    1.8536  4.6644 11.6456 -0.0056  0.0872   0.0300   0.2233    0.0528   0.0000   429.7290      -17.7015       23.0704       21.3937      -13.7726      -19.4356       3.90219       2.63453      -5.87113      -1.78213       3.95882     -0.633507      0.118452      0.812717      0.215328    -0.0515673    -0.0359423    0.00855594    0.00139498    0.00268147   -0.00118995   0.000356009  -1.49461e-05  -1.60771e-06       0.00000       0.00000       0.00000       0.00000       0.00000       0.00000       0.00000       0.00000       0.00000       0.00000       0.00000       0.00000       11.2108       14.2993       14.9242       14.1822       13.2655       11.1398       9.33383       7.45139       5.19908       3.81608       2.42373       1.58190      0.901467      0.507468      0.271605      0.130035     0.0624682     0.0247862    0.00974992    0.00333286   0.000988611   0.000276421   5.35497e-05   7.29852e-06       0.00000       0.00000       0.00000       0.00000       0.00000       0.00000       0.00000       0.00000       0.00000       0.00000       0.00000       0.00000
  12  23 3912.8488    1.4654  5.8633 11.4221 -0.0090  0.1112   0.0246   0.2872    0.0499   0.0000   428.1193       10.8719       37.2276      -24.8469      -13.2256      -1.93298       1.07001       4.86259      -3.41182       10.9413     -0.221341      -1.88276      -2.14772       1.49005      0.287874    -0.0758043      0.221055     0.0414201    -0.0182268    0.00251252  -0.000497690   0.000646692  -5.55107e-05  -1.15878e-06       0.00000       0.00000       0.00000       0.00000       0.00000       0.00000       0.00000       0.00000       0.00000       0.00000       0.00000       0.00000       14.1686       17.5988       18.5449       18.1442       16.6076       14.4392       11.5456       9.04447       6.75384       4.76626       3.25461       2.00643       1.27496      0.690041      0.381687      0.181630     0.0857093     0.0341721     0.0138066    0.00441118    0.00137652   0.000331431   6.60257e-05   9.29840e-06       0.00000       0.00000       0.00000       0.00000       0.00000       0.00000       0.00000       0.00000       0.00000       0.00000       0.00000       0.00000
  12  24 4053.3375    1.2288  7.2284 11.1275 -0.0058  0.1294   0.0199   0.3678    0.0463   0.0000   398.0799      -5.20895       13.7569      -49.7509       19.7907      -10.4131       31.6410       7.34709      -10.4153       2.41113       2.05421      -4.73307      -1.02239     -0.339250       1.21071      0.240380    -0.0385378     0.0465522   -0.00518600   -0.00534595   -0.00124204   9.89134e-05  -3.19347e-05  -3.04179e-06       0.00000       0.00000       0.00000       0.00000       0.00000       0.00000       0.00000       0.00000       0.00000       0.00000       0.00000       0.00000       16.3421       20.6128       21.8279       21.3446       19.9279       16.6002       13.3373       10.8401       7.85277       5.63688       3.65879       2.37749       1.43782      0.835328      0.434978      0.225352     0.0951554     0.0427267     0.0153785    0.00532961    0.00155850   0.000406620   7.81123e-05   1.08800e-05       0.00000       0.00000       0.00000       0.00000       0.00000       0.00000       0.00000       0.00000       0.00000       0.00000       0.00000       0.00000
  12  25 4193.8343    1.0417  9.1407 10.7583 -0.0133  0.1592   0.0165   0.4587    0.0461   0.0000   431.6154      0.299343       31.2064      -3.90517       39.1249       1.31720       5.64192      -6.75758       3.94925       9.62294      -14.6116    -0.0531818       3.06168     -0.805638     -0.604784      0.170474     -0.189470     -0.135774    0.00638175     0.0212454    0.00273322  -0.000379811   6.54924e-05   1.85894e-05       0.00000       0.00000       0.00000       0.00000       0.00000       0.00000       0.00000       0.00000       0.00000       0.00000       0.00000       0.00000       20.1183       25.1038       26.8597       25.9468       23.8109       20.4716       16.7574       13.0010       9.73629       6.79198       4.67293       2.97733       1.78095       1.03215      0.537030      0.274861      0.121999     0.0528058     0.0192311    0.00669423    0.00197212   0.000479423   9.60626e-05   1.31741e-05       0.00000       0.00000       0.00000       0.00000       0.00000       0.00000       0.00000       0.00000       0.00000       0.00000       0.00000       0.00000
  13   9 1983.8558    0.5916  0.4268 10.1253 -0.0065  0.0283   0.0243   0.0507    0.0668   0.0000   436.1753    -0.0210206       7.56157      0.158206     -0.595479       4.26513      -4.13778       1.83161     -0.103241      0.388082      0.821779     -0.120855      0.189223     0.0891016      0.200327    -0.0185112    -0.0425663   -0.00260736  -6.94088e-05    0.00154915   0.000210716  -9.05308e-06  -3.35193e-06  -8.79501e-06   5.37858e-06   2.78300e-07       0.00000       0.00000       0.00000       0.00000       0.00000       0.00000       0.00000       0.00000       0.00000       0.00000       3.48188       3.82682       4.04922       4.57527       4.06994       2.88738       2.73272       2.60945       1.69226       1.10217      0.801495      0.586812      0.354798      0.169705     0.0987232     0.0620411     0.0346976     0.0158202    0.00592908    0.00221195   0.000709223   0.000222025   6.90486e-05   1.87939e-05   3.52029e-06   4.95404e-07       0.00000       0.00000       0.00000       0.00000       0.00000       0.00000       0.00000       0.00000       0.00000       0.00000
  13  10 2128.4570    0.8025  0.5988 10.2101 -0.0009  0.0256   0.0274   0.0585    0.0829   0.0000   438.9656      -3.69988       14.9069      0.377468       3.55100      -2.24183      -3.99294      -1.73308     -0.496448     -0.131394      0.723459      0.247631   -0.00903961     0.0242873    -0.0773928    -0.0642383     0.0207251  -0.000772191    0.00214422    0.00169256  -0.000410845  -0.000144829   0.000104048  -1.41641e-05   1.11058e-06  -2.81422e-07       0.00000       0.00000       0.00000       0.00000       0.00000       0.00000       0.00000       0.00000       0.00000       0.00000       2.83041       3.44764       3.76958       3.82481       3.52508       2.83585       2.57689       1.90356       1.48147       1.03010      0.767854      0.447146      0.289400      0.184519     0.0991357     0.0545367     0.0250673     0.0127076    0.00537979    0.00226234   0.000732806   0.000252129   7.43080e-05   1.71447e-05   3.88911e-06   4.92478e-07       0.00000       0.00000       0.00000       0.00000       0.00000       0.00000       0.00000       0.00000       0.00000       0.00000
  13  11 2271.1530    1.1127  0.7286 10.6806 -0.0171  0.0267   0.0387   0.0713    0.0927   0.0000   436.0473      0.668714       14.9698       2.41040      -4.98220     -0.966842      -6.19591       1.50458      -1.09043     -0.862820     -0.384784      0.732807      0.593856    -0.0919278    -0.0225673    0.00570372    -0.0382457   -0.00547956    0.00493995    0.00243761   -0.00184273  -0.000467039  -3.44255e-05  -1.31316e-05   4.17124e-06  -1.15872e-07       0.00000       0.00000       0.00000       0.00000       0.00000       0.00000       0.00000       0.00000       0.00000       0.00000       3.30825       4.22650       4.26500       4.24304       4.05057       3.30770       2.78026       2.06594       1.62239       1.21424      0.749393      0.514575      0.319763      0.192646      0.110671     0.0564506     0.0260541     0.0127705    0.00495536    0.00208012   0.000803300   0.000246155   6.81366e-05   1.85345e-05   3.93005e-06   5.08125e-07       0.00000       0.00000       0.00000       0.00000       0.00000       0.00000       0.00000       0.00000       0.00000       0.00000
  13  12 2411.7813    1.4617  0.8215 11.4107 -0.0212  0.0334   0.0484   0.0768    0.1105   0.0000   443.0680      -9.43677       10.8247      -8.24372       2.40727       3.87998      -2.17894       4.57766      -1.25917      0.581709      -1.74199       1.37201      -1.43452     0.0194288    -0.0531681    -0.0446298    0.00146410    0.00592671   -0.00288051   -0.00309032   0.000361898   3.44496e-05  -2.49340e-05   1.73252e-05  -2.69220e-07   3.63573e-07       0.00000       0.00000       0.00000       0.00000       0.00000       0.00000       0.00000       0.00000       0.00000       0.00000       3.61767       5.11393       4.90236       5.07437       4.27832       4.05546       3.40955       2.69491       2.04160       1.48580       1.05997      0.590061      0.450278      0.210649      0.146554     0.0621647     0.0387189     0.0138837    0.00782052    0.00264804    0.00122417   0.000293497   0.000108849   2.31996e-05   5.27575e-06   8.01630e-07       0.00000       0.00000       0.00000       0.00000       0.00000       0.00000       0.00000       0.00000       0.00000       0.00000
  13  14 2691.6419    2.3148  1.0120 12.1645  0.0004  0.0369   0.0740   0.0919    0.2015   0.0000   438.5914    -0.0505501       11.1313      -7.91537       2.31888     -0.755171    -0.0618909       1.88989       2.10104      0.728518      0.811588     -0.770482     -0.626004      0.505412      0.228657     0.0264291    -0.0142912     0.0141146    0.00165235  -0.000513189    0.00136942  -0.000686044  -0.000145598  -3.34599e-05   4.43116e-06   1.00837e-06       0.00000       0.00000       0.00000       0.00000       0.00000       0.00000       0.00000       0.00000       0.00000       0.00000       3.70099       5.69844       4.93708       5.74274       4.47368       4.62132       3.39752       2.86432       2.09691       1.60497       1.06257      0.703447      0.447983      0.261975      0.149527     0.0750473     0.0407443     0.0161844    0.00827461    0.00297271    0.00121238   0.000382145   0.000112080   2.66240e-05   5.21064e-06   1.02252e-06       0.00000       0.00000       0.00000       0.00000       0.00000       0.00000       0.00000       0.00000       0.00000       0.00000
  13  15 2832.1703    3.1149  0.6947 12.8495 -0.0158  0.0397   0.1042   0.0602    0.1705   0.0000   435.6135      -3.80181       6.97320      -5.06578       5.90231      -1.52372      0.106787       1.17752       1.53820      -1.13240      0.380189     -0.259837      0.309580     -0.149594     -0.180459     0.0546970     0.0430893    0.00649447    0.00105525   -0.00213341   -0.00104793   0.000621371   0.000209497  -5.54287e-05  -8.07945e-06   1.98423e-07       0.00000       0.00000       0.00000       0.00000       0.00000       0.00000       0.00000       0.00000       0.00000       0.00000       5.35997       5.96185       5.70387       5.59776       5.94110       4.49531       3.91330       3.42271       2.91101       2.11152       1.16243      0.652635      0.431538      0.285295      0.179358     0.0891890     0.0394143     0.0171946    0.00647116    0.00251501   0.000941903   0.000275560   8.40343e-05   2.48731e-05   4.99163e-06   5.72674e-07       0.00000       0.00000       0.00000       0.00000       0.00000       0.00000       0.00000       0.00000       0.00000       0.00000
  13  17 3112.4242    3.8858  0.8493 13.6585 -0.0115  0.0310   0.1244   0.0786    0.0995   0.0000   445.8729      -1.68840       13.5510      -4.44534       6.51738      -10.4944       2.32958       4.65652      -1.72592      0.418505      -1.09800     -0.359685    -0.0942616      0.182593     -0.173957    -0.0291951     0.0613199    0.00725856   -0.00186302  -0.000270453  -2.84821e-05   0.000590007  -0.000174103  -1.31168e-05   3.74570e-06   3.06907e-07       0.00000       0.00000       0.00000       0.00000       0.00000       0.00000       0.00000       0.00000       0.00000       0.00000       4.16701       5.06332       5.01251       4.73228       4.67115       4.30118       3.45601       2.49559       1.87331       1.32673       1.02089      0.647473      0.411593      0.225578      0.118056     0.0601865     0.0293110     0.0128360    0.00565096    0.00226132   0.000818474   0.000272666   8.60794e-05   1.84073e-05   4.00653e-06   5.44519e-07       0.00000       0.00000       0.00000       0.00000       0.00000       0.00000       0.00000       0.00000       0.00000       0.00000
  13  18 3252.3082    3.6772  1.1801 13.5099 -0.0023  0.0438   0.1037   0.0959    0.1105   0.0000   438.7756       5.15135       5.28763       4.59777       3.46551      -4.18674      -4.28742      -2.20691      -4.37990      -1.43822       2.11883      0.426898    -0.0887129     -0.209131    -0.0577944    0.00774632  -0.000262338    -0.0116002     0.0103410   -0.00304586  -0.000355910  -0.000285956  -5.76514e-05   1.36226e-05   6.51873e-06  -1.59943e-06       0.00000       0.00000       0.00000       0.00000       0.00000       0.00000       0.00000       0.00000       0.00000       0.00000       4.75037       6.63825       6.72437       6.84384       6.43994       5.06888       4.39429       3.37424       2.47064       1.74572       1.21050      0.858398      0.509925      0.292874      0.172737     0.0860804     0.0483306     0.0209281    0.00971954    0.00335228    0.00135521   0.000424388   0.000122654   3.34942e-05   6.97765e-06   9.76556e-07       0.00000       0.00000       0.00000       0.00000       0.00000       0.00000       0.00000       0.00000       0.00000       0.00000
  13  19 3392.3671    3.1481  1.6263 12.8885  0.0019  0.0456   0.0735   0.1092    0.0895   0.0000   439.2934      -8.69173      -1.66853      -4.84314      -4.00824      -7.55155       4.58684      -3.35510      -4.21975      -2.49013       1.86206     -0.845530     -0.743816     -0.179224      0.190663     0.0852240     -0.105873    -0.0349671    -0.0233876  -0.000988400    0.00245402  -0.000261700  -0.000258582   1.50624e-05   4.30022e-06  -3.40537e-07       0.00000       0.00000       0.00000       0.00000       0.00000       0.00000       0.00000       0.00000       0.00000       0.00000       5.00780       6.91351       6.73064       6.83830       6.16736       5.85755       4.36984       3.90355       2.74610       2.01314       1.43728      0.896458      0.576422      0.334997      0.185388     0.0946202     0.0504357     0.0202120     0.0102492    0.00372319    0.00142906   0.000471682   0.000152260   3.62876e-05   6.61298e-06   1.09037e-06       0.00000       0.00000       0.00000       0.00000       0.00000       0.00000       0.00000       0.00000       0.00000       0.00000
  13  20 3532.4660    2.6706  2.3031 12.4131 -0.0034  0.0534   0.0529   0.1344    0.0709   0.0000   430.9422      -5.03311       14.7089       3.51320      -10.7098       1.77622      -6.51686      -4.51277      -4.33781      -4.36813      -1.96702     -0.918274    -0.0673156     -0.246832      0.495488     0.0598550    -0.0458438  -0.000573875    0.00513736   -0.00294164   -0.00195595   0.000210884   0.000169613  -1.93854e-06  -8.80024e-06  -8.39148e-07       0.00000       0.00000       0.00000       0.00000       0.00000       0.00000       0.00000       0.00000       0.00000       0.00000       5.91301       8.05917       7.98047       8.33706       7.50485       6.55013       5.44153       4.38496       3.36411       2.29322       1.70844       1.03716      0.685664      0.397570      0.221976      0.118400     0.0605362     0.0266752     0.0122560    0.00479956    0.00172694   0.000569825   0.000178868   4.01774e-05   8.49041e-06   1.22000e-06       0.00000       0.00000       0.00000       0.00000       0.00000       0.00000       0.00000       0.00000       0.00000       0.00000
  13  21 3672.9917    2.1439  3.5399 11.8963 -0.0077  0.0717   0.0365   0.1753    0.0573   0.0000   457.3427       6.62447       26.5085      -6.39810      -3.12147      -7.92233       3.99220       7.67484      -4.80381      -4.68816      -1.08922      -1.28414      0.897056      0.957491     -0.385492    -0.0136388    -0.0160214     0.0698578    -0.0109518    0.00240760    0.00510414   0.000224620  -0.000531270   0.000105209   6.35064e-06  -8.45463e-07       0.00000       0.00000       0.00000       0.00000       0.00000       0.00000       0.00000       0.00000       0.00000       0.00000       8.14374       11.1012       10.8868       10.9644       10.1736       9.09109       7.42671       6.16278       4.59077       3.45189       2.21967       1.51658      0.916486      0.552624      0.321515      0.156334     0.0859211     0.0343364     0.0173842    0.00597071    0.00251944   0.000796267   0.000228871   6.06356e-05   1.13647e-05   1.66254e-06       0.00000       0.00000       0.00000       0.00000       0.00000       0.00000       0.00000       0.00000       0.00000       0.00000
  13  22 3813.5335    1.6963  4.9890 11.5171 -0.0081  0.0886   0.0263   0.2291    0.0515   0.0000   426.6511      -19.7088       7.27863       26.0894      -6.27508      -4.93262      -14.0067      -9.00032       13.6905      -3.97602     -0.174351      -3.57802      -1.71555      0.235303      0.134806     0.0414179     0.0846126     -0.143944    -0.0103473     0.0176275    0.00108139   -0.00180360  -1.04533e-05  -3.37999e-05   7.91117e-06  -2.09834e-06       0.00000       0.00000       0.00000       0.00000       0.00000       0.00000       0.00000       0.00000       0.00000       0.00000       10.3223       13.5992       14.1422       14.1652       12.4652       11.5018       9.41130       7.39826       5.73186       4.09197       2.84161       1.91084       1.17681      0.718318      0.388195      0.224832     0.0997122     0.0550518     0.0201924    0.00943996    0.00312031    0.00109447   0.000298004   7.05351e-05   1.37672e-05   1.96353e-06       0.00000       0.00000       0.00000       0.00000       0.00000       0.00000       0.00000       0.00000       0.00000       0.00000
  13  23 3954.3452    1.4096  6.8205 11.1983 -0.0020  0.1117   0.0213   0.3039    0.0492   0.0000   420.1830       8.97559       12.9524      -4.64101       5.17352      -1.36015       5.95366      -15.3592      -3.10992      -2.90781       2.65844      -1.79747     -0.355416     -0.635892       1.00158      0.308520    -0.0588484   -0.00314187     0.0415684    0.00896120   0.000862222  -0.000390173   5.79807e-05  -2.64806e-05  -3.70530e-05  -1.64254e-06       0.00000       0.00000       0.00000       0.00000       0.00000       0.00000       0.00000       0.00000       0.00000       0.00000       13.2914       16.7557       17.5754       17.3076       16.3241       14.4612       11.8787       9.36843       7.09172       5.23633       3.66357       2.40745       1.55261      0.913624      0.510292      0.273549      0.140532     0.0610377     0.0281497     0.0111128    0.00404512    0.00129650   0.000372983   8.87243e-05   1.70597e-05   2.28289e-06       0.00000       0.00000       0.00000       0.00000       0.00000       0.00000       0.00000       0.00000       0.00000       0.00000
  13  25 4236.1791    0.9481  9.4185 10.8326 -0.0122  0.1670   0.0164   0.4774    0.0429   0.0000   434.6377      -14.3728       20.0556       45.5832      -4.17467       1.14262      -6.68213      -1.56074      0.618555       1.48420       6.99896     -0.923018       3.12061      -1.36197     -0.993210     -0.383796     -0.809974     0.0697938     0.0860016    -0.0135799  -0.000112020   -0.00368679   0.000181349   0.000193272  -2.83112e-05  -1.91090e-06       0.00000       0.00000       0.00000       0.00000       0.00000       0.00000       0.00000       0.00000       0.00000       0.00000       19.3981       24.8176       26.3963       26.0648       24.0653       21.3744       17.7722       13.9915       10.6861       7.90604       5.47914       3.68298       2.31849       1.42132      0.779509      0.435028      0.207672      0.102680     0.0419254     0.0180457    0.00619618    0.00206322   0.000563782   0.000136481   2.59906e-05   3.51369e-06       0.00000       0.00000       0.00000       0.00000       0.00000       0.00000       0.00000       0.00000       0.00000       0.00000
  14  11 2305.7362    1.1605  0.6691 10.8822 -0.0072  0.0311   0.0374   0.0602    0.0869   0.0000   438.9572       7.13709       13.9279      -3.95704      -6.09557      0.760407       2.23601       1.16442      0.462997       1.96281       1.02105      -1.32872     -0.127172      0.568824    -0.0849214     -0.194357   -0.00447284     0.0501114   -0.00432909   -0.00266350  -0.000183951  -0.000131037  -0.000211929  -3.15276e-05   2.90035e-06   1.68187e-05  -2.20041e-06   6.87819e-08       0.00000       0.00000       0.00000       0.00000       0.00000       0.00000       0.00000       0.00000       3.72138       4.68276       5.37045       4.81852       4.12496       3.93026       3.43738       2.58133       2.18282       1.54554       1.01319      0.704020      0.415391      0.255408      0.145332     0.0876545     0.0405291     0.0209159     0.0115259    0.00407783    0.00202644   0.000811488   0.000293184   9.33730e-05   2.21867e-05   5.26200e-06   1.06952e-06   1.30524e-07       0.00000       0.00000       0.00000       0.00000       0.00000       0.00000       0.00000       0.00000
  14  12 2446.6062    1.5438  0.8127 11.4530 -0.0002  0.0287   0.0460   0.0661    0.0959   0.0000   442.5529      -8.33231       10.5579     -0.210446       9.80604       2.63916     -0.111628      0.517069       1.98814       4.35373       2.31777     -0.567275    -0.0454016      0.180249      0.201206     0.0693418      0.102696     0.0208407   -0.00743766   -0.00940872   0.000442320   0.000612240  -0.000239678  -0.000111402  -1.21842e-05   9.18096e-06  -8.85585e-07   9.84161e-08       0.00000       0.00000       0.00000       0.00000       0.00000       0.00000       0.00000       0.00000       3.22570       4.09597       4.35586       4.13523       3.93384       3.42726       2.97727       2.44237       1.98572       1.36132       1.01403      0.664476      0.411660      0.260592      0.155441     0.0810334     0.0476511     0.0240499    0.00999505    0.00548963    0.00195852   0.000725742   0.000273086   8.74530e-05   2.37614e-05   5.33804e-06   1.08298e-06   1.33877e-07       0.00000       0.00000       0.00000       0.00000       0.00000       0.00000       0.00000       0.00000
  14  13 2587.2693    1.9923  0.8350 12.1821 -0.0003  0.0331   0.0588   0.0687    0.0934   0.0000   432.2742      0.362415       17.3401      0.664223       2.12914      -1.10092       2.33815   3.35271e-05      -5.18565      0.520943   -0.00117028     0.0164701     0.0431510     0.0385091    -0.0300044     -0.126572     0.0123857    -0.0351033    -0.0154129    0.00626011   0.000255465  -0.000109877  -0.000300012   2.49771e-05  -1.69244e-05  -4.79277e-06   2.79999e-06  -9.47701e-08       0.00000       0.00000       0.00000       0.00000       0.00000       0.00000       0.00000       0.00000       3.54159       4.77301       4.97875       5.06843       4.62203       4.02058       3.28033       2.70889       2.15671       1.44613       1.08676      0.763664      0.454032      0.331238      0.165548      0.101113     0.0577142     0.0295086     0.0132175    0.00622022    0.00255674   0.000909505   0.000304236   0.000110482   2.71257e-05   6.44551e-06   1.28281e-06   1.76523e-07       0.00000       0.00000       0.00000       0.00000       0.00000       0.00000       0.00000       0.00000
  14  15 2869.2247    3.3952  0.6343 13.0969 -0.0018  0.0298   0.1376   0.0647    0.1628   0.0000   436.1010       3.67698       10.9288       1.13493       1.99779       1.56031       6.83640      -2.13527      -1.36047      -1.20873       1.49209      0.804458      0.506988     -0.409309     -0.193436     0.0385599     0.0103471    -0.0120268    0.00252146   -0.00348873   -0.00260603   0.000964203   7.92701e-05  -5.61205e-05   8.92776e-06  -4.11677e-06   1.37285e-06   1.48541e-07       0.00000       0.00000       0.00000       0.00000       0.00000       0.00000       0.00000       0.00000       3.57399       3.91861       4.31975       4.63874       4.36053       3.16545       3.04552       2.68064       1.92421       1.34320      0.958878      0.680575      0.441212      0.251768      0.148766     0.0847134     0.0481362     0.0257983     0.0127506    0.00528425    0.00204258   0.000714333   0.000233241   6.78301e-05   2.00429e-05   5.03131e-06   9.55862e-07   1.14885e-07       0.00000       0.00000       0.00000       0.00000       0.00000       0.00000       0.00000       0.00000
  14  16 3010.0712    3.7736  0.7034 13.6266 -0.0024  0.0307   0.1256   0.0616    0.1166   0.0000   438.9116      -1.91742       4.96279      -4.51385      -2.79053      -4.44937      -6.57439      -3.81803       1.59773       1.69345     -0.972346      0.544514      0.205914     0.0150249     0.0186793    -0.0302241     0.0152231   -0.00829972    0.00582185   0.000568242   -0.00270255   0.000693060   0.000185424   4.17196e-06  -2.82397e-05   1.08926e-05   7.28901e-07   8.34339e-08       0.00000       0.00000       0.00000       0.00000       0.00000       0.00000       0.00000       0.00000       3.37055       4.69576       4.44620       4.27121       4.28066       3.43737       3.36739       2.40929       2.12898       1.43207       1.05924      0.679704      0.417252      0.283493      0.148612     0.0943527     0.0446695     0.0232180     0.0115380    0.00462109    0.00209616   0.000799485   0.000243676   8.90393e-05   2.18779e-05   5.43837e-06   1.34217e-06   1.55531e-07       0.00000       0.00000       0.00000       0.00000       0.00000       0.00000       0.00000       0.00000
  14  17 3150.5170    3.7842  0.8247 13.6632  0.0008  0.0346   0.1140   0.0688    0.1167   0.0000   436.4013       4.67685       19.9736      -5.09390      -9.52441     -0.718785       4.21724     -0.801730     -0.341401      0.324342       2.17144     -0.875922     -0.642353     -0.114272      0.352654     0.0510835     -0.132317    -0.0295339     0.0115997   -0.00288663  -0.000988798  -0.000477104   0.000412578   0.000143585  -8.60534e-06  -8.46524e-06   7.28090e-07   3.81965e-07       0.00000       0.00000       0.00000       0.00000       0.00000       0.00000       0.00000       0.00000       3.35079       4.86195       4.46714       5.22158       3.83586       4.37307       3.10820       2.90984       2.00010       1.60275       1.07739      0.777062      0.498796      0.282143      0.187623     0.0877793     0.0547187     0.0227077     0.0136087    0.00488391    0.00249766   0.000770335   0.000354781   9.43561e-05   2.86318e-05   6.65342e-06   1.09859e-06   2.30474e-07       0.00000       0.00000       0.00000       0.00000       0.00000       0.00000       0.00000       0.00000
  14  18 3290.8627    3.4065  1.1369 13.5960 -0.0189  0.0387   0.0966   0.0971    0.1060   0.0000   432.6225       5.23808       13.6888       5.04630      -1.42605      -6.79800       6.72055      0.943250     0.0838158       1.66836     -0.542192      -2.22984      0.214394      0.740049   -0.00786575    -0.0159676    0.00570439     0.0389986     0.0155520    0.00246359  -0.000446638   -0.00113054  -0.000417536  -5.03316e-05   1.07050e-05   2.81002e-06  -1.99652e-06  -1.03014e-07       0.00000       0.00000       0.00000       0.00000       0.00000       0.00000       0.00000       0.00000       4.07101       5.41529       5.92848       5.75075       5.36159       4.41171       4.05194       3.12717       2.33375       1.86720       1.18365      0.867785      0.570178      0.328702      0.205735      0.104944     0.0656054     0.0323008     0.0145570    0.00683971    0.00277775    0.00105467   0.000396394   0.000104285   3.11908e-05   8.15955e-06   1.51525e-06   1.90063e-07       0.00000       0.00000       0.00000       0.00000       0.00000       0.00000       0.00000       0.00000
  14  19 3431.4610    2.9210  1.9042 12.7738  0.0004  0.0477   0.0622   0.1208    0.0801   0.0000   445.4479      -10.1985       8.79513       8.01629     -0.312783      -9.31848      -1.39262      0.526575      -1.86498      -1.40205      0.966911    -0.0669845    -0.0280390     -0.831751      0.278525      0.121063     0.0595479     0.0102535    -0.0119670    0.00749440    0.00387413  -5.25317e-05  -0.000167350  -0.000170308   2.72393e-05   3.83050e-06  -1.25580e-06  -2.55955e-07       0.00000       0.00000       0.00000       0.00000       0.00000       0.00000       0.00000       0.00000       5.02007       6.97057       6.99239       7.00676       6.50300       5.66319       4.74459       4.07910       3.00124       2.27645       1.58306       1.06874      0.691509      0.428073      0.251628      0.142917     0.0763483     0.0394759     0.0181129    0.00838107    0.00333475    0.00131012   0.000445070   0.000141473   4.02288e-05   1.00044e-05   1.83882e-06   2.60688e-07       0.00000       0.00000       0.00000       0.00000       0.00000       0.00000       0.00000       0.00000
  14  20 3572.1805    2.4410  2.5340 12.4095  0.0007  0.0592   0.0464   0.1428    0.0651   0.0000   440.1778       11.1253      -1.61847       9.85985      -3.76508      -14.2505      -5.36146       5.86584      -5.70269       1.25364       1.56353       2.63592      -2.12223     -0.192579      0.358137    -0.0487533    -0.0941179     0.0712572    0.00938725    -0.0231228    0.00216192    0.00186133  -7.69038e-05  -0.000197684   0.000135204   2.58587e-06   2.72831e-08  -1.05407e-07       0.00000       0.00000       0.00000       0.00000       0.00000       0.00000       0.00000       0.00000       6.00408       8.01682       8.36222       8.42886       7.55844       7.11293       5.87984       5.01875       3.76361       2.85642       2.03991       1.39603      0.892559      0.544459      0.360244      0.178631      0.105316     0.0525161     0.0232611     0.0119907    0.00455453    0.00171928   0.000652052   0.000188641   5.48496e-05   1.24762e-05   2.25931e-06   3.28553e-07       0.00000       0.00000       0.00000       0.00000       0.00000       0.00000       0.00000       0.00000
  14  21 3713.1751    1.9998  3.9820 11.7993 -0.0033  0.0740   0.0319   0.1892    0.0553   0.0000   435.5707      -3.48645       42.2658      -22.4850       7.58097       12.7426       15.1511      -13.6526      -1.39334       4.78826       2.32529      -1.61289      0.683563     -0.817758     0.0102387    -0.0848356     0.0283596    -0.0157569    -0.0428724   -0.00300330    0.00671218   -0.00153772  -0.000198761   0.000100841   3.73880e-05   1.11143e-05   1.06653e-08  -1.81707e-07       0.00000       0.00000       0.00000       0.00000       0.00000       0.00000       0.00000       0.00000       7.74082       10.2171       10.7822       10.6771       9.97549       8.91514       7.51617       6.12606       4.98713       3.59831       2.56679       1.72814       1.14782      0.698598      0.428581      0.247080      0.127646     0.0685520     0.0309821     0.0144498    0.00560216    0.00229874   0.000782192   0.000249525   6.89050e-05   1.54764e-05   2.97709e-06   3.88220e-07       0.00000       0.00000       0.00000       0.00000       0.00000       0.00000       0.00000       0.00000
  14  22 3854.0182    1.6531  5.7137 11.3364 -0.0089  0.0906   0.0235   0.2477    0.0506   0.0000   427.5248       6.42101      -8.72992       5.59354       14.0043      -2.29143       14.3557       7.24067      -1.48669      -6.01041       4.27107      -2.49609      0.612066      0.752567     -0.306042     -0.376197     -0.211754     0.0420064     0.0688514    -0.0149988   -0.00971781    0.00522508  -0.000237116   0.000417807   1.43887e-05  -3.30121e-05  -4.85015e-08   9.92038e-08       0.00000       0.00000       0.00000       0.00000       0.00000       0.00000       0.00000       0.00000       9.77161       12.3809       13.4854       12.8538       12.6558       11.0866       9.48501       7.69249       5.98923       4.36337       3.28759       2.17919       1.42720      0.911928      0.530106      0.301744      0.159200     0.0814369     0.0378423     0.0176351    0.00711422    0.00273712   0.000933502   0.000306089   8.49297e-05   1.93288e-05   3.66728e-06   4.40376e-07       0.00000       0.00000       0.00000       0.00000       0.00000       0.00000       0.00000       0.00000
  14  23 3995.3928    1.3493  6.9867 11.0872 -0.0078  0.1111   0.0195   0.3046    0.0476   0.0000   432.7868       7.50409       14.6268       10.0425      -4.81698       9.27789       7.35009      -11.0802       1.05248      0.591231       6.34953      -2.93998      -3.21751       1.59311      0.244752    -0.0934553     -0.140187    0.00232840    -0.0832784    -0.0132120   0.000847955   -0.00431257    0.00180277   0.000488701  -0.000101850  -6.57437e-05  -4.24780e-06   7.57449e-07       0.00000       0.00000       0.00000       0.00000       0.00000       0.00000       0.00000       0.00000       11.5259       15.2751       16.1679       16.2088       14.5950       13.6357       11.2587       9.49018       7.54609       5.45710       3.92238       2.73060       1.77026       1.08817      0.656507      0.373321      0.197089      0.107676     0.0474488     0.0234548    0.00865952    0.00354511    0.00120899   0.000387317   0.000105582   2.37504e-05   4.42006e-06   6.08516e-07       0.00000       0.00000       0.00000       0.00000       0.00000       0.00000       0.00000       0.00000
  14  24 4136.5902    1.0677  9.2588 10.9038 -0.0040  0.1546   0.0170   0.4306    0.0437   0.0000   420.1621       41.5335       4.37424      -23.8224       48.9446       52.0330       23.0453      -18.2116       7.69705      -8.07577      -1.06446      -1.32372       2.29057       1.78707     -0.716759      0.108273    -0.0982992      0.126212      0.255844    -0.0353599    -0.0482488  -0.000528263    0.00535110  -0.000210457  -0.000229185   6.34754e-05  -4.85325e-06   7.80710e-07       0.00000       0.00000       0.00000       0.00000       0.00000       0.00000       0.00000       0.00000       16.1483       20.6679       23.0998       22.3076       21.4040       18.6250       15.8676       12.8914       10.2295       7.43354       5.47507       3.74166       2.47610       1.59627      0.945324      0.544551      0.299459      0.152090     0.0720999     0.0325500     0.0136223    0.00510262    0.00177019   0.000552527   0.000147887   3.33008e-05   6.23399e-06   7.60580e-07       0.00000       0.00000       0.00000       0.00000       0.00000       0.00000       0.00000       0.00000
  14  25 4277.9274    0.8860  9.8907 10.7697 -0.0048  0.1711   0.0162   0.4961    0.0430   0.0000   411.5105      -23.7930       55.2831      -7.04426      -1.06793       15.4479      -18.6996      -3.49454       18.1336     0.0728139      -2.96622      -2.87395       1.47823       4.85134     -0.823663     -0.918749      0.120626     0.0744112     -0.131410    0.00315622     0.0259275   -0.00339858   0.000897339   0.000305542   0.000171262   1.49166e-05  -8.93533e-06  -1.07990e-07       0.00000       0.00000       0.00000       0.00000       0.00000       0.00000       0.00000       0.00000       18.8653       23.4326       25.8932       25.0061       23.5275       21.3587       17.9640       14.8018       11.5373       8.62444       6.22304       4.29196       2.79997       1.77045       1.07798      0.598700      0.333718      0.168852     0.0799186     0.0368332     0.0149001    0.00559306    0.00196972   0.000598624   0.000161385   3.61893e-05   6.50294e-06   8.28716e-07       0.00000       0.00000       0.00000       0.00000       0.00000       0.00000       0.00000       0.00000
  14  28 4703.0062    0.4214 14.9091 10.3304 -0.0271  0.4880   0.0103   1.0945    0.0300   0.0000   495.2796       110.096       123.267      -81.4256       8.45999       58.8797       116.528      -61.9668      -42.0865      -9.17609       26.6139       2.11099      -21.4035       5.65230       4.05612      -1.77947      -1.67130      0.452178      0.552339     -0.197950   -0.00502034     0.0166411    0.00155518   0.000662825  -0.000102327  -0.000263770   1.36661e-05  -1.58644e-06       0.00000       0.00000       0.00000       0.00000       0.00000       0.00000       0.00000       0.00000       50.2358       66.4201       70.9926       68.2064       67.2704       58.6314       50.9689       42.9273       32.9779       25.4899       18.1967       12.7374       8.40569       5.39480       3.31242       1.92766       1.06605      0.562922      0.267722      0.123005     0.0488081     0.0181852    0.00604155    0.00181989   0.000488976   0.000114410   2.02973e-05   2.53758e-06       0.00000       0.00000       0.00000       0.00000       0.00000       0.00000       0.00000       0.00000
  15   9 2049.5551    0.6387  0.5454 10.2391 -0.0088  0.0290   0.0260   0.0596    0.0754   0.0000   437.0866    -0.0684058       18.1363       2.39100      -7.00456      -2.09439      -3.73176       1.82263      0.482022      -1.00682     -0.725029       1.83400     -0.341402     -0.264558      0.197618     0.0131131    -0.0138687     0.0168763     0.0124640    0.00416220    0.00249610   0.000729709   0.000665811  -6.04830e-05  -7.57110e-05  -2.85934e-05  -1.16684e-06   7.65308e-07   5.67835e-07   9.72043e-09       0.00000       0.00000       0.00000       0.00000       0.00000       0.00000       3.61365       4.71697       4.35037       3.55273       3.55417       3.31383       3.37458       2.92022       2.36008       1.77844       1.27150      0.907817      0.543549      0.327268      0.189826      0.103578     0.0595856     0.0272455     0.0148203    0.00717828    0.00284741    0.00135137   0.000513218   0.000174521   6.57830e-05   1.95346e-05   5.41413e-06   1.32587e-06   2.57038e-07   3.14472e-08       0.00000       0.00000       0.00000       0.00000       0.00000       0.00000
  15  10 2195.7308    0.8758  0.6027 10.8302 -0.0135  0.0243   0.0318   0.0619    0.0673   0.0000   437.8807      -1.76244       16.4816       1.24155      0.554809     -0.766885      -2.03207    -0.0898320      -1.36025       1.34730      0.162226     -0.111497       1.23646     -0.194008     -0.219863    0.00536627      0.108672    -0.0648374    -0.0285840   -0.00799741   -0.00103226    0.00138065  -0.000673201  -5.88720e-05  -0.000102001   2.70372e-05   2.00582e-06   3.88661e-07   2.47332e-07  -8.27069e-08       0.00000       0.00000       0.00000       0.00000       0.00000       0.00000       2.32804       2.96049       3.24840       3.24635       3.05490       2.68862       2.37275       1.91502       1.54484       1.14465      0.820587      0.590104      0.408440      0.257581      0.160098     0.0844841     0.0529494     0.0302333     0.0146251    0.00689366    0.00311576    0.00139583   0.000523311   0.000190290   6.74190e-05   1.89611e-05   5.20318e-06   1.20634e-06   2.27975e-07   2.97111e-08       0.00000       0.00000       0.00000       0.00000       0.00000       0.00000
  15  11 2339.4783    1.2557  0.7806 11.1858 -0.0077  0.0307   0.0364   0.0644    0.0830   0.0000   437.1782      -3.88358       11.9736      -4.57016      -1.98948      -3.70774       2.42388      -2.14836      0.850977     0.0330031     0.0965053       1.83084     -0.210296      0.108246     -0.108639     0.0917739    -0.0476692    -0.0380447     0.0187335   -0.00155145    0.00323108   0.000986202   0.000713518   0.000397067  -1.42549e-05  -1.55139e-05  -5.11537e-06  -1.90682e-07  -6.53662e-08  -1.68065e-08       0.00000       0.00000       0.00000       0.00000       0.00000       0.00000       3.02553       4.10998       4.04907       4.59868       3.56087       3.64768       2.89576       2.53508       1.91671       1.51313       1.00479      0.735683      0.470883      0.319700      0.172800      0.104689     0.0583891     0.0342733     0.0159648    0.00827723    0.00319970    0.00164096   0.000602153   0.000240929   7.19757e-05   2.32358e-05   5.53237e-06   1.38159e-06   2.34656e-07   4.50096e-08       0.00000       0.00000       0.00000       0.00000       0.00000       0.00000
  15  13 2622.3597    2.2081  0.7702 12.3287  0.0013  0.0278   0.0696   0.0686    0.0884   0.0000   436.2277      -4.33968       10.8691       5.02048       1.56741      -5.44478      -7.45005      -3.25335     -0.943102      0.201857    -0.0398130      0.628057     -0.227775      0.201843     0.0832874     0.0604943    -0.0800421    -0.0499388     0.0208816    0.00132876   0.000540679  -4.96504e-05   0.000819185   0.000305782  -0.000145451  -3.68473e-05   9.58598e-06   1.04438e-06  -3.58155e-07   8.95602e-09       0.00000       0.00000       0.00000       0.00000       0.00000       0.00000       3.08040       3.99191       4.17780       4.37104       4.06458       3.44844       2.95987       2.35884       1.83872       1.30359      0.893893      0.705564      0.457628      0.302553      0.177978     0.0966035     0.0582791     0.0319075     0.0166989    0.00750773    0.00356921    0.00137098   0.000553701   0.000190926   7.15264e-05   2.08932e-05   5.15483e-06   1.33481e-06   2.47565e-07   3.31205e-08       0.00000       0.00000       0.00000       0.00000       0.00000       0.00000
  15  14 2764.1505    2.5986  0.7822 12.8775 -0.0020  0.0264   0.0792   0.0707    0.0837   0.0000   434.1588       2.80425       6.65854     -0.445580      -1.33652      -5.29149     -0.547820       1.97459     -0.593123      0.397624     -0.593411      0.939230     -0.175661    -0.0632574     -0.229175     -0.203245    -0.0142532     0.0858068    0.00235179    -0.0101893   -0.00513522   -0.00140584   0.000493991  -0.000346068  -4.41887e-05  -1.96321e-05   3.17427e-06   2.16887e-07   5.89124e-08  -2.85085e-08       0.00000       0.00000       0.00000       0.00000       0.00000       0.00000       2.83129       3.70110       3.92560       3.80432       3.77210       3.22802       2.82680       2.17976       1.61177       1.28852      0.873331      0.666403      0.438917      0.280737      0.177863     0.0974231     0.0552135     0.0301577     0.0146568    0.00675255    0.00328195    0.00134676   0.000533434   0.000197836   6.88885e-05   1.91517e-05   5.27660e-06   1.36034e-06   2.38205e-07   2.99850e-08       0.00000       0.00000       0.00000       0.00000       0.00000       0.00000
  15  15 2905.7330    3.4259  0.7897 12.9384 -0.0009  0.0262   0.1007   0.0637    0.1484   0.0000   438.1456     -0.285419       7.29723      -3.65039      -3.14160      -5.77188       2.61720       5.11678      -1.92261      -1.61027       2.73389      0.844713     -0.585913      0.241765     0.0453189   -0.00322571    -0.0236363     0.0512091    -0.0218691  -0.000575971    0.00756637   -0.00110679   -0.00128582   9.88766e-05  -4.54774e-06  -3.02747e-05   3.82788e-06  -8.07677e-08   2.06488e-07   6.17062e-09       0.00000       0.00000       0.00000       0.00000       0.00000       0.00000       2.70945       3.47572       3.79317       3.35275       3.45345       2.90666       2.69306       2.28068       1.70515       1.34582      0.989814      0.654696      0.444464      0.282371      0.170151     0.0950049     0.0564795     0.0296827     0.0148651    0.00735388    0.00313493    0.00147378   0.000577629   0.000203147   6.85259e-05   2.02340e-05   5.91720e-06   1.40529e-06   2.46543e-07   2.77717e-08       0.00000       0.00000       0.00000       0.00000       0.00000       0.00000
  15  16 3047.0740    3.7914  0.7999 13.4099 -0.0065  0.0278   0.1226   0.0679    0.1584   0.0000   439.8256      -5.69602       8.13941     -0.297495     -0.873492       2.91519      -1.25982      0.872936       2.39963      -1.34066      -1.47582   -0.00964840      0.140730     -0.407302    -0.0745192    -0.0588157      0.102677     0.0294025    -0.0220605   -0.00515018   -0.00748222   -0.00287330   0.000924764   2.07251e-05   9.53813e-05  -5.01388e-05  -6.36635e-06  -5.63864e-07  -3.90488e-07  -6.01618e-09       0.00000       0.00000       0.00000       0.00000       0.00000       0.00000       2.99390       3.90749       4.02983       4.02229       3.83306       3.24626       2.87112       2.37297       1.84422       1.41205      0.985925      0.701290      0.455480      0.290229      0.173078      0.106193     0.0568310     0.0312398     0.0157823    0.00773475    0.00351973    0.00142592   0.000559653   0.000210612   6.63312e-05   2.08814e-05   5.36310e-06   1.38390e-06   2.57329e-07   3.30286e-08       0.00000       0.00000       0.00000       0.00000       0.00000       0.00000
  15  17 3188.0552    3.8205  0.9418 13.6792 -0.0146  0.0338   0.1176   0.0753    0.1498   0.0000   442.4689      -6.60843       16.4619       5.42425      -7.29785      -12.4190       2.42215      -5.59763       1.38916     -0.666222       1.51445     -0.428535     0.0661493      0.404865      0.195238    -0.0696231    -0.0557937     0.0367800     0.0386425    0.00663009  -0.000566871   -0.00160832    0.00123871  -6.55382e-05  -0.000107419  -5.42449e-06   7.17211e-06  -2.58783e-06  -5.30311e-07  -1.39776e-08       0.00000       0.00000       0.00000       0.00000       0.00000       0.00000       3.48102       4.54508       4.46040       4.71687       4.47929       4.02395       3.40729       2.78815       2.02903       1.64458       1.14263      0.838121      0.570641      0.381569      0.227074      0.127843     0.0737377     0.0411966     0.0192169    0.00951270    0.00389709    0.00188845   0.000684075   0.000262850   8.44296e-05   2.47740e-05   6.79486e-06   1.69793e-06   3.02221e-07   4.38223e-08       0.00000       0.00000       0.00000       0.00000       0.00000       0.00000
  15  18 3328.8390    3.3489  1.4868 13.1712 -0.0179  0.0412   0.0814   0.1015    0.1267   0.0000   447.5161       4.10737       11.0522      -14.2756      -4.74354       1.50715      -1.76739      -1.67457      -1.97734      -2.97957     -0.197892     -0.217818      0.407891      0.181973     -0.302378     -0.224053     0.0806497    -0.0507540    -0.0157775    0.00276922     0.0106922    0.00264938   -0.00148259  -0.000256537  -0.000105544  -3.26384e-05   1.58297e-05   1.68215e-06  -3.44108e-07  -2.92225e-08       0.00000       0.00000       0.00000       0.00000       0.00000       0.00000       4.22936       5.43564       5.65171       5.68905       5.46762       4.80905       4.04030       3.48072       2.74477       2.10715       1.42625       1.05858      0.713506      0.464265      0.272017      0.159119     0.0952541     0.0492748     0.0267434     0.0122855    0.00535097    0.00227248   0.000929849   0.000319794   0.000114178   3.39678e-05   9.06213e-06   2.19202e-06   3.88705e-07   5.17906e-08       0.00000       0.00000       0.00000       0.00000       0.00000       0.00000
  15  19 3469.9758    2.7206  2.0187 12.8675 -0.0072  0.0494   0.0572   0.1234    0.0802   0.0000   439.2463      -4.52871       12.4423       10.4126      -10.0334      -13.3767      0.505642      -3.67492      -4.47094      -2.27974     -0.949365     0.0566881     -0.150615     -0.235563     -0.259065     -0.159291     0.0851077    -0.0234095    -0.0789954     0.0142139  -0.000718867   -0.00610864  -0.000565098    0.00103958  -6.79022e-05  -1.64136e-05  -1.62545e-06   2.61281e-06   1.59781e-07   9.42772e-09       0.00000       0.00000       0.00000       0.00000       0.00000       0.00000       4.72922       6.57265       6.76590       6.80845       6.24635       5.88167       5.06124       4.04479       3.27610       2.45573       1.81539       1.27189      0.878363      0.547273      0.345902      0.204060      0.113226     0.0603798     0.0310293     0.0150773    0.00680287    0.00291745    0.00117500   0.000448955   0.000149915   4.40474e-05   1.18378e-05   2.65279e-06   5.08556e-07   6.74851e-08       0.00000       0.00000       0.00000       0.00000       0.00000       0.00000
  15  20 3611.2122    2.2744  3.1778 12.2322 -0.0053  0.0628   0.0390   0.1634    0.0621   0.0000   433.4887      -12.8208       17.3590      0.317887       6.81147      -6.44080       6.01672       1.33901      0.102153       4.72738       3.84900      0.156925      -1.83713     -0.753914      0.464169     0.0951566    -0.0443901     0.0667577    -0.0302311   -0.00370938    0.00588454    0.00224752   -0.00287770   0.000166329   0.000216002  -0.000104432   3.12712e-05   3.88562e-06   1.15991e-06   1.06890e-07       0.00000       0.00000       0.00000       0.00000       0.00000       0.00000       6.13815       8.40574       8.73717       8.75842       8.37026       7.43932       6.29289       5.48089       4.19287       3.20060       2.30781       1.64543       1.11418      0.725628      0.429534      0.256618      0.144144     0.0802955     0.0409603     0.0196387    0.00897483    0.00379912    0.00151440   0.000556293   0.000183497   5.80621e-05   1.55201e-05   3.59945e-06   6.38645e-07   8.44115e-08       0.00000       0.00000       0.00000       0.00000       0.00000       0.00000
  15  21 3752.7338    1.8920  4.3210 11.7394 -0.0100  0.0768   0.0287   0.1991    0.0544   0.0000   429.4925      -16.3376       1.62506       20.6619      0.748657      -20.2919       4.47314       16.9248      -8.65767      -5.68121      -5.09067      -2.04487      0.645611     -0.602351     -0.463115      0.578830      0.334296    -0.0344575    -0.0440472     0.0211952    0.00223747   -0.00436700   0.000535314  -0.000667714  -0.000339794   9.22610e-05   2.02687e-05  -9.27863e-06  -9.95421e-07   9.78301e-08       0.00000       0.00000       0.00000       0.00000       0.00000       0.00000       7.69492       9.81996       11.4070       10.5596       10.1558       9.47291       7.54269       6.68784       5.28200       3.89854       2.89926       2.01930       1.35339      0.891905      0.535208      0.332898      0.183846      0.103254     0.0521550     0.0261978     0.0114373    0.00508040    0.00195824   0.000743618   0.000242255   7.78821e-05   2.00834e-05   4.31836e-06   7.14990e-07   8.91088e-08       0.00000       0.00000       0.00000       0.00000       0.00000       0.00000
  15  22 3894.1429    1.6062  5.8559 11.2694 -0.0097  0.0923   0.0225   0.2413    0.0520   0.0000   456.8025      -13.1475       11.5506      -15.2118      0.369139      -21.4620       17.2460       2.56824       3.52081      -2.37421       6.63316      -3.40719     -0.519060       2.33160      0.177703     -0.939342      0.465264      0.289403   -0.00797289   -0.00309010     0.0236614   -0.00721904  -0.000282620   0.000797356  -0.000441891  -6.14229e-05  -2.40728e-07   1.10900e-06  -8.92725e-07   1.20740e-08       0.00000       0.00000       0.00000       0.00000       0.00000       0.00000       9.14272       11.9357       12.9105       12.3646       12.4565       10.7546       9.74167       7.75858       6.13470       4.76715       3.47164       2.49486       1.63589       1.08745      0.668464      0.400671      0.220633      0.118714     0.0609836     0.0282312     0.0139660    0.00561019    0.00229862   0.000839933   0.000281591   8.65691e-05   2.26103e-05   5.38628e-06   9.73412e-07   1.10528e-07       0.00000       0.00000       0.00000       0.00000       0.00000       0.00000
  15  23 4035.4213    1.2588  7.7765 11.0760 -0.0085  0.1183   0.0182   0.3352    0.0454   0.0000   426.7122       38.2529       7.32287      -25.8877      -5.99318       5.87648       11.3839      -14.0492      -1.23152       6.89369       4.24258    -0.0800582     -0.862317       2.10708      -1.49545      0.120119     -0.107720   -0.00904872    -0.0890554    -0.0167219     0.0107880    0.00468192   -0.00904385    0.00223879   0.000743144   0.000129756   7.13099e-05  -3.49786e-06  -2.60966e-06  -4.78124e-08       0.00000       0.00000       0.00000       0.00000       0.00000       0.00000       11.8638       15.6234       16.4584       16.4184       15.4078       14.3386       12.2296       10.3723       7.94285       6.35652       4.56981       3.26436       2.18497       1.44010      0.900795      0.536388      0.306931      0.162888     0.0862968     0.0394065     0.0196575    0.00772852    0.00330669    0.00115785   0.000390752   0.000115137   3.00753e-05   6.83072e-06   1.16404e-06   1.54857e-07       0.00000       0.00000       0.00000       0.00000       0.00000       0.00000
  15  24 4177.3143    1.0257  8.6710 10.9875 -0.0079  0.1406   0.0168   0.4037    0.0420   0.0000   412.7431      -8.73996       31.4797      -37.9714       10.7409       17.9697      -27.8084      0.542787       1.50127      -7.88009      -5.38931       5.44556      -2.94176      -2.47008      0.217644      0.628271      0.325495      0.232289     -0.126846   -0.00442284    0.00403645    0.00814572    0.00192037   -0.00352369   0.000443481  -9.28896e-05  -1.14771e-05   1.50364e-06  -1.39904e-06  -2.41494e-07       0.00000       0.00000       0.00000       0.00000       0.00000       0.00000       14.3207       17.9492       19.4623       19.5621       18.5085       16.9394       14.5513       11.9849       9.77955       7.42886       5.51990       3.83735       2.65394       1.72204       1.08220      0.659129      0.370307      0.203050      0.103714     0.0505517     0.0228824    0.00982817    0.00387281    0.00143255   0.000465434   0.000138044   3.54022e-05   7.58978e-06   1.38586e-06   1.72428e-07       0.00000       0.00000       0.00000       0.00000       0.00000       0.00000
  15  25 4319.4877    0.8024 11.1075 10.7755 -0.0192  0.1997   0.0156   0.5828    0.0416   0.0000   425.7438      -49.8253       29.1792       47.3174      -30.5308     -0.668206       20.0503      -33.1726      -4.57859       22.5404      -1.07964     -0.479243       8.25591       1.50816      -7.00840      0.986014      0.762207     -0.303333     0.0329637      0.169177    -0.0523420   -0.00993071   0.000184562    0.00212065   0.000274337  -0.000250305  -7.39452e-05  -1.31869e-05   5.09001e-07   2.73657e-07       0.00000       0.00000       0.00000       0.00000       0.00000       0.00000       19.6136       25.6845       27.6512       27.9138       25.9582       24.0207       20.4417       16.9686       13.8186       10.4676       7.67041       5.61135       3.74045       2.44890       1.57814      0.953187      0.539080      0.303578      0.154697     0.0775816     0.0352201     0.0149692    0.00572547    0.00214815   0.000697133   0.000204606   5.14549e-05   1.14068e-05   2.03352e-06   2.60778e-07       0.00000       0.00000       0.00000       0.00000       0.00000       0.00000
  16  10 2228.4068    0.9792  0.7137 10.8907 -0.0128  0.0300   0.0306   0.0592    0.0817   0.0000   437.7503      -3.24550       17.9165       6.02814      -5.35662    -0.0581043      -7.17974      -3.88327       2.67392     -0.914612     -0.390587     -0.183211     -0.980480     -0.254490    0.00653928    0.00271278      0.100762     0.0254983     0.0390506    -0.0122454   0.000629508   -0.00372719  -0.000973878  -0.000103871   0.000195261   0.000103842  -1.00844e-05   9.15239e-06   8.96366e-07  -4.40056e-07  -8.22972e-08  -7.89943e-09       0.00000       0.00000       0.00000       0.00000       2.62175       3.68871       3.83176       3.95901       3.78644       3.13342       2.96662       2.43216       1.91669       1.46945       1.10512      0.767844      0.525349      0.367131      0.224244      0.139018     0.0803569     0.0464133     0.0271119     0.0126450    0.00654089    0.00299911    0.00137078   0.000524713   0.000215625   6.78884e-05   2.20489e-05   6.72501e-06   1.73944e-06   4.18178e-07   7.96056e-08   9.63942e-09       0.00000       0.00000       0.00000       0.00000
  16  11 2372.6177    1.2938  0.7446 11.3912 -0.0048  0.0282   0.0401   0.0669    0.0752   0.0000   436.3795      -1.71742       17.1421      -1.92440      -6.09420      -2.04356       7.58477      0.385715      -3.89319      -2.07994       1.28536     0.0848063      0.186314     -0.123856      0.371854     0.0905261    -0.0236896    -0.0954280     0.0279654    0.00159040  -0.000873483   -0.00144602   0.000407725  -0.000190151  -5.80730e-05  -3.94737e-05  -5.66712e-05   9.87567e-06   1.03946e-06   2.80574e-07  -7.01589e-08  -2.41118e-08       0.00000       0.00000       0.00000       0.00000       3.09591       4.20749       4.55976       4.75729       4.35823       3.80954       3.16349       2.43554       1.93410       1.37500      0.992322      0.704280      0.502211      0.321900      0.209778      0.121409     0.0750565     0.0419026     0.0230802     0.0118228    0.00576764    0.00260356    0.00113318   0.000447970   0.000171616   6.00740e-05   2.05991e-05   5.61710e-06   1.48516e-06   3.08107e-07   6.18814e-08   8.48825e-09       0.00000       0.00000       0.00000       0.00000
  16  12 2514.8174    1.8048  0.8340 11.7173 -0.0117  0.0309   0.0502   0.0680    0.0902   0.0000   438.9383      -4.72798       10.3202       7.34294       2.60716      -1.54497     -0.658535      -7.05067      -2.77535      -1.80740      0.537408     -0.606649     -0.664651      0.802079    0.00434445     0.0584701     0.0977198    -0.0170459     0.0121017    0.00462870   0.000337633  -9.73820e-05    0.00128777   -0.00129695  -0.000149545   5.00965e-05  -1.01700e-05   8.24112e-06  -1.00453e-06   1.00040e-07   5.94932e-10   2.25975e-09       0.00000       0.00000       0.00000       0.00000       2.95724       4.16928       4.31407       4.26080       4.14787       3.54976       2.93986       2.77484       2.08597       1.60681       1.19630      0.814249      0.574570      0.381278      0.215303      0.154154     0.0827766     0.0475554     0.0271389     0.0132066    0.00703940    0.00309578    0.00137159   0.000512650   0.000220021   6.98818e-05   2.16826e-05   7.56172e-06   1.92935e-06   4.31265e-07   7.37415e-08   9.80476e-09       0.00000       0.00000       0.00000       0.00000
  16  13 2656.9326    2.2510  0.8394 12.2041 -0.0091  0.0291   0.0637   0.0675    0.0880   0.0000   440.3754       1.23548       12.2203       2.00497      -4.37262      -2.46961       2.13291     -0.710547      -2.04440      -1.69666      0.961052      0.448226    -0.0283692    -0.0437462     -0.178304     -0.119626      0.186700   -0.00481375    -0.0181708  -0.000808644   -0.00648352    0.00291164  -3.45916e-05  -0.000190601  -0.000273853  -3.44423e-05   1.12485e-05   1.05956e-05  -2.67170e-07   5.30496e-07   1.63053e-08  -1.08178e-09       0.00000       0.00000       0.00000       0.00000       2.65440       3.63190       3.55840       3.95394       3.54698       3.31901       2.91770       2.32035       1.82797       1.44858      0.971494      0.768364      0.548520      0.372426      0.231124      0.130794     0.0829284     0.0419527     0.0250654     0.0120200    0.00612339    0.00261908    0.00117119   0.000469031   0.000199284   6.27524e-05   2.28219e-05   5.82092e-06   1.54589e-06   3.80352e-07   6.84115e-08   9.79986e-09       0.00000       0.00000       0.00000       0.00000
  16  14 2799.5025    2.9650  0.7477 12.9035 -0.0038  0.0265   0.0892   0.0639    0.0809   0.0000   439.5302      -1.84489       8.88153       4.38816       11.5395      -1.80651      -2.21821      -2.51057       1.07820      -1.63395     -0.556819      0.956428      0.328992    -0.0845442      0.137202      0.227156      0.135677    -0.0423633    0.00252859     0.0179323    0.00457925   1.12395e-05    0.00119771   0.000289644   0.000113236   1.34251e-06   2.81459e-05  -2.69192e-06  -3.54961e-06   5.83515e-07   3.68493e-08   1.00955e-08       0.00000       0.00000       0.00000       0.00000       2.45885       3.39580       3.42004       3.19577       3.39063       2.85130       2.78021       2.19976       1.83205       1.35576       1.03494      0.760942      0.534278      0.329731      0.218823      0.132655     0.0755051     0.0391626     0.0228187     0.0104873    0.00526655    0.00269190    0.00103776   0.000429629   0.000172469   6.03372e-05   2.09936e-05   5.91197e-06   1.66359e-06   3.72958e-07   7.32920e-08   7.92139e-09       0.00000       0.00000       0.00000       0.00000
  16  15 2941.7054    3.5700  0.6716 13.4685 -0.0117  0.0265   0.1078   0.0555    0.0894   0.0000   440.3346      0.731984       12.8842     -0.931803       6.46342      -5.72597     -0.774466       1.44026       1.65483      -2.32181     -0.550998      0.966888      -1.01778      0.168494    -0.0825958     0.0208171    -0.0195366     0.0545254     0.0218811    -0.0173557  -0.000311963    0.00653230   0.000494495   6.89268e-05   0.000145681  -5.39012e-05  -4.05753e-05   2.12110e-06  -1.62197e-06  -7.12367e-07   5.95364e-08   6.55678e-09       0.00000       0.00000       0.00000       0.00000       3.00298       3.92750       4.26241       4.51472       4.05288       3.53430       2.97592       2.39433       1.83224       1.43421      0.967521      0.685297      0.526657      0.332876      0.200807      0.114618     0.0716017     0.0388392     0.0220739     0.0120409    0.00528366    0.00267812   0.000945762   0.000472669   0.000166957   5.84401e-05   1.83028e-05   4.80773e-06   1.36512e-06   3.10848e-07   5.56382e-08   7.67954e-09       0.00000       0.00000       0.00000       0.00000
  16  16 3083.4226    3.9847  0.7533 13.3913 -0.0122  0.0304   0.1207   0.0594    0.1398   0.0000   438.6165       7.54059       11.4572      -1.47088     -0.112826      -3.01351    -0.0656422       1.99777     -0.128862     -0.296993      -1.03334       1.96135     -0.576189     -0.528079    -0.0658161      0.162196    0.00223516  -0.000897830   -0.00560695   -0.00528816    0.00582978   -0.00266348   3.13774e-05   0.000932785  -0.000222687   8.39185e-05   2.24740e-05   8.94548e-06  -1.36763e-06   4.19384e-07  -7.71444e-08   5.76322e-10       0.00000       0.00000       0.00000       0.00000       3.13046       3.78391       3.73791       3.53640       3.55947       3.81043       3.28636       2.53615       2.01510       1.37896       1.10102      0.954879      0.711036      0.437141      0.290588      0.168897     0.0853412     0.0503317     0.0257337     0.0125873    0.00606446    0.00307074    0.00124665   0.000489923   0.000192741   7.89202e-05   2.39471e-05   6.74938e-06   1.67137e-06   3.41323e-07   6.61068e-08   8.35593e-09       0.00000       0.00000       0.00000       0.00000
  16  17 3224.9453    3.6391  0.9107 13.5544  0.0018  0.0337   0.1085   0.0753    0.1404   0.0000   441.8087       3.87756       13.9796       2.52461     -0.493775      -13.8657       2.59398       1.18076     -0.935166      -1.91059      0.163102      0.550703      0.326874     -0.144492     0.0288261     0.0915114      0.142121     0.0662336     0.0177873    -0.0346659   0.000563079   0.000732498   -0.00200911   0.000179942   0.000115477  -3.70961e-05   2.06162e-05  -6.53229e-06  -1.02675e-06  -3.27891e-08  -3.79375e-08  -2.56588e-09       0.00000       0.00000       0.00000       0.00000       3.38631       3.88122       3.98233       4.81502       4.41405       3.60150       3.29103       2.83421       2.28323       1.67892       1.29922      0.899013      0.639945      0.445105      0.281607      0.161724     0.0954546     0.0595947     0.0336558     0.0164219    0.00826219    0.00355923    0.00172996   0.000607269   0.000233916   7.44180e-05   2.34484e-05   6.88136e-06   1.75815e-06   3.77374e-07   7.58607e-08   9.85156e-09       0.00000       0.00000       0.00000       0.00000
  16  18 3366.2670    3.1875  1.4565 13.1186 -0.0083  0.0408   0.0794   0.1020    0.1395   0.0000   433.9555       1.54311       5.82232      0.783754       5.79313      -11.3195       2.98961      -3.93801      -1.71400      -2.90925     -0.906963      0.725444      0.526446     -0.179563      0.167858      0.414685    -0.0596980     -0.110319    0.00382442   -0.00152043     0.0104440    0.00778595   -0.00425842  -0.000973660   0.000369904   5.18626e-05  -5.50889e-05   1.69153e-06  -1.59856e-06   5.66203e-07   3.97205e-08   3.88032e-09       0.00000       0.00000       0.00000       0.00000       3.92081       5.18300       5.41135       5.27063       5.13753       4.70028       4.11992       3.65100       2.81350       2.16480       1.65791       1.19939      0.837751      0.567389      0.346854      0.223670      0.130091     0.0693494     0.0409227     0.0191211     0.0103765    0.00451840    0.00207142   0.000774241   0.000327716   0.000103606   3.56928e-05   1.05682e-05   2.72308e-06   5.94853e-07   1.00864e-07   1.24914e-08       0.00000       0.00000       0.00000       0.00000
  16  19 3507.9254    2.6383  2.2310 12.7222 -0.0014  0.0509   0.0529   0.1275    0.0818   0.0000   437.0826       3.22117       2.33817       7.16690      -1.88980      -7.45802       2.51876       4.44336      -3.60944      0.724892      0.976239      -1.91800     -0.737278     -0.128154      0.827697     -0.296206      0.147137      0.169276    -0.0948607    -0.0483946     0.0230539   -0.00524475   -0.00729529    0.00138912  -0.000435566  -0.000104227  -1.98444e-05  -1.52200e-05   4.92555e-06  -1.40939e-06   1.21581e-07   5.87315e-09       0.00000       0.00000       0.00000       0.00000       4.79679       6.19890       6.49083       6.72172       6.31260       5.87052       4.90584       4.26967       3.48727       2.71919       1.99437       1.45894      0.971875      0.642229      0.423310      0.259874      0.160421     0.0861550     0.0481429     0.0241805     0.0121601    0.00547323    0.00238356   0.000946544   0.000373301   0.000127357   4.41639e-05   1.22176e-05   3.16722e-06   7.03777e-07   1.20788e-07   1.62392e-08       0.00000       0.00000       0.00000       0.00000
  16  20 3649.7413    2.1721  3.3652 12.0684 -0.0097  0.0636   0.0360   0.1602    0.0656   0.0000   423.6555       16.8962       24.7655       6.46147       1.39542       1.51488       13.3981     -0.693794      -9.52024      -6.08873       2.22336      -5.22714     -0.307194     -0.301602      0.286873     -0.136111     0.0863783     -0.148633    -0.0313380    -0.0103922    0.00854920   -0.00515928  -0.000911438    0.00123482  -0.000737679  -6.22059e-06   6.29285e-05  -1.95366e-05  -5.72561e-07   6.06698e-07  -1.08617e-07   4.81088e-09       0.00000       0.00000       0.00000       0.00000       5.93156       7.81142       8.09981       8.28352       8.18798       7.32147       6.36782       5.33403       4.44670       3.36468       2.54248       1.84057       1.30160      0.879943      0.567704      0.339135      0.213223      0.117164     0.0658950     0.0343790     0.0159204    0.00790891    0.00309377    0.00139442   0.000502965   0.000175522   5.89108e-05   1.64262e-05   4.26371e-06   9.10946e-07   1.64653e-07   1.99380e-08       0.00000       0.00000       0.00000       0.00000
  16  21 3791.5434    1.8080  5.0839 11.3942 -0.0051  0.0807   0.0251   0.2067    0.0582   0.0000   444.5056       15.8426       22.5682       7.87594      -6.63390      -10.0043       16.3134       3.75167      -5.46170      -9.52867      -3.65103       3.18682     -0.480639     -0.672867      0.313853       1.04331     0.0846710    -0.0253636    -0.0875591     0.0316448     0.0113382    0.00515446   -0.00160055   -0.00165643   0.000211199  -2.39502e-05  -8.64911e-05  -8.41487e-06   7.98334e-07   2.31136e-06   6.37381e-08  -4.05169e-09       0.00000       0.00000       0.00000       0.00000       7.45891       10.3671       10.4403       10.7840       10.1607       9.24713       8.38440       6.90524       5.71124       4.28368       3.27421       2.35462       1.68040       1.09300      0.704968      0.437798      0.253282      0.143811     0.0773663     0.0403160     0.0195803    0.00925993    0.00393169    0.00164254   0.000617402   0.000224559   7.08234e-05   2.07195e-05   5.43274e-06   1.17193e-06   2.20271e-07   2.71313e-08       0.00000       0.00000       0.00000       0.00000
  16  22 3933.5819    1.5156  6.4668 11.1194 -0.0031  0.0931   0.0201   0.2642    0.0497   0.0000   444.3098       6.18682      -2.22771      -10.2287      -24.1319       10.7127      -4.50276      -1.69415      -1.89945      -3.89391      -3.87018     -0.709507       2.01225     -0.653001      0.616613     0.0140127     -0.245147     0.0644286     0.0725802     -0.121664    -0.0124423     0.0165573    0.00569011   -0.00134082  -0.000799494   3.28737e-05  -0.000188314   1.06243e-05   8.84217e-06  -6.53636e-07   1.31558e-07  -1.82849e-09       0.00000       0.00000       0.00000       0.00000       9.02920       11.7003       12.4520       12.4645       12.1443       11.0755       9.52544       8.03126       6.53374       5.21292       3.82492       2.75150       1.89276       1.27849      0.828667      0.500441      0.309174      0.172153     0.0925351     0.0479628     0.0234940     0.0103385    0.00468321    0.00191742   0.000731885   0.000255220   8.53222e-05   2.41544e-05   6.18940e-06   1.36273e-06   2.33919e-07   2.84696e-08       0.00000       0.00000       0.00000       0.00000
  16  24 4217.4038    0.9446  9.7625 10.8567 -0.0193  0.1565   0.0154   0.4503    0.0404   0.0000   436.9390       10.0954       52.3513      -29.2524       13.3747      -6.52120      -52.6065      -27.9110       21.0521      -4.30973      -10.1218      -7.95276       2.93851       3.09795       1.76458    -0.0377377    -0.0265023     -0.391088     -0.128773      0.247867     0.0444162   -0.00105090   0.000230626   -0.00591836   -0.00176542  -1.05966e-05   0.000537011  -2.72725e-05  -3.63180e-05   1.83158e-06   3.21411e-07  -4.39390e-08       0.00000       0.00000       0.00000       0.00000       14.6808       18.8275       20.4788       20.4013       20.1095       18.5113       15.8139       13.3652       10.7449       8.46167       6.54357       4.56560       3.31921       2.19390       1.43576      0.921639      0.547777      0.316224      0.168241     0.0890760     0.0443081     0.0197869    0.00891759    0.00358324    0.00137699   0.000480792   0.000148759   4.32001e-05   1.10892e-05   2.27033e-06   3.95011e-07   4.74289e-08       0.00000       0.00000       0.00000       0.00000
  16  25 4359.7588    0.7873 12.3101 10.6716 -0.0087  0.2110   0.0141   0.6037    0.0381   0.0000   413.1487       23.3741       22.5658       24.8994      -12.4307     -0.195121    -0.0546884      -23.3412      -9.30152       40.8256      -6.71618      -12.0454      -6.05999       3.41636     -0.892372     -0.294464     -0.793237     -0.177661      0.314691   -0.00814891     -0.119491   0.000366062   -0.00297674   -0.00246471    0.00214273  -0.000248693  -0.000548816   4.64225e-05   2.30772e-05  -5.77387e-07   1.00557e-07   6.06811e-08       0.00000       0.00000       0.00000       0.00000       18.9786       25.3630       27.4242       27.7284       26.3518       23.9928       21.5549       17.6895       14.7686       11.4725       8.51507       6.39024       4.41607       3.04079       1.96734       1.23217      0.758801      0.429407      0.241698      0.126745     0.0633849     0.0293320     0.0129250    0.00523143    0.00199106   0.000678477   0.000218532   5.99120e-05   1.46066e-05   3.21756e-06   5.67213e-07   6.75709e-08       0.00000       0.00000       0.00000       0.00000
  17   8 1963.3197    0.5583  0.3865 10.1797 -0.0062  0.0212   0.0234   0.0458    0.0501   0.0000   435.0184       2.66731       19.3564       1.55278     -0.831651       1.13392     -0.983161      -1.21007       1.51447      0.592406     -0.245204      -1.02615    -0.0389458    -0.0430121      0.145009     0.0446588    -0.0606013    -0.0481311    -0.0509795     0.0106218    0.00304305  -0.000961017  -6.61718e-05   0.000914649  -6.25532e-05  -7.95294e-05  -6.52439e-06  -1.02860e-05  -5.76968e-06  -5.97504e-07   1.37684e-07   1.83544e-09   6.97220e-09  -2.20922e-09       0.00000       0.00000       1.82310       2.31998       2.41580       2.60686       2.30498       2.49494       1.87579       1.73753       1.38151       1.01887      0.812822      0.645138      0.413261      0.299582      0.203867      0.116048     0.0812591     0.0460089     0.0247984     0.0128769    0.00731607    0.00334536    0.00148514   0.000727607   0.000318183   0.000112142   4.02750e-05   1.45138e-05   5.12060e-06   1.32489e-06   3.22994e-07   6.47695e-08   1.10692e-08   1.73517e-09       0.00000       0.00000
  17   9 2112.9379    0.7144  0.6052 10.2940 -0.0154  0.0260   0.0233   0.0572    0.0662   0.0000   443.9748       1.21524       8.37770     -0.180806      0.227227      -4.69210       1.45253      0.441802      -3.87071     -0.424309      0.742685     -0.963070      0.508039    -0.0180027     -0.308989      0.150155     0.0583075    -0.0260859     0.0493552     0.0218430    -0.0337491     0.0141437  -0.000423937  -0.000520549   0.000156716  -5.79052e-05   7.48402e-05   2.52577e-05  -1.37624e-05   3.60976e-07  -1.89096e-07   1.51484e-07  -3.16866e-08   2.48193e-09       0.00000       0.00000       2.17510       3.19399       3.34083       3.20687       3.52619       2.72428       2.65370       2.01558       1.64910       1.31642      0.941681      0.731967      0.477772      0.347778      0.219176      0.143414     0.0874730     0.0506088     0.0295221     0.0145508    0.00836649    0.00387389    0.00180281   0.000802461   0.000345667   0.000128490   5.15537e-05   1.62596e-05   5.45885e-06   1.57406e-06   3.96488e-07   1.03548e-07   1.79587e-08   1.87467e-09       0.00000       0.00000
  17  10 2260.2789    1.0480  0.6885 10.9717 -0.0033  0.0250   0.0321   0.0640    0.0788   0.0000   439.7084     0.0853765       7.69870      -2.25618       6.40255      -3.94763      -2.34487     -0.628892      0.129003      -1.56157       1.19840    -0.0296140     -0.883999     -0.133920      0.568604    -0.0597629    -0.0753307    0.00876166     0.0293874    -0.0314223   -0.00315231    0.00695662  -0.000502293  -0.000478620   0.000657079  -1.92764e-05  -0.000146900   1.68005e-05  -2.33113e-06   8.18867e-07   8.32316e-07  -1.34388e-07   1.83675e-10  -1.81363e-09       0.00000       0.00000       2.15815       2.95098       3.13032       3.08419       3.14495       2.58853       2.55089       2.05230       1.66921       1.38256      0.951504      0.757720      0.537521      0.349110      0.240393      0.142714     0.0937238     0.0518076     0.0282656     0.0160654    0.00817577    0.00411525    0.00197730   0.000799477   0.000361168   0.000145089   5.27031e-05   1.84066e-05   5.74239e-06   1.44241e-06   4.16196e-07   1.00109e-07   1.69468e-08   1.83849e-09       0.00000       0.00000
  17  11 2404.9789    1.3705  0.9161 11.5307 -0.0111  0.0304   0.0362   0.0688    0.0808   0.0000   442.6074       1.20390       10.7738      -5.26456       6.86174       1.00444      0.608353     -0.997484     -0.766595     -0.537722    -0.0670556      -1.35338      0.484635      0.783667      0.144280     -0.113735    -0.0777652    -0.0156160    -0.0147056     0.0379734   -0.00813269  -6.39110e-06    0.00219534   0.000464172  -0.000131211   0.000148811   5.66991e-05   2.71789e-05   1.05290e-05   2.30814e-06   5.85708e-07   7.92204e-08   2.35207e-09   4.49598e-09       0.00000       0.00000       2.68199       3.32384       3.76809       3.65589       3.49674       3.34998       2.90143       2.46144       2.06715       1.56908       1.22311      0.913723      0.650220      0.449696      0.286210      0.189489      0.110511     0.0687922     0.0347884     0.0207223     0.0103060    0.00495637    0.00254249   0.000965531   0.000477222   0.000172862   6.53445e-05   2.40273e-05   6.98673e-06   2.13085e-06   4.95042e-07   1.01728e-07   1.78211e-08   2.17610e-09       0.00000       0.00000
  17  12 2548.0219    1.8639  0.8932 11.8873 -0.0123  0.0299   0.0487   0.0665    0.0839   0.0000   433.5629       3.44172       23.0440      -3.45605      -2.64977       2.46248       4.44309      -3.04574      -6.01420      0.230212       2.35300       1.28910      0.201673     -0.613008   -0.00849613     0.0159640     -0.200012    -0.0679503     0.0340817     0.0102154    -0.0167130   -0.00271430    0.00205280   0.000839304   0.000512402   0.000144298   1.88667e-05   1.55861e-05   5.01312e-06  -4.17717e-06  -7.89270e-08  -1.27761e-07   2.28263e-08  -4.45838e-10       0.00000       0.00000       2.60328       3.41872       3.53583       3.74056       3.77249       2.96625       2.87411       2.53170       2.02030       1.53896       1.21317      0.896236      0.638391      0.375948      0.288642      0.167845      0.116551     0.0637892     0.0350985     0.0200225    0.00986474    0.00515738    0.00259271    0.00106442   0.000454333   0.000171493   5.69467e-05   2.10914e-05   6.64839e-06   1.63781e-06   5.13549e-07   1.06038e-07   1.92455e-08   2.18710e-09       0.00000       0.00000
  17  13 2690.9918    2.4832  0.8882 12.0697  0.0005  0.0296   0.0629   0.0665    0.1053   0.0000   438.3446       5.40762       12.6509      -1.86974      0.945873       1.26900      -1.68152      -4.43654       2.56272      0.404828      0.162980       1.12733     -0.579171     -0.139915    -0.0835351     -0.124890      0.117717    -0.0417743    -0.0429614    -0.0267206    0.00309302    0.00109176   0.000764283  -0.000406050   0.000292067   4.91509e-06   7.17718e-05   1.07000e-05  -5.87984e-06  -1.26006e-06  -1.39893e-07   1.41732e-09   7.32149e-09   2.24267e-09       0.00000       0.00000       2.42923       3.62831       3.63387       3.95734       3.47301       3.40160       2.77991       2.54244       1.86941       1.55370       1.10865      0.902780      0.552676      0.426097      0.247515      0.184927     0.0952305     0.0650379     0.0321602     0.0188803    0.00891860    0.00485002    0.00203712    0.00107995   0.000397633   0.000171546   5.84425e-05   2.26901e-05   6.22471e-06   2.11372e-06   4.36084e-07   1.14621e-07   1.73896e-08   2.72983e-09       0.00000       0.00000
  17  14 2834.2889    3.1594  0.7419 12.8128  0.0008  0.0229   0.0859   0.0577    0.0846   0.0000   433.4073       5.88633       14.1122       1.03556      -5.13560      -7.34959       3.87832      0.750969      0.290679      -1.17227      0.342547      0.784611     -0.110345      0.131148     -0.415256    -0.0895260     0.0831019     0.0268767   -0.00881219   -0.00542841   -0.00466624    0.00460082   0.000318546   -0.00139886   0.000513063   0.000277693  -1.43567e-05  -1.31298e-05  -1.14102e-06  -1.72993e-06   4.15245e-07   1.06784e-07  -1.23889e-08   3.52116e-09       0.00000       0.00000       2.08100       2.85375       2.81602       2.91374       2.93027       2.52991       2.34275       1.90180       1.58504       1.24533      0.919983      0.705171      0.473894      0.337170      0.213847      0.136691     0.0859960     0.0472814     0.0282614     0.0143795    0.00756530    0.00375402    0.00169001   0.000779842   0.000301070   0.000124121   4.55323e-05   1.46116e-05   5.09575e-06   1.38722e-06   3.42511e-07   8.35626e-08   1.48548e-08   1.76903e-09       0.00000       0.00000
  17  15 2977.1828    3.7015  0.7350 13.2718 -0.0075  0.0253   0.1083   0.0607    0.0876   0.0000   438.7980      0.196025       10.9069      -1.57217      0.350820       1.03606     -0.692262      -1.54311      -2.58914      -3.78394      0.105952      0.140242     -0.225072      0.145137    -0.0781735    -0.0957298     0.0791838    0.00764442    -0.0256812   -0.00591570   -0.00364252   -0.00300613   -0.00286499   0.000772644   0.000378560  -0.000367160  -3.79677e-05   5.18581e-06   4.54045e-07   1.32886e-06  -2.61938e-07   4.78165e-08  -7.20523e-09  -1.08327e-11       0.00000       0.00000       2.48181       3.38572       3.75270       3.80794       3.57620       3.27833       2.65114       2.19638       1.66485       1.35492      0.951600      0.681103      0.490213      0.326014      0.224704      0.135124     0.0838275     0.0503228     0.0283152     0.0146748    0.00806260    0.00365979    0.00173957   0.000765173   0.000338204   0.000126419   4.90238e-05   1.64999e-05   5.17794e-06   1.43027e-06   3.91259e-07   8.09666e-08   1.30016e-08   1.84035e-09       0.00000       0.00000
  17  16 3119.3313    3.8156  0.8097 13.7688 -0.0160  0.0308   0.1047   0.0622    0.0900   0.0000   437.8059       6.55580       10.5741      -4.01165       3.43465      -4.73460      -3.73560      -2.64481       3.42363     -0.104725      -1.30000      0.671307      0.890238     -0.550892    0.00857236      0.114655      0.135265    0.00645290    -0.0488294     0.0279967    -0.0125409   -0.00419892  -1.79282e-05  -0.000723344   6.97364e-05   9.75789e-05   0.000142868  -1.32472e-06  -1.92055e-05  -1.38234e-06   4.52690e-07   6.16270e-08   4.33308e-09   7.68703e-10       0.00000       0.00000       2.65649       3.60985       3.40767       3.80800       3.39501       3.51472       2.74507       2.47113       1.92937       1.64666       1.28463      0.881748      0.603770      0.445470      0.263991      0.180904      0.119997     0.0658058     0.0374331     0.0201125     0.0103239    0.00485883    0.00235388   0.000897396   0.000439890   0.000175877   6.33972e-05   1.92551e-05   6.88141e-06   1.95065e-06   4.58870e-07   9.88832e-08   1.70680e-08   2.73842e-09       0.00000       0.00000
  17  17 3261.3607    3.8236  1.2188 12.8526 -0.0040  0.0329   0.0907   0.0771    0.2324   0.0000   442.7769       2.15644       21.9789      -4.99166      -2.19850     -0.950787     -0.176643       4.38739      0.567271      0.368557     -0.921037      0.819728     -0.481674     0.0981788    -0.0342411    -0.0378905    -0.0457763    -0.0580691     -0.138749    -0.0266858    0.00883967    0.00692377    0.00299573    0.00119083  -0.000695412  -0.000233787   8.35528e-05   9.93408e-06   1.01717e-06  -3.15776e-06  -5.09227e-07  -1.12108e-08  -2.64460e-08   6.78499e-10       0.00000       0.00000       3.01300       4.01332       3.97246       4.21923       3.96735       3.68909       3.27877       2.91154       2.25316       1.78863       1.39027       1.00715      0.716680      0.507079      0.325392      0.207921      0.118565     0.0737287     0.0411208     0.0226992     0.0113716    0.00567328    0.00270617    0.00119051   0.000510159   0.000195282   6.90516e-05   2.37757e-05   6.91708e-06   2.16309e-06   5.27432e-07   1.16887e-07   2.01318e-08   2.66462e-09       0.00000       0.00000
  17  18 3403.3699    3.2850  1.8323 12.6219 -0.0092  0.0406   0.0702   0.1132    0.1654   0.0000   433.7409      -7.48308       10.6855     -0.318104       7.94014      -4.25917      -2.29656      -8.25579    -0.0704564       2.52114       3.17126       2.76029      0.738056     -0.905416     -0.983470      0.420326     -0.140087     0.0369092   -0.00242222     0.0235830     0.0298000    -0.0184245   -0.00929255   0.000986457    0.00129001  -0.000387864  -7.35483e-05  -1.94467e-05   1.64398e-06  -5.10509e-07   1.17550e-06   2.18900e-08   1.88090e-08   6.08633e-10       0.00000       0.00000       3.67987       4.74784       5.07882       5.14148       5.01487       4.61863       4.11829       3.52345       2.68129       2.16074       1.64773       1.24577      0.898005      0.622807      0.415069      0.264100      0.161816     0.0950007     0.0513964     0.0286704     0.0147847    0.00717709    0.00356285    0.00146495   0.000672849   0.000254830   9.25647e-05   3.17632e-05   9.67226e-06   2.77097e-06   7.00807e-07   1.48821e-07   2.44857e-08   3.03815e-09       0.00000       0.00000
  17  19 3545.5310    2.6395  2.3590 12.4074 -0.0112  0.0508   0.0518   0.1281    0.1072   0.0000   437.4230      -2.98533       2.94040       2.09222       4.47387       3.73297       5.02507       4.61345      -1.42206      0.335627    0.00357374     -0.795974       1.15767       1.20228     0.0511544      0.101648      0.255665     0.0412851    -0.0376524     0.0204654   -0.00283137    0.00934695    0.00500468   -0.00301303  -0.000566064   0.000414009   0.000359967   0.000103673  -3.52276e-05  -4.25123e-06   5.11249e-07   3.92850e-09  -2.04192e-08   1.16979e-09       0.00000       0.00000       4.51962       5.84136       6.44675       6.17160       6.15429       5.76449       4.97651       4.33074       3.31489       2.70056       2.09578       1.52067       1.11140      0.747988      0.513224      0.318469      0.201004      0.117407     0.0652021     0.0357614     0.0180778    0.00902181    0.00421998    0.00188653   0.000817688   0.000322536   0.000115898   4.06788e-05   1.25943e-05   3.50003e-06   9.09502e-07   1.84316e-07   2.98282e-08   3.67096e-09       0.00000       0.00000
  17  20 3687.7909    2.1447  3.9542 11.6988 -0.0107  0.0628   0.0311   0.1709    0.0724   0.0000   448.8962       1.35227      0.908013       2.25663       10.3273      -3.33755       2.71381      -4.41810      -2.25639      -3.06985      0.147672      0.930704       3.63286      -1.08844      0.233891      0.144869      0.187498      0.254747     0.0380257     -0.117956   0.000768601     0.0114211   -0.00729641   -0.00365962   0.000454138    0.00111169   0.000127458  -7.03929e-05  -2.64406e-05   8.94164e-07  -2.46561e-06  -3.04960e-07   4.32279e-08   5.84131e-10       0.00000       0.00000       5.66996       7.23965       7.92456       8.00120       7.66943       6.92110       6.26409       5.40076       4.43088       3.61443       2.68642       1.96662       1.41825      0.951032      0.638883      0.400612      0.249491      0.145463     0.0855299     0.0465837     0.0235701     0.0121793    0.00542850    0.00259774    0.00101378   0.000429525   0.000153970   5.21086e-05   1.61604e-05   4.33483e-06   1.11072e-06   2.34834e-07   3.89324e-08   4.60220e-09       0.00000       0.00000
  17  21 3829.6797    1.7470  5.2845 11.2884 -0.0074  0.0794   0.0233   0.2050    0.0599   0.0000   429.5398       12.7435       1.19893      -15.2178      -10.9634      -8.44338      -5.20177      -9.80479      -1.33646      -2.98623       2.50930      -4.52983       4.57546     -0.374850      0.793422      0.131391      0.118774    -0.0312076      0.155020    -0.0600725    -0.0168689   -0.00242251   -0.00729775   -0.00438802    0.00104915   0.000675978   3.17958e-05  -8.34846e-05   1.04149e-05   2.13147e-06  -3.18002e-06  -1.58881e-07   5.13816e-08   2.67838e-09       0.00000       0.00000       7.16004       9.23440       10.4045       10.1622       9.91181       9.04241       8.13669       6.64919       5.62271       4.37621       3.42195       2.49266       1.74536       1.19920      0.785890      0.524611      0.319675      0.186734      0.110585     0.0573159     0.0298028     0.0149150    0.00690456    0.00322267    0.00129872   0.000523578   0.000197861   6.54878e-05   2.09017e-05   5.83372e-06   1.38355e-06   2.93001e-07   5.13381e-08   5.61513e-09       0.00000       0.00000
  17  22 3972.4452    1.4308  6.7439 11.0581 -0.0043  0.0958   0.0185   0.2672    0.0483   0.0000   451.2510       5.80166       38.2600       10.0827      -6.74780      -20.9101       9.17674      -8.33891       5.36878      -4.50670      -2.90493       1.19465       6.78789       3.62413     -0.531222     -0.361723      0.682101     -0.400609    -0.0884360      0.100959   -0.00347322   -0.00198959   -0.00506234   -0.00177535    0.00189654   9.40878e-05   0.000313247   7.20878e-06  -3.55150e-05   7.33222e-06   3.72135e-06   5.17315e-07   3.94625e-09  -1.47768e-08       0.00000       0.00000       8.41887       11.1495       11.9182       12.3307       11.4972       10.7872       9.63491       8.09492       6.80411       5.39296       4.20116       2.98234       2.17875       1.50966      0.973333      0.638220      0.389292      0.233621      0.132795     0.0709519     0.0384478     0.0184721    0.00862120    0.00390007    0.00165567   0.000649659   0.000245924   8.10634e-05   2.50510e-05   7.15537e-06   1.72329e-06   3.56609e-07   6.34777e-08   7.64655e-09       0.00000       0.00000
  17  23 4115.0691    1.1382  8.8335 10.9377 -0.0020  0.1243   0.0158   0.3567    0.0399   0.0000   442.0861       25.1984       24.6547       2.59568      -20.1706      -20.0634       13.0606      -10.9785      -23.2397       10.8044       8.49957      -5.16641       1.92080       3.33917       1.51319     -0.576128    -0.0489882     -0.277793     0.0140597     0.0282883    -0.0242135    -0.0291310  -0.000926884    0.00164204    0.00153950  -0.000196015   8.91035e-05  -0.000110524  -1.60268e-05   1.89393e-05   1.12796e-07   3.23271e-07  -3.47959e-08   3.06789e-09       0.00000       0.00000       10.9897       14.2473       15.5857       16.0007       15.5689       14.1062       12.3204       10.6804       8.56360       6.92751       5.29007       3.91765       2.81163       1.95577       1.29638      0.846641      0.534050      0.317308      0.181156      0.101355     0.0530318     0.0263589     0.0129253    0.00547366    0.00241216   0.000929382   0.000335033   0.000111696   3.41670e-05   9.40769e-06   2.29997e-06   4.81596e-07   7.85125e-08   9.47960e-09       0.00000       0.00000
  17  24 4257.3458    0.9509 10.6593 10.7470  0.0001  0.1548   0.0142   0.4575    0.0387   0.0000   439.0632       23.7443       20.6346      -5.82488     -0.810028       7.28378      -21.6819       14.1546       23.3438      -23.4322      -8.11500       10.9031      0.855326       1.68634       1.21045      0.181453      0.265157    -0.0995998     -0.546871     0.0838652     0.0647890    -0.0351888   -0.00587168   -0.00455487   -0.00514773   8.98117e-05   0.000242903   2.20246e-05  -4.50601e-05  -1.54588e-05   1.76113e-06  -1.39050e-07  -1.17268e-07  -6.86251e-09       0.00000       0.00000       13.5639       17.7248       19.3006       19.7668       19.0693       17.6479       15.3593       13.1942       10.8996       8.58941       6.72406       4.85573       3.54307       2.46100       1.65293       1.05974      0.656318      0.398406      0.226918      0.128409     0.0650642     0.0334760     0.0154632    0.00710484    0.00291649    0.00117803   0.000413687   0.000142538   4.29062e-05   1.20550e-05   2.91990e-06   5.87300e-07   1.00555e-07   1.19544e-08       0.00000       0.00000
  17  25 4399.8840    0.7417 12.5397 10.6803 -0.0113  0.2279   0.0131   0.6186    0.0346   0.0000   435.8813       27.9728      -44.2436      -7.23463       26.0284      -23.3539       14.6345      -9.60741       15.7820      -18.2135      -2.62690       10.7127      0.164708      -1.84565      0.602698      -2.55477    -0.0166992     0.0806140     -0.175941     -0.129240     -0.115138  -0.000937566     0.0486700    -0.0187076   -0.00458374    0.00374739   3.89123e-05  -0.000394054   0.000135262  -2.50646e-05  -3.14691e-06  -7.52974e-07  -3.42878e-07   2.61804e-08       0.00000       0.00000       19.8081       25.8414       27.5596       28.5247       27.2997       25.5491       22.5070       19.4081       15.8264       12.7286       9.84483       7.31097       5.26402       3.69501       2.48986       1.61797       1.01764      0.611009      0.358246      0.196988      0.103154     0.0537433     0.0238207     0.0116573    0.00449171    0.00185838   0.000647863   0.000217072   6.58500e-05   1.78614e-05   4.26314e-06   8.79215e-07   1.47452e-07   1.80328e-08       0.00000       0.00000
  17  27 4685.6296    0.4466 14.5921 10.3743 -0.0175  0.3945   0.0095   0.9069    0.0272   0.0000   497.7315       83.4434      -87.6866      -17.5535       8.48896      -24.2868       45.1725       34.2171      -44.1835      -28.8006      -2.14658      -7.48891      0.657013      -3.51375       8.42851      -3.53869      -3.97157       1.49788      0.670152     0.0671942     -0.205791     -0.185704     0.0125392     0.0292145    0.00412250  -0.000520377    0.00147039  -0.000620548   3.10792e-06   1.91595e-05   4.12151e-06   2.20129e-06  -1.79805e-07  -2.47929e-08       0.00000       0.00000       34.2232       44.7638       48.4528       49.4234       47.3352       45.0431       38.4202       33.7499       28.0165       22.1397       17.2771       12.8106       9.19606       6.47958       4.32287       2.84492       1.79212       1.08020      0.633642      0.353299      0.188425     0.0955116     0.0456520     0.0204588    0.00849518    0.00329663    0.00118299   0.000386243   0.000117446   3.20527e-05   7.47927e-06   1.51800e-06   2.52736e-07   3.11976e-08       0.00000       0.00000
  18   9 2143.6956    0.8330  0.4967 10.5771  0.0022  0.0220   0.0304   0.0482    0.0591   0.0000   438.8417       1.71845       11.9808       2.87084      -2.85640       1.66523      -3.34248       2.02104       1.16170    -0.0906236      0.932828     -0.124914     -0.433421     -0.369930    -0.0270957    0.00466463    -0.0514657    -0.0213400     0.0269686     0.0296030     0.0232647    -0.0100188   -0.00426773   0.000412256  -0.000968200  -8.85813e-05   0.000102422  -3.80184e-05  -2.19880e-05  -3.02997e-06  -2.10222e-06  -2.96087e-07   7.19523e-08  -4.00160e-09  -2.97581e-10  -4.45689e-10       1.90925       2.66375       2.58100       2.72428       2.38139       2.46306       2.15180       1.90750       1.59136       1.17552      0.958544      0.696313      0.546731      0.348677      0.249970      0.153122     0.0963085     0.0596884     0.0320419     0.0177129    0.00947177    0.00531866    0.00252598    0.00114755   0.000567393   0.000233072   9.30123e-05   3.43637e-05   1.28957e-05   4.42515e-06   1.29122e-06   3.54540e-07   9.24395e-08   1.63204e-08   3.41316e-09   4.65569e-10
  18  10 2291.6445    1.1257  0.6905 11.1232 -0.0021  0.0407   0.0328   0.0614    0.0768   0.0000   438.2522      -1.97749       13.1846      -1.37537       3.34879      -2.87951      -6.19988      0.220824       2.28236      0.317974      0.219182     -0.463103      0.341690     -0.895273     0.0741223      0.239671    -0.0440611    -0.0433046     0.0405923    0.00521773    -0.0163500    0.00909284    0.00150610   -0.00383739   0.000876581   0.000603189  -0.000123413   8.79410e-06   1.71713e-05  -7.88972e-06  -3.37195e-06   9.22867e-07   1.81800e-07  -5.18276e-08   6.34588e-09   1.96626e-10       2.90193       3.78313       4.58799       4.66425       4.78458       2.90928       4.68722       3.13171       2.05504       2.57285       1.52619       1.29743      0.778753      0.693589      0.430160      0.188681      0.190462      0.109190     0.0643837     0.0317446     0.0200971     0.0131084    0.00532281    0.00221456    0.00120033   0.000579690   0.000239044   9.19883e-05   2.79095e-05   9.43793e-06   2.93648e-06   4.82512e-07   1.79117e-07   4.95789e-08   7.24553e-09   5.61493e-10
  18  12 2580.8089    2.0103  0.7756 12.2119  0.0011  0.0399   0.0566   0.0699    0.0780   0.0000   443.1024       4.22579       10.5674      -2.50245       7.90923       3.16992      -3.89723      -1.49415    -0.0520712     -0.744615      -1.29961      0.772441     -0.550191      0.553592    -0.0839229    -0.0452065      0.165742      0.149145    -0.0286636    -0.0309320    0.00227472    0.00208269   -0.00688192   -0.00128484  -0.000115604  -8.80277e-05  -9.87974e-05  -2.12649e-05  -1.71992e-05   7.78859e-06   1.02943e-06  -3.00427e-07  -3.19221e-08   1.12522e-08   4.95795e-10  -2.34434e-10       2.31102       4.43238       3.93028       4.52374       4.62578       3.42243       4.27065       2.36212       3.15352       1.55756       1.98199       1.01726      0.926854      0.645123      0.359894      0.331572      0.113367      0.132885     0.0405953     0.0404750     0.0169031    0.00943091    0.00511137    0.00181962    0.00120231   0.000324278   0.000217023   5.97246e-05   2.59516e-05   1.02356e-05   1.70504e-06   1.00316e-06   1.83099e-07   3.78349e-08   1.00976e-08   8.96970e-10
  18  14 2868.6189    3.4502  0.6936 13.0693 -0.0081  0.0258   0.0965   0.0529    0.0805   0.0000   439.4663      0.153940       11.7849      0.836054       5.55590      -10.9093      -2.75528      0.329544      -1.16010      0.508244      0.168515      0.988980      0.448150      0.249197     -0.262006      0.239570    -0.0470906     0.0221921     0.0287668     0.0144613    -0.0179955    0.00303203    0.00340342  -0.000433810   0.000538332   0.000114706  -4.64775e-06   2.65970e-05   1.75250e-05   3.74983e-06  -8.15180e-07   9.05106e-08   6.77650e-08   5.85023e-09   5.18443e-10   7.54282e-10       1.93303       3.06905       2.66940       3.26357       2.72056       2.93704       2.30920       2.13175       1.70346       1.30812       1.08704      0.766646      0.602700      0.370738      0.301056      0.170175      0.122738     0.0632706     0.0462997     0.0215537     0.0138309    0.00618064    0.00344329    0.00150333   0.000763474   0.000302467   0.000129530   4.38866e-05   1.82953e-05   5.02666e-06   1.88154e-06   4.15453e-07   1.27864e-07   2.11882e-08   4.38942e-09   6.70499e-10
  18  15 3012.1521    4.0460  0.7030 13.4432 -0.0013  0.0249   0.1092   0.0530    0.0771   0.0000   436.7328  -0.000707804       13.6413       1.48710      -2.56990      -3.64466      -1.00233      -2.45061     -0.590747      -2.81214       1.31591       1.15931     -0.618401     -0.271534      0.233001      0.269469    -0.0931198    -0.0647928    -0.0571221     0.0373572    -0.0130411   -0.00661882   9.07557e-05    0.00247370   0.000248885  -0.000377477  -5.45911e-05   2.50612e-05   2.43275e-05  -1.41898e-05  -5.45371e-07   3.38670e-07   1.42675e-07  -3.78545e-08  -3.35794e-09   8.00711e-10       2.14844       2.66279       2.86259       3.26211       3.11380       2.61117       2.31187       2.22105       1.63076       1.31917      0.947747      0.833924      0.561446      0.377853      0.230640      0.177812      0.114930     0.0717615     0.0392905     0.0211316     0.0114564    0.00662228    0.00333381    0.00172905   0.000708317   0.000318245   0.000109666   4.42780e-05   1.49347e-05   4.95740e-06   1.42560e-06   4.17423e-07   9.67349e-08   2.38457e-08   3.36774e-09   4.66143e-10
  18  16 3154.7502    3.8387  0.9146 13.6264 -0.0041  0.0300   0.0990   0.0689    0.0878   0.0000   438.5581       6.42072       12.3115      -3.25953      -5.05082     -0.688772      0.162743      -1.26134      -4.13445       2.18037      0.984829      -1.09277     -0.857737    -0.0742563     -0.175203     -0.331237     0.0180395     -0.119068    0.00397953     0.0141770   -0.00460728   0.000689527   -0.00133588   -0.00207993   0.000349432   0.000296735  -0.000118464   3.75079e-05   1.59830e-05  -9.16870e-06  -2.64656e-06   8.04677e-07   1.97604e-07   1.84512e-08   1.53115e-10   1.15023e-09       2.31741       3.39341       3.30416       3.60182       3.39651       3.10777       2.88269       2.36316       2.02710       1.64802       1.28899      0.906113      0.685745      0.491564      0.318495      0.204093      0.132610     0.0835124     0.0479513     0.0258908     0.0153524    0.00757616    0.00389518    0.00178740   0.000781598   0.000359140   0.000149619   5.42805e-05   2.04407e-05   6.21659e-06   1.91835e-06   5.33839e-07   1.35199e-07   2.89041e-08   5.31736e-09   6.51504e-10
  18  17 3297.3205    3.4432  1.2653 13.4932 -0.0122  0.0350   0.0834   0.0913    0.0988   0.0000   434.2419       5.26918       7.77000       2.03251       2.26082      -4.70228      -4.19945      -3.65910     -0.162690      -1.96578     -0.105166     -0.225110     -0.930543      0.949866     -0.148627     -0.255675      0.446154      0.119799     0.0151894     0.0952163  -0.000468591     0.0108036    0.00151587    0.00152927  -0.000210498   9.01971e-05   0.000165893   2.08759e-05  -1.52493e-05  -7.47171e-06   2.06005e-06   4.85325e-07  -1.20916e-08  -7.80456e-08   7.59412e-10  -1.13398e-09       2.84176       3.79285       4.01520       4.11662       4.14540       3.68948       3.39282       2.76595       2.34550       1.84507       1.46710       1.12462      0.756507      0.583888      0.371293      0.256884      0.159863      0.102493     0.0596059     0.0319526     0.0194622    0.00890090    0.00474491    0.00229050   0.000914473   0.000463799   0.000181332   6.33114e-05   2.50832e-05   7.47966e-06   2.38234e-06   6.59174e-07   1.44104e-07   3.43075e-08   5.75635e-09   6.49616e-10
  18  18 3439.8714    2.8949  1.9738 12.7831 -0.0066  0.0466   0.0600   0.1117    0.1067   0.0000   439.5713       2.83716       14.4202      -5.15265       7.91085       3.31111      -1.67710      -3.95317     -0.606781      0.839962       2.60601      0.264236      -1.59973      0.186832     -0.263445     -0.406062     -0.219752    -0.0680382    -0.0983225     0.0251061    0.00577020   -0.00524572   0.000560013   -0.00189669    0.00195245  -0.000601062  -0.000105562  -6.27575e-05   3.21643e-05  -2.86258e-06  -8.39027e-07   8.41812e-08   2.53425e-07  -2.31963e-08  -1.98764e-09   4.23838e-10       3.64105       5.09274       5.49594       5.60043       5.41789       4.92057       4.56703       3.76314       3.14751       2.57665       2.01397       1.41669       1.14531      0.731164      0.553604      0.338936      0.226678      0.133402     0.0802900     0.0487338     0.0242344     0.0137934    0.00645803    0.00318669    0.00150109   0.000614208   0.000253618   0.000103817   3.37638e-05   1.18032e-05   3.33628e-06   8.87822e-07   2.43010e-07   4.59310e-08   8.20116e-09   9.12715e-10
  18  19 3582.4765    2.4904  2.9667 12.0578 -0.0065  0.0543   0.0407   0.1386    0.0941   0.0000   431.4364       3.11668       5.50372      0.892686       5.78601      -4.40159       5.01804      -1.38103      0.159137      -4.43831      -1.80495      0.853449     -0.363351    -0.0455950    -0.0502030      0.799528     -0.270953     -0.238638     0.0975275     0.0543261   -0.00630633     0.0139972    -0.0135596   -0.00265623    0.00408222   0.000768992  -0.000342945   8.39183e-05   3.70591e-05   7.63621e-06   2.83976e-06   7.61262e-07  -2.87864e-07   3.15461e-08  -4.23912e-09   1.36619e-09       4.63513       5.95121       6.60399       6.36070       6.60759       6.03069       5.17205       4.63962       3.76473       2.96795       2.38425       1.75514       1.30556      0.905791      0.620645      0.402773      0.261880      0.163676     0.0935709     0.0523883     0.0300931     0.0149129    0.00782888    0.00369940    0.00157147   0.000723873   0.000288492   0.000105144   3.90436e-05   1.26242e-05   3.86878e-06   1.07371e-06   2.64003e-07   5.07170e-08   8.25701e-09   9.33141e-10
  18  20 3725.2969    2.0148  4.3405 11.6042 -0.0066  0.0650   0.0279   0.1807    0.0659   0.0000   430.5816      -14.0740       16.1253      -4.23497     -0.571042      -6.19686     -0.465116      -8.02427      -3.48725       6.71044      0.865606       2.15876       2.69384      -1.27527      0.388308      0.175316     -0.698096     -0.152456      0.113772     0.0293900    -0.0231038   -0.00651147     0.0104852   -0.00296476   -0.00103065    0.00151014  -0.000457918  -0.000337662   8.50762e-05   3.36733e-05  -1.02307e-05  -7.84561e-07   4.01391e-07  -9.63792e-08  -1.82720e-08   1.73452e-09       5.79142       7.40561       7.93795       8.27556       7.80712       7.41325       6.52774       5.65584       4.60943       3.90029       2.97618       2.27161       1.59064       1.10488      0.741947      0.497088      0.323251      0.194135      0.117163     0.0642114     0.0350961     0.0177231    0.00895536    0.00422799    0.00192228   0.000822375   0.000337908   0.000128862   4.72277e-05   1.50612e-05   4.65685e-06   1.21997e-06   2.95046e-07   6.26335e-08   9.82242e-09   1.21529e-09
  18  21 3867.8920    1.7128  6.0998 11.0806 -0.0030  0.0824   0.0204   0.2243    0.0555   0.0000   436.4547       17.5248       14.8572      -18.9900      -9.62531       2.34972      -3.09178       2.69943      -13.1512       2.75582       3.21156      0.413643       2.34507      0.318639      -2.46359      0.261126      0.126304      0.281272     -0.170217    -0.0178660    -0.0275542     0.0327488     0.0104926    0.00487251   -0.00243422    0.00272746  -0.000257151  -0.000424320   4.08462e-06  -2.85981e-06   5.02660e-06   2.55074e-06  -2.51869e-07  -6.30640e-08   1.27351e-08   1.44932e-09       6.69396       9.05651       9.72883       9.93334       9.74723       8.95206       8.12733       6.87295       5.79816       4.58351       3.60632       2.69704       1.99674       1.40227      0.944686      0.631770      0.402034      0.247445      0.142593     0.0826854     0.0446446     0.0229818     0.0118655    0.00557265    0.00254331    0.00106460   0.000451673   0.000169955   6.08742e-05   2.02103e-05   6.09511e-06   1.69324e-06   4.00151e-07   8.26248e-08   1.41243e-08   1.59248e-09
  18  22 4010.8577    1.3411  7.0408 10.9972 -0.0080  0.0960   0.0167   0.2695    0.0444   0.0000   433.7552       14.3383       17.5372      -5.53200      -1.74378       16.9983       11.2282      -19.7726      -10.7383       2.41034      -4.67292      -9.49090     -0.566818       3.90110     -0.438581     -0.253405      0.319490      0.436644     0.0434161     -0.347494     0.0140454     0.0674845    -0.0192296   -0.00886236   -0.00118904    0.00203253   0.000171627  -0.000204300   0.000225113  -1.69168e-05  -1.60159e-05  -3.73435e-08   1.22047e-06  -4.14685e-08  -3.92548e-09   1.14956e-09       8.13896       10.5232       11.7795       11.8404       11.6055       10.6008       9.54045       8.18639       6.84225       5.45181       4.27644       3.22070       2.32041       1.66579       1.13167      0.736761      0.478981      0.288033      0.173646     0.0991707     0.0544207     0.0282804     0.0143200    0.00676596    0.00311818    0.00132265   0.000550848   0.000206941   7.35098e-05   2.38344e-05   7.36167e-06   1.94510e-06   4.62221e-07   9.39500e-08   1.54721e-08   1.72220e-09
  18  23 4153.9856    1.0594  9.2006 10.8586 -0.0107  0.1290   0.0141   0.3701    0.0374   0.0000   444.3270      -24.6730       22.2612       22.7530      -3.87536      -8.50864       9.92952      -5.58627      -17.5812      -10.6092       1.78012      -6.50529       8.74795       2.64088      -3.42401       2.05738      0.682154    -0.0130117     -0.497047      0.259647      0.156439    -0.0437323   -0.00843048     0.0161591   -0.00198274  -7.28543e-05    0.00117414  -0.000597164  -1.89817e-05   0.000102758   6.18145e-06  -4.19578e-06   7.85138e-07  -2.98653e-07  -2.29116e-08  -6.58428e-10       10.5458       14.0313       15.4373       15.4716       15.1766       14.2442       12.7632       10.8649       9.01896       7.36146       5.59542       4.39074       3.18515       2.20690       1.56015       1.03091      0.654806      0.411610      0.241349      0.139522     0.0758685     0.0401333     0.0201175    0.00981489    0.00439252    0.00194228   0.000767079   0.000295311   0.000105103   3.53549e-05   1.02309e-05   2.69504e-06   6.43589e-07   1.32025e-07   2.12271e-08   2.45224e-09
  18  25 4440.1813    0.6824 11.6209 10.7083 -0.0219  0.2173   0.0127   0.5872    0.0319   0.0000   446.2475      -61.8486      -25.7358       36.7484       85.1016      -21.5549       18.6917      -18.7519       10.2726       2.61599      -15.9365      -10.8457       11.7220      -3.60019       1.66949      -2.64900      0.112598    -0.0802174     -0.496447    -0.0752868    -0.0718859    -0.0281439     0.0171812    -0.0206910    0.00128871    0.00757948  -0.000736430   -0.00115207   7.35799e-05   0.000106892  -1.09574e-05  -2.03370e-06   3.85883e-07   2.21625e-08  -8.07795e-09   6.78930e-09       18.1501       23.3987       26.1083       25.9620       26.0372       23.1835       21.4054       18.6161       15.2876       12.7312       9.74791       7.47459       5.43670       3.83906       2.62840       1.76508       1.13101      0.711909      0.420749      0.246508      0.136270     0.0723138     0.0366233     0.0181915    0.00790426    0.00358415    0.00139303   0.000533849   0.000185316   5.97624e-05   1.71508e-05   4.58648e-06   1.08310e-06   2.24377e-07   3.50822e-08   3.86205e-09
  19   8 2021.6992    0.6439  0.4788 10.2292 -0.0016  0.0243   0.0218   0.0451    0.0590   0.0000   440.5926       2.59574       13.6578      -6.31232       2.03977       2.78525      -1.65550      -1.77539      0.271500      -1.34266       2.67277       1.87865     -0.762417     -0.294908      0.781885     0.0592588    -0.0707575    0.00264135     0.0116628    0.00497562  -0.000781874    0.00138456   -0.00429443  -0.000993836   0.000920974  -3.16870e-05  -0.000343399  -4.50989e-06   3.85011e-05  -2.70588e-05   5.60905e-06   8.64645e-08  -2.66364e-07   1.67242e-07   2.87612e-09  -6.52333e-09       1.84191       2.67631       2.77076       2.67951       2.87034       2.38812       2.38994       1.91572       1.66069       1.28285       1.03941      0.787103      0.551352      0.429681      0.291439      0.187723      0.130350     0.0688032     0.0444154     0.0283098     0.0144264    0.00809887    0.00419141    0.00196090    0.00104185   0.000483883   0.000205064   8.66280e-05   3.56713e-05   1.38249e-05   3.88629e-06   1.37257e-06   4.53865e-07   1.07713e-07   2.89271e-08   6.02315e-09
  19  11 2468.1251    1.6299  0.8530 11.6824 -0.0129  0.0263   0.0431   0.0666    0.0907   0.0000   442.1940      -4.59579       6.45318       2.60903      -2.91163      -4.13065       2.45838      0.853737       1.91797     -0.600676      -2.28366       1.60732     0.0301248     -0.714776     -0.627325      0.438709     -0.353316     0.0971085     0.0158593    -0.0127632    -0.0205183   -0.00547407    0.00282502   0.000332129    0.00108478  -0.000250795  -0.000573976  -8.78594e-05   5.99667e-06  -1.77546e-05  -6.54170e-06   3.32357e-06   6.66317e-07  -1.84052e-07  -3.79496e-08   7.97696e-10       2.12770       2.78743       3.09644       3.13595       3.02312       2.87268       2.58737       2.05973       1.77754       1.44813       1.13689      0.857144      0.609710      0.460640      0.307016      0.203745      0.146476     0.0841155     0.0516148     0.0323677     0.0176327    0.00951724    0.00479910    0.00254513    0.00118104   0.000562517   0.000224770   0.000104040   4.09135e-05   1.57254e-05   4.97140e-06   1.68843e-06   4.95675e-07   1.20379e-07   2.82325e-08   5.94481e-09
  19  13 2757.9245    2.6644  0.9080 12.6385 -0.0080  0.0281   0.0647   0.0633    0.0830   0.0000   433.4890       1.43828       16.6458       5.96377      -7.16748      -1.94294       7.37847      -1.25207     -0.503512      0.680081    -0.0413420      0.150483      0.429767     -0.395944      0.505465     -0.471816     -0.176723      0.145813     0.0825407    -0.0247508    -0.0282610     0.0170668    0.00767807  -0.000726613   -0.00112392   0.000112130  -2.70950e-05   5.35873e-05   3.72587e-05  -2.08055e-05  -1.27453e-07  -1.27419e-07   4.83287e-07   4.21687e-08   5.63673e-08   8.08370e-09       2.22589       2.91269       3.06436       3.08884       3.08748       2.95122       2.69863       2.18196       1.87080       1.60464       1.29003      0.948985      0.691671      0.503652      0.334399      0.225250      0.161818     0.0905598     0.0594915     0.0353419     0.0191520     0.0101323    0.00540758    0.00247889    0.00126482   0.000563191   0.000241118   9.82999e-05   4.45465e-05   1.60374e-05   5.19484e-06   1.62131e-06   5.28962e-07   1.28656e-07   3.20179e-08   6.54073e-09
  19  14 2902.5138    3.3405  0.6994 13.1670 -0.0079  0.0230   0.0934   0.0528    0.0748   0.0000   439.4479       2.37613       13.6580     0.0955554       4.84281      -5.74594      0.551613      0.396811     -0.143467      -2.42250     -0.412862      0.383741      0.258683     -0.592653     -0.560617     -0.287649      0.150027   -0.00110155    -0.0834080     0.0387375     0.0280015    -0.0130670   -0.00368641    0.00157343    0.00129688  -0.000295076   0.000187487  -5.69700e-05   4.05757e-05   3.18113e-05   1.51227e-06  -4.42093e-07  -7.80013e-07  -8.76312e-09   5.76295e-08   5.54190e-09       1.83456       2.22884       2.71690       2.69576       2.48763       2.42054       2.23850       1.86240       1.56089       1.29813       1.01677      0.761653      0.574356      0.411803      0.277581      0.193466      0.120952     0.0790482     0.0486351     0.0275018     0.0151907    0.00887750    0.00449513    0.00231391    0.00108410   0.000524096   0.000231514   9.99479e-05   3.82877e-05   1.53321e-05   5.08431e-06   1.57880e-06   4.49899e-07   1.15100e-07   2.57381e-08   5.06424e-09
  19  15 3046.5366    3.8197  0.8036 13.4889  0.0041  0.0316   0.0958   0.0574    0.0763   0.0000   440.2736       3.02024       11.4982      -3.47701      -1.87774      -1.17541      -2.50751      0.506198       2.27428     -0.237830       2.51881      -1.38624      -1.48643     -0.522321      0.393494     0.0780818    -0.0234328     0.0499033      0.112154   -0.00644843    -0.0271597    -0.0104245   -0.00214844    0.00101008  -0.000653934  -0.000772058   6.31922e-05  -6.56843e-05  -1.92624e-06   8.47757e-06   4.93573e-06  -3.88890e-07  -9.23682e-07   4.75144e-08   1.70106e-08   8.42049e-09       1.93823       3.48810       2.80040       3.70223       3.02026       3.24452       2.60036       2.38483       1.91456       1.57562       1.17772      0.905735      0.687135      0.471053      0.358066      0.220055      0.149238     0.0854445     0.0573610     0.0303942     0.0194053    0.00977089    0.00544326    0.00264647    0.00131496   0.000580220   0.000278620   0.000103941   4.74506e-05   1.44179e-05   6.69079e-06   1.69455e-06   6.34512e-07   1.40026e-07   3.60366e-08   8.16569e-09
  19  16 3189.8008    3.9088  1.0251 13.4528  0.0009  0.0316   0.0887   0.0688    0.0895   0.0000   443.9886     -0.196271       11.9441       3.55024      -6.95235      -1.00113      -6.02879     -0.448089      0.342183      -1.48585       1.15129      -1.29991    -0.0603121      0.578959    -0.0108577    -0.0578548     0.0392310     -0.139565     0.0251043      0.116860    -0.0198079    -0.0166060   8.74990e-05    0.00689074   -0.00234917  -6.23667e-05   0.000684431  -0.000210047  -3.30140e-06   1.33844e-05   9.20891e-06  -1.05120e-06   6.36673e-07  -1.22426e-07   5.49296e-09  -7.30353e-10       2.34658       3.35251       3.08458       3.90753       3.24067       3.31870       2.76970       2.65848       2.07423       1.81511       1.27466       1.06596      0.789128      0.551896      0.391207      0.240182      0.177798      0.104425     0.0691417     0.0355748     0.0214723     0.0115719    0.00674371    0.00313363    0.00162871   0.000668027   0.000324328   0.000119513   4.97188e-05   1.81996e-05   6.23584e-06   1.95915e-06   5.91552e-07   1.31024e-07   3.67842e-08   6.96759e-09
  19  17 3332.8081    3.3181  1.4491 13.3657 -0.0032  0.0374   0.0687   0.0894    0.0755   0.0000   434.8936       1.41366       14.0070     0.0491584      -6.48117      -6.12303      -5.68927     -0.876311     -0.152391      -1.81399       2.82359     -0.129866     -0.907811     -0.306993    -0.0471926      0.173735    -0.0502860     0.0414713     0.0141413    -0.0191236    -0.0218637    -0.0114289   0.000571887    0.00439995  -0.000810872  -0.000815435   4.16322e-05   0.000104761  -3.24060e-05   1.20500e-05  -1.28625e-05   2.42212e-06   7.06717e-07  -8.72171e-08  -3.94071e-09   5.66127e-10       2.95367       4.02270       4.28164       4.42223       4.44517       4.00423       3.58599       3.14215       2.52917       2.05527       1.68322       1.23423      0.916356      0.657275      0.445347      0.319784      0.196477      0.132593     0.0749691     0.0484622     0.0268122     0.0139671    0.00774236    0.00365586    0.00191271   0.000848725   0.000380478   0.000151033   6.43839e-05   2.11505e-05   7.70366e-06   2.43827e-06   6.70434e-07   2.02302e-07   4.65153e-08   9.21613e-09
  19  18 3476.0702    2.7186  2.1365 12.7474 -0.0044  0.0483   0.0507   0.1132    0.0811   0.0000   437.8526      -2.03873       4.37416      -1.96916       4.65957      -2.94941      -4.08497      -1.78926       1.79126     -0.223411      -1.14044     -0.341816      0.110637     -0.368200     -0.219069     -0.152501     0.0490214     0.0619915    0.00341804    -0.0673560    0.00104571     0.0160148    -0.0193021    0.00309904  -0.000228997   -0.00151453  -0.000215315   0.000199211  -0.000187460  -1.92619e-05  -2.81193e-06   4.03096e-06  -1.37784e-06  -2.63357e-07   9.18119e-09  -7.76517e-09       3.59637       4.96071       5.15573       5.62995       5.28340       4.87107       4.34052       3.83657       3.39420       2.65367       2.12748       1.57259       1.23284      0.841041      0.594255      0.387368      0.264884      0.163315      0.101614     0.0586816     0.0339905     0.0187567     0.0102066    0.00513649    0.00246703    0.00112575   0.000490283   0.000200453   7.91841e-05   2.95001e-05   1.02651e-05   3.18278e-06   9.59025e-07   2.35816e-07   5.86453e-08   1.10119e-08
  19  19 3619.2815    2.3560  3.1601 12.0974 -0.0061  0.0546   0.0377   0.1466    0.0788   0.0000   431.4991       9.78770       15.7122      -1.27633      -9.13004      0.854791      -1.75927       4.08265      0.334020      -5.91356       1.31897     -0.367432       1.24624      -1.44694     -0.486894      0.310520     -0.161766     -0.188076     0.0513619    -0.0797734    -0.0585889    0.00154855    0.00855532    0.00465307   5.24208e-05    0.00123855  -0.000141256  -0.000321767  -9.79540e-05  -2.16375e-06   1.07004e-05  -3.49768e-06   6.26391e-08  -1.26008e-07   4.23623e-08   1.03881e-08       4.37335       5.75422       6.32017       6.40951       6.43206       5.85434       5.45649       4.40985       3.86647       3.10525       2.45404       1.84235       1.41536      0.976643      0.700311      0.462545      0.309388      0.194972      0.119435     0.0703439     0.0386837     0.0217066     0.0113064    0.00562433    0.00263981    0.00126116   0.000532119   0.000225701   8.95354e-05   3.40467e-05   1.16410e-05   3.77525e-06   1.06845e-06   2.79336e-07   6.77316e-08   1.33625e-08
  19  20 3762.3252    1.8809  4.6773 11.5502 -0.0046  0.0686   0.0259   0.1935    0.0613   0.0000   439.6731       15.0774       38.6669      -3.17839      -1.29854      -20.5531       4.67808       14.5094       2.16603      -5.82202      0.928997      -1.26100       1.80944      -1.04562     -0.667578     -0.748883     -0.155807      0.232909      0.110566      0.178206   -0.00523935    -0.0249984     0.0290476    0.00484482   -0.00461827   -0.00280030  -0.000167785   0.000155441   0.000136987  -3.09462e-05  -1.49926e-05  -4.19602e-06  -1.81871e-06  -1.68744e-07   1.40750e-07   1.56648e-08       5.65874       7.39193       7.80443       7.96326       7.75562       7.44389       6.68602       5.88824       4.90342       4.06402       3.25142       2.47904       1.82127       1.30889      0.926943      0.610040      0.402519      0.256606      0.154385     0.0909765     0.0520538     0.0277444     0.0147546    0.00728110    0.00346042    0.00163110   0.000697237   0.000303715   0.000117845   4.27908e-05   1.49146e-05   4.81902e-06   1.39903e-06   3.67388e-07   8.57182e-08   1.68152e-08
  19  21 3905.6875    1.5595  6.4326 11.1328 -0.0069  0.0876   0.0191   0.2371    0.0494   0.0000   448.8777       6.84852       13.5231       2.84199       8.19798     -0.215018      -7.74705      -10.9373       1.09647      0.401658       2.31060       4.11874      -1.80753      0.777122      -1.19277      0.594649     -0.137885     -0.665672      0.226989    -0.0187093    -0.0962179     0.0242141     0.0144274    0.00271235    0.00350882   0.000840881   0.000452847   0.000252206   0.000240212  -0.000111736  -2.13700e-05   5.11525e-06   4.48535e-07   2.90066e-07  -1.37852e-07   6.09233e-10       6.90115       9.37235       10.3305       10.2507       10.2924       9.47893       8.66816       7.47721       6.15542       5.19340       3.90131       3.14440       2.27948       1.62113       1.15146      0.775922      0.502300      0.317568      0.196125      0.112559     0.0651543     0.0347774     0.0184102    0.00929669    0.00435669    0.00213947   0.000876007   0.000387087   0.000146339   5.56839e-05   1.98261e-05   6.24181e-06   1.83733e-06   4.78280e-07   1.15411e-07   2.38203e-08
  19  22 4049.0009    1.2803  8.1880 10.8579 -0.0019  0.1052   0.0151   0.2903    0.0420   0.0000   437.0389      -6.24798       24.6596       13.8765      -2.94484      -11.1723      -13.4920       1.27007       3.96814      -9.02525      -7.23106       1.45682       5.94296       1.39664      0.136012     -0.481134      0.435143    -0.0540860     -0.310298    -0.0933509     0.0444437    -0.0136194    -0.0178141    -0.0132760   -0.00369986    0.00196097  -0.000661596   0.000419937   0.000270812  -6.11496e-05  -1.23666e-05   1.31799e-07  -3.54432e-06   9.29443e-07   1.15315e-07   1.03340e-08       8.34691       11.0596       11.9393       12.0244       12.0596       11.2009       10.3470       8.98654       7.37620       6.11333       4.80650       3.74851       2.78973       1.99912       1.41548      0.966950      0.620221      0.398979      0.241685      0.141711     0.0809620     0.0436819     0.0229902     0.0115335    0.00569475    0.00256390    0.00117300   0.000476016   0.000188555   6.85042e-05   2.41785e-05   7.60986e-06   2.21513e-06   5.89643e-07   1.38115e-07   2.78579e-08
  19  23 4192.2344    1.0283 10.0179 10.7780 -0.0070  0.1343   0.0135   0.3797    0.0369   0.0000   430.7905      -4.11791       53.9248       14.6706       12.1164       10.7386      -2.16293       14.6188      -3.07726      -18.7576       1.85964       10.7659      -3.99532      0.949375       1.08497      -1.21679      0.533928      0.510351     0.0164397     -0.186214    0.00669813     0.0825447    0.00821203    0.00627461  -0.000164678   -0.00629555    0.00373612   0.000270839  -8.84329e-05  -0.000119268  -4.18737e-05   5.20153e-06   4.48478e-06  -5.36406e-07  -7.97465e-08   3.91466e-08       10.6704       13.8651       15.3344       15.5467       15.2792       14.2586       12.9146       11.4179       9.55010       7.92565       6.20217       4.73875       3.58777       2.60784       1.81035       1.22195      0.815039      0.515153      0.314235      0.187719      0.107692     0.0599680     0.0313873     0.0164705    0.00782927    0.00363445    0.00157624   0.000670297   0.000257010   9.63731e-05   3.19906e-05   1.02494e-05   2.93227e-06   7.69301e-07   1.77390e-07   3.48145e-08
  19  24 4335.7579    0.8285 12.0599 10.6836 -0.0141  0.1833   0.0121   0.5127    0.0335   0.0000   449.5377      -4.32071       40.7914       13.9958     -0.800357       37.4554      -8.79309      -11.4259      -19.0078       15.7715       4.16429       1.59759       5.33296      -5.67448      -3.98492       1.46497     0.0893511      -1.52111     -0.208046      0.495556     -0.198649    -0.0815856  -4.05995e-05     0.0479081    0.00107423   -0.00306345   -0.00321350    0.00181413   0.000465338   0.000187468   3.68761e-05   1.72324e-05   2.74621e-06  -2.99936e-06   4.79189e-08  -8.83194e-11       14.4790       18.9537       20.6747       21.4702       21.0237       19.3608       18.3129       15.1575       13.0118       10.6205       8.30716       6.54456       4.81553       3.54430       2.44201       1.69406       1.11734      0.716843      0.448087      0.260383      0.151344     0.0839227     0.0446056     0.0228362     0.0111551    0.00512035    0.00230177   0.000945966   0.000368431   0.000135348   4.59105e-05   1.40768e-05   4.05809e-06   1.03950e-06   2.33312e-07   4.91927e-08
  19  26 4622.7115    0.5046 14.5911 10.4737 -0.0152  0.3438   0.0088   0.7667    0.0244   0.0000   466.5142      -55.6328      -31.6499       69.7564       16.2224      -28.5954       14.5231      -11.8015      -8.34463      -46.3452      -15.0367       13.4113       14.8343      -2.65125      -7.65458      -6.79895      -1.23928       2.25625       1.31897      0.393830     -0.134545     -0.566338      0.146196      0.145010    -0.0585845    -0.0261639    0.00315135   0.000860820  -0.000522930   0.000281288   5.18127e-05  -1.68442e-05  -3.79624e-06   1.76260e-06  -1.40722e-07  -2.56237e-07       26.6942       35.4619       38.7675       40.3102       39.0451       35.8895       33.2466       28.5666       24.6061       20.2192       15.9770       12.4313       9.12112       6.74929       4.71065       3.18722       2.18235       1.38387      0.877617      0.530537      0.307247      0.176647     0.0942908     0.0483066     0.0246915     0.0106894    0.00513708    0.00197331   0.000805228   0.000283702   9.33321e-05   2.89437e-05   8.17295e-06   2.02034e-06   4.54815e-07   9.19251e-08
  20  10 2352.3713    1.2808  0.8561 11.2118 -0.0044  0.0255   0.0315   0.0620    0.0714   0.0000   438.8399      -1.40879       16.6815      -4.81047     -0.427277       2.96323      0.915771      -1.61633      0.813624      -1.39310       1.73726      0.562837     -0.779625      0.224964     -0.263525    -0.0902145    0.00957901    -0.0224354     0.0876514     0.0375350   -0.00535486    0.00297735    0.00284517   -0.00289099    0.00304074   0.000655738  -0.000103422  -8.21500e-05  -2.87000e-05  -4.53513e-05  -1.71164e-06  -1.42484e-06   1.51256e-06   4.16514e-07  -1.48307e-07  -1.57524e-08       1.82399       2.55366       2.74302       2.64013       2.84929       2.68501       2.26653       2.10616       1.71831       1.41897       1.17543      0.885988      0.652524      0.523985      0.342435      0.254395      0.163615      0.106456     0.0679165     0.0409313     0.0230798     0.0141156    0.00734926    0.00385062    0.00203821   0.000964262   0.000397573   0.000210100   7.70351e-05   3.41122e-05   1.31132e-05   4.74162e-06   1.51740e-06   5.01684e-07   1.49500e-07   4.12730e-08
  20  12 2644.8497    2.3703  0.7883 12.1019 -0.0080  0.0229   0.0594   0.0569    0.1025   0.0000   440.6467       2.16004       15.2022      -1.23722      -7.09080      -1.68408       2.64704      -3.90464      0.778378      -1.08310     -0.935452     -0.364388      -1.42575      0.624080      0.155752     -0.180104    -0.0949699    -0.0249036     0.0520102   -0.00689611   -0.00480234    0.00113478    0.00682097   -0.00417647  -0.000113006  -0.000273496   9.61833e-05   2.84526e-05  -0.000154544   2.64873e-05   9.41831e-06   4.73146e-06  -1.26683e-06  -4.26322e-07  -3.19301e-09  -1.72113e-08       1.84234       2.37588       2.56878       2.64226       2.51112       2.44768       2.12742       1.86242       1.62455       1.37357       1.04845      0.833770      0.643350      0.441331      0.291581      0.207652      0.136635     0.0890837     0.0602710     0.0340549     0.0193366     0.0109859    0.00634495    0.00333854    0.00162863   0.000829916   0.000357937   0.000175971   6.30062e-05   2.79982e-05   1.03777e-05   4.04465e-06   1.31867e-06   3.84034e-07   1.12306e-07   2.81894e-08
  20  13 2790.6968    2.7899  0.8350 12.9575  0.0004  0.0266   0.0720   0.0624    0.0706   0.0000   433.8984      -2.75824       12.0649      -3.27278     0.0875487      0.333265      -1.24057      -3.56235     0.0605238       1.91356      -1.35140     -0.473485      0.838022    -0.0325965      0.309831     -0.171347     -0.114532     0.0528455    -0.0919273  -3.11405e-05     0.0536708    -0.0371538    -0.0237197   0.000841708   0.000466937  -0.000604926  -0.000426569   0.000323024  -3.41054e-05  -4.50477e-05   1.15832e-05   2.55984e-06   7.25393e-08  -9.17549e-07  -1.84498e-08   5.24958e-08       2.06539       2.49462       2.89244       2.98769       2.58946       2.78796       2.63838       2.01381       1.86351       1.60714       1.13962      0.858212      0.789657      0.505240      0.377757      0.285458      0.179063      0.105582     0.0677207     0.0469739     0.0229570     0.0150373    0.00867945    0.00456071    0.00209086    0.00103560   0.000599907   0.000201848   9.92912e-05   3.41223e-05   1.65974e-05   5.92570e-06   1.83998e-06   5.85298e-07   1.30435e-07   3.70782e-08
  20  14 2935.9002    3.5532  0.6800 13.3867 -0.0052  0.0213   0.0962   0.0509    0.0687   0.0000   438.4615       1.49103       14.1446      -1.27269      -1.35783      -1.79256      0.398590      -4.41855       1.05259     -0.388340     -0.788378      0.587803      0.800467      0.425721      0.173497     0.0319608      0.151010      0.123579     0.0133596    -0.0327485     0.0190354    -0.0102403    0.00496950   -0.00184080  -0.000602836  -0.000635059   0.000345409  -3.61408e-05   4.77678e-05   2.80405e-05   2.64075e-06  -6.73261e-06  -9.69254e-07   1.45416e-07   2.51279e-08  -1.09551e-08       1.71504       2.20694       2.37591       2.39397       2.29296       2.23071       2.06966       1.66213       1.61642       1.27238       1.00748      0.768830      0.604864      0.403832      0.302038      0.205965      0.135833     0.0814327     0.0533670     0.0324740     0.0186049     0.0105314    0.00591152    0.00305367    0.00143536   0.000731321   0.000347569   0.000151509   5.96037e-05   2.50459e-05   9.80103e-06   3.81130e-06   1.25504e-06   3.86817e-07   1.03822e-07   2.48878e-08
  20  16 3224.3480    3.7255  1.0869 13.5631 -0.0061  0.0327   0.0849   0.0730    0.0893   0.0000   439.3505       1.40732       10.4425   -0.00278801      -2.79798      0.600230      -3.59874     -0.111939      -2.23707      0.360727      -1.22447     -0.264157     -0.327789     -0.272333     -0.360044      0.742020     0.0322839     0.0410834     -0.180350    -0.0450548    -0.0333375     0.0351206   -0.00253116   -0.00894392    0.00120327    0.00234199   0.000839824  -0.000139476  -0.000106949  -4.08082e-06   1.83067e-05  -8.15330e-06   1.89496e-06   2.62403e-07   6.71901e-08  -3.15701e-08       2.57033       3.54079       3.99871       3.73531       4.10377       3.55711       3.17568       3.00383       2.19244       2.06979       1.44389       1.15858      0.886473      0.609356      0.484411      0.305079      0.201723      0.138636     0.0760928     0.0537237     0.0278590     0.0165910    0.00971252    0.00460106    0.00251405    0.00117665   0.000532361   0.000273539   9.84303e-05   4.50446e-05   1.74322e-05   5.18209e-06   2.01782e-06   6.84336e-07   1.58320e-07   4.68340e-08
  20  17 3368.0631    3.1817  1.5842 13.1713 -0.0022  0.0371   0.0604   0.0883    0.0687   0.0000   437.1363       2.70800       15.3479      -7.11638     -0.362292     -0.513112      -2.91485      -1.51339      -6.88472      -3.10277       1.47048       1.11665     -0.200986      0.216872     -0.365109     0.0386034    -0.0227174    -0.0478243     -0.156999     0.0466380     0.0204848     0.0141454     0.0106612   -0.00302331  -0.000359702    0.00226242   0.000104102  -0.000590676   8.42062e-05   0.000124655   1.61415e-05   7.29846e-07  -2.04632e-06  -2.40818e-07  -8.15294e-08   6.01203e-08       2.88805       3.73640       4.13667       4.28665       4.08681       3.91008       3.44264       3.02055       2.65647       2.21137       1.71753       1.36035       1.00165      0.717451      0.511925      0.358936      0.224083      0.154256     0.0948636     0.0590858     0.0336935     0.0197417     0.0109357    0.00568339    0.00287115    0.00138913   0.000641542   0.000300100   0.000121426   4.97551e-05   1.89335e-05   6.95575e-06   2.35149e-06   7.50707e-07   1.92534e-07   5.23007e-08
  20  18 3511.8269    2.5856  2.4307 12.6255 -0.0091  0.0467   0.0424   0.1174    0.0620   0.0000   431.7980      -6.80457       12.1183      -2.25955      -3.76232      -7.66198       2.71439      -6.44171       1.73026      -4.45509      -1.80478       1.74085       2.63693      0.972913     -0.381663      0.115720      0.421757     0.0541631      0.139628    -0.0212347     -0.128624    -0.0204661    0.00651018    0.00787984   -0.00959314  -0.000107716   0.000968149  -7.59155e-05  -0.000629867   6.04262e-05   2.14500e-06   2.05221e-06  -4.89408e-06  -2.80688e-06   2.96497e-09   1.59933e-07       3.54302       4.80782       5.02357       5.28566       5.13654       4.92880       4.21334       3.97322       3.29095       2.71035       2.16480       1.68427       1.31370      0.919401      0.670162      0.461031      0.308571      0.203836      0.124683     0.0772010     0.0473268     0.0247557     0.0147692    0.00734519    0.00400862    0.00183037   0.000972504   0.000361589   0.000180246   6.23879e-05   2.64692e-05   8.32716e-06   3.13834e-06   9.25701e-07   2.54176e-07   6.94043e-08
  20  19 3655.5605    2.1834  3.6388 11.9286 -0.0070  0.0564   0.0309   0.1497    0.0644   0.0000   446.3013       2.50986       12.8764       3.54606       4.94070      -3.01550      -5.92915      -2.07679       6.71051       3.71238       3.25488     -0.109228      -2.84131      -1.45095       1.22716     -0.883092     -0.305868     -0.151047     -0.104984     -0.108515    -0.0594253   -0.00387941    0.00346630    0.00932085    0.00646949   -0.00222095  -0.000209235   0.000451149  -0.000135895  -6.53596e-05   7.73677e-05  -9.48796e-06   8.33470e-06   1.54906e-06  -4.28541e-07   1.00317e-07       4.50372       5.59736       6.32991       6.48128       6.42986       5.96097       5.44005       4.78812       4.04340       3.27581       2.62542       2.06283       1.58826       1.12935      0.802019      0.559976      0.377804      0.247377      0.155693     0.0934554     0.0565987     0.0311304     0.0172411    0.00918735    0.00472587    0.00232925    0.00109254   0.000475360   0.000204671   8.14626e-05   3.09087e-05   1.10658e-05   3.73144e-06   1.11142e-06   3.12476e-07   7.99526e-08
  20  20 3799.0814    1.8297  5.3321 11.2588 -0.0064  0.0697   0.0213   0.1897    0.0564   0.0000   446.4561       20.5039       15.7371      -6.58684      -1.54312       6.46265      -7.52885      -6.59533      -2.74302      -5.95612      -2.63895       1.22037       4.26483       2.02147      -1.53851     -0.465067     -0.314499      0.290971     0.0199659     0.0622746     0.0765905    0.00665462     0.0127295     0.0148331    0.00402739   0.000637372    0.00234870   0.000480996   1.38271e-05  -0.000283247   8.24276e-05   1.57006e-05  -1.68365e-05  -2.14202e-06   6.19408e-07  -1.95369e-07       5.23509       6.89817       7.58236       7.76131       7.62669       7.38276       6.49913       5.80305       4.99511       4.10717       3.34917       2.47725       1.93525       1.44095       1.01193      0.709638      0.471237      0.298987      0.188807      0.117521     0.0672966     0.0397385     0.0214202     0.0112796    0.00569416    0.00276168    0.00125725   0.000579727   0.000236826   9.82345e-05   3.83135e-05   1.38885e-05   4.54031e-06   1.44802e-06   4.10732e-07   1.07543e-07
  20  21 3942.8470    1.4708  6.9620 11.0953 -0.0072  0.0874   0.0171   0.2502    0.0438   0.0000   431.0597      -6.44114       27.9589      -14.5473      -6.75969       3.16355       6.05209      -3.64563       6.11479      -1.84486      -8.63730     -0.922347       1.60356      -3.22607     0.0508555       1.70153     -0.389422      -1.18189      0.181326    0.00556802    -0.0733701     0.0636871    -0.0321305   -0.00351281    -0.0121945   -0.00324667    0.00308826  -0.000690939  -0.000563501   2.36393e-05  -2.19471e-06  -4.33479e-06   1.70672e-05   7.07225e-07  -1.17340e-06   2.00039e-07       6.71992       8.97012       9.71396       10.1539       9.79364       9.36121       8.31400       7.47962       6.22077       5.27707       4.15936       3.20954       2.45516       1.79474       1.26261      0.868317      0.591594      0.382332      0.239298      0.146204     0.0858990     0.0495794     0.0264226     0.0141979    0.00724639    0.00353610    0.00160150   0.000727093   0.000305304   0.000125066   4.79652e-05   1.73914e-05   5.67522e-06   1.78901e-06   4.94962e-07   1.29243e-07
  20  22 4086.6296    1.2156  9.1893 10.7957 -0.0033  0.1087   0.0133   0.3173    0.0373   0.0000   443.0252       12.9586       7.38462       21.6997      -6.47154      -7.07840      -11.1896      -4.19298       13.1744       5.95913       4.22265      -5.01105      -2.61089      0.123260      0.561648      0.888200     -0.332538     0.0739616     -0.263292      0.515449     0.0872876     -0.125120    -0.0492257     0.0611085     0.0163257   -0.00289901   -0.00110566  -0.000751050  -0.000333143  -7.97894e-05   6.31191e-05  -1.46075e-05   1.65514e-05  -4.48625e-08  -1.12415e-08   2.25134e-08       8.24693       10.6659       12.1686       12.1962       12.1409       11.5192       10.3341       9.03829       7.68438       6.42676       5.07015       3.93624       3.04414       2.18318       1.58165       1.10165      0.745637      0.474839      0.308425      0.188317      0.111051     0.0633830     0.0353870     0.0186760    0.00934764    0.00467555    0.00217144   0.000987313   0.000405768   0.000167045   6.38247e-05   2.30766e-05   7.64315e-06   2.33073e-06   6.49118e-07   1.64775e-07
  20  23 4230.4643    1.0036 10.2109 10.7656 -0.0123  0.1341   0.0127   0.3739    0.0344   0.0000   431.6219       22.5886       35.7543      -5.46403      -3.76470       12.3292       12.6874       13.7395      -10.7866      -11.0674      -2.70773       7.45552       1.05701      -1.94193      0.510879       1.34352       1.45552     -0.955423      0.428845     0.0165080    -0.0610721     0.0248706    -0.0722645    0.00802059   -0.00778687    0.00629034   -0.00400572  -0.000131631   0.000388927   0.000216483  -0.000180133  -2.25418e-05   1.39188e-05   7.60716e-06  -7.06365e-08   8.50910e-08       10.1308       13.3963       14.8711       14.6606       14.9836       13.6765       12.7879       11.2145       9.61017       8.02070       6.43242       5.01426       3.78561       2.75421       1.99889       1.37953      0.918704      0.597013      0.386687      0.234968      0.137647     0.0808020     0.0448433     0.0236792     0.0121837    0.00593818    0.00280359    0.00128017   0.000541344   0.000213554   8.24320e-05   2.92160e-05   9.64282e-06   2.95915e-06   8.10915e-07   2.07766e-07
  20  24 4374.5692    0.7710 12.3137 10.7250 -0.0039  0.1887   0.0117   0.5392    0.0302   0.0000   430.6726      -7.05492       41.9363      -21.3851       4.76467       36.9209      -39.7720       10.7849      -2.59136      -18.9903       4.47791       6.15972       1.60162     -0.858410       2.64560      -4.68568       2.57429       1.54315     -0.174157     0.0947189     -0.353233     -0.115889     0.0425680     0.0450057    -0.0194098   -0.00539737    0.00106688    0.00233095  -0.000582176  -0.000142009  -0.000142948   1.42510e-05   1.69473e-08  -6.33143e-07  -2.93661e-07  -7.13996e-07       14.1956       18.3415       20.4599       20.8543       20.5858       19.6187       18.0122       15.5866       13.5552       10.8689       8.87609       7.08462       5.29575       3.89176       2.78198       1.98687       1.33286      0.866137      0.551109      0.341686      0.206144      0.116840     0.0644846     0.0345038     0.0177645    0.00889500    0.00419235    0.00187765   0.000786202   0.000317862   0.000118586   4.22445e-05   1.40610e-05   4.26152e-06   1.16540e-06   2.89706e-07
  20  25 4517.6547    0.5529 11.8273 10.6960 -0.0140  0.2652   0.0113   0.6631    0.0270   0.0000   417.1338       31.7344       14.4347      -20.9395      -9.03407       6.55720      -4.47922      -18.3230       32.2654       6.68660      -27.8835      0.401350      -9.16700      -4.94617       8.03028    -0.0621424      -4.96077       3.46357      0.379668      -1.07652     -0.555090      0.138476      0.171675     0.0311113    -0.0589759   -0.00231266    0.00322070  -0.000377321   0.000776693   0.000438701  -0.000307945   8.00151e-05   9.33589e-06  -1.75038e-05   1.93827e-07   1.22318e-06       19.4090       25.5032       28.5168       29.1255       28.6870       26.9148       25.0872       22.0615       18.6473       15.3959       12.5848       9.82091       7.44981       5.53089       4.02871       2.79073       1.87773       1.24185      0.805649      0.486580      0.291591      0.171607     0.0962942     0.0509874     0.0271861     0.0132911    0.00612971    0.00292345    0.00120098   0.000481798   0.000179741   6.28440e-05   2.04286e-05   6.14585e-06   1.66498e-06   4.20940e-07
  20  26 4661.7430    0.4840 17.3709 10.4540 -0.0082  0.3851   0.0081   0.9061    0.0215   0.0000   438.1860      -49.4222       34.2132      -3.37693      -50.6512       13.1830       45.5012       23.0477      -13.8679      -28.6873       32.3445       2.57446      -5.18812      -7.67880     -0.571154      -3.08946      -3.89498       2.07776       2.29283     -0.430866      -1.14819    -0.0450277      0.310376    -0.0725608    0.00482699     0.0171278  -0.000462305    0.00261233  -0.000875545  -0.000581475   0.000212817   1.63082e-05  -3.07405e-05  -1.22094e-05  -3.48449e-07   9.23227e-07       28.4677       36.7220       41.7558       41.3339       42.0080       40.2132       35.7535       31.6355       27.8065       22.4261       18.2328       14.4488       10.8499       8.13890       5.86323       4.10828       2.81068       1.81985       1.18305      0.724853      0.440219      0.258451      0.142830     0.0773595     0.0405657     0.0207209    0.00911457    0.00450185    0.00175023   0.000732599   0.000263958   9.43665e-05   3.02440e-05   9.27510e-06   2.53560e-06   6.22351e-07
  21   8 2077.7326    0.6900  0.4940 10.4637 -0.0085  0.0216   0.0223   0.0441    0.0539   0.0000   440.3072       1.08825       16.1488      -3.95819      -2.49058       1.04852      -1.54137       2.34761     -0.906117      -1.15003      -2.29487      0.352948      0.404716     -0.440346     -0.198709      0.168795     -0.191645    0.00406311     0.0456390    -0.0379626    -0.0167874     0.0149257    0.00241170   -0.00401535    0.00128405   0.000172825  -0.000269285  -0.000171371  -0.000113159   5.83538e-05   4.50791e-05   6.44096e-06  -2.83146e-06  -1.39497e-06  -7.41956e-08  -2.04551e-07       1.64000       2.05992       2.22348       2.46200       2.13684       2.18784       2.01273       1.82792       1.49849       1.22099      0.993829      0.736869      0.624339      0.435630      0.303760      0.230739      0.161072     0.0919876     0.0618128     0.0396908     0.0232764     0.0129328    0.00758648    0.00404719    0.00207296    0.00104099   0.000565194   0.000271797   0.000123190   4.69681e-05   2.00372e-05   7.75509e-06   3.11387e-06   1.08225e-06   3.14801e-07   9.41948e-08
  21  10 2381.8980    1.4471  0.7107 11.3398  0.0018  0.0211   0.0392   0.0549    0.0691   0.0000   439.3090      -4.05982       12.4595       1.93185      -1.18363      -1.53708      -4.38016      -8.95838      -1.19098       1.15929       1.22701      0.305501     -0.680530     0.0322081      0.602478     -0.182570     -0.279570     -0.102453     -0.207257     0.0525097     0.0344737   -0.00757878    -0.0150836   -0.00349259    0.00261722    0.00165355  -0.000502874  -0.000121772  -0.000123059   0.000122106  -4.11985e-05  -6.31018e-06   1.04334e-06  -1.19999e-06   1.03167e-06  -2.07470e-07       1.60687       2.12490       2.19049       2.40918       2.27172       2.16760       2.08266       1.78457       1.51249       1.27691       1.03693      0.792038      0.623849      0.436311      0.325954      0.231135      0.158110      0.101293     0.0639816     0.0409738     0.0253718     0.0144493    0.00868839    0.00423435    0.00245177    0.00113006   0.000586498   0.000286184   0.000116411   5.63776e-05   2.17205e-05   8.65951e-06   3.37918e-06   1.04714e-06   3.71812e-07   9.67860e-08
  21  11 2529.2744    1.8710  0.8619 11.8835 -0.0022  0.0262   0.0467   0.0591    0.0743   0.0000   438.3083       3.36553       16.5826      0.235506      -1.85836      0.376223     -0.563883      0.258449      0.933875      0.629367       1.99717     -0.336207      -2.24103     -0.510833      0.847193      0.107371     -0.123984     -0.196193     0.0563580    -0.0300853    -0.0556101   0.000367406   -0.00793400   -0.00942307   -0.00744712   -0.00101935   -0.00147286  -0.000149300   0.000248730  -6.23703e-05   6.54156e-06  -7.20873e-07   1.42210e-06  -6.40909e-08   8.46160e-07  -3.94540e-08       1.89738       2.45391       2.56212       2.88726       2.70065       2.59762       2.58852       2.04017       1.72475       1.46185       1.33613      0.873120      0.732778      0.555174      0.410224      0.263680      0.196626      0.130615     0.0805646     0.0486753     0.0321669     0.0195788     0.0102692    0.00525285    0.00298183    0.00158702   0.000740890   0.000327811   0.000144426   7.24582e-05   2.95803e-05   1.21402e-05   4.28346e-06   1.38189e-06   4.20415e-07   1.23193e-07
  21  12 2676.2207    2.3488  0.8088 12.4836 -0.0074  0.0240   0.0598   0.0576    0.0878   0.0000   437.7936      -3.67590       12.9997     -0.834975      -1.65546     -0.881567      -1.50879     -0.674655      -4.98977      -3.00905      0.821544      0.251315     -0.692251      0.361389     -0.732655      0.258912     0.0798147     0.0608825    -0.0209459   -0.00891811    -0.0385381   -0.00317087    0.00224709  -0.000663502   -0.00590128  -0.000778719    0.00104714  -0.000344838  -0.000414268   6.88251e-06   3.13914e-05  -4.80850e-06  -4.84587e-06  -1.31031e-06   3.68182e-07   1.28547e-07       1.87862       2.34363       2.51645       2.74510       2.54912       2.49880       2.32677       2.00164       1.80505       1.46458       1.08361      0.857044      0.691928      0.520392      0.408640      0.262290      0.190505      0.121657     0.0776000     0.0449507     0.0289919     0.0158770    0.00935394    0.00510449    0.00288500    0.00136569   0.000736635   0.000308862   0.000148423   5.78012e-05   2.71618e-05   9.71638e-06   3.82535e-06   1.25292e-06   4.35746e-07   1.20253e-07
  21  13 2822.9240    2.8725  0.7114 13.1724 -0.0127  0.0244   0.0765   0.0533    0.0749   0.0000   437.7753      -1.58805       13.2029     -0.807171      -6.67756      -2.22310     -0.326369       1.59102      -2.23229      -1.15505     -0.315371     -0.727050    -0.0618251     -0.141963     -0.341014     -0.428185     0.0679922     0.0371217    -0.0154993     0.0189159     0.0354410   -0.00996448    0.00511755   -0.00231644   -0.00375066    0.00207939    0.00163523  -0.000738296   0.000117955   4.78801e-05   9.53839e-07  -1.08013e-05  -4.35653e-06   1.94001e-06   2.30693e-07  -1.14332e-07       1.76048       2.31412       2.47707       2.58265       2.56159       2.34720       2.10244       2.05557       1.70108       1.32169       1.14981      0.835437      0.710718      0.500916      0.343325      0.250728      0.177487      0.109158     0.0723299     0.0422969     0.0269633     0.0168411    0.00795341    0.00474109    0.00248385    0.00134236   0.000699827   0.000325733   0.000130077   6.04967e-05   2.37569e-05   9.54917e-06   3.35759e-06   1.33460e-06   3.40382e-07   1.17132e-07
  21  14 2968.8967    3.7304  0.7303 13.4017 -0.0009  0.0228   0.0935   0.0524    0.0689   0.0000   439.0669     0.0744308       15.8391      0.694057       4.96598     -0.457237      -4.00816      -1.18399      -4.06738      0.104146      0.856897      0.956426     -0.161828      0.302690     -0.168287      0.609095    -0.0891121    -0.0573769    0.00458704     0.0131457     0.0217612   -0.00847878     0.0122465    0.00394070    0.00103147   -0.00119210  -4.77753e-05  -0.000500189  -7.23193e-05   3.12288e-06   5.29596e-05   5.99822e-06  -6.77280e-06   1.05035e-06   1.82115e-07   1.89079e-09       1.60393       2.34401       2.15448       2.54145       2.35971       2.43925       2.07675       1.89434       1.50262       1.34409       1.02338      0.861298      0.642094      0.449280      0.341951      0.234188      0.162520      0.107434     0.0691304     0.0444558     0.0260754     0.0160242    0.00857978    0.00468170    0.00249108    0.00121068   0.000659646   0.000268129   0.000147927   5.16425e-05   2.60150e-05   8.36799e-06   3.53204e-06   1.16333e-06   3.61770e-07   1.09169e-07
  21  15 3113.8845    3.7826  0.8521 13.6712 -0.0094  0.0240   0.0929   0.0600    0.0744   0.0000   440.3969       1.12974       16.1289       2.87779      -2.14329      -3.46290      -2.21167      0.131154      0.768247      -1.35331       1.94642    -0.0742403       1.37024      0.323753     -0.559897      0.301352    -0.0490115   -0.00313833    -0.0317760    -0.0161930     0.0708991    0.00374959   -0.00255588   -0.00913328   -0.00429393    0.00194848   0.000523454   0.000103109   0.000250061  -7.59922e-05  -6.78808e-06   9.03762e-06  -4.14214e-06  -6.06787e-07   1.16065e-07   1.51005e-07       1.80674       2.23980       2.38834       2.48680       2.55443       2.35178       2.24056       1.92654       1.62863       1.39607       1.10571      0.866771      0.700072      0.505017      0.361527      0.250927      0.178149      0.117385     0.0758667     0.0469228     0.0286938     0.0169997    0.00944936    0.00496827    0.00282241    0.00142703   0.000690824   0.000336636   0.000133909   6.70917e-05   2.47063e-05   1.00211e-05   3.88904e-06   1.24010e-06   4.04239e-07   1.20055e-07
  21  16 3258.4917    3.6025  1.1557 13.5490 -0.0001  0.0339   0.0784   0.0762    0.0836   0.0000   439.1445       4.93836       19.1806       1.81973      -2.17109       1.67589      -5.82986      -1.98880       1.85992       2.36665      -1.68344      -1.27299     -0.379508     -0.383220      0.230850      0.261555     -0.340226     -0.157735     -0.181969     0.0588779     0.0512353   -0.00801760   -0.00247632   0.000687223   0.000110057   -0.00140509  -0.000407289  -0.000242620  -0.000556844  -8.69200e-05   7.89887e-05  -6.29547e-06  -1.02507e-05  -3.19391e-06  -8.30603e-07  -5.01270e-08       2.50077       2.96720       3.78311       3.94235       3.20850       3.63046       3.22604       2.51845       2.48540       2.14086       1.45597       1.32256      0.997785      0.665751      0.506149      0.397376      0.222088      0.163029      0.118228     0.0596683     0.0391330     0.0242244     0.0131262    0.00647042    0.00389872    0.00205397   0.000973485   0.000412853   0.000223148   9.60545e-05   3.78712e-05   1.30737e-05   5.67081e-06   2.15336e-06   7.81658e-07   1.95258e-07
  21  17 3402.8094    3.0740  1.5870 13.1693 -0.0074  0.0369   0.0594   0.0890    0.0654   0.0000   437.6782     -0.127972       16.1378      -1.02193      -2.83345      -5.03293       1.64430      -4.78254      -2.34403      0.603548      -2.11372      -3.47769     -0.570034      0.621119     -0.669626     -0.581663     0.0947771      0.224116    -0.0639252    -0.0120749     0.0666059     0.0593186    -0.0265282    0.00391400    0.00178178    0.00218724    0.00251038  -0.000396271   0.000134509   0.000259529  -2.24490e-05  -1.49006e-06   1.46372e-06  -1.09466e-06   9.08283e-07   5.91928e-08       2.77560       3.62115       3.86254       3.85604       4.02716       3.79893       3.50773       3.07762       2.53204       2.16008       1.75453       1.39955       1.10389      0.772665      0.566305      0.401266      0.271904      0.194335      0.118408     0.0767390     0.0470363     0.0268584     0.0155529    0.00799691    0.00435945    0.00233675    0.00107963   0.000559094   0.000222485   0.000108842   3.96339e-05   1.70842e-05   5.73911e-06   2.07158e-06   6.66263e-07   1.93533e-07
  21  18 3547.1562    2.4431  2.5430 12.7136 -0.0053  0.0476   0.0387   0.1222    0.0501   0.0000   437.9399       1.96407       9.91364      -10.4425       2.22331       3.16032       7.15558      -3.22612      -2.82372     -0.501729       4.60730       2.63782      -1.27493    -0.0238060    0.00309812      0.196324     0.0847498     -0.326319     -0.138995      0.165248    -0.0636413     0.0447407    -0.0142766     0.0123637   -0.00266458   -0.00309406    0.00270087    0.00179918  -0.000499505  -0.000174104   2.24816e-05   4.26004e-05  -1.07444e-05  -4.88430e-07   3.76253e-08   1.02756e-07       3.51463       4.50402       4.92633       4.89937       5.21347       4.75997       4.51904       3.88401       3.30653       2.83455       2.25176       1.81302       1.33555       1.01823      0.771497      0.540449      0.377244      0.235738      0.160090     0.0953720     0.0621284     0.0356405     0.0206717     0.0113463    0.00578046    0.00299333    0.00146369   0.000682393   0.000325945   0.000133472   5.70508e-05   2.20586e-05   7.86065e-06   2.83724e-06   8.87219e-07   2.63756e-07
  21  19 3691.4193    2.0713  3.9675 11.8458 -0.0036  0.0588   0.0275   0.1542    0.0546   0.0000   442.6118       10.3951       15.0986      -1.57674      -8.65373      -8.85188      -8.68711       3.62431       10.9281      -3.62593      -2.43796    0.00405248      -1.68281     -0.514246       1.00994      0.387290      -1.06975     -0.159785      0.134459      0.100724     -0.134243    -0.0153371    -0.0132649     0.0105931    0.00734615   -0.00461482    0.00161942    0.00280332   0.000658725  -0.000335347  -7.15396e-05  -4.45009e-05  -3.83835e-06   3.90003e-06  -6.40495e-07  -9.85123e-08       4.20102       5.60136       6.03681       6.28940       6.25556       5.90907       5.39216       4.75605       4.18059       3.51137       2.86032       2.22536       1.75739       1.23784      0.949906      0.637618      0.455273      0.296628      0.186245      0.121285     0.0741323     0.0429488     0.0249385     0.0134504    0.00715128    0.00360032    0.00177875   0.000857653   0.000369201   0.000164062   6.66322e-05   2.67740e-05   9.86886e-06   3.36253e-06   1.11941e-06   3.33766e-07
  21  20 3835.5616    1.7075  5.6535 11.3198 -0.0047  0.0710   0.0198   0.1997    0.0485   0.0000   423.8331       3.69062       9.64053       6.35098       2.95665       1.30839       2.52872     -0.665046       8.03818      -5.59701      -1.04761      -2.14173      -1.40611       2.83180       1.57133     -0.895508      0.229194      0.122302      0.144063     -0.123329     0.0611617    0.00790475     0.0224361    -0.0373448    -0.0122544    0.00147907   -0.00310579  -0.000244629   0.000410916   0.000162146  -7.45850e-05  -6.68099e-05  -5.87669e-06  -3.24119e-06   7.40620e-07   3.31635e-07       5.32389       6.76708       7.41192       7.69294       7.62238       7.29875       6.70142       5.92889       5.03383       4.24284       3.49509       2.72424       2.09020       1.58300       1.13893      0.795798      0.551147      0.368803      0.238884      0.149370     0.0905599     0.0538460     0.0300596     0.0170233    0.00870964    0.00465465    0.00219235    0.00104599   0.000474663   0.000205524   8.52327e-05   3.40229e-05   1.20740e-05   4.30864e-06   1.31326e-06   4.07957e-07
  21  21 3979.5489    1.4241  7.5293 11.0239 -0.0026  0.0899   0.0156   0.2562    0.0394   0.0000   430.6130      -4.57100       21.6018       27.4651      -11.2852      -4.52070       13.2521      -8.61195      -14.3470      0.896133      -1.28111      -1.19600     -0.300145       1.01453       1.58738       1.12174      -1.03855     0.0682995      0.373981    -0.0650255    -0.0237463     0.0312495     0.0723752   -0.00708331    -0.0200008   0.000809423    0.00530548  -0.000939000  -0.000894802   0.000152098  -2.82192e-05  -6.40859e-05   3.26054e-05   5.61153e-06  -1.07241e-06   2.18912e-07       6.54919       8.63049       9.32851       9.74447       9.43984       9.15981       8.34241       7.54813       6.40815       5.41196       4.43582       3.38505       2.66862       1.98962       1.47087       1.01349      0.712218      0.465621      0.298713      0.190310      0.112561     0.0680308     0.0387878     0.0210653     0.0112506    0.00588730    0.00280090    0.00132383   0.000609439   0.000261672   0.000107896   4.28950e-05   1.60233e-05   5.44180e-06   1.70095e-06   5.26724e-07
  21  22 4123.8273    1.1151  8.9086 10.8846 -0.0031  0.1112   0.0131   0.3235    0.0342   0.0000   404.7861       18.9543       26.5155       6.94478      -4.11927      -21.2449      -6.53569      -14.3046      -5.60277       1.15247       2.62021      -3.47697       3.72446      -1.98929     -0.478515      -1.00884      0.950492      0.665609     -0.336871     -0.129604     -0.160557     -0.167733    -0.0689617     0.0424729     0.0111579   -0.00284845   -0.00146708    0.00239651   0.000307950  -0.000339864   0.000128527   5.57358e-05  -1.12846e-05  -7.09474e-06  -1.40310e-06  -1.38857e-06       8.03325       10.5078       11.8752       11.9769       11.8957       11.2900       10.4305       9.23064       7.92826       6.65409       5.46150       4.30724       3.28020       2.45722       1.79487       1.27064      0.875508      0.576227      0.374240      0.236756      0.143539     0.0863824     0.0490140     0.0268183     0.0143269    0.00742806    0.00361524    0.00175814   0.000779033   0.000353454   0.000138915   5.60683e-05   2.04959e-05   7.09288e-06   2.21859e-06   6.78947e-07
  21  23 4268.1804    0.8758 10.2936 10.7858 -0.0076  0.1440   0.0120   0.4147    0.0316   0.0000   432.3253       6.22603       4.78417      -9.34110       55.1873      -33.7223       11.4660      -9.81967      -3.50252       6.47728      0.705378      -4.74231       1.44590       9.23702      0.336584      -3.88786     -0.425926      0.654169     -0.708084    -0.0648884      0.262686      0.118930     -0.115558    0.00435952     0.0366800   -0.00307947   -0.00613620  -4.90605e-05    0.00126407  -0.000765023  -0.000199480   0.000178905  -3.14880e-05   6.95313e-07   5.11769e-06  -5.55689e-07       10.2427       13.5963       14.8791       15.3288       15.1728       14.4780       13.4162       11.7586       10.3577       8.54738       7.00729       5.58976       4.24939       3.21633       2.33009       1.65980       1.14406      0.760427      0.491463      0.315170      0.188906      0.114409     0.0656963     0.0355846     0.0192170     0.0102443    0.00479796    0.00242376    0.00103975   0.000486133   0.000182010   7.64947e-05   2.72506e-05   9.45449e-06   2.95781e-06   8.97862e-07
  21  25 4556.1388    0.5232 12.9659 10.6398 -0.0083  0.2719   0.0112   0.7237    0.0259   0.0000   481.0470       24.3244       79.7224      -9.80866       13.2924      -8.69594      -14.4984       39.8725       14.6128       8.55830      -1.40279       9.42621      -8.66339     -0.401546       6.03902      0.745149      -4.17852      0.498615      0.443892      0.402440     -0.215992    -0.0444578    -0.0172812     0.0207786    -0.0453653    -0.0353776    0.00918265   0.000909074   -0.00291511  -0.000147132   0.000423958   9.90251e-05  -9.68100e-05  -1.99654e-05   8.78533e-06   8.88891e-08       19.3727       24.9502       28.1175       28.9620       28.5839       26.8043       25.4522       22.0826       19.4921       16.2945       13.0984       10.3607       8.21870       6.04079       4.49403       3.17695       2.19938       1.49266      0.961928      0.617281      0.379483      0.227552      0.135164     0.0727932     0.0409038     0.0216896     0.0105664    0.00519751    0.00231390    0.00104753   0.000404966   0.000163623   5.82020e-05   1.95528e-05   6.00376e-06   1.71865e-06
  21  26 4700.1983    0.3688 11.9827 10.4274 -0.0148  0.3710   0.0089   0.8264    0.0256   0.0000   426.5424       1.36244       24.6991      -74.9162       12.7953       15.3467      -24.2096      -14.0121       7.49947       47.2234       26.7176      -14.5896      -30.0081       8.81538       10.8408      -1.80157      -8.48956       3.04128     -0.366572      0.397750       1.56524     -0.218871   -0.00656415      0.207398    -0.0155310    0.00535171    -0.0222122   -0.00249492    0.00573477    0.00101058    0.00124428  -0.000352323  -0.000216954   4.31591e-05   7.23829e-06   8.31102e-07       25.4590       34.5107       37.5160       39.1780       38.8430       36.2477       34.2296       29.5981       26.5488       22.0277       18.0567       14.4990       11.1005       8.33660       6.10278       4.29123       3.03063       2.02917       1.33969      0.857506      0.524382      0.320739      0.185957      0.102972     0.0580653     0.0290797     0.0156341    0.00684684    0.00348301    0.00136466   0.000608935   0.000216116   8.33553e-05   2.68664e-05   8.18467e-06   2.42613e-06
  22   6 1781.5303    0.3836  0.2871  9.9684  0.0002  0.0176   0.0161   0.0356    0.0373   0.0000   439.7371      0.364733       18.5992     -0.222771      -4.85137       3.44532      0.104527      -1.45098     -0.901526       1.94654     -0.332354     -0.778497     -0.163285      0.946209     -0.337131     -0.266757     0.0726029      0.127856    -0.0460384   -0.00321130    0.00760662   -0.00608061    -0.0114826    0.00768940   -0.00215171   -0.00137404   0.000901092   2.60741e-05   0.000271233  -4.26980e-05   2.74462e-06  -8.56659e-06   3.55629e-06  -9.14106e-07   3.09852e-07  -2.94203e-07       1.18515       1.71543       1.78357       1.90046       1.92696       1.90676       1.71868       1.42105       1.19721      0.975100      0.813023      0.687487      0.485166      0.389129      0.258013      0.170410      0.130238     0.0928928     0.0578159     0.0414890     0.0241317     0.0152656    0.00832177    0.00487369    0.00239552    0.00141629   0.000626846   0.000370136   0.000142080   7.96785e-05   2.72433e-05   1.50789e-05   5.14506e-06   2.36077e-06   6.58220e-07   2.62475e-07
  22   8 2104.7463    0.7371  0.6268 10.5656 -0.0012  0.0235   0.0206   0.0507    0.0538   0.0000   439.3988      -1.04062       16.6564      -2.12381      -7.97475      -3.02014       1.79585       3.23579      -3.91926      -1.57863      0.302794       1.02186      0.992411      0.562873     -0.538342     -0.467822      0.129556     0.0920781   -0.00360080    -0.0188064   -0.00756246     0.0143167    0.00130456   -0.00172319   0.000310128   -0.00296623  -0.000375553  -0.000535822  -0.000317627  -4.99779e-05   7.18829e-05   6.90246e-06   5.44768e-06  -2.18626e-06   4.72302e-07   3.27133e-08       1.60709       2.12519       2.10445       2.34571       2.45047       2.15087       2.09367       1.83452       1.64807       1.36493       1.04422      0.876984      0.712611      0.492644      0.380856      0.271588      0.207852      0.130206     0.0818013     0.0517733     0.0343262     0.0218858     0.0120049    0.00707411    0.00350336    0.00192057    0.00105714   0.000505139   0.000250355   0.000111032   4.36179e-05   1.87302e-05   7.28379e-06   2.79117e-06   9.74078e-07   3.48339e-07
  22   9 2259.9643    1.0693  0.7125 10.9926 -0.0032  0.0229   0.0267   0.0521    0.0646   0.0000   437.4721      0.699719       16.2367      -2.98043      -1.33932       2.70064      0.379791      -3.32505      -1.67653     -0.158507     -0.917065       1.20077     -0.901584     -0.348165      0.107272    -0.0813544     -0.194076      0.313283      0.144080    0.00226128    -0.0277950     0.0474711     0.0152016   -0.00534842  -0.000557349    0.00126733   0.000245083   5.14095e-05  -0.000117655   0.000203062  -2.60622e-05  -1.38043e-05  -2.31345e-06  -9.90925e-07   1.01619e-06   7.17772e-08       1.68606       2.16665       2.23827       2.34622       2.47445       2.30887       2.07154       1.87113       1.59153       1.39510       1.10375      0.918574      0.705526      0.540647      0.379114      0.258666      0.177227      0.128681     0.0897022     0.0567557     0.0353315     0.0200813     0.0115958    0.00670475    0.00384725    0.00198213   0.000996781   0.000493160   0.000235398   9.81043e-05   4.60609e-05   1.82816e-05   7.80345e-06   2.70618e-06   1.01250e-06   3.48527e-07
  22  10 2410.8386    1.3917  0.8195 11.5234 -0.0086  0.0249   0.0331   0.0549    0.0753   0.0000   437.4608      -4.55921       9.76468      -4.95242       2.45753      -2.32071      -1.25321     -0.826376      0.881396       5.17169       1.46102      -1.65477      0.905676     -0.745600     -0.492817     0.0367224     -0.108572      0.189006     0.0680516  -0.000722755   -0.00999775    0.00934922   -0.00114933    0.00887248   -0.00478876    0.00173474   -0.00108342  -0.000431925   0.000181252   5.94719e-05   1.36194e-05  -4.26801e-05  -2.40455e-06   2.16119e-06  -7.65925e-07   1.17900e-07       1.72180       2.26608       2.45580       2.58768       2.41904       2.40476       2.19261       2.11031       1.73466       1.44525       1.15846      0.948940      0.726352      0.566492      0.401335      0.296823      0.218997      0.134715     0.0911914     0.0582922     0.0350149     0.0211835     0.0126292    0.00662859    0.00381703    0.00189967    0.00104435   0.000507596   0.000253653   0.000116254   5.16105e-05   2.08506e-05   8.16614e-06   3.19416e-06   1.21353e-06   3.58045e-07
  22  11 2559.1827    1.9518  0.8362 12.0608 -0.0039  0.0287   0.0454   0.0542    0.0709   0.0000   439.7695       2.39320       15.7505       1.75176      -2.64706      0.341420       2.09949      -3.22022     -0.614452      -1.23559      0.776712      -1.00729     0.0464163      0.183021     -0.501092      0.479184      0.459199     -0.140460     0.0829942     0.0481935     0.0549683    -0.0121948    0.00957242    0.00928106    0.00203960   -0.00134266    0.00127990   0.000120539  -3.00242e-05  -0.000177342  -1.63196e-05   3.98131e-07   1.47254e-05   1.63819e-07  -2.29725e-06   1.05772e-07       1.60637       2.77059       2.51762       2.99195       2.85080       2.54561       2.68175       1.95147       2.13141       1.32973       1.47554      0.884579      0.855265      0.584543      0.427101      0.333678      0.199218      0.166103     0.0805141     0.0689841     0.0316569     0.0248485     0.0124286    0.00719521    0.00421109    0.00197481    0.00123878   0.000557237   0.000276724   0.000146241   5.19331e-05   3.01588e-05   8.39556e-06   4.51452e-06   1.13689e-06   4.53743e-07
  22  12 2707.0659    2.5039  0.7726 12.6089 -0.0163  0.0227   0.0637   0.0527    0.0788   0.0000   437.2056       2.41371       16.8945       1.49770      -6.00939      -1.50377       7.77646      -4.55189      -3.32407     -0.590488      -1.62053      0.352146      0.532662      0.884370     -0.200167      0.140711     0.0301535     0.0612027      0.126890     -0.149045     0.0488453     0.0471280   -0.00766156    0.00308212   -0.00196429   -0.00127373   0.000199745   0.000934030  -0.000272662  -0.000244328   5.08682e-05   1.83383e-05   7.72233e-06  -2.41295e-06  -1.39877e-07   5.16384e-07       1.62829       2.09969       2.22389       2.40912       2.36174       2.19182       2.17191       1.87813       1.50778       1.34123       1.04948      0.897329      0.667686      0.506588      0.354660      0.265121      0.185349      0.124665     0.0792627     0.0559130     0.0343424     0.0196191     0.0116169    0.00653914    0.00358387    0.00183653   0.000870144   0.000491124   0.000231127   0.000106356   4.67050e-05   1.85206e-05   7.61823e-06   3.02976e-06   1.00416e-06   3.38635e-07
  22  14 3001.3688    3.7356  0.7548 13.5708 -0.0049  0.0222   0.0897   0.0496    0.0697   0.0000   436.2184      -3.04145       11.6864       1.89774      -3.31173      0.198117      -1.43825      -1.55593     -0.101324      -3.00705    -0.0820483      0.819345      0.114235     -0.133767     -0.316262      0.505458     0.0733567   0.000526580     0.0371750     0.0387463     0.0461288    0.00728813     0.0101403    0.00840440    0.00642953   -0.00279788   0.000195610  -0.000485433   9.83530e-05   9.37101e-05   4.53644e-06  -2.15840e-05   8.34672e-07   1.08504e-06  -1.63119e-07  -5.80698e-07       1.46183       1.99498       2.16461       2.18563       2.28719       2.08105       1.94759       1.76926       1.48991       1.31004       1.07420      0.819264      0.656113      0.495364      0.354005      0.267146      0.175938      0.120054     0.0827769     0.0486748     0.0331090     0.0191877     0.0113016    0.00686823    0.00331478    0.00204010   0.000971641   0.000480194   0.000229426   0.000108278   4.42294e-05   2.06755e-05   7.70974e-06   3.03887e-06   1.06108e-06   3.73608e-07
  22  15 3147.0044    4.0694  0.9187 13.3003 -0.0038  0.0252   0.0865   0.0586    0.0828   0.0000   439.8113       3.98102       14.0746       5.08622      -4.66941      0.340577       1.22165      -3.28922     -0.402725     -0.679282      -1.34080      0.258892      0.801417      0.916426      0.127915     -0.136659    -0.0744746    -0.0306412     0.0450622     0.0540997   -0.00837337    -0.0143352   -0.00866535   -0.00467243    0.00126053   0.000895625  -0.000680397   0.000171665  -3.75227e-05   3.24687e-05  -4.98896e-05  -1.96476e-06  -7.45129e-06   2.57258e-07   2.71983e-07   8.42603e-07       1.81057       2.34988       2.44892       2.65000       2.54008       2.70319       2.33631       2.01770       1.73451       1.51593       1.22835       1.00942      0.804534      0.609445      0.382463      0.287826      0.196065      0.136818      0.101012     0.0666836     0.0378435     0.0230440     0.0134046    0.00729116    0.00403329    0.00216884    0.00110604   0.000532098   0.000240775   0.000119489   4.71844e-05   2.08203e-05   7.74037e-06   3.22895e-06   1.22054e-06   4.21134e-07
  22  16 3292.2037    3.5020  1.2720 13.4031 -0.0037  0.0301   0.0715   0.0814    0.0759   0.0000   439.3453       5.97580       13.8305      -9.32715      0.734184      -9.69980      -4.21675      -2.57219       1.02936       2.80713      0.127481      0.308748      -1.31590    -0.0425292      0.857675      0.574386     -0.484671    -0.0477670     0.0775833    0.00289172    -0.0401112     0.0313926     0.0276148   -0.00150590   0.000189294    0.00214860   9.59564e-05    0.00111329   0.000556993   1.37676e-05   0.000106296   2.76131e-05  -2.13333e-05   2.83547e-06   1.49992e-06   7.57099e-07       2.06278       2.82070       3.09782       3.21577       3.20875       2.90974       2.83293       2.48368       2.11108       1.73543       1.44088       1.12197      0.864654      0.674785      0.492164      0.364233      0.245007      0.169038      0.111388     0.0718569     0.0455048     0.0252975     0.0153707    0.00901719    0.00505818    0.00259022    0.00131957   0.000678290   0.000323886   0.000153674   6.53432e-05   2.85808e-05   1.12181e-05   4.26955e-06   1.46677e-06   4.95815e-07
  22  17 3437.2276    2.9113  1.8873 12.9268 -0.0064  0.0380   0.0486   0.0972    0.0565   0.0000   442.1634       4.77504       10.2250     0.0541798      -1.45415     -0.395056      -1.68035       1.28056       2.41394      -1.68598      0.905681      0.979897    -0.0524324      0.574306      -1.28458      0.665974      0.664354     -0.131864     0.0603208     -0.118711    -0.0649815   -0.00856050     0.0413618   -0.00108706   -0.00635464    0.00335514   0.000242833   0.000504312  -0.000621506   0.000111735  -1.78471e-05   2.00145e-05   7.47657e-06   8.46322e-06  -1.91290e-06   3.16945e-07       2.71647       3.70695       3.99342       4.06191       3.87204       3.62456       3.44972       3.09664       2.70362       2.42826       1.96670       1.61178       1.20918      0.914095      0.650865      0.449148      0.319581      0.207624      0.139909     0.0892029     0.0565007     0.0331275     0.0194417     0.0112634    0.00629510    0.00317172    0.00169362   0.000833412   0.000403173   0.000191521   7.92218e-05   3.57761e-05   1.39998e-05   5.33290e-06   1.86712e-06   6.08749e-07
  22  18 3582.1208    2.3062  2.8134 12.5019 -0.0004  0.0477   0.0337   0.1251    0.0453   0.0000   441.6397       7.99745       7.00838     -0.866891       9.86119      -5.04409       3.49423      -2.98572     -0.581533      -3.13589      -5.13404       3.46799       4.92653      -2.12350     -0.572213      0.703067     0.0776580     0.0118287     0.0341254     0.0720515     -0.126061     0.0321479     0.0455219   -0.00329998    0.00562506   -0.00737170    0.00297296   0.000610314   0.000310802  -0.000133021  -4.22527e-05  -4.76872e-05   1.00078e-05   8.95771e-06   2.46064e-07  -7.21929e-07       3.33486       4.37225       4.78521       4.86284       4.86363       4.57376       4.37010       3.83998       3.40176       2.91716       2.33346       1.86327       1.46762       1.11333      0.813060      0.602880      0.406214      0.279639      0.182091      0.114525     0.0726994     0.0437702     0.0261506     0.0146010    0.00813861    0.00436288    0.00221891    0.00112341   0.000518834   0.000244727   0.000104887   4.56104e-05   1.76155e-05   6.89461e-06   2.41698e-06   8.35375e-07
  22  19 3726.9181    1.9099  4.4039 11.8597 -0.0032  0.0620   0.0237   0.1697    0.0429   0.0000   436.8008     0.0250873       19.3042       9.81673      0.768507       5.26247       3.66734       5.00823       6.11168      0.380390       1.35502      -2.29967      -2.93944      0.165559       1.96627     -0.593887     -0.472839     -0.460720      0.206284     0.0356338    -0.0433581    -0.0120897   -0.00913018    -0.0214638    0.00454858    0.00767579   0.000664101    0.00217784   0.000159260  -0.000883327   0.000150562  -4.94018e-05  -2.28900e-05   1.94099e-05   2.75824e-06   2.88652e-07       4.20514       5.56933       6.00149       6.54042       6.25519       6.08104       5.59657       4.98233       4.30639       3.75901       3.04357       2.42930       1.91067       1.46285       1.03640      0.743910      0.534522      0.359941      0.239575      0.153849     0.0978108     0.0592143     0.0348388     0.0196920     0.0109709    0.00583913    0.00297664    0.00153424   0.000708734   0.000329521   0.000139552   6.16100e-05   2.36393e-05   9.46668e-06   3.23300e-06   1.08435e-06
  22  20 3871.6993    1.6275  5.9023 11.2939 -0.0011  0.0758   0.0186   0.2024    0.0444   0.0000   432.5208       8.87329       18.2710      -7.76075      -15.6303      -1.97185      -7.99716      -4.50363      -2.36892       3.38343       2.35654      -4.78424       3.62698      0.745335      -1.65455       1.12845     -0.241978     -0.531081     -0.220131     0.0990019     -0.180632     -0.100204     0.0504925     0.0122850    -0.0118355  -0.000667704   0.000209688    0.00103541   0.000351464  -0.000525568  -0.000123872  -1.51082e-05   1.77256e-05   7.24963e-06   6.61610e-06   7.44604e-07       5.16337       6.76580       7.41495       7.80121       7.63551       7.50340       6.77964       6.15017       5.21157       4.50627       3.73021       3.00211       2.26397       1.71016       1.30397      0.935630      0.650521      0.440982      0.287940      0.188381      0.117966     0.0723213     0.0429752     0.0246435     0.0133668    0.00715858    0.00358971    0.00178639   0.000867305   0.000389466   0.000180833   7.29697e-05   2.98980e-05   1.13628e-05   3.86452e-06   1.34584e-06
  22  21 4016.3358    1.2765  7.7641 11.0558 -0.0054  0.0952   0.0148   0.2683    0.0362   0.0000   443.0752      -1.87894       6.38753      -14.6152      -1.73084      -6.18649      -2.86248      -4.45681      0.555750       2.40267      -6.20545      -6.53471       7.74072       1.56462      -2.52268       1.13783      0.429323     -0.599031     -0.927404     0.0634207      0.443271    -0.0232957    -0.0165257    0.00735859    -0.0335163   -0.00811443    0.00304731    0.00437618   -0.00198055  -0.000574929   0.000233618   0.000189200  -3.90853e-05  -1.89197e-05   2.71369e-06   9.30902e-07       6.55861       8.48821       9.55267       9.78414       9.75986       9.33661       8.74702       7.84788       6.66175       5.66663       4.69241       3.67511       2.94765       2.18596       1.65137       1.17457      0.836894      0.560921      0.375826      0.242089      0.150205     0.0920047     0.0535834     0.0307256     0.0171249    0.00897435    0.00463785    0.00232646    0.00109756   0.000514083   0.000221786   9.62867e-05   3.75936e-05   1.45742e-05   5.13256e-06   1.71140e-06
  22  22 4160.8048    1.0652  9.5117 10.9046 -0.0105  0.1217   0.0130   0.3346    0.0325   0.0000   443.6567      -8.09855       30.6600       8.23795       24.0721      -21.7555     -0.956927      -4.13190      -10.1256       15.5731       10.4384      -2.73284       2.96690      -2.79830      0.489469     -0.720605      -1.73068      0.500558      0.507788     -0.390003    -0.0314469      0.170814    -0.0601060    0.00220769    -0.0375313     0.0134718     0.0148656   -0.00279915   -0.00462613    0.00116166    0.00113905  -9.32928e-05  -7.36849e-05   5.40972e-05   6.37595e-06  -3.22530e-06       8.45926       10.8315       12.2223       12.5895       12.4497       11.9096       11.1376       9.85258       8.61136       7.32515       6.07061       4.78542       3.75537       2.86186       2.12737       1.50657       1.07193      0.731851      0.481277      0.312995      0.196089      0.119632     0.0708840     0.0404605     0.0225754     0.0120756    0.00628613    0.00313497    0.00150269   0.000697646   0.000304088   0.000129751   5.16353e-05   1.95826e-05   6.68652e-06   2.24872e-06
  22  23 4305.4337    0.8638 12.0992 10.7935 -0.0021  0.1635   0.0116   0.4761    0.0287   0.0000   433.7785       11.8910      0.837588      -27.0521       5.95014      -7.35200       9.55139      -22.4355      -14.8984       22.5215       6.00526      -2.22966       5.18229     -0.571193     -0.680015       2.37210       3.11160     -0.245431      0.446175      0.316398     -0.513696     0.0693240      0.173152     0.0650771     0.0199969    0.00313181    -0.0124871    0.00392451    0.00144026   -0.00111962  -3.67505e-05  -7.04500e-05   2.07376e-05  -4.74513e-05  -7.99510e-06   4.34592e-06       11.2731       14.7245       16.3732       17.0502       17.0700       16.1263       15.2884       13.1360       11.6124       9.91064       8.02560       6.36472       4.99038       3.81968       2.88111       2.03138       1.44420      0.993113      0.659185      0.423128      0.269248      0.163292     0.0981502     0.0561702     0.0311651     0.0172864    0.00860900    0.00444494    0.00210431   0.000931974   0.000437455   0.000176005   7.16772e-05   2.74584e-05   9.08644e-06   3.13488e-06
  22  24 4449.9718    0.6626 12.3344 10.7179 -0.0079  0.2083   0.0114   0.5728    0.0268   0.0000   454.0825       1.54522       16.0817      -9.15594      -3.69987      -28.8557       31.4018       4.58358      -22.2496     -0.201781       4.85136       5.17216      -3.71529       6.08793       9.99554      -4.73513     -0.112347      0.676218     -0.575188      0.275734     -0.253461     -0.184931     -0.138811   -0.00645486     0.0643786    -0.0147265    -0.0242957   -0.00195114    0.00133200  -0.000296411  -0.000951625   0.000172565  -6.69116e-05  -3.76622e-05  -4.99818e-06   2.79268e-06       14.1015       18.5961       20.8290       21.6965       21.3380       20.2568       19.1473       16.7020       14.6275       12.4450       10.1916       8.33080       6.25705       4.92622       3.60043       2.61184       1.81840       1.26445      0.839810      0.539732      0.345739      0.212799      0.124471     0.0732291     0.0406398     0.0220930     0.0114292    0.00586688    0.00275789    0.00130877   0.000562905   0.000244218   9.53748e-05   3.59269e-05   1.19172e-05   4.10005e-06
  22  25 4594.6616    0.5020 13.8823 10.6004 -0.0039  0.3051   0.0095   0.7383    0.0224   0.0000   469.8568       1.21871       48.1576      -14.3915      -17.4675       1.90035      -34.9463       4.49893      -14.9962       12.2500       49.5650      -13.9450       10.0050      -3.88670       9.65631      -1.70787      -1.59292      -2.04130       3.13542      -2.49854      0.185498      0.225631    -0.0479360     -0.354824     0.0988967     0.0517692     0.0225475    0.00631402   -0.00491212   0.000444049  -6.90871e-05   0.000564371  -0.000137682   1.51652e-05   8.64715e-06  -5.54030e-06       20.4840       27.1191       30.7235       31.0174       30.8600       29.7164       27.5361       24.8540       21.4975       18.3374       15.0660       11.8346       9.59703       7.17990       5.36613       3.88136       2.74158       1.87693       1.25262      0.819268      0.514091      0.318272      0.191244      0.109835     0.0623019     0.0339637     0.0179897    0.00893619    0.00445538    0.00197247   0.000916169   0.000366606   0.000149657   5.57331e-05   1.86534e-05   6.15726e-06
  23   7 1969.6137    0.5875  0.4534 10.2151 -0.0106  0.0194   0.0187   0.0400    0.0476   0.0000   439.0900      -2.57813       19.4333      -4.83600      -6.72787       1.97415       2.11936      -1.44569     -0.272996     -0.212378     -0.382625      0.212171     -0.152581     -0.352179     -0.114559      0.306832     -0.134094    -0.0788223    0.00666200    -0.0341213     0.0105100    0.00865315     0.0159014   -0.00866244    0.00354239    0.00330778  -0.000462483   0.000343623  -0.000382573   9.73883e-05   2.00102e-05   2.67858e-06  -1.42986e-05  -4.77602e-06   8.14009e-07   1.13097e-06       1.45440       1.78058       1.82928       1.89852       1.96581       1.89880       1.85801       1.66984       1.41975       1.11013      0.894338      0.739792      0.615856      0.451361      0.348532      0.277202      0.188307      0.126585     0.0886555     0.0579045     0.0373012     0.0215301     0.0120917    0.00745969    0.00414227    0.00226935    0.00113280   0.000564639   0.000291837   0.000145292   6.88915e-05   2.82227e-05   1.19479e-05   4.62283e-06   1.79484e-06   6.39846e-07
  23   8 2131.0921    0.8093  0.5920 10.5225 -0.0101  0.0210   0.0221   0.0464    0.0551   0.0000   438.9400      0.539151       14.4860       4.87523      -3.40905       1.57974      0.784980       1.00024      -1.56061     -0.495833     -0.366985      0.474456    -0.0840622     0.0583441     -0.251054     0.0546878     0.0290962    -0.0589886    -0.0131682   -0.00354925    -0.0430967     0.0325589    -0.0273501     0.0112764    0.00755435   -0.00572116  -0.000198879  -0.000157147  -3.01085e-05   0.000101808  -0.000148226  -2.86685e-05  -9.75690e-06   9.48713e-06  -3.03498e-06  -1.21252e-07       1.32394       1.90651       2.11151       2.01672       2.28875       1.84175       1.99355       1.68151       1.51895       1.23161      0.932663      0.853984      0.596706      0.495684      0.367817      0.270852      0.205207      0.125166     0.0961734     0.0527953     0.0383065     0.0216492     0.0128041    0.00805785    0.00424080    0.00243234    0.00122435   0.000646856   0.000317285   0.000154556   7.39343e-05   3.23063e-05   1.35903e-05   5.81004e-06   1.89951e-06   7.62944e-07
  23   9 2287.4575    1.1119  0.7514 11.1478 -0.0020  0.0225   0.0260   0.0523    0.0619   0.0000   438.3781      -1.18030       14.7361       3.47356      -1.88194      -4.72659      -2.19106     -0.905953     -0.441935       2.33110       1.72292      0.705596      0.828378      0.201391     -0.860526     0.0969182      0.447157    -0.0779428    -0.0445186   -0.00451265     0.0489962     0.0360355   -0.00884375   -0.00552212    0.00368363   -0.00555972   -0.00212265   0.000884669   0.000746047  -0.000176381  -0.000173012  -1.00789e-05   3.10136e-05   1.22510e-05  -2.65520e-06   1.18128e-07       1.56143       2.08418       2.26885       2.31850       2.27288       2.16385       1.97895       1.81995       1.62011       1.39088       1.11887      0.875537      0.722275      0.531715      0.396076      0.295589      0.201761      0.142748     0.0899836     0.0582334     0.0381353     0.0225526     0.0137578    0.00818622    0.00458255    0.00255601    0.00138150   0.000711602   0.000363718   0.000171267   8.32579e-05   3.37653e-05   1.52753e-05   5.88937e-06   2.43207e-06   8.55329e-07
  23  10 2439.1693    1.5797  0.8323 11.5505 -0.0058  0.0264   0.0358   0.0552    0.0785   0.0000   439.4500     -0.248238       16.0668      -3.53081       3.37620      0.216208    -0.0279835      -1.44011      0.670210      0.253902      0.596769     0.0941089     -0.609437     -0.276323     -0.147200     -0.796738      0.321593     0.0656593     0.0325372     0.0197549     0.0671093     0.0349395   -0.00500871    -0.0138208   -0.00705880    0.00138054   -0.00115095   0.000891956   0.000110897   6.46284e-05   0.000110573  -5.67394e-05  -2.13367e-05   6.68658e-06   2.86224e-06  -2.74611e-07       1.67264       2.18981       2.49373       2.46603       2.53573       2.58686       2.19263       1.93864       1.90639       1.35725       1.32400      0.979293      0.713897      0.579659      0.450915      0.321945      0.225111      0.165060     0.0975966     0.0698758     0.0450799     0.0257638     0.0163807    0.00988660    0.00557174    0.00304067    0.00166663   0.000788788   0.000404169   0.000195766   9.10134e-05   3.65591e-05   1.76670e-05   7.31342e-06   2.45913e-06   9.34256e-07
  23  12 2737.5407    2.6618  0.7153 12.7170 -0.0024  0.0220   0.0679   0.0515    0.0656   0.0000   439.7512      -2.72103       14.9728       1.29447      -1.88667      -6.73810     -0.375613      -1.05252      -1.31254      -2.13998     -0.322066     -0.303505      -1.72904    -0.0409679     -0.561854      0.112617     -0.158372     0.0689379     -0.220942    -0.0938998     0.0487754     0.0420877   -0.00286600    -0.0177083   -0.00150992   -0.00255523    0.00214356  -0.000970850  -0.000217985  -2.18548e-05   4.05754e-05  -1.10930e-05   1.13530e-05  -1.04348e-06  -2.71716e-06  -1.29552e-06       1.76380       2.50422       2.81435       2.98380       2.86643       2.68478       2.46139       2.13347       1.78455       1.43225       1.16309      0.904515      0.689340      0.514678      0.399300      0.266990      0.193712      0.127193     0.0908786     0.0571587     0.0337180     0.0226063     0.0129394    0.00737322    0.00405612    0.00226830    0.00125686   0.000608899   0.000336811   0.000136405   7.57565e-05   3.02803e-05   1.52187e-05   5.17009e-06   2.32944e-06   7.57897e-07
  23  13 2886.0120    3.3269  0.9050 12.8735 -0.0034  0.0239   0.0718   0.0566    0.1005   0.0000   438.0688       1.19032       15.2399     -0.198495     -0.885259       1.23436       3.71952     -0.903059     -0.218389     0.0408720      0.284522      0.217098     0.0471360    -0.0769263     -0.191005   -0.00711137     -0.130555      0.127240     0.0557830     0.0672638    -0.0482382    -0.0146291    -0.0112717   -0.00146206   -0.00265947    0.00298330  -0.000776364   0.000328744   0.000343400  -0.000467084  -0.000188907   1.66278e-05  -9.78132e-06   2.52512e-06  -4.11812e-06   1.89794e-06       1.55634       2.07792       2.19223       2.36575       2.32780       2.21077       2.05872       1.85514       1.61589       1.48238       1.13876      0.973201      0.762857      0.586979      0.406136      0.302628      0.217483      0.154240     0.0973632     0.0689348     0.0409205     0.0281677     0.0160462    0.00986536    0.00521454    0.00292348    0.00159754   0.000858901   0.000402528   0.000204181   9.39977e-05   3.83004e-05   1.70687e-05   6.82194e-06   2.68034e-06   1.01385e-06
  23  14 3033.3870    3.8628  0.6813 13.5841 -0.0032  0.0215   0.0985   0.0463    0.0801   0.0000   439.3893       2.70555       8.52244    -0.0644969      -3.21347       3.63121     -0.534047      -1.42173      -2.46361       1.85282       1.90051    -0.0987598    -0.0130098      -1.69828     -0.675785     0.0499948      0.136353     0.0705391    -0.0430468    0.00529568   -0.00782995     0.0355208     0.0181006   -0.00255504    -0.0143543   -0.00342916    0.00216220  -0.000101700  -0.000911044  -0.000190845  -6.07194e-05   4.58635e-05  -8.35410e-06   5.57589e-06  -1.37777e-06  -1.67292e-06       1.53858       1.88041       2.15359       2.02391       2.08770       2.06280       1.89589       1.77681       1.58918       1.35212      0.994410      0.779563      0.675345      0.525885      0.390193      0.303684      0.208383      0.138590     0.0966173     0.0629261     0.0373091     0.0223479     0.0139952    0.00805961    0.00444207    0.00255091    0.00145124   0.000702651   0.000344665   0.000163536   7.85937e-05   3.74546e-05   1.45589e-05   5.40943e-06   2.54544e-06   1.02283e-06
  23  15 3179.6278    3.7659  1.1239 13.5474 -0.0022  0.0274   0.0772   0.0682    0.0773   0.0000   439.3233       4.38291       11.6938      0.942086      -1.27051      -2.97681       2.61269      -2.00912     -0.464409     -0.317040       2.03760       1.77573      -1.35109     -0.413808     -0.102211   -0.00909541   -0.00285037      0.276627     0.0384396    -0.0406744    -0.0341021    -0.0105654    -0.0151904    -0.0221270    -0.0111428   5.21282e-05  -0.000469447   0.000329289  -4.37458e-05  -0.000120997   0.000198361   3.93071e-05   1.07249e-05   1.55729e-06   1.02727e-06   1.69876e-06       1.95062       2.47559       2.60262       2.86562       2.71940       2.61249       2.42554       2.17152       1.95443       1.67525       1.40201       1.13422      0.886714      0.671639      0.501027      0.360818      0.251516      0.173375      0.116627     0.0768340     0.0497952     0.0303143     0.0178817     0.0106083    0.00638182    0.00344141    0.00173984   0.000935842   0.000452549   0.000225365   0.000102980   4.34829e-05   1.95228e-05   7.76836e-06   2.90936e-06   1.10443e-06
  23  16 3325.4773    3.3913  1.3122 13.4368 -0.0090  0.0313   0.0660   0.0777    0.0681   0.0000   438.5722    -0.0582069       11.4290      -4.17285      -1.14724      -3.21109     -0.878303      -4.02406      -3.62786    -0.0601322     -0.689835      0.612214      0.188991     -0.941129      -1.50008     0.0148007    -0.0338131    -0.0447907      0.227481     -0.100209    -0.0980000     0.0305470     0.0377135  -0.000463835   -0.00560339    0.00731554    0.00256859  -0.000246299   0.000417964   0.000245518  -0.000102730  -4.29080e-05   1.21706e-05   2.90599e-06   3.14305e-06   7.11842e-07       2.02912       2.77646       2.88649       3.07594       3.24879       2.89034       2.78862       2.51550       2.14116       1.88806       1.46973       1.23231      0.945344      0.749838      0.570168      0.391730      0.287464      0.191351      0.137889     0.0872730     0.0587047     0.0338994     0.0205026     0.0121933    0.00720618    0.00412344    0.00215266    0.00109350   0.000586371   0.000263715   0.000128560   5.39013e-05   2.36124e-05   9.13163e-06   3.60512e-06   1.23404e-06
  23  17 3471.1508    2.7704  2.2898 12.7177 -0.0020  0.0393   0.0409   0.1068    0.0497   0.0000   441.4994       3.05753       10.7015       2.67530      0.776471      -4.69083      -6.12378      -2.14653      -2.31226      0.775329      0.826321      -1.47053     -0.671990      -1.58901     -0.523809    -0.0664683     -0.175613      0.210220    -0.0655539     0.0642374     0.0118636    -0.0103820    0.00188461    -0.0341603    0.00318645     0.0139704   -0.00604897   -0.00151919   0.000493326   1.77410e-05  -0.000304893  -5.26039e-05   6.82140e-05  -2.15629e-05  -7.69768e-06   1.12444e-06       2.69688       3.65487       3.78009       4.03138       4.08691       3.92858       3.64694       3.22257       2.82412       2.31956       1.99866       1.61208       1.27110      0.966471      0.706896      0.525193      0.363797      0.262342      0.175055      0.113034     0.0756624     0.0448946     0.0286943     0.0160179    0.00897341    0.00515067    0.00257661    0.00137684   0.000692990   0.000322087   0.000151211   6.68825e-05   2.92219e-05   1.13111e-05   4.32974e-06   1.55859e-06
  23  18 3616.5264    2.1768  3.2196 12.2590 -0.0054  0.0504   0.0293   0.1319    0.0431   0.0000   446.7193       5.92882       9.75142      -12.0371       7.76106      -11.8501      -8.39286      -3.44023      -1.93042       1.07274       5.00958      -2.07410      0.394371     -0.408689     -0.228325     -0.861497      0.182098     -0.611602     0.0217379    -0.0630136     0.0361764    -0.0237675    -0.0196555   -0.00240348     0.0101770  -0.000962587   -0.00499182   -0.00146420  -0.000251653  -0.000611004  -0.000132086   2.72223e-05  -3.54172e-05  -1.94561e-05  -5.30298e-06   4.22943e-06       3.39735       4.46031       4.95753       5.20274       5.11199       4.92157       4.60147       4.01701       3.59459       3.02957       2.54754       1.95826       1.57510       1.20893      0.920309      0.664647      0.471585      0.326641      0.217966      0.142553     0.0918218     0.0560735     0.0338855     0.0202973     0.0113773    0.00643224    0.00343987    0.00173866   0.000880467   0.000418835   0.000194134   8.63196e-05   3.68035e-05   1.52376e-05   5.99029e-06   2.15493e-06
  23  19 3761.8590    1.8120  4.8106 11.7322 -0.0075  0.0630   0.0217   0.1741    0.0405   0.0000   438.8566     -0.516328       19.1461      -8.08081       4.15270      -12.2826      -9.50751      -2.27489     -0.872847      -2.25729      -2.24486       3.92174      -2.67887     -0.667445      -1.52013       1.55789      0.632029     -0.391822     -0.483199     -0.317344     0.0749954      0.100266    -0.0967598   -0.00113707     0.0148282    0.00969162   -0.00410572   -0.00208939   -0.00214456  -0.000257732   0.000292647  -4.18061e-05  -0.000143944   2.49150e-07   1.00618e-05  -5.44683e-06       4.21519       5.60186       6.20342       6.51546       6.30962       6.12782       5.70872       5.18601       4.49813       3.81000       3.17068       2.51371       2.03392       1.53668       1.16588      0.845450      0.597160      0.414801      0.280290      0.186207      0.116543     0.0725006     0.0439705     0.0255635     0.0145474    0.00812621    0.00433190    0.00226556    0.00111648   0.000547269   0.000251098   0.000114646   4.80374e-05   1.99093e-05   7.44992e-06   2.83972e-06
  23  20 3907.1917    1.4899  6.3500 11.3144 -0.0035  0.0801   0.0172   0.2188    0.0384   0.0000   430.6373       6.24600       20.0804       1.36738      -8.12613      -15.3329       11.9762      -11.5595     -0.359006       1.07832      0.620163      -1.28688       2.03215     -0.988931      -2.02615       1.53819     -0.160058       1.00937     -0.611288     -0.385906      0.520362     -0.121859    -0.0675110     0.0784223     0.0124032     0.0101796   -0.00800294    0.00464354   0.000291445  -0.000150103  -0.000285541   0.000208902  -1.56695e-05  -9.47426e-06  -4.82792e-06  -3.54331e-06       5.22353       6.90004       7.64161       8.09999       7.98608       7.73273       7.01605       6.44467       5.58843       4.85881       3.94127       3.16827       2.51907       1.94180       1.45963       1.07262      0.767664      0.524731      0.361419      0.229632      0.151565     0.0938636     0.0567578     0.0336712     0.0193356     0.0107950    0.00571209    0.00298238    0.00151248   0.000709869   0.000337177   0.000144896   6.47492e-05   2.55203e-05   9.82386e-06   3.61199e-06
  23  21 4052.3269    1.2069  7.9500 11.0372 -0.0075  0.0973   0.0141   0.2774    0.0344   0.0000   429.0841       5.03915       24.6416       3.00220      -1.86001       3.56768      -12.1774      -19.5771      -7.22837      0.462619       7.12768       3.70460     -0.545841       1.35348      -3.39823       2.17618      0.297500      -1.63224     -0.924876      0.806054      0.403389    -0.0418591     -0.106949     0.0131635     0.0652826    0.00693663   -0.00308571   -0.00181768    0.00214943    0.00225504   9.91741e-06   6.07260e-05   6.07977e-05   3.86555e-05  -2.36423e-05  -9.23056e-07       6.39307       8.40338       9.24810       9.40200       9.36718       9.23006       8.55587       7.75012       6.94680       5.83704       4.84556       4.00063       3.16750       2.41376       1.82820       1.31893      0.951612      0.663806      0.444058      0.297270      0.190141      0.118116     0.0717824     0.0428569     0.0237947     0.0135672    0.00717101    0.00379246    0.00187550   0.000923144   0.000423959   0.000191228   7.98931e-05   3.31089e-05   1.21104e-05   4.53720e-06
  23  22 4197.4383    1.0081 10.1059 10.9131 -0.0057  0.1286   0.0127   0.3643    0.0304   0.0000   430.7368       7.83407       22.2574      -9.89070      -1.90099      -24.3733      -3.64700       16.7280       2.25043      -7.58077     -0.760515      -13.0571     -0.815898       5.49595      -1.02428     -0.652165      0.389817     -0.861562      0.788724     0.0836669     -0.112692    -0.0375481     -0.106460    0.00788626     0.0346604    -0.0223827   -0.00216983    0.00351684    0.00365260   -0.00132927  -0.000248348   3.26521e-05   0.000137128   2.06934e-05  -3.33069e-06   1.60648e-05       8.22686       11.1171       12.2284       12.8629       12.7748       12.3558       11.3058       10.4120       8.88342       7.71261       6.36704       5.22061       4.04475       3.14264       2.37452       1.71892       1.23155      0.863741      0.584203      0.386472      0.249753      0.155889     0.0952394     0.0565162     0.0321306     0.0180614    0.00963110    0.00505556    0.00253375    0.00122341   0.000578892   0.000254843   0.000110757   4.46304e-05   1.64088e-05   6.00455e-06
  24   9 2314.2493    1.2087  0.7979 11.2024 -0.0074  0.0236   0.0289   0.0519    0.0632   0.0000   438.3636     -0.898459       16.9171      -2.74189      -1.24992       2.13560       2.75697      -1.60263     -0.509539      0.480515     -0.266826     -0.405095      0.481442      0.447353      0.355436     0.0823144     -0.261506     -0.203807    -0.0298538     0.0920914    0.00536146    -0.0353585    0.00674318    0.00973180  -0.000877940    0.00215222   0.000932132  -0.000814276   -0.00106398  -0.000354754  -0.000268324  -4.29117e-05  -3.20130e-05   1.36647e-05   5.41901e-06  -4.34919e-06       1.50658       2.12586       2.06821       2.32081       2.26397       2.31354       1.96964       1.89004       1.58950       1.46795       1.23141      0.979402      0.794041      0.575009      0.447252      0.331416      0.244596      0.170719      0.113580     0.0700192     0.0522392     0.0293535     0.0207808     0.0116767    0.00746764    0.00387315    0.00237985    0.00106962   0.000643705   0.000301187   0.000150040   6.89488e-05   3.08364e-05   1.31413e-05   4.99628e-06   2.14334e-06
  24  10 2467.0069    1.5477  0.9059 11.7733 -0.0082  0.0235   0.0339   0.0625    0.0720   0.0000   438.7815      0.254684       13.0132      -1.57521      0.179982       2.88649      -1.31971      -1.55965    -0.0350850      -1.77436      -1.44958      0.751995      -1.56648     -0.427789     -0.651641      0.251744     -0.288455     -0.313767     -0.156696      0.198148    0.00126362    -0.0434186   -0.00163552    0.00806956    0.00810639   -0.00292476   -0.00197369   0.000911042  -0.000215354   0.000446279  -4.32472e-05  -0.000167246   5.97565e-05   2.06953e-05  -5.88692e-06  -2.06168e-06       1.56607       2.10172       2.12312       2.17217       2.29093       2.28752       2.13627       1.96466       1.58719       1.38757       1.16561      0.958456      0.786669      0.604400      0.454333      0.329995      0.235206      0.169589      0.118086     0.0846574     0.0538678     0.0341533     0.0203655     0.0121244    0.00688701    0.00394751    0.00208842    0.00114490   0.000577859   0.000276868   0.000141885   6.27504e-05   2.98220e-05   1.22778e-05   5.11617e-06   1.94335e-06
  24  11 2617.6568    2.0310  0.9591 12.3920 -0.0088  0.0246   0.0446   0.0638    0.0722   0.0000   439.4368       2.93683       11.8064      -1.51417      -5.35905       1.05578       1.64036      -4.22679      -3.67215       1.01622      0.813396      -1.54957     -0.538011     0.0244676     0.0135332     0.0737844      0.164269     -0.202774     0.0610713     0.0507592  -0.000169247     0.0659067     0.0113755   -0.00532199    0.00329424    0.00176202    0.00255153   0.000723792    0.00239843  -7.17756e-06  -0.000216110  -8.72010e-06  -8.00405e-05   1.72711e-06   7.93175e-06  -9.76398e-07       1.66375       2.14135       2.33238       2.35905       2.48012       2.43413       2.21888       1.99516       1.75539       1.48013       1.22609      0.986392      0.793743      0.586531      0.461484      0.352254      0.258017      0.182755      0.122324     0.0789492     0.0508664     0.0349912     0.0205104     0.0133488    0.00735392    0.00427150    0.00233745    0.00115110   0.000668741   0.000309137   0.000154395   7.13800e-05   3.12327e-05   1.41434e-05   5.34410e-06   2.15705e-06
  24  12 2767.6616    2.8013  0.8226 12.8522 -0.0063  0.0223   0.0630   0.0535    0.0664   0.0000   441.6233       2.36800       13.3849      -6.61763      0.367839      -2.49681      -2.01919      -2.52809     -0.294302       1.01648      0.109206     -0.223478     -0.696007      0.456999      0.174858     -0.671151      0.451915     0.0717342     -0.165446    -0.0190767    -0.0138955    -0.0374276    0.00497655    0.00503335    0.00121944    0.00282001   -0.00301987   -0.00115079   0.000762778  -0.000433204   4.01503e-05   6.41185e-05   4.33880e-05  -2.91822e-06   3.82506e-06   2.01694e-06       1.49858       1.73490       1.95154       2.32152       2.10891       2.02895       1.94193       1.76791       1.46309       1.27201       1.12839      0.887466      0.691476      0.526378      0.393269      0.311231      0.227388      0.153405     0.0998570     0.0682053     0.0478739     0.0294721     0.0174329     0.0105505    0.00681371    0.00387701    0.00206815    0.00101743   0.000531679   0.000287623   0.000142204   6.84575e-05   2.90528e-05   1.29277e-05   5.23714e-06   2.18882e-06
  24  13 2916.8948    3.5285  0.7193 13.4294 -0.0044  0.0198   0.0836   0.0482    0.0662   0.0000   439.6782      -1.20018       13.9076      -1.18079     -0.134667      -1.21569     0.0884259      -1.45921       1.13790      0.465838     -0.927708     -0.302136    -0.0959296     -0.379116      0.657133     -0.166306     -0.209800      0.242502     0.0335876     0.0622361     0.0381888     0.0194222     0.0355149    0.00587494   -0.00189491    0.00341911  -0.000640120  -0.000619891   0.000317368   7.80861e-07   8.62942e-05  -8.09058e-05   2.03303e-05   2.90541e-05  -9.16632e-06   8.70243e-07       1.38071       1.79707       2.01478       2.08920       2.12629       1.96448       1.88901       1.68693       1.37365       1.26800       1.03047      0.798326      0.649527      0.507925      0.384698      0.267838      0.197090      0.143680     0.0940111     0.0610890     0.0413910     0.0264436     0.0159636    0.00922044    0.00560152    0.00332797    0.00169764   0.000905444   0.000481752   0.000244465   0.000121822   5.15037e-05   2.26574e-05   1.06139e-05   4.68383e-06   1.84718e-06
  24  14 3064.9519    4.0382  0.7833 13.5557 -0.0064  0.0211   0.0949   0.0521    0.0790   0.0000   439.2119       4.54433       14.1263      0.482554      0.554363      -5.71800     -0.418286      -2.64900      0.335759      -1.28947       1.24994     -0.138741     -0.695143     0.0598831     0.0516192    -0.0372135      0.365137    0.00997921      0.201458     -0.193574    -0.0764497    -0.0443449   -0.00911007    0.00438435    0.00666751    0.00347124   -0.00434829   0.000188400   0.000237687   0.000414916  -7.76008e-05  -7.30273e-05  -9.72011e-06   1.79400e-05  -1.80244e-06  -2.67357e-06       1.38036       1.84075       1.95029       2.18544       2.18954       2.03301       1.89956       1.71577       1.50498       1.23254       1.05258      0.831435      0.713078      0.480071      0.407447      0.289006      0.220526      0.147035      0.100289     0.0692763     0.0440429     0.0299222     0.0160138     0.0113354    0.00596746    0.00383430    0.00197629    0.00100759   0.000564488   0.000261068   0.000146775   6.13917e-05   2.96086e-05   1.18302e-05   4.96498e-06   1.86360e-06
  24  15 3211.9237    3.7833  1.1502 13.5418 -0.0056  0.0273   0.0760   0.0699    0.0884   0.0000   439.4355      0.850512       19.4732      -1.19364     -0.751327      0.738125      0.196696     -0.449123       1.25185      0.833409     -0.660250     -0.294519      0.571474      0.409924     -0.186179      0.201975      0.709181    -0.0453236     -0.189026   -0.00435425     0.0611541    -0.0227858    -0.0296339   -0.00808085   -0.00155327  -0.000173858   -0.00110573  -0.000532092   6.27253e-05    0.00121518   0.000115646   1.43902e-05   1.60280e-05   1.40134e-05   5.50331e-06   9.80004e-07       1.72392       2.36135       2.39714       2.62848       2.63661       2.50045       2.36859       2.12778       1.89221       1.64545       1.34894       1.15545      0.901473      0.678347      0.516428      0.399549      0.286554      0.203401      0.132551     0.0917192     0.0560060     0.0389698     0.0239632     0.0149345    0.00843127    0.00489277    0.00261101    0.00140752   0.000759032   0.000365620   0.000188398   8.43020e-05   3.83324e-05   1.65311e-05   6.30876e-06   2.37820e-06
  24  16 3358.3557    3.2488  1.6011 13.2245 -0.0096  0.0330   0.0568   0.0853    0.0624   0.0000   437.6246       2.38906       18.3077      -5.45325       2.05321      0.324758       1.59250      -2.73689       5.53573     -0.774671       1.99453      0.226175       1.31297      -1.16054      0.971493     -0.420194    -0.0954654     0.0847054      0.288527      0.175811   -0.00173793    -0.0688067    -0.0180584     0.0136846   0.000585551   -0.00385537   0.000713194  -9.46664e-06  -0.000758659   0.000571356  -7.01618e-05  -0.000103790   1.38307e-05  -9.93161e-07  -5.65762e-06  -2.01576e-07       2.06127       2.83487       2.95938       3.15327       3.18847       2.98318       2.85160       2.71977       2.31117       1.96919       1.61798       1.35577       1.06234      0.835609      0.648891      0.474016      0.352219      0.242188      0.171104      0.111974     0.0736236     0.0467926     0.0282555     0.0171135    0.00984446    0.00593036    0.00306994    0.00169803   0.000876729   0.000448170   0.000221450   0.000102025   4.54147e-05   2.00331e-05   7.88483e-06   3.05635e-06
  24  17 3504.7202    2.6831  2.2942 12.7104 -0.0022  0.0404   0.0388   0.1004    0.0490   0.0000   439.1622       7.55908       7.25721       6.83103     -0.267893      -6.53128       1.17699       4.21578      0.588152      -5.92629     -0.202462      -2.50579     -0.422215       1.93265      0.601678    -0.0443173     -0.134799     -0.262738    -0.0474140    -0.0950611    -0.0487837    0.00982463    0.00119406    -0.0131458    0.00154224    0.00190399   -0.00370423    0.00238527    0.00181518  -0.000178420  -0.000135872  -3.33720e-05   8.01461e-05   8.71245e-06   4.31448e-06   2.71994e-06       2.44421       3.40075       3.67204       3.84467       3.92140       3.71256       3.47350       3.14423       2.88781       2.33981       2.02761       1.65024       1.28504       1.02387      0.766952      0.576617      0.420478      0.299351      0.197053      0.136697     0.0859716     0.0572580     0.0337857     0.0217716     0.0121054    0.00710273    0.00394894    0.00203382    0.00114164   0.000525081   0.000284368   0.000122043   5.84574e-05   2.38534e-05   9.66036e-06   3.78736e-06
  24  18 3650.8826    2.1028  3.7817 12.0831 -0.0013  0.0520   0.0251   0.1422    0.0385   0.0000   438.7319      -1.33881       8.83808       3.82638       8.61448      -5.56877      -8.30471       3.33109     -0.686590       1.07030       2.57839      -4.19454      -1.26999      0.787563     0.0514288     -0.629273   -0.00640837      0.167535     0.0672619     0.0323652     -0.279793     -0.123514   -0.00454089     0.0150565    -0.0177072    -0.0165620   -0.00213698    0.00753773    0.00113340  -0.000592698  -0.000758736   0.000218522   1.79382e-05  -3.05218e-07  -4.47392e-07   1.07640e-06       3.34366       4.31761       4.90116       4.95382       5.14106       4.95265       4.49881       4.25643       3.55308       3.09569       2.62301       2.12821       1.73722       1.32968      0.985812      0.731867      0.542557      0.375263      0.259761      0.177274      0.113471     0.0763458     0.0449595     0.0276894     0.0162454    0.00916293    0.00507461    0.00266276    0.00140861   0.000727600   0.000355375   0.000162200   7.52737e-05   3.16924e-05   1.27912e-05   5.12093e-06
  24  19 3796.7932    1.7659  5.1286 11.5406 -0.0032  0.0621   0.0192   0.1694    0.0394   0.0000   438.3684      -8.22092       11.0971       9.16387       9.46685      -10.2154      -16.0273      -4.78004     0.0897024     0.0488330       4.16821     -0.697868      -1.09930       1.68004      0.725668     -0.321887      0.562467     -0.788026     -0.120663      0.161595   0.000241873     0.0567830      0.109431     0.0159275   -0.00651494    0.00670626   -0.00263672    0.00223994   -0.00129463   0.000147512   0.000686065  -2.15773e-05  -0.000170061  -6.82958e-05   7.32882e-06   8.46796e-06       3.99232       5.22929       5.84138       5.95279       5.99712       5.82827       5.43140       4.94634       4.40682       3.74947       3.16728       2.61060       2.05888       1.61502       1.21697      0.899753      0.660796      0.458339      0.318290      0.210511      0.138678     0.0891621     0.0550949     0.0330183     0.0194979     0.0110861    0.00604831    0.00328523    0.00167603   0.000869513   0.000414639   0.000196422   8.82828e-05   3.83678e-05   1.52860e-05   6.11768e-06
  24  20 3942.3971    1.4224  6.9826 11.2210 -0.0043  0.0825   0.0155   0.2256    0.0356   0.0000   444.6546       7.42712       13.3045      -9.78258      -11.0594      -11.7589      -5.19625      -5.35433      -1.05146      -2.42360      -7.87136      -1.31833      -2.10764      0.735314      -1.12636      0.334114    -0.0470040     -0.675830      -1.05144      0.526193   -0.00510053      0.280140    0.00125450    -0.0586863    -0.0139798     0.0489409    0.00904493   -0.00144215    0.00150988  -0.000765644   6.14061e-05  -0.000314879   2.47398e-05  -5.48400e-05  -1.28472e-05   5.69379e-06       5.10015       6.87196       7.60681       7.97908       8.09581       7.72845       7.11707       6.61383       5.75798       4.94395       4.07897       3.40543       2.63881       2.10951       1.59410       1.17516      0.857661      0.606694      0.421447      0.279595      0.184842      0.116629     0.0738699     0.0444204     0.0260794     0.0148397    0.00828475    0.00449574    0.00235730    0.00117743   0.000578736   0.000271177   0.000120500   5.29651e-05   2.08471e-05   8.28926e-06
  24  21 4088.0545    1.1546  8.4636 11.0588 -0.0033  0.1036   0.0138   0.2893    0.0322   0.0000   443.8248       15.4133       10.7305     -0.784194       14.6762       24.4300       4.08364      0.692529      -3.70795       4.30450      -4.88513       2.01287      -1.61205      -4.16405     -0.902497       2.07900      -1.13267       1.10890      0.356327    -0.0284343     -0.202050     -0.285019    -0.0337658    -0.0511333    -0.0645534     0.0147446   -0.00905881    0.00417246    0.00345013    0.00130874   -0.00109049  -0.000189379  -0.000182669   7.02430e-05   1.50580e-05  -4.25874e-06       6.49176       8.46946       9.58541       10.1109       9.87582       9.86304       8.97475       8.27198       7.14431       6.17694       5.24339       4.22424       3.39717       2.65295       1.99757       1.51306       1.06511      0.769254      0.531427      0.358806      0.235474      0.152269     0.0929343     0.0565477     0.0339540     0.0193037     0.0106140    0.00584584    0.00300208    0.00150330   0.000754491   0.000347499   0.000158638   6.81301e-05   2.83037e-05   1.08917e-05
  24  22 4233.5127    0.9119 10.1910 10.9369 -0.0069  0.1364   0.0123   0.3853    0.0285   0.0000   426.5215       1.21854       16.5186      -1.64955      -26.1521      -1.08632      -25.9494       11.1618      -8.46048       2.29790       6.33307      -2.16640      -5.55528      -7.44382       5.55472      0.164098      0.590414      -1.00166      0.388754     0.0314820      0.224703      0.349779     -0.243258     0.0151999   -0.00746639    0.00910751    -0.0182705   -0.00621116    0.00861682   -0.00287000   -0.00168986  -0.000368314   0.000295498   0.000104116  -8.92346e-05  -1.88121e-05       8.39719       11.4282       12.4794       13.2235       12.7759       12.6697       11.7768       10.9355       9.49424       8.26592       6.91304       5.69458       4.53874       3.55827       2.70408       2.02515       1.46060       1.02945      0.718430      0.479501      0.315496      0.198864      0.127318     0.0763150     0.0448830     0.0257696     0.0145186    0.00788794    0.00407731    0.00214318    0.00100344   0.000494998   0.000220757   9.76613e-05   3.65709e-05   1.50494e-05
  24  25 4669.4510    0.4301 14.5903 10.5718 -0.0146  0.3573   0.0080   0.8301    0.0176   0.0000   450.8972      -24.0040       10.7475       48.7815       64.5301      -21.4729      -24.6328       74.2254       8.08818      -8.99754      -11.2167      -19.9802       32.2166      -4.98975      -14.7442       14.6531      -8.91526      -3.01663     -0.322101       1.00206       1.70264     -0.343277     -0.273022      0.261585     0.0515300     -0.128613     0.0257964     0.0136977    -0.0118545   -0.00673765    0.00453059   -0.00153535   0.000452199   0.000290807  -9.75471e-05   5.30381e-05       21.6871       28.9960       32.2712       34.0497       33.6987       32.6499       30.5492       27.9147       24.9394       21.1625       18.2160       14.7757       11.9356       9.24484       7.09070       5.31402       3.80677       2.75897       1.86884       1.31094      0.842954      0.549431      0.351299      0.211706      0.127740     0.0735237     0.0411986     0.0231161     0.0117857    0.00620618    0.00298358    0.00141980   0.000646346   0.000271481   0.000105413   4.07924e-05
  25   6 1847.9003    0.4572  0.3514  9.9612 -0.0044  0.0181   0.0151   0.0330    0.0387   0.0000   439.3559      -1.80859       17.3938       1.61977      -4.16693       1.69070       2.30143     -0.941564      -1.72875      0.700577       1.43173     -0.207461     -0.464681      0.279122     -0.261002     -0.253654    -0.0778625     -0.229992     -0.188579     0.0272021     0.0170572    -0.0585340   0.000612721   -0.00705602   -0.00419421   -0.00115319    0.00310285    0.00102140   0.000237448  -0.000213175  -0.000123659   3.52597e-06  -6.50099e-06   2.41248e-05   1.25910e-05   3.03628e-06       1.12177       1.28073       1.76080       1.56384       1.63278       1.82560       1.41172       1.35338       1.30746      0.975046      0.841425      0.771395      0.528483      0.423436      0.375257      0.235549      0.190846      0.151748     0.0860697     0.0593220     0.0463492     0.0255641     0.0165099     0.0125299    0.00593488    0.00376145    0.00225722    0.00109822   0.000552607   0.000340483   0.000151471   7.08246e-05   3.76264e-05   1.66438e-05   6.40327e-06   2.85335e-06
  25   7 2016.9188    0.6474  0.5319 10.1715 -0.0041  0.0199   0.0189   0.0420    0.0517   0.0000   440.1055      0.388718       19.0823       1.52722     -0.573058       1.41946       2.13049      -1.42091     -0.660170      0.540851     -0.959148      0.671429      0.142276     -0.849712     -0.351666      0.384985      0.382939     -0.106850     -0.250910     0.0735263      0.124127     0.0332118    -0.0400308    -0.0255930   -0.00810540    0.00396268    0.00278627   -0.00124287  -0.000847212  -0.000130264   0.000238615  -6.52453e-05  -4.47643e-05  -3.21958e-05  -4.07076e-06   2.64496e-06       1.11059       1.54084       1.65788       1.80142       1.78652       1.68141       1.68453       1.41171       1.29598       1.12994       1.00493      0.752752      0.650711      0.511068      0.385414      0.262506      0.208688      0.156006     0.0976520     0.0716980     0.0497882     0.0303924     0.0177693     0.0121711    0.00745867    0.00407385    0.00229441    0.00135793   0.000749249   0.000369580   0.000177069   0.000100806   4.81957e-05   2.05530e-05   8.30183e-06   3.64929e-06
  25   8 2181.7094    0.9013  0.6816 10.7820 -0.0061  0.0208   0.0221   0.0482    0.0543   0.0000   441.2888       2.67637       14.6454       1.26364     -0.797651      -1.47961       2.29750     -0.437864      -4.27332     0.0936734      0.692780     0.0145988      -1.75527      0.287082     0.0117504     -0.104919     0.0613406    -0.0713238    -0.0207731     0.0532531    0.00110456    -0.0112054   -0.00339806     0.0135987    0.00104835   0.000242367    0.00294121    0.00131263  -0.000828386   0.000155114   8.49862e-05   2.98653e-05   1.88821e-06  -2.98632e-05   3.57548e-06   9.93264e-06       1.30325       1.71627       1.78710       1.90395       1.98699       1.92622       1.79341       1.58418       1.40520       1.21852       1.03995      0.858894      0.689892      0.532922      0.414942      0.297940      0.215833      0.155204      0.108362     0.0765680     0.0500061     0.0333971     0.0209972     0.0128540    0.00764628    0.00465111    0.00262810    0.00140582   0.000760512   0.000398083   0.000201815   9.56804e-05   4.27851e-05   2.00082e-05   8.83521e-06   3.82731e-06
  25   9 2340.4720    1.2613  0.7851 11.2443 -0.0005  0.0230   0.0285   0.0517    0.0622   0.0000   438.7314     -0.322388       14.4406       1.89385      -4.18196      -1.50788      -1.95585      -2.19501     -0.426587      -1.61426      -2.58170       1.11703      -1.12728     -0.367662      0.196259    -0.0544603     -0.243710     -0.112285    -0.0224673    0.00537339     0.0604450   -0.00424844    -0.0205377   -0.00431066    0.00152997   0.000435362    0.00339346   -0.00209351   0.000278201  -0.000191990  -0.000204134  -2.88021e-05   3.60715e-05  -2.66245e-05   1.63949e-05  -4.51809e-06       1.53339       2.01525       2.38722       2.50291       2.51180       2.42454       2.30764       1.99522       1.69693       1.42547       1.13861      0.917053      0.724866      0.572867      0.456680      0.315914      0.231563      0.176542      0.122871     0.0811579     0.0568016     0.0375532     0.0230049     0.0133611    0.00809705    0.00492903    0.00282557    0.00144141   0.000781910   0.000427538   0.000226950   0.000100484   4.61700e-05   2.21432e-05   9.61455e-06   4.27517e-06
  25  10 2494.3071    1.7877  0.9238 11.6737 -0.0109  0.0235   0.0364   0.0549    0.0777   0.0000   439.5382       1.11305       18.9041      -4.93467      -3.56692     -0.491163      -1.23434      -4.41521     -0.391189       1.29204     -0.399943       1.16955      0.159853     -0.572816    -0.0634064      0.221278      0.534334    -0.0176598   -0.00484561     -0.179913    -0.0317545    -0.0230977    -0.0363483    -0.0145519   -0.00999196   -0.00266586   -0.00494964  -0.000385657  -9.48766e-06   0.000194447  -0.000259873   6.00954e-05  -5.86377e-05   5.23569e-05   6.52035e-06  -8.75967e-07       1.39959       1.91834       1.97995       2.02627       2.18827       2.04002       1.94166       1.81097       1.57604       1.38291       1.14671      0.908965      0.745044      0.589603      0.450843      0.349853      0.258839      0.191072      0.129785     0.0857452     0.0546923     0.0357863     0.0233706     0.0148748    0.00857177    0.00500262    0.00284998    0.00155039   0.000844652   0.000448388   0.000226266   0.000109303   4.96385e-05   2.32745e-05   9.59139e-06   4.00356e-06
  25  11 2646.2376    2.2046  0.8928 12.4636 -0.0077  0.0232   0.0464   0.0562    0.0697   0.0000   436.5019      -2.06321       18.3471     -0.364537      -3.38753       1.10723      -2.47831      0.855496       2.11677     -0.571834      -1.72340      0.706024      0.564279      -1.23003      0.420920      0.361646      0.150942     -0.297525     -0.171215     0.0580046     0.0324504    -0.0259761    0.00772991     0.0178378     0.0116889    0.00797293  -0.000476720  -0.000662959    0.00172588   0.000113806  -0.000257294   8.19916e-05  -1.10996e-05  -6.66020e-06  -1.31759e-05   5.57120e-06       1.43818       1.97685       2.03896       2.23892       2.21820       2.21450       2.13721       1.84533       1.64230       1.33940       1.16550      0.917400      0.801327      0.620386      0.471324      0.339448      0.244386      0.182318      0.128199     0.0929721     0.0610894     0.0403948     0.0249194     0.0157281    0.00886648    0.00529986    0.00284633    0.00167797   0.000864458   0.000471748   0.000226033   0.000113796   5.18018e-05   2.39362e-05   9.96953e-06   4.18286e-06
  25  12 2797.3193    2.9512  0.8566 12.5226 -0.0013  0.0225   0.0616   0.0493    0.0779   0.0000   440.7763       1.84874       12.1598       3.77270      -2.11803     -0.965054      0.732136       1.83600     -0.681456       1.36945      0.509768     -0.181521     -0.737360    0.00273351      0.105440     -0.170171     -0.104580     0.0969794      0.151259      0.163908     0.0318577    -0.0890429    -0.0192064     0.0195627     0.0206108   -0.00501046   0.000526296  -0.000334350   0.000226130   0.000156019   3.84957e-05   3.44411e-06  -5.32571e-05  -6.54198e-06   2.14300e-06   8.22747e-06       1.27372       1.79735       1.95298       2.02908       2.14346       1.92534       1.94952       1.69074       1.48131       1.31800       1.02033      0.914670      0.695869      0.553754      0.421037      0.323156      0.237219      0.160930      0.116429     0.0835652     0.0512116     0.0352549     0.0219359     0.0129115    0.00853110    0.00453755    0.00277497    0.00146743   0.000815064   0.000434013   0.000199813   0.000108980   4.74354e-05   2.31865e-05   9.90770e-06   4.08504e-06
  25  13 2947.3633    3.5816  0.7434 13.4261 -0.0063  0.0201   0.0842   0.0493    0.0625   0.0000   437.0327      -2.15303       16.8255       2.76451      -6.73577     -0.480926      -1.40834       1.54622       1.56910      -1.39949     -0.374923    -0.0386864     -0.710959      0.380407      0.116770     -0.245389    -0.0262345    -0.0987202    -0.0480196     -0.130107    -0.0321981    -0.0872572     0.0422832    0.00255940    0.00667140   -0.00338954    0.00223438  -7.81606e-05  -0.000552183   0.000300435  -3.62231e-05   0.000111466  -2.60302e-05  -2.94878e-05   1.09338e-05   5.26012e-08       1.29977       1.64344       1.85585       1.96365       2.06081       1.82564       1.77606       1.58796       1.47297       1.20047       1.01649      0.787881      0.660150      0.544157      0.385864      0.284850      0.223171      0.159987      0.110706     0.0708349     0.0468820     0.0317337     0.0199272     0.0126726    0.00739159    0.00433348    0.00226011    0.00135140   0.000758985   0.000390042   0.000203882   0.000103676   4.54681e-05   2.14832e-05   8.34140e-06   3.84555e-06
  25  14 3096.1589    4.0016  0.9537 13.4350 -0.0022  0.0242   0.0815   0.0577    0.0938   0.0000   439.3691      -1.96986       10.0007       1.62051      0.831967      -5.26279      -3.50593      -1.09739      -2.28431     -0.575532       2.00684     -0.838819     -0.750423      0.950123      0.578839     0.0639999    -0.0563949    -0.0442590     -0.354602    -0.0100943     0.0396908     0.0266626    -0.0360857    -0.0149017   -0.00884895  -0.000731246  -0.000169091   -0.00170561   -0.00108894  -0.000605131   0.000252732  -9.64481e-05  -5.59753e-05  -1.96439e-05  -6.46607e-06  -1.83479e-06       1.54547       2.07416       2.31994       2.43398       2.49328       2.38516       2.15859       1.95475       1.69986       1.48670       1.29328      0.974878      0.802642      0.633906      0.477103      0.361766      0.251962      0.183851      0.124955     0.0861591     0.0594149     0.0372319     0.0231952     0.0143083    0.00871481    0.00523783    0.00301896    0.00168454   0.000879530   0.000456057   0.000234865   0.000105186   5.30079e-05   2.33223e-05   9.63958e-06   4.01685e-06
  25  15 3243.8345    3.6363  1.2163 13.5303 -0.0015  0.0281   0.0706   0.0741    0.0841   0.0000   437.8071       2.61994       10.4905      0.884318     -0.976567      -2.35781      0.146830     -0.572327     -0.126227     -0.540101       1.52874     -0.572162     -0.774854     0.0555567     -0.321848    -0.0414739     -0.163677      0.529392     0.0830774    0.00633053    -0.0677082    -0.0573689    -0.0261554    -0.0183692   -0.00465609   0.000301805  -0.000879918   -0.00220584  -0.000338962   0.000318778   0.000184480   5.51587e-06  -3.57457e-05   6.82910e-06   1.19238e-05  -2.67171e-07       1.74323       2.33471       2.48895       2.66869       2.74881       2.58318       2.38436       2.37511       1.91567       1.71039       1.35813       1.21700      0.889663      0.744607      0.546951      0.443716      0.318111      0.221753      0.156218      0.108805     0.0700236     0.0471307     0.0282250     0.0183597     0.0106855    0.00632056    0.00361076    0.00200005    0.00106379   0.000548974   0.000278159   0.000143398   6.45161e-05   3.18380e-05   1.32128e-05   5.69905e-06
  25  16 3391.0270    3.0258  1.6839 13.2575 -0.0052  0.0343   0.0519   0.0874    0.0553   0.0000   435.5173      0.253569       12.6740      -1.94079       3.97726      -3.35976      -2.46699      -2.12782     -0.748388      -2.44726      0.626482      0.319397       1.82571     -0.685150     -0.438530     -0.266719     -0.383130    -0.0969850     -0.174563      0.126136     0.0751303    -0.0879521    -0.0240568   -0.00110277    0.00438322   -0.00988033    0.00128138   -0.00487419   0.000561875    0.00147677   9.77480e-05  -0.000119041   0.000162012  -1.45544e-05  -2.13780e-05   8.15583e-06       2.17819       2.72821       2.94080       3.17679       3.22287       3.16013       3.01061       2.65083       2.29977       2.03870       1.75075       1.44549       1.18870      0.880544      0.677683      0.525708      0.396868      0.274712      0.188695      0.129864     0.0911743     0.0547612     0.0375704     0.0231769     0.0140804    0.00817560    0.00473528    0.00255696    0.00134229   0.000694657   0.000347783   0.000177002   8.35408e-05   3.91954e-05   1.59452e-05   6.73227e-06
  25  17 3538.0082    2.4301  2.7028 12.5780 -0.0038  0.0426   0.0327   0.1137    0.0427   0.0000   444.7170       5.95176       5.53503      -2.85809     -0.370101       5.44058    -0.0708749      0.126122       1.50983      0.703876       6.54679      0.264165      0.242932     -0.421767      -1.06200     -0.712140    -0.0908316   0.000792359     -0.322166    -0.0318499      0.183155   -0.00149126    -0.0446018    0.00909744    -0.0188065   -0.00333542    0.00632078    0.00226168   -0.00177420   -0.00128939   0.000606080  -0.000101938  -0.000130358  -3.43047e-05   2.21188e-05   1.42480e-05       2.62816       3.47420       3.85554       3.91171       3.99140       3.87382       3.57975       3.37347       2.88248       2.63374       2.17758       1.77845       1.45755       1.14455      0.875059      0.657882      0.479625      0.339883      0.241853      0.163373      0.109418     0.0709187     0.0443983     0.0275087     0.0166305    0.00960401    0.00558266    0.00304918    0.00164511   0.000873304   0.000428236   0.000218577   0.000100588   4.60957e-05   1.92727e-05   8.32774e-06
[truncated: 1,581,703 more chars]
