# Supplementary material for: Global-Mode Analysis of Full-Disk Data from the Michelson Doppler Imager and the Helioseismic and Magnetic Imager
Source: Sol Phys. 2018 Jan 31;293(2):29. doi: 10.1007/s11207-017-1201-5 (PMC6566312; doi:10.1007/s11207-017-1201-5)
Supplement: Supplementary file 2 — (TAR 362.4 MB) [file 11207_2017_1201_MOESM2_ESM.tar › HMI/hmiv72d.8272.36]

   0  14 2093.5318    0.7743  0.7906  9.5647  0.0000  0.1364   0.1175   0.3259    1.2154   0.0000    -0.0000       0.00000       0.00000       0.00000       0.00000       0.00000       0.00000       0.00000       0.00000       0.00000       0.00000       0.00000       0.00000       0.00000       0.00000       0.00000       0.00000       0.00000       0.00000       0.00000       0.00000       0.00000       0.00000       0.00000       0.00000       0.00000       0.00000       0.00000       0.00000       0.00000       0.00000       0.00000       0.00000       0.00000       0.00000       0.00000       0.00000       0.00000       0.00000       0.00000       0.00000       0.00000       0.00000       0.00000       0.00000       0.00000       0.00000       0.00000       0.00000       0.00000       0.00000       0.00000       0.00000       0.00000       0.00000       0.00000       0.00000       0.00000       0.00000       0.00000       0.00000       0.00000       0.00000       0.00000       0.00000       0.00000       0.00000       0.00000       0.00000       0.00000       0.00000       0.00000
   0  18 2629.6352    2.6333  0.4578 10.5751  0.0000  0.1725   0.5068   0.2871    3.0367   0.0000    -0.0000       0.00000       0.00000       0.00000       0.00000       0.00000       0.00000       0.00000       0.00000       0.00000       0.00000       0.00000       0.00000       0.00000       0.00000       0.00000       0.00000       0.00000       0.00000       0.00000       0.00000       0.00000       0.00000       0.00000       0.00000       0.00000       0.00000       0.00000       0.00000       0.00000       0.00000       0.00000       0.00000       0.00000       0.00000       0.00000       0.00000       0.00000       0.00000       0.00000       0.00000       0.00000       0.00000       0.00000       0.00000       0.00000       0.00000       0.00000       0.00000       0.00000       0.00000       0.00000       0.00000       0.00000       0.00000       0.00000       0.00000       0.00000       0.00000       0.00000       0.00000       0.00000       0.00000       0.00000       0.00000       0.00000       0.00000       0.00000       0.00000       0.00000       0.00000       0.00000
   0  23 3303.6804    3.5797  1.5209 11.7012  0.0079  0.1995   0.4449   0.7347    3.3834   0.0000    -0.0000       0.00000       0.00000       0.00000       0.00000       0.00000       0.00000       0.00000       0.00000       0.00000       0.00000       0.00000       0.00000       0.00000       0.00000       0.00000       0.00000       0.00000       0.00000       0.00000       0.00000       0.00000       0.00000       0.00000       0.00000       0.00000       0.00000       0.00000       0.00000       0.00000       0.00000       0.00000       0.00000       0.00000       0.00000       0.00000       0.00000       0.00000       0.00000       0.00000       0.00000       0.00000       0.00000       0.00000       0.00000       0.00000       0.00000       0.00000       0.00000       0.00000       0.00000       0.00000       0.00000       0.00000       0.00000       0.00000       0.00000       0.00000       0.00000       0.00000       0.00000       0.00000       0.00000       0.00000       0.00000       0.00000       0.00000       0.00000       0.00000       0.00000       0.00000       0.00000
   1  12 1885.0799    0.4544  0.3402 10.1818  0.0000  0.0768   0.0829   0.3409    0.2219   0.0000   480.8144      -23.8179       0.00000       0.00000       0.00000       0.00000       0.00000       0.00000       0.00000       0.00000       0.00000       0.00000       0.00000       0.00000       0.00000       0.00000       0.00000       0.00000       0.00000       0.00000       0.00000       0.00000       0.00000       0.00000       0.00000       0.00000       0.00000       0.00000       0.00000       0.00000       0.00000       0.00000       0.00000       0.00000       0.00000       0.00000       159.222       41.3681       0.00000       0.00000       0.00000       0.00000       0.00000       0.00000       0.00000       0.00000       0.00000       0.00000       0.00000       0.00000       0.00000       0.00000       0.00000       0.00000       0.00000       0.00000       0.00000       0.00000       0.00000       0.00000       0.00000       0.00000       0.00000       0.00000       0.00000       0.00000       0.00000       0.00000       0.00000       0.00000       0.00000       0.00000
   1  14 2156.7859    0.9028  0.8639  9.5212  0.0000  0.0800   0.0776   0.2386    0.8825   0.0000   425.3601      -16.8050       0.00000       0.00000       0.00000       0.00000       0.00000       0.00000       0.00000       0.00000       0.00000       0.00000       0.00000       0.00000       0.00000       0.00000       0.00000       0.00000       0.00000       0.00000       0.00000       0.00000       0.00000       0.00000       0.00000       0.00000       0.00000       0.00000       0.00000       0.00000       0.00000       0.00000       0.00000       0.00000       0.00000       0.00000       93.6885       51.1708       0.00000       0.00000       0.00000       0.00000       0.00000       0.00000       0.00000       0.00000       0.00000       0.00000       0.00000       0.00000       0.00000       0.00000       0.00000       0.00000       0.00000       0.00000       0.00000       0.00000       0.00000       0.00000       0.00000       0.00000       0.00000       0.00000       0.00000       0.00000       0.00000       0.00000       0.00000       0.00000       0.00000       0.00000
   1  17 2559.1316    1.8482  0.7891 10.9109  0.0000  0.1121   0.1583   0.1820    0.9925   0.0000   634.0251       10.3774       0.00000       0.00000       0.00000       0.00000       0.00000       0.00000       0.00000       0.00000       0.00000       0.00000       0.00000       0.00000       0.00000       0.00000       0.00000       0.00000       0.00000       0.00000       0.00000       0.00000       0.00000       0.00000       0.00000       0.00000       0.00000       0.00000       0.00000       0.00000       0.00000       0.00000       0.00000       0.00000       0.00000       0.00000       157.162       63.1239       0.00000       0.00000       0.00000       0.00000       0.00000       0.00000       0.00000       0.00000       0.00000       0.00000       0.00000       0.00000       0.00000       0.00000       0.00000       0.00000       0.00000       0.00000       0.00000       0.00000       0.00000       0.00000       0.00000       0.00000       0.00000       0.00000       0.00000       0.00000       0.00000       0.00000       0.00000       0.00000       0.00000       0.00000
   1  19 2828.2784    3.2163  0.8781 -2.8897  0.0000  0.0703   0.2611   0.2625 1000.0000   0.0000   411.8090       83.9320       0.00000       0.00000       0.00000       0.00000       0.00000       0.00000       0.00000       0.00000       0.00000       0.00000       0.00000       0.00000       0.00000       0.00000       0.00000       0.00000       0.00000       0.00000       0.00000       0.00000       0.00000       0.00000       0.00000       0.00000       0.00000       0.00000       0.00000       0.00000       0.00000       0.00000       0.00000       0.00000       0.00000       0.00000       84.9192       52.1312       0.00000       0.00000       0.00000       0.00000       0.00000       0.00000       0.00000       0.00000       0.00000       0.00000       0.00000       0.00000       0.00000       0.00000       0.00000       0.00000       0.00000       0.00000       0.00000       0.00000       0.00000       0.00000       0.00000       0.00000       0.00000       0.00000       0.00000       0.00000       0.00000       0.00000       0.00000       0.00000       0.00000       0.00000
   1  21 3098.1863    4.4461  0.6881 12.5185  0.0000  0.0684   0.3924   0.1822    1.2263   0.0000   381.4272       73.3204       0.00000       0.00000       0.00000       0.00000       0.00000       0.00000       0.00000       0.00000       0.00000       0.00000       0.00000       0.00000       0.00000       0.00000       0.00000       0.00000       0.00000       0.00000       0.00000       0.00000       0.00000       0.00000       0.00000       0.00000       0.00000       0.00000       0.00000       0.00000       0.00000       0.00000       0.00000       0.00000       0.00000       0.00000       94.9720       46.8091       0.00000       0.00000       0.00000       0.00000       0.00000       0.00000       0.00000       0.00000       0.00000       0.00000       0.00000       0.00000       0.00000       0.00000       0.00000       0.00000       0.00000       0.00000       0.00000       0.00000       0.00000       0.00000       0.00000       0.00000       0.00000       0.00000       0.00000       0.00000       0.00000       0.00000       0.00000       0.00000       0.00000       0.00000
   1  22 3233.2128    3.7471  0.5168 13.9237  0.0000  0.1259   0.3903   0.1626    0.3627   0.0000   355.6501       21.4914       0.00000       0.00000       0.00000       0.00000       0.00000       0.00000       0.00000       0.00000       0.00000       0.00000       0.00000       0.00000       0.00000       0.00000       0.00000       0.00000       0.00000       0.00000       0.00000       0.00000       0.00000       0.00000       0.00000       0.00000       0.00000       0.00000       0.00000       0.00000       0.00000       0.00000       0.00000       0.00000       0.00000       0.00000       168.467       69.6430       0.00000       0.00000       0.00000       0.00000       0.00000       0.00000       0.00000       0.00000       0.00000       0.00000       0.00000       0.00000       0.00000       0.00000       0.00000       0.00000       0.00000       0.00000       0.00000       0.00000       0.00000       0.00000       0.00000       0.00000       0.00000       0.00000       0.00000       0.00000       0.00000       0.00000       0.00000       0.00000       0.00000       0.00000
   1  23 3368.4279    3.4159  1.4121 12.6966  0.0000  0.1112   0.2794   0.4190    1.1497   0.0000   350.5818       157.718       0.00000       0.00000       0.00000       0.00000       0.00000       0.00000       0.00000       0.00000       0.00000       0.00000       0.00000       0.00000       0.00000       0.00000       0.00000       0.00000       0.00000       0.00000       0.00000       0.00000       0.00000       0.00000       0.00000       0.00000       0.00000       0.00000       0.00000       0.00000       0.00000       0.00000       0.00000       0.00000       0.00000       0.00000       144.841       73.3621       0.00000       0.00000       0.00000       0.00000       0.00000       0.00000       0.00000       0.00000       0.00000       0.00000       0.00000       0.00000       0.00000       0.00000       0.00000       0.00000       0.00000       0.00000       0.00000       0.00000       0.00000       0.00000       0.00000       0.00000       0.00000       0.00000       0.00000       0.00000       0.00000       0.00000       0.00000       0.00000       0.00000       0.00000
   1  25 3639.9877    2.5266  4.0097 10.0999 -0.0206  0.1886   0.1276   0.7049    3.5372   0.0000   306.8400       246.621       0.00000       0.00000       0.00000       0.00000       0.00000       0.00000       0.00000       0.00000       0.00000       0.00000       0.00000       0.00000       0.00000       0.00000       0.00000       0.00000       0.00000       0.00000       0.00000       0.00000       0.00000       0.00000       0.00000       0.00000       0.00000       0.00000       0.00000       0.00000       0.00000       0.00000       0.00000       0.00000       0.00000       0.00000       242.232       126.250       0.00000       0.00000       0.00000       0.00000       0.00000       0.00000       0.00000       0.00000       0.00000       0.00000       0.00000       0.00000       0.00000       0.00000       0.00000       0.00000       0.00000       0.00000       0.00000       0.00000       0.00000       0.00000       0.00000       0.00000       0.00000       0.00000       0.00000       0.00000       0.00000       0.00000       0.00000       0.00000       0.00000       0.00000
   1  26 3776.5768    1.9503  6.1375  8.4075  0.0061  0.2500   0.0651   0.8806    2.3727   0.0000    11.0377      0.548240       0.00000       0.00000       0.00000       0.00000       0.00000       0.00000       0.00000       0.00000       0.00000       0.00000       0.00000       0.00000       0.00000       0.00000       0.00000       0.00000       0.00000       0.00000       0.00000       0.00000       0.00000       0.00000       0.00000       0.00000       0.00000       0.00000       0.00000       0.00000       0.00000       0.00000       0.00000       0.00000       0.00000       0.00000       303.672       183.496       0.00000       0.00000       0.00000       0.00000       0.00000       0.00000       0.00000       0.00000       0.00000       0.00000       0.00000       0.00000       0.00000       0.00000       0.00000       0.00000       0.00000       0.00000       0.00000       0.00000       0.00000       0.00000       0.00000       0.00000       0.00000       0.00000       0.00000       0.00000       0.00000       0.00000       0.00000       0.00000       0.00000       0.00000
   2  11 1810.1872    0.3346  0.5205  9.9642  0.0000  0.0603   0.0315   0.1966    0.1328   0.0000   409.4173       50.9095       32.0826       11.9975       0.00000       0.00000       0.00000       0.00000       0.00000       0.00000       0.00000       0.00000       0.00000       0.00000       0.00000       0.00000       0.00000       0.00000       0.00000       0.00000       0.00000       0.00000       0.00000       0.00000       0.00000       0.00000       0.00000       0.00000       0.00000       0.00000       0.00000       0.00000       0.00000       0.00000       0.00000       0.00000       43.6386       32.4239       27.7221       7.88938       0.00000       0.00000       0.00000       0.00000       0.00000       0.00000       0.00000       0.00000       0.00000       0.00000       0.00000       0.00000       0.00000       0.00000       0.00000       0.00000       0.00000       0.00000       0.00000       0.00000       0.00000       0.00000       0.00000       0.00000       0.00000       0.00000       0.00000       0.00000       0.00000       0.00000       0.00000       0.00000
   2  13 2082.0613    0.7627  0.5346 10.2169  0.0000  0.1536   0.0683   0.1531    0.2197   0.0000   422.1665      -48.1668       22.6246       2.84244       0.00000       0.00000       0.00000       0.00000       0.00000       0.00000       0.00000       0.00000       0.00000       0.00000       0.00000       0.00000       0.00000       0.00000       0.00000       0.00000       0.00000       0.00000       0.00000       0.00000       0.00000       0.00000       0.00000       0.00000       0.00000       0.00000       0.00000       0.00000       0.00000       0.00000       0.00000       0.00000       33.2207       100.369       14.7873       29.5774       0.00000       0.00000       0.00000       0.00000       0.00000       0.00000       0.00000       0.00000       0.00000       0.00000       0.00000       0.00000       0.00000       0.00000       0.00000       0.00000       0.00000       0.00000       0.00000       0.00000       0.00000       0.00000       0.00000       0.00000       0.00000       0.00000       0.00000       0.00000       0.00000       0.00000       0.00000       0.00000
   2  14 2217.6226    0.9948  0.7429  9.5862  0.0000  0.0586   0.0669   0.1595    0.6175   0.0000   511.7170      -18.4596      -20.0554      -3.12964       0.00000       0.00000       0.00000       0.00000       0.00000       0.00000       0.00000       0.00000       0.00000       0.00000       0.00000       0.00000       0.00000       0.00000       0.00000       0.00000       0.00000       0.00000       0.00000       0.00000       0.00000       0.00000       0.00000       0.00000       0.00000       0.00000       0.00000       0.00000       0.00000       0.00000       0.00000       0.00000       48.0303       34.7966       20.3605       6.46179       0.00000       0.00000       0.00000       0.00000       0.00000       0.00000       0.00000       0.00000       0.00000       0.00000       0.00000       0.00000       0.00000       0.00000       0.00000       0.00000       0.00000       0.00000       0.00000       0.00000       0.00000       0.00000       0.00000       0.00000       0.00000       0.00000       0.00000       0.00000       0.00000       0.00000       0.00000       0.00000
   2  18 2754.4840    2.6836  0.7476 12.1529  0.0000  0.0539   0.1850   0.1693    0.4883   0.0000   473.1938       1.26287      -16.6375       3.85684       0.00000       0.00000       0.00000       0.00000       0.00000       0.00000       0.00000       0.00000       0.00000       0.00000       0.00000       0.00000       0.00000       0.00000       0.00000       0.00000       0.00000       0.00000       0.00000       0.00000       0.00000       0.00000       0.00000       0.00000       0.00000       0.00000       0.00000       0.00000       0.00000       0.00000       0.00000       0.00000       40.1967       32.9210       18.3953       7.97852       0.00000       0.00000       0.00000       0.00000       0.00000       0.00000       0.00000       0.00000       0.00000       0.00000       0.00000       0.00000       0.00000       0.00000       0.00000       0.00000       0.00000       0.00000       0.00000       0.00000       0.00000       0.00000       0.00000       0.00000       0.00000       0.00000       0.00000       0.00000       0.00000       0.00000       0.00000       0.00000
   2  19 2889.5977    3.4674  0.7997  3.6050  0.0000  0.0579   0.2570   0.2154 1000.0000   0.0000   420.3261       3.17604      -8.10843     -0.534875       0.00000       0.00000       0.00000       0.00000       0.00000       0.00000       0.00000       0.00000       0.00000       0.00000       0.00000       0.00000       0.00000       0.00000       0.00000       0.00000       0.00000       0.00000       0.00000       0.00000       0.00000       0.00000       0.00000       0.00000       0.00000       0.00000       0.00000       0.00000       0.00000       0.00000       0.00000       0.00000       50.4760       44.0051       15.7641       5.84673       0.00000       0.00000       0.00000       0.00000       0.00000       0.00000       0.00000       0.00000       0.00000       0.00000       0.00000       0.00000       0.00000       0.00000       0.00000       0.00000       0.00000       0.00000       0.00000       0.00000       0.00000       0.00000       0.00000       0.00000       0.00000       0.00000       0.00000       0.00000       0.00000       0.00000       0.00000       0.00000
   2  20 3024.7909    3.9817  0.8809  5.6371  0.0000  0.0573   0.2364   0.1675  568.8486   0.0000   467.5381       63.2239      0.781026       6.76619       0.00000       0.00000       0.00000       0.00000       0.00000       0.00000       0.00000       0.00000       0.00000       0.00000       0.00000       0.00000       0.00000       0.00000       0.00000       0.00000       0.00000       0.00000       0.00000       0.00000       0.00000       0.00000       0.00000       0.00000       0.00000       0.00000       0.00000       0.00000       0.00000       0.00000       0.00000       0.00000       45.0348       33.9053       20.8174       6.56872       0.00000       0.00000       0.00000       0.00000       0.00000       0.00000       0.00000       0.00000       0.00000       0.00000       0.00000       0.00000       0.00000       0.00000       0.00000       0.00000       0.00000       0.00000       0.00000       0.00000       0.00000       0.00000       0.00000       0.00000       0.00000       0.00000       0.00000       0.00000       0.00000       0.00000       0.00000       0.00000
   2  23 3430.7557    3.3017  2.1043  9.1359  0.0000  0.0920   0.1376   0.2751    8.1513   0.0000   338.3361       81.5585       15.5154     -0.381907       0.00000       0.00000       0.00000       0.00000       0.00000       0.00000       0.00000       0.00000       0.00000       0.00000       0.00000       0.00000       0.00000       0.00000       0.00000       0.00000       0.00000       0.00000       0.00000       0.00000       0.00000       0.00000       0.00000       0.00000       0.00000       0.00000       0.00000       0.00000       0.00000       0.00000       0.00000       0.00000       67.2829       54.4462       32.3563       11.2517       0.00000       0.00000       0.00000       0.00000       0.00000       0.00000       0.00000       0.00000       0.00000       0.00000       0.00000       0.00000       0.00000       0.00000       0.00000       0.00000       0.00000       0.00000       0.00000       0.00000       0.00000       0.00000       0.00000       0.00000       0.00000       0.00000       0.00000       0.00000       0.00000       0.00000       0.00000       0.00000
   2  24 3566.8465    2.4665  3.1625 11.4744  0.0000  0.1339   0.0945   0.3647    0.4102   0.0000   383.4814      -36.3650       20.6477       25.0313       0.00000       0.00000       0.00000       0.00000       0.00000       0.00000       0.00000       0.00000       0.00000       0.00000       0.00000       0.00000       0.00000       0.00000       0.00000       0.00000       0.00000       0.00000       0.00000       0.00000       0.00000       0.00000       0.00000       0.00000       0.00000       0.00000       0.00000       0.00000       0.00000       0.00000       0.00000       0.00000       98.6287       83.7421       44.6012       18.4065       0.00000       0.00000       0.00000       0.00000       0.00000       0.00000       0.00000       0.00000       0.00000       0.00000       0.00000       0.00000       0.00000       0.00000       0.00000       0.00000       0.00000       0.00000       0.00000       0.00000       0.00000       0.00000       0.00000       0.00000       0.00000       0.00000       0.00000       0.00000       0.00000       0.00000       0.00000       0.00000
   3  12 2001.1343    0.5907  0.5071 10.0848  0.0000  0.0464   0.0395   0.0944    0.1635   0.0000   434.3268      -6.48534      -5.09631       17.4248      -10.1517    -0.0265194       0.00000       0.00000       0.00000       0.00000       0.00000       0.00000       0.00000       0.00000       0.00000       0.00000       0.00000       0.00000       0.00000       0.00000       0.00000       0.00000       0.00000       0.00000       0.00000       0.00000       0.00000       0.00000       0.00000       0.00000       0.00000       0.00000       0.00000       0.00000       0.00000       0.00000       21.6718       21.2515       16.9240       10.6544       4.93874       1.48952       0.00000       0.00000       0.00000       0.00000       0.00000       0.00000       0.00000       0.00000       0.00000       0.00000       0.00000       0.00000       0.00000       0.00000       0.00000       0.00000       0.00000       0.00000       0.00000       0.00000       0.00000       0.00000       0.00000       0.00000       0.00000       0.00000       0.00000       0.00000       0.00000       0.00000
   3  13 2137.7670    0.7242  0.6690 10.0166  0.0000  0.0481   0.0441   0.1260    0.2296   0.0000   399.1865       32.4740      -7.22286       8.31621    -0.0224681      0.189962       0.00000       0.00000       0.00000       0.00000       0.00000       0.00000       0.00000       0.00000       0.00000       0.00000       0.00000       0.00000       0.00000       0.00000       0.00000       0.00000       0.00000       0.00000       0.00000       0.00000       0.00000       0.00000       0.00000       0.00000       0.00000       0.00000       0.00000       0.00000       0.00000       0.00000       21.2907       22.9722       16.0617       9.56113       4.45967       1.52843       0.00000       0.00000       0.00000       0.00000       0.00000       0.00000       0.00000       0.00000       0.00000       0.00000       0.00000       0.00000       0.00000       0.00000       0.00000       0.00000       0.00000       0.00000       0.00000       0.00000       0.00000       0.00000       0.00000       0.00000       0.00000       0.00000       0.00000       0.00000       0.00000       0.00000
   3  14 2273.3447    1.0979  0.7803  9.8536  0.0007  0.0500   0.0598   0.1197    0.4532   0.0000   467.2367       5.12889       32.5265       23.0408      -11.6206      0.771254       0.00000       0.00000       0.00000       0.00000       0.00000       0.00000       0.00000       0.00000       0.00000       0.00000       0.00000       0.00000       0.00000       0.00000       0.00000       0.00000       0.00000       0.00000       0.00000       0.00000       0.00000       0.00000       0.00000       0.00000       0.00000       0.00000       0.00000       0.00000       0.00000       0.00000       27.4983       25.6253       17.9833       10.6252       4.27533       1.30271       0.00000       0.00000       0.00000       0.00000       0.00000       0.00000       0.00000       0.00000       0.00000       0.00000       0.00000       0.00000       0.00000       0.00000       0.00000       0.00000       0.00000       0.00000       0.00000       0.00000       0.00000       0.00000       0.00000       0.00000       0.00000       0.00000       0.00000       0.00000       0.00000       0.00000
   3  15 2407.5559    1.4518  0.8919 10.9407  0.0000  0.0507   0.0773   0.1507    0.3839   0.0000   449.9833      -34.3748      -20.3450      -1.71354       14.0696      0.242686       0.00000       0.00000       0.00000       0.00000       0.00000       0.00000       0.00000       0.00000       0.00000       0.00000       0.00000       0.00000       0.00000       0.00000       0.00000       0.00000       0.00000       0.00000       0.00000       0.00000       0.00000       0.00000       0.00000       0.00000       0.00000       0.00000       0.00000       0.00000       0.00000       0.00000       25.7167       24.7571       18.6888       10.8323       5.07967       1.48705       0.00000       0.00000       0.00000       0.00000       0.00000       0.00000       0.00000       0.00000       0.00000       0.00000       0.00000       0.00000       0.00000       0.00000       0.00000       0.00000       0.00000       0.00000       0.00000       0.00000       0.00000       0.00000       0.00000       0.00000       0.00000       0.00000       0.00000       0.00000       0.00000       0.00000
   3  17 2676.1615    2.3059  1.0061 11.1628  0.0000  0.0640   0.1167   0.1607    0.7817   0.0000   404.1456       14.0711      -42.2146      -12.0024      -2.70606      0.151285       0.00000       0.00000       0.00000       0.00000       0.00000       0.00000       0.00000       0.00000       0.00000       0.00000       0.00000       0.00000       0.00000       0.00000       0.00000       0.00000       0.00000       0.00000       0.00000       0.00000       0.00000       0.00000       0.00000       0.00000       0.00000       0.00000       0.00000       0.00000       0.00000       0.00000       29.7278       22.7465       23.3681       14.8601       6.76773       1.54488       0.00000       0.00000       0.00000       0.00000       0.00000       0.00000       0.00000       0.00000       0.00000       0.00000       0.00000       0.00000       0.00000       0.00000       0.00000       0.00000       0.00000       0.00000       0.00000       0.00000       0.00000       0.00000       0.00000       0.00000       0.00000       0.00000       0.00000       0.00000       0.00000       0.00000
   3  19 2947.0050    3.8853  0.7259 11.7887  0.0000  0.0494   0.2110   0.1186    0.8315   0.0000   400.9088       14.4246       14.6554       6.93541       1.47104      -1.29722       0.00000       0.00000       0.00000       0.00000       0.00000       0.00000       0.00000       0.00000       0.00000       0.00000       0.00000       0.00000       0.00000       0.00000       0.00000       0.00000       0.00000       0.00000       0.00000       0.00000       0.00000       0.00000       0.00000       0.00000       0.00000       0.00000       0.00000       0.00000       0.00000       0.00000       22.6391       21.5876       17.1815       8.46826       4.81224       1.30342       0.00000       0.00000       0.00000       0.00000       0.00000       0.00000       0.00000       0.00000       0.00000       0.00000       0.00000       0.00000       0.00000       0.00000       0.00000       0.00000       0.00000       0.00000       0.00000       0.00000       0.00000       0.00000       0.00000       0.00000       0.00000       0.00000       0.00000       0.00000       0.00000       0.00000
   3  21 3217.8202    3.9080  1.2024 12.6466  0.0000  0.0623   0.1983   0.1786    0.7151   0.0000   428.9367       16.7077      -16.4799       11.6474      -5.84851      0.884903       0.00000       0.00000       0.00000       0.00000       0.00000       0.00000       0.00000       0.00000       0.00000       0.00000       0.00000       0.00000       0.00000       0.00000       0.00000       0.00000       0.00000       0.00000       0.00000       0.00000       0.00000       0.00000       0.00000       0.00000       0.00000       0.00000       0.00000       0.00000       0.00000       0.00000       33.6411       29.1387       22.9521       14.4417       5.90589       1.57131       0.00000       0.00000       0.00000       0.00000       0.00000       0.00000       0.00000       0.00000       0.00000       0.00000       0.00000       0.00000       0.00000       0.00000       0.00000       0.00000       0.00000       0.00000       0.00000       0.00000       0.00000       0.00000       0.00000       0.00000       0.00000       0.00000       0.00000       0.00000       0.00000       0.00000
   3  22 3353.4812    3.5413  1.7637 11.7723  0.0000  0.0743   0.1427   0.2085    0.7450   0.0000   459.8973       35.3236      -44.8484       29.1576      0.479328      -1.47335       0.00000       0.00000       0.00000       0.00000       0.00000       0.00000       0.00000       0.00000       0.00000       0.00000       0.00000       0.00000       0.00000       0.00000       0.00000       0.00000       0.00000       0.00000       0.00000       0.00000       0.00000       0.00000       0.00000       0.00000       0.00000       0.00000       0.00000       0.00000       0.00000       0.00000       38.7430       34.1369       28.0329       16.3585       7.50100       1.93744       0.00000       0.00000       0.00000       0.00000       0.00000       0.00000       0.00000       0.00000       0.00000       0.00000       0.00000       0.00000       0.00000       0.00000       0.00000       0.00000       0.00000       0.00000       0.00000       0.00000       0.00000       0.00000       0.00000       0.00000       0.00000       0.00000       0.00000       0.00000       0.00000       0.00000
   3  23 3489.4765    2.9747  2.1979 11.2329  0.0323  0.0931   0.1140   0.2501    0.4992   0.0000   455.5623       37.8954       2.91209       4.48877      -4.84706      -1.37832       0.00000       0.00000       0.00000       0.00000       0.00000       0.00000       0.00000       0.00000       0.00000       0.00000       0.00000       0.00000       0.00000       0.00000       0.00000       0.00000       0.00000       0.00000       0.00000       0.00000       0.00000       0.00000       0.00000       0.00000       0.00000       0.00000       0.00000       0.00000       0.00000       0.00000       46.6681       35.5625       34.7839       23.3289       9.67450       2.28842       0.00000       0.00000       0.00000       0.00000       0.00000       0.00000       0.00000       0.00000       0.00000       0.00000       0.00000       0.00000       0.00000       0.00000       0.00000       0.00000       0.00000       0.00000       0.00000       0.00000       0.00000       0.00000       0.00000       0.00000       0.00000       0.00000       0.00000       0.00000       0.00000       0.00000
   3  24 3625.8846    2.4798  4.0166 10.7060 -0.0012  0.1119   0.0653   0.3344    0.3655   0.0000   472.9567       39.8075       21.2888      -19.9570       3.03417      -4.67203       0.00000       0.00000       0.00000       0.00000       0.00000       0.00000       0.00000       0.00000       0.00000       0.00000       0.00000       0.00000       0.00000       0.00000       0.00000       0.00000       0.00000       0.00000       0.00000       0.00000       0.00000       0.00000       0.00000       0.00000       0.00000       0.00000       0.00000       0.00000       0.00000       0.00000       55.6980       52.6415       40.8499       23.8189       11.0921       3.19537       0.00000       0.00000       0.00000       0.00000       0.00000       0.00000       0.00000       0.00000       0.00000       0.00000       0.00000       0.00000       0.00000       0.00000       0.00000       0.00000       0.00000       0.00000       0.00000       0.00000       0.00000       0.00000       0.00000       0.00000       0.00000       0.00000       0.00000       0.00000       0.00000       0.00000
   3  25 3762.5675    2.0569  5.1913 10.3180  0.0000  0.1374   0.0513   0.3755    0.3571   0.0000   427.2787       19.9929      -46.2776      -11.4533       33.1997       3.91083       0.00000       0.00000       0.00000       0.00000       0.00000       0.00000       0.00000       0.00000       0.00000       0.00000       0.00000       0.00000       0.00000       0.00000       0.00000       0.00000       0.00000       0.00000       0.00000       0.00000       0.00000       0.00000       0.00000       0.00000       0.00000       0.00000       0.00000       0.00000       0.00000       0.00000       67.1734       65.1642       48.4716       29.7661       13.0657       4.09697       0.00000       0.00000       0.00000       0.00000       0.00000       0.00000       0.00000       0.00000       0.00000       0.00000       0.00000       0.00000       0.00000       0.00000       0.00000       0.00000       0.00000       0.00000       0.00000       0.00000       0.00000       0.00000       0.00000       0.00000       0.00000       0.00000       0.00000       0.00000       0.00000       0.00000
   4  10 1778.0456    0.3517  0.2792  9.9364 -0.0065  0.0429   0.0317   0.0724    0.0851   0.0000   459.1944       16.0518       7.67374      -5.48141     -0.930559      -1.42717      -1.02256     -0.141103       0.00000       0.00000       0.00000       0.00000       0.00000       0.00000       0.00000       0.00000       0.00000       0.00000       0.00000       0.00000       0.00000       0.00000       0.00000       0.00000       0.00000       0.00000       0.00000       0.00000       0.00000       0.00000       0.00000       0.00000       0.00000       0.00000       0.00000       0.00000       11.9207       16.3142       13.7790       7.98842       6.84228       1.92770       1.45251      0.365145       0.00000       0.00000       0.00000       0.00000       0.00000       0.00000       0.00000       0.00000       0.00000       0.00000       0.00000       0.00000       0.00000       0.00000       0.00000       0.00000       0.00000       0.00000       0.00000       0.00000       0.00000       0.00000       0.00000       0.00000       0.00000       0.00000       0.00000       0.00000
   4  11 1914.7281    0.4137  0.2650 10.1464  0.0087  0.0333   0.0356   0.0637    0.0896   0.0000   437.5200      -7.20609       5.86961       10.3174       5.46131       3.78591    -0.0304718     -0.348014       0.00000       0.00000       0.00000       0.00000       0.00000       0.00000       0.00000       0.00000       0.00000       0.00000       0.00000       0.00000       0.00000       0.00000       0.00000       0.00000       0.00000       0.00000       0.00000       0.00000       0.00000       0.00000       0.00000       0.00000       0.00000       0.00000       0.00000       0.00000       10.5938       11.6827       10.5145       6.78728       4.45102       2.19554      0.957321      0.246065       0.00000       0.00000       0.00000       0.00000       0.00000       0.00000       0.00000       0.00000       0.00000       0.00000       0.00000       0.00000       0.00000       0.00000       0.00000       0.00000       0.00000       0.00000       0.00000       0.00000       0.00000       0.00000       0.00000       0.00000       0.00000       0.00000       0.00000       0.00000
   4  12 2051.6753    0.6259  0.4318 10.2130 -0.0084  0.0333   0.0467   0.1011    0.1274   0.0000   459.1305       3.99154       15.5484      -11.7265       3.96552       3.34160       1.61029     -0.188209       0.00000       0.00000       0.00000       0.00000       0.00000       0.00000       0.00000       0.00000       0.00000       0.00000       0.00000       0.00000       0.00000       0.00000       0.00000       0.00000       0.00000       0.00000       0.00000       0.00000       0.00000       0.00000       0.00000       0.00000       0.00000       0.00000       0.00000       0.00000       11.9298       12.7513       11.2936       7.28701       4.64200       2.11684       1.03565      0.224777       0.00000       0.00000       0.00000       0.00000       0.00000       0.00000       0.00000       0.00000       0.00000       0.00000       0.00000       0.00000       0.00000       0.00000       0.00000       0.00000       0.00000       0.00000       0.00000       0.00000       0.00000       0.00000       0.00000       0.00000       0.00000       0.00000       0.00000       0.00000
   4  13 2188.2642    0.9640  0.6454  9.9034 -0.0048  0.0463   0.0539   0.1016    0.3532   0.0000   412.1514       18.7776       1.29208       12.9401       15.9446      -1.55743     -0.280645      0.355666       0.00000       0.00000       0.00000       0.00000       0.00000       0.00000       0.00000       0.00000       0.00000       0.00000       0.00000       0.00000       0.00000       0.00000       0.00000       0.00000       0.00000       0.00000       0.00000       0.00000       0.00000       0.00000       0.00000       0.00000       0.00000       0.00000       0.00000       0.00000       15.0477       14.7624       14.7411       9.99438       5.58522       3.53213       1.23414      0.298826       0.00000       0.00000       0.00000       0.00000       0.00000       0.00000       0.00000       0.00000       0.00000       0.00000       0.00000       0.00000       0.00000       0.00000       0.00000       0.00000       0.00000       0.00000       0.00000       0.00000       0.00000       0.00000       0.00000       0.00000       0.00000       0.00000       0.00000       0.00000
   4  17 2728.4940    2.6419  0.8618 12.0274  0.0024  0.0518   0.1290   0.1271    0.4134   0.0000   420.8271       20.3539       2.22403       1.76749      0.195803       5.39341     -0.362907      0.368636       0.00000       0.00000       0.00000       0.00000       0.00000       0.00000       0.00000       0.00000       0.00000       0.00000       0.00000       0.00000       0.00000       0.00000       0.00000       0.00000       0.00000       0.00000       0.00000       0.00000       0.00000       0.00000       0.00000       0.00000       0.00000       0.00000       0.00000       0.00000       21.4396       22.4029       16.9435       12.6267       6.53352       3.43882       1.05422      0.327376       0.00000       0.00000       0.00000       0.00000       0.00000       0.00000       0.00000       0.00000       0.00000       0.00000       0.00000       0.00000       0.00000       0.00000       0.00000       0.00000       0.00000       0.00000       0.00000       0.00000       0.00000       0.00000       0.00000       0.00000       0.00000       0.00000       0.00000       0.00000
   4  18 2864.1765    3.4909  0.8869  3.3531  0.0000  0.0549   0.1535   0.1056 1000.0000   0.0000   431.8138      -9.96470       12.6886      -4.02242      -5.21453       1.37668       0.00000       0.00000       0.00000       0.00000       0.00000       0.00000       0.00000       0.00000       0.00000       0.00000       0.00000       0.00000       0.00000       0.00000       0.00000       0.00000       0.00000       0.00000       0.00000       0.00000       0.00000       0.00000       0.00000       0.00000       0.00000       0.00000       0.00000       0.00000       0.00000       0.00000       24.2691       19.8466       17.9137       14.9504       8.90364       3.86306       1.20654      0.239521       0.00000       0.00000       0.00000       0.00000       0.00000       0.00000       0.00000       0.00000       0.00000       0.00000       0.00000       0.00000       0.00000       0.00000       0.00000       0.00000       0.00000       0.00000       0.00000       0.00000       0.00000       0.00000       0.00000       0.00000       0.00000       0.00000       0.00000       0.00000
   4  20 3135.8595    4.0310  1.2416  4.7265  0.0000  0.0598   0.1773   0.1478 1000.0000   0.0000   484.1712       16.9483     -0.766832       18.2874       3.09730      -4.92326       0.00000       0.00000       0.00000       0.00000       0.00000       0.00000       0.00000       0.00000       0.00000       0.00000       0.00000       0.00000       0.00000       0.00000       0.00000       0.00000       0.00000       0.00000       0.00000       0.00000       0.00000       0.00000       0.00000       0.00000       0.00000       0.00000       0.00000       0.00000       0.00000       0.00000       24.3000       22.8239       21.8574       14.2980       8.02095       4.62141       1.62524      0.368733       0.00000       0.00000       0.00000       0.00000       0.00000       0.00000       0.00000       0.00000       0.00000       0.00000       0.00000       0.00000       0.00000       0.00000       0.00000       0.00000       0.00000       0.00000       0.00000       0.00000       0.00000       0.00000       0.00000       0.00000       0.00000       0.00000       0.00000       0.00000
   4  22 3408.2069    3.1274  2.1592 10.9833 -0.0009  0.0734   0.0959   0.1917    0.6895   0.0000   426.2949       37.7104       21.6045       22.3605      -1.09222      -9.43683     -0.496190   -0.00424506       0.00000       0.00000       0.00000       0.00000       0.00000       0.00000       0.00000       0.00000       0.00000       0.00000       0.00000       0.00000       0.00000       0.00000       0.00000       0.00000       0.00000       0.00000       0.00000       0.00000       0.00000       0.00000       0.00000       0.00000       0.00000       0.00000       0.00000       0.00000       25.4910       28.5115       22.7344       17.0059       10.5257       4.84863       1.94041      0.550138       0.00000       0.00000       0.00000       0.00000       0.00000       0.00000       0.00000       0.00000       0.00000       0.00000       0.00000       0.00000       0.00000       0.00000       0.00000       0.00000       0.00000       0.00000       0.00000       0.00000       0.00000       0.00000       0.00000       0.00000       0.00000       0.00000       0.00000       0.00000
   4  23 3544.7967    2.9145  2.8797 10.7216  0.0028  0.0809   0.0823   0.2422    0.6022   0.0000   402.5873      -30.8125      -11.1470       12.4039       5.03711      -3.09437     -0.777602      0.664226       0.00000       0.00000       0.00000       0.00000       0.00000       0.00000       0.00000       0.00000       0.00000       0.00000       0.00000       0.00000       0.00000       0.00000       0.00000       0.00000       0.00000       0.00000       0.00000       0.00000       0.00000       0.00000       0.00000       0.00000       0.00000       0.00000       0.00000       0.00000       31.5902       32.0150       27.4071       19.2639       11.2960       5.53330       2.09325      0.525095       0.00000       0.00000       0.00000       0.00000       0.00000       0.00000       0.00000       0.00000       0.00000       0.00000       0.00000       0.00000       0.00000       0.00000       0.00000       0.00000       0.00000       0.00000       0.00000       0.00000       0.00000       0.00000       0.00000       0.00000       0.00000       0.00000       0.00000       0.00000
   4  24 3681.3205    2.2188  4.9467 10.5371 -0.0013  0.1162   0.0478   0.3216    0.2688   0.0000   395.8043       74.3837       62.4907      -47.8602      -15.6807      -13.7549       2.15451     -0.705681       0.00000       0.00000       0.00000       0.00000       0.00000       0.00000       0.00000       0.00000       0.00000       0.00000       0.00000       0.00000       0.00000       0.00000       0.00000       0.00000       0.00000       0.00000       0.00000       0.00000       0.00000       0.00000       0.00000       0.00000       0.00000       0.00000       0.00000       0.00000       42.1232       44.8260       36.2669       27.4883       16.1089       7.94355       2.92326      0.815232       0.00000       0.00000       0.00000       0.00000       0.00000       0.00000       0.00000       0.00000       0.00000       0.00000       0.00000       0.00000       0.00000       0.00000       0.00000       0.00000       0.00000       0.00000       0.00000       0.00000       0.00000       0.00000       0.00000       0.00000       0.00000       0.00000       0.00000       0.00000
   4  27 4093.7500    1.3042  9.3179 10.2663 -0.0029  0.2039   0.0284   0.5716    0.1569   0.0000   482.8410       71.7802       9.39163       44.0231       7.09565       16.4155      -13.9113     -0.105970       0.00000       0.00000       0.00000       0.00000       0.00000       0.00000       0.00000       0.00000       0.00000       0.00000       0.00000       0.00000       0.00000       0.00000       0.00000       0.00000       0.00000       0.00000       0.00000       0.00000       0.00000       0.00000       0.00000       0.00000       0.00000       0.00000       0.00000       0.00000       74.6775       78.9572       67.3473       49.0991       29.7783       14.6652       5.68104       1.46084       0.00000       0.00000       0.00000       0.00000       0.00000       0.00000       0.00000       0.00000       0.00000       0.00000       0.00000       0.00000       0.00000       0.00000       0.00000       0.00000       0.00000       0.00000       0.00000       0.00000       0.00000       0.00000       0.00000       0.00000       0.00000       0.00000       0.00000       0.00000
   5  11 1960.5527    0.4989  0.4475 10.1662 -0.0122  0.0545   0.0399   0.1024    0.1034   0.0000   444.0273       3.35567      -17.7747      0.832841      -2.70153      -4.38600       2.30541      0.408712     -0.692287     0.0363199       0.00000       0.00000       0.00000       0.00000       0.00000       0.00000       0.00000       0.00000       0.00000       0.00000       0.00000       0.00000       0.00000       0.00000       0.00000       0.00000       0.00000       0.00000       0.00000       0.00000       0.00000       0.00000       0.00000       0.00000       0.00000       0.00000       14.0397       14.8511       17.7273       8.08168       7.96452       4.96361       1.50457       1.20168      0.509575     0.0713636       0.00000       0.00000       0.00000       0.00000       0.00000       0.00000       0.00000       0.00000       0.00000       0.00000       0.00000       0.00000       0.00000       0.00000       0.00000       0.00000       0.00000       0.00000       0.00000       0.00000       0.00000       0.00000       0.00000       0.00000       0.00000       0.00000
   5  12 2098.3625    0.6929  0.6503 10.0627  0.0013  0.0479   0.0353   0.0972    0.1536   0.0000   464.3141     -0.596564      -3.29477       15.5666       13.5034       2.49201      0.791804    -0.0434114     0.0279374     0.0401599       0.00000       0.00000       0.00000       0.00000       0.00000       0.00000       0.00000       0.00000       0.00000       0.00000       0.00000       0.00000       0.00000       0.00000       0.00000       0.00000       0.00000       0.00000       0.00000       0.00000       0.00000       0.00000       0.00000       0.00000       0.00000       0.00000       12.0867       14.9499       14.1243       9.41592       8.46086       4.21056       2.44706      0.936300      0.427099     0.0872587       0.00000       0.00000       0.00000       0.00000       0.00000       0.00000       0.00000       0.00000       0.00000       0.00000       0.00000       0.00000       0.00000       0.00000       0.00000       0.00000       0.00000       0.00000       0.00000       0.00000       0.00000       0.00000       0.00000       0.00000       0.00000       0.00000
   5  13 2235.4740    0.8977  0.7878 10.4950 -0.0001  0.0542   0.0436   0.0985    0.1844   0.0000   425.0507      -12.5547       25.5098      -2.51983      -1.52786     -0.422745       2.52393     -0.686881     -0.121106    -0.0898150       0.00000       0.00000       0.00000       0.00000       0.00000       0.00000       0.00000       0.00000       0.00000       0.00000       0.00000       0.00000       0.00000       0.00000       0.00000       0.00000       0.00000       0.00000       0.00000       0.00000       0.00000       0.00000       0.00000       0.00000       0.00000       0.00000       14.4683       14.4141       16.2226       12.1728       7.69835       5.12857       2.93576       1.32037      0.407440     0.0869273       0.00000       0.00000       0.00000       0.00000       0.00000       0.00000       0.00000       0.00000       0.00000       0.00000       0.00000       0.00000       0.00000       0.00000       0.00000       0.00000       0.00000       0.00000       0.00000       0.00000       0.00000       0.00000       0.00000       0.00000       0.00000       0.00000
   5  14 2370.9206    1.2615  0.7689 11.0776 -0.0029  0.0422   0.0578   0.1020    0.2025   0.0000   429.4352       12.5255      -28.7881       3.68489       13.2144       16.9097       1.84099      0.277385      0.181160      0.114022       0.00000       0.00000       0.00000       0.00000       0.00000       0.00000       0.00000       0.00000       0.00000       0.00000       0.00000       0.00000       0.00000       0.00000       0.00000       0.00000       0.00000       0.00000       0.00000       0.00000       0.00000       0.00000       0.00000       0.00000       0.00000       0.00000       12.5874       14.0220       12.0517       9.65403       6.79047       4.23656       1.88471      0.890799      0.283991     0.0713121       0.00000       0.00000       0.00000       0.00000       0.00000       0.00000       0.00000       0.00000       0.00000       0.00000       0.00000       0.00000       0.00000       0.00000       0.00000       0.00000       0.00000       0.00000       0.00000       0.00000       0.00000       0.00000       0.00000       0.00000       0.00000       0.00000
   5  15 2506.1304    1.7191  0.9749 10.9157 -0.0010  0.0453   0.0703   0.1187    0.3762   0.0000   409.7911       5.89462      -20.7060       14.6306       6.12721       4.19098       2.70492     -0.101018     -0.245813    -0.0502126       0.00000       0.00000       0.00000       0.00000       0.00000       0.00000       0.00000       0.00000       0.00000       0.00000       0.00000       0.00000       0.00000       0.00000       0.00000       0.00000       0.00000       0.00000       0.00000       0.00000       0.00000       0.00000       0.00000       0.00000       0.00000       0.00000       12.9366       14.5744       12.5405       10.0505       7.07299       4.10278       2.08637      0.864790      0.303909     0.0725629       0.00000       0.00000       0.00000       0.00000       0.00000       0.00000       0.00000       0.00000       0.00000       0.00000       0.00000       0.00000       0.00000       0.00000       0.00000       0.00000       0.00000       0.00000       0.00000       0.00000       0.00000       0.00000       0.00000       0.00000       0.00000       0.00000
   5  16 2641.2077    2.1591  0.8581 11.7238 -0.0086  0.0477   0.0939   0.1044    0.3094   0.0000   450.9665       4.82787       9.15483      -6.09175      -7.76994       8.14809       2.27865    -0.0750030     -0.286191    -0.0117772       0.00000       0.00000       0.00000       0.00000       0.00000       0.00000       0.00000       0.00000       0.00000       0.00000       0.00000       0.00000       0.00000       0.00000       0.00000       0.00000       0.00000       0.00000       0.00000       0.00000       0.00000       0.00000       0.00000       0.00000       0.00000       0.00000       15.7168       15.3450       13.4661       12.0726       7.72894       4.75924       2.46517      0.958673      0.268023     0.0661295       0.00000       0.00000       0.00000       0.00000       0.00000       0.00000       0.00000       0.00000       0.00000       0.00000       0.00000       0.00000       0.00000       0.00000       0.00000       0.00000       0.00000       0.00000       0.00000       0.00000       0.00000       0.00000       0.00000       0.00000       0.00000       0.00000
   5  19 3049.9445    4.2186  0.9408 12.2822 -0.0098  0.0491   0.1888   0.1139    1.3338   0.0000   431.7844       17.7843     -0.983678      -7.20732       12.4046       9.63350      -1.55662      -1.23810     -0.114266     0.0212110       0.00000       0.00000       0.00000       0.00000       0.00000       0.00000       0.00000       0.00000       0.00000       0.00000       0.00000       0.00000       0.00000       0.00000       0.00000       0.00000       0.00000       0.00000       0.00000       0.00000       0.00000       0.00000       0.00000       0.00000       0.00000       0.00000       13.2333       17.0393       13.6561       11.2925       7.75747       4.57481       2.27772      0.994957      0.343928     0.0957799       0.00000       0.00000       0.00000       0.00000       0.00000       0.00000       0.00000       0.00000       0.00000       0.00000       0.00000       0.00000       0.00000       0.00000       0.00000       0.00000       0.00000       0.00000       0.00000       0.00000       0.00000       0.00000       0.00000       0.00000       0.00000       0.00000
   5  21 3322.5664    3.4127  1.7558 12.0979  0.0025  0.0724   0.1158   0.1688    0.5246   0.0000   436.2079       36.3562     -0.458620     -0.329348      -8.57101      -7.80935      0.753591     -0.176368     -0.405181    -0.0595095       0.00000       0.00000       0.00000       0.00000       0.00000       0.00000       0.00000       0.00000       0.00000       0.00000       0.00000       0.00000       0.00000       0.00000       0.00000       0.00000       0.00000       0.00000       0.00000       0.00000       0.00000       0.00000       0.00000       0.00000       0.00000       0.00000       20.3409       23.5216       20.7734       15.2825       12.2741       6.65491       3.40802       1.38487      0.574152      0.119839       0.00000       0.00000       0.00000       0.00000       0.00000       0.00000       0.00000       0.00000       0.00000       0.00000       0.00000       0.00000       0.00000       0.00000       0.00000       0.00000       0.00000       0.00000       0.00000       0.00000       0.00000       0.00000       0.00000       0.00000       0.00000       0.00000
   5  22 3459.4762    2.9634  2.1769 11.7720 -0.0083  0.0733   0.0949   0.2004    0.4695   0.0000   447.7235       117.927       4.33524     -0.334522       5.51047     -0.323121      -5.49588      -1.63903      0.126682     -0.373705       0.00000       0.00000       0.00000       0.00000       0.00000       0.00000       0.00000       0.00000       0.00000       0.00000       0.00000       0.00000       0.00000       0.00000       0.00000       0.00000       0.00000       0.00000       0.00000       0.00000       0.00000       0.00000       0.00000       0.00000       0.00000       0.00000       22.9769       25.5302       21.8622       17.5191       11.3690       6.74904       3.48275       1.45775      0.464712      0.120050       0.00000       0.00000       0.00000       0.00000       0.00000       0.00000       0.00000       0.00000       0.00000       0.00000       0.00000       0.00000       0.00000       0.00000       0.00000       0.00000       0.00000       0.00000       0.00000       0.00000       0.00000       0.00000       0.00000       0.00000       0.00000       0.00000
   5  23 3596.8259    2.4870  3.3053 11.5340 -0.0024  0.0936   0.0668   0.2393    0.2673   0.0000   368.4202      -5.96418      -19.6977       37.3286       1.70264      -10.8682      -3.48933      -5.22354     -0.147894     0.0295287       0.00000       0.00000       0.00000       0.00000       0.00000       0.00000       0.00000       0.00000       0.00000       0.00000       0.00000       0.00000       0.00000       0.00000       0.00000       0.00000       0.00000       0.00000       0.00000       0.00000       0.00000       0.00000       0.00000       0.00000       0.00000       0.00000       29.5055       32.0035       29.2510       21.9419       15.4941       9.03150       4.58732       1.95965      0.690582      0.145865       0.00000       0.00000       0.00000       0.00000       0.00000       0.00000       0.00000       0.00000       0.00000       0.00000       0.00000       0.00000       0.00000       0.00000       0.00000       0.00000       0.00000       0.00000       0.00000       0.00000       0.00000       0.00000       0.00000       0.00000       0.00000       0.00000
   5  26 4009.6545    1.5103  7.7634 10.0058  0.0010  0.1609   0.0272   0.4363    0.1764   0.0000   467.4319       82.3887      -10.5202       38.2922     -0.197313       21.3743       1.84773      0.161242      0.652424     -0.284866       0.00000       0.00000       0.00000       0.00000       0.00000       0.00000       0.00000       0.00000       0.00000       0.00000       0.00000       0.00000       0.00000       0.00000       0.00000       0.00000       0.00000       0.00000       0.00000       0.00000       0.00000       0.00000       0.00000       0.00000       0.00000       0.00000       45.0407       56.4902       44.0825       39.2644       24.1453       16.1906       7.11561       3.55635       1.05357      0.313678       0.00000       0.00000       0.00000       0.00000       0.00000       0.00000       0.00000       0.00000       0.00000       0.00000       0.00000       0.00000       0.00000       0.00000       0.00000       0.00000       0.00000       0.00000       0.00000       0.00000       0.00000       0.00000       0.00000       0.00000       0.00000       0.00000
   6  10 1866.1047    0.4512  0.2893 10.0995 -0.0055  0.0551   0.0427   0.1158    0.0934   0.0000   434.4774       1.31549       20.8556       1.93961       5.04840      -2.29758      -2.27675    -0.0167952      0.105410     -0.211867     -0.108379    0.00257955       0.00000       0.00000       0.00000       0.00000       0.00000       0.00000       0.00000       0.00000       0.00000       0.00000       0.00000       0.00000       0.00000       0.00000       0.00000       0.00000       0.00000       0.00000       0.00000       0.00000       0.00000       0.00000       0.00000       0.00000       13.1004       14.4508       8.12907       7.03582       7.87967       5.14833       3.06139       1.32574      0.526812      0.230307     0.0624041     0.0113334       0.00000       0.00000       0.00000       0.00000       0.00000       0.00000       0.00000       0.00000       0.00000       0.00000       0.00000       0.00000       0.00000       0.00000       0.00000       0.00000       0.00000       0.00000       0.00000       0.00000       0.00000       0.00000       0.00000       0.00000
   6  12 2142.5091    0.8000  0.6135 10.1414 -0.0071  0.0365   0.0403   0.0867    0.1536   0.0000   442.5222      -8.26367       8.69333      -14.9372       5.53585       1.57021      -2.60607      -1.69396      0.450671      0.107714     0.0618228   -0.00919256       0.00000       0.00000       0.00000       0.00000       0.00000       0.00000       0.00000       0.00000       0.00000       0.00000       0.00000       0.00000       0.00000       0.00000       0.00000       0.00000       0.00000       0.00000       0.00000       0.00000       0.00000       0.00000       0.00000       0.00000       10.0139       9.99146       9.14831       8.26861       6.30983       4.06399       2.50320       1.29880      0.557878      0.192205     0.0548575     0.0110855       0.00000       0.00000       0.00000       0.00000       0.00000       0.00000       0.00000       0.00000       0.00000       0.00000       0.00000       0.00000       0.00000       0.00000       0.00000       0.00000       0.00000       0.00000       0.00000       0.00000       0.00000       0.00000       0.00000       0.00000
   6  13 2279.8546    1.1509  0.6506 10.6463 -0.0052  0.0761   0.0544   0.0890    0.2012   0.0000   441.6891       13.0908       2.67076      -7.02744      0.857448       6.11792      -4.75591     -0.161509      0.995583    -0.0699227   0.000270370    0.00170851       0.00000       0.00000       0.00000       0.00000       0.00000       0.00000       0.00000       0.00000       0.00000       0.00000       0.00000       0.00000       0.00000       0.00000       0.00000       0.00000       0.00000       0.00000       0.00000       0.00000       0.00000       0.00000       0.00000       0.00000       29.4063       35.5083       32.0452       21.7760       13.0670       6.18486       2.90339       1.43011      0.554622      0.240270     0.0835771     0.0140631       0.00000       0.00000       0.00000       0.00000       0.00000       0.00000       0.00000       0.00000       0.00000       0.00000       0.00000       0.00000       0.00000       0.00000       0.00000       0.00000       0.00000       0.00000       0.00000       0.00000       0.00000       0.00000       0.00000       0.00000
   6  14 2415.5199    1.4712  0.8297 11.1180  0.0078  0.0415   0.0604   0.0931    0.1876   0.0000   434.8785       11.7348       11.5304      -5.52704      -3.63655       2.54582      -3.24430      -2.00762    -0.0376364      0.485093     0.0477354    0.00440057       0.00000       0.00000       0.00000       0.00000       0.00000       0.00000       0.00000       0.00000       0.00000       0.00000       0.00000       0.00000       0.00000       0.00000       0.00000       0.00000       0.00000       0.00000       0.00000       0.00000       0.00000       0.00000       0.00000       0.00000       11.9470       12.8744       12.4827       9.71977       7.02689       4.76320       2.71734       1.33245      0.640513      0.248188     0.0713788     0.0131491       0.00000       0.00000       0.00000       0.00000       0.00000       0.00000       0.00000       0.00000       0.00000       0.00000       0.00000       0.00000       0.00000       0.00000       0.00000       0.00000       0.00000       0.00000       0.00000       0.00000       0.00000       0.00000       0.00000       0.00000
   6  15 2551.0554    1.8878  1.0178 11.1777 -0.0042  0.0461   0.0735   0.1075    0.2971   0.0000   437.9720      -7.18021       12.9462      -15.3429       11.0537      0.452550     -0.244698      0.333318      0.965015    -0.0604135    -0.0817400     0.0567039       0.00000       0.00000       0.00000       0.00000       0.00000       0.00000       0.00000       0.00000       0.00000       0.00000       0.00000       0.00000       0.00000       0.00000       0.00000       0.00000       0.00000       0.00000       0.00000       0.00000       0.00000       0.00000       0.00000       0.00000       13.8081       14.4153       13.0509       11.2139       8.24074       5.68489       3.20761       1.53799      0.699294      0.240215     0.0659005     0.0148098       0.00000       0.00000       0.00000       0.00000       0.00000       0.00000       0.00000       0.00000       0.00000       0.00000       0.00000       0.00000       0.00000       0.00000       0.00000       0.00000       0.00000       0.00000       0.00000       0.00000       0.00000       0.00000       0.00000       0.00000
   6  17 2823.7521    2.9744  0.7390 12.5915 -0.0037  0.0395   0.1273   0.0836    0.2135   0.0000   457.7193       18.5506      -4.72735      -10.1659       9.95442       3.97711      0.290521      0.123978      -1.12530     -0.354108     -0.109328  -0.000417349       0.00000       0.00000       0.00000       0.00000       0.00000       0.00000       0.00000       0.00000       0.00000       0.00000       0.00000       0.00000       0.00000       0.00000       0.00000       0.00000       0.00000       0.00000       0.00000       0.00000       0.00000       0.00000       0.00000       0.00000       9.16203       11.3338       10.2937       8.59106       6.32136       4.02174       2.61847       1.17536      0.666339      0.221108     0.0776987     0.0169175       0.00000       0.00000       0.00000       0.00000       0.00000       0.00000       0.00000       0.00000       0.00000       0.00000       0.00000       0.00000       0.00000       0.00000       0.00000       0.00000       0.00000       0.00000       0.00000       0.00000       0.00000       0.00000       0.00000       0.00000
   6  18 2960.7219    3.7332  0.6824 12.7909 -0.0092  0.0340   0.1741   0.0769    0.2352   0.0000   415.6453       18.8398       14.2084       13.2031      -6.84518      -6.87173      -1.38078      -3.53448      0.726188      0.203654     0.0279972    -0.0122586       0.00000       0.00000       0.00000       0.00000       0.00000       0.00000       0.00000       0.00000       0.00000       0.00000       0.00000       0.00000       0.00000       0.00000       0.00000       0.00000       0.00000       0.00000       0.00000       0.00000       0.00000       0.00000       0.00000       0.00000       9.47782       10.5478       10.1469       7.94499       5.55317       3.96389       2.16425       1.10798      0.551626      0.208934     0.0585595     0.0115529       0.00000       0.00000       0.00000       0.00000       0.00000       0.00000       0.00000       0.00000       0.00000       0.00000       0.00000       0.00000       0.00000       0.00000       0.00000       0.00000       0.00000       0.00000       0.00000       0.00000       0.00000       0.00000       0.00000       0.00000
   6  19 3097.3230    3.9917  0.7608 13.1057 -0.0111  0.0367   0.1730   0.0905    0.2665   0.0000   433.0855      -3.53619      -1.73810       2.38023      -13.5140       5.50377       7.33058      -1.61961     -0.272320     -0.134714     -0.102029    0.00585888       0.00000       0.00000       0.00000       0.00000       0.00000       0.00000       0.00000       0.00000       0.00000       0.00000       0.00000       0.00000       0.00000       0.00000       0.00000       0.00000       0.00000       0.00000       0.00000       0.00000       0.00000       0.00000       0.00000       0.00000       10.1753       11.7229       10.5762       8.91828       5.88168       3.83999       2.30100       1.25129      0.528610      0.208308     0.0587431     0.0139744       0.00000       0.00000       0.00000       0.00000       0.00000       0.00000       0.00000       0.00000       0.00000       0.00000       0.00000       0.00000       0.00000       0.00000       0.00000       0.00000       0.00000       0.00000       0.00000       0.00000       0.00000       0.00000       0.00000       0.00000
   6  20 3234.0389    3.9444  1.1240 13.2469 -0.0144  0.0485   0.1519   0.1265    0.3335   0.0000   434.7051       17.4442       27.1318       13.0079      -7.92907      -12.4234      -6.17515     -0.880793      0.994989     0.0505801     -0.176097    -0.0288634       0.00000       0.00000       0.00000       0.00000       0.00000       0.00000       0.00000       0.00000       0.00000       0.00000       0.00000       0.00000       0.00000       0.00000       0.00000       0.00000       0.00000       0.00000       0.00000       0.00000       0.00000       0.00000       0.00000       0.00000       13.8997       13.4263       11.4019       10.9085       9.20427       6.21682       3.66690       1.79087      0.733160      0.266785     0.0826867     0.0177584       0.00000       0.00000       0.00000       0.00000       0.00000       0.00000       0.00000       0.00000       0.00000       0.00000       0.00000       0.00000       0.00000       0.00000       0.00000       0.00000       0.00000       0.00000       0.00000       0.00000       0.00000       0.00000       0.00000       0.00000
   6  21 3370.9488    3.3201  2.0110 11.8482 -0.0028  0.0723   0.0929   0.1675    0.4137   0.0000   447.9567       28.9985       8.14784       10.9080       12.3714     -0.334609       5.60947     -0.383368      0.107450     -0.447203      0.202248     0.0124402       0.00000       0.00000       0.00000       0.00000       0.00000       0.00000       0.00000       0.00000       0.00000       0.00000       0.00000       0.00000       0.00000       0.00000       0.00000       0.00000       0.00000       0.00000       0.00000       0.00000       0.00000       0.00000       0.00000       0.00000       14.9510       21.9008       15.5952       17.0352       10.7942       8.67499       4.36876       2.60425       1.02242      0.489010      0.123742     0.0383913       0.00000       0.00000       0.00000       0.00000       0.00000       0.00000       0.00000       0.00000       0.00000       0.00000       0.00000       0.00000       0.00000       0.00000       0.00000       0.00000       0.00000       0.00000       0.00000       0.00000       0.00000       0.00000       0.00000       0.00000
   6  23 3646.1932    2.3107  3.8407 11.1065  0.0025  0.0962   0.0498   0.2501    0.2117   0.0000   422.7913      -14.7236      -5.08844       20.6457       11.7819       11.2551       8.01154      -3.91280      -2.33765      0.498226     -0.235409   -0.00224189       0.00000       0.00000       0.00000       0.00000       0.00000       0.00000       0.00000       0.00000       0.00000       0.00000       0.00000       0.00000       0.00000       0.00000       0.00000       0.00000       0.00000       0.00000       0.00000       0.00000       0.00000       0.00000       0.00000       0.00000       23.3602       28.7375       23.9407       23.1523       15.6075       11.6938       6.31475       3.61857       1.48145      0.637974      0.167190     0.0444293       0.00000       0.00000       0.00000       0.00000       0.00000       0.00000       0.00000       0.00000       0.00000       0.00000       0.00000       0.00000       0.00000       0.00000       0.00000       0.00000       0.00000       0.00000       0.00000       0.00000       0.00000       0.00000       0.00000       0.00000
   6  24 3783.9986    2.0122  5.0339 10.5473 -0.0006  0.1066   0.0392   0.2949    0.2239   0.0000   424.1622       53.6813       48.5805       49.6877     -0.526027     -0.934282    -0.0298961       3.50992      -1.29909     -0.664315     0.0129649    -0.0615607       0.00000       0.00000       0.00000       0.00000       0.00000       0.00000       0.00000       0.00000       0.00000       0.00000       0.00000       0.00000       0.00000       0.00000       0.00000       0.00000       0.00000       0.00000       0.00000       0.00000       0.00000       0.00000       0.00000       0.00000       26.5250       32.1055       29.1103       24.7015       18.3929       12.0480       7.48198       3.68892       1.85007      0.664407      0.215813     0.0458712       0.00000       0.00000       0.00000       0.00000       0.00000       0.00000       0.00000       0.00000       0.00000       0.00000       0.00000       0.00000       0.00000       0.00000       0.00000       0.00000       0.00000       0.00000       0.00000       0.00000       0.00000       0.00000       0.00000       0.00000
   6  26 4060.6897    1.4021  9.0427 10.1410 -0.0016  0.1626   0.0219   0.4595    0.1095   0.0000   502.1062       5.47178       49.3792       12.9626       10.7816      -12.7298       13.8101      -3.80050       2.81608      0.613542     0.0352100     -0.137351       0.00000       0.00000       0.00000       0.00000       0.00000       0.00000       0.00000       0.00000       0.00000       0.00000       0.00000       0.00000       0.00000       0.00000       0.00000       0.00000       0.00000       0.00000       0.00000       0.00000       0.00000       0.00000       0.00000       0.00000       39.6702       48.3590       42.9863       38.1238       27.7888       19.3374       11.2693       5.92778       2.70972       1.07823      0.323093     0.0727975       0.00000       0.00000       0.00000       0.00000       0.00000       0.00000       0.00000       0.00000       0.00000       0.00000       0.00000       0.00000       0.00000       0.00000       0.00000       0.00000       0.00000       0.00000       0.00000       0.00000       0.00000       0.00000       0.00000       0.00000
   7  12 2184.5126    0.8838  0.6237 10.4572 -0.0029  0.0357   0.0394   0.0808    0.1322   0.0000   437.8923      -12.7735       15.1054       13.9288      -6.36839      -7.47787       1.91327     0.0218495      -1.11503      0.685346     -0.191566     0.0750954   -0.00892613  -0.000537693       0.00000       0.00000       0.00000       0.00000       0.00000       0.00000       0.00000       0.00000       0.00000       0.00000       0.00000       0.00000       0.00000       0.00000       0.00000       0.00000       0.00000       0.00000       0.00000       0.00000       0.00000       0.00000       8.79969       8.83921       8.71791       7.56373       5.73824       5.20036       3.38578       1.58785      0.791350      0.428948      0.190059     0.0559214     0.0137138    0.00268364       0.00000       0.00000       0.00000       0.00000       0.00000       0.00000       0.00000       0.00000       0.00000       0.00000       0.00000       0.00000       0.00000       0.00000       0.00000       0.00000       0.00000       0.00000       0.00000       0.00000       0.00000       0.00000
   7  14 2458.2173    1.6790  0.7891 11.3951 -0.0025  0.0393   0.0693   0.0916    0.1802   0.0000   425.0081       23.8027       3.68581       7.11286      -2.43488       3.25997      -5.41555     -0.536962       1.05937      0.197999     -0.409326     0.0712734     0.0206365   -0.00137502       0.00000       0.00000       0.00000       0.00000       0.00000       0.00000       0.00000       0.00000       0.00000       0.00000       0.00000       0.00000       0.00000       0.00000       0.00000       0.00000       0.00000       0.00000       0.00000       0.00000       0.00000       0.00000       8.26013       9.66891       10.4790       7.57117       6.51948       4.97015       2.57333       1.86737       1.03284      0.368473      0.197487     0.0822957     0.0205588    0.00323655       0.00000       0.00000       0.00000       0.00000       0.00000       0.00000       0.00000       0.00000       0.00000       0.00000       0.00000       0.00000       0.00000       0.00000       0.00000       0.00000       0.00000       0.00000       0.00000       0.00000       0.00000       0.00000
   7  15 2594.2401    1.9860  0.9959 11.5710  0.0007  0.0443   0.0714   0.1029    0.2273   0.0000   434.8288       11.5638       12.7925      -5.16759      -2.10225      -4.18037      -4.31331     -0.659870     -0.625716     -0.165899    -0.0549166   -0.00605190     0.0173448   -0.00151806       0.00000       0.00000       0.00000       0.00000       0.00000       0.00000       0.00000       0.00000       0.00000       0.00000       0.00000       0.00000       0.00000       0.00000       0.00000       0.00000       0.00000       0.00000       0.00000       0.00000       0.00000       0.00000       9.14632       11.6479       10.5974       8.83242       7.40958       5.34668       3.38866       1.89937       1.08588      0.422695      0.214203     0.0738892     0.0228876    0.00446621       0.00000       0.00000       0.00000       0.00000       0.00000       0.00000       0.00000       0.00000       0.00000       0.00000       0.00000       0.00000       0.00000       0.00000       0.00000       0.00000       0.00000       0.00000       0.00000       0.00000       0.00000       0.00000
   7  16 2731.1569    2.6285  0.8361 12.0348 -0.0022  0.0377   0.0979   0.0848    0.2328   0.0000   439.3808      -5.92648       16.7036      -5.92300       3.70524      -5.51075      -1.91324     -0.525070     -0.656715     -0.646494    -0.0754310     -0.102934    0.00160487   -0.00117213       0.00000       0.00000       0.00000       0.00000       0.00000       0.00000       0.00000       0.00000       0.00000       0.00000       0.00000       0.00000       0.00000       0.00000       0.00000       0.00000       0.00000       0.00000       0.00000       0.00000       0.00000       0.00000       8.69542       10.0598       9.44197       7.86466       6.40387       4.91780       3.21315       1.68343      0.926649      0.400253      0.189872     0.0622021     0.0174363    0.00333220       0.00000       0.00000       0.00000       0.00000       0.00000       0.00000       0.00000       0.00000       0.00000       0.00000       0.00000       0.00000       0.00000       0.00000       0.00000       0.00000       0.00000       0.00000       0.00000       0.00000       0.00000       0.00000
   7  17 2868.3514    3.0753  0.8812 12.7541 -0.0001  0.0370   0.1226   0.0985    0.2076   0.0000   440.6619      -7.92670       6.87474       6.02027      -4.47893       1.02919      -5.02433      -1.95433       1.08504     -0.709645     0.0452682     0.0653218    -0.0209627   -0.00214418       0.00000       0.00000       0.00000       0.00000       0.00000       0.00000       0.00000       0.00000       0.00000       0.00000       0.00000       0.00000       0.00000       0.00000       0.00000       0.00000       0.00000       0.00000       0.00000       0.00000       0.00000       0.00000       9.05951       10.3150       10.1160       8.25035       6.49045       4.48646       2.90383       1.72366      0.872938      0.422879      0.168793     0.0601708     0.0172390    0.00299699       0.00000       0.00000       0.00000       0.00000       0.00000       0.00000       0.00000       0.00000       0.00000       0.00000       0.00000       0.00000       0.00000       0.00000       0.00000       0.00000       0.00000       0.00000       0.00000       0.00000       0.00000       0.00000
   7  18 3005.6989    3.9073  0.8999 12.8134 -0.0124  0.0361   0.1419   0.0936    0.2707   0.0000   437.1885       15.5147       7.38183      0.231315       1.69576      -3.37275      -5.10384      -1.21910       1.80192     -0.199574     -0.270512    -0.0201634   -0.00533700   -0.00434880       0.00000       0.00000       0.00000       0.00000       0.00000       0.00000       0.00000       0.00000       0.00000       0.00000       0.00000       0.00000       0.00000       0.00000       0.00000       0.00000       0.00000       0.00000       0.00000       0.00000       0.00000       0.00000       8.89194       9.78260       9.49876       8.22488       6.17145       4.41075       2.75828       1.66206      0.882399      0.398715      0.163300     0.0552478     0.0145290    0.00277157       0.00000       0.00000       0.00000       0.00000       0.00000       0.00000       0.00000       0.00000       0.00000       0.00000       0.00000       0.00000       0.00000       0.00000       0.00000       0.00000       0.00000       0.00000       0.00000       0.00000       0.00000       0.00000
   7  19 3142.7906    4.0422  0.8178 13.2807 -0.0031  0.0402   0.1540   0.0800    0.2042   0.0000   446.3795       21.1438       6.80062     -0.523424       1.33129      -9.83116      -2.99743      -1.64796      0.930910     -0.530844    -0.0773187    -0.0230549    -0.0146170   -0.00108999       0.00000       0.00000       0.00000       0.00000       0.00000       0.00000       0.00000       0.00000       0.00000       0.00000       0.00000       0.00000       0.00000       0.00000       0.00000       0.00000       0.00000       0.00000       0.00000       0.00000       0.00000       0.00000       8.91095       11.5401       9.97242       9.46302       6.71337       4.56771       3.02050       1.67622       1.03471      0.387574      0.198167     0.0583769     0.0186537    0.00430123       0.00000       0.00000       0.00000       0.00000       0.00000       0.00000       0.00000       0.00000       0.00000       0.00000       0.00000       0.00000       0.00000       0.00000       0.00000       0.00000       0.00000       0.00000       0.00000       0.00000       0.00000       0.00000
   7  20 3279.9024    3.6961  1.3414 12.9231 -0.0106  0.0462   0.1202   0.1291    0.2386   0.0000   432.0345       18.1304       9.06811       13.6199      -4.85052       1.83313      -5.27262      -2.95610      0.670265     -0.221419     -0.102365     0.0223994     0.0448732   -0.00477602       0.00000       0.00000       0.00000       0.00000       0.00000       0.00000       0.00000       0.00000       0.00000       0.00000       0.00000       0.00000       0.00000       0.00000       0.00000       0.00000       0.00000       0.00000       0.00000       0.00000       0.00000       0.00000       10.5280       11.4348       11.5339       9.97515       7.91984       5.53058       3.50268       2.26614       1.19145      0.557229      0.221261     0.0810517     0.0212551    0.00391761       0.00000       0.00000       0.00000       0.00000       0.00000       0.00000       0.00000       0.00000       0.00000       0.00000       0.00000       0.00000       0.00000       0.00000       0.00000       0.00000       0.00000       0.00000       0.00000       0.00000       0.00000       0.00000
   7  21 3417.5353    3.2001  1.8427 12.1259 -0.0033  0.0538   0.0889   0.1409    0.2551   0.0000   429.0838      -6.69253     -0.248160       12.9076      0.931096       2.11025       2.61820       5.14514       1.25550    -0.0756513     -0.562204     -0.117597   -0.00803565   -0.00115991       0.00000       0.00000       0.00000       0.00000       0.00000       0.00000       0.00000       0.00000       0.00000       0.00000       0.00000       0.00000       0.00000       0.00000       0.00000       0.00000       0.00000       0.00000       0.00000       0.00000       0.00000       0.00000       12.8941       14.0718       13.6872       11.8576       9.22203       6.71864       4.49495       2.49284       1.26484      0.652156      0.263365     0.0864153     0.0237482    0.00442964       0.00000       0.00000       0.00000       0.00000       0.00000       0.00000       0.00000       0.00000       0.00000       0.00000       0.00000       0.00000       0.00000       0.00000       0.00000       0.00000       0.00000       0.00000       0.00000       0.00000       0.00000       0.00000
   7  22 3555.3268    2.6393  3.0429 11.3862 -0.0053  0.0716   0.0584   0.1940    0.2406   0.0000   440.4493       43.4897       12.0837       6.42095       8.22532       2.77038      -5.66729      -3.76292      0.507178      0.569245    -0.0979999    -0.0401245    -0.0189365    0.00890047       0.00000       0.00000       0.00000       0.00000       0.00000       0.00000       0.00000       0.00000       0.00000       0.00000       0.00000       0.00000       0.00000       0.00000       0.00000       0.00000       0.00000       0.00000       0.00000       0.00000       0.00000       0.00000       15.7583       19.7839       18.2292       15.6614       12.0337       8.43117       5.51210       3.18570       1.65280      0.822175      0.331221      0.120889     0.0351549    0.00700358       0.00000       0.00000       0.00000       0.00000       0.00000       0.00000       0.00000       0.00000       0.00000       0.00000       0.00000       0.00000       0.00000       0.00000       0.00000       0.00000       0.00000       0.00000       0.00000       0.00000       0.00000       0.00000
   7  23 3693.5370    2.2308  4.1043 10.9480  0.0014  0.0865   0.0418   0.2309    0.1888   0.0000   433.9632       48.5543       18.7121       7.30221      0.366795      -25.2022      -5.64758       1.33088      -2.22016      -1.91101      0.482620    -0.0205509    -0.0553633    -0.0101255       0.00000       0.00000       0.00000       0.00000       0.00000       0.00000       0.00000       0.00000       0.00000       0.00000       0.00000       0.00000       0.00000       0.00000       0.00000       0.00000       0.00000       0.00000       0.00000       0.00000       0.00000       0.00000       19.6009       22.8452       22.0703       19.6715       14.6593       10.1971       6.80127       4.07966       2.22515       1.07654      0.441012      0.148505     0.0407168    0.00810541       0.00000       0.00000       0.00000       0.00000       0.00000       0.00000       0.00000       0.00000       0.00000       0.00000       0.00000       0.00000       0.00000       0.00000       0.00000       0.00000       0.00000       0.00000       0.00000       0.00000       0.00000       0.00000
   7  24 3831.9823    1.7758  5.7178 10.7254 -0.0004  0.1114   0.0307   0.3058    0.1301   0.0000   408.0942       75.8177       23.1373       17.0964       19.4970      -10.4668      -9.03302      0.523830       4.91552     -0.624034     -0.851792    -0.0229460    -0.0474565     0.0145035       0.00000       0.00000       0.00000       0.00000       0.00000       0.00000       0.00000       0.00000       0.00000       0.00000       0.00000       0.00000       0.00000       0.00000       0.00000       0.00000       0.00000       0.00000       0.00000       0.00000       0.00000       0.00000       24.5426       29.7017       27.9643       24.6483       18.7496       14.1896       8.85622       5.22757       2.78810       1.29076      0.560351      0.203919     0.0555908     0.0113568       0.00000       0.00000       0.00000       0.00000       0.00000       0.00000       0.00000       0.00000       0.00000       0.00000       0.00000       0.00000       0.00000       0.00000       0.00000       0.00000       0.00000       0.00000       0.00000       0.00000       0.00000       0.00000
   7  25 3970.6207    1.5509  7.5874 10.3774 -0.0009  0.1344   0.0241   0.3654    0.1118   0.0000   389.4916      -5.20849       16.9632       49.2739      -30.7458      -4.50917       14.6015       6.01882      -5.06961     -0.920023      0.362366     -0.326029     0.0360864     0.0263996       0.00000       0.00000       0.00000       0.00000       0.00000       0.00000       0.00000       0.00000       0.00000       0.00000       0.00000       0.00000       0.00000       0.00000       0.00000       0.00000       0.00000       0.00000       0.00000       0.00000       0.00000       0.00000       29.8081       35.2498       33.4387       29.3955       23.9048       16.8721       11.1753       6.62414       3.54635       1.66187      0.688143      0.242533     0.0708370     0.0132173       0.00000       0.00000       0.00000       0.00000       0.00000       0.00000       0.00000       0.00000       0.00000       0.00000       0.00000       0.00000       0.00000       0.00000       0.00000       0.00000       0.00000       0.00000       0.00000       0.00000       0.00000       0.00000
   7  29 4526.7965    0.7339 15.1665 10.0411 -0.0010  0.3067   0.0132   0.8415    0.0600   0.0000   421.9159       64.7702       1.00139       46.2379       94.6147       4.06543      -50.1562       22.6216       12.6817      -8.11343      -1.42259    -0.0508975    -0.0415456    -0.0148061       0.00000       0.00000       0.00000       0.00000       0.00000       0.00000       0.00000       0.00000       0.00000       0.00000       0.00000       0.00000       0.00000       0.00000       0.00000       0.00000       0.00000       0.00000       0.00000       0.00000       0.00000       0.00000       61.6431       77.5293       75.9483       65.7624       52.7862       38.7813       25.3694       15.5311       8.32551       4.06733       1.70661      0.623623      0.173808     0.0326811       0.00000       0.00000       0.00000       0.00000       0.00000       0.00000       0.00000       0.00000       0.00000       0.00000       0.00000       0.00000       0.00000       0.00000       0.00000       0.00000       0.00000       0.00000       0.00000       0.00000       0.00000       0.00000
   8  10 1946.1020    0.5139  0.3518 10.2509 -0.0110  0.0254   0.0358   0.0782    0.0758   0.0000   436.1279      -10.6684       9.33866      -12.4578     -0.562765       2.25699      -2.64669      -4.12039      0.691171      0.948206     -0.278136   -0.00823972     0.0143341   6.89412e-05    0.00359493  -0.000245608       0.00000       0.00000       0.00000       0.00000       0.00000       0.00000       0.00000       0.00000       0.00000       0.00000       0.00000       0.00000       0.00000       0.00000       0.00000       0.00000       0.00000       0.00000       0.00000       0.00000       5.17639       5.84065       5.69271       5.48639       4.11649       3.37493       2.38982       1.60786      0.804421      0.431224      0.199817     0.0939720     0.0325479     0.0113462    0.00265176   0.000519772       0.00000       0.00000       0.00000       0.00000       0.00000       0.00000       0.00000       0.00000       0.00000       0.00000       0.00000       0.00000       0.00000       0.00000       0.00000       0.00000       0.00000       0.00000       0.00000       0.00000
   8  11 2086.1770    0.6991  0.5622 10.0980  0.0058  0.0340   0.0329   0.0821    0.1133   0.0000   436.0420       5.38264       13.3467       5.46310      -5.12385    -0.0930065      -4.67018       1.35703    -0.0643154     -0.181289     -0.284528      0.184863   -0.00278620    0.00149542   -0.00248286  -0.000981127       0.00000       0.00000       0.00000       0.00000       0.00000       0.00000       0.00000       0.00000       0.00000       0.00000       0.00000       0.00000       0.00000       0.00000       0.00000       0.00000       0.00000       0.00000       0.00000       0.00000       7.31167       8.42171       8.35235       7.16973       5.73375       4.20838       3.17113       1.86926      0.932837      0.525568      0.278254      0.118816     0.0408112     0.0132933    0.00368417   0.000632312       0.00000       0.00000       0.00000       0.00000       0.00000       0.00000       0.00000       0.00000       0.00000       0.00000       0.00000       0.00000       0.00000       0.00000       0.00000       0.00000       0.00000       0.00000       0.00000       0.00000
   8  12 2225.0946    0.9415  0.6801 10.6453 -0.0112  0.0334   0.0415   0.0849    0.1308   0.0000   434.0134       4.02398       1.83185      -5.53328      -6.15504      -5.68904      -3.32114      -3.24397       2.63864     -0.515119      0.142773      0.193439    -0.0347344   -0.00482551   -0.00309771   0.000195314       0.00000       0.00000       0.00000       0.00000       0.00000       0.00000       0.00000       0.00000       0.00000       0.00000       0.00000       0.00000       0.00000       0.00000       0.00000       0.00000       0.00000       0.00000       0.00000       0.00000       6.52248       7.56754       7.87286       7.06184       5.41901       3.93215       2.71643       1.74306       1.19898      0.580070      0.292582      0.122584     0.0491011     0.0151046    0.00379354   0.000676813       0.00000       0.00000       0.00000       0.00000       0.00000       0.00000       0.00000       0.00000       0.00000       0.00000       0.00000       0.00000       0.00000       0.00000       0.00000       0.00000       0.00000       0.00000       0.00000       0.00000
   8  13 2362.8779    1.3230  0.7618 10.9998 -0.0128  0.0366   0.0543   0.0902    0.1625   0.0000   451.1505       6.16585       8.86595       2.76021       4.84215      -7.90844       3.97888     -0.338436       1.38823      0.355572     -0.685051      0.146263    -0.0535295     0.0212300   -0.00441458   0.000539271       0.00000       0.00000       0.00000       0.00000       0.00000       0.00000       0.00000       0.00000       0.00000       0.00000       0.00000       0.00000       0.00000       0.00000       0.00000       0.00000       0.00000       0.00000       0.00000       0.00000       7.41076       7.16279       7.58269       7.69761       5.73812       4.33964       3.42104       2.18251       1.18985      0.661455      0.374313      0.149678     0.0567531     0.0147230    0.00373049   0.000713600       0.00000       0.00000       0.00000       0.00000       0.00000       0.00000       0.00000       0.00000       0.00000       0.00000       0.00000       0.00000       0.00000       0.00000       0.00000       0.00000       0.00000       0.00000       0.00000       0.00000
   8  14 2499.5466    1.6143  0.8717 11.4991 -0.0018  0.0436   0.0577   0.0878    0.1544   0.0000   440.6884       2.33306       19.4457       1.87962      -14.7070      0.892984      -2.10112       3.62867      0.721108      -1.24937      0.160082   -0.00740145     0.0369332    -0.0220892    0.00233764   9.57512e-05       0.00000       0.00000       0.00000       0.00000       0.00000       0.00000       0.00000       0.00000       0.00000       0.00000       0.00000       0.00000       0.00000       0.00000       0.00000       0.00000       0.00000       0.00000       0.00000       0.00000       11.2090       13.8878       13.9226       11.4187       8.58846       5.62555       3.64219       2.08341       1.28086      0.671823      0.294600      0.143481     0.0572384     0.0180773    0.00478834   0.000758915       0.00000       0.00000       0.00000       0.00000       0.00000       0.00000       0.00000       0.00000       0.00000       0.00000       0.00000       0.00000       0.00000       0.00000       0.00000       0.00000       0.00000       0.00000       0.00000       0.00000
   8  16 2773.7475    2.7378  0.9268 12.0235  0.0020  0.0358   0.0919   0.0900    0.2350   0.0000   436.0726       16.3920      -1.89675      -2.15651     -0.501954      -4.04063      -2.92532     -0.482724     -0.793956     -0.433687     -0.312279     -0.125921     0.0475485     0.0400115   -0.00657569   0.000110474       0.00000       0.00000       0.00000       0.00000       0.00000       0.00000       0.00000       0.00000       0.00000       0.00000       0.00000       0.00000       0.00000       0.00000       0.00000       0.00000       0.00000       0.00000       0.00000       0.00000       6.85040       7.84179       7.98453       7.07556       5.96535       4.44605       3.23382       1.98876       1.22478      0.612287      0.331433      0.132943     0.0544986     0.0165858    0.00465688   0.000777773       0.00000       0.00000       0.00000       0.00000       0.00000       0.00000       0.00000       0.00000       0.00000       0.00000       0.00000       0.00000       0.00000       0.00000       0.00000       0.00000       0.00000       0.00000       0.00000       0.00000
   8  17 2911.5859    3.2464  0.8844 12.4543 -0.0048  0.0367   0.1120   0.0878    0.2251   0.0000   447.4941       15.8636       9.47507       8.61521       8.17262      -4.43251      -2.44707      0.123566     -0.948826     0.0119632      0.156854      0.173066     0.0503609    -0.0338555    0.00414923  -5.55004e-05       0.00000       0.00000       0.00000       0.00000       0.00000       0.00000       0.00000       0.00000       0.00000       0.00000       0.00000       0.00000       0.00000       0.00000       0.00000       0.00000       0.00000       0.00000       0.00000       0.00000       6.67274       7.95246       8.39620       7.05665       6.22695       4.28630       3.07935       2.05497       1.21102      0.678710      0.335630      0.147960     0.0539779     0.0190227    0.00509314   0.000814735       0.00000       0.00000       0.00000       0.00000       0.00000       0.00000       0.00000       0.00000       0.00000       0.00000       0.00000       0.00000       0.00000       0.00000       0.00000       0.00000       0.00000       0.00000       0.00000       0.00000
   8  18 3049.2437    3.9654  0.7934 13.1615 -0.0071  0.0363   0.1445   0.0815    0.1794   0.0000   431.4794      0.452328       7.06804       13.7487       1.04304       4.85982      -1.23971     0.0167600     -0.355724     -0.416617      0.188005     0.0910883    -0.0809725   -0.00545380    0.00137840  -0.000486337       0.00000       0.00000       0.00000       0.00000       0.00000       0.00000       0.00000       0.00000       0.00000       0.00000       0.00000       0.00000       0.00000       0.00000       0.00000       0.00000       0.00000       0.00000       0.00000       0.00000       6.89960       8.91779       7.73765       7.55944       5.64956       4.79884       3.16742       2.07055       1.14487      0.625450      0.289252      0.131541     0.0510162     0.0167785    0.00395104   0.000960894       0.00000       0.00000       0.00000       0.00000       0.00000       0.00000       0.00000       0.00000       0.00000       0.00000       0.00000       0.00000       0.00000       0.00000       0.00000       0.00000       0.00000       0.00000       0.00000       0.00000
   8  19 3186.7623    3.8447  1.0705 13.3108 -0.0046  0.0405   0.1314   0.1049    0.1999   0.0000   437.4721       4.46085       21.8180      -2.91744       7.23931       3.52862      -4.56191      -3.31251       1.33935      0.244358      0.132740     -0.218193     0.0237787    -0.0268197   0.000895626  -0.000994983       0.00000       0.00000       0.00000       0.00000       0.00000       0.00000       0.00000       0.00000       0.00000       0.00000       0.00000       0.00000       0.00000       0.00000       0.00000       0.00000       0.00000       0.00000       0.00000       0.00000       8.45720       9.57499       10.1958       8.17528       6.83622       5.49748       3.62128       2.28532       1.37407      0.710274      0.318836      0.152351     0.0616560     0.0207492    0.00481961   0.000749165       0.00000       0.00000       0.00000       0.00000       0.00000       0.00000       0.00000       0.00000       0.00000       0.00000       0.00000       0.00000       0.00000       0.00000       0.00000       0.00000       0.00000       0.00000       0.00000       0.00000
   8  20 3324.5009    3.6060  1.5120 12.4872  0.0027  0.0483   0.0982   0.1200    0.2293   0.0000   423.8092      -1.03167       12.5700       6.40938       9.34543      -5.13208      -3.84338       2.37187       1.47087     -0.157860     -0.493065    -0.0181007    -0.0218307    -0.0288283   -0.00369618   0.000384293       0.00000       0.00000       0.00000       0.00000       0.00000       0.00000       0.00000       0.00000       0.00000       0.00000       0.00000       0.00000       0.00000       0.00000       0.00000       0.00000       0.00000       0.00000       0.00000       0.00000       10.2674       12.2660       11.8981       10.5300       8.00481       6.20869       4.45080       2.57184       1.52930      0.794895      0.386261      0.179887     0.0696191     0.0201579    0.00532100    0.00101877       0.00000       0.00000       0.00000       0.00000       0.00000       0.00000       0.00000       0.00000       0.00000       0.00000       0.00000       0.00000       0.00000       0.00000       0.00000       0.00000       0.00000       0.00000       0.00000       0.00000
   8  21 3462.6229    2.9706  2.4050 11.6449 -0.0118  0.0594   0.0668   0.1446    0.2040   0.0000   442.9633       2.73234       21.8404       17.5562       7.65844      -9.61081       2.34502      -1.36245       4.55433      0.166842       1.66047      0.362099     0.0402928   0.000567332   -0.00374268   -0.00126672       0.00000       0.00000       0.00000       0.00000       0.00000       0.00000       0.00000       0.00000       0.00000       0.00000       0.00000       0.00000       0.00000       0.00000       0.00000       0.00000       0.00000       0.00000       0.00000       0.00000       11.1699       13.9010       13.5252       12.0511       9.99127       7.08489       5.16964       3.15932       1.97247       1.03485      0.523579      0.224350     0.0876017     0.0272978    0.00790885    0.00141353       0.00000       0.00000       0.00000       0.00000       0.00000       0.00000       0.00000       0.00000       0.00000       0.00000       0.00000       0.00000       0.00000       0.00000       0.00000       0.00000       0.00000       0.00000       0.00000       0.00000
   8  22 3600.8576    2.4153  3.4955 11.5055 -0.0030  0.0760   0.0476   0.1957    0.1478   0.0000   445.5035       22.8716       16.8395       7.45123       7.96392      -5.77898       6.13495     0.0348907      -2.24356      -2.07343      0.340883      0.203992    -0.0423155    -0.0481485  -0.000958476   0.000639888       0.00000       0.00000       0.00000       0.00000       0.00000       0.00000       0.00000       0.00000       0.00000       0.00000       0.00000       0.00000       0.00000       0.00000       0.00000       0.00000       0.00000       0.00000       0.00000       0.00000       14.5670       17.0258       16.9292       15.5463       12.4292       9.64181       6.94204       4.39877       2.49051       1.33143      0.712812      0.293538      0.113788     0.0362469    0.00967545    0.00176011       0.00000       0.00000       0.00000       0.00000       0.00000       0.00000       0.00000       0.00000       0.00000       0.00000       0.00000       0.00000       0.00000       0.00000       0.00000       0.00000       0.00000       0.00000       0.00000       0.00000
   8  23 3739.3010    1.9984  4.7979 11.0411  0.0004  0.0959   0.0353   0.2411    0.1279   0.0000   453.6230       47.7092       24.4151       11.1568      -22.8071       14.8108      -5.69946      -16.0009      0.545764       1.00197      0.635296    -0.0399465     -0.325192    -0.0297816     0.0315604   0.000811686       0.00000       0.00000       0.00000       0.00000       0.00000       0.00000       0.00000       0.00000       0.00000       0.00000       0.00000       0.00000       0.00000       0.00000       0.00000       0.00000       0.00000       0.00000       0.00000       0.00000       18.6754       22.4880       21.9151       19.9117       15.5807       12.4788       8.62586       5.49505       3.16396       1.73416      0.832325      0.383505      0.145824     0.0466514     0.0118466    0.00226124       0.00000       0.00000       0.00000       0.00000       0.00000       0.00000       0.00000       0.00000       0.00000       0.00000       0.00000       0.00000       0.00000       0.00000       0.00000       0.00000       0.00000       0.00000       0.00000       0.00000
   8  24 3878.4168    1.7510  6.3522 10.6240 -0.0003  0.1096   0.0264   0.2958    0.1083   0.0000   428.2432       60.4712      -19.0724      -8.58343       30.9824       1.99321      -1.85704      -9.40407      0.600050       3.90360      -1.88445    -0.0500012      0.432240    -0.0885808    0.00970565  -0.000369154       0.00000       0.00000       0.00000       0.00000       0.00000       0.00000       0.00000       0.00000       0.00000       0.00000       0.00000       0.00000       0.00000       0.00000       0.00000       0.00000       0.00000       0.00000       0.00000       0.00000       20.8867       25.9792       25.1513       23.3815       18.1429       14.2180       9.56551       6.20567       3.72707       1.96640      0.990919      0.423010      0.171321     0.0554502     0.0141982    0.00273015       0.00000       0.00000       0.00000       0.00000       0.00000       0.00000       0.00000       0.00000       0.00000       0.00000       0.00000       0.00000       0.00000       0.00000       0.00000       0.00000       0.00000       0.00000       0.00000       0.00000
   8  25 4017.6574    1.4707  8.0433 10.2638  0.0006  0.1298   0.0207   0.3564    0.0971   0.0000   481.2753      -30.0689       53.9334       12.7985      -47.2293       15.1046      -11.8409      -4.48698       3.29744      -1.15209       1.59305    -0.0893998    -0.0396744     0.0967870     0.0396009    0.00321597       0.00000       0.00000       0.00000       0.00000       0.00000       0.00000       0.00000       0.00000       0.00000       0.00000       0.00000       0.00000       0.00000       0.00000       0.00000       0.00000       0.00000       0.00000       0.00000       0.00000       24.7735       30.5474       29.9195       27.2358       22.5496       16.3754       11.7783       7.50728       4.43023       2.43999       1.17828      0.525003      0.196432     0.0656784     0.0182496    0.00316875       0.00000       0.00000       0.00000       0.00000       0.00000       0.00000       0.00000       0.00000       0.00000       0.00000       0.00000       0.00000       0.00000       0.00000       0.00000       0.00000       0.00000       0.00000       0.00000       0.00000
   8  26 4156.7612    1.2147 10.6349  9.9854 -0.0013  0.1666   0.0161   0.4547    0.0841   0.0000   402.8944       64.6042       58.5259       31.8278       17.4297      -29.7994      -5.37381       16.6743       2.30644      -2.20056     -0.242067     -0.832125      0.110553    -0.0627395    -0.0169794   -0.00801961       0.00000       0.00000       0.00000       0.00000       0.00000       0.00000       0.00000       0.00000       0.00000       0.00000       0.00000       0.00000       0.00000       0.00000       0.00000       0.00000       0.00000       0.00000       0.00000       0.00000       32.0779       40.2645       39.9317       34.9694       28.7223       21.4247       14.8346       9.51398       5.62294       3.11181       1.44599      0.679160      0.256887     0.0869592     0.0230888    0.00404426       0.00000       0.00000       0.00000       0.00000       0.00000       0.00000       0.00000       0.00000       0.00000       0.00000       0.00000       0.00000       0.00000       0.00000       0.00000       0.00000       0.00000       0.00000       0.00000       0.00000
   9  12 2264.5850    1.0337  0.7255 10.6246 -0.0117  0.0321   0.0393   0.0753    0.1346   0.0000   435.9618      -9.97800       13.7206       2.23640      -2.24121     0.0672928       2.59111     0.0991936       1.06261     -0.661535      0.445212  -0.000496991    -0.0223556    -0.0313261     0.0225830   -0.00705125  -0.000998612   0.000207364       0.00000       0.00000       0.00000       0.00000       0.00000       0.00000       0.00000       0.00000       0.00000       0.00000       0.00000       0.00000       0.00000       0.00000       0.00000       0.00000       0.00000       0.00000       5.61327       6.72734       6.96700       6.11642       5.07173       4.00347       3.07236       2.02811       1.19990      0.726812      0.384471      0.181664     0.0935199     0.0372160     0.0129451    0.00408914   0.000981431   0.000161645       0.00000       0.00000       0.00000       0.00000       0.00000       0.00000       0.00000       0.00000       0.00000       0.00000       0.00000       0.00000       0.00000       0.00000       0.00000       0.00000       0.00000       0.00000
   9  13 2402.3078    1.3671  0.6723 11.4020 -0.0034  0.0310   0.0508   0.0718    0.1156   0.0000   443.4391      -2.77353       19.4311       9.84602      -9.04550      -4.46401       2.06638       2.95664      0.618986      0.214000     -0.193015      0.247352     0.0343219    -0.0185630    0.00550161   0.000789578   0.000537262  -0.000180590       0.00000       0.00000       0.00000       0.00000       0.00000       0.00000       0.00000       0.00000       0.00000       0.00000       0.00000       0.00000       0.00000       0.00000       0.00000       0.00000       0.00000       0.00000       5.30183       7.00741       6.65872       6.11540       5.06192       4.03635       2.97070       2.10149       1.25224      0.710080      0.433309      0.183345      0.106233     0.0344296     0.0142636    0.00431160    0.00105460   0.000190277       0.00000       0.00000       0.00000       0.00000       0.00000       0.00000       0.00000       0.00000       0.00000       0.00000       0.00000       0.00000       0.00000       0.00000       0.00000       0.00000       0.00000       0.00000
   9  14 2539.5829    1.9004  0.7114 11.8248 -0.0148  0.0313   0.0720   0.0722    0.1495   0.0000   439.5090      -10.2448      -1.47157       4.34121       1.28633       5.07429      -6.03201      -3.40001      -2.05756    -0.0931898     -0.630088     -0.221599      0.152794    -0.0327989    -0.0143206    0.00243802   -0.00105302  -0.000274497       0.00000       0.00000       0.00000       0.00000       0.00000       0.00000       0.00000       0.00000       0.00000       0.00000       0.00000       0.00000       0.00000       0.00000       0.00000       0.00000       0.00000       0.00000       5.42805       6.08165       5.87770       5.88866       5.26783       3.88468       2.99397       1.92863       1.34612      0.836186      0.429757      0.213428     0.0895560     0.0381108     0.0122096    0.00372175    0.00100951   0.000168086       0.00000       0.00000       0.00000       0.00000       0.00000       0.00000       0.00000       0.00000       0.00000       0.00000       0.00000       0.00000       0.00000       0.00000       0.00000       0.00000       0.00000       0.00000
   9  15 2677.0713    2.4307  0.7504 11.6883 -0.0146  0.0287   0.0873   0.0701    0.2015   0.0000   443.5493       3.04359       20.6373      -2.37090      -9.57700       1.58793       5.21394      -2.09102     -0.135903    -0.0513248      0.687532      0.350356     0.0326421     0.0110525   -0.00730061   -0.00539470   0.000216064   0.000276612       0.00000       0.00000       0.00000       0.00000       0.00000       0.00000       0.00000       0.00000       0.00000       0.00000       0.00000       0.00000       0.00000       0.00000       0.00000       0.00000       0.00000       0.00000       4.89439       5.89417       5.55008       5.53446       4.60412       3.52922       2.75065       1.89275       1.15116      0.685928      0.381086      0.197318     0.0860033     0.0341180     0.0113751    0.00356799   0.000895884   0.000166651       0.00000       0.00000       0.00000       0.00000       0.00000       0.00000       0.00000       0.00000       0.00000       0.00000       0.00000       0.00000       0.00000       0.00000       0.00000       0.00000       0.00000       0.00000
   9  16 2815.1896    2.9867  0.8166 11.9833  0.0027  0.0327   0.0952   0.0715    0.2303   0.0000   448.6640       4.74318       1.13164       2.06918      -2.96008      -3.78204       1.01165     -0.661307     -0.261195       1.38814     -0.577151     -0.380937    -0.0851006    -0.0886355     0.0200652   -0.00265245    0.00161215   0.000164738       0.00000       0.00000       0.00000       0.00000       0.00000       0.00000       0.00000       0.00000       0.00000       0.00000       0.00000       0.00000       0.00000       0.00000       0.00000       0.00000       0.00000       0.00000       5.82426       6.94091       6.47412       6.68971       5.50069       4.19788       2.86046       1.97863       1.35431      0.864180      0.457359      0.213051     0.0963950     0.0383952     0.0131874    0.00392285   0.000971167   0.000191057       0.00000       0.00000       0.00000       0.00000       0.00000       0.00000       0.00000       0.00000       0.00000       0.00000       0.00000       0.00000       0.00000       0.00000       0.00000       0.00000       0.00000       0.00000
   9  17 2953.5450    3.5056  0.9253 12.3643 -0.0011  0.0330   0.1137   0.0819    0.2345   0.0000   447.0827       9.79004      -7.19693      0.697641      -7.79404      -1.87072       1.52550     -0.198380       1.31333     -0.334010     -0.513315     -0.135756      0.163665     0.0375846    -0.0181799  -0.000317885    0.00118164   2.73447e-05       0.00000       0.00000       0.00000       0.00000       0.00000       0.00000       0.00000       0.00000       0.00000       0.00000       0.00000       0.00000       0.00000       0.00000       0.00000       0.00000       0.00000       0.00000       6.04357       6.68952       6.84813       6.29218       5.18193       4.49167       3.19211       2.20221       1.39119      0.820108      0.419123      0.223537     0.0909121     0.0413015     0.0140388    0.00419572   0.000905577   0.000163853       0.00000       0.00000       0.00000       0.00000       0.00000       0.00000       0.00000       0.00000       0.00000       0.00000       0.00000       0.00000       0.00000       0.00000       0.00000       0.00000       0.00000       0.00000
   9  18 3091.4898    3.8590  0.8797 13.1512 -0.0034  0.0346   0.1247   0.0790    0.1795   0.0000   443.2170       15.8518      -4.43572      -6.60157      -4.89554       1.37230     -0.448456      -2.26330      0.228191     -0.285692      0.335417     -0.246442     -0.102891     0.0270409   -0.00164083   -0.00911244  -0.000518591   0.000138815       0.00000       0.00000       0.00000       0.00000       0.00000       0.00000       0.00000       0.00000       0.00000       0.00000       0.00000       0.00000       0.00000       0.00000       0.00000       0.00000       0.00000       0.00000       5.43101       7.40817       6.76779       6.84467       5.21637       4.43201       3.10444       2.19962       1.37488      0.791196      0.464988      0.210613      0.112390     0.0401872     0.0157589    0.00473205    0.00111031   0.000233199       0.00000       0.00000       0.00000       0.00000       0.00000       0.00000       0.00000       0.00000       0.00000       0.00000       0.00000       0.00000       0.00000       0.00000       0.00000       0.00000       0.00000       0.00000
   9  19 3229.5535    3.5902  1.3812 12.9842 -0.0049  0.0458   0.0985   0.1175    0.1563   0.0000   446.5132       5.68730       5.56926      0.464422      -2.53901      -2.68742      -5.04446      -3.59433     -0.446802       2.98558      0.322321     -0.311679    -0.0388020  -0.000641109   -0.00415427    0.00654419    0.00104553  -2.13534e-05       0.00000       0.00000       0.00000       0.00000       0.00000       0.00000       0.00000       0.00000       0.00000       0.00000       0.00000       0.00000       0.00000       0.00000       0.00000       0.00000       0.00000       0.00000       7.43269       9.75874       8.88593       9.03987       7.15623       5.82910       3.94846       2.71585       1.77300       1.19872      0.552164      0.300233      0.117477     0.0574778     0.0178967    0.00587236    0.00138914   0.000290480       0.00000       0.00000       0.00000       0.00000       0.00000       0.00000       0.00000       0.00000       0.00000       0.00000       0.00000       0.00000       0.00000       0.00000       0.00000       0.00000       0.00000       0.00000
   9  20 3367.8012    3.2948  1.7660 12.6883 -0.0012  0.0482   0.0814   0.1255    0.1392   0.0000   431.0166       20.2075      -1.17773       11.1533      -5.55337      -2.85551       2.81763      -3.96592      0.172157      -1.50546     -0.876228     -0.223513    -0.0225886     0.0312928     0.0101818    0.00243733   0.000393779   0.000376437       0.00000       0.00000       0.00000       0.00000       0.00000       0.00000       0.00000       0.00000       0.00000       0.00000       0.00000       0.00000       0.00000       0.00000       0.00000       0.00000       0.00000       0.00000       8.32810       9.74446       9.92444       9.42859       7.76888       5.92982       4.70122       3.08127       1.98230       1.14666      0.629069      0.333954      0.144319     0.0614741     0.0206782    0.00595213    0.00159425   0.000266669       0.00000       0.00000       0.00000       0.00000       0.00000       0.00000       0.00000       0.00000       0.00000       0.00000       0.00000       0.00000       0.00000       0.00000       0.00000       0.00000       0.00000       0.00000
   9  21 3506.3907    2.7554  2.3618 12.3902 -0.0032  0.0594   0.0618   0.1571    0.1154   0.0000   461.8304       3.83081       7.14410       14.8429      -11.5139      -21.8468      -1.17765       2.47679      -3.60690       2.79133     -0.264868     -0.320334     0.0926295     0.0994312    0.00945759    0.00234305    0.00166105  -0.000244376       0.00000       0.00000       0.00000       0.00000       0.00000       0.00000       0.00000       0.00000       0.00000       0.00000       0.00000       0.00000       0.00000       0.00000       0.00000       0.00000       0.00000       0.00000       10.2220       12.4218       12.8487       11.5554       9.61752       7.57182       5.64286       3.64271       2.35246       1.50054      0.750993      0.379861      0.176284     0.0768122     0.0256121    0.00796140    0.00197306   0.000326660       0.00000       0.00000       0.00000       0.00000       0.00000       0.00000       0.00000       0.00000       0.00000       0.00000       0.00000       0.00000       0.00000       0.00000       0.00000       0.00000       0.00000       0.00000
   9  22 3645.2654    2.2793  3.4897 11.7168 -0.0023  0.0745   0.0437   0.1913    0.1018   0.0000   439.7097       10.8667      -21.9062       9.53058       6.45197     -0.507498       11.5877      -3.71920      0.674843      -1.03450     -0.387494     -0.766079     -0.147105    -0.0489487    -0.0385049   -0.00993333    0.00104854  -0.000142168       0.00000       0.00000       0.00000       0.00000       0.00000       0.00000       0.00000       0.00000       0.00000       0.00000       0.00000       0.00000       0.00000       0.00000       0.00000       0.00000       0.00000       0.00000       13.3543       15.3338       15.2536       14.5511       12.6542       9.60661       6.98973       4.66749       3.24279       1.89466       1.05486      0.495960      0.225243     0.0866948     0.0327387    0.00924247    0.00238997   0.000392519       0.00000       0.00000       0.00000       0.00000       0.00000       0.00000       0.00000       0.00000       0.00000       0.00000       0.00000       0.00000       0.00000       0.00000       0.00000       0.00000       0.00000       0.00000
   9  23 3784.3542    1.9782  5.1516 10.8892 -0.0007  0.0880   0.0306   0.2366    0.1078   0.0000   440.3092       31.4643       28.7862       22.6305      -26.9859      -15.1621       6.82426      -14.1443       3.97260       1.95155      -1.65910     -0.597675     0.0436664     -0.122895     0.0344028     0.0145541   0.000843695   0.000154586       0.00000       0.00000       0.00000       0.00000       0.00000       0.00000       0.00000       0.00000       0.00000       0.00000       0.00000       0.00000       0.00000       0.00000       0.00000       0.00000       0.00000       0.00000       15.2775       17.8278       18.1850       16.8046       14.4908       11.2996       8.54989       5.87974       3.65163       2.15750       1.18445      0.586168      0.271493      0.107207     0.0383188     0.0117907    0.00290846   0.000471778       0.00000       0.00000       0.00000       0.00000       0.00000       0.00000       0.00000       0.00000       0.00000       0.00000       0.00000       0.00000       0.00000       0.00000       0.00000       0.00000       0.00000       0.00000
   9  24 3923.4480    1.6350  6.8784 10.4489 -0.0008  0.1080   0.0220   0.2854    0.0944   0.0000   437.0749      -46.8911      -19.4642      0.731914       23.6580      -5.99111       6.30790       14.3338       9.58185      -3.61715      -3.73230       1.10532      0.610238   -0.00629262    -0.0186252    -0.0132071   -0.00252375   0.000986542       0.00000       0.00000       0.00000       0.00000       0.00000       0.00000       0.00000       0.00000       0.00000       0.00000       0.00000       0.00000       0.00000       0.00000       0.00000       0.00000       0.00000       0.00000       18.8110       22.3506       22.1694       20.5273       18.0254       14.1121       10.4663       7.12698       4.63839       2.77381       1.48014      0.752062      0.325618      0.138067     0.0479278     0.0146534    0.00362037   0.000587947       0.00000       0.00000       0.00000       0.00000       0.00000       0.00000       0.00000       0.00000       0.00000       0.00000       0.00000       0.00000       0.00000       0.00000       0.00000       0.00000       0.00000       0.00000
   9  25 4063.3851    1.3543  8.7367 10.4207  0.0003  0.1342   0.0183   0.3719    0.0720   0.0000   441.6399     -0.471849       67.1794       21.3089      -28.8105      -33.4002       14.7747       2.98590      -2.06349       3.71031      0.965597      -1.34226      0.346991      0.226146     -0.138009    0.00838481    0.00124545   0.000667984       0.00000       0.00000       0.00000       0.00000       0.00000       0.00000       0.00000       0.00000       0.00000       0.00000       0.00000       0.00000       0.00000       0.00000       0.00000       0.00000       0.00000       0.00000       22.5871       27.9415       27.3939       25.9906       22.1050       17.7187       12.8336       8.96882       5.75465       3.39975       1.87426      0.923714      0.424090      0.169531     0.0626073     0.0192639    0.00463709   0.000801396       0.00000       0.00000       0.00000       0.00000       0.00000       0.00000       0.00000       0.00000       0.00000       0.00000       0.00000       0.00000       0.00000       0.00000       0.00000       0.00000       0.00000       0.00000
   9  26 4202.7677    1.1365 10.5608 10.1417 -0.0015  0.1589   0.0148   0.4467    0.0671   0.0000   439.8991       10.0888      -4.24864      -52.0698       9.79620      -4.20041       8.14223      -6.58897      -4.21285      -8.41960       1.16469      0.320372    -0.0700477     0.0351901    -0.0819934    -0.0120310    0.00608988   -0.00124216       0.00000       0.00000       0.00000       0.00000       0.00000       0.00000       0.00000       0.00000       0.00000       0.00000       0.00000       0.00000       0.00000       0.00000       0.00000       0.00000       0.00000       0.00000       26.7184       32.2361       32.7779       30.9856       25.8685       21.3228       15.2166       10.5430       6.83429       4.16135       2.22639       1.08856      0.506643      0.209807     0.0761461     0.0233981    0.00545508   0.000934073       0.00000       0.00000       0.00000       0.00000       0.00000       0.00000       0.00000       0.00000       0.00000       0.00000       0.00000       0.00000       0.00000       0.00000       0.00000       0.00000       0.00000       0.00000
  10  10 2021.4612    0.6505  0.4640 10.1240 -0.0075  0.0283   0.0319   0.0605    0.0953   0.0000   441.6067       3.09341       10.2032       2.50550      0.528689       1.73842      0.676070      -3.41884     -0.796886       1.49975     -0.277838     -0.431309     0.0607225     0.0237245     0.0299068     0.0120930    0.00258889   0.000708633  -0.000344282   6.81645e-05       0.00000       0.00000       0.00000       0.00000       0.00000       0.00000       0.00000       0.00000       0.00000       0.00000       0.00000       0.00000       0.00000       0.00000       0.00000       0.00000       4.23487       4.83161       5.13974       4.61747       3.90218       3.55100       2.74014       1.92113       1.23940      0.805673      0.480861      0.223491      0.114864     0.0567383     0.0275830    0.00944301    0.00323966   0.000846984   0.000195346   3.14995e-05       0.00000       0.00000       0.00000       0.00000       0.00000       0.00000       0.00000       0.00000       0.00000       0.00000       0.00000       0.00000       0.00000       0.00000       0.00000       0.00000
  10  11 2162.9170    0.7667  0.7833 10.2403 -0.0071  0.0391   0.0276   0.0823    0.1329   0.0000   437.2506      0.397290       18.6866      0.235580      -8.66221      -2.25448      0.155388       6.41134     -0.393302     -0.739865     -0.656996      0.308141     -0.112260     0.0793583     0.0212349    -0.0186854   -0.00884765  -0.000747075   0.000102540   6.58327e-05       0.00000       0.00000       0.00000       0.00000       0.00000       0.00000       0.00000       0.00000       0.00000       0.00000       0.00000       0.00000       0.00000       0.00000       0.00000       0.00000       5.57029       6.50937       7.05306       6.24899       5.93497       4.33577       4.04687       2.63086       1.65524       1.24255      0.684417      0.355956      0.183920     0.0874854     0.0421788     0.0158819    0.00444597    0.00140792   0.000361826   4.79318e-05       0.00000       0.00000       0.00000       0.00000       0.00000       0.00000       0.00000       0.00000       0.00000       0.00000       0.00000       0.00000       0.00000       0.00000       0.00000       0.00000
  10  12 2302.7949    1.0900  0.7083 10.8439 -0.0096  0.0416   0.0410   0.0686    0.1358   0.0000   437.3443      0.850704       11.7783       6.82749       2.63526      -1.59043      -3.60227     -0.197382      -2.50113      0.627549      0.199712     -0.771391      0.127801    -0.0611741     0.0233785    0.00120403   -0.00552921   -0.00158351   0.000120977  -2.03831e-06       0.00000       0.00000       0.00000       0.00000       0.00000       0.00000       0.00000       0.00000       0.00000       0.00000       0.00000       0.00000       0.00000       0.00000       0.00000       0.00000       5.10128       7.57752       7.13331       7.20295       5.51138       5.36079       3.95076       2.45846       2.23675       1.03300      0.715293      0.381017      0.218059     0.0768811     0.0426184     0.0158679    0.00694717    0.00145480   0.000403190   7.29794e-05       0.00000       0.00000       0.00000       0.00000       0.00000       0.00000       0.00000       0.00000       0.00000       0.00000       0.00000       0.00000       0.00000       0.00000       0.00000       0.00000
  10  13 2440.8110    1.5125  0.9439 10.9174 -0.0084  0.0339   0.0470   0.0817    0.1952   0.0000   446.4495       7.09063       17.1543       1.74874      0.861043      0.823453       1.85699       1.79684      0.979097     -0.806598      0.697351      0.159266     -0.137858     0.0159028    0.00569767    0.00965518    0.00399359  -0.000751327   0.000615808  -6.09265e-05       0.00000       0.00000       0.00000       0.00000       0.00000       0.00000       0.00000       0.00000       0.00000       0.00000       0.00000       0.00000       0.00000       0.00000       0.00000       0.00000       5.27495       6.59767       6.32823       6.36585       5.08549       4.40571       3.41313       2.32121       1.62528      0.966383      0.616464      0.293662      0.163733     0.0705961     0.0338097     0.0114570    0.00436342    0.00106547   0.000273345   5.00573e-05       0.00000       0.00000       0.00000       0.00000       0.00000       0.00000       0.00000       0.00000       0.00000       0.00000       0.00000       0.00000       0.00000       0.00000       0.00000       0.00000
  10  14 2578.6496    2.0203  0.8724 11.5138 -0.0102  0.0334   0.0642   0.0767    0.1692   0.0000   436.9954      -1.59246       8.87872       3.24978       6.98762       1.59022      -5.53851      -1.51777       2.97991      -1.39344     -0.757018      0.419960      0.232959    0.00413261    -0.0367300    -0.0279451    0.00264750    0.00138278   0.000308700   0.000111652       0.00000       0.00000       0.00000       0.00000       0.00000       0.00000       0.00000       0.00000       0.00000       0.00000       0.00000       0.00000       0.00000       0.00000       0.00000       0.00000       5.30144       6.26257       6.11360       6.19373       5.60352       4.13202       3.42190       2.06901       1.63523       1.02972      0.661889      0.332505      0.157652     0.0800989     0.0313673     0.0121922    0.00396899   0.000992737   0.000296970   4.56093e-05       0.00000       0.00000       0.00000       0.00000       0.00000       0.00000       0.00000       0.00000       0.00000       0.00000       0.00000       0.00000       0.00000       0.00000       0.00000       0.00000
  10  15 2717.0140    2.5510  0.8209 12.2268 -0.0076  0.0310   0.0827   0.0735    0.1558   0.0000   439.6835       3.28776       7.34029      -2.41240      -3.13564      -2.06706      -1.91587      -1.54241     -0.250404     -0.515616      0.430553      0.198188     0.0667421   -0.00538281    -0.0228554     0.0101962   -0.00422435  -0.000671879   2.21627e-06   4.12227e-05       0.00000       0.00000       0.00000       0.00000       0.00000       0.00000       0.00000       0.00000       0.00000       0.00000       0.00000       0.00000       0.00000       0.00000       0.00000       0.00000       4.94099       6.02173       6.21255       5.39821       4.90721       4.11156       2.98655       2.30629       1.44696      0.874341      0.575775      0.264677      0.142720     0.0699780     0.0300934    0.00983827    0.00408944    0.00116989   0.000243705   3.90903e-05       0.00000       0.00000       0.00000       0.00000       0.00000       0.00000       0.00000       0.00000       0.00000       0.00000       0.00000       0.00000       0.00000       0.00000       0.00000       0.00000
  10  16 2855.7541    3.2464  0.7651 12.7436  0.0000  0.0339   0.1171   0.0724    0.1497   0.0000   437.8653       1.69522       12.0055       1.72601       5.51729      0.763968      -8.70665     -0.827740      -1.37382      0.748590     -0.270763     0.0620649     -0.108428   -0.00757976     0.0324155    -0.0102475    0.00102378    0.00109310   0.000377260  -2.50825e-05       0.00000       0.00000       0.00000       0.00000       0.00000       0.00000       0.00000       0.00000       0.00000       0.00000       0.00000       0.00000       0.00000       0.00000       0.00000       0.00000       6.18658       7.82756       7.24128       6.69426       5.50218       4.92980       4.01597       2.75763       1.63959       1.06926      0.521437      0.294687      0.135873     0.0686601     0.0293843     0.0118465    0.00326581    0.00114916   0.000237834   4.43481e-05       0.00000       0.00000       0.00000       0.00000       0.00000       0.00000       0.00000       0.00000       0.00000       0.00000       0.00000       0.00000       0.00000       0.00000       0.00000       0.00000
  10  17 2994.4576    3.6967  0.8744 12.6577 -0.0035  0.0298   0.1147   0.0763    0.1824   0.0000   439.0908       13.3844       1.05928      -5.80234       7.97129      -2.10853      -2.98609      -3.34075      -1.05612     -0.786983      0.207968    -0.0711334     0.0191984     0.0891213    -0.0753375    0.00395814    0.00488435  -0.000368207   1.68156e-05   3.09688e-05       0.00000       0.00000       0.00000       0.00000       0.00000       0.00000       0.00000       0.00000       0.00000       0.00000       0.00000       0.00000       0.00000       0.00000       0.00000       0.00000       4.51511       5.74752       6.00576       5.36201       4.71302       3.79631       2.84893       2.04391       1.39668      0.858856      0.512185      0.278504      0.143693     0.0663830     0.0294673     0.0109583    0.00391436    0.00110759   0.000258110   4.05116e-05       0.00000       0.00000       0.00000       0.00000       0.00000       0.00000       0.00000       0.00000       0.00000       0.00000       0.00000       0.00000       0.00000       0.00000       0.00000       0.00000
  10  18 3132.9171    3.7376  1.0876 12.9201  0.0037  0.0384   0.1103   0.0885    0.1946   0.0000   438.7314       20.0056       14.6792       11.5699       2.12013      -6.83452       1.23968      -2.32408       1.47501      -1.50422      0.208131     -0.400738     -0.213962     0.0569107     0.0217305    -0.0109668    0.00443918  -0.000517961  -0.000235177   4.16360e-05       0.00000       0.00000       0.00000       0.00000       0.00000       0.00000       0.00000       0.00000       0.00000       0.00000       0.00000       0.00000       0.00000       0.00000       0.00000       0.00000       6.25434       6.84562       7.44058       6.38077       6.13373       5.30130       3.58941       2.78843       1.90414       1.17211      0.758150      0.380809      0.179743     0.0925099     0.0338348     0.0134903    0.00525914    0.00144554   0.000286485   4.15580e-05       0.00000       0.00000       0.00000       0.00000       0.00000       0.00000       0.00000       0.00000       0.00000       0.00000       0.00000       0.00000       0.00000       0.00000       0.00000       0.00000
  10  19 3271.2890    3.7304  1.2536 13.3513 -0.0035  0.0435   0.1098   0.1105    0.1674   0.0000   436.2373       20.7857       16.4037       18.4992       9.41917       5.73504       3.68438      -2.71842       2.05591       1.71200      -1.52720     -0.451031     0.0317404    -0.0410730     0.0400554     0.0169142   -0.00380824    0.00192476   0.000113862  -9.00925e-05       0.00000       0.00000       0.00000       0.00000       0.00000       0.00000       0.00000       0.00000       0.00000       0.00000       0.00000       0.00000       0.00000       0.00000       0.00000       0.00000       6.81614       8.26930       8.88237       8.03894       6.47768       5.50503       4.52288       3.00580       1.90986       1.31828      0.731069      0.376116      0.193903     0.0947843     0.0458375     0.0170464    0.00534932    0.00151652   0.000347973   5.69504e-05       0.00000       0.00000       0.00000       0.00000       0.00000       0.00000       0.00000       0.00000       0.00000       0.00000       0.00000       0.00000       0.00000       0.00000       0.00000       0.00000
  10  20 3410.2890    3.0080  1.9620 12.5731 -0.0072  0.0540   0.0686   0.1216    0.1154   0.0000   442.5222       4.19204       19.5392       30.5580      -6.15105      -2.56808      -2.53284      -3.10963       5.03696     -0.440844     -0.401188      0.307687      0.353820      0.188935    -0.0615189    -0.0450520    0.00511216   -0.00120608  -0.000575434  -0.000115144       0.00000       0.00000       0.00000       0.00000       0.00000       0.00000       0.00000       0.00000       0.00000       0.00000       0.00000       0.00000       0.00000       0.00000       0.00000       0.00000       8.40717       10.8225       10.0376       10.0209       8.79483       7.05062       5.16293       3.87778       2.62784       1.59071      0.984413      0.517249      0.278940      0.118715     0.0528547     0.0180501    0.00673998    0.00192000   0.000454352   8.06761e-05       0.00000       0.00000       0.00000       0.00000       0.00000       0.00000       0.00000       0.00000       0.00000       0.00000       0.00000       0.00000       0.00000       0.00000       0.00000       0.00000
  10  21 3549.1410    2.4522  2.8178 12.0950 -0.0041  0.0610   0.0482   0.1632    0.0901   0.0000   430.1640       11.1932       1.24666      -29.5458     -0.854337       7.92396      -6.21764      -12.9826     -0.424776     -0.615910      0.798789      0.905153      0.583610     -0.155671    0.00180284    0.00695617   -0.00849706   -0.00186027  -0.000525011  -1.38428e-05       0.00000       0.00000       0.00000       0.00000       0.00000       0.00000       0.00000       0.00000       0.00000       0.00000       0.00000       0.00000       0.00000       0.00000       0.00000       0.00000       9.55235       11.3982       11.6896       11.5464       9.70705       7.78340       5.81399       4.32506       2.89177       1.77493       1.05957      0.602618      0.318339      0.141096     0.0604171     0.0225448    0.00763120    0.00215893   0.000497590   8.23802e-05       0.00000       0.00000       0.00000       0.00000       0.00000       0.00000       0.00000       0.00000       0.00000       0.00000       0.00000       0.00000       0.00000       0.00000       0.00000       0.00000
  10  22 3688.5655    2.1767  3.8984 11.4744 -0.0003  0.0739   0.0366   0.1879    0.0894   0.0000   459.7121       13.1293      -4.25473       9.78473      -5.40627      -4.28174      -7.95484       1.88973       1.47404      -2.64496     -0.306266      0.435692    -0.0268778     0.0286614    0.00825967    -0.0172900   -0.00641652    0.00111021   0.000690775  -5.19407e-05       0.00000       0.00000       0.00000       0.00000       0.00000       0.00000       0.00000       0.00000       0.00000       0.00000       0.00000       0.00000       0.00000       0.00000       0.00000       0.00000       11.7969       14.5059       14.3268       13.6670       12.3088       9.68650       7.25862       5.08829       3.52088       2.26973       1.35669      0.720019      0.365203      0.163143     0.0704808     0.0261558    0.00908505    0.00263133   0.000633962   0.000100163       0.00000       0.00000       0.00000       0.00000       0.00000       0.00000       0.00000       0.00000       0.00000       0.00000       0.00000       0.00000       0.00000       0.00000       0.00000       0.00000
  10  23 3827.9500    1.8381  5.7180 10.9082 -0.0001  0.0901   0.0264   0.2437    0.0833   0.0000   419.8642      -3.64583       3.60169       25.4388       8.56500      -13.4151       2.82514      -4.40858      -2.29419       5.19045      -2.25451      0.499153     -0.135142      0.183148    -0.0610076    0.00913056   -0.00257922   0.000849204  -0.000690439   0.000110442       0.00000       0.00000       0.00000       0.00000       0.00000       0.00000       0.00000       0.00000       0.00000       0.00000       0.00000       0.00000       0.00000       0.00000       0.00000       0.00000       14.2352       17.4391       17.3202       15.9387       14.4114       11.6409       9.29720       6.51573       4.42021       2.72184       1.59011      0.863980      0.442586      0.202004     0.0878116     0.0330236     0.0112640    0.00321162   0.000782525   0.000120433       0.00000       0.00000       0.00000       0.00000       0.00000       0.00000       0.00000       0.00000       0.00000       0.00000       0.00000       0.00000       0.00000       0.00000       0.00000       0.00000
  10  24 3967.7225    1.5363  7.1708 10.5955 -0.0039  0.1077   0.0208   0.2878    0.0773   0.0000   462.4399       14.6084       5.22418      -33.2480       33.5420      -11.3398      -15.6303      -8.94908      -1.18998      -2.91803      0.923277     -0.918867     -0.413836     -0.148919     -0.121985    -0.0176776     0.0188538  -0.000850157   -0.00151941  -6.41130e-05       0.00000       0.00000       0.00000       0.00000       0.00000       0.00000       0.00000       0.00000       0.00000       0.00000       0.00000       0.00000       0.00000       0.00000       0.00000       0.00000       16.7924       21.1904       21.1406       20.0051       17.5236       14.1471       10.6239       7.48564       5.25975       3.20962       1.96691       1.04570      0.538285      0.244703      0.105355     0.0395921     0.0141990    0.00392640   0.000957518   0.000153089       0.00000       0.00000       0.00000       0.00000       0.00000       0.00000       0.00000       0.00000       0.00000       0.00000       0.00000       0.00000       0.00000       0.00000       0.00000       0.00000
  10  26 4248.0472    1.0587 11.6700 10.2486 -0.0029  0.1714   0.0139   0.4732    0.0569   0.0000   404.1270      -83.7628      -59.1051       40.7683      -10.3891       7.35417       18.3392      -14.4794      -2.29197       3.74974       2.55686     -0.103063     -0.592474      0.463952    -0.0197482    -0.0646556    -0.0543128    0.00435855   -0.00202681   0.000127406       0.00000       0.00000       0.00000       0.00000       0.00000       0.00000       0.00000       0.00000       0.00000       0.00000       0.00000       0.00000       0.00000       0.00000       0.00000       0.00000       25.5163       32.8528       32.5477       31.0172       27.2129       22.4604       17.4411       12.6676       8.57719       5.29534       3.11308       1.73824      0.900766      0.412893      0.177757     0.0683165     0.0235202    0.00682308    0.00160850   0.000256366       0.00000       0.00000       0.00000       0.00000       0.00000       0.00000       0.00000       0.00000       0.00000       0.00000       0.00000       0.00000       0.00000       0.00000       0.00000       0.00000
  11  10 2057.9610    0.6939  0.4516 10.2240 -0.0056  0.0281   0.0320   0.0539    0.0877   0.0000   435.8675      -2.00651       9.84513       2.81875       3.67266     -0.362638      -1.05547      0.282712      0.859620     -0.707358      0.214623     -0.359533     0.0933029    -0.0173816     0.0161201   -0.00206512    0.00148204   -0.00198066   0.000545982   0.000187409  -0.000101482  -1.58367e-06       0.00000       0.00000       0.00000       0.00000       0.00000       0.00000       0.00000       0.00000       0.00000       0.00000       0.00000       0.00000       0.00000       0.00000       3.91928       4.57283       5.09366       4.60253       4.17056       3.93476       2.37303       1.84978       1.42890      0.885917      0.652938      0.383459      0.194306     0.0942631     0.0550890     0.0181299    0.00822576    0.00313336    0.00117381   0.000276390   5.35062e-05   8.43269e-06       0.00000       0.00000       0.00000       0.00000       0.00000       0.00000       0.00000       0.00000       0.00000       0.00000       0.00000       0.00000       0.00000       0.00000
  11  11 2199.7930    0.8855  0.7430 10.4217 -0.0087  0.0317   0.0308   0.0702    0.1235   0.0000   442.3787      -8.74556       10.6725       5.93133      -4.39984      -11.9103       3.01722      0.804908       2.31820      -1.07307      0.113757      0.204266     -0.186927     0.0875291    -0.0306657     0.0150759    -0.0109676   0.000543612  -0.000455845   0.000271760  -3.63224e-05   6.00423e-06       0.00000       0.00000       0.00000       0.00000       0.00000       0.00000       0.00000       0.00000       0.00000       0.00000       0.00000       0.00000       0.00000       0.00000       4.49249       5.23600       5.36360       5.01956       4.41929       4.04953       3.00153       2.61538       1.72493       1.11073      0.653689      0.401617      0.210940      0.120994     0.0526820     0.0252187    0.00856931    0.00348772    0.00109565   0.000315117   5.52168e-05   9.85158e-06       0.00000       0.00000       0.00000       0.00000       0.00000       0.00000       0.00000       0.00000       0.00000       0.00000       0.00000       0.00000       0.00000       0.00000
  11  12 2340.0483    1.2378  0.8657 10.6027 -0.0014  0.0307   0.0391   0.0807    0.1710   0.0000   439.7541      -3.72791       15.5156       3.06388       4.19072      -9.17094      -7.28824     -0.778121      -1.34842       1.83484     -0.287143      0.360943      0.329995   -0.00270007    0.00642336     0.0252192    -0.0107996   -0.00437631  -0.000248015  -0.000234238   3.52726e-05   2.40477e-05       0.00000       0.00000       0.00000       0.00000       0.00000       0.00000       0.00000       0.00000       0.00000       0.00000       0.00000       0.00000       0.00000       0.00000       4.73416       6.01050       5.87403       5.56984       5.12880       3.96744       3.23741       2.30503       1.63374       1.07748      0.631606      0.378480      0.214646      0.100696     0.0530677     0.0188890    0.00888419    0.00291945   0.000944598   0.000270703   6.54012e-05   9.70483e-06       0.00000       0.00000       0.00000       0.00000       0.00000       0.00000       0.00000       0.00000       0.00000       0.00000       0.00000       0.00000       0.00000       0.00000
  11  13 2478.5366    1.6980  0.8361 11.2086 -0.0084  0.0300   0.0557   0.0792    0.1819   0.0000   433.1005       8.33201       8.83857      -1.37004      -6.58874       1.95252     -0.983651      -2.35229      0.580287      0.812696      -1.00780     -0.465443     -0.175014    -0.0822455    -0.0633885    0.00825342    0.00576725   -0.00467387    0.00281834  -0.000298118  -0.000152364   1.20432e-05       0.00000       0.00000       0.00000       0.00000       0.00000       0.00000       0.00000       0.00000       0.00000       0.00000       0.00000       0.00000       0.00000       0.00000       4.07307       5.12199       5.08915       5.07220       4.31927       4.12140       2.69181       2.31700       1.49760       1.04018      0.681336      0.391774      0.214018      0.109811     0.0521301     0.0236420    0.00903673    0.00325890    0.00115617   0.000315906   5.55231e-05   1.09918e-05       0.00000       0.00000       0.00000       0.00000       0.00000       0.00000       0.00000       0.00000       0.00000       0.00000       0.00000       0.00000       0.00000       0.00000
  11  14 2616.9016    2.1693  0.8755 11.9945 -0.0062  0.0331   0.0670   0.0755    0.1538   0.0000   441.7144       6.47318       8.49676       1.94248      -3.03994       2.88715      -1.33293      -5.28305       1.09028    -0.0659379      0.197569     -0.376054     -0.204730    -0.0133628     0.0288422    -0.0140277    0.00460612  -0.000800283   -0.00126628   0.000143814   8.42823e-05  -1.17199e-05       0.00000       0.00000       0.00000       0.00000       0.00000       0.00000       0.00000       0.00000       0.00000       0.00000       0.00000       0.00000       0.00000       0.00000       4.93807       6.19404       6.59237       6.30534       5.11497       4.55166       3.09026       2.40500       1.74908       1.02459      0.658542      0.400432      0.218251      0.116488     0.0553056     0.0228957    0.00926746    0.00374060    0.00123718   0.000294766   5.96520e-05   1.10093e-05       0.00000       0.00000       0.00000       0.00000       0.00000       0.00000       0.00000       0.00000       0.00000       0.00000       0.00000       0.00000       0.00000       0.00000
  11  15 2756.1155    2.7165  0.9025 12.4397 -0.0083  0.0315   0.0832   0.0823    0.1494   0.0000   429.7173       11.7944       6.09571       7.58366      -10.5643      -3.19849       3.39546       3.02840      -1.90756      -1.18282      0.387452      0.959539     -0.173417    -0.0754922    0.00467190     0.0612986    0.00561616   -0.00811460   -0.00149606  -0.000371672   0.000125107  -1.01840e-05       0.00000       0.00000       0.00000       0.00000       0.00000       0.00000       0.00000       0.00000       0.00000       0.00000       0.00000       0.00000       0.00000       0.00000       4.35972       5.60030       5.47564       5.29327       4.69310       3.91884       3.20488       2.29847       1.69352       1.08740      0.637860      0.414304      0.202216      0.116694     0.0497554     0.0241756    0.00848075    0.00369920    0.00102285   0.000296224   7.03141e-05   1.05791e-05       0.00000       0.00000       0.00000       0.00000       0.00000       0.00000       0.00000       0.00000       0.00000       0.00000       0.00000       0.00000       0.00000       0.00000
  11  16 2895.3946    3.3270  0.9060 12.4970  0.0036  0.0306   0.0955   0.0724    0.1708   0.0000   442.0749       12.1588       10.8781       1.70571      -2.39096      -4.49067     -0.722174       2.11488       1.54981      -1.60532     -0.310888      0.286779     -0.165973      0.128965      0.137549     0.0312863   -0.00418799  -5.76849e-05  -0.000238255  -0.000263768  -4.36522e-05  -1.05980e-05       0.00000       0.00000       0.00000       0.00000       0.00000       0.00000       0.00000       0.00000       0.00000       0.00000       0.00000       0.00000       0.00000       0.00000       4.69217       5.23151       4.93830       5.04366       4.88311       4.20855       3.12813       2.15085       1.65581       1.15960      0.766128      0.443163      0.236358      0.114419     0.0517946     0.0217763    0.00879360    0.00314735    0.00101861   0.000259119   5.94835e-05   9.17889e-06       0.00000       0.00000       0.00000       0.00000       0.00000       0.00000       0.00000       0.00000       0.00000       0.00000       0.00000       0.00000       0.00000       0.00000
  11  17 3034.5507    3.7570  0.8775 13.1620 -0.0005  0.0332   0.1205   0.0781    0.1602   0.0000   444.1688      0.443567      0.299480       9.86065      -10.6495      -1.85643      -3.93762       3.38696       2.94681      -1.76011     0.0315264      0.269056     -0.250894     0.0784393    -0.0684513    -0.0104333   -0.00533598    0.00407272  -6.63011e-05   0.000168532  -2.92333e-05   1.41114e-06       0.00000       0.00000       0.00000       0.00000       0.00000       0.00000       0.00000       0.00000       0.00000       0.00000       0.00000       0.00000       0.00000       0.00000       4.71783       5.57442       6.16221       5.79668       5.26836       3.99985       3.43122       2.27889       1.78242       1.21355      0.595836      0.429330      0.247417      0.124739     0.0615827     0.0229573     0.0108992    0.00403791    0.00106059   0.000308975   7.38106e-05   9.86730e-06       0.00000       0.00000       0.00000       0.00000       0.00000       0.00000       0.00000       0.00000       0.00000       0.00000       0.00000       0.00000       0.00000       0.00000
  11  18 3173.4876    3.6602  0.9837 13.4343 -0.0147  0.0360   0.1121   0.0829    0.1527   0.0000   437.4743       1.64431       1.73063      -7.86674       5.00381       1.80979       4.88788      -3.48822     -0.422653      -2.92135      0.657063     -0.218316     -0.266848    -0.0335391    0.00827771     0.0122470    -0.0186505   -0.00434633    0.00125843  -7.45607e-05  -0.000119643  -1.24175e-05       0.00000       0.00000       0.00000       0.00000       0.00000       0.00000       0.00000       0.00000       0.00000       0.00000       0.00000       0.00000       0.00000       0.00000       5.00924       6.20231       6.83452       6.35293       5.30173       4.68977       3.39172       2.52275       1.84971       1.15268      0.776316      0.465920      0.236445      0.122223     0.0673929     0.0258472     0.0113016    0.00428806    0.00140830   0.000344117   7.06914e-05   1.17133e-05       0.00000       0.00000       0.00000       0.00000       0.00000       0.00000       0.00000       0.00000       0.00000       0.00000       0.00000       0.00000       0.00000       0.00000
  11  19 3312.4137    3.5159  1.3827 12.9017 -0.0091  0.0388   0.0923   0.1085    0.1563   0.0000   439.6411       17.2352       14.5862       3.95243      -8.06470       1.24273       5.18567      -4.43050      0.214055      -1.18580       1.08133     -0.845036      0.285205     0.0287489     0.0756538    0.00647702   -0.00702521    0.00891556   -0.00230229  -3.31029e-06   0.000227188  -3.50069e-06       0.00000       0.00000       0.00000       0.00000       0.00000       0.00000       0.00000       0.00000       0.00000       0.00000       0.00000       0.00000       0.00000       0.00000       5.54591       6.84608       6.89892       6.79374       5.89818       5.10994       3.87765       2.84912       1.99078       1.38136      0.842085      0.497490      0.288784      0.137982     0.0642607     0.0280488     0.0121482    0.00431598    0.00135639   0.000367184   7.98361e-05   1.31721e-05       0.00000       0.00000       0.00000       0.00000       0.00000       0.00000       0.00000       0.00000       0.00000       0.00000       0.00000       0.00000       0.00000       0.00000
  11  20 3451.6281    3.0312  2.2485 11.9291  0.0006  0.0477   0.0587   0.1252    0.1284   0.0000   430.8451       3.81289       9.71717       11.4750      -18.3218      -12.4966       4.34285       5.38876       2.82959      -1.67234      0.262309     -0.318129      0.100238      0.472930     0.0739479    -0.0559641    0.00545570   -0.00637970  -0.000414885   0.000306888  -6.11545e-06  -9.36081e-06       0.00000       0.00000       0.00000       0.00000       0.00000       0.00000       0.00000       0.00000       0.00000       0.00000       0.00000       0.00000       0.00000       0.00000       7.00077       8.79600       8.65048       8.43730       7.39095       6.20865       4.89036       3.61485       2.53679       1.66293       1.03230      0.601849      0.326207      0.169550     0.0791592     0.0351496     0.0137846    0.00507005    0.00159573   0.000437169   9.93459e-05   1.60540e-05       0.00000       0.00000       0.00000       0.00000       0.00000       0.00000       0.00000       0.00000       0.00000       0.00000       0.00000       0.00000       0.00000       0.00000
  11  21 3591.2777    2.4938  3.3324 11.6654  0.0009  0.0626   0.0414   0.1560    0.0891   0.0000   430.7210       25.3205       13.8218       5.09073       15.4306       2.60029      -5.68067       1.88550      -3.32226      0.778944       1.21242     -0.683606    -0.0586519     0.0787154    -0.0773180    -0.0778715     0.0173885    0.00501920    0.00372261  -0.000681548  -2.54702e-06   3.35046e-05       0.00000       0.00000       0.00000       0.00000       0.00000       0.00000       0.00000       0.00000       0.00000       0.00000       0.00000       0.00000       0.00000       0.00000       9.90940       11.4089       11.2515       10.3635       9.65642       8.31447       7.02651       5.17275       3.67456       2.35811       1.44527      0.825389      0.438735      0.225379      0.103018     0.0467567     0.0179214    0.00663162    0.00206361   0.000551122   0.000127597   1.78518e-05       0.00000       0.00000       0.00000       0.00000       0.00000       0.00000       0.00000       0.00000       0.00000       0.00000       0.00000       0.00000       0.00000       0.00000
  11  22 3730.8918    2.0163  4.7162 11.2710 -0.0023  0.0768   0.0298   0.2080    0.0757   0.0000   457.0477       1.16357      -6.75176      -3.03444      -22.2334      -6.50240      -10.9314       15.8734      -1.41650      -4.47568      -2.98337       1.34299       1.23077     -0.524882    -0.0364331    0.00248257    -0.0277484     0.0110049   -0.00252811  -4.23527e-05  -5.34937e-05   2.02671e-05       0.00000       0.00000       0.00000       0.00000       0.00000       0.00000       0.00000       0.00000       0.00000       0.00000       0.00000       0.00000       0.00000       0.00000       10.9917       13.7660       13.7644       13.5459       11.7150       9.87050       7.95188       5.87916       4.15845       2.65128       1.72240      0.993509      0.534798      0.278873      0.136283     0.0599077     0.0235277    0.00857049    0.00278449   0.000729023   0.000168088   2.64375e-05       0.00000       0.00000       0.00000       0.00000       0.00000       0.00000       0.00000       0.00000       0.00000       0.00000       0.00000       0.00000       0.00000       0.00000
  11  23 3870.8778    1.7393  6.0002 10.9391  0.0004  0.0885   0.0234   0.2504    0.0704   0.0000   415.3072       17.8819       5.65443      -2.92382      -15.6386      -4.29501     -0.285685       3.99417       4.64692      -1.02051      -1.18800     -0.248245      0.431368     -0.162181     0.0910660     0.0934345   -0.00188858   -0.00807743   -0.00234309   0.000751984  -4.44135e-05  -8.17176e-07       0.00000       0.00000       0.00000       0.00000       0.00000       0.00000       0.00000       0.00000       0.00000       0.00000       0.00000       0.00000       0.00000       0.00000       13.0090       15.3776       15.9248       15.6507       13.9711       11.5947       9.05840       6.57000       4.64404       3.14709       2.08270       1.19329      0.646802      0.326385      0.160493     0.0700008     0.0280702    0.00982509    0.00318978   0.000846907   0.000189802   2.81865e-05       0.00000       0.00000       0.00000       0.00000       0.00000       0.00000       0.00000       0.00000       0.00000       0.00000       0.00000       0.00000       0.00000       0.00000
  11  25 4151.5751    1.2093  9.7161 10.3981 -0.0036  0.1398   0.0151   0.3795    0.0586   0.0000   452.3149       7.67923       21.8063       16.0305      -1.42824       9.81044      -15.0377      -4.72488      -5.32402      -6.85354      -1.18799      0.645085     -0.588764     -0.135719      0.405337     0.0892959    -0.0909152     0.0162151    0.00558581   -0.00321512  -0.000990525   6.22013e-06       0.00000       0.00000       0.00000       0.00000       0.00000       0.00000       0.00000       0.00000       0.00000       0.00000       0.00000       0.00000       0.00000       0.00000       18.5609       24.7356       24.1144       23.8385       20.8161       18.0728       14.1393       10.8179       7.53390       5.05151       3.12772       1.83220       1.03571      0.524330      0.255423      0.111049     0.0462715     0.0165270    0.00540221    0.00150699   0.000329187   5.31508e-05       0.00000       0.00000       0.00000       0.00000       0.00000       0.00000       0.00000       0.00000       0.00000       0.00000       0.00000       0.00000       0.00000       0.00000
  11  26 4292.1120    0.9800 11.7183 10.3050 -0.0006  0.1727   0.0132   0.4729    0.0524   0.0000   472.1422       14.7535       83.4582       12.3901      -33.4050      -16.0182      -7.97775      -9.78440       9.06552       2.63332      -3.80023      -1.47374       1.39411     0.0831056      0.449537      0.237333    -0.0674003   -0.00819456    0.00485597    0.00196765   0.000729685  -1.63599e-05       0.00000       0.00000       0.00000       0.00000       0.00000       0.00000       0.00000       0.00000       0.00000       0.00000       0.00000       0.00000       0.00000       0.00000       24.5374       30.8654       31.0522       30.4918       27.1285       22.9277       17.4985       13.6049       9.30175       6.35341       3.94559       2.34737       1.29533      0.667170      0.319460      0.139727     0.0559123     0.0202560    0.00651266    0.00183861   0.000385863   6.10429e-05       0.00000       0.00000       0.00000       0.00000       0.00000       0.00000       0.00000       0.00000       0.00000       0.00000       0.00000       0.00000       0.00000       0.00000
  12  10 2093.6321    0.7190  0.5723 10.2523 -0.0192  0.0323   0.0277   0.0627    0.0978   0.0000   443.4855       4.63620       3.81330       6.80607      0.138300      -2.52948       3.39543       2.19009      -1.52026       1.22313    -0.0795761    -0.0917860      0.322479     0.0263944    -0.0398808    0.00723737    -0.0402743     0.0131773   -0.00438453   0.000860316   0.000105269  -4.13137e-05  -3.55407e-05  -7.76489e-07       0.00000       0.00000       0.00000       0.00000       0.00000       0.00000       0.00000       0.00000       0.00000       0.00000       0.00000       0.00000       4.67968       5.65164       5.92218       6.12922       5.00597       3.91686       3.47504       2.52575       1.65884       1.13443      0.789511      0.490038      0.271817      0.137346     0.0798578     0.0388474     0.0206547    0.00733261    0.00281322   0.000784011   0.000238440   6.05456e-05   1.34637e-05   2.05962e-06       0.00000       0.00000       0.00000       0.00000       0.00000       0.00000       0.00000       0.00000       0.00000       0.00000       0.00000       0.00000
  12  11 2235.8895    0.9341  0.7393 10.6077 -0.0083  0.0336   0.0305   0.0690    0.1091   0.0000   434.8139      -1.61717       17.1900      -4.23310      -5.02415       8.70704      -5.12466      -5.74210      0.415794      0.390980      0.807762     -0.505846     -0.135263      0.215822     0.0640672     0.0347793    -0.0176633    0.00525996    0.00381572   2.63901e-05   0.000150825  -1.56169e-05   8.58075e-06  -9.51084e-07       0.00000       0.00000       0.00000       0.00000       0.00000       0.00000       0.00000       0.00000       0.00000       0.00000       0.00000       0.00000       4.59831       4.82159       5.38018       5.64042       5.12443       3.76690       3.22157       2.88318       1.91148       1.27548      0.855529      0.558578      0.308668      0.182800      0.102923     0.0487633     0.0252378    0.00833155    0.00309916    0.00100606   0.000300306   8.44901e-05   1.64873e-05   2.26544e-06       0.00000       0.00000       0.00000       0.00000       0.00000       0.00000       0.00000       0.00000       0.00000       0.00000       0.00000       0.00000
  12  12 2376.3720    1.3132  0.9356 11.0407 -0.0053  0.0331   0.0389   0.0807    0.1503   0.0000   440.9583       8.05507       10.7927      -1.26268      -3.37770       2.78739      -2.33861     -0.860480      0.656633     -0.278910     -0.558563   -0.00828380     -0.209601    -0.0860214     0.0877656    -0.0445515    -0.0206036   -0.00183452    0.00147024  -0.000736025   0.000228846  -3.90405e-05   6.15605e-06  -2.39710e-06       0.00000       0.00000       0.00000       0.00000       0.00000       0.00000       0.00000       0.00000       0.00000       0.00000       0.00000       0.00000       4.36036       5.55733       5.48730       5.14093       4.48548       4.18449       3.38631       2.81112       1.99915       1.30757      0.852850      0.520830      0.298398      0.149031     0.0862872     0.0416982     0.0191354    0.00736900    0.00307348    0.00102189   0.000331844   8.22087e-05   1.63906e-05   2.76409e-06       0.00000       0.00000       0.00000       0.00000       0.00000       0.00000       0.00000       0.00000       0.00000       0.00000       0.00000       0.00000
  12  13 2515.4250    1.7749  0.8109 11.8120 -0.0016  0.0316   0.0552   0.0712    0.1318   0.0000   436.3388      -1.54604       18.6295       14.8814       10.1426       7.12769       1.29606      -2.54692       1.11058     -0.734207      0.154469     -0.393557      0.201260      0.146597   0.000130361   -0.00533839   -0.00881454   -0.00307248    0.00413707    0.00137940   4.45960e-05  -0.000110752   1.69607e-05   3.05396e-06       0.00000       0.00000       0.00000       0.00000       0.00000       0.00000       0.00000       0.00000       0.00000       0.00000       0.00000       0.00000       4.40631       5.00129       4.95450       4.81061       4.88427       4.28496       3.30734       2.41699       1.65435       1.35832      0.920463      0.558886      0.341705      0.175979     0.0878575     0.0369739     0.0183795    0.00743585    0.00302945   0.000904329   0.000297369   8.24371e-05   1.58872e-05   2.24524e-06       0.00000       0.00000       0.00000       0.00000       0.00000       0.00000       0.00000       0.00000       0.00000       0.00000       0.00000       0.00000
  12  14 2654.6051    2.2816  0.8724 11.8534 -0.0026  0.0318   0.0649   0.0687    0.1777   0.0000   440.5799    -0.0263210       11.9045     -0.954702      -2.64252      -3.46599      -2.44316      -2.24197      -1.57819     -0.479357      0.345575     -0.785855      0.294252     -0.113425     -0.173950     0.0202816   -0.00470514    0.00403952   -0.00240410   -0.00102087  -2.39758e-06   3.20566e-05   1.94166e-05   2.87058e-07       0.00000       0.00000       0.00000       0.00000       0.00000       0.00000       0.00000       0.00000       0.00000       0.00000       0.00000       0.00000       4.63462       5.84911       5.21238       4.86424       4.48373       4.10654       3.60536       2.87240       2.07695       1.39547      0.862656      0.525512      0.286119      0.158992     0.0786127     0.0381959     0.0165428    0.00714488    0.00264481   0.000950550   0.000281544   7.72189e-05   1.69232e-05   2.65032e-06       0.00000       0.00000       0.00000       0.00000       0.00000       0.00000       0.00000       0.00000       0.00000       0.00000       0.00000       0.00000
  12  15 2794.5260    2.8884  0.8036 12.4106  0.0009  0.0335   0.0867   0.0659    0.1659   0.0000   440.5516       8.54658       12.9648      0.320051       10.6818     -0.912358      -2.77794     -0.313367      0.512699     -0.680844     -0.767326     -0.602107      0.442201     -0.201827    -0.0665304    -0.0167667   0.000637102   -0.00197295    0.00107508  -0.000578572   0.000441638  -2.36211e-05   9.01930e-07  -4.86328e-06       0.00000       0.00000       0.00000       0.00000       0.00000       0.00000       0.00000       0.00000       0.00000       0.00000       0.00000       0.00000       5.89697       7.93097       8.20322       7.87724       6.59320       5.25124       3.81875       2.56143       1.71996       1.15025      0.770670      0.471594      0.268734      0.138924     0.0710816     0.0330673     0.0154972    0.00625035    0.00244376   0.000793996   0.000248419   6.00575e-05   1.36702e-05   2.34702e-06       0.00000       0.00000       0.00000       0.00000       0.00000       0.00000       0.00000       0.00000       0.00000       0.00000       0.00000       0.00000
  12  16 2934.4450    3.3664  0.8173 13.0147 -0.0048  0.0335   0.1011   0.0651    0.1323   0.0000   438.5049       3.59753       8.88885       4.88999      -2.51273      -4.74572     -0.819776      -2.31848     -0.740359     -0.133078     0.0500909      0.545382     -0.249324     -0.101576     0.0704976     0.0179743    0.00788746  -0.000155973   3.76602e-05  -0.000614773   0.000226043   1.78593e-05   3.56100e-06  -2.88542e-06       0.00000       0.00000       0.00000       0.00000       0.00000       0.00000       0.00000       0.00000       0.00000       0.00000       0.00000       0.00000       3.64567       5.63723       4.98895       5.35536       4.56796       3.95474       3.44332       2.36673       1.96897       1.13690      0.909584      0.504831      0.308124      0.168370     0.0843067     0.0452423     0.0192959    0.00884740    0.00306912    0.00111592   0.000376587   8.02882e-05   2.25976e-05   3.53178e-06       0.00000       0.00000       0.00000       0.00000       0.00000       0.00000       0.00000       0.00000       0.00000       0.00000       0.00000       0.00000
  12  17 3073.9098    3.9839  0.8674 13.1832 -0.0013  0.0281   0.1142   0.0709    0.1454   0.0000   443.6402       4.47970       10.3052       2.02415       1.53771      -3.73107     -0.322229      -5.08561       1.50155       2.16859     -0.469578     -0.632170     0.0552367     0.0641182    -0.0263554     0.0308460   -0.00387617    0.00645807  -0.000164259   0.000232560   0.000166985  -3.30967e-05  -2.93291e-05  -1.43582e-06       0.00000       0.00000       0.00000       0.00000       0.00000       0.00000       0.00000       0.00000       0.00000       0.00000       0.00000       0.00000       3.85112       4.89293       4.97911       4.80338       4.48209       3.52689       2.92918       2.19301       1.59236       1.08064      0.728183      0.431428      0.265605      0.141589     0.0740410     0.0367441     0.0154658    0.00677398    0.00249173   0.000814540   0.000267926   6.88164e-05   1.56903e-05   2.13597e-06       0.00000       0.00000       0.00000       0.00000       0.00000       0.00000       0.00000       0.00000       0.00000       0.00000       0.00000       0.00000
  12  18 3213.3073    3.7242  1.1932 13.4078  0.0003  0.0374   0.0995   0.0972    0.1293   0.0000   434.2614     0.0275025       13.9730       6.42158       2.58362       8.34165     -0.927773       1.61804       1.53451     -0.764061      0.882876     -0.490637     -0.196426     0.0505357    -0.0915431    -0.0281792    0.00488859    0.00977393    0.00148604   0.000516416  -0.000673914   5.84400e-05   4.31158e-05  -1.77197e-06       0.00000       0.00000       0.00000       0.00000       0.00000       0.00000       0.00000       0.00000       0.00000       0.00000       0.00000       0.00000       4.74032       6.36582       5.68629       5.73594       5.39269       4.50926       4.11093       2.93562       2.34652       1.47374       1.04132      0.600946      0.360553      0.190901     0.0969776     0.0509150     0.0205242    0.00946560    0.00332777    0.00116874   0.000380914   8.85300e-05   2.44623e-05   3.35626e-06       0.00000       0.00000       0.00000       0.00000       0.00000       0.00000       0.00000       0.00000       0.00000       0.00000       0.00000       0.00000
  12  19 3352.6883    3.2311  1.5679 12.8945 -0.0066  0.0505   0.0767   0.1076    0.1243   0.0000   440.8130       10.4685       14.4536       14.9141       4.68862      -1.77679       3.50722       5.99250       2.72400     -0.713667      0.811649     -0.755910      0.426894     -0.331596    -0.0193221    -0.0950943    -0.0305090   -0.00176806   0.000789359   0.000354580  -9.40061e-05  -0.000141845   5.78860e-06  -2.28645e-06       0.00000       0.00000       0.00000       0.00000       0.00000       0.00000       0.00000       0.00000       0.00000       0.00000       0.00000       0.00000       5.47240       8.31109       7.76617       8.02925       7.40284       5.82461       5.23516       3.14121       3.11881       1.52730       1.40200      0.724015      0.478898      0.266584      0.124751     0.0732870     0.0253323     0.0137423    0.00430573    0.00173874   0.000595032   0.000108350   3.71591e-05   5.00937e-06       0.00000       0.00000       0.00000       0.00000       0.00000       0.00000       0.00000       0.00000       0.00000       0.00000       0.00000       0.00000
  12  20 3492.3969    2.7934  2.3132 12.2193 -0.0032  0.0502   0.0537   0.1276    0.0977   0.0000   449.1235       30.1449       24.8085       2.85029       2.50502      -5.92245      -8.29686       3.25859       3.75806     -0.324959       1.19770     -0.516005     -0.440795     0.0364358     -0.180427     -0.171949    -0.0271371    0.00752525    0.00111919    0.00120193   0.000147745  -5.77493e-05  -2.56081e-06   5.07810e-06       0.00000       0.00000       0.00000       0.00000       0.00000       0.00000       0.00000       0.00000       0.00000       0.00000       0.00000       0.00000       6.82645       8.28813       8.69897       8.50920       7.66050       6.33999       5.19513       3.99448       2.90798       1.92912       1.30846      0.799650      0.460498      0.264865      0.137722     0.0649489     0.0319133     0.0121455    0.00458199    0.00159654   0.000492852   0.000125661   2.69051e-05   3.81034e-06       0.00000       0.00000       0.00000       0.00000       0.00000       0.00000       0.00000       0.00000       0.00000       0.00000       0.00000       0.00000
  12  21 3632.4131    2.3546  3.6277 11.5886 -0.0027  0.0632   0.0363   0.1634    0.0789   0.0000   438.3355       25.0650       13.7738       1.91648      -12.0388       4.84270      -2.51361      -6.44515       2.27332      -2.07001       1.72894       1.24196      -1.82442     -0.434368     0.0887332     0.0825455     0.0499230   -0.00742691    0.00736147    0.00341787   7.70768e-06   4.71088e-05  -4.32750e-05  -9.99190e-07       0.00000       0.00000       0.00000       0.00000       0.00000       0.00000       0.00000       0.00000       0.00000       0.00000       0.00000       0.00000       8.35005       9.86663       10.8126       10.2496       9.21891       8.05752       6.35504       5.01176       3.59702       2.48480       1.66297       1.01351      0.586281      0.351909      0.170734     0.0828785     0.0398065     0.0166599    0.00597539    0.00218874   0.000648301   0.000165594   3.29722e-05   4.76853e-06       0.00000       0.00000       0.00000       0.00000       0.00000       0.00000       0.00000       0.00000       0.00000       0.00000       0.00000       0.00000
  12  22 3772.5861    1.9393  5.1161 11.2426 -0.0015  0.0797   0.0268   0.2039    0.0673   0.0000   428.0979       23.5561       23.1499       7.85852      -9.07020       8.55429      0.175822      -2.62799       2.08545       5.39736     -0.803052      0.976710      0.687969     -0.204517     -0.249593     -0.100979     0.0227513   -0.00995265   -0.00311249   0.000316644  -0.000313840  -0.000202680   6.12449e-05   6.06164e-07       0.00000       0.00000       0.00000       0.00000       0.00000       0.00000       0.00000       0.00000       0.00000       0.00000       0.00000       0.00000       10.4836       12.9614       13.5540       13.4853       12.1322       10.1338       8.22738       6.26214       4.52676       3.22099       2.06267       1.28450      0.768442      0.430263      0.222023      0.107342     0.0483736     0.0205556    0.00781234    0.00263767   0.000792442   0.000214825   4.55232e-05   6.54602e-06       0.00000       0.00000       0.00000       0.00000       0.00000       0.00000       0.00000       0.00000       0.00000       0.00000       0.00000       0.00000
  12  23 3913.0018    1.6225  6.8929 10.6659  0.0004  0.0954   0.0197   0.2569    0.0671   0.0000   427.9976       14.7354       12.3514      -5.56624       30.9925      -16.6249      -14.8862       3.88199       6.23634      -2.99685       2.50082      -1.48809      0.575853      0.716341      0.339373     -0.205822    -0.0535054     0.0554283    0.00206291    0.00246633  -1.17374e-05   0.000177989  -5.53646e-05  -1.62291e-05       0.00000       0.00000       0.00000       0.00000       0.00000       0.00000       0.00000       0.00000       0.00000       0.00000       0.00000       0.00000       12.2973       15.3298       15.6428       15.8357       13.9397       11.7928       9.76842       7.75047       5.46119       3.77036       2.51847       1.53589      0.922198      0.492478      0.268612      0.134350     0.0599535     0.0250370    0.00941948    0.00307320   0.000969719   0.000252969   5.37159e-05   8.11676e-06       0.00000       0.00000       0.00000       0.00000       0.00000       0.00000       0.00000       0.00000       0.00000       0.00000       0.00000       0.00000
  12  24 4053.5403    1.3326  8.5592 10.5467 -0.0035  0.1158   0.0161   0.3235    0.0581   0.0000   422.0607       34.3523      -12.7667      -17.4465      -3.52168      -16.7624      -2.91084      -2.13803      -5.96233      -1.36897      0.403694      0.141246      0.349472      -1.65757      0.716101   -0.00523331     0.0239149    -0.0263406    -0.0159169    -0.0114170  -0.000221281   0.000313276  -6.36786e-05  -2.26994e-06       0.00000       0.00000       0.00000       0.00000       0.00000       0.00000       0.00000       0.00000       0.00000       0.00000       0.00000       0.00000       14.9201       19.0474       19.6408       18.9291       17.6527       14.5720       12.0494       9.17795       6.73384       4.66546       3.08947       1.89238       1.14673      0.627123      0.325572      0.164585     0.0696645     0.0310905     0.0115577    0.00395836    0.00123897   0.000326102   6.99148e-05   9.56628e-06       0.00000       0.00000       0.00000       0.00000       0.00000       0.00000       0.00000       0.00000       0.00000       0.00000       0.00000       0.00000
  12  27 4476.1235    0.7455 14.5238 10.2414 -0.0048  0.2388   0.0104   0.6273    0.0415   0.0000   368.0384       47.5466       93.3179       47.3371      -3.60554      -4.07171      -35.7983       33.9193       11.6561     -0.576805     -0.777118       2.68752      -2.38417     -0.177423      0.861279      0.464299     -0.214822     -0.151882     0.0442106    0.00638702  -0.000203951   8.50222e-05   0.000142861   5.83936e-06       0.00000       0.00000       0.00000       0.00000       0.00000       0.00000       0.00000       0.00000       0.00000       0.00000       0.00000       0.00000       29.4389       38.0553       37.9934       38.4127       34.4790       30.4810       25.1536       18.9430       14.2306       9.89038       6.75111       4.21589       2.51469       1.35451      0.727587      0.351013      0.163278     0.0674985     0.0265450    0.00894586    0.00274251   0.000681701   0.000146638   2.15453e-05       0.00000       0.00000       0.00000       0.00000       0.00000       0.00000       0.00000       0.00000       0.00000       0.00000       0.00000       0.00000
  12  28 4618.1328    0.6537 18.6878 10.0856 -0.0026  0.3127   0.0081   0.8094    0.0356   0.0000   461.9649      -27.9976       52.5517       38.2793      -23.2897       38.2016       31.7971      -17.3218      -18.1029       8.05313      -1.72942      0.740391      -3.85708      -1.50804      0.250043     -0.291012      0.428609     0.0213796     0.0252310   0.000469768  -0.000153142   0.000940130   2.72569e-05   5.97218e-05       0.00000       0.00000       0.00000       0.00000       0.00000       0.00000       0.00000       0.00000       0.00000       0.00000       0.00000       0.00000       38.7485       50.8205       52.3587       51.2775       47.5012       39.5977       32.1035       25.6278       18.5545       13.1437       8.53241       5.50682       3.24188       1.84698      0.978401      0.480446      0.220106     0.0907263     0.0347451     0.0120401    0.00361030   0.000966191   0.000193269   2.74908e-05       0.00000       0.00000       0.00000       0.00000       0.00000       0.00000       0.00000       0.00000       0.00000       0.00000       0.00000       0.00000
  13  10 2128.5051    0.8407  0.5455 10.4752 -0.0055  0.0234   0.0296   0.0536    0.0838   0.0000   442.7918      -5.99539       10.6018       2.26058      -3.16819       2.91872       1.07254       1.49039      0.986993     -0.618450     0.0164395    -0.0410076      0.112386     -0.142834      0.128463    -0.0175311     0.0201118   -0.00772688  -0.000898663   -0.00247421   0.000814613   0.000165671   3.61345e-05  -1.62811e-05  -2.23587e-06   2.45851e-07       0.00000       0.00000       0.00000       0.00000       0.00000       0.00000       0.00000       0.00000       0.00000       0.00000       2.81726       3.50957       3.40761       3.34669       3.41256       2.81772       2.42852       1.80947       1.41894       1.01744      0.691982      0.483251      0.283079      0.174746     0.0874360     0.0496157     0.0237153     0.0100897    0.00442826    0.00180154   0.000597215   0.000225440   5.82067e-05   1.63927e-05   3.53869e-06   4.51528e-07       0.00000       0.00000       0.00000       0.00000       0.00000       0.00000       0.00000       0.00000       0.00000       0.00000
  13  11 2271.1502    1.0890  0.6163 10.9392 -0.0101  0.0250   0.0364   0.0566    0.0987   0.0000   430.2111       4.46578       12.7630      0.832587      -3.95044       3.27960      -1.56736       1.62338      0.661125      -2.60151     -0.552275     -0.391712    -0.0225214      0.162513     -0.203021    -0.0675582     0.0191337     0.0165465    0.00308346   -0.00416017  -0.000554736  -0.000183250   8.00757e-05   4.64720e-05   7.65893e-06  -1.52664e-07       0.00000       0.00000       0.00000       0.00000       0.00000       0.00000       0.00000       0.00000       0.00000       0.00000       3.06598       3.88426       3.85087       3.97396       3.72138       3.31263       2.34284       2.12983       1.46400       1.16636      0.722380      0.467158      0.299970      0.179665      0.107873     0.0538430     0.0253555     0.0109411    0.00469449    0.00180508   0.000694122   0.000218537   6.99686e-05   1.91039e-05   3.17258e-06   5.42279e-07       0.00000       0.00000       0.00000       0.00000       0.00000       0.00000       0.00000       0.00000       0.00000       0.00000
  13  12 2411.7992    1.4705  0.8996 11.2090  0.0005  0.0314   0.0426   0.0697    0.1334   0.0000   434.1344       9.93321       8.82977       8.78697      -2.76941      -1.90508      -1.74266      -2.79618       3.18382     -0.866657     -0.839857     -0.949591      0.138533     0.0407381    -0.0989094     0.0416849     0.0110619    -0.0276707  -0.000273636   -0.00108634  -0.000901396  -0.000219845   1.98593e-05  -9.22749e-06   4.49011e-06  -3.58113e-07       0.00000       0.00000       0.00000       0.00000       0.00000       0.00000       0.00000       0.00000       0.00000       0.00000       3.91024       4.69341       4.80702       4.58987       4.40066       4.27798       3.26840       2.41739       1.69856       1.33128      0.971560      0.678142      0.422208      0.223586      0.122556     0.0603514     0.0282413     0.0142804    0.00552268    0.00242347   0.000927704   0.000287849   8.71093e-05   2.13107e-05   4.05027e-06   6.05483e-07       0.00000       0.00000       0.00000       0.00000       0.00000       0.00000       0.00000       0.00000       0.00000       0.00000
  13  13 2551.6524    1.8338  1.0245 11.7433 -0.0061  0.0316   0.0492   0.0817    0.1518   0.0000   441.1854      -3.87922       12.3678     -0.409134      -2.05657      -1.86381      -2.61235     -0.278156      -2.75605       1.71900     -0.255718     0.0750428    -0.0448757      0.116076     0.0377250    -0.0623218    -0.0554321    -0.0146855    0.00853846  -0.000579728  -0.000780417  -0.000444083   5.51472e-05  -5.29036e-06  -1.16396e-06  -8.78715e-07       0.00000       0.00000       0.00000       0.00000       0.00000       0.00000       0.00000       0.00000       0.00000       0.00000       3.99158       4.82269       5.10763       5.20413       4.76107       3.87980       3.28692       2.53045       1.89692       1.36656      0.951971      0.576415      0.361261      0.226911      0.126823     0.0653856     0.0306862     0.0153827    0.00641381    0.00257612   0.000862962   0.000284522   8.35947e-05   2.05320e-05   4.27418e-06   5.85389e-07       0.00000       0.00000       0.00000       0.00000       0.00000       0.00000       0.00000       0.00000       0.00000       0.00000
  13  14 2691.7166    2.4656  0.7333 12.5781 -0.0079  0.0271   0.0797   0.0641    0.1259   0.0000   440.8972       3.96762       18.9586      -4.22110     -0.651817       7.12422      -1.37826      0.665730     -0.162294      0.647554      0.458328     0.0301536     -0.145862      0.129451      0.257337     0.0512639    -0.0502413    0.00714318    0.00833248    0.00105664   0.000112644  -0.000316510   3.15561e-05   2.54952e-05  -1.09311e-06   1.67885e-08       0.00000       0.00000       0.00000       0.00000       0.00000       0.00000       0.00000       0.00000       0.00000       0.00000       3.73640       4.52487       4.87475       4.72868       4.34296       3.73597       2.89694       2.20012       1.63570       1.12574      0.801925      0.542262      0.312150      0.192602      0.107164     0.0514895     0.0259942     0.0119045    0.00524480    0.00189483   0.000724965   0.000255615   6.90158e-05   1.67790e-05   3.24187e-06   4.32343e-07       0.00000       0.00000       0.00000       0.00000       0.00000       0.00000       0.00000       0.00000       0.00000       0.00000
  13  15 2832.1913    3.0134  0.8454 12.7037 -0.0100  0.0281   0.0901   0.0693    0.1676   0.0000   443.2453       5.53579       18.8568      -8.32061      -4.83265       1.39448       1.72515      -3.80246      -2.32009     -0.650010      0.407377     -0.622413     -0.322823      0.185343     0.0567164    -0.0472376    -0.0386709     0.0206356   -0.00550514   -0.00132861  -0.000581472  -0.000298484   6.95827e-05   2.40293e-05  -5.60415e-06   7.62989e-07       0.00000       0.00000       0.00000       0.00000       0.00000       0.00000       0.00000       0.00000       0.00000       0.00000       3.53969       4.44473       4.47282       4.45142       4.03536       3.65785       2.84013       2.35364       1.80522       1.28063      0.832690      0.550047      0.348339      0.194886      0.113404     0.0587811     0.0280228     0.0135052    0.00515090    0.00216811   0.000821009   0.000268690   7.92076e-05   1.94105e-05   3.71008e-06   5.78826e-07       0.00000       0.00000       0.00000       0.00000       0.00000       0.00000       0.00000       0.00000       0.00000       0.00000
  13  16 2972.6731    3.6784  0.7893 13.2822 -0.0049  0.0309   0.1112   0.0628    0.1336   0.0000   435.9224       4.41742       12.3884       4.48327      0.371565      -1.09996       3.12837      -2.42470      -1.64908     -0.650917     -0.207706      0.729071     -0.470260      0.103483    -0.0339714    -0.0620574    0.00380286    0.00328472    0.00526560   -0.00248917   0.000801647   0.000116883  -5.52482e-05   1.62792e-05   6.08281e-06  -2.23992e-07       0.00000       0.00000       0.00000       0.00000       0.00000       0.00000       0.00000       0.00000       0.00000       0.00000       4.25213       4.72089       4.05208       4.35303       4.55751       4.49567       3.45096       2.26705       1.57445       1.31965       1.03909      0.761745      0.482093      0.250535      0.126155     0.0621326     0.0288399     0.0122910    0.00509001    0.00218632   0.000818810   0.000244134   7.15617e-05   1.75850e-05   3.45247e-06   5.61132e-07       0.00000       0.00000       0.00000       0.00000       0.00000       0.00000       0.00000       0.00000       0.00000       0.00000
  13  17 3112.4863    3.7919  0.8931 13.5086 -0.0061  0.0315   0.1102   0.0771    0.1290   0.0000   441.1923       6.57257       10.9837       4.32786      0.552421       4.33315      -4.82686      -1.59710       3.70859     -0.610421     -0.126318     -0.378447     0.0492323     0.0659029     0.0579642     0.0759394    -0.0410512    0.00201195    0.00819220    0.00266094  -0.000153490   9.11008e-05   0.000114772  -3.49984e-07  -8.32092e-07   1.44957e-07       0.00000       0.00000       0.00000       0.00000       0.00000       0.00000       0.00000       0.00000       0.00000       0.00000       4.06758       4.42270       5.01468       5.14273       4.23903       3.79217       3.28170       2.66779       1.99608       1.34021      0.895366      0.649791      0.400409      0.195422      0.109209     0.0668411     0.0343711     0.0160801    0.00624704    0.00264070   0.000939315   0.000291265   7.86644e-05   1.83318e-05   3.46221e-06   5.25093e-07       0.00000       0.00000       0.00000       0.00000       0.00000       0.00000       0.00000       0.00000       0.00000       0.00000
  13  18 3252.3868    3.7010  1.2327 13.3237 -0.0003  0.0361   0.0941   0.0952    0.1458   0.0000   439.5893       10.8340      -2.63283      -5.30885      -2.24426      0.428070      -2.19433      -5.20083       2.30520      -2.50155     -0.290442      0.403095    -0.0750459     -0.147692      0.100036    -0.0950854     0.0254246    0.00423170    -0.0105530    0.00334804  -0.000464630  -0.000487045   0.000184918   8.68668e-06   3.24915e-06   4.11713e-07       0.00000       0.00000       0.00000       0.00000       0.00000       0.00000       0.00000       0.00000       0.00000       0.00000       4.14847       5.08169       5.75050       5.51406       4.80157       4.51572       3.71264       2.62286       2.24273       1.55465      0.961730      0.706941      0.420567      0.246422      0.131558     0.0751027     0.0375318     0.0158215    0.00707599    0.00299550    0.00116981   0.000396418   9.97055e-05   2.46663e-05   5.16113e-06   7.07781e-07       0.00000       0.00000       0.00000       0.00000       0.00000       0.00000       0.00000       0.00000       0.00000       0.00000
  13  19 3392.4126    3.1125  1.7462 12.9813 -0.0027  0.0455   0.0663   0.1118    0.0981   0.0000   427.7677       18.8088       23.4821      -5.90177      -5.91116      -1.13271      -1.29474      -7.17389      -2.19452      0.146118     -0.217455     -0.788131     -0.149093     -0.215816     -0.128692     -0.123144     0.0228420   -0.00671253   -0.00499027   -0.00488740   0.000432633  -0.000243308  -9.34763e-07  -9.38160e-06   2.31832e-08  -1.30884e-06       0.00000       0.00000       0.00000       0.00000       0.00000       0.00000       0.00000       0.00000       0.00000       0.00000       5.50335       7.60413       7.48976       7.94915       6.48250       5.93760       4.74904       3.75798       2.84796       1.93906       1.38025      0.784381      0.561916      0.282767      0.188721     0.0835318     0.0506405     0.0189213     0.0103201    0.00335691    0.00151029   0.000389763   0.000140537   2.92839e-05   6.59495e-06   1.08163e-06       0.00000       0.00000       0.00000       0.00000       0.00000       0.00000       0.00000       0.00000       0.00000       0.00000
  13  20 3532.6195    2.6149  2.9301 12.0261 -0.0018  0.0550   0.0428   0.1385    0.0806   0.0000   449.0090       13.6816       19.5251      0.595290       8.20235      -4.33776      -2.44647      -7.59853      -1.33323     -0.450233      0.110877       1.18693     -0.836459     -0.255905     -0.144197    0.00389657    -0.0616149     0.0420304    0.00793571   0.000934553   0.000587658   0.000347842  -2.75106e-05  -5.14276e-05   2.91237e-06   5.66621e-07       0.00000       0.00000       0.00000       0.00000       0.00000       0.00000       0.00000       0.00000       0.00000       0.00000       6.56670       8.47365       8.69986       8.85908       7.72081       6.77967       5.86315       4.40174       3.32486       2.35925       1.70619       1.02489      0.651538      0.391172      0.214465      0.111732     0.0525882     0.0266758     0.0113436    0.00477153    0.00161548   0.000529672   0.000157594   3.68278e-05   8.18847e-06   1.16395e-06       0.00000       0.00000       0.00000       0.00000       0.00000       0.00000       0.00000       0.00000       0.00000       0.00000
  13  21 3673.1656    2.2141  3.7784 11.6264 -0.0054  0.0626   0.0328   0.1616    0.0701   0.0000   424.3572       30.2464       3.67476       6.64053       10.9119      -12.1795       2.22782      -16.7240      -2.48193      0.490841       2.89627      -2.12812      -1.03574      0.943345      0.319930    -0.0694467    -0.0387035    -0.0294405    -0.0138583    0.00411235   0.000658589   0.000151879  -2.53899e-05   2.13519e-05   1.23216e-05   7.81029e-07       0.00000       0.00000       0.00000       0.00000       0.00000       0.00000       0.00000       0.00000       0.00000       0.00000       7.98055       9.61159       9.89320       9.69596       8.97241       7.91941       6.71838       5.27814       3.95677       2.77857       2.00637       1.25720      0.780326      0.451188      0.253530      0.128211     0.0617121     0.0309129     0.0126360    0.00507749    0.00180758   0.000586076   0.000176662   4.14504e-05   8.69983e-06   1.17995e-06       0.00000       0.00000       0.00000       0.00000       0.00000       0.00000       0.00000       0.00000       0.00000       0.00000
  13  23 3954.4009    1.5024  6.8123 10.9155 -0.0047  0.0965   0.0186   0.2534    0.0558   0.0000   436.8154       22.6295       7.17763       12.8108       8.60208       13.2975      -15.9195       2.85995       13.8910      -2.16858      -4.95260      -1.15102      0.764645      0.148833      0.248457      0.253081     -0.278270     0.0499854     0.0189604   -0.00333827   -0.00149026   0.000370339   0.000396787   2.48614e-05  -1.13800e-05   7.00794e-07       0.00000       0.00000       0.00000       0.00000       0.00000       0.00000       0.00000       0.00000       0.00000       0.00000       11.5514       14.7305       14.9641       14.7772       13.6122       11.9550       10.0557       8.00864       6.05822       4.29438       2.97760       1.90673       1.20422      0.681281      0.392860      0.203790     0.0982664     0.0492857     0.0194028    0.00822437    0.00296298   0.000948732   0.000287665   6.97519e-05   1.42579e-05   1.99682e-06       0.00000       0.00000       0.00000       0.00000       0.00000       0.00000       0.00000       0.00000       0.00000       0.00000
  13  24 4095.2214    1.2623  9.4194 10.5896 -0.0023  0.1227   0.0147   0.3381    0.0513   0.0000   469.7623      -7.43699       18.0316     -0.419964       20.3297      0.830393       13.5131      -20.5118      -12.5004       5.21813       1.63778       3.81221      0.239254     -0.448400    -0.0247374     -0.199487    -0.0582223     0.0518538   -0.00856361     0.0134563  -5.44525e-06   -0.00505742  -0.000437450  -2.53455e-05   2.06456e-05   2.59321e-06       0.00000       0.00000       0.00000       0.00000       0.00000       0.00000       0.00000       0.00000       0.00000       0.00000       14.2859       18.4677       18.5817       18.8424       17.4656       15.3350       12.8243       9.76517       7.52242       5.34796       3.76602       2.48500       1.54127      0.895953      0.499982      0.256564      0.131242     0.0580776     0.0262485     0.0100894    0.00382197    0.00125018   0.000364212   8.96760e-05   1.90300e-05   2.64722e-06       0.00000       0.00000       0.00000       0.00000       0.00000       0.00000       0.00000       0.00000       0.00000       0.00000
  13  25 4236.6994    1.0813 11.8289 10.3923 -0.0023  0.1564   0.0126   0.4270    0.0494   0.0000   444.3672       30.3167       17.5678      -4.98748      -16.9118      -4.83212       7.67705      -2.70614       1.42544      -4.19424      -6.22207      0.134680      -3.73736       2.16713      0.455704     0.0105722     -0.148199      0.121538    -0.0617554    -0.0145255    0.00747614    0.00410632  -0.000296216  -5.74981e-06   7.87845e-06   6.15796e-07       0.00000       0.00000       0.00000       0.00000       0.00000       0.00000       0.00000       0.00000       0.00000       0.00000       18.2117       23.2955       24.4428       23.9096       22.3611       19.1535       16.6420       12.4225       9.98624       7.02011       4.79312       3.14091       1.97010       1.15354      0.642398      0.346381      0.167504     0.0794339     0.0330587     0.0138376    0.00504931    0.00167334   0.000475070   0.000116519   2.49204e-05   3.19607e-06       0.00000       0.00000       0.00000       0.00000       0.00000       0.00000       0.00000       0.00000       0.00000       0.00000
  13  26 4377.4214    0.8987 13.8896 10.3375 -0.0007  0.1930   0.0110   0.5412    0.0430   0.0000   441.2005      -69.2165       57.6671       52.1270      -6.27186       27.0137      -13.7577       6.17257       18.4314       5.17964       9.43992      -1.82100     -0.569011      0.489812     0.0347521     -0.149199     0.0961152     -0.231224     0.0384835     0.0188732    -0.0100938    0.00192015   0.000127501   0.000167695  -4.61329e-05  -2.50517e-06       0.00000       0.00000       0.00000       0.00000       0.00000       0.00000       0.00000       0.00000       0.00000       0.00000       22.0557       29.3410       29.3801       30.0708       27.0010       24.3111       19.8166       16.1282       12.0123       8.74291       6.01187       3.86739       2.46876       1.43389      0.806299      0.428865      0.213553     0.0980189     0.0428204     0.0171839    0.00626511    0.00203283   0.000610226   0.000150538   2.96772e-05   4.38973e-06       0.00000       0.00000       0.00000       0.00000       0.00000       0.00000       0.00000       0.00000       0.00000       0.00000
  13  27 4519.5212    0.7188 15.4699 10.2265 -0.0028  0.2388   0.0094   0.6531    0.0393   0.0000   508.3697       35.1169      -65.5630       17.5031       33.0380      0.187803      -46.2206       2.76349       27.2300     -0.884785      -10.1451      -1.19080       3.23732       1.11520      -1.29072     -0.804960    -0.0749664    0.00351598    -0.0311344     0.0247460    0.00343753  -0.000174108   0.000265584   0.000236521  -2.64832e-05  -2.11165e-06       0.00000       0.00000       0.00000       0.00000       0.00000       0.00000       0.00000       0.00000       0.00000       0.00000       27.5150       35.2529       36.8432       35.8805       33.8497       29.5522       24.6860       19.6971       15.0484       10.6205       7.52524       4.94803       3.09958       1.81269       1.02043      0.537427      0.279916      0.123239     0.0563519     0.0214132    0.00801606    0.00262712   0.000768772   0.000185066   3.70179e-05   4.96516e-06       0.00000       0.00000       0.00000       0.00000       0.00000       0.00000       0.00000       0.00000       0.00000       0.00000
  14  10 2162.5331    0.8111  0.6433 10.4433 -0.0117  0.0267   0.0261   0.0588    0.0922   0.0000   441.5505       2.63834       10.4197     -0.103304      -8.89982       2.66613       1.27543      -3.62439      0.196712      -1.80930      0.526587      0.145370     0.0647944     -0.386219   -0.00802962      0.200430    -0.0526171   -0.00399972    0.00289420   9.11483e-05   2.98013e-05  -0.000519081   0.000265806  -0.000160968  -6.94803e-07   1.10376e-05  -1.74856e-06   1.50505e-07       0.00000       0.00000       0.00000       0.00000       0.00000       0.00000       0.00000       0.00000       2.67895       3.71723       3.85048       3.77856       3.67350       2.95561       2.68755       1.91339       1.56548       1.13656      0.772387      0.557103      0.329200      0.232809      0.115362     0.0752454     0.0370043     0.0185936    0.00871666    0.00370170    0.00164235   0.000630241   0.000208506   7.78620e-05   1.79428e-05   5.15989e-06   1.08037e-06   1.30710e-07       0.00000       0.00000       0.00000       0.00000       0.00000       0.00000       0.00000       0.00000
  14  11 2305.7185    1.1788  0.7536 10.8694 -0.0060  0.0276   0.0357   0.0660    0.1043   0.0000   429.9415      -8.02981       13.8249       5.96037     -0.965092      -4.40861      -2.94218      -2.90028      0.408504    0.00946080      -1.13117      0.120188       1.07691     0.0824129     -0.128760    -0.0568242    -0.0566742   -0.00623719    0.00383722    0.00306590  -0.000234056  -0.000309997  -0.000388239  -4.35609e-05   4.46523e-05  -9.94591e-07  -6.98475e-07   2.92444e-08       0.00000       0.00000       0.00000       0.00000       0.00000       0.00000       0.00000       0.00000       3.00104       3.77440       4.32972       3.91352       3.92598       3.20142       2.78020       2.26533       1.66708       1.17462      0.893087      0.615637      0.359165      0.240852      0.139740     0.0668137     0.0436762     0.0201088    0.00906077    0.00477386    0.00186710   0.000590306   0.000246278   7.97581e-05   2.18028e-05   5.37205e-06   9.98228e-07   1.11433e-07       0.00000       0.00000       0.00000       0.00000       0.00000       0.00000       0.00000       0.00000
  14  12 2446.7166    1.5737  0.8609 11.3673 -0.0090  0.0274   0.0437   0.0660    0.1240   0.0000   438.5481      0.719335       11.4080       3.81147      -3.44071      -3.41240       3.65016       3.80339     -0.820139      -2.29976     -0.117614      0.795131     -0.289110     -0.415647      0.405934    -0.0799059    -0.0408767    -0.0125948     0.0227328   -0.00441515   -0.00302809  -0.000111602   0.000382017   1.17023e-05  -3.68023e-05   1.73189e-06  -8.96600e-08  -3.37765e-07       0.00000       0.00000       0.00000       0.00000       0.00000       0.00000       0.00000       0.00000       3.01646       3.72157       3.77302       3.92853       3.54147       3.22783       2.80620       2.27167       1.70340       1.33609      0.903796      0.620566      0.405790      0.237430      0.151257     0.0756717     0.0437142     0.0202335     0.0101491    0.00434611    0.00187338   0.000654999   0.000256979   6.91427e-05   2.06505e-05   5.02220e-06   9.56680e-07   1.41444e-07       0.00000       0.00000       0.00000       0.00000       0.00000       0.00000       0.00000       0.00000
  14  13 2587.3127    1.9415  0.7978 12.1332 -0.0024  0.0270   0.0576   0.0673    0.1086   0.0000   442.2052       3.53393       7.00304      -3.65556       7.35648      -1.54574      -2.55013      -4.24648       2.99673      0.655980      0.255725     -0.856933    -0.0762710    -0.0231774     -0.318180     0.0144697     0.0676429    -0.0232948   -0.00516338    0.00215375    0.00125676   0.000592667  -0.000561402  -4.06179e-05   1.28415e-06  -9.98092e-06  -1.68263e-07   1.21869e-07       0.00000       0.00000       0.00000       0.00000       0.00000       0.00000       0.00000       0.00000       3.19055       4.06818       4.18410       4.22252       3.93634       3.36663       2.83760       2.29103       1.71111       1.25144      0.854414      0.635621      0.385643      0.244510      0.133535     0.0784602     0.0399224     0.0207341     0.0101338    0.00409507    0.00171102   0.000652478   0.000219904   7.44376e-05   1.84545e-05   5.09883e-06   9.55999e-07   1.31122e-07       0.00000       0.00000       0.00000       0.00000       0.00000       0.00000       0.00000       0.00000
  14  14 2728.2143    2.6293  0.8899 12.2332 -0.0006  0.0355   0.0716   0.0726    0.1535   0.0000   437.7192       11.1583       9.58683       9.55660      -1.65655      -2.17855       3.75398     -0.434033     -0.408601      -1.68847   -0.00689619      0.218754    0.00159368      0.222149      0.180763    -0.0639995     0.0118665    0.00445398     0.0203900    0.00540955  -0.000515078  -1.03106e-05   0.000465185   2.81291e-05  -1.52491e-05  -3.58655e-06   1.25178e-06   2.56159e-08       0.00000       0.00000       0.00000       0.00000       0.00000       0.00000       0.00000       0.00000       4.02368       4.06368       5.47376       5.20359       4.02676       4.59314       3.89882       2.59723       1.96038       1.82457       1.17862      0.697157      0.602973      0.367526      0.164466      0.100041     0.0658667     0.0288860     0.0103677    0.00547664    0.00302275    0.00118416   0.000367382   9.98481e-05   2.76027e-05   5.55851e-06   9.72331e-07   1.39787e-07       0.00000       0.00000       0.00000       0.00000       0.00000       0.00000       0.00000       0.00000
  14  15 2869.2633    3.2238  0.8131 12.7471 -0.0100  0.0281   0.0931   0.0688    0.1579   0.0000   438.0419       10.7658       8.69416       3.64100     -0.115197      -1.43003      -1.81269       1.12491      -1.38188      -1.34887     0.0265745      0.583512      0.396752      0.193177      0.188980     0.0856016    -0.0151097    -0.0241451    0.00832294    0.00263854   -0.00424109   0.000147740  -0.000172255   7.18149e-05   2.97931e-05   1.97976e-06   1.87318e-07   2.81507e-08       0.00000       0.00000       0.00000       0.00000       0.00000       0.00000       0.00000       0.00000       3.00725       4.06431       3.91676       4.17154       3.69147       3.32563       2.97013       2.13458       1.88054       1.28564      0.932888      0.582726      0.408470      0.241242      0.138763     0.0788333     0.0412904     0.0220644    0.00853679    0.00449394    0.00164963   0.000731131   0.000238344   7.44269e-05   2.12545e-05   4.61925e-06   1.15285e-06   1.53924e-07       0.00000       0.00000       0.00000       0.00000       0.00000       0.00000       0.00000       0.00000
  14  16 3010.2056    3.8006  0.7498 13.3749 -0.0106  0.0263   0.1221   0.0615    0.1270   0.0000   433.0951       17.0394       18.4281     -0.510306      -6.37171       1.35736      -4.15562      -3.98429     -0.944571      -1.47258     -0.430370      -1.17475     -0.314321      0.254497      0.203560    -0.0511758    -0.0460104     0.0364310    0.00798275    0.00630311    0.00297257   0.000650313  -0.000208446   4.44858e-05  -1.67619e-05  -3.75574e-06   8.46588e-07   8.74093e-08       0.00000       0.00000       0.00000       0.00000       0.00000       0.00000       0.00000       0.00000       3.05129       3.86604       4.11682       4.17274       3.84507       3.10688       2.65246       2.27408       1.68707       1.18921      0.786538      0.592226      0.367047      0.209074      0.130251     0.0665614     0.0406935     0.0214536    0.00976246    0.00432551    0.00166515   0.000576495   0.000232705   6.48364e-05   1.87853e-05   4.82783e-06   8.91295e-07   1.21989e-07       0.00000       0.00000       0.00000       0.00000       0.00000       0.00000       0.00000       0.00000
  14  17 3150.5962    3.7432  0.9028 13.6524 -0.0014  0.0310   0.1129   0.0738    0.1191   0.0000   436.1096       9.90695       18.7684       4.07020      -4.39815       6.33748       1.48609       6.47859       1.12719      -1.73219      -1.23885    -0.0142549     0.0921640     -0.227391    -0.0730220    -0.0744298    -0.0726426    -0.0108880     0.0173069    0.00744953    0.00111610  -0.000157755   9.00757e-05   0.000111068   9.17101e-06  -3.66484e-06   1.72413e-06  -2.02452e-07       0.00000       0.00000       0.00000       0.00000       0.00000       0.00000       0.00000       0.00000       3.75622       4.57029       5.12507       5.30663       4.43752       3.90233       3.40062       2.53105       1.89007       1.49000      0.967078      0.619918      0.427921      0.261782      0.144854     0.0827479     0.0485499     0.0225184     0.0103874    0.00464404    0.00216238   0.000809510   0.000275572   7.71212e-05   2.03185e-05   4.91379e-06   9.80831e-07   1.39986e-07       0.00000       0.00000       0.00000       0.00000       0.00000       0.00000       0.00000       0.00000
  14  18 3290.8503    3.5993  1.2695 13.4789 -0.0076  0.0400   0.0910   0.0944    0.1134   0.0000   440.1063       13.7164       17.8115       5.33497     0.0982875       8.92318      -1.64875      -2.39880      -2.46888       2.51843       2.21602      0.270299      0.627084     -0.357939     -0.143368     -0.192665     -0.132950    0.00400910    -0.0105510   -0.00314992   0.000639501  -0.000328281   0.000158406  -1.51200e-05   3.90924e-05  -1.61714e-06   1.46577e-06  -1.85161e-07       0.00000       0.00000       0.00000       0.00000       0.00000       0.00000       0.00000       0.00000       4.56607       6.36497       6.30449       6.76732       5.59478       5.25796       4.05849       3.34632       2.52985       1.97620       1.22715      0.852243      0.524152      0.359933      0.179602      0.120598     0.0578131     0.0333736     0.0115426    0.00683947    0.00229380    0.00111734   0.000312277   0.000117960   2.73133e-05   7.44923e-06   1.33046e-06   2.35801e-07       0.00000       0.00000       0.00000       0.00000       0.00000       0.00000       0.00000       0.00000
  14  19 3431.5094    3.0805  2.0016 12.6560 -0.0056  0.0450   0.0586   0.1114    0.0928   0.0000   435.1655       26.7271       9.27086       1.35649      -1.84750      -8.87209      -3.92604     -0.812477      -1.83207      0.853644      -1.53361      -1.83223      -1.17447      0.118225      0.336173     0.0348096   -0.00389802    0.00401346    0.00122028    0.00182631  -0.000852153   -0.00116354  -0.000255132   5.39329e-05  -9.16503e-06  -2.85285e-06   2.96868e-07  -9.41102e-08       0.00000       0.00000       0.00000       0.00000       0.00000       0.00000       0.00000       0.00000       4.88632       6.61070       6.50806       6.72274       6.17104       5.59230       4.60434       3.81366       2.81743       2.09676       1.47934       1.05377      0.651407      0.415517      0.231158      0.127131     0.0699501     0.0339365     0.0161366    0.00714527    0.00302330    0.00108630   0.000389228   0.000128779   3.49900e-05   9.04298e-06   1.71066e-06   2.52231e-07       0.00000       0.00000       0.00000       0.00000       0.00000       0.00000       0.00000       0.00000
  14  20 3572.2653    2.4500  2.9967 11.9653 -0.0027  0.0547   0.0388   0.1421    0.0740   0.0000   441.3907       20.4187       23.3971      -6.72985     -0.132791       3.32035      -11.3798      -8.08172       1.65081       3.67884      -1.81266      0.417080       1.13418     -0.424413     -0.206476     -0.158658     0.0750197     0.0359753    -0.0162762    0.00530233  -0.000834495   -0.00100568  -0.000683057  -7.92030e-05   9.48283e-06   5.16240e-06   1.20685e-06  -1.46100e-07       0.00000       0.00000       0.00000       0.00000       0.00000       0.00000       0.00000       0.00000       6.08400       7.73591       8.06968       8.25364       7.46320       6.76433       5.66202       4.47113       3.44199       2.44799       1.80836       1.21405      0.825216      0.490743      0.275115      0.160960     0.0824194     0.0433050     0.0199912    0.00883693    0.00359497    0.00145628   0.000472268   0.000153987   4.34208e-05   9.80107e-06   2.01262e-06   2.79530e-07       0.00000       0.00000       0.00000       0.00000       0.00000       0.00000       0.00000       0.00000
  14  21 3713.0409    2.0933  4.2660 11.3285 -0.0047  0.0649   0.0282   0.1700    0.0689   0.0000   456.0658       24.6587       11.3634       17.5530      -23.1207      -9.82997      -11.3727       15.2257      -2.02110      -1.25370      -2.07715       2.27424     -0.824306      0.886662      0.122424      0.264732     0.0813833      0.101843    -0.0148392    0.00966345   -0.00143223  -0.000889175  -0.000689468   6.46071e-05   5.06828e-05  -5.11366e-06  -5.79362e-06   5.97806e-08       0.00000       0.00000       0.00000       0.00000       0.00000       0.00000       0.00000       0.00000       7.16471       9.15887       9.41163       9.56259       8.72759       8.07743       6.60701       5.40412       4.20382       3.09530       2.14734       1.50947      0.922407      0.592281      0.340049      0.194938     0.0979223     0.0513210     0.0232221     0.0106939    0.00414058    0.00166824   0.000575017   0.000193091   5.01766e-05   1.25826e-05   2.39945e-06   3.42266e-07       0.00000       0.00000       0.00000       0.00000       0.00000       0.00000       0.00000       0.00000
  14  22 3854.2923    1.7383  6.1899 10.9338  0.0006  0.0849   0.0203   0.2194    0.0574   0.0000   451.2682       23.1708       5.09155       33.5487       14.6947      -1.37090       1.42096      -3.30565       9.83588      -2.76143      -4.32194     -0.448257      0.501237       1.37101     -0.226196   -0.00795959     0.0681649     -0.116524    -0.0560492    -0.0134231   0.000255963    0.00160197  -0.000110822  -0.000100704   2.99691e-05  -2.39621e-05  -1.67410e-06  -9.53776e-08       0.00000       0.00000       0.00000       0.00000       0.00000       0.00000       0.00000       0.00000       9.53240       12.5833       12.7015       12.5529       11.8920       10.5513       8.88383       7.17079       5.47338       4.11680       2.85065       1.96193       1.22331      0.759134      0.452517      0.246633      0.127371     0.0632809     0.0300845     0.0133102    0.00542870    0.00208048   0.000749694   0.000238588   6.65276e-05   1.68866e-05   3.24779e-06   4.41745e-07       0.00000       0.00000       0.00000       0.00000       0.00000       0.00000       0.00000       0.00000
  14  23 3995.2560    1.4621  7.9648 10.7161 -0.0033  0.1008   0.0166   0.2771    0.0523   0.0000   457.0866       5.37328       20.5142       25.4492      -11.7750       9.44683       9.22323       13.3332      -5.93255      -1.37898      -3.29576      -2.97043       2.67161     -0.524524      0.545430     -0.336431    -0.0957380     0.0344267     0.0225041   -0.00782057    0.00663234   -0.00269521  -0.000894279  -0.000439582   7.80258e-05   2.70159e-05  -3.41945e-06   5.50568e-07       0.00000       0.00000       0.00000       0.00000       0.00000       0.00000       0.00000       0.00000       11.4481       14.9705       15.4082       15.5716       14.1790       12.5888       10.6207       8.51049       6.60465       4.88530       3.43341       2.21637       1.48317      0.907255      0.522099      0.293504      0.160935     0.0780117     0.0365087     0.0159673    0.00692937    0.00260722   0.000904695   0.000282419   8.12270e-05   1.91742e-05   3.83675e-06   5.24597e-07       0.00000       0.00000       0.00000       0.00000       0.00000       0.00000       0.00000       0.00000
  14  24 4136.5922    1.1916  9.3695 10.6064 -0.0016  0.1183   0.0138   0.3489    0.0461   0.0000   414.4778       22.6262       27.0964      -3.10857       36.5985       3.98447       18.1010      -12.6342       12.7174      -2.44525      -1.42731     -0.518010       1.65649     -0.150405     -0.169876      0.796393   -0.00778259    -0.0263503    -0.0453143    -0.0169107   -0.00551261   0.000564145    0.00113381   2.36362e-05  -0.000132995  -9.63041e-06   2.40213e-06  -5.06220e-07       0.00000       0.00000       0.00000       0.00000       0.00000       0.00000       0.00000       0.00000       13.1861       16.8198       17.9020       17.5466       16.8644       14.3867       12.1912       9.91135       7.62412       5.69327       3.98218       2.66997       1.69586       1.06740      0.641164      0.357870      0.188627     0.0933366     0.0449669     0.0195843    0.00817412    0.00305151    0.00108373   0.000344906   9.77499e-05   2.39809e-05   4.54355e-06   5.76467e-07       0.00000       0.00000       0.00000       0.00000       0.00000       0.00000       0.00000       0.00000
  14  26 4419.7142    0.8283 14.2144 10.2609 -0.0028  0.1963   0.0098   0.5574    0.0394   0.0000   475.1383       35.0302       23.4998       10.5098      -15.2704       5.17598       31.9460      -1.89230      -22.6219       13.1781      -7.95443      -10.3043      -3.45635      -1.30216     -0.282516      -1.27141    -0.0127554      0.166117     -0.136650     0.0185112    0.00365784   -0.00166774   -0.00229997   0.000514638   3.90792e-06  -4.63662e-05  -2.77796e-06   1.35088e-07       0.00000       0.00000       0.00000       0.00000       0.00000       0.00000       0.00000       0.00000       21.5080       27.5566       29.0668       28.8303       27.2827       23.7313       20.0869       16.8717       12.8483       9.50136       6.64920       4.69387       2.96317       1.86762       1.08233      0.609306      0.333873      0.170873     0.0788657     0.0361601     0.0144394    0.00546570    0.00191772   0.000614911   0.000167532   4.11453e-05   7.51708e-06   9.93387e-07       0.00000       0.00000       0.00000       0.00000       0.00000       0.00000       0.00000       0.00000
  15  10 2195.8058    0.9282  0.6490 10.7220 -0.0017  0.0244   0.0289   0.0541    0.0842   0.0000   439.8840       1.55533       10.5087      -2.25339      -1.88041      0.520294      -3.78294     -0.130555      0.383046      0.845388    0.00917942     -0.552115      0.318382      0.270813    -0.0647811    -0.0164648    -0.0961239    -0.0445929    -0.0208698   -0.00220757   -0.00173629   0.000327872   0.000220966  -0.000196022  -1.11171e-05  -3.04388e-06   8.95711e-07  -1.69311e-06   4.54440e-07   2.45858e-10       0.00000       0.00000       0.00000       0.00000       0.00000       0.00000       2.84772       3.30744       3.45506       3.61213       3.53159       3.14456       2.49315       1.92307       1.65862       1.24448      0.899000      0.592176      0.399908      0.249305      0.169580      0.104577     0.0569946     0.0303019     0.0145137    0.00669895    0.00289806    0.00116145   0.000441343   0.000178797   5.74332e-05   1.71728e-05   4.62733e-06   9.74692e-07   1.95243e-07   2.43086e-08       0.00000       0.00000       0.00000       0.00000       0.00000       0.00000
  15  11 2339.5116    1.2195  0.7393 11.1433 -0.0076  0.0279   0.0377   0.0622    0.1044   0.0000   438.8563      0.368001       7.70292      -1.18732       1.00122       5.13555       1.85984      -5.48743      -1.10380     -0.120623      0.732393     -0.316019      0.943744     -0.473608     0.0172179     0.0710438    -0.0611622    -0.0613899    0.00689096    0.00523934   -0.00293051   -0.00268020  -0.000406283  -1.40299e-05   1.55136e-05   5.56696e-06  -8.53985e-06  -2.04117e-08  -2.27516e-07   3.55117e-08       0.00000       0.00000       0.00000       0.00000       0.00000       0.00000       2.92686       3.69382       3.47465       4.07531       3.81162       3.39768       2.92305       2.13046       1.91477       1.26554       1.13099      0.632102      0.495478      0.296566      0.193051      0.112435     0.0615663     0.0354318     0.0149054    0.00818068    0.00302674    0.00160775   0.000499630   0.000226084   6.36662e-05   2.02678e-05   6.26625e-06   1.03656e-06   2.86199e-07   3.66577e-08       0.00000       0.00000       0.00000       0.00000       0.00000       0.00000
  15  12 2481.0317    1.6227  0.9631 11.4492 -0.0031  0.0285   0.0409   0.0713    0.1165   0.0000   436.2481       1.03989       9.03353      -1.99175      0.978622      0.227929      -1.36693      0.613829      -2.88876     -0.913541       1.15814      0.743048      0.143802      0.394903     0.0945180     -0.142561      0.138007     0.0168955    -0.0100640   0.000109885  -0.000197282   -0.00174138  -0.000285844   0.000377219   3.66526e-05  -4.09323e-05  -4.10044e-06   8.58819e-07   2.36876e-07  -8.13050e-08       0.00000       0.00000       0.00000       0.00000       0.00000       0.00000       3.16208       4.12807       4.18787       4.27710       3.86900       3.51471       2.90679       2.47527       1.94898       1.49094       1.07171      0.705772      0.458065      0.301184      0.184368      0.108252     0.0609808     0.0342638     0.0159951    0.00743537    0.00357115    0.00150193   0.000571811   0.000216005   6.88293e-05   2.17135e-05   5.85584e-06   1.31187e-06   2.36847e-07   3.48504e-08       0.00000       0.00000       0.00000       0.00000       0.00000       0.00000
  15  13 2622.4453    2.1356  0.8183 12.1884 -0.0067  0.0266   0.0631   0.0688    0.1091   0.0000   433.7457       6.83394       8.21517      -6.51681      -4.14454       2.61355       5.08930       1.59660       2.29065      0.778625     -0.152724    -0.0692382      0.360109     -0.595713     0.0558104    0.00327315     0.0877377    -0.0507896     0.0214778    0.00617239   -0.00415894   0.000188734   0.000117866   0.000124310  -0.000107242  -7.51218e-06   5.59146e-06   4.34051e-07  -2.45730e-07   3.23572e-08       0.00000       0.00000       0.00000       0.00000       0.00000       0.00000       2.74597       3.70360       3.68584       3.70837       3.67164       3.09782       2.68754       2.22576       1.72381       1.34964      0.939752      0.669565      0.409908      0.282970      0.169707      0.103740     0.0564701     0.0305156     0.0143180    0.00749080    0.00292723    0.00142412   0.000481966   0.000192052   6.25744e-05   2.07941e-05   5.40001e-06   1.40827e-06   2.50503e-07   3.38195e-08       0.00000       0.00000       0.00000       0.00000       0.00000       0.00000
  15  14 2764.1838    2.7158  0.8450 12.5540 -0.0135  0.0286   0.0777   0.0650    0.1270   0.0000   432.2953       3.35348       7.53153      -3.26362       1.10903      -3.63635     -0.786607      -1.35802     -0.375284      0.325294     -0.683074     -0.216725      -1.65202     -0.367333     0.0602933      0.152421     0.0591653     0.0277347   -0.00370680     0.0102813   -0.00291163  -0.000674328  -9.22598e-05  -8.41608e-05   0.000110643   9.94192e-06  -5.95913e-06  -1.85507e-06  -6.24323e-08   2.45598e-08       0.00000       0.00000       0.00000       0.00000       0.00000       0.00000       3.26402       3.98594       4.56016       4.71992       3.91582       3.70974       3.12699       2.43975       1.61964       1.38592      0.998744      0.657165      0.467732      0.323786      0.174904     0.0979616     0.0580360     0.0335677     0.0145860    0.00693130    0.00337301    0.00169561   0.000643139   0.000227563   6.71407e-05   2.10315e-05   5.11734e-06   1.22094e-06   1.93455e-07   3.19562e-08       0.00000       0.00000       0.00000       0.00000       0.00000       0.00000
  15  15 2905.8004    3.3233  0.7387 13.0962 -0.0091  0.0385   0.0955   0.0607    0.1232   0.0000   439.3193       10.2007       18.5027       10.7872       1.23408      -2.09500       5.79394      0.107811       2.33783     -0.506499     -0.359467     -0.546293     -0.161906      0.145099     0.0180844    -0.0314826    -0.0144066    0.00190000   -0.00395212    -0.0135738   -0.00234925  -0.000222455   0.000415912  -0.000149393   2.46611e-05   2.98585e-05   6.66552e-07  -1.46457e-06  -6.02229e-08   6.11657e-08       0.00000       0.00000       0.00000       0.00000       0.00000       0.00000       4.88576       4.87655       4.48940       5.62678       6.22359       5.23217       3.50846       2.51658       2.61369       2.21479       1.56134      0.814802      0.442868      0.368520      0.286271      0.199557      0.110930     0.0515200     0.0238734     0.0104486    0.00416705    0.00163847   0.000620724   0.000201167   6.35098e-05   2.32210e-05   6.03494e-06   1.28078e-06   2.79473e-07   3.10228e-08       0.00000       0.00000       0.00000       0.00000       0.00000       0.00000
  15  16 3047.1500    3.8336  0.9908 13.0634 -0.0025  0.0297   0.0990   0.0724    0.1714   0.0000   441.8805       7.01375       3.75929       3.69015       5.34185      -4.72550      0.100935      -4.72801       2.99288      0.434640     -0.196575     -0.891426     -0.255371     -0.195337      0.233380    -0.0378416    -0.0152369    -0.0204475     0.0266343   -0.00165886   -0.00607667  -0.000902029   0.000112127  -7.68349e-05  -7.42228e-05  -6.82852e-06  -8.99734e-06  -1.16740e-06   3.74469e-07  -3.63954e-09       0.00000       0.00000       0.00000       0.00000       0.00000       0.00000       3.25504       3.94875       4.27211       4.51852       3.81512       3.61039       3.22005       2.43859       1.78635       1.47022       1.08067      0.683212      0.500944      0.334710      0.195304      0.102067     0.0636257     0.0350923     0.0164378    0.00700822    0.00361872    0.00166285   0.000682374   0.000233550   7.33293e-05   2.05243e-05   5.73051e-06   1.23740e-06   2.42872e-07   3.47851e-08       0.00000       0.00000       0.00000       0.00000       0.00000       0.00000
  15  17 3188.1431    3.6896  0.9730 13.6723 -0.0256  0.0344   0.1044   0.0762    0.1345   0.0000   445.0152       1.74418       9.49975       6.78620     -0.351403      -2.67467       1.92990      -1.40783      -2.74201     -0.820076      -1.03104      -1.50358      0.418559      0.522983     -0.238255      0.385574     0.0323249   -0.00294977    -0.0282572     0.0105701    0.00625258   -0.00284975   0.000224164  -0.000369349   2.27262e-05   1.29129e-05  -2.44062e-06  -1.91413e-06   3.47310e-07   6.31587e-10       0.00000       0.00000       0.00000       0.00000       0.00000       0.00000       3.74224       4.31079       4.50484       5.14732       4.31518       3.67649       3.49239       3.14806       2.28220       1.55186       1.36383      0.922565      0.572918      0.336488      0.239166      0.144168     0.0740669     0.0348506     0.0205300     0.0108076    0.00512408    0.00210122   0.000756509   0.000242568   8.26924e-05   2.33530e-05   7.09408e-06   1.39244e-06   2.90538e-07   4.13661e-08       0.00000       0.00000       0.00000       0.00000       0.00000       0.00000
  15  18 3328.8623    3.3852  1.4215 13.1996  0.0057  0.0408   0.0788   0.0935    0.1182   0.0000   446.5966       6.38282       18.3492       4.74660      -3.35688       8.47948      -6.15067      -2.34477       2.70039      -3.40706       1.41086     -0.495511       1.47741      0.508705    -0.0395560     -0.138282     0.0285207     0.0520790   -0.00189605    -0.0171417    0.00364824   -0.00168299   -0.00141243   0.000554155   0.000227205   2.10477e-05  -8.42221e-06   8.11206e-07   6.53720e-08  -6.56092e-08       0.00000       0.00000       0.00000       0.00000       0.00000       0.00000       4.79711       5.93901       5.78907       5.34648       5.20760       4.88077       4.46476       3.79504       3.03729       2.26038       1.65167       1.15372      0.756045      0.483550      0.263420      0.156245     0.0796620     0.0448666     0.0220868    0.00994538    0.00480437    0.00181988   0.000772001   0.000280565   8.91420e-05   3.06124e-05   7.53609e-06   1.84728e-06   3.44089e-07   4.30338e-08       0.00000       0.00000       0.00000       0.00000       0.00000       0.00000
  15  19 3469.9994    2.8834  2.2602 12.4346 -0.0080  0.0464   0.0508   0.1104    0.0916   0.0000   433.4248       14.8977       13.0239      0.207365       10.1283       6.24738       4.44835      -9.59931       2.00360      -1.82364      0.922303      -2.41411      -1.05171     0.0910173      0.198173    -0.0443927     -0.132910   0.000145298     0.0101209     0.0143277   -0.00505773   -0.00207262    0.00101985   0.000582588   0.000163391   6.89661e-06  -7.14029e-06   1.01310e-06  -8.64988e-08  -1.17059e-07       0.00000       0.00000       0.00000       0.00000       0.00000       0.00000       4.88605       5.84858       6.40696       6.59044       5.92551       5.47283       4.73661       3.83733       3.05850       2.23493       1.69505       1.15932      0.800777      0.508544      0.305944      0.182331      0.100907     0.0538518     0.0279401     0.0133100    0.00609894    0.00253664    0.00103597   0.000373602   0.000122049   3.72013e-05   9.83288e-06   2.08967e-06   4.08876e-07   5.35581e-08       0.00000       0.00000       0.00000       0.00000       0.00000       0.00000
  15  20 3611.3551    2.3999  3.4844 11.7842 -0.0024  0.0569   0.0342   0.1476    0.0729   0.0000   436.1988       5.09551       23.2828      0.729106      0.687286       2.01710       4.14752      -1.15913      -7.52993      -3.17338       1.20708     -0.300098      0.129340    -0.0135506      0.504412      0.412795    -0.0842384     -0.147099   -0.00469599    0.00925222    0.00825853   -0.00169298   0.000301474  -0.000270713   8.06641e-05  -3.10298e-05  -1.03699e-05  -1.42722e-06  -5.47194e-07  -7.53617e-08       0.00000       0.00000       0.00000       0.00000       0.00000       0.00000       5.64889       7.48714       7.85593       7.83513       7.55336       6.59884       5.74882       4.59138       3.83555       2.76157       2.07014       1.40912      0.935883      0.614106      0.368359      0.220464      0.120610     0.0675528     0.0328814     0.0154787    0.00723310    0.00299799    0.00118933   0.000447847   0.000148801   4.85333e-05   1.27740e-05   2.94936e-06   5.89023e-07   7.14608e-08       0.00000       0.00000       0.00000       0.00000       0.00000       0.00000
  15  21 3752.6609    2.0348  4.7272 11.2426  0.0007  0.0683   0.0254   0.1765    0.0649   0.0000   441.7002      -4.24490      0.837088       9.07759      -3.51236       5.15618       2.48425      -3.05779       3.91374      -3.92741      -3.08306      0.169177     -0.337125     -0.131444      0.485220    -0.0868458     -0.126470     0.0103897     0.0308588   -0.00620564   -0.00654314    0.00283539  -0.000282026  -8.62633e-05   0.000155696  -0.000133284  -2.54539e-05   4.87470e-06  -1.82971e-07   1.38316e-07       0.00000       0.00000       0.00000       0.00000       0.00000       0.00000       6.68612       8.92578       9.28801       9.37537       8.75306       7.86003       6.81876       5.71954       4.48325       3.37578       2.49705       1.68066       1.15646      0.729440      0.444203      0.257026      0.146503     0.0779403     0.0403026     0.0187060    0.00884700    0.00364675    0.00150733   0.000535892   0.000182556   5.61325e-05   1.58119e-05   3.60113e-06   6.87138e-07   9.01358e-08       0.00000       0.00000       0.00000       0.00000       0.00000       0.00000
  15  22 3894.1367    1.6787  6.7508 10.8672  0.0000  0.0853   0.0183   0.2274    0.0531   0.0000   438.9624       18.4036      -1.75440       6.57866       5.12753      -7.30952      -9.99834       4.65105      -6.53820      -4.11969     -0.318699       1.11458      0.229277     -0.862145     0.0985637      0.451866     0.0862005     -0.170296     0.0128809     0.0553160     0.0135868   -0.00265177    0.00123362   0.000268686   0.000422506   8.14769e-05   8.36127e-06   5.19757e-06  -1.68458e-06  -1.09210e-07       0.00000       0.00000       0.00000       0.00000       0.00000       0.00000       8.63038       10.8439       11.6391       11.7063       11.1533       9.89604       8.47414       7.16062       5.61593       4.31122       3.09699       2.16336       1.45873      0.925304      0.575415      0.344937      0.191366      0.103555     0.0524616     0.0257874     0.0113855    0.00488357    0.00190588   0.000712623   0.000233993   7.13155e-05   1.94041e-05   4.47510e-06   8.12332e-07   1.04696e-07       0.00000       0.00000       0.00000       0.00000       0.00000       0.00000
  15  23 4035.7268    1.3476  8.7926 10.7380 -0.0021  0.1098   0.0151   0.3006    0.0473   0.0000   450.0193       6.73881       24.7991       18.4638       5.61874      -4.26757      -1.41717      -19.0169       15.0373       1.61860      -1.17046       3.35351     -0.988821      -1.89634     -0.993329     0.0125553      0.211347     -0.143738    -0.0518071     0.0553719     0.0187671   0.000502640   -0.00177302   -0.00102559   6.72881e-05  -4.29420e-05  -4.42238e-06   2.94679e-06  -1.68618e-07  -7.62861e-08       0.00000       0.00000       0.00000       0.00000       0.00000       0.00000       11.7846       14.9817       16.0348       15.9553       15.0774       13.6104       11.4305       9.44480       7.26709       5.55545       3.98902       2.84522       1.88307       1.23658      0.738563      0.428742      0.242952      0.129548     0.0640235     0.0319359     0.0133957    0.00617911    0.00233317   0.000873934   0.000294638   9.12160e-05   2.42951e-05   5.71722e-06   1.00641e-06   1.31762e-07       0.00000       0.00000       0.00000       0.00000       0.00000       0.00000
  15  24 4177.3840    1.1438 10.6272 10.5081 -0.0028  0.1299   0.0124   0.3664    0.0445   0.0000   462.0800       3.41335      -10.5245      -4.03489      -5.11275      -2.94309      -10.6603      -4.52142      -8.00052      -8.22138       3.46962      -4.14008      -2.03173     -0.700967     -0.774604      0.622477     -0.717913  -0.000533700     0.0294090   -0.00341227    0.00265538   -0.00126429  -8.23868e-05   3.39404e-05   0.000410020   0.000116036  -1.63047e-05  -6.49485e-06  -5.95740e-07   1.73466e-08       0.00000       0.00000       0.00000       0.00000       0.00000       0.00000       12.9719       16.8219       17.8760       17.8820       17.1907       15.1723       13.2703       10.6927       8.58219       6.44192       4.75981       3.28692       2.25188       1.43997      0.874522      0.535677      0.290642      0.158282     0.0797391     0.0392454     0.0173347    0.00745583    0.00294788    0.00111058   0.000358698   0.000112923   3.02063e-05   6.93580e-06   1.32029e-06   1.61590e-07       0.00000       0.00000       0.00000       0.00000       0.00000       0.00000
  15  26 4461.4654    0.7842 15.9354 10.2673 -0.0031  0.2228   0.0083   0.5907    0.0347   0.0000   410.2409       9.10954      -16.3890      -42.4403       17.5456       29.1422      -37.6399      -4.63520       6.22446      -15.1789       3.71607      -4.27190       10.1263       3.29108      -2.70206       2.27256      0.659681     -0.356548     -0.217294    -0.0512208     0.0317293   -0.00143942    0.00306812  -0.000955257  -0.000101185  -5.88302e-05   7.98755e-05  -5.39248e-06   2.29660e-06   2.77641e-07       0.00000       0.00000       0.00000       0.00000       0.00000       0.00000       22.4674       29.1074       30.6146       30.8916       28.9985       26.0883       22.9375       18.9943       15.1170       11.3062       8.43913       5.91485       3.89697       2.60949       1.53946      0.945011      0.520403      0.281676      0.144382     0.0697510     0.0319473     0.0135415    0.00542735    0.00195351   0.000639227   0.000204384   5.21061e-05   1.20483e-05   2.23219e-06   2.82569e-07       0.00000       0.00000       0.00000       0.00000       0.00000       0.00000
  16   8 1933.1364    0.5081  0.4892 10.0449 -0.0072  0.0261   0.0185   0.0476    0.0635   0.0000   435.0484      -1.13073       10.3337       7.08934      -1.40419      -4.15930       1.86645      -3.12547     -0.110082       1.94060      -1.43038      0.262221       1.30890     0.0550433     -0.253037    -0.0874182    0.00947515    -0.0285050   -0.00325102    -0.0125419  -0.000306967    0.00195862  -0.000861003   0.000148387  -0.000154615  -4.94882e-05  -5.45032e-06  -1.26745e-06   2.57010e-06  -2.53375e-07  -8.91318e-08   1.56938e-08       0.00000       0.00000       0.00000       0.00000       2.51719       3.35850       3.29763       3.61580       3.35405       2.91860       2.58598       2.11334       1.88178       1.29289      0.993970      0.635861      0.546931      0.319885      0.207535      0.109334     0.0672413     0.0391404     0.0225220     0.0119967    0.00502055    0.00260379   0.000873258   0.000438589   0.000152629   5.76823e-05   1.86610e-05   4.95453e-06   1.53778e-06   2.77268e-07   6.58271e-08   8.17498e-09       0.00000       0.00000       0.00000       0.00000
  16  10 2228.3205    0.9695  0.6689 10.6520 -0.0120  0.0276   0.0296   0.0537    0.0982   0.0000   438.2721       3.33717       13.1298      -4.38971      -1.79989     -0.489656     -0.676722      -1.24050       1.97830     -0.695190      -1.41115     -0.156022     -0.186688     -0.789959     -0.132774     0.0317050      0.218711     0.0501186    -0.0572488    -0.0142158     0.0111831    0.00435717  -0.000831508  -0.000238154   1.65085e-05   8.30196e-05   4.66187e-05   8.95599e-06  -7.90467e-07  -3.16484e-07  -1.63169e-07  -3.27314e-10       0.00000       0.00000       0.00000       0.00000       2.52883       3.68585       3.54589       3.79303       3.32405       3.13753       2.73601       2.27078       1.93534       1.45106       1.06513      0.727625      0.537863      0.314686      0.227434      0.113207     0.0770997     0.0394682     0.0247154     0.0107147    0.00570795    0.00249310    0.00111947   0.000411876   0.000179509   5.94860e-05   2.24404e-05   5.11426e-06   1.68555e-06   3.38196e-07   7.23854e-08   1.00791e-08       0.00000       0.00000       0.00000       0.00000
  16  12 2514.8088    1.7463  0.8490 11.8485  0.0018  0.0304   0.0470   0.0664    0.0976   0.0000   435.8532       1.40585       13.6992       2.97779      -3.13860     -0.287564      0.930787      -4.93842      0.721438      -1.16551      -2.34855      0.646644      0.353826      0.259954      0.154270      0.170855     0.0428625    0.00193837     0.0140976     0.0143574  -0.000401298  -0.000462564    0.00199621  -0.000625596   0.000141230   1.46047e-05  -3.06450e-05  -2.99451e-06   1.56038e-06  -3.51520e-07  -2.35302e-08  -4.27997e-10       0.00000       0.00000       0.00000       0.00000       2.89307       3.69033       4.46831       4.06577       4.06816       3.47946       3.01392       2.43792       2.04371       1.38700       1.10140      0.850458      0.468941      0.374467      0.233443      0.125984     0.0891706     0.0432447     0.0236412     0.0130084    0.00607695    0.00286226    0.00126553   0.000565548   0.000184149   6.32354e-05   2.68492e-05   7.40877e-06   1.68442e-06   4.00898e-07   7.18798e-08   7.33483e-09       0.00000       0.00000       0.00000       0.00000
  16  13 2656.9371    2.2098  0.8858 12.1057 -0.0085  0.0342   0.0587   0.0640    0.1224   0.0000   437.6357       1.72925       11.0375     -0.554883      -1.77217       3.50031       4.96652      -1.63401      -1.95171     -0.299180       1.06034      0.517872     0.0443708     0.0632836    -0.0392035     -0.169902    -0.0312033     0.0151462    -0.0513710  -8.13680e-06     0.0131676   -0.00222295   -0.00199662  -0.000125374   4.02493e-06   0.000211122   6.75371e-06   2.29058e-06   1.27245e-07   8.01555e-07   1.12325e-08  -7.52940e-09       0.00000       0.00000       0.00000       0.00000       3.60839       3.43866       4.79358       4.92808       3.52336       3.62504       3.81096       2.82394       2.08672       1.92537       1.41835      0.857904      0.633725      0.467378      0.262728      0.150261     0.0961754     0.0539262     0.0298362     0.0149692    0.00692812    0.00311167    0.00160350   0.000746136   0.000281956   8.71059e-05   2.44089e-05   6.31492e-06   1.51322e-06   3.07775e-07   5.20107e-08   6.72017e-09       0.00000       0.00000       0.00000       0.00000
  16  14 2799.4885    2.8577  0.8346 12.4342 -0.0043  0.0245   0.0757   0.0631    0.1225   0.0000   436.8460       3.91118       19.5655     -0.178896      -1.16324      0.916287       2.29775      -2.05283      -1.60209      0.599058      -3.47083      0.236504   -0.00650181     -0.361980     -0.134776      0.191457      0.134716    0.00403950    0.00448712    0.00416429   -0.00838969   -0.00369191    0.00112335   0.000776548   0.000246957   3.83946e-06   1.40542e-05   5.00856e-06   8.39654e-07   6.78147e-09  -1.18540e-09  -7.32353e-09       0.00000       0.00000       0.00000       0.00000       2.50056       3.01128       3.26183       3.31871       2.88201       2.69928       2.48480       2.08592       1.74006       1.38933       1.00203      0.663891      0.490242      0.305139      0.187146      0.113722     0.0666817     0.0374394     0.0207922     0.0105917    0.00525159    0.00226634    0.00101854   0.000419018   0.000169923   5.74906e-05   1.73594e-05   4.87010e-06   1.32036e-06   2.79102e-07   5.08116e-08   6.78637e-09       0.00000       0.00000       0.00000       0.00000
  16  15 2941.7668    3.5058  0.8007 13.1183 -0.0047  0.0260   0.0947   0.0609    0.1142   0.0000   440.2198       9.18831       11.4344      -6.33004      -2.67565     -0.670439      -3.69835      -2.12077      0.391210      -1.70411      -1.24835     -0.421788      0.472848     0.0522612      0.136377     0.0366417     0.0156176     0.0274299   -0.00626517   -0.00803367   -0.00251558    0.00266285   0.000466594  -0.000392543   0.000191229  -2.97350e-05  -2.36056e-05  -1.04948e-05   1.20463e-07   6.33201e-07  -8.30731e-08  -2.17131e-09       0.00000       0.00000       0.00000       0.00000       2.63181       3.50643       3.82840       3.51948       3.64588       3.12516       2.84536       2.19316       1.75164       1.29226      0.945757      0.742386      0.464102      0.343008      0.207664      0.114174     0.0760500     0.0362130     0.0209335     0.0107007    0.00505200    0.00237534   0.000992010   0.000450776   0.000159814   5.13746e-05   2.12350e-05   5.82916e-06   1.41201e-06   3.65841e-07   6.45699e-08   6.78604e-09       0.00000       0.00000       0.00000       0.00000
  16  16 3083.5128    3.8205  0.8851 13.4059 -0.0025  0.0281   0.1025   0.0643    0.1314   0.0000   439.5458       6.89406       6.32641       4.43434      -2.05885     0.0670635      -2.77704      -1.50188     -0.652678     -0.247569     -0.166487      0.353287     -0.141371     -0.322331      0.118765     0.0379122     -0.133839    -0.0739396    -0.0197285     0.0279461   -0.00549759    0.00341325   0.000145570  -0.000859704   0.000165890  -8.09312e-05  -2.62469e-05   1.22281e-05  -8.34438e-07   2.92797e-07  -1.02018e-07   4.20965e-09       0.00000       0.00000       0.00000       0.00000       2.92247       3.39852       3.88074       3.70593       3.41517       3.32590       2.88224       2.32984       2.03229       1.53505       1.06542      0.810449      0.566169      0.352948      0.227694      0.138257     0.0775164     0.0446814     0.0242677     0.0124643    0.00611938    0.00263324    0.00117326   0.000441425   0.000187450   7.07455e-05   2.23241e-05   6.10024e-06   1.50113e-06   3.22976e-07   5.77495e-08   6.92823e-09       0.00000       0.00000       0.00000       0.00000
  16  17 3225.0386    3.6855  1.2969 13.0886 -0.0065  0.0323   0.0837   0.0837    0.1511   0.0000   441.5961       8.02907       12.1378       12.7840       10.9115       5.96960      -2.68134      -3.60052      -1.07513      -1.20279       2.41196      0.380712      0.435702      0.537332      0.111965     0.0768123    -0.0402815    -0.0206288     0.0218458   -0.00545742   -0.00955314    0.00322931    0.00182376  -7.34512e-05   0.000124389   7.24492e-05  -4.86811e-05  -8.16058e-06  -5.77285e-07   6.10210e-07   8.12315e-08   1.74788e-09       0.00000       0.00000       0.00000       0.00000       3.24263       4.08540       4.20313       4.35605       4.19364       3.72389       3.08575       2.83763       2.27025       1.73987       1.29424      0.890690      0.614776      0.424812      0.251195      0.155410     0.0920150     0.0527021     0.0290843     0.0148518    0.00709095    0.00318287    0.00135873   0.000550896   0.000206139   6.92733e-05   2.30453e-05   7.31841e-06   1.87271e-06   4.18433e-07   7.19463e-08   9.81252e-09       0.00000       0.00000       0.00000       0.00000
  16  18 3366.3726    3.2025  1.5920 13.1379 -0.0081  0.0386   0.0687   0.0988    0.1086   0.0000   441.1401       7.16864       10.5817      -6.77009      -1.30185       5.13077      -4.19178      -2.26870       4.07676       2.06397      -1.52594     -0.432628      -1.27195    -0.0840178      0.466120      0.151705     -0.127593     0.0513063     0.0382018    -0.0324428    0.00846411   -0.00400629   0.000162890  -8.75249e-05  -0.000223656  -2.00384e-05   1.42879e-06  -1.01700e-05  -1.23939e-06  -4.61423e-07  -2.47341e-08   1.52655e-08       0.00000       0.00000       0.00000       0.00000       3.94272       5.21048       5.40100       5.58151       4.97557       4.82114       4.01673       3.36716       2.60443       1.97922       1.45990       1.10641      0.745262      0.512421      0.310375      0.197572      0.105277     0.0627616     0.0318604     0.0166527    0.00819337    0.00372244    0.00167248   0.000656509   0.000253108   9.43868e-05   2.88067e-05   9.05868e-06   2.11768e-06   4.91547e-07   8.35547e-08   1.23920e-08       0.00000       0.00000       0.00000       0.00000
  16  19 3507.9795    2.7854  2.7014 12.0984 -0.0112  0.0484   0.0443   0.1207    0.0956   0.0000   439.2812      0.171187       4.84771     -0.237147      -1.67843       10.8258      -3.67863      -7.62265      -1.48845      -5.29461     0.0964847    -0.0727266      0.930471      -1.02143     0.0831141      0.230672     0.0892462    -0.0941524    -0.0285820     0.0219089    0.00793721   -0.00184670   -0.00447643    0.00140108  -0.000260527  -0.000196603   1.90215e-05  -9.44325e-06  -1.72970e-06   7.77496e-07  -8.42364e-08   5.20026e-09       0.00000       0.00000       0.00000       0.00000       4.76782       5.88827       6.06362       6.41035       6.18714       5.41904       4.84606       4.01360       3.32724       2.54151       1.89550       1.31882      0.939355      0.635650      0.380088      0.244795      0.139002     0.0793041     0.0443442     0.0216300     0.0108117    0.00474585    0.00209833   0.000813208   0.000334319   0.000109578   3.45785e-05   1.08301e-05   2.70414e-06   6.13474e-07   1.17527e-07   1.42377e-08       0.00000       0.00000       0.00000       0.00000
  16  20 3649.8392    2.3236  3.9540 11.4691 -0.0035  0.0581   0.0300   0.1508    0.0750   0.0000   435.5871       10.7583       20.2685       7.36199      -3.77542      -8.45103       7.00684      0.157153       1.03272    -0.0187649       2.70487      -2.10577       1.14489      0.462277     -0.752863    -0.0961527      0.303228    -0.0620657    -0.0783374    -0.0362087     0.0190037   -0.00557569   0.000221641   8.35911e-05   0.000251886  -0.000102653  -2.92338e-05   6.90393e-06  -1.24738e-06  -8.53728e-07   2.54537e-08   1.44685e-08       0.00000       0.00000       0.00000       0.00000       5.85056       7.28118       7.73623       7.65405       7.35247       6.84664       5.90766       4.97267       3.98199       3.11168       2.25721       1.65032       1.14092      0.761651      0.474377      0.284462      0.170581     0.0913829     0.0505914     0.0252450     0.0125161    0.00542801    0.00243704   0.000970614   0.000388768   0.000132031   4.48228e-05   1.27194e-05   3.32886e-06   7.58579e-07   1.30809e-07   1.65595e-08       0.00000       0.00000       0.00000       0.00000
  16  21 3791.6656    1.9042  5.4465 11.1069 -0.0011  0.0718   0.0219   0.1892    0.0599   0.0000   447.9842       25.7201       9.73334       1.43214      -10.0121      -6.65275       8.32243       4.49722       9.49203      -3.62917      -2.62155      -1.70642     -0.335590     -0.434726      0.276549    -0.0288079     0.0583001    -0.0385303     0.0282084    -0.0169988   -0.00738890    0.00374069   0.000795771  -0.000525594  -0.000277488   1.48064e-05  -9.54156e-05  -5.93958e-06  -2.97758e-06   2.68532e-08   3.08142e-08  -1.51176e-08       0.00000       0.00000       0.00000       0.00000       7.37593       9.14381       9.80021       9.69205       9.28852       8.26542       7.48264       6.21927       5.03635       3.91148       2.89569       1.99980       1.43272      0.937105      0.577104      0.352439      0.202919      0.115641     0.0617289     0.0320095     0.0150926    0.00702468    0.00295994    0.00126459   0.000476618   0.000168607   5.19448e-05   1.56718e-05   4.16018e-06   9.14894e-07   1.68338e-07   1.95926e-08       0.00000       0.00000       0.00000       0.00000
  16  22 3933.3762    1.5640  7.0599 10.8085 -0.0019  0.0871   0.0169   0.2365    0.0517   0.0000   433.1271       18.2668       5.39744       6.81620      -8.63580       5.21759      -17.6748      -15.6366       2.13391       2.06450      -1.18052      -1.63230      -3.37914      0.695274      -1.31926     -0.344327     0.0822021     -0.215358     0.0243553     0.0261313     0.0122932   -0.00249219   -0.00602270    0.00101042  -0.000707415  -0.000134343   5.45102e-05  -1.81602e-05  -1.83796e-06  -3.99865e-07   1.46244e-07   4.65333e-08       0.00000       0.00000       0.00000       0.00000       8.53766       10.8604       11.3795       11.6314       10.9857       10.0694       8.87328       7.43178       6.04991       4.62836       3.38579       2.49942       1.73277       1.14514      0.724612      0.437463      0.251101      0.144343     0.0769763     0.0398136     0.0189636    0.00894437    0.00375459    0.00155734   0.000584243   0.000214445   6.87674e-05   2.01303e-05   5.15730e-06   1.17263e-06   2.12077e-07   2.65092e-08       0.00000       0.00000       0.00000       0.00000
  16  24 4217.6486    1.0908 11.7763 10.4723 -0.0019  0.1429   0.0114   0.3955    0.0413   0.0000   448.3662       33.7269       30.1747       19.7588       12.5000       4.01412       24.4781      -7.61769      -4.27062      -1.81533       3.71493       1.72370       2.86916      -1.34429      0.445962      0.631025     0.0660805     -0.254937    -0.0106646    -0.0299547     0.0139642   0.000962054   -0.00650081    0.00477867    0.00181605  -0.000839169  -0.000272348  -1.04488e-05   7.40400e-06  -2.01360e-06  -4.88649e-07  -6.53564e-08       0.00000       0.00000       0.00000       0.00000       13.5398       17.9654       18.8243       19.3664       18.5262       16.3728       14.6737       12.0535       9.82245       7.58817       5.61190       4.04636       2.81604       1.89498       1.19261      0.730053      0.424103      0.247246      0.129801     0.0682186     0.0327746     0.0149192    0.00663779    0.00271725    0.00102329   0.000370146   0.000117215   3.50805e-05   9.03110e-06   2.05606e-06   3.73300e-07   4.50531e-08       0.00000       0.00000       0.00000       0.00000
  16  26 4502.7706    0.7444 16.1621 10.2502 -0.0014  0.2266   0.0078   0.5956    0.0325   0.0000   432.5748      -11.2233       55.2249      -48.2037      -9.52912       7.68669     -0.751501      -6.49874       26.8908    0.00169257      -3.17948     0.0827621       4.74559     -0.778464       3.23307       2.00925    -0.0625216    -0.0394817   0.000254513     0.0333630    0.00712955     0.0186414    0.00144758   0.000191373   0.000144204    0.00118969  -0.000164556  -5.68793e-05   3.54258e-05  -1.22724e-06  -7.01918e-07   9.65456e-08       0.00000       0.00000       0.00000       0.00000       20.9545       27.2344       29.7891       28.7184       28.8280       25.7303       22.2534       19.0797       15.4478       11.9841       9.04490       6.41249       4.47174       3.03260       1.90207       1.19574      0.704663      0.399459      0.219786      0.111396     0.0550911     0.0251518     0.0110683    0.00447883    0.00175165   0.000603446   0.000196937   5.94716e-05   1.52275e-05   3.32321e-06   5.75511e-07   6.74834e-08       0.00000       0.00000       0.00000       0.00000
  17   9 2112.9793    0.7869  0.5397 10.3962 -0.0059  0.0290   0.0259   0.0493    0.0749   0.0000   438.4449       5.32285       8.89115      -2.89484       2.56094      -1.26602      -2.65833      -1.02144       1.39734      0.160671      0.534808      0.126981      0.459054     -0.380056     -0.343591    -0.0711347     0.0402584    -0.0752000    -0.0155850   -0.00428223   -0.00609142    0.00447842   0.000602859   -0.00113580   0.000100066   0.000118372   3.29581e-05  -3.23986e-05   2.13732e-06   2.56749e-06   8.99835e-08  -8.75302e-08   3.10545e-08   3.11389e-09       0.00000       0.00000       2.60826       2.57905       3.84899       3.74352       2.65119       3.49188       2.85784       1.67843       2.00842       1.64902      0.908072      0.845320      0.633404      0.316356      0.239974      0.193897     0.0890352     0.0535950     0.0376243     0.0196123    0.00703327    0.00460765    0.00253003   0.000948276   0.000301401   0.000168331   7.85305e-05   2.76206e-05   7.21930e-06   1.71758e-06   3.14088e-07   6.82791e-08   1.22483e-08   1.54080e-09       0.00000       0.00000
  17  10 2260.3077    1.0275  0.7977 10.6358 -0.0076  0.0285   0.0283   0.0632    0.1048   0.0000   438.2241       2.54872       8.36233      -3.77911      -1.94518     -0.410240      -3.95401       1.57750       3.13131     -0.875892      -1.84640       1.16867       1.03981     0.0224769     -0.185602     0.0579217     0.0455485      0.107813    0.00390379  -0.000412193  -0.000344859   -0.00117425   -0.00116552   -0.00148218  -0.000255427   6.59421e-05  -5.78223e-05  -1.32672e-05   2.12198e-06  -7.78886e-07   2.91491e-07  -5.25067e-08  -1.60241e-08   2.07715e-09       0.00000       0.00000       3.13609       4.09906       4.37629       4.57247       4.24509       3.92973       3.38774       2.72504       1.89281       1.43396       1.06988      0.814625      0.624950      0.430642      0.290785      0.169061      0.105258     0.0571580     0.0302397     0.0155457    0.00881200    0.00385335    0.00197153   0.000801389   0.000392349   0.000137299   5.35640e-05   1.68951e-05   5.55894e-06   1.40841e-06   4.06885e-07   8.56132e-08   1.48257e-08   1.97375e-09       0.00000       0.00000
  17  11 2405.0094    1.4012  0.8848 11.4167 -0.0059  0.0297   0.0353   0.0635    0.1079   0.0000   436.5018      0.701410       10.1324       5.14919      0.768917      -2.98060      0.472352      0.719050       1.38774     -0.794737      0.777351    -0.0695230     0.0425399      0.147332     -0.302776    -0.0997548     0.0477708     0.0230428    0.00774887    -0.0163569    0.00204177   -0.00605005   8.82921e-05   0.000674371  -0.000429324  -0.000259819  -4.58998e-05   1.04064e-05  -4.12695e-06  -5.21431e-08  -8.86000e-08  -6.34902e-08  -1.08127e-08  -3.75634e-10       0.00000       0.00000       2.58353       3.60148       3.54048       3.62617       3.72529       3.03536       2.97737       2.32268       2.07480       1.58706       1.21342      0.860647      0.603568      0.429856      0.274804      0.174210     0.0969418     0.0649917     0.0338307     0.0204266    0.00992850    0.00457933    0.00242892   0.000875365   0.000451039   0.000157796   5.71282e-05   2.11637e-05   5.89083e-06   1.87097e-06   4.41290e-07   1.08086e-07   2.08840e-08   2.22848e-09       0.00000       0.00000
  17  12 2548.1187    1.8678  0.9117 11.8713 -0.0125  0.0280   0.0468   0.0634    0.1127   0.0000   441.1922       1.46281       9.58482     -0.132043      -5.91903      -3.58392      -3.84118      -4.20010      -1.29445       1.62794     -0.758633    -0.0487827       1.13179      0.700923      0.151820     0.0452694     -0.159199    -0.0419171     0.0261266    -0.0274569     0.0143684    0.00258549  -0.000370878   -0.00200146  -0.000292559   0.000147164  -8.02208e-05   2.29455e-06   2.04733e-07  -7.26298e-07  -3.96799e-07  -5.83351e-08   1.06651e-08  -4.88536e-09       0.00000       0.00000       2.50474       3.43149       3.60878       3.64652       3.31098       3.06808       2.74147       2.36777       1.96132       1.61194       1.14441      0.847157      0.593185      0.405535      0.247254      0.164198     0.0939683     0.0563529     0.0327208     0.0180252    0.00890930    0.00440910    0.00213515   0.000900664   0.000384727   0.000155126   5.96371e-05   2.01602e-05   5.94402e-06   1.77119e-06   4.30187e-07   1.00169e-07   1.68447e-08   2.23912e-09       0.00000       0.00000
  17  13 2691.0593    2.4792  0.8338 12.3461 -0.0097  0.0258   0.0648   0.0606    0.1121   0.0000   436.8603       8.05148       14.0440       7.21067       2.39793       2.09092    -0.0607104     -0.720429       5.07858     -0.609839     -0.931421      0.236417      -1.23506       1.24933     0.0786334     -0.212500    -0.0674421     0.0858707    -0.0445477    0.00654628    -0.0170241    0.00115438    0.00210629   -0.00130289   0.000414972  -1.36435e-05   1.02166e-05  -1.29363e-05   4.72785e-08   1.38395e-06  -6.71632e-08  -8.04335e-08   4.05407e-09   1.43155e-09       0.00000       0.00000       2.46828       3.30417       3.30082       3.71901       3.41589       3.13574       2.61288       2.18242       1.74299       1.31422      0.969234      0.724989      0.527082      0.364185      0.239698      0.143617     0.0926171     0.0502882     0.0301440     0.0150268    0.00856961    0.00385465    0.00185521   0.000768379   0.000341258   0.000121496   4.91563e-05   1.48537e-05   5.27640e-06   1.31473e-06   3.59332e-07   7.74420e-08   1.43014e-08   2.08981e-09       0.00000       0.00000
  17  14 2834.3666    3.1406  0.8227 12.8523 -0.0117  0.0253   0.0796   0.0582    0.1061   0.0000   441.5101      -1.00287       14.8572       2.64265      -9.71894      -2.65779       1.18248     -0.656952     -0.815697     -0.828635       1.57981     -0.785851     -0.838001     -0.202068    -0.0335108    -0.0686409     0.0260518     0.0366891     0.0234811    -0.0168360    0.00131101    0.00178055    0.00103283  -0.000857303  -0.000861040   0.000124224   3.79172e-05  -1.43126e-06  -2.99900e-06  -2.29313e-06   2.04204e-07   5.73197e-08   8.82563e-09  -7.06669e-10       0.00000       0.00000       2.45386       2.69463       2.91073       3.33641       2.98265       2.80320       2.38520       2.11718       1.73832       1.33052      0.969212      0.778557      0.545166      0.363048      0.241186      0.159971     0.0886679     0.0542936     0.0315496     0.0174218    0.00837138    0.00446951    0.00211117   0.000930567   0.000347470   0.000139082   4.98200e-05   1.79580e-05   5.01444e-06   1.43568e-06   3.24786e-07   7.28316e-08   1.20203e-08   1.75944e-09       0.00000       0.00000
  17  16 3119.4054    3.9334  0.9586 13.4041 -0.0009  0.0279   0.1003   0.0681    0.1231   0.0000   432.6212       1.02172       9.84666     -0.772581      -3.71234       2.88953      -3.07833      -1.63696      0.182554     0.0550343      0.809001      0.145250     -0.551461     -0.881168     0.0891014     -0.254745     0.0533215      0.121515    -0.0162892    -0.0359879     0.0130945    0.00619056  -4.90729e-05  -0.000546468  -0.000211044   0.000162297   2.39481e-05  -5.13450e-06  -2.98227e-06   1.06513e-06  -1.19863e-07  -1.42709e-07   6.91380e-09  -1.45207e-10       0.00000       0.00000       2.62440       3.51976       3.47262       3.50582       3.36463       3.26810       2.91523       2.47543       1.83863       1.57647       1.09950      0.888117      0.617617      0.436018      0.275282      0.184478      0.101497     0.0606497     0.0323629     0.0177865    0.00869379    0.00463155    0.00184920   0.000989743   0.000347387   0.000160909   5.60205e-05   1.98380e-05   5.53098e-06   1.71268e-06   4.16223e-07   1.05563e-07   1.62284e-08   2.21061e-09       0.00000       0.00000
  17  17 3261.4331    3.6311  1.1466 13.3212 -0.0003  0.0304   0.0856   0.0766    0.1480   0.0000   434.2317       15.3196       10.8565      -4.29991      -1.99998      -1.21138      -1.41272      -4.67472       3.26244      -2.95546     -0.386076    -0.0702107      0.739313   -0.00692928      0.128297     -0.308015    -0.0847046    -0.0620021   -0.00391449     0.0261657    -0.0103200    0.00312613  -0.000919444  -0.000419063   0.000358585   0.000305347  -2.38640e-05  -1.65982e-05  -5.01709e-06  -1.78466e-07  -4.51826e-07   3.30391e-08   1.35074e-08  -1.30998e-10       0.00000       0.00000       2.92342       3.78232       4.02643       4.04838       3.87305       3.45235       3.12646       2.60717       2.18471       1.65983       1.25769      0.938494      0.641441      0.437336      0.283962      0.179129      0.108587     0.0643181     0.0337720     0.0182890     0.0100374    0.00479271    0.00218375   0.000989820   0.000418280   0.000157139   5.80941e-05   2.05263e-05   6.46419e-06   1.82431e-06   4.45223e-07   1.00674e-07   1.81137e-08   2.12290e-09       0.00000       0.00000
  17  18 3403.4820    3.1829  1.9176 12.6978 -0.0076  0.0386   0.0597   0.1019    0.1147   0.0000   440.7765       10.1817       18.4306       3.58105      -4.49687       7.67946     0.0588543      -4.29049      -3.05907     -0.439380       1.76357      -2.04427       1.10442      0.668397      0.442660     -0.111602      0.104053      0.149372     0.0153138     0.0123063   -0.00341697  -0.000339446    0.00606990    0.00136948  -0.000595874  -0.000308654   2.53848e-05   3.16757e-05  -4.71635e-06  -3.44380e-06  -9.11188e-08  -1.18222e-07   1.41470e-08   8.34291e-10       0.00000       0.00000       3.83556       4.81537       4.84646       5.11724       4.88273       4.49871       4.05042       3.30109       2.79844       2.07602       1.68197       1.18437      0.870856      0.574012      0.387255      0.240246      0.147572     0.0846459     0.0469468     0.0251428     0.0125935    0.00627884    0.00288431    0.00128268   0.000519320   0.000208682   7.47449e-05   2.54843e-05   7.96092e-06   2.25232e-06   5.77656e-07   1.13360e-07   2.32040e-08   2.77324e-09       0.00000       0.00000
  17  19 3545.5539    2.6673  2.7275 12.1105 -0.0052  0.0482   0.0427   0.1242    0.0961   0.0000   434.0998       15.5950       18.9283       14.5444      -3.64298      -1.63816       2.67378     -0.143123      -5.98092      -2.93458     -0.141600      -1.83925      0.105216       1.80718      0.308732     -0.169303     -0.110738    0.00455367    0.00702647     0.0170280     0.0287769    -0.0146403    0.00357523   0.000276811   0.000885568  -3.24040e-05   0.000170410  -5.96475e-05   7.59523e-06   1.09894e-06  -3.28780e-07  -1.31477e-07   3.35056e-09   2.29812e-09       0.00000       0.00000       4.51305       5.96409       6.22362       6.66828       6.11025       5.57754       4.87989       4.05120       3.44840       2.58775       2.00322       1.44293      0.984729      0.688750      0.449917      0.277922      0.168964      0.102253     0.0568991     0.0314355     0.0160826    0.00773810    0.00372053    0.00160416   0.000702818   0.000262897   9.51797e-05   3.34257e-05   1.04890e-05   2.98188e-06   7.19637e-07   1.57484e-07   2.98034e-08   3.76534e-09       0.00000       0.00000
  17  20 3687.7972    2.2204  4.3775 11.2591 -0.0023  0.0607   0.0269   0.1517    0.0768   0.0000   444.9955       15.1527       11.0410       10.1361       13.7769      -8.39661      -3.20616       2.55051       4.41071      0.438679    -0.0452473      0.717795      -1.96282     0.0333869      0.973067     -0.182980    -0.0857308      0.165218    -0.0811368    -0.0632594    0.00459635     0.0124272    0.00247883    0.00195641   0.000518508   0.000126815  -5.38675e-05  -7.63220e-05   1.11299e-06  -2.80396e-06   8.12964e-08  -2.10239e-07   3.14276e-08  -4.92963e-09       0.00000       0.00000       5.69651       7.21510       7.65960       7.99498       7.51836       7.10208       6.13540       5.25125       4.12665       3.31332       2.51804       1.87175       1.28763      0.912435      0.586361      0.375503      0.229868      0.133373     0.0741217     0.0402159     0.0200087     0.0101931    0.00453405    0.00213281   0.000854659   0.000355946   0.000123933   4.26654e-05   1.34888e-05   3.90821e-06   9.49941e-07   2.13697e-07   3.56932e-08   4.62197e-09       0.00000       0.00000
  17  21 3830.0951    1.8175  5.7922 11.0535 -0.0022  0.0742   0.0201   0.1951    0.0566   0.0000   447.4401       16.4973       9.69200       4.84242      -8.20654      -7.93463       2.15191       5.62745      -8.27780      -4.56234       5.01419      -1.78133    -0.0301306     -0.537816      0.658790      0.118464    -0.0832864    -0.0877480     0.0852390     0.0349722   -0.00371893   -0.00333442    0.00762659    0.00409838   0.000802798   0.000264033  -1.18029e-05   3.32838e-05  -2.67057e-05  -1.59734e-06  -1.78441e-06  -1.45665e-08   5.46360e-08  -3.41638e-09       0.00000       0.00000       6.80468       8.76930       9.39977       9.52421       9.34468       8.40183       7.51857       6.17087       5.15007       3.95312       3.07725       2.20088       1.58341       1.06881      0.706251      0.447896      0.273993      0.158053     0.0902052     0.0487185     0.0240723     0.0124068    0.00548387    0.00258827   0.000998735   0.000426485   0.000150433   5.21108e-05   1.63734e-05   4.68817e-06   1.20276e-06   2.58461e-07   4.78701e-08   5.41113e-09       0.00000       0.00000
  17  22 3972.3058    1.5358  7.8648 10.6227 -0.0023  0.0896   0.0153   0.2438    0.0520   0.0000   425.4604       19.0393       22.3896      -7.11188      -31.5835       5.59628       4.72051      -10.7030       12.3266      -11.2178       3.74936      -1.74122       1.26532     -0.290655     -0.303798      0.483981     -0.325644      0.145363    -0.0111630    -0.0421012    -0.0187529     0.0149274   -0.00809998   -0.00237736  -8.71006e-05  -0.000416192   0.000243457  -0.000121902  -1.18548e-05   3.79818e-06  -6.45121e-08  -2.39400e-07   2.28925e-08   4.40614e-10       0.00000       0.00000       8.44431       10.9072       11.5617       11.7116       11.3784       10.1183       9.22125       7.63135       6.37098       5.06982       3.79290       2.76380       1.92227       1.33513      0.862173      0.534966      0.335021      0.192469      0.109219     0.0585585     0.0303979     0.0148172    0.00673406    0.00304309    0.00127435   0.000510838   0.000185918   6.24675e-05   2.01297e-05   5.58240e-06   1.41892e-06   3.20940e-07   5.67642e-08   6.49109e-09       0.00000       0.00000
  17  23 4115.1117    1.2495  9.8902 10.5729 -0.0008  0.1116   0.0123   0.3148    0.0418   0.0000   442.2382      -8.65376      -23.8909       3.14451       12.8742      -5.26902      -4.05636      -17.4281      -21.4348       7.64793      -3.75232       2.33744      -2.31744      0.463648      0.737147     -0.169039     0.0529586     -0.496650   -0.00863128     0.0250905    -0.0819916   -0.00617212   -0.00234889    0.00823032   -0.00141098  -4.69909e-05  -0.000226952   5.22266e-05   5.56777e-05   2.60215e-06   1.12737e-07   2.94476e-07   2.24457e-08   7.36615e-09       0.00000       0.00000       10.1321       13.2396       14.1869       14.3556       13.8057       12.5860       11.1655       9.52355       7.75175       6.19826       4.60758       3.48304       2.38745       1.65290       1.07833      0.685693      0.420453      0.245124      0.137354     0.0749591     0.0380495     0.0191835    0.00887262    0.00400160    0.00164190   0.000665675   0.000239501   8.33979e-05   2.64004e-05   7.43847e-06   1.84921e-06   4.16104e-07   6.95452e-08   8.43638e-09       0.00000       0.00000
  17  24 4257.5822    1.0345 11.4887 10.4916  0.0011  0.1377   0.0109   0.3903    0.0394   0.0000   452.3848      -13.0422       22.4235       26.8585      -1.48412       16.8348      -3.59459       5.14176      -18.7876      -7.28406       1.55187      -3.38774     -0.456143       2.87655       1.88738     -0.574282      -1.04736    -0.0770115     0.0627032    -0.0353458    -0.0125774   -0.00178461    0.00219019   -0.00268944   0.000865580  -0.000306367  -0.000288937  -2.75929e-05  -3.09033e-05   5.59734e-06   2.34697e-06   3.29519e-07  -6.81979e-08  -1.94947e-08       0.00000       0.00000       12.6200       16.3943       17.3655       17.9309       16.9886       15.9617       13.8342       11.7276       9.60274       7.49496       5.71536       4.19859       3.03127       2.07520       1.38496      0.866145      0.525635      0.309905      0.175310     0.0967181     0.0480585     0.0242665     0.0112644    0.00504007    0.00207858   0.000845103   0.000302396   0.000106459   3.30549e-05   9.28578e-06   2.32809e-06   4.88926e-07   8.55109e-08   1.06463e-08       0.00000       0.00000
  17  25 4400.4310    0.8371 14.5475 10.3539 -0.0034  0.1924   0.0085   0.5078    0.0350   0.0000   406.4399       26.9988       45.3970      -12.3791       6.86744      -26.8988       15.3609      0.163592      -19.9392       8.11526       11.6638       3.15379     -0.155219      -2.03519      0.271941      0.143981     -0.511313      0.253233     -0.240306      0.160776      0.136871    0.00785949    -0.0258192    -0.0128320    0.00430882   0.000603965  -0.000641714  -0.000493067  -5.17669e-05  -1.49088e-05   3.42747e-06  -2.52340e-07  -1.72263e-07  -1.72845e-08       0.00000       0.00000       16.8877       22.4670       24.2070       24.1824       23.4600       21.8152       19.2156       16.0975       13.4541       10.3874       8.11558       5.93069       4.20951       2.91378       1.91281       1.22684      0.747469      0.447695      0.245485      0.134858     0.0701150     0.0342192     0.0162534    0.00712178    0.00308699    0.00119822   0.000444456   0.000154939   4.82674e-05   1.39577e-05   3.40260e-06   7.19104e-07   1.26321e-07   1.48343e-08       0.00000       0.00000
  18   8 1992.8382    0.5872  0.5132 10.2009 -0.0025  0.0295   0.0196   0.0479    0.0636   0.0000   436.6275       1.42811       17.4795     -0.222880       2.93360      -2.26415      -1.38007       1.16156     -0.706354      0.149410      0.415120      0.149414     -0.530962     -0.122094      0.285061    -0.0525407     0.0717544    -0.0206181     0.0273218    -0.0143635    0.00243237   -0.00321398    0.00340898   2.70728e-05   0.000661676  -5.79285e-05  -0.000183158  -3.45289e-05  -6.25711e-07  -3.74410e-06   6.51756e-07  -1.41385e-08  -1.10523e-07  -9.50603e-09  -2.35099e-10   2.97656e-10       2.15524       3.32013       2.87675       3.23471       3.20743       2.81022       2.97895       2.08781       1.96004       1.25307       1.17899      0.779449      0.682617      0.465605      0.309367      0.222071      0.114615     0.0863770     0.0378644     0.0258599     0.0123357    0.00647927    0.00351041    0.00143117   0.000813416   0.000268799   0.000143905   4.50850e-05   1.71647e-05   6.26923e-06   1.29686e-06   5.42392e-07   1.19610e-07   2.54675e-08   5.77308e-09   5.91393e-10
  18   9 2143.6784    0.8202  0.6088 10.4646 -0.0077  0.0268   0.0252   0.0547    0.0791   0.0000   437.6365      0.541315       15.7493      0.201189       1.60468       2.73759    -0.0467518       2.71099    -0.0549618     -0.806514      0.248533     -0.282677     -0.439449     -0.109664     -0.163825    -0.0196502     0.0996568    -0.0532963     0.0130381    -0.0280651    0.00112271   -0.00750929  -0.000888356    0.00204439   0.000372292   0.000138765   0.000200826  -2.74736e-05  -3.90736e-06   9.37022e-06   4.71080e-08   4.74903e-08  -8.42217e-08  -4.67522e-09  -2.38088e-09   2.12940e-10       2.04976       2.99911       2.57268       3.45883       2.65439       3.19165       2.14825       2.14188       1.68182       1.55930      0.964621      0.791584      0.547246      0.441040      0.274631      0.186226      0.107255     0.0664372     0.0399192     0.0254556     0.0133540    0.00660058    0.00338627    0.00149284   0.000659249   0.000245257   0.000118639   4.45174e-05   1.64563e-05   5.53115e-06   1.60491e-06   4.52629e-07   9.63529e-08   2.38237e-08   3.35048e-09   6.92966e-10
  18  10 2291.6744    1.1368  0.7576 10.8381 -0.0077  0.0234   0.0302   0.0572    0.0982   0.0000   436.7104       3.76351       12.4368      0.527474       1.43612      0.909421      0.998867     -0.565772      -2.24380     0.0457170     -0.480850      -1.05824     -0.872243    -0.0454618      0.334354     0.0316318      0.100486      0.107498     0.0319078    -0.0128638   -0.00352519    0.00210514    0.00304060    0.00102870   0.000169822   0.000379761  -0.000104816  -5.22729e-05   8.41754e-06  -2.07054e-06  -9.96887e-07  -3.92124e-07   2.65586e-08  -1.73079e-08  -3.16840e-10   5.03346e-10       2.16366       2.73051       2.90396       2.84031       2.84041       2.71994       2.40268       2.04487       1.59599       1.28457      0.937241      0.729555      0.556862      0.398003      0.279058      0.168073      0.106675     0.0648998     0.0353119     0.0204957     0.0108665    0.00573384    0.00273482    0.00126329   0.000555274   0.000248359   0.000100953   3.87384e-05   1.32349e-05   4.67969e-06   1.36072e-06   3.62284e-07   9.64907e-08   1.95469e-08   3.06594e-09   3.79955e-10
  18  12 2580.8574    2.0137  0.9850 11.7672 -0.0094  0.0258   0.0481   0.0675    0.1166   0.0000   435.7405     -0.604626       15.3746      -1.26409      -7.00291       1.79614      -2.81856      -1.89625      -1.00779      -1.15506      0.398549      -1.01226     -0.280801     -0.357017     0.0755558      0.101523     0.0508348    -0.0754582    -0.0197740    -0.0677689     0.0145655   -0.00431867    0.00472405    0.00297555   0.000233175  -6.29437e-05  -0.000133579  -2.72995e-05  -7.39749e-06   1.41623e-06  -1.87352e-06  -1.69553e-07  -9.99830e-08   1.61460e-08   3.21319e-10   8.40518e-10       2.32568       2.90832       3.05689       3.24208       3.06455       2.85248       2.42395       2.23529       1.79236       1.44400       1.11530      0.809368      0.611369      0.421927      0.265614      0.184214      0.114568     0.0689655     0.0402374     0.0221908     0.0119205    0.00653636    0.00318827    0.00150424   0.000668927   0.000274166   0.000108748   4.38176e-05   1.47125e-05   4.66706e-06   1.44246e-06   4.21698e-07   1.03666e-07   2.05027e-08   3.38275e-09   4.53678e-10
  18  13 2724.7774    2.5542  0.8189 12.5618 -0.0073  0.0271   0.0651   0.0578    0.1030   0.0000   432.4452      -2.76960       16.0068       6.83558       2.86309      -3.01769      -3.59194      -1.05201      -1.68753      -3.76352       2.28697     -0.328746    -0.0682286    -0.0951949     -0.121470     -0.178262     0.0630512    -0.0435325     0.0191145    -0.0194741    0.00321991    0.00408988    0.00324620   -0.00212088  -0.000591488   1.92322e-05   3.80576e-05  -0.000101703  -1.53918e-05  -6.52437e-06  -5.47940e-08   3.08888e-07   1.09255e-07  -1.77497e-08  -4.71026e-11  -9.07926e-12       2.34549       3.19411       3.29343       3.27722       3.00464       2.80210       2.68892       2.22351       1.98001       1.63838       1.20909      0.908728      0.630243      0.456818      0.267602      0.193412      0.116978     0.0620885     0.0425925     0.0218526     0.0127385    0.00572687    0.00322460    0.00155455   0.000657074   0.000280613   0.000116297   4.71211e-05   1.80325e-05   4.80549e-06   1.72140e-06   4.51953e-07   9.98597e-08   2.48351e-08   4.31030e-09   5.04805e-10
  18  14 2868.6580    3.2716  0.8467 12.7336 -0.0072  0.0333   0.0789   0.0550    0.1165   0.0000   438.6460       7.20315       14.2837      -4.70518      0.778316      0.895676     -0.208921      -3.81660     -0.616015      -2.20012     -0.678545     -0.231619      -1.07492      0.502300    0.00362916     -0.102423     -0.149787    0.00650801    -0.0252634    -0.0100166    0.00180348   -0.00119724    0.00161098   -0.00138293   0.000487549  -2.01534e-05  -2.60512e-05   5.00710e-05   8.49989e-08  -1.11211e-06   6.49582e-07   1.04257e-07  -7.81589e-08   1.59189e-08   1.64793e-09  -3.46744e-10       3.27335       2.92065       3.64273       4.73988       3.87860       2.59049       3.36356       3.30747       2.08579       1.56253       1.63017       1.22423      0.651369      0.462683      0.434080      0.273106      0.118798     0.0693136     0.0590601     0.0374175     0.0166290    0.00642449    0.00373054    0.00244877    0.00126666   0.000531700   0.000185560   5.72827e-05   1.64369e-05   5.17395e-06   1.44169e-06   3.79461e-07   9.75172e-08   2.15613e-08   3.58525e-09   3.88562e-10
  18  15 3012.1937    3.6125  0.8305 13.2995 -0.0125  0.0262   0.0926   0.0614    0.1060   0.0000   435.4882       5.62441       13.3790      0.280969       4.96219     -0.205280     -0.690324     -0.626048      0.745079      0.932975    -0.0666713      -1.06455      0.340527      0.193851     0.0600908    0.00236262     0.0796382   -0.00495329    -0.0524928    -0.0391044    -0.0133720    -0.0159127   -0.00697347   -0.00262305  -0.000745970   0.000214464   8.85560e-05   1.46896e-05  -3.41326e-05  -3.72359e-06   5.80939e-07   4.18026e-07   7.30871e-09   2.45135e-08   6.00705e-09  -1.31941e-09       2.53963       2.91581       3.34298       3.37153       2.75300       2.90208       2.62471       2.18649       2.01788       1.68693       1.18439      0.870257      0.696933      0.429950      0.269603      0.192763      0.119619     0.0626360     0.0396416     0.0240688     0.0120419    0.00593751    0.00336750    0.00165466   0.000646517   0.000248061   0.000114424   5.01635e-05   1.85009e-05   5.52515e-06   1.50422e-06   3.79063e-07   9.09781e-08   1.70138e-08   3.04064e-09   4.03070e-10
  18  16 3154.8967    3.8069  0.9588 13.3289 -0.0063  0.0265   0.0899   0.0642    0.1194   0.0000   436.1492       7.23691       7.89969       2.92065     -0.390433       1.85919      -5.43314      -2.44847       4.70099      0.477762      0.752963     -0.847947     -0.666982     -0.388818      0.300006     0.0364839     -0.118517     0.0520650     0.0622363     0.0270725   -0.00742780   -0.00717006    0.00296395   -0.00162194   0.000175606   0.000506252  -0.000104567   6.55194e-05   8.92481e-06   3.59532e-06  -2.41912e-10  -6.36343e-08   9.73362e-08   7.50315e-09  -8.89410e-09  -2.65836e-11       2.41146       3.01797       3.28703       3.19012       3.34674       2.91756       2.58993       2.34292       1.81878       1.51568       1.15566      0.821525      0.631269      0.422987      0.293065      0.192576      0.112350     0.0706387     0.0425048     0.0230799     0.0131374    0.00655927    0.00314973    0.00159706   0.000644700   0.000316597   0.000111257   4.41312e-05   1.61990e-05   4.90284e-06   1.45925e-06   4.48587e-07   1.18156e-07   2.35200e-08   3.68214e-09   4.15464e-10
  18  17 3297.3663    3.4581  1.4712 13.1425 -0.0029  0.0360   0.0714   0.0870    0.1078   0.0000   442.2936       11.5799       5.58766      0.738033       2.49935      -9.88257      -2.12740      -3.28314      0.405975      -3.60552      -1.25549      0.769377       1.40772     -0.883162     -0.142917      0.104235      0.107382     -0.292909     -0.103425     0.0550468    0.00827596    -0.0200436    0.00111453   0.000959710   0.000434420  -0.000102701   7.78197e-05   1.88861e-05   1.41024e-05  -9.36587e-07   1.86046e-06  -3.95548e-07  -8.90365e-08   4.67494e-08   3.78372e-09  -5.04121e-10       2.81181       4.00148       4.12474       4.47071       4.04223       3.91236       3.48266       2.92637       2.41148       1.85247       1.52064       1.05520      0.802789      0.583726      0.384340      0.243819      0.158683     0.0960248     0.0563954     0.0299769     0.0173061    0.00895169    0.00443439    0.00199223   0.000950279   0.000410595   0.000174230   6.59405e-05   2.36009e-05   7.36233e-06   2.39974e-06   6.57649e-07   1.61648e-07   3.20600e-08   6.07563e-09   7.61004e-10
  18  18 3440.0584    3.1250  2.0574 12.5514 -0.0119  0.0394   0.0542   0.1005    0.1031   0.0000   437.0414       14.9871       18.7354      -1.93501       2.88840      -1.08863      -7.15528      0.371299      -6.02582       1.39235       2.09300     -0.674537      -1.16803     -0.309485     -0.582491     -0.437736      0.269262      0.118600     0.0582443     0.0215293   -0.00984009    0.00703771   -0.00505081   -0.00160525   0.000968166   0.000110797   0.000186666   0.000100257   7.44194e-06   1.00602e-05  -2.47283e-08  -4.52119e-07   1.69681e-07  -1.00748e-08   2.05744e-08  -5.72701e-10       3.49706       4.43293       4.74952       4.74170       4.52983       4.30386       3.90200       3.27902       2.90386       2.20523       1.70377       1.33404      0.938522      0.664992      0.442406      0.288951      0.179598      0.110646     0.0624031     0.0345333     0.0190144    0.00994257    0.00500895    0.00227752    0.00107743   0.000441339   0.000183351   6.75197e-05   2.53221e-05   8.52992e-06   2.60516e-06   7.00143e-07   1.59618e-07   3.49133e-08   6.08140e-09   6.82662e-10
  18  19 3582.7445    2.5238  3.0907 11.9492 -0.0035  0.0500   0.0366   0.1275    0.0808   0.0000   439.0976       7.34323       6.45339       3.92910      -3.84047      -10.0791      -2.92056       3.86201      -1.23665      -3.17633     -0.597508       1.23783      0.229632     -0.352008     -0.571332     -0.250122    -0.0496764     0.0265485     0.0750732   -0.00397806   -0.00560669    -0.0148746    0.00480594   -0.00500955    0.00173385  -0.000207924   0.000112004   3.29361e-05  -1.37655e-05  -1.51280e-05   5.64048e-07  -6.16895e-07   1.74330e-08  -3.01872e-08   2.56761e-09  -6.01376e-10       4.31993       5.78457       6.03770       6.33048       6.00458       5.62710       4.99603       4.13221       3.44064       2.79547       2.16357       1.58327       1.16922      0.787058      0.543973      0.356043      0.228277      0.136091     0.0816045     0.0464336     0.0242557     0.0128576    0.00609090    0.00312529    0.00129376   0.000598931   0.000226849   9.46713e-05   3.19758e-05   1.07308e-05   3.19169e-06   8.59513e-07   2.17554e-07   4.43361e-08   7.86487e-09   9.57547e-10
  18  20 3725.3462    2.0993  4.6095 11.3778 -0.0036  0.0612   0.0261   0.1727    0.0663   0.0000   437.3547       18.5045       16.7078      0.621562      -1.50362       6.99238       18.8184      -5.23081       2.24492       7.44376       2.20102     -0.450344      0.701786      -1.12051       1.02507      0.305819      0.251835     -0.201242     0.0413213    0.00843808     0.0128786   -0.00706128   -0.00552490   -0.00185441  -0.000835603   1.31683e-05  -8.41676e-05   2.59280e-05   8.00952e-05  -6.94311e-06   1.75507e-06  -1.19188e-07   3.19722e-07  -3.05598e-08  -2.28657e-09   1.73523e-09       5.51564       7.00863       7.45532       7.72293       7.35503       6.84044       6.20125       5.28878       4.38135       3.43339       2.70468       2.00817       1.45089       1.02627      0.689222      0.445439      0.279993      0.168925     0.0973733     0.0551730     0.0293776     0.0154531    0.00748477    0.00369384    0.00157568   0.000719360   0.000276771   0.000109104   3.71942e-05   1.25755e-05   3.80780e-06   1.05748e-06   2.56804e-07   5.39348e-08   9.39743e-09   1.08817e-09
  18  21 3868.0870    1.7592  6.4276 10.8937 -0.0027  0.0763   0.0182   0.2055    0.0529   0.0000   437.6597       3.65379       25.1773      -6.48673      -17.4991       8.07619      -4.92638      -6.90115      -1.37877       2.95837       3.45765       1.80467       1.12776     0.0536869      -1.45141      0.489919     -0.319982    -0.0184173    -0.0346381      0.151189     0.0736744    -0.0119187    -0.0193738  -0.000158952   0.000805247    0.00139323  -0.000703976   0.000174510   5.95594e-05  -3.72861e-05   5.77934e-07  -4.07949e-07  -9.61127e-08  -7.41603e-08  -4.30855e-09  -7.54916e-10       6.74102       8.71028       9.41001       9.73158       9.33752       8.60332       7.69508       6.51561       5.36752       4.34943       3.28148       2.47853       1.78986       1.26294      0.839185      0.550077      0.346732      0.213556      0.122844     0.0681652     0.0381972     0.0193304    0.00996591    0.00447085    0.00210022   0.000866959   0.000371749   0.000134254   5.01939e-05   1.61114e-05   4.88424e-06   1.34684e-06   3.26036e-07   7.09346e-08   1.18986e-08   1.38601e-09
  18  22 4011.0764    1.4275  8.2187 10.6546 -0.0023  0.0953   0.0141   0.2518    0.0452   0.0000   440.4026       4.02201       27.7950       15.3323      -4.25027       9.12764      -15.9050       4.25326      -15.9698      -16.0361       6.40077      -3.60246      -1.46363      -2.50026      0.964326      -1.02299     -0.230681      0.272377      0.254512    -0.0288133    0.00806967     0.0112186   -0.00812834     0.0104375  -0.000126972  -0.000234155  -0.000960813  -9.96071e-05  -5.52869e-05   2.38931e-05  -5.39790e-06  -2.54261e-07  -1.40102e-07   1.97492e-08   5.11530e-11   7.81599e-10       8.35877       10.5102       11.2072       11.7835       11.2773       10.4150       9.26876       8.17533       6.80710       5.27620       4.25987       3.07594       2.28880       1.59978       1.09143      0.702711      0.441610      0.264921      0.156119     0.0901871     0.0476081     0.0252294     0.0122745    0.00602209    0.00263524    0.00115632   0.000454638   0.000177423   5.97704e-05   2.03037e-05   6.20056e-06   1.73570e-06   4.27179e-07   8.41266e-08   1.48844e-08   1.72223e-09
  18  25 4439.6974    0.8211 15.1811 10.2871 -0.0015  0.1894   0.0080   0.5062    0.0331   0.0000   457.2129       34.2510      -16.9636      -15.2961       37.2302       8.04342      -4.55238     -0.823098       8.41148      -6.79254      -6.13013      -7.88095      -5.16033      -2.57070       3.52464      0.363593     -0.640357      0.900661    -0.0906533     -0.261531   -0.00624616     0.0720216    -0.0125091    0.00196272  -6.40547e-05  -0.000337851   -0.00134339   0.000959142   0.000159755  -3.95409e-05   1.46776e-06   2.90837e-06   2.80428e-07   4.21440e-08  -1.00614e-09  -2.84307e-09       16.0020       20.6250       22.7275       22.7463       22.0536       20.8746       18.4678       16.0258       13.4152       10.5495       8.22138       6.26895       4.54695       3.23132       2.18523       1.42195      0.905796      0.552536      0.318332      0.181790     0.0978352     0.0520595     0.0254823     0.0124707    0.00543022    0.00243377   0.000958904   0.000376029   0.000131086   4.47285e-05   1.35458e-05   3.70775e-06   8.82898e-07   1.81533e-07   2.99460e-08   3.43773e-09
  19   8 2021.7583    0.6243  0.4579 10.3065 -0.0104  0.0217   0.0223   0.0459    0.0623   0.0000   438.2808     -0.107280       14.2046     -0.252229      -6.00410      0.613568       1.80225      -1.89979    -0.0562282     -0.293428      0.185570     -0.330966    -0.0275090      0.151317     -0.209891      0.157761      0.100234   -0.00454111     0.0369664    -0.0419569    0.00901712    0.00183356    0.00247669  -0.000171282   0.000211975  -0.000195066   0.000445066   1.72245e-05  -1.44711e-05  -2.41748e-05  -2.35090e-06   2.69025e-07   1.71086e-07  -9.64568e-08  -3.74791e-08  -1.07293e-08       1.94431       1.92897       2.29974       2.67997       2.33902       2.10170       2.18665       1.85613       1.29961       1.26533       1.09199      0.720096      0.501562      0.425250      0.292611      0.173165      0.114037     0.0845524     0.0501510     0.0257162     0.0145513    0.00933260    0.00494553    0.00207800   0.000981305   0.000421657   0.000257353   9.88205e-05   4.07132e-05   1.28207e-05   3.99903e-06   1.14799e-06   3.27303e-07   9.51904e-08   2.19393e-08   4.38151e-09
  19   9 2173.7662    0.8524  0.7066 10.6185  0.0007  0.0259   0.0224   0.0526    0.0772   0.0000   438.0688       3.68866       13.5867      -5.74244       3.46466      0.414419      -4.81394      -4.12990       2.40856       1.20238     -0.490308     -0.603764      0.183123      0.209688      0.186937      0.104959    -0.0885689     -0.107250     0.0280119    -0.0328116    -0.0174303  -0.000223976    0.00183450  -0.000288880  -0.000947048   0.000819100   0.000131691  -1.65143e-05  -5.36986e-05   4.74340e-06  -8.01772e-08   1.93212e-07   3.89053e-08  -1.32184e-07   1.54124e-08   5.89661e-09       2.09114       2.43284       2.86110       3.07149       2.94989       2.41375       2.45070       2.23728       1.73924       1.26841       1.15202      0.863529      0.621209      0.417899      0.315014      0.226101      0.134307     0.0802152     0.0480894     0.0331990     0.0177011    0.00888483    0.00447412    0.00237084    0.00128348   0.000628961   0.000266071   0.000106192   4.05607e-05   1.38549e-05   4.57093e-06   1.48924e-06   4.18288e-07   1.25055e-07   2.88243e-08   5.47067e-09
  19  10 2322.3133    1.1819  0.7690 11.0642 -0.0088  0.0246   0.0313   0.0573    0.0890   0.0000   438.9645       5.73276       18.6419      0.766037      -1.73484      -4.12433     -0.252698       1.50054     0.0260110      -1.48571     -0.908039     -0.488327      0.504483      0.483126    -0.0110019      0.324223    0.00349001    -0.0482836    0.00599392    -0.0184469   -0.00456905    0.00523093   0.000212335  -0.000367206  -0.000565806  -0.000533247  -3.12246e-05  -2.20524e-05  -3.54284e-06   1.56564e-05  -5.54289e-06  -2.95605e-06  -1.95767e-07   1.12395e-08   2.74846e-08   3.86913e-09       2.05795       2.67520       2.89802       2.72507       2.74303       2.40801       2.28519       2.07791       1.77687       1.44122       1.10774      0.887525      0.634232      0.454747      0.303140      0.193212      0.131435     0.0777959     0.0466317     0.0262243     0.0146391    0.00822501    0.00414653    0.00226432    0.00109552   0.000456683   0.000215871   8.57913e-05   3.25050e-05   1.32989e-05   4.20822e-06   1.51290e-06   4.51951e-07   1.08529e-07   2.92267e-08   5.85122e-09
  19  11 2468.1872    1.6735  0.8448 11.6313 -0.0041  0.0252   0.0413   0.0600    0.0975   0.0000   436.8148      -1.51487       13.5546       2.22269       3.91324      -3.22583      0.656449      -5.56876     0.0181992      0.835678      0.403774     -0.132542     -0.728446     -0.196069      0.138410      0.130868      0.152181   -0.00884654    -0.0101651    0.00705420    0.00788469   -0.00205229    0.00989259  -0.000386082   0.000116985  -0.000579622   0.000198582  -7.29393e-05   1.76451e-05   2.07470e-05   3.65311e-06   2.22963e-07   6.60556e-07   1.12772e-07   2.49027e-08  -8.22694e-09       2.11320       2.76743       2.97718       3.10461       3.13824       2.83233       2.53566       2.10213       1.73238       1.43139       1.03396      0.849482      0.608366      0.433646      0.290815      0.194138      0.138913     0.0800263     0.0525731     0.0285767     0.0161787    0.00878943    0.00459139    0.00229673    0.00112422   0.000477987   0.000220293   8.21792e-05   3.42279e-05   1.29722e-05   4.34982e-06   1.35087e-06   4.46157e-07   1.04810e-07   2.74393e-08   6.26033e-09
  19  12 2613.0664    2.1489  0.9569 11.9207 -0.0101  0.0256   0.0493   0.0615    0.1271   0.0000   440.1455      -1.07285       14.8900      -2.65963      -6.33008       1.23270     -0.955149      -3.86975     -0.539284     -0.419779       1.50323     -0.752400     -0.543901      0.185653      0.409660     -0.155164      0.158514    -0.0654042     0.0730221    0.00269476    0.00369490    0.00712584   -0.00155290   -0.00339643   0.000171463  -0.000318873   9.39292e-05  -2.91233e-05  -2.36322e-05  -1.46967e-05   3.97059e-06   3.97712e-06  -3.02721e-07   3.41333e-08  -3.24346e-08   2.85008e-10       2.34376       2.88268       3.29247       3.30833       3.20601       3.04916       2.66163       2.31936       1.82617       1.44294       1.12586      0.826103      0.616914      0.481034      0.331527      0.217435      0.141600     0.0817115     0.0531578     0.0289687     0.0163231    0.00922538    0.00492001    0.00224589    0.00109507   0.000504591   0.000229777   9.03482e-05   3.82166e-05   1.37007e-05   4.52662e-06   1.41492e-06   4.59950e-07   1.14140e-07   2.64634e-08   5.19552e-09
  19  13 2757.9259    2.7124  0.8975 12.4564  0.0019  0.0238   0.0627   0.0577    0.1101   0.0000   438.7516       6.98959       18.2431       1.14934      -4.39782      -4.07047      -5.76361     -0.897010      -1.96709      0.224264      0.256697    -0.0308167     -0.195589    -0.0999204      0.613157      0.304290     -0.416101    -0.0134695     0.0264114    -0.0256383    -0.0174953   -0.00547191    0.00216732    0.00181424   0.000514694   0.000465760   0.000211155  -1.95459e-05  -1.73265e-05  -1.64988e-05  -2.29239e-06  -4.15374e-07  -6.00311e-07  -1.10913e-07   3.19179e-08   3.06647e-09       1.97911       2.51278       2.71016       2.76639       2.65921       2.48198       2.32132       1.96351       1.67032       1.37502       1.07844      0.795665      0.603518      0.427151      0.310105      0.195509      0.131779     0.0764905     0.0501186     0.0269805     0.0161769    0.00890116    0.00432434    0.00231860    0.00105001   0.000475069   0.000219221   9.31708e-05   3.35558e-05   1.40593e-05   4.48105e-06   1.43856e-06   4.44579e-07   1.08155e-07   2.90098e-08   5.32512e-09
  19  14 2902.5432    3.3255  0.8672 12.8323  0.0003  0.0251   0.0772   0.0576    0.1152   0.0000   436.0385       5.83680       10.6720       1.52453      -1.72659      -3.60679      -1.81961     -0.646572       1.06892     -0.442028       1.41090     -0.597900      0.919218    -0.0722998   -0.00452704      0.154535     -0.107049     0.0410137     0.0304416    -0.0102368     0.0303667    0.00389886    0.00143312   -0.00116194   0.000880889   0.000433538  -0.000279762  -9.76774e-05   4.74014e-05  -5.24365e-09  -2.49655e-07  -2.55908e-06   1.12518e-07   5.30337e-08  -1.17128e-08  -2.37650e-09       2.18313       2.89358       2.70685       2.99141       2.63168       2.79903       2.23607       2.17484       1.76922       1.60720       1.29625       1.01005      0.658158      0.475569      0.302174      0.209754      0.138276     0.0905062     0.0559119     0.0316119     0.0183876    0.00897272    0.00506740    0.00212634    0.00121720   0.000445392   0.000254157   8.28388e-05   4.03053e-05   1.16265e-05   4.77831e-06   1.39563e-06   4.54163e-07   1.16495e-07   2.60344e-08   5.19988e-09
  19  16 3189.9640    3.8809  0.9903 13.6665  0.0006  0.0307   0.0900   0.0648    0.1026   0.0000   444.9476       8.42273       14.3585      -1.81662       2.13631      -3.35592      -3.24209      -2.17402      0.592962     -0.733909       1.54701      0.426703      -1.35645      0.775409     0.0995391      0.220675      0.319736     0.0802457   -0.00822116   -0.00903849    0.00723077    0.00158730   -0.00227490    0.00195370   -0.00198719  -8.40853e-05  -8.97215e-05  -3.55128e-05   1.36564e-05  -2.04420e-05  -2.88736e-06   2.89116e-06   5.73723e-07  -1.14627e-07  -1.49464e-09   1.81136e-09       2.91118       3.36155       3.18423       3.58160       3.66087       3.40135       2.99523       2.62557       2.26712       1.72308       1.40474       1.12868      0.863525      0.582665      0.363474      0.259345      0.186131      0.123811     0.0704157     0.0374296     0.0198463     0.0111353    0.00607903    0.00311904    0.00144532   0.000620356   0.000252471   0.000101753   3.70150e-05   1.38579e-05   4.59737e-06   1.50789e-06   4.33362e-07   1.21353e-07   2.57581e-08   5.52036e-09
  19  17 3332.9348    3.4051  1.6182 12.9764 -0.0082  0.0351   0.0612   0.0860    0.0936   0.0000   437.2051       12.5827       9.93491      -5.28869      -10.8078      -3.16957       8.37423      -1.48507       3.62318      0.627745     -0.484615      0.673397      -1.13703     -0.174047     -0.396134      0.258383     -0.201400   -0.00177217     -0.134513      0.100096    -0.0211487   0.000651132    0.00484409  -2.35009e-05   -0.00283538   0.000541980  -8.31094e-05   0.000102766  -4.57498e-05   2.14135e-06  -2.83095e-06   5.18706e-07   2.36275e-07   8.53025e-08  -7.84593e-09   5.79389e-09       2.90193       3.93380       4.32736       4.23736       4.39742       3.75979       3.63995       2.86566       2.50235       1.99649       1.47250       1.18037      0.844062      0.595463      0.435956      0.277952      0.186187      0.105350     0.0695910     0.0404125     0.0223654     0.0126222    0.00615262    0.00321111    0.00154084   0.000697662   0.000315164   0.000122220   4.86828e-05   1.92132e-05   6.31908e-06   2.13981e-06   6.37394e-07   1.49635e-07   4.15246e-08   8.48247e-09
  19  18 3476.2575    2.8735  2.2876 12.4993  0.0006  0.0414   0.0458   0.1077    0.0806   0.0000   441.1293       4.81747       12.7204      0.417716       2.14502       5.78363      -1.22081      0.709953       3.04809      0.237326       2.37389      -1.91935     -0.425463       1.42755      0.593201     -0.136977     -0.269003      0.214827     0.0534919    -0.0298431     0.0132575   -0.00736830   -0.00396193   0.000679883  -5.24223e-05    0.00159908  -2.01350e-05  -4.88500e-05   6.32456e-05   1.92087e-05  -1.37748e-05  -1.94641e-06  -2.64568e-07   2.65855e-07  -1.28356e-08  -5.19124e-09       3.65683       4.60446       4.77731       5.05931       4.72915       4.73902       4.20777       3.71522       2.91157       2.36257       1.86296       1.44488       1.09047      0.789043      0.550092      0.378205      0.238964      0.149787     0.0929707     0.0505429     0.0293642     0.0151603    0.00874537    0.00371284    0.00211394   0.000843223   0.000443482   0.000148294   7.02223e-05   2.22045e-05   8.69362e-06   2.41641e-06   7.50844e-07   1.96054e-07   4.54702e-08   8.99377e-09
  19  19 3619.3698    2.4655  3.6283 11.6719 -0.0020  0.0517   0.0324   0.1371    0.0811   0.0000   443.9235       10.4892       16.3722       4.35692      -10.8982      -2.63541      -2.50962      0.404120       4.56890     -0.150387      -1.08467      -1.86103     -0.813800      0.644059    -0.0284978      0.442601    -0.0260848     0.0391431     0.0583875     0.0552138     0.0871446    0.00384730     0.0106774    0.00515628    0.00342640  -0.000360969  -0.000468656  -7.11779e-05   6.70874e-06   5.10846e-05   2.03761e-06  -3.46474e-06   2.89999e-07   2.24029e-07   5.48242e-09  -1.09918e-08       4.35985       5.47692       5.82986       6.11573       5.97566       5.50981       4.88688       4.33577       3.72633       2.99197       2.36919       1.79031       1.31822      0.944734      0.651116      0.438514      0.275567      0.177403      0.105373     0.0631585     0.0349009     0.0194214     0.0103072    0.00491945    0.00240225    0.00109158   0.000476488   0.000187807   7.67906e-05   2.72532e-05   9.61454e-06   3.17847e-06   9.04984e-07   2.56991e-07   5.76428e-08   1.18999e-08
  19  20 3762.4906    2.0383  5.2309 11.0567 -0.0014  0.0634   0.0217   0.1727    0.0632   0.0000   442.8389       17.5205      -1.20973       6.00160      -12.8731      -10.5535      -11.1071    -0.0904910       2.52370      -7.45489      -1.10718     -0.545784     -0.120581       1.16426    -0.0788434     -0.524332    -0.0952534     -0.128418     0.0899566     0.0662273      0.159876    -0.0221184  -0.000920845     0.0119342   0.000512072  -0.000132059    0.00114629   0.000367545  -7.82239e-05  -1.09035e-06   1.65810e-05   1.71524e-06   3.85235e-08  -2.28269e-08   9.68751e-08  -2.13083e-08       5.29429       6.79075       7.44705       7.57812       7.38762       6.97563       6.21368       5.33341       4.43080       3.58669       2.90730       2.16697       1.57735       1.15329      0.774667      0.522836      0.350791      0.211466      0.133770     0.0751770     0.0435807     0.0228054     0.0119687    0.00595582    0.00287014    0.00130237   0.000575390   0.000240585   9.56762e-05   3.51950e-05   1.20850e-05   3.76850e-06   1.20201e-06   3.11993e-07   7.29429e-08   1.49012e-08
  19  21 3905.9141    1.6510  6.8413 10.8341 -0.0025  0.0788   0.0162   0.2121    0.0492   0.0000   442.4971       8.98841       14.2406       30.9503      -7.14475      -4.82332       9.96464       15.5039       2.69259      -1.19164      -3.58264     -0.389111      -1.53169      -3.38734      0.137764       1.64701      0.409178     0.0841859     -0.109539     0.0827278     0.0392815     0.0464669    0.00542448    -0.0110134  -0.000490232   -0.00123367  -6.27815e-05  -0.000803423   6.66754e-05  -1.12647e-05   1.52848e-05   5.07153e-06  -2.45087e-07   3.05353e-07  -1.55044e-07   1.60775e-08       6.55102       8.61183       9.27502       9.52583       9.01098       8.60722       7.69493       6.72567       5.63237       4.62534       3.64973       2.74564       2.04236       1.41579       1.00895      0.659837      0.423419      0.267863      0.162231     0.0929934     0.0529124     0.0284415     0.0150868    0.00722181    0.00359209    0.00158351   0.000740895   0.000292499   0.000119624   4.27272e-05   1.55839e-05   4.91630e-06   1.43892e-06   3.82596e-07   9.30274e-08   1.86783e-08
  19  22 4049.0463    1.3862  8.8827 10.5939 -0.0015  0.0961   0.0127   0.2646    0.0421   0.0000   432.6772      -13.2324       13.5320     -0.467709       36.1234       4.17056      -15.4107      -2.58877       3.02567       2.54512      -2.49830      -7.83046     -0.562564      0.331310      0.684085      0.287853     0.0699475     -0.266141      0.187817      0.186286    -0.0436002     0.0320981     0.0148023     0.0149680    0.00387896   -0.00170609   8.67823e-05   0.000558077  -0.000187940  -0.000150923  -1.53068e-05   1.08767e-05   5.13220e-06  -3.32666e-07  -1.78444e-07  -2.66356e-09       7.91532       10.2634       10.9707       11.4431       11.1430       10.3503       9.45777       8.00508       6.80832       5.46605       4.35041       3.33970       2.44384       1.75559       1.20589      0.803653      0.541662      0.332510      0.204314      0.117318     0.0674146     0.0352133     0.0189910    0.00938621    0.00455647    0.00208198   0.000895029   0.000377313   0.000150010   5.39195e-05   1.90131e-05   5.96936e-06   1.83103e-06   4.71505e-07   1.12409e-07   2.34196e-08
  19  23 4192.2412    1.1256 10.9154 10.5320  0.0018  0.1226   0.0108   0.3367    0.0376   0.0000   455.0232       10.7893       10.5039       22.5213       20.0931       7.75508      -16.8514      -13.7511       20.6130       1.64116      -2.79805      -5.93838     -0.847077      -3.53978     -0.224680       1.50124      0.965341      0.212688     -0.340320      0.124125    -0.0280809    -0.0278532     0.0566855     0.0176091   -0.00625934   -0.00197195    0.00104078  -0.000275635  -4.93543e-05  -2.29082e-05   4.07460e-05  -2.63383e-06   2.03451e-07  -4.38892e-07  -4.59159e-08  -2.36451e-08       10.1182       12.9288       14.0827       14.3954       14.3041       13.1703       11.7352       10.4366       8.66525       7.17058       5.58465       4.32038       3.12368       2.27312       1.55939       1.05396      0.680104      0.428656      0.263512      0.152132     0.0871460     0.0474476     0.0246099     0.0123509    0.00600777    0.00264226    0.00122318   0.000484538   0.000192672   7.06956e-05   2.46193e-05   7.84726e-06   2.36294e-06   6.28715e-07   1.48329e-07   3.04351e-08
  19  24 4335.7419    0.9279 13.2672 10.4431 -0.0010  0.1585   0.0090   0.4435    0.0344   0.0000   455.0296       31.5924       47.2344       8.04300       39.8426       17.1809      -1.12274      0.257210       15.9981      -14.9401      -10.0665      -12.6710       10.3387    -0.0475128      -1.08212      -1.16634     -0.602610      0.653611      0.152709      0.342037     0.0199534  -0.000108778    -0.0153430    -0.0128355    0.00103857  -0.000354734    0.00230417  -0.000243532  -0.000438773  -0.000141640  -1.06606e-06   1.50047e-05   7.25774e-07  -4.11482e-07   2.22537e-07  -2.60873e-08       13.1109       16.4939       18.3053       18.9026       18.3074       17.0288       15.5676       12.9821       11.4504       9.25430       7.13947       5.55024       4.09249       2.91703       2.03267       1.37314      0.879236      0.560874      0.346001      0.197586      0.114203     0.0619289     0.0334605     0.0161648    0.00788946    0.00361402    0.00159204   0.000647221   0.000258402   9.45544e-05   3.41853e-05   1.06035e-05   3.10860e-06   8.04034e-07   1.85642e-07   3.85150e-08
  20   7 1893.9071    0.4700  0.4408 10.1320 -0.0056  0.0201   0.0157   0.0432    0.0491   0.0000   440.9755     -0.800209       16.3564       1.77426      -1.07694       2.34471       1.40146       1.31410      -1.37768       1.28175      0.762841     0.0444015     -0.104742     -0.280408     0.0106614     -0.237133     0.0116440    -0.0342757     0.0797930    -0.0606911   -0.00480752     0.0210895   -0.00632945   -0.00622679    0.00153275  -0.000266298  -0.000189058   0.000143053  -3.33754e-05  -4.49086e-05   2.11726e-06   3.28414e-06   1.07764e-07  -1.51476e-07  -4.29828e-08   6.74468e-10       1.68851       1.79363       2.03356       2.31306       2.20053       1.96987       1.86928       1.59524       1.36990       1.23909      0.941111      0.660592      0.518894      0.418964      0.289273      0.185264      0.134227     0.0805253     0.0489161     0.0303157     0.0188739     0.0113739    0.00570594    0.00323995    0.00164389   0.000760753   0.000333079   0.000133717   6.72799e-05   2.63407e-05   1.00070e-05   3.56446e-06   9.73907e-07   3.21012e-07   9.36140e-08   2.07368e-08
  20   8 2050.0253    0.6810  0.5133 10.3022 -0.0048  0.0211   0.0215   0.0460    0.0627   0.0000   440.5831    -0.0342158       13.2457     -0.492358      -4.18257       2.63730      -2.49381      0.621750      0.618664      0.367464      -1.28708       1.31744     0.0662967     -0.485256      0.170039    -0.0346114      0.113143     -0.121030   -0.00431580     0.0251827    -0.0179406    0.00352142    0.00247683  -0.000380978   0.000884776  -0.000751544  -0.000324563  -0.000135317   9.69285e-05  -1.92563e-06   6.17201e-06  -5.59847e-06   1.69963e-06   2.39841e-08  -1.39998e-07   3.74291e-08       1.83452       1.97137       2.26371       2.35130       2.24754       2.13617       2.15969       1.81203       1.45501       1.13750      0.990929      0.790997      0.535164      0.412358      0.334933      0.226194      0.133200     0.0908300     0.0581290     0.0319466     0.0194341     0.0114042    0.00599539    0.00299179    0.00148719   0.000670394   0.000338622   0.000166318   7.54530e-05   2.60393e-05   9.07628e-06   3.24572e-06   1.13956e-06   3.32193e-07   9.67841e-08   2.30208e-08
  20  10 2352.3778    1.2885  0.8570 11.0568 -0.0063  0.0255   0.0307   0.0575    0.0951   0.0000   438.7383      -3.02591       16.2764     -0.982889      -2.70904      -1.14039      0.319239       1.79940       2.74806      0.175682     -0.675071     -0.337748     -0.555697     -0.108789     0.0787482      0.371147      0.224152     0.0433107     0.0984031    -0.0309827     0.0273241    -0.0237356    -0.0106091    0.00176440   0.000940282   0.000499000  -0.000102032   0.000332820   2.25019e-05   5.53772e-05   8.47960e-06  -2.02495e-06   3.36719e-07   3.70291e-07   7.95916e-08  -5.53724e-08       2.09299       2.69115       2.49525       2.69909       2.90327       2.73658       2.55933       1.93303       1.70552       1.42473       1.22858      0.949199      0.667651      0.477104      0.336081      0.232118      0.164308      0.105541     0.0712318     0.0416877     0.0248887     0.0136217    0.00690960    0.00361342    0.00164090   0.000792632   0.000355639   0.000157918   6.91969e-05   2.69319e-05   1.01170e-05   3.77879e-06   1.15708e-06   3.92033e-07   1.05178e-07   2.65654e-08
  20  11 2498.9475    1.7737  0.9152 11.4722 -0.0033  0.0229   0.0400   0.0626    0.1136   0.0000   439.9753       6.28095       12.5144      -6.66075       3.67663      -2.07290      0.878402       1.02229      0.460086      -1.53356      -1.02443      0.409441     -0.411391     -0.616797      0.738521      0.152516     -0.111542     0.0297129    -0.0453303    -0.0143909     0.0104880    0.00499484   -0.00145923   -0.00183815   -0.00171406   0.000913276   0.000232160  -6.92296e-05  -4.80257e-05  -8.12470e-07  -8.51576e-06   9.35123e-06   7.17672e-07  -2.52917e-07   6.52783e-08   4.29558e-08       1.77860       2.26337       2.56174       2.65451       2.43332       2.26273       2.21137       1.83231       1.56641       1.36470       1.05376      0.790107      0.612920      0.454950      0.305873      0.196650      0.143549     0.0919682     0.0543656     0.0329864     0.0201348     0.0106566    0.00587697    0.00321444    0.00165596   0.000815443   0.000359088   0.000153565   6.94678e-05   3.05856e-05   1.15429e-05   3.97823e-06   1.32277e-06   3.93026e-07   1.08925e-07   2.76822e-08
  20  12 2644.8670    2.2973  0.9512 12.0023 -0.0062  0.0257   0.0508   0.0600    0.1126   0.0000   436.4916      0.864085       8.60892     -0.904617      -1.47384      -2.66943       3.54688      -2.33018     -0.119858     -0.618550       1.23024     -0.882506     0.0574717     0.0542258     -0.208105     -0.224988    -0.0629263    -0.0389115     0.0127907     0.0389901    0.00485402    -0.0204328    0.00236141   0.000670674    0.00190158   0.000308571  -2.11810e-05  -9.26649e-06  -0.000159183  -3.19368e-05   1.54442e-06  -2.71339e-06   9.26190e-07   4.52294e-08  -1.14855e-07   1.85177e-08       2.24294       2.81930       2.77102       2.78606       2.57758       2.70042       2.73459       2.38498       1.93933       1.39603       1.10752      0.874499      0.710353      0.570930      0.424781      0.292491      0.188750      0.114504     0.0673349     0.0381423     0.0219862     0.0115416    0.00647508    0.00329311    0.00163304   0.000816328   0.000387298   0.000169792   7.32037e-05   2.95513e-05   1.09211e-05   3.71177e-06   1.27568e-06   3.86672e-07   1.12112e-07   2.75835e-08
  20  13 2790.7140    2.8585  0.7916 12.7163 -0.0050  0.0212   0.0713   0.0555    0.0951   0.0000   441.2764       3.55723       10.5391       3.79187      -5.39110       2.71986      -1.24604     -0.962100       1.54185      0.346716     -0.357994     -0.182174       1.34412      0.268619    0.00504893     -0.307694      0.291355     -0.135751     0.0694057    0.00776909     0.0168287    -0.0184899   -0.00136501  -0.000780809   -0.00106922   -0.00110891  -0.000115945  -6.34199e-05  -5.21036e-06  -5.07322e-05   1.19873e-05   2.13404e-06  -1.29554e-06   2.50802e-07   2.44078e-08  -1.61381e-08       1.82284       2.40926       2.53117       2.51223       2.46040       2.35480       2.17860       1.87452       1.57677       1.28532       1.01485      0.795794      0.588187      0.437934      0.303028      0.214747      0.136740     0.0894955     0.0532393     0.0319282     0.0188178     0.0100141    0.00560199    0.00285017    0.00140416   0.000691523   0.000329706   0.000141447   6.09702e-05   2.54814e-05   9.42775e-06   3.31505e-06   1.18413e-06   3.44777e-07   1.04707e-07   2.71620e-08
  20  14 2935.9074    3.5264  0.8232 13.1291 -0.0071  0.0232   0.0858   0.0530    0.0989   0.0000   441.6384       8.33468       15.1289       2.16937      -6.36834      0.394325      -4.88551      -1.83048       2.92910     -0.433769      -2.45517      -1.26161      0.333524     -0.652614     -0.479280     -0.580035     -0.242422    -0.0172545    0.00551025     0.0308588     0.0368184    -0.0105586   0.000143419    0.00257565   0.000647690   0.000185735  -8.84569e-05  -0.000248103  -1.55988e-05   4.13754e-05  -1.02002e-05   3.99201e-06   4.42563e-07   1.25309e-07  -8.26762e-08   4.91453e-09       1.78707       2.45038       2.37397       2.59856       2.47422       2.40801       2.19329       1.83670       1.70178       1.35523       1.09134      0.856609      0.625134      0.470162      0.304838      0.231769      0.137153     0.0967328     0.0560104     0.0363795     0.0203120     0.0113045    0.00640505    0.00317810    0.00160411   0.000771153   0.000354873   0.000163455   6.16446e-05   2.67638e-05   9.96915e-06   3.72448e-06   1.27442e-06   3.90511e-07   1.07695e-07   2.93018e-08
  20  15 3080.5109    3.8132  0.8993 13.5519 -0.0104  0.0258   0.0906   0.0592    0.1013   0.0000   441.2192       7.01229       16.2754      -1.32219      -3.10244    -0.0918146      -1.22101       2.15542     -0.656598      -1.73274     -0.450625     -0.852000     -0.699362      0.878655      0.291538      0.187793    -0.0936694    -0.0645261     0.0315794     0.0195450     0.0301530    -0.0242051   -0.00963179   0.000549968   -0.00311591   -0.00192153   0.000841476  -1.65798e-05  -0.000116463  -1.27116e-05   4.05223e-07  -1.03344e-07   1.86708e-06   3.33243e-07   4.38042e-08  -1.48408e-08       2.18509       2.52920       2.92454       2.97027       2.63011       2.79848       2.62164       2.11377       1.88229       1.59505       1.08398      0.899367      0.730551      0.517375      0.369635      0.277695      0.179396     0.0955347     0.0671395     0.0408231     0.0220533     0.0123527    0.00746037    0.00369141    0.00163634   0.000911307   0.000460352   0.000183813   6.69322e-05   2.97508e-05   1.29743e-05   5.01397e-06   1.54825e-06   4.52417e-07   1.24392e-07   2.81761e-08
  20  16 3224.4369    3.7920  1.1523 13.6321 -0.0052  0.0311   0.0835   0.0757    0.1041   0.0000   444.2180       8.00576       9.29885       10.7151       2.31971      -1.75459      -5.96434      -1.77532       2.35053      0.587184     -0.786664      -1.06774      0.636326      0.750055      0.451201     -0.121596    -0.0496447      0.147488     0.0202209    0.00311425     0.0261591   -0.00929240   -0.00747992   -0.00450889    0.00592017    0.00140362  -0.000795354   5.95238e-05   5.35424e-05   3.17228e-05   4.84091e-06  -1.67823e-06   4.35319e-06  -1.17872e-06  -1.37077e-07   1.17282e-08       2.52694       3.48680       3.65517       3.64547       3.30139       3.23694       2.88572       2.65757       2.47401       1.91682       1.71472       1.18622      0.956543      0.633820      0.455871      0.300955      0.194404      0.125214     0.0739083     0.0472057     0.0252775     0.0159972    0.00736901    0.00439942    0.00212513    0.00106240   0.000487095   0.000212481   9.53503e-05   3.65507e-05   1.40925e-05   5.15832e-06   1.72436e-06   5.60586e-07   1.57978e-07   4.51450e-08
  20  17 3368.0485    3.1831  1.7942 13.0566 -0.0056  0.0353   0.0554   0.0953    0.0703   0.0000   439.4514       12.1470       3.84202       6.35724       6.51998       3.61356       1.67891       1.44101     -0.625784      -2.63115      0.584534      -3.91675      -1.85732     -0.139631     0.0614297     -0.821496     -0.128951      0.255333     0.0709075    -0.0342962    -0.0320492    -0.0237383     0.0143765   0.000557131   -0.00304253   -0.00205770   -0.00157164   0.000145370   0.000117134  -1.17063e-05  -3.62480e-05   8.68009e-06   4.44024e-07  -1.20199e-06   1.62525e-07   7.06120e-08       2.81682       3.57973       3.81925       4.09900       3.90632       3.78156       3.33949       2.93265       2.48708       2.08483       1.64824       1.26956      0.931528      0.723549      0.473688      0.354116      0.218935      0.147133     0.0883810     0.0561852     0.0318022     0.0189576    0.00982536    0.00542237    0.00259355    0.00130727   0.000580910   0.000266809   0.000108235   4.63414e-05   1.68184e-05   6.43325e-06   1.93735e-06   6.28022e-07   1.73200e-07   4.80122e-08
  20  18 3511.8989    2.6914  2.5523 12.4130  0.0007  0.0442   0.0393   0.1065    0.0674   0.0000   445.4038       13.4462       11.3195      -3.04632       5.49036      0.760694      -9.28026     0.0111953       3.21869      -5.02644      -2.60291       1.04303      0.850257      0.877338     -0.276105      0.468280    -0.0440795      0.138630     -0.108190    -0.0186340     0.0699826    -0.0256963     0.0119698   -0.00304242   -0.00276568   -0.00100680   7.19720e-05   9.54382e-05   0.000128460   2.84431e-05  -1.80898e-05  -4.11006e-06   2.20540e-07   5.48850e-07   6.09940e-08  -3.57878e-08       3.71277       4.49292       4.87234       4.99828       4.86037       4.58962       4.38259       3.77544       3.18119       2.63285       2.17780       1.62600       1.18441      0.940763      0.643435      0.455868      0.283351      0.187491      0.118324     0.0686414     0.0404185     0.0228685     0.0126766    0.00664442    0.00314265    0.00153045   0.000710012   0.000329843   0.000140004   5.76846e-05   2.07816e-05   7.55652e-06   2.43593e-06   7.27791e-07   2.19049e-07   5.83519e-08
  20  19 3655.6323    2.2938  3.6850 11.7097 -0.0007  0.0517   0.0286   0.1373    0.0648   0.0000   439.7289       7.49216       5.42747       5.56666       5.93193      -1.36076      -3.18525      -5.61203       2.55417      -4.68314      -1.04068      -3.91712       3.58017     -0.802987     -0.519555     0.0823732     -0.194393      0.409377     0.0750276     -0.233467    -0.0623250     0.0439587     0.0187309   -0.00663144   -0.00660151   -0.00205244   0.000766379   0.000209635   0.000215379  -9.44108e-05   6.71754e-05   1.03121e-05  -4.49508e-06  -1.71239e-06   1.39288e-07   8.88729e-08       4.14089       5.10497       5.58457       5.82520       5.73481       5.43969       4.93249       4.25274       3.62486       3.01175       2.39399       1.89318       1.42793       1.00293      0.712784      0.503293      0.333622      0.215194      0.135480     0.0835991     0.0483854     0.0273526     0.0146285    0.00761930    0.00387332    0.00187185   0.000894522   0.000384189   0.000165287   6.38533e-05   2.53683e-05   9.01417e-06   3.04886e-06   9.36356e-07   2.59261e-07   6.83978e-08
  20  20 3799.2867    1.9614  5.2871 11.1818 -0.0008  0.0645   0.0208   0.1679    0.0565   0.0000   441.0271       6.72025       11.6519       5.72117      -5.63318      -14.9592      -2.60650      -3.77428      -2.46667       2.34962      -3.14343       2.76193     -0.313759     -0.400127       1.15692      -1.00162      0.159426    -0.0821987    -0.0180552    -0.0981590     0.0770285    -0.0941776    -0.0296801   -0.00187608   -0.00304620   -0.00122045   0.000583492   0.000241311  -9.74879e-06   7.49829e-05   2.14382e-06  -1.37723e-05   1.52299e-06   4.62732e-08  -1.61539e-07   1.70551e-08       5.22371       6.70400       7.34273       7.26044       7.23047       6.76416       6.15780       5.50433       4.72767       3.90573       3.13256       2.39580       1.78182       1.34026      0.917190      0.634292      0.414477      0.265684      0.164706     0.0980181     0.0578181     0.0326064     0.0177555    0.00926706    0.00473949    0.00224488    0.00103766   0.000459054   0.000197309   7.92991e-05   3.04773e-05   1.08964e-05   3.66820e-06   1.13947e-06   3.40561e-07   8.85968e-08
  20  21 3943.0984    1.6260  7.1722 10.7489 -0.0021  0.0772   0.0151   0.2151    0.0471   0.0000   446.0070       18.1982       19.2415      -8.09443      -6.82895       1.93357       1.27054       6.23570      -1.47580      -1.74828      0.656364      0.238580     -0.525468      0.407779     -0.277988      -1.24685     -0.773744      0.597240      0.310205     -0.121003     0.0334926     0.0925069    -0.0109980   -0.00202748    0.00298319    0.00376439   -0.00120352  -2.62181e-06  -7.12831e-05   0.000206383  -8.39106e-06  -2.15652e-05  -7.46778e-06  -7.70031e-07  -2.85988e-07  -1.03825e-07       6.24702       7.93481       8.79008       9.06295       8.92587       8.29489       7.57752       6.61908       5.52208       4.54653       3.65900       2.79156       2.11677       1.52646       1.10447      0.747714      0.489182      0.323961      0.201947      0.120388     0.0699139     0.0394518     0.0218925     0.0113305    0.00570193    0.00272079    0.00128105   0.000576384   0.000245891   9.79368e-05   3.71350e-05   1.31777e-05   4.50918e-06   1.38897e-06   3.90561e-07   1.04589e-07
  20  22 4086.8564    1.3303  9.6514 10.5093 -0.0013  0.0995   0.0114   0.2746    0.0394   0.0000   428.9428       19.6825       4.50569      -22.6030      -1.74569       21.2648       13.1705      -12.8635      -7.57732      -2.07652      -2.96607      -2.14950      -1.39322     -0.532226      0.331819      0.506945      0.425202      0.285911     0.0967426     -0.164181     -0.177468     0.0110214    0.00197189    -0.0119576    0.00188400    0.00501803   6.25958e-05  -0.000277963   0.000307998  -1.64940e-05   1.11476e-05  -4.39927e-06  -1.31402e-06  -2.71462e-06  -3.06080e-07   7.34753e-08       7.79592       10.0798       10.9506       11.3012       11.2204       10.4668       9.38853       8.44178       7.09820       5.84100       4.62793       3.67587       2.74705       1.97825       1.40686      0.959421      0.647495      0.417000      0.262530      0.158957     0.0906248     0.0519705     0.0281753     0.0147911    0.00755115    0.00364198    0.00170650   0.000757817   0.000318853   0.000125612   4.86469e-05   1.74490e-05   5.84687e-06   1.87064e-06   5.26323e-07   1.37763e-07
  20  23 4230.7283    1.0923 11.7793 10.4214 -0.0011  0.1281   0.0097   0.3485    0.0367   0.0000   456.9003       24.4462      -15.4168      -1.16155       28.4157       29.0976      -6.04016      0.682805     -0.949208      -6.10432   -0.00508646      -3.97819       2.27687     -0.199241      -5.22122     -0.902740      0.725860      0.299280     -0.311530      0.311768    -0.0159833     -0.104852     0.0123298     0.0193222    -0.0119388   -0.00231126   -0.00191477   0.000936906  -0.000107933  -0.000189679  -4.39158e-05  -2.71416e-05  -4.45925e-06  -2.59786e-06   2.39136e-07   2.98967e-07       9.99007       12.9902       14.1842       14.3584       14.5020       13.5256       12.2448       10.7632       9.14791       7.47405       6.01841       4.63010       3.46043       2.57691       1.83610       1.26679      0.829282      0.543358      0.335392      0.202416      0.121404     0.0679442     0.0368427     0.0197031    0.00974453    0.00474731    0.00224506   0.000961513   0.000427319   0.000169585   6.31571e-05   2.28853e-05   7.78083e-06   2.42438e-06   6.95593e-07   1.82641e-07
  20  24 4374.3578    0.8858 14.5262 10.4308 -0.0018  0.1705   0.0079   0.4655    0.0305   0.0000   416.1243      -4.37235       21.9949      -16.6233       20.6408      -17.5113      -1.51699      -42.0964       18.7993       2.11962      -7.23075      -1.02508     -0.850141       5.17753       3.10929     -0.248829      0.747585     -0.865222      0.472107     -0.349724    0.00291993     0.0519325     0.0160762     0.0203802    -0.0210132    0.00497546   -0.00837472   -0.00189745  -0.000560851  -4.37157e-05   0.000143824   3.71404e-05  -6.68804e-06  -2.35972e-06   3.87787e-07   1.22581e-07       12.9766       16.8286       18.6562       19.2306       18.7327       17.6636       16.0928       14.0098       12.1397       10.0083       7.91487       6.28531       4.63118       3.44489       2.41118       1.67523       1.10382      0.734561      0.455071      0.274902      0.163535     0.0939020     0.0499992     0.0269835     0.0137292    0.00681281    0.00297031    0.00143679   0.000575847   0.000243525   8.86808e-05   3.29241e-05   1.09811e-05   3.42837e-06   9.48997e-07   2.44933e-07
  21   7 1919.8342    0.5334  0.4428 10.0899 -0.0010  0.0223   0.0178   0.0401    0.0525   0.0000   436.1878      0.477273       16.3440     -0.350801      -1.57361      -3.86954      0.168031     -0.367502      0.764899     -0.514950      -1.11814      0.851977      0.795558     -0.543890     -0.196877     0.0439364     0.0954719    -0.0403732     0.0319330    -0.0103662     0.0149105    -0.0144899   -0.00302024    0.00563907   -0.00125825  -0.000880179  -0.000697063  -0.000111776   0.000133989   2.20853e-05  -1.63898e-05  -3.05232e-06  -8.28403e-08  -2.70557e-06  -3.15799e-07  -2.00233e-08       1.44390       2.02044       2.26106       2.26107       2.23071       2.09847       1.96509       1.53590       1.52442       1.22116      0.958140      0.829742      0.592085      0.446461      0.287877      0.220994      0.152102     0.0868529     0.0696000     0.0349459     0.0219311     0.0131092    0.00772985    0.00362310    0.00219526    0.00114869   0.000505133   0.000248288   0.000118772   5.07730e-05   1.86782e-05   7.30262e-06   3.46442e-06   1.17975e-06   3.83984e-07   1.21775e-07
  21   8 2077.6853    0.7327  0.6608 10.1972 -0.0029  0.0251   0.0193   0.0505    0.0769   0.0000   437.5254       1.51702       18.9685     -0.818891      -4.18182    -0.0582771      0.605515       2.35119   -0.00223633      0.434379      -2.12992      0.889332      0.247086     -0.108014    -0.0456281     0.0887454     -0.227390     0.0901627     0.0169150     0.0219946     0.0238723     0.0239011     0.0132442   -0.00612667   -0.00125850   0.000381079   0.000273809  -0.000193609   4.47426e-05  -3.74831e-05   7.57111e-06  -1.64334e-06   7.81419e-07   9.61649e-07   7.31991e-08   1.86029e-08       1.98675       2.48549       2.81949       2.83200       2.45724       2.66047       2.21527       2.26456       1.96310       1.53570       1.18033       1.11983      0.760007      0.563744      0.427465      0.276086      0.203023      0.145171     0.0677912     0.0530380     0.0312360     0.0170993    0.00856853    0.00507981    0.00241435    0.00128586   0.000748934   0.000361400   0.000128931   6.35210e-05   2.54163e-05   9.65550e-06   3.26259e-06   1.18911e-06   4.77962e-07   1.62075e-07
  21   9 2231.8560    0.9956  0.8145 10.7144 -0.0143  0.0237   0.0244   0.0553    0.0886   0.0000   441.8516      -1.62884       11.7522     -0.181150      -1.24855      0.358603      -1.83342       1.29964      -2.08698      0.438349      0.620443    -0.0273185     -0.272158     -0.811155      0.242498     -0.131549     -0.108704    -0.0600685      0.102657    -0.0149373     0.0383371   -0.00764893     0.0156102    0.00301666   -0.00140245   -0.00191763    0.00200149  -0.000186535  -3.88853e-05   4.96836e-05  -3.85776e-05  -5.91519e-06   6.31806e-06  -1.34813e-06  -3.57378e-07  -6.61275e-09       1.67555       2.34733       2.39176       2.64158       2.44633       2.39749       2.14643       1.98525       1.57768       1.38519       1.03051      0.841083      0.626345      0.500360      0.348814      0.242441      0.169716      0.110446     0.0715573     0.0419132     0.0264281     0.0152208    0.00843065    0.00453603    0.00249947    0.00125975   0.000656232   0.000273475   0.000134293   5.37296e-05   2.55669e-05   8.99794e-06   3.52854e-06   1.21453e-06   3.72012e-07   1.11371e-07
  21  10 2381.8876    1.3924  0.8925 11.4079 -0.0038  0.0248   0.0317   0.0583    0.0878   0.0000   440.7067     0.0439630       15.5315     -0.939690      -8.78053       3.59397      -2.47795     -0.994963      0.248057     -0.872834     -0.314187     -0.157922      0.721200      0.564869      0.248478     0.0800187     -0.140686      0.100853    -0.0574333     0.0218608   -0.00373685    0.00447878   0.000948034   -0.00856710   -0.00197709   -0.00171835  -9.62939e-05   0.000641097   8.17972e-06  -4.45867e-05  -1.04305e-05   1.64071e-05   2.08391e-06  -1.19602e-06   3.01575e-08   7.63622e-08       1.96584       2.43914       2.51529       2.92446       2.91308       2.53839       2.40964       2.05684       1.85212       1.32847       1.18749      0.937493      0.743113      0.501338      0.343983      0.254685      0.177023      0.123582     0.0746277     0.0502741     0.0295288     0.0175270    0.00957838    0.00482090    0.00274170    0.00141395   0.000740613   0.000332478   0.000157695   6.12356e-05   2.46717e-05   9.31725e-06   3.35489e-06   1.11289e-06   3.62527e-07   1.11388e-07
  21  11 2529.2561    1.8116  0.9360 11.5905 -0.0089  0.0233   0.0408   0.0609    0.1097   0.0000   439.8324       4.82580       12.1684       7.05764      -3.44153     -0.930030     -0.502572     -0.194424       3.01310      -2.16015     -0.445097     -0.296677      0.291348    -0.0333014      0.825358      0.319756     0.0235705      0.144782    -0.0240227     0.0105120    -0.0163593    -0.0201409    0.00316705   -0.00283593    0.00285869    0.00271651   0.000245637  -0.000584505   0.000120831  -4.47387e-05  -9.15177e-06  -1.49920e-05  -1.87708e-06  -1.27296e-06   5.34157e-07   5.44901e-08       1.75791       2.24291       2.47913       2.63661       2.55358       2.43198       2.21985       1.84633       1.62227       1.31128       1.08390      0.821399      0.639940      0.479915      0.333803      0.239368      0.158322      0.114344     0.0678277     0.0420939     0.0275656     0.0154997    0.00848349    0.00468717    0.00257147    0.00123492   0.000643102   0.000294789   0.000118551   5.58376e-05   2.38668e-05   9.39228e-06   3.24987e-06   1.16091e-06   4.01802e-07   1.13194e-07
  21  13 2822.9451    3.0452  0.7789 12.7391  0.0019  0.0227   0.0716   0.0506    0.1012   0.0000   438.3406       2.68219       13.7946       1.76789      -2.70275      -1.78572      -3.89305     -0.141252      -1.31937     0.0924981      0.820872     -0.926347     -0.394267      0.652368    -0.0727265     -0.226588      0.213194     0.0279024     0.0116333     0.0289214    0.00100949    -0.0126169    0.00772274   -0.00150083    0.00462260   -0.00131627   -0.00109436   0.000446823   0.000129208  -4.11081e-05  -7.05981e-06  -5.65493e-06  -4.07578e-06  -8.64605e-07  -5.16980e-07   6.69053e-08       1.95445       2.64095       3.09555       3.23734       3.20331       2.89937       2.56900       2.17007       1.75152       1.35465       1.06669      0.787297      0.603878      0.443874      0.315123      0.234572      0.145950      0.100680     0.0626836     0.0383734     0.0237926     0.0132970    0.00790687    0.00431528    0.00230291    0.00116254   0.000583137   0.000269073   0.000131483   5.08327e-05   2.29392e-05   8.14393e-06   3.06301e-06   1.06391e-06   3.41219e-07   9.87327e-08
  21  14 2968.9575    3.6162  0.8809 13.0626 -0.0029  0.0223   0.0789   0.0542    0.1033   0.0000   438.9769       5.64933       12.2875       3.22793       3.41129      -2.70395      -1.83906      -1.27007      0.404332      -1.22845     -0.682976     -0.872478      0.896468     -0.177839     -0.560098     -0.133299     -0.126081      0.135834   -0.00232865    -0.0490352    -0.0307974    -0.0111183   -0.00896076    0.00344719   -0.00294227  -0.000840398   0.000607207  -0.000179097  -7.86689e-05  -5.99812e-05   2.01397e-05  -1.62164e-05  -2.49051e-07  -1.51494e-06  -1.08614e-07   6.61376e-08       1.79851       2.20483       2.42331       2.69683       2.41648       2.41732       2.20901       1.94511       1.50208       1.31641       1.07048      0.832315      0.615142      0.476097      0.329686      0.227324      0.158271      0.112928     0.0668698     0.0417608     0.0266818     0.0153965    0.00841820    0.00427038    0.00232618    0.00126562   0.000596067   0.000261868   0.000126551   5.40359e-05   2.41632e-05   9.36666e-06   3.18577e-06   1.07778e-06   3.60482e-07   9.97924e-08
  21  15 3114.0080    3.7368  0.9495 13.4809 -0.0065  0.0276   0.0804   0.0592    0.0970   0.0000   438.2202       2.32290       12.3020       7.07366       1.26648      -1.94089       1.36943      -5.42551       1.33842       1.74703      0.433091     -0.522107     -0.936751      0.576581     0.0740070     0.0715807      0.204958    -0.0464116      0.101403    -0.0333963    -0.0538941     0.0410856    0.00140660  -0.000379359   0.000583745  -0.000390168   0.000703520  -0.000432121  -3.20253e-05  -3.31675e-05   1.46193e-05   1.73196e-05   7.89040e-06  -4.28811e-07   2.16217e-10  -1.69157e-07       2.32703       2.54816       2.49094       3.03710       3.35310       2.80292       2.19823       2.20776       2.18505       1.78817       1.19373      0.918025      0.820982      0.657592      0.451449      0.274141      0.189162      0.144009     0.0959068     0.0564777     0.0288648     0.0166648     0.0111181    0.00673333    0.00391914    0.00196543   0.000889358   0.000373392   0.000158767   6.04287e-05   2.35531e-05   8.99729e-06   3.43040e-06   1.11554e-06   3.94336e-07   1.17562e-07
  21  16 3258.5919    3.6538  1.1708 13.4418 -0.0045  0.0292   0.0749   0.0709    0.1106   0.0000   436.4770      -1.48179       16.4013       3.63373      -3.28367      -1.75210      -2.02812      -1.21669      0.226890      0.344626      0.370485     -0.242139     -0.996302      0.752111    -0.0499028      0.276100     0.0413935     -0.182459    0.00744827     0.0642349    -0.0195137   -0.00238860   -0.00150234    -0.0112328    0.00749739   0.000796101  -0.000232221   7.97860e-05   0.000101965  -1.96014e-05  -4.27056e-05  -5.32093e-06   1.42702e-06  -1.31947e-06   6.60974e-07   2.27130e-08       2.28722       2.76257       3.16918       3.14278       2.85323       3.15346       2.74621       2.30183       2.18435       1.74308       1.38970       1.16542      0.874692      0.611504      0.441421      0.319767      0.205510      0.141432     0.0978296     0.0546718     0.0343383     0.0198412     0.0114970    0.00535863    0.00326392    0.00167800   0.000778907   0.000334942   0.000178666   7.48808e-05   2.81444e-05   1.07589e-05   4.40350e-06   1.65350e-06   5.78182e-07   1.54444e-07
  21  17 3402.8419    3.1319  2.0740 12.5730 -0.0005  0.0364   0.0464   0.0941    0.0715   0.0000   438.9134       6.70030       13.3334       1.68559      -2.80864       5.14819      -1.85219      -2.02008       4.59267       1.12343     0.0368027      0.871816      -2.27159      0.198751      0.722859     -0.328456     -0.357723      0.224846     0.0380328    -0.0956826     0.0250524    -0.0188535    0.00913688    0.00289879   -0.00190669   0.000137260   0.000919702   0.000199861   0.000249695  -0.000129855  -1.72990e-05  -1.03475e-06   3.10437e-07   1.12800e-07   3.05186e-07   1.52412e-07       2.83315       3.71660       3.90231       4.03276       3.80557       3.66955       3.23544       2.99169       2.69377       2.34619       1.87288       1.49216       1.12445      0.799865      0.585235      0.384775      0.269160      0.168608      0.112561     0.0672523     0.0423367     0.0240847     0.0138437    0.00766360    0.00389857    0.00204909   0.000952893   0.000460069   0.000202869   8.87799e-05   3.53320e-05   1.47264e-05   5.02128e-06   1.93879e-06   5.94686e-07   1.88509e-07
  21  18 3547.2562    2.6841  2.8121 12.1766 -0.0017  0.0441   0.0352   0.1076    0.0639   0.0000   434.7483       5.89913       3.14858       5.84849      -2.26000      -6.86408       2.26556       1.81278       6.94454       5.45572      0.238882      -2.31564      0.683803      0.203362     -0.283601     0.0156526      0.313137     0.0389167     -0.155942    -0.0312589     0.0272022    -0.0175441   -0.00646337    -0.0111357   -0.00131477  -0.000109579   -0.00156820  -0.000406789  -0.000185894  -2.89032e-05  -4.52968e-05   2.66502e-07   8.53753e-06  -7.19375e-09  -2.38177e-07  -2.03227e-07       3.26786       4.25442       4.54314       4.76500       4.65460       4.52208       4.07200       3.55948       3.14322       2.58118       2.11347       1.61183       1.22079      0.945952      0.680194      0.480791      0.319586      0.217771      0.132060     0.0839241     0.0516839     0.0298764     0.0170826    0.00945253    0.00483829    0.00251244    0.00120371   0.000554166   0.000251338   0.000107645   4.54361e-05   1.80899e-05   6.38021e-06   2.27980e-06   7.47110e-07   2.22941e-07
  21  19 3691.5072    2.1442  4.1720 11.6843 -0.0019  0.0569   0.0251   0.1470    0.0542   0.0000   439.4170       10.6948       17.9002      -1.20712      -3.22438      -10.9160      -4.67039       6.50707       3.54887      -4.88360     0.0732128     -0.320757     -0.706981     -0.274538     -0.835063      0.362525      0.377740     -0.330158      0.253178     0.0968108      0.154023    -0.0644343    -0.0454224    0.00686575   -0.00379795   -0.00548396  -0.000506044  -0.000584973   0.000162228   6.90821e-05   1.84749e-05   3.19223e-05   1.31960e-06  -1.89451e-06   3.49359e-08   1.77666e-07       4.19251       5.48727       5.75462       6.25491       5.99681       5.84730       5.17685       4.71980       3.93322       3.32644       2.69193       2.18201       1.63170       1.16690      0.871391      0.612148      0.418976      0.269796      0.180289      0.109604     0.0685023     0.0399108     0.0226606     0.0118801    0.00632949    0.00322594    0.00156118   0.000750409   0.000338865   0.000149569   5.80348e-05   2.29188e-05   8.34024e-06   2.96575e-06   9.53333e-07   2.87193e-07
  21  20 3835.6854    1.8115  5.9892 10.9997 -0.0019  0.0670   0.0175   0.1823    0.0489   0.0000   443.0128       13.9387       22.3714     -0.171079      -27.4539       2.33523      -4.79749      -1.61786       2.56793       3.01030      -1.58100      -4.90104       3.22304      0.790168      0.258194      0.262481      0.194717     0.0482208    -0.0282101      0.236792    -0.0665628     0.0246337    -0.0338380    0.00511080     0.0105965   0.000535985   -0.00453998   0.000660195  -0.000159705   0.000202778  -2.76195e-05   5.24406e-05   9.01244e-06  -5.52827e-06  -8.09561e-07   3.73233e-07       5.20714       6.59707       7.25598       7.46623       7.44597       7.12823       6.51050       5.70799       4.77148       3.98651       3.24318       2.55341       1.91355       1.44907       1.04084      0.759628      0.503978      0.332190      0.211103      0.134055     0.0807996     0.0463426     0.0266688     0.0144876    0.00729842    0.00375549    0.00181209   0.000861011   0.000405005   0.000164495   7.01332e-05   2.76183e-05   1.00320e-05   3.56326e-06   1.13816e-06   3.45026e-07
  21  21 3979.7732    1.5167  8.3967 10.6477 -0.0027  0.0854   0.0129   0.2387    0.0417   0.0000   444.6006       15.3491       11.9183       18.4657     -0.290401       2.47460       1.74408       15.3846      -3.27048       8.14353       4.91408      -2.90327      -2.07022      -1.87546       1.24681      0.438748     -0.344388    -0.0239608     -0.136067      0.192101    -0.0166278     0.0317568   -0.00462861    -0.0323592    0.00194265   -0.00544719    0.00347514    0.00195960  -0.000622659   0.000339838  -1.35151e-06   1.73202e-05   1.06940e-05  -7.99246e-06  -1.26531e-07   4.58338e-08       6.50733       8.35494       9.01884       9.46453       9.31289       8.81944       8.02248       7.13058       6.20349       5.14309       4.15804       3.25429       2.47368       1.86965       1.33369      0.935377      0.641924      0.416639      0.270249      0.165386      0.101595     0.0584782     0.0340072     0.0179287    0.00985482    0.00493016    0.00240451    0.00114595   0.000493203   0.000224420   8.76432e-05   3.51860e-05   1.31327e-05   4.44170e-06   1.45974e-06   4.39942e-07
  21  22 4124.0994    1.2329  9.7028 10.5702 -0.0022  0.1046   0.0108   0.2817    0.0369   0.0000   440.9994       19.5685       37.5302      -18.7901       8.40312       25.3416       10.7451      -2.44172       3.27703      -1.08209       1.95816     -0.296127     -0.758988      0.808953       2.71202      -1.53792      0.795247      0.571066      0.788580     -0.222369     -0.133025     0.0896440    -0.0225578    0.00501570     0.0106027    0.00899232  -0.000699504  -0.000564135    0.00230289  -4.15735e-05  -3.08568e-05   2.65502e-05   3.48725e-05  -1.99533e-06   1.80817e-06   1.84144e-06       7.73258       10.1627       11.1141       11.3118       11.2632       10.9504       9.68777       8.79901       7.39402       6.14980       5.03335       3.95418       3.02340       2.23780       1.62289       1.12899      0.785788      0.514597      0.328935      0.209787      0.124181     0.0730192     0.0410628     0.0225679     0.0115868    0.00604058    0.00294063    0.00136011   0.000649083   0.000260401   0.000112416   4.36418e-05   1.62351e-05   5.63921e-06   1.82278e-06   5.78990e-07
  21  23 4268.1698    1.0592 12.5911 10.4175 -0.0009  0.1326   0.0087   0.3688    0.0338   0.0000   442.9153       18.5631       11.1345       7.08615      -4.75199      -5.15558      -2.96224       2.78353      -6.34902       1.58998       6.15065      -2.51459      -1.16606      -1.54428       1.62339      -2.65167     -0.825975    -0.0223758     -0.489696     0.0596634      0.278228      0.137286  -0.000953488    -0.0199704     0.0105245    0.00496010    0.00553620   -0.00153418  -0.000168156  -0.000147007  -0.000168747  -6.89956e-05  -1.18597e-06  -4.08738e-06   1.64208e-06  -2.84197e-07       9.87692       12.8701       13.9223       14.4109       14.6278       13.4728       12.7186       11.0101       9.34918       7.87945       6.26992       5.05243       3.80874       2.88356       2.03584       1.47234      0.984020      0.669580      0.427768      0.266708      0.161688     0.0948495     0.0535237     0.0288885     0.0154509    0.00790810    0.00383007    0.00181785   0.000810738   0.000357956   0.000144871   5.70068e-05   2.10819e-05   7.36323e-06   2.32694e-06   6.95470e-07
  21  24 4412.3804    0.8418 14.7037 10.4249 -0.0031  0.1730   0.0074   0.4608    0.0293   0.0000   472.5992       13.6591      -8.78554      -22.7537       17.4998       9.01874      -7.48085      -2.02403     0.0241238       4.60293      -12.7939      -4.08056       1.07096       5.87695      -1.81472      0.642393     -0.386337      0.868224      0.449930      0.509534    -0.0817499     -0.121652      0.186225     0.0197638    -0.0272552    -0.0186406    0.00556243   -0.00144079  -0.000913734   0.000843898   0.000283424   2.70962e-05  -4.96354e-05  -6.76490e-06   2.09816e-06   8.35284e-07       13.0360       16.5900       18.2330       19.0316       18.8567       17.8149       16.3981       14.4129       12.5007       10.3148       8.24122       6.52570       5.03881       3.76236       2.76732       1.96455       1.32263      0.888866      0.566132      0.353515      0.216449      0.125282     0.0723910     0.0395556     0.0210875     0.0106828    0.00526531    0.00249009    0.00111184   0.000483142   0.000197741   7.73366e-05   2.83853e-05   9.93783e-06   3.22419e-06   9.50509e-07
  22   7 1945.0303    0.5198  0.4901 10.2134 -0.0122  0.0200   0.0164   0.0446    0.0520   0.0000   438.6885      -2.68899       15.0283      0.666022     -0.948419      -5.79335       1.12382     -0.280641      -1.37493     -0.768248      0.698463       1.25881     -0.601085      0.208493      0.322700     -0.193441    -0.0292479      0.169885    -0.0394343    -0.0749674    -0.0269877   -0.00297779   -0.00849209     0.0143030    0.00428144   8.42268e-05    0.00198946  -0.000204494  -0.000313346   0.000135998  -3.33514e-05  -2.88885e-05   2.70015e-06  -7.96864e-07   3.09386e-08   5.18635e-07       1.56112       1.94966       2.14770       2.20129       2.33214       2.01529       1.87752       1.62656       1.57361       1.25157      0.994004      0.828002      0.625845      0.475787      0.338286      0.224505      0.159843      0.108435     0.0712986     0.0459281     0.0290824     0.0165921    0.00947048    0.00591686    0.00320238    0.00169081   0.000924933   0.000436557   0.000210586   9.11415e-05   3.74636e-05   1.50184e-05   6.32105e-06   2.28426e-06   7.90343e-07   2.83435e-07
  22   9 2259.9846    1.0787  0.7803 10.8913 -0.0022  0.0222   0.0259   0.0551    0.0798   0.0000   438.9190     0.0746020       19.8451      -1.35114       3.43443      -2.25902      -1.93558      0.195827       2.35848     -0.520282    -0.0451015     -0.848239      0.767452     -0.447573     -0.195143     -0.406789     0.0626711     0.0498877    -0.0358058    -0.0461539     0.0270332     0.0292644   -0.00228876   -0.00429143    0.00324286    0.00321504   -0.00224997   3.07408e-05   6.52787e-05  -2.75438e-06  -0.000102062   1.41723e-05   4.03946e-06   4.63382e-06   6.27951e-08  -1.17525e-07       1.58086       2.08154       2.13261       2.43511       2.27057       2.33125       1.92196       1.84957       1.59004       1.26738       1.01935      0.895583      0.638851      0.482409      0.360878      0.250990      0.187912      0.120549     0.0775003     0.0490991     0.0332659     0.0185074     0.0116616    0.00620357    0.00338129    0.00174828   0.000945857   0.000442927   0.000220263   0.000100184   4.29258e-05   1.66939e-05   6.68366e-06   2.78207e-06   8.22556e-07   3.05684e-07
  22  10 2410.8103    1.4596  0.8577 11.3286 -0.0065  0.0240   0.0335   0.0525    0.0958   0.0000   443.4790       1.86963       16.9631       2.49053     -0.947645      -4.19089     -0.276286      -2.85495       2.33845      -1.00187      -1.40335     0.0526068      0.877299     -0.361151     -0.266191     -0.105899     -0.475617     -0.148192    -0.0206716    -0.0935116    -0.0833783   0.000417962    0.00628267   -0.00376235    0.00166941    0.00125699  -0.000308165  -0.000334150  -0.000233091  -0.000175801  -2.76948e-05  -1.09829e-05  -1.20515e-06  -3.28235e-06  -5.37124e-07  -2.64280e-07       1.73834       2.01744       2.44498       2.55874       2.33071       2.34524       2.23654       1.84324       1.69920       1.36364       1.12170      0.934916      0.711622      0.517351      0.396324      0.270255      0.179480      0.129564     0.0894430     0.0534443     0.0331431     0.0212274     0.0113645    0.00652544    0.00349132    0.00198134    0.00100849   0.000485545   0.000228471   0.000107051   4.82455e-05   2.13753e-05   8.11410e-06   2.98358e-06   1.07704e-06   3.95052e-07
  22  11 2559.1764    1.8846  0.8824 12.0406 -0.0123  0.0243   0.0433   0.0547    0.0898   0.0000   435.9420       4.78785       18.6556      -1.25042      0.956342     -0.967095       3.28195     -0.809510       1.33432      -3.31543     -0.225937      -1.22110     -0.946258    -0.0837919     -0.216929     0.0146356    -0.0221273    -0.0855829   0.000477995  -0.000990746     0.0761355     0.0154993    -0.0106340    0.00339157    0.00187269   -0.00105745   1.90930e-05  -0.000286019  -0.000245619   6.91800e-06   0.000110815   1.30063e-06   5.67894e-06   3.10565e-06  -5.81816e-07  -9.60096e-08       1.99362       2.51336       2.56021       2.61326       2.67894       2.73766       2.57615       2.18888       1.75226       1.45480       1.16528      0.974649      0.779188      0.572489      0.409683      0.296046      0.210596      0.150955     0.0975356     0.0645973     0.0387925     0.0232822     0.0125790    0.00699357    0.00352339    0.00195535   0.000927484   0.000488922   0.000223006   0.000100085   4.56800e-05   1.79520e-05   7.35069e-06   2.85215e-06   9.78489e-07   3.46912e-07
  22  12 2707.1088    2.4687  0.9031 12.4195 -0.0067  0.0229   0.0536   0.0587    0.1033   0.0000   440.2095      0.796590       15.1118      0.379570     -0.998029      -4.05104      -2.29275      -2.94752       1.05913     -0.950873      -1.87116     -0.180454     -0.803228     -0.220794      0.246370      0.384498      0.313960    -0.0679868     -0.109484    -0.0186887   -0.00429671     0.0198428   -0.00389692   -0.00145693    0.00134325   -0.00209443   -0.00133988  -0.000608961  -0.000401033  -4.70501e-05   5.14744e-05   6.20385e-06  -6.77308e-06  -2.51750e-06   1.24042e-06  -4.06255e-08       1.78478       2.39536       2.57959       2.69143       2.62071       2.43366       2.23157       1.96659       1.69549       1.49155       1.19235      0.951436      0.698475      0.534177      0.396505      0.263118      0.187156      0.119641     0.0807225     0.0492760     0.0316152     0.0184227     0.0108171    0.00618286    0.00347161    0.00175764   0.000880192   0.000434679   0.000206490   8.91312e-05   4.03422e-05   1.74137e-05   6.93791e-06   2.67329e-06   9.22225e-07   3.17505e-07
  22  13 2854.7511    3.2520  0.8294 12.9586 -0.0031  0.0212   0.0713   0.0521    0.0944   0.0000   437.5449       4.02087       13.6535      -1.09298     -0.283275     -0.808385      -1.79264      -1.33665      0.341842      0.400334     -0.665977     -0.643129      0.730049     -0.520022      0.558496    -0.0324512     -0.354830     0.0442271   -0.00971449    -0.0614566    -0.0294388     0.0364996     0.0124670   -0.00454150    0.00188024  -0.000474691  -0.000583264  -0.000237114   0.000125362  -0.000107338  -8.72719e-05  -2.28138e-06  -5.21568e-06   1.01224e-06   1.29198e-06  -2.28809e-07       1.58834       2.03854       2.13452       2.37980       2.26035       2.13975       1.99271       1.78635       1.55998       1.22110       1.01607      0.819511      0.664299      0.474939      0.338260      0.248546      0.179894      0.119355     0.0754178     0.0478532     0.0312761     0.0182179     0.0107878    0.00574402    0.00304482    0.00166293   0.000894489   0.000442801   0.000223659   9.49420e-05   4.33550e-05   1.59192e-05   7.01184e-06   2.51716e-06   8.90296e-07   3.02484e-07
  22  15 3147.0476    3.8926  1.0382 13.5292  0.0003  0.0246   0.0799   0.0617    0.0982   0.0000   435.9588       5.10727       15.8248       7.34494      -4.02290     -0.636655      -1.14795      -1.83662      -2.46396     -0.674558     -0.480898     -0.868876     -0.472592     -0.237794      0.192966    -0.0996336     -0.103454    -0.0589327     0.0346403      0.142910     0.0129460    -0.0573755     0.0131392  -0.000318021   -0.00147028   -0.00207492   0.000494819   0.000242823   0.000320577   1.99359e-05   1.26419e-05   3.29052e-05   7.01367e-06   1.24174e-06  -1.53107e-06   1.52365e-07       1.88746       2.39088       2.72395       2.80807       2.75333       2.56975       2.33373       2.07605       1.84587       1.48742       1.25833      0.970225      0.738643      0.573270      0.410056      0.279377      0.190806      0.131138     0.0892786     0.0566293     0.0352476     0.0201717     0.0114109    0.00724797    0.00391391    0.00208894    0.00107031   0.000527102   0.000243005   0.000120863   4.67909e-05   2.21944e-05   8.55402e-06   3.19560e-06   1.08439e-06   3.90352e-07
  22  16 3292.2357    3.5774  1.3802 13.2567 -0.0067  0.0365   0.0706   0.0753    0.0880   0.0000   438.2229       10.3690       14.7183       1.60870      -1.13201      -1.86608      0.259464      -5.59005       3.44086      -1.54385       2.00279      -1.29478     -0.384721     -0.480454     -0.476595     -0.555832     -0.249007     -0.123206    -0.0328166      0.113118     0.0652728   -0.00419570   -0.00929212    0.00190850   -0.00266869    0.00131803  -0.000745044    0.00106112   0.000525698  -0.000255446  -3.21586e-05   3.34520e-05   7.23318e-06   3.87546e-06  -1.66837e-07   3.89704e-07       3.13982       3.25678       3.12309       4.14334       4.64549       3.95685       2.82005       2.87233       3.01633       2.58049       1.71797       1.07566       1.09841      0.989741      0.699723      0.378866      0.230791      0.211722      0.164428      0.101877     0.0530530     0.0247182     0.0158730     0.0117998    0.00777404    0.00443983    0.00220000   0.000977428   0.000393599   0.000156083   6.67246e-05   2.60941e-05   1.00048e-05   3.78513e-06   1.31029e-06   4.32925e-07
  22  17 3437.2694    3.1039  2.2096 12.4491 -0.0012  0.0364   0.0428   0.0925    0.0670   0.0000   438.2215       12.5709       15.3190       2.55045      0.324776      0.319393      -3.58467      -4.87924     -0.469786      -1.06391       1.98198      0.324883      -1.65152     -0.543651      0.333296      -1.05675     0.0423972    -0.0488893    -0.0566377    -0.0160486     0.0369866   -0.00771579    -0.0199322    0.00900191   -0.00442248  -0.000257191    0.00102392   -0.00148752  -0.000323372  -0.000162407   0.000152545   4.04017e-05  -7.57499e-06   8.40728e-06   1.53865e-06  -4.66384e-07       2.61387       3.46072       3.68159       3.90003       3.83397       3.76761       3.35301       2.97244       2.60770       2.13425       1.77695       1.38660       1.07615      0.799834      0.604593      0.434959      0.299572      0.196051      0.133860     0.0838346     0.0521643     0.0317017     0.0182919     0.0105491    0.00596001    0.00300000    0.00153655   0.000764412   0.000370515   0.000160909   7.49843e-05   3.03815e-05   1.20730e-05   4.45995e-06   1.66537e-06   5.54930e-07
  22  18 3582.1827    2.4574  3.2262 12.0405 -0.0037  0.0459   0.0298   0.1203    0.0525   0.0000   444.1468       6.19944       12.4330       5.13387       2.55102       1.77553      -3.92799      -7.78139       5.69641      -1.83309       3.21378     0.0923204       1.36764      0.664362     -0.328977     -0.256700     0.0281413     -0.444092      0.169322     -0.141654    -0.0885261     0.0218941    -0.0382868   -0.00958193    -0.0115166   -0.00278448    0.00259659   0.000351122  -0.000445972  -6.02818e-05   9.12002e-05  -9.34202e-06  -2.41522e-05  -1.23420e-05   4.03088e-06  -4.92220e-08       3.19389       4.32503       4.55156       4.76142       4.61143       4.46824       4.25240       3.69530       3.27569       2.71403       2.24567       1.80603       1.37278       1.05034      0.775993      0.555584      0.389576      0.257252      0.170487      0.107204     0.0672172     0.0405713     0.0228023     0.0135636    0.00713603    0.00378482    0.00189397   0.000961762   0.000452225   0.000211969   8.92672e-05   3.97013e-05   1.53248e-05   5.94055e-06   2.09449e-06   7.21294e-07
  22  19 3727.0348    2.0853  4.3763 11.4890 -0.0007  0.0546   0.0225   0.1443    0.0516   0.0000   441.8770       10.4057       6.53358       4.48959      -2.89843       2.56215      -2.10396      -2.29667      -6.39730      -2.33800       1.25488       2.24807     -0.311400     -0.731193       1.53977      0.651549     -0.886688     -0.492212      0.128632      0.199002     -0.108497     -0.109634     0.0256659     0.0128091   -0.00644441  -0.000856988   -0.00288698  -2.22570e-05   0.000277759   0.000213840   6.26279e-05  -3.34195e-05   4.16431e-06   9.20985e-06   1.94393e-06  -8.59858e-08       3.83611       5.10345       5.43133       5.85866       5.66427       5.32452       5.02546       4.43894       3.90306       3.22909       2.68238       2.11042       1.66288       1.22230      0.924315      0.632320      0.460731      0.298315      0.200758      0.126539     0.0794690     0.0469044     0.0276685     0.0156893    0.00859521    0.00451599    0.00236025    0.00114461   0.000548748   0.000257833   0.000107520   4.66976e-05   1.83260e-05   7.02403e-06   2.46889e-06   8.26244e-07
  22  20 3871.5540    1.7330  6.3438 10.9810 -0.0012  0.0698   0.0159   0.1858    0.0441   0.0000   435.3680       11.7862       4.09822       5.72828      -2.20741      -8.96358       1.76677      -11.9821       5.76955       3.49409       6.29137       1.19673       4.75235      0.446204     0.0984814      0.484427     -0.564377      0.419136    -0.0513791     -0.101294     0.0951586    -0.0944256   -0.00111907     0.0241677   -0.00246942     0.0107703   -0.00110176  -0.000243242  -7.20317e-05  -0.000455508  -7.95343e-05   4.94193e-05   6.85020e-06   2.80974e-06   1.70929e-06   2.25754e-07       5.12167       6.73943       7.26131       7.92787       7.50276       7.14568       6.55185       5.95650       5.08491       4.22391       3.54359       2.78397       2.15633       1.59472       1.19496      0.839977      0.575558      0.390422      0.259316      0.163919      0.102246     0.0604905     0.0352183     0.0204397     0.0110560    0.00586571    0.00299605    0.00146639   0.000699607   0.000331225   0.000141258   6.08955e-05   2.38062e-05   8.88883e-06   3.10184e-06   1.06750e-06
  22  21 4016.4874    1.4356  8.6918 10.6765 -0.0004  0.0888   0.0119   0.2412    0.0376   0.0000   430.5358       7.41724       4.20156       20.1249      -9.00058    -0.0700241      -2.17407      -8.28997       3.65863      -2.83958      0.933237      -1.95534       1.24890      0.193085       1.16170      0.861081      0.623663     -0.575022     -0.339981      0.705072     0.0624026     -0.182928    -0.0673719     0.0231215     0.0131214    -0.0108219   -0.00521557  -0.000552373   0.000206695  -0.000312059  -0.000217949   4.07777e-05  -7.16603e-06  -1.44858e-06  -1.79419e-06   1.13647e-06       6.43738       8.41485       9.05456       9.48866       9.42452       8.82227       8.27555       7.42960       6.34952       5.38337       4.43500       3.53334       2.74059       2.06821       1.52311       1.06406      0.751422      0.510187      0.334932      0.213303      0.131419     0.0802106     0.0465139     0.0258752     0.0141875    0.00762207    0.00391018    0.00193395   0.000900665   0.000420066   0.000181785   7.84017e-05   3.03086e-05   1.17581e-05   4.04290e-06   1.36728e-06
  22  23 4305.6277    0.9865 13.0258 10.4147 -0.0003  0.1406   0.0081   0.3813    0.0316   0.0000   438.9563       13.4964       20.3636      -3.20661       8.61387       9.24352      -13.3363      -11.9434      -10.0498     -0.304066       8.68993      -5.61928       3.71408     0.0908605      -2.52618      -1.08430     -0.797658     0.0415426    -0.0928560      0.160239     0.0983271    -0.0890322     0.0340902    -0.0169680   -0.00941729    0.00189327    0.00990561   -0.00246627   -0.00191486   0.000960138  -0.000144598  -0.000138475  -7.32549e-05  -8.97383e-06  -3.31900e-07  -4.80980e-07       10.1235       13.0588       14.2597       14.8427       14.9818       14.0302       12.9179       11.4889       10.0954       8.54157       7.09315       5.53197       4.26530       3.33081       2.36696       1.71819       1.18254      0.807861      0.530491      0.336924      0.210508      0.128672     0.0753504     0.0427618     0.0235355     0.0126314    0.00650802    0.00320758    0.00147342   0.000702686   0.000292128   0.000129568   5.00168e-05   1.94248e-05   6.68539e-06   2.25942e-06
  22  24 4450.1116    0.8141 15.8029 10.3707 -0.0016  0.1848   0.0066   0.4803    0.0271   0.0000   442.1480       14.7610       25.6850       7.84218      -2.43571       2.61088     -0.717278      -2.37583      -27.2721      -8.95786      -13.7110      -3.89470       2.12748       10.2925     -0.187845      -5.50511       4.98135      0.524590     -0.405536     -0.539197      0.208735      0.381275     -0.172571    -0.0332919     0.0114844     0.0187310    0.00306983   -0.00139439   -0.00175485   0.000285028   0.000720951  -0.000133695  -5.31589e-05  -7.35512e-06  -5.16537e-06  -1.85275e-06       12.7811       16.8483       18.1985       19.2426       19.0285       18.1938       16.8428       15.1833       13.0315       10.8871       9.00401       7.23888       5.62733       4.29991       3.13396       2.26393       1.59972       1.08175      0.716598      0.459511      0.287255      0.173817      0.102296     0.0571242     0.0317681     0.0168542    0.00866929    0.00439285    0.00203582   0.000970449   0.000406766   0.000179719   6.81600e-05   2.69328e-05   9.14589e-06   3.09496e-06
  23   7 1969.6053    0.5838  0.4883 10.1926 -0.0009  0.0256   0.0173   0.0414    0.0542   0.0000   438.4821       1.98426       16.8628      -1.71638     -0.171160      0.224636       1.89643     -0.701703      -2.10254      0.832050     0.0418181      0.473764     -0.256677     0.0332647     -0.208989      0.401467     0.0788585   -0.00750382    -0.0369967     0.0674035    -0.0341291    0.00447982    -0.0168051   -0.00207981   -0.00319509    0.00215416   -0.00142285  -0.000896214   7.24749e-05  -9.25532e-05  -7.10453e-05   1.11257e-05  -7.16357e-06  -2.41270e-06  -2.24756e-06   1.29423e-06       1.41801       2.57478       2.16967       2.66305       2.47011       2.19968       2.45255       1.59893       1.99415       1.17686       1.39910      0.941311      0.854816      0.573600      0.404391      0.306996      0.176523      0.154663     0.0822605     0.0751912     0.0341672     0.0290750     0.0129713    0.00850134    0.00464482    0.00224198    0.00132108   0.000546432   0.000339790   0.000132537   7.75398e-05   2.81954e-05   1.43982e-05   5.70371e-06   1.73043e-06   8.02481e-07
  23   9 2287.4637    1.1336  0.8574 10.9299 -0.0065  0.0235   0.0252   0.0571    0.0866   0.0000   437.9596       1.02050       9.85156      -1.74198      -6.71513     0.0503024      -1.27657      -1.37413       2.74667       1.08722      0.811463     -0.583165       1.87203      0.603684      0.246659     0.0280339     0.0803649     0.0921344     -0.119854    -0.0237306     0.0160215    -0.0367539   -0.00961455   -0.00887219  -6.58287e-05   -0.00442590   0.000726040   0.000897341  -7.05010e-05  -0.000205847   3.84684e-05   5.58477e-05   2.64179e-05   1.73956e-07  -1.72991e-06  -1.49504e-06       1.69964       2.14195       2.27965       2.40044       2.37534       2.51890       2.17456       1.85639       1.60116       1.44278       1.11516      0.963944      0.747588      0.551446      0.387266      0.306888      0.207192      0.145488     0.0989032     0.0661704     0.0401916     0.0269370     0.0162114    0.00913474    0.00511034    0.00277058    0.00144616   0.000708772   0.000354876   0.000163440   7.72240e-05   3.23163e-05   1.40984e-05   5.54511e-06   2.20466e-06   8.35001e-07
  23  10 2439.1829    1.5032  1.0727 11.2142 -0.0055  0.0247   0.0295   0.0629    0.1129   0.0000   439.3561     -0.540643       16.9220      0.890775     -0.115148       2.20394       2.18880     -0.435721      0.146560      0.105186       1.74768     0.0212125     0.0584288    -0.0837924     -0.159810     -0.437210     -0.176241     -0.110138    -0.0999748      0.185362    -0.0271374     0.0371974     0.0137789   -0.00267047   -0.00539804  -0.000494196   0.000230358  -0.000686239  -0.000204740   0.000212039  -0.000111034  -1.18285e-06   2.90312e-05   8.41623e-06  -1.72754e-06  -1.80467e-06       1.63628       2.16038       2.33639       2.57298       2.57285       2.35650       2.20727       1.95428       1.75328       1.42107       1.14405      0.903016      0.758456      0.565402      0.406759      0.299211      0.218342      0.153623      0.100376     0.0645697     0.0413325     0.0260438     0.0160390    0.00893581    0.00501421    0.00271792    0.00153767   0.000807261   0.000414274   0.000193847   8.97617e-05   3.80485e-05   1.62410e-05   6.45239e-06   2.54042e-06   9.48053e-07
  23  11 2588.6566    2.0655  0.9438 11.9150 -0.0047  0.0295   0.0427   0.0533    0.0962   0.0000   439.6832       3.41481       14.8262       2.30134      -2.45892       2.60978      -1.16870      -2.91952       1.47150     -0.752432     -0.564708    -0.0663423     -0.602315     -0.659237      0.255189      0.224728     -0.157224      0.243946      0.173565    -0.0342055     0.0553225     0.0305577     0.0209750   -0.00115164   -0.00104777   -0.00136769  -9.17736e-05  -0.000329031   0.000919227  -0.000171865  -6.84400e-05   7.84519e-05   7.97192e-06   1.53625e-06   2.62090e-06   5.20575e-07       2.48762       2.92963       2.67203       2.61149       2.89564       3.38576       3.27728       2.53882       1.87404       1.50531       1.42683       1.42769       1.16832      0.837553      0.498171      0.319109      0.225498      0.192557      0.161332      0.113860     0.0735738     0.0429477     0.0247199     0.0124857    0.00621945    0.00319710    0.00166504   0.000839220   0.000370126   0.000188887   8.53459e-05   4.12546e-05   1.55426e-05   6.27160e-06   2.46251e-06   1.02527e-06
  23  12 2737.6045    2.6637  0.9095 12.5659 -0.0020  0.0219   0.0568   0.0550    0.0933   0.0000   439.4472       2.41361       8.32047      0.212652      -1.19065      -1.57896      0.940860       2.55734      -2.20250      -1.42730     -0.133187    -0.0717336     -0.557945     -0.301790   -0.00106079     -0.164699      0.103067   -0.00926771     -0.126874    -0.0575041    -0.0152500     0.0228028   -0.00342971     0.0103802   -0.00152614   -0.00171428   -0.00101567   0.000897158  -8.24980e-05  -0.000161241  -5.31290e-05  -3.45862e-05   1.27937e-05   4.98389e-06  -3.56278e-07   1.24056e-06       1.72251       2.21860       2.40356       2.44490       2.40877       2.31135       2.17902       1.89206       1.67700       1.41760       1.19743      0.957519      0.779872      0.575362      0.402905      0.286321      0.205992      0.138444     0.0950669     0.0626786     0.0393110     0.0243844     0.0142497    0.00826864    0.00446551    0.00240877    0.00127720   0.000674422   0.000319608   0.000154243   7.48201e-05   2.96878e-05   1.36471e-05   5.30307e-06   2.15635e-06   8.21698e-07
  23  13 2886.1010    3.3105  0.8622 12.8312 -0.0044  0.0222   0.0711   0.0532    0.1044   0.0000   435.5344       2.84781       17.6457     -0.194389      -1.68582      -1.33483      0.306295      -5.14929      0.595319     -0.526255    -0.0392568     0.0506322     -0.699338      0.604943      0.405560     -0.492356     -0.252992    -0.0313918      0.123740     0.0335936    -0.0254496   -0.00955411   -0.00908202    0.00925717   0.000973326    0.00120257  -0.000675319  -0.000637207   0.000141113  -3.04489e-05   3.17607e-05  -2.77822e-05  -3.05509e-06   1.14503e-05   1.18164e-06  -3.88867e-07       1.63166       1.92138       2.12415       2.35084       2.24262       2.08301       2.00713       1.77761       1.53528       1.33495       1.15181      0.882302      0.718110      0.552397      0.368877      0.277844      0.207151      0.141763     0.0854099     0.0568578     0.0392661     0.0237724     0.0145661    0.00859046    0.00487733    0.00256121    0.00131570   0.000701362   0.000371451   0.000177243   7.83353e-05   3.21787e-05   1.44201e-05   6.01810e-06   2.46911e-06   8.69530e-07
  23  14 3033.4716    3.7598  0.7990 13.4246 -0.0101  0.0204   0.0855   0.0483    0.0937   0.0000   438.1527       1.45965       16.5363      0.476047      -4.97126      -4.48497      -3.42209      -4.07069       2.41674      -2.83404       1.39869      0.379143       1.09912      0.371509      0.788397      0.359130     -0.295890     -0.151109    -0.0668970     -0.113491   -0.00237415    -0.0310469     0.0209054  -0.000477871    0.00828182   0.000698201    0.00109971  -0.000690854  -5.91951e-05  -0.000118904   7.03279e-06   6.44968e-06   5.63073e-06  -1.81610e-06   2.15284e-06  -8.67948e-07       1.43708       1.83895       1.95328       2.11873       1.98053       1.95812       1.84875       1.64752       1.47535       1.24486       1.06152      0.809883      0.661330      0.502197      0.386241      0.259142      0.190577      0.130768     0.0875628     0.0588379     0.0354844     0.0230019     0.0126694    0.00782959    0.00438526    0.00256444    0.00126376   0.000687121   0.000335166   0.000164439   6.79817e-05   3.30639e-05   1.35557e-05   5.81745e-06   2.25886e-06   8.45465e-07
  23  15 3179.7557    3.8284  1.0767 13.5018  0.0010  0.0255   0.0770   0.0592    0.0983   0.0000   439.0100       3.70540       14.3459       3.08779       1.23547      -4.34779      0.433575      -1.04445       4.07103     -0.153112      -1.06355     -0.383121     -0.710052     -0.594005      0.329953      0.682910     -0.108400   -0.00362493    -0.0824749    -0.0213558     0.0173454     0.0206897     0.0283487    -0.0116066   -0.00821138    0.00103122  -0.000284396   0.000624489   0.000343478  -0.000295810   6.94318e-05  -5.63614e-05  -1.47938e-05   7.87867e-06   1.62342e-06   8.34965e-07       1.73127       2.26648       2.37053       2.71393       2.50512       2.52158       2.25513       2.02772       1.80792       1.53389       1.29894       1.03767      0.776302      0.610322      0.456754      0.337006      0.229032      0.170413      0.101088     0.0708282     0.0433210     0.0288194     0.0165214     0.0101013    0.00578831    0.00306428    0.00162797   0.000823813   0.000424473   0.000197052   9.09369e-05   3.92752e-05   1.75028e-05   7.23738e-06   2.80875e-06   1.01593e-06
  23  16 3325.6057    3.3809  1.5831 12.9820 -0.0075  0.0286   0.0555   0.0785    0.0782   0.0000   437.5015       7.84255       13.3761       3.54786     -0.660703       1.10970       2.98913      -2.75172     -0.140354       1.15986       1.07537     -0.820660      -1.06324      0.558514     -0.166873    -0.0926703     0.0153714     -0.458244     -0.120801     0.0718585    -0.0467216    -0.0549460    -0.0267792   -0.00965223   -0.00414562    0.00526228   -0.00210804   -0.00144468   0.000531622   0.000100201  -5.80900e-05   2.73382e-06  -5.30220e-06  -7.55870e-06  -2.02971e-06   7.19359e-07       1.98441       2.57213       2.77202       3.00070       2.93768       2.76416       2.66087       2.36550       2.02964       1.71347       1.41299       1.15393      0.883289      0.681791      0.527558      0.368449      0.264430      0.180788      0.126668     0.0799423     0.0504129     0.0315364     0.0190661     0.0109748    0.00620579    0.00328592    0.00192021   0.000945185   0.000453919   0.000222422   0.000104150   4.77083e-05   1.98083e-05   8.43055e-06   3.10927e-06   1.11793e-06
  23  17 3471.3257    2.8995  2.3102 12.4844 -0.0009  0.0365   0.0391   0.0954    0.0599   0.0000   440.4509       1.64016       4.09722       1.01385      0.932398      -1.25951     -0.485403      -3.55444       1.67427       2.51015     -0.682973      -3.07356       2.40124      0.521657       2.03496      0.561672     -0.539425    -0.0153837     0.0237740      0.166745    -0.0953084    -0.0361719     0.0125433     0.0133914    -0.0131443   0.000625223   0.000639815    0.00126688  -6.72523e-05  -0.000374835  -0.000134005   1.13710e-06   4.14891e-05  -8.18317e-06  -7.03164e-06  -7.80628e-07       2.54277       3.39083       3.47038       3.77210       3.68284       3.57676       3.20824       2.94141       2.60104       2.25513       1.84206       1.50920       1.18022      0.890940      0.675205      0.471719      0.339495      0.228812      0.157567      0.101543     0.0655700     0.0400052     0.0236948     0.0142288    0.00786633    0.00444209    0.00232117    0.00118375   0.000599779   0.000278831   0.000129725   5.64754e-05   2.39295e-05   9.54085e-06   3.73799e-06   1.33447e-06
  23  18 3616.8195    2.3831  3.4490 11.9355 -0.0018  0.0456   0.0273   0.1227    0.0485   0.0000   447.9780       5.46743       9.04716       4.70454       3.41210      -4.21253      -7.81971      -2.27398       3.71669      -5.36708      0.544717      -2.27571      -2.80853      -1.45728      0.804934     -0.251985     -0.505779      0.298537    -0.0951020    -0.0285682     -0.121198    -0.0426558    -0.0170591   -0.00372067    -0.0118749    0.00342933    0.00136594    0.00225996   0.000200850  -0.000837354  -0.000282825   6.00237e-05  -7.73806e-06  -3.23027e-05  -9.53473e-07   2.90876e-06       3.20568       4.23815       4.54378       4.79013       4.63527       4.48871       4.16454       3.68474       3.28110       2.85528       2.37969       1.86638       1.49677       1.12484      0.837142      0.604499      0.421218      0.288456      0.195147      0.127721     0.0802298     0.0498818     0.0299107     0.0175857    0.00988791    0.00556544    0.00289481    0.00150717   0.000732803   0.000351222   0.000160396   7.22324e-05   3.08213e-05   1.25374e-05   4.87712e-06   1.84795e-06
  23  19 3762.0130    2.0435  5.0891 11.3129 -0.0007  0.0577   0.0195   0.1532    0.0458   0.0000   440.3381       7.54728       22.2987      0.189094       4.16883     -0.157782      -1.62811      -1.85166       1.73826      -4.98172      -5.38568      0.286264     -0.558566      0.770906     -0.590497    0.00137888      -1.02806     -0.111083    -0.0352003      0.301998      0.201690     -0.138312    -0.0396658     0.0535983     0.0121570    0.00264270   -0.00547219   -0.00293048   0.000205048  -0.000378665   8.52946e-05   6.28228e-05  -1.64737e-05   1.10746e-05  -1.73576e-06   3.30784e-06       3.91807       5.22771       5.59423       5.91563       5.93008       5.62744       5.13451       4.75128       4.08777       3.53830       2.89459       2.32914       1.80828       1.42846       1.02687      0.784250      0.524314      0.375509      0.248325      0.162579      0.101868     0.0639632     0.0374906     0.0226404     0.0123963    0.00699951    0.00372469    0.00189491   0.000945802   0.000449785   0.000203576   9.42190e-05   3.83949e-05   1.60056e-05   6.03368e-06   2.21558e-06
  23  20 3907.3478    1.6528  7.2157 10.8476 -0.0008  0.0736   0.0139   0.1994    0.0405   0.0000   441.6696       4.33487       6.67388       7.36654       4.23166      -4.05091      -3.77055      -4.78498       4.01596      -4.76629      0.776321      -8.39175      -2.31316     -0.444302     -0.167579      0.552351     0.0892958     -0.696406    -0.0999884     -0.238853      0.129251     0.0317924    -0.0242271    -0.0188633    -0.0181205    0.00453808    -0.0101334   -0.00158775    0.00208585   0.000455883   9.67289e-05   2.60423e-05   4.85453e-05  -9.09932e-06   1.05621e-06  -7.88577e-07       5.07853       6.66847       7.21064       7.57004       7.45536       7.12387       6.79562       5.96081       5.35463       4.50902       3.71315       2.93122       2.32671       1.81770       1.35927      0.987323      0.706462      0.479789      0.325055      0.207620      0.134350     0.0803194     0.0487667     0.0284849     0.0162102    0.00887797    0.00481719    0.00238468    0.00123295   0.000563689   0.000269227   0.000115283   5.03436e-05   2.01672e-05   8.17598e-06   2.92524e-06
  23  21 4052.4873    1.3672  9.3292 10.6206 -0.0014  0.0925   0.0109   0.2519    0.0360   0.0000   446.7386       25.5121       18.4136       11.4767      -16.6634       5.05389       8.78248      -7.84007      -6.97637       3.09588       19.0886      0.818359      -3.17091      0.628321     -0.721322      -2.84132     -0.276752      -1.19226      0.278239     -0.212375      0.112748      0.153676     -0.120106    -0.0554876   -0.00981397    0.00421397    0.00890440   -0.00715353  -8.60176e-05  -3.61606e-05  -0.000388170  -7.41309e-05   2.25063e-05   2.82176e-05  -8.16023e-06   5.54241e-06       6.34069       8.36278       8.99903       9.42735       9.36283       8.86083       8.42874       7.48082       6.75011       5.60890       4.65937       3.77605       2.97590       2.26327       1.71641       1.22593      0.885936      0.601806      0.405409      0.263305      0.165602      0.103803     0.0613354     0.0362968     0.0200182     0.0112615    0.00592947    0.00308468    0.00154164   0.000739333   0.000338373   0.000153104   6.36605e-05   2.61258e-05   9.90153e-06   3.68718e-06
  23  22 4197.6794    1.1413 11.7442 10.5227 -0.0022  0.1177   0.0089   0.3264    0.0322   0.0000   432.9305       6.17401       13.4388      -18.8196      -1.99260      -19.5308       2.84196      -4.47170       2.80553      -7.51299       7.64594       1.62327      -2.17611      -3.94321       3.30423     -0.781969     -0.120401      0.114990      0.506502      0.636156      0.340451    -0.0650786     0.0321608     0.0341049    0.00192206     0.0264767    0.00220167    0.00595387   -0.00371064   0.000994901  -0.000403397  -0.000456112  -0.000120595   3.36556e-05   6.63125e-06  -5.41566e-07       8.02338       10.5630       11.4525       12.1220       12.0389       11.4784       10.7875       9.60634       8.41993       7.13266       5.86325       4.67377       3.72716       2.88006       2.13151       1.57002       1.11371      0.771488      0.517974      0.336052      0.215742      0.131961     0.0812990     0.0468221     0.0264593     0.0146511    0.00784482    0.00410720    0.00199768   0.000987416   0.000441085   0.000204558   8.24678e-05   3.50630e-05   1.31096e-05   4.97566e-06
  23  23 4342.7493    0.9242 13.8890 10.4594 -0.0028  0.1515   0.0073   0.4059    0.0286   0.0000   445.4241       25.9664       6.34502       18.9645       11.6543       12.9822      -11.6202       5.61671       8.68758      -24.9770     -0.450000      -4.54005      0.878815       1.88319      -1.72707     -0.537768      0.268064      0.838501      0.336626     -0.297155    0.00225695     0.0271451     -0.231345    -0.0337754    -0.0185292    0.00335981    -0.0178576    0.00104629   -0.00181544   -0.00151573  -0.000370311   0.000124379   0.000160899  -6.76740e-05   1.42517e-05   1.44963e-05       10.1589       13.3500       14.7198       15.6513       15.1587       14.8152       13.6767       12.2846       10.6612       9.33789       7.42675       6.02122       4.82199       3.68230       2.74595       2.01706       1.44464      0.984383      0.670832      0.437430      0.278031      0.172977      0.104795     0.0614239     0.0345236     0.0195068     0.0102662    0.00535616    0.00269892    0.00128281   0.000593595   0.000265370   0.000112999   4.53971e-05   1.77867e-05   6.68592e-06
  23  24 4487.7993    0.7600 16.2902 10.3819  0.0005  0.1905   0.0063   0.5078    0.0255   0.0000   439.4228       7.55612       24.1114       12.1195       30.2965      -46.7744      -29.4290       7.97350      0.663864       9.60349       3.41896       4.04578       4.15121       1.45915      -2.61106       1.89343       2.04201       2.71117     -0.643966     -0.348963     -0.110223      0.224953     0.0762033     0.0268133     0.0141912     0.0110377   -0.00128471    0.00160124  -7.97462e-05   0.000899885   0.000837195  -0.000370449   1.88469e-05  -0.000139877   1.15643e-06   7.29201e-06       12.6354       16.5078       18.3651       18.9893       19.0399       18.3107       16.9681       15.4629       13.3289       11.3691       9.40683       7.71650       6.08637       4.65371       3.45591       2.53988       1.78976       1.26180      0.846152      0.565992      0.357055      0.222807      0.136539     0.0784677     0.0446709     0.0248833     0.0131854    0.00695659    0.00342408    0.00167708   0.000772398   0.000350539   0.000147752   6.02964e-05   2.24485e-05   8.50675e-06
  24   7 1993.5913    0.6139  0.5309 10.2311 -0.0009  0.0213   0.0173   0.0415    0.0552   0.0000   437.5640     -0.379598       19.1000      -1.08006      -4.70698      -1.41283      0.172917  -0.000914814     -0.715695      -1.91104      0.623204      0.216221      0.366588     -0.444008    -0.0916134     -0.276890      0.186786    -0.0131928     -0.135509   2.40466e-05     0.0449255    0.00230470   -0.00276498   -0.00578124    0.00811267   -0.00475560  -0.000392297   -0.00111438   2.36651e-05   0.000106298   8.83707e-05   3.79805e-05  -1.61067e-05   1.81032e-05   3.98660e-06   3.51717e-06       1.29267       1.56764       2.04442       1.72449       2.02756       1.86632       1.71092       1.66162       1.33120       1.12945      0.965978      0.772098      0.650798      0.454705      0.373820      0.271962      0.184715      0.143902     0.0942455     0.0630671     0.0441293     0.0264289     0.0163973    0.00960347    0.00575433    0.00305549    0.00167928   0.000970231   0.000405572   0.000241813   0.000118517   5.15679e-05   2.50501e-05   1.10119e-05   4.70865e-06   1.84420e-06
  24   8 2156.7381    0.8858  0.7806 10.3118 -0.0060  0.0212   0.0198   0.0485    0.0857   0.0000   439.1683    -0.0511227       15.6940      -1.04912     -0.122209      0.513447      0.540056       1.13153       1.41307       1.11346      -1.44200      -1.89049     -0.195076     -0.352840     -0.479351      0.249482      0.122061     0.0591726    -0.0324123     0.0395624     0.0732898  -0.000504501   -0.00849870    -0.0118102   -0.00904668  -0.000668639  -0.000893032   0.000521300   0.000570462  -8.50036e-05   1.50639e-05   2.36086e-05   3.31418e-05  -6.69586e-06   4.62539e-06   3.70264e-06       1.45375       1.81875       2.00702       1.91540       1.95039       1.88432       1.78434       1.67404       1.52586       1.27630       1.07955      0.892349      0.698995      0.540120      0.415190      0.312592      0.221235      0.158768      0.103613     0.0665788     0.0432431     0.0267830     0.0169365     0.0102121    0.00587678    0.00307066    0.00176791   0.000949692   0.000477779   0.000237826   0.000116609   5.40381e-05   2.48158e-05   1.01509e-05   4.38866e-06   1.72378e-06
  24   9 2314.3142    1.1979  0.8656 11.0971 -0.0041  0.0222   0.0258   0.0550    0.0787   0.0000   439.7060       2.56138       16.6727       2.60846      -3.79903      -3.32204       3.11120       3.34401      -1.73095       1.15203       1.51017      0.179847    -0.0389067      0.175943     -0.145509     -0.251428     -0.246096      0.245180     0.0851053    -0.0480599    -0.0636729     0.0296393    0.00580919   0.000546320    0.00787710   -0.00414261   -0.00261672   0.000843939  -0.000931816   5.71141e-05   0.000260995  -7.30933e-05  -2.45095e-06   2.64813e-06  -5.50598e-06  -2.57790e-07       1.52711       1.93535       2.20955       2.17876       2.20202       2.15975       2.04536       1.79772       1.62856       1.39816       1.07186      0.887234      0.688545      0.523850      0.441729      0.320995      0.226396      0.163970      0.109882     0.0718475     0.0443786     0.0294131     0.0170157     0.0100292    0.00621608    0.00350377    0.00192696    0.00100440   0.000538256   0.000261914   0.000123882   5.64707e-05   2.52042e-05   1.13559e-05   4.70657e-06   1.84881e-06
  24  10 2466.9748    1.6123  1.1030 11.3935 -0.0036  0.0249   0.0308   0.0608    0.1075   0.0000   439.5017     0.0309934       12.9951      -2.63755      -3.23122      -4.74208     0.0652578     -0.925080     -0.103781      -2.20135       1.09910      0.881294     -0.879976      0.440351     -0.189992     -0.354581      0.251343      0.177125    -0.0669872    -0.0439133    -0.0715137     0.0167282     0.0202425     0.0138338   -0.00887791   0.000977551    0.00129386   -0.00150332  -0.000258694   0.000126436  -0.000102707   8.32953e-05   1.06197e-05  -2.08595e-05   3.57231e-06   6.10130e-07       1.68981       2.09177       2.28334       2.44840       2.39358       2.23367       2.15447       2.11121       1.69430       1.53464       1.24596       1.05511      0.808004      0.632417      0.488333      0.363482      0.256466      0.180498      0.123865     0.0819736     0.0543408     0.0324116     0.0208715     0.0124965    0.00689269    0.00410666    0.00227126    0.00114723   0.000631966   0.000312035   0.000145512   7.23065e-05   3.29704e-05   1.48243e-05   5.58187e-06   2.40758e-06
  24  12 2767.6767    2.8177  0.9447 12.4695 -0.0000  0.0216   0.0570   0.0559    0.0954   0.0000   439.9894       4.91383       17.9000    -0.0476928       4.53763      -4.81719      -2.58893      -1.95391      0.721021      -1.46708    -0.0959881     -0.121776      0.163864     -0.837283     -0.235426     0.0638343    0.00122406      0.221845      0.156334    -0.0535676    0.00466780     0.0343914    0.00519502    0.00391280   -0.00757280   -0.00437914   3.96484e-05    0.00230759   1.60331e-05   0.000610107   7.18300e-05  -6.49362e-05   2.95850e-05   1.52002e-05  -1.20181e-05  -7.97288e-07       1.56681       1.89889       1.99258       2.19593       2.07163       1.95412       1.96291       1.86423       1.60790       1.30196       1.09049      0.927724      0.698752      0.548287      0.442042      0.329363      0.230675      0.162478      0.112763     0.0731262     0.0476692     0.0292308     0.0173036     0.0102448    0.00612952    0.00338201    0.00186293    0.00100435   0.000495783   0.000253928   0.000127419   5.99856e-05   2.66469e-05   1.16852e-05   5.20968e-06   1.92404e-06
  24  13 2916.9873    3.4077  0.8496 13.1295 -0.0068  0.0214   0.0738   0.0523    0.0903   0.0000   441.2079       1.82519       14.2408       4.13608      -3.67739      -1.76618       1.60218      -2.96988     -0.353296      -1.54748     -0.179890      -1.10203     -0.726102      0.757366     -0.271482      0.145787    -0.0645539    -0.0627173      0.140416     0.0452623    -0.0175993     0.0149906   -0.00319485    0.00972370  -0.000684453    0.00370267    0.00134885  -5.75778e-05  -0.000132954   8.42251e-05  -0.000326717  -4.57045e-05  -2.14887e-05  -8.30378e-06   2.56671e-06  -2.65438e-06       1.54535       1.81947       1.93555       2.26994       2.08912       1.93494       1.89370       1.77433       1.50071       1.27775       1.16191      0.953627      0.740110      0.542912      0.429852      0.308934      0.206629      0.141618      0.112078     0.0722100     0.0434891     0.0281327     0.0187993     0.0114051    0.00595745    0.00329402    0.00196134    0.00114349   0.000574703   0.000242747   0.000122732   6.07381e-05   2.96398e-05   1.30505e-05   5.37875e-06   1.88288e-06
  24  14 3065.0427    4.0320  0.8746 13.3272 -0.0007  0.0229   0.0830   0.0517    0.1002   0.0000   441.5825       5.04504       15.3196     -0.643217       1.67294      -4.41294     -0.113888      -1.28874       3.22035      -1.27298     -0.343463     -0.411910     0.0357206    -0.0592870     -0.366739     -0.509107      0.121168     0.0243744    -0.0172067     0.0438092   0.000495262   -0.00331832    -0.0157347     0.0124699    0.00429858   -0.00165724   -0.00189428  -0.000328470   0.000374452  -9.91048e-05  -0.000103053   4.66967e-05   2.34515e-05  -1.02961e-05   4.85520e-06   1.34782e-06       1.82981       2.37891       2.56247       2.48429       2.29260       2.12251       1.87325       1.86361       1.78516       1.69980       1.50874       1.23802      0.971476      0.722557      0.507346      0.367966      0.250595      0.168541      0.108325     0.0650615     0.0431265     0.0282754     0.0178327     0.0109128    0.00625559    0.00340318    0.00182533   0.000994896   0.000507230   0.000253595   0.000122605   5.73594e-05   2.36552e-05   1.09224e-05   4.38244e-06   1.76417e-06
  24  15 3211.9917    3.8128  1.2206 13.4179 -0.0003  0.0264   0.0717   0.0686    0.0998   0.0000   437.2292       8.88927       23.6018       2.08968     -0.795036      -4.34695      -1.18067      -1.00384       1.26011     -0.295567      -2.02436     -0.511219      0.935378      0.365713     -0.779198     -0.446143     0.0820896    -0.0587242    -0.0189586    -0.0184097   -0.00331085     0.0101715    -0.0267054    0.00534055     0.0111905    0.00460948    0.00162584  -0.000910137  -0.000723786  -8.03330e-05  -3.61161e-05  -0.000105855  -9.25192e-05  -9.48384e-06  -1.03152e-05   2.08201e-06       1.92041       2.39718       2.53365       2.62046       2.57541       2.48796       2.42857       2.22420       1.99184       1.70487       1.37028       1.08383      0.894859      0.684227      0.524092      0.419441      0.297955      0.207700      0.135689     0.0905398     0.0563006     0.0343934     0.0224187     0.0131034    0.00751163    0.00430219    0.00230530    0.00127704   0.000624317   0.000318207   0.000154801   7.37096e-05   3.25890e-05   1.36422e-05   5.50966e-06   2.14341e-06
  24  16 3358.5534    3.3028  1.6510 12.9872 -0.0020  0.0302   0.0530   0.0785    0.0739   0.0000   440.8130       9.63967       20.5154      -3.70116       3.74321      -5.88472     -0.347616      -6.20516       3.99877     -0.561666      -1.50151      -2.20682     -0.512702     -0.241778      0.176784      0.502174     0.0365938      0.386624      0.311390    -0.0740544   -0.00502796     0.0871160    -0.0371361   -0.00935718    0.00415382    0.00986580  -6.44215e-05   0.000597644  -0.000275755   0.000212732  -1.06487e-06  -2.47415e-07   5.21674e-05   1.27381e-05   9.11091e-06  -7.63411e-07       2.11661       2.78193       2.85050       3.13437       3.00704       2.95370       2.70819       2.58410       2.22723       1.92575       1.51814       1.27172      0.971488      0.777980      0.589463      0.454342      0.330802      0.229551      0.153085     0.0992299     0.0641519     0.0398311     0.0247611     0.0148841    0.00871526    0.00490244    0.00270925    0.00142308   0.000748062   0.000366418   0.000181824   8.46951e-05   3.69021e-05   1.60502e-05   6.34612e-06   2.54165e-06
  24  17 3504.9202    2.7770  2.5154 12.4100 -0.0018  0.0383   0.0353   0.0968    0.0549   0.0000   440.0817       8.08040       21.7134       1.53651      -2.44368       6.01526       1.42346     -0.827512       3.01545     -0.373204      0.445638     -0.762618       1.60265      -1.51380      0.832894     -0.186949     -0.661898      0.149931      0.420879   -0.00197415    -0.0784962    -0.0557950    -0.0101111     0.0373412     0.0104095    -0.0127901   -0.00217440    0.00371239   0.000175941  -0.000992579  -3.41739e-05   0.000122920  -4.10211e-05   3.26482e-06  -1.46180e-05   2.23704e-06       2.67692       3.38614       3.50295       3.67568       3.79823       3.75261       3.51413       3.17825       2.70804       2.24835       1.92578       1.63764       1.35178       1.05250      0.745547      0.526192      0.382862      0.273814      0.201409      0.135575     0.0898533     0.0575929     0.0344104     0.0204170     0.0114048    0.00624794    0.00343565    0.00187355   0.000975352   0.000479964   0.000236546   0.000110525   4.70268e-05   2.09256e-05   8.41350e-06   3.34147e-06
  24  18 3651.0043    2.2501  3.8966 11.7239 -0.0012  0.0475   0.0233   0.1275    0.0436   0.0000   441.7344       13.7920       11.5002       5.66694      -3.79613      -4.65084      -7.14173      -6.06499      0.616446      0.885060      -3.08229      -2.57744       2.63094      -1.38733      -1.23835      0.746651      0.478927      0.238058     0.0419179     -0.237445     -0.107545    -0.0213675     0.0114313     0.0128553     0.0254150   -0.00357300   0.000144639   -0.00151228    0.00128664  -0.000228229   8.08400e-05  -5.76220e-05  -2.22055e-05   1.45274e-05  -1.05211e-05   3.23962e-06       3.19184       4.04647       4.44844       4.64728       4.53509       4.53938       4.22613       3.89815       3.38840       2.90806       2.38209       1.92780       1.56975       1.22483      0.915794      0.704730      0.499961      0.356614      0.241500      0.160875      0.103143     0.0659570     0.0400687     0.0238173     0.0139966    0.00786471    0.00424457    0.00232877    0.00117344   0.000601932   0.000289802   0.000134547   6.05702e-05   2.57989e-05   1.09252e-05   4.25573e-06
  24  19 3796.8247    1.8839  5.6012 11.2843 -0.0008  0.0607   0.0173   0.1635    0.0401   0.0000   443.7412       9.37719       21.1978      0.846122      -8.13098      -3.42877       2.49969      -2.38103      -2.18961       1.57581       5.02346      -5.77443      0.329416     -0.211530     -0.400512      -1.18114      0.429121     0.0938813     -0.278533     -0.136420    -0.0969921     0.0386647     0.0225619   -0.00524451   -0.00549644     0.0154547   -0.00584840  -0.000281147   -0.00124602   5.51376e-05  -0.000133565   0.000401222   1.83423e-05  -2.94513e-05   1.44064e-06   7.85690e-07       4.05685       5.10108       5.62012       6.07563       5.96125       5.71309       5.32969       4.91141       4.34185       3.69625       3.05954       2.44510       1.96834       1.55653       1.18576      0.853562      0.629904      0.437721      0.298787      0.203472      0.128639     0.0818719     0.0499238     0.0297848     0.0175969    0.00992510    0.00559914    0.00301307    0.00157029   0.000785583   0.000378159   0.000176889   7.87876e-05   3.38117e-05   1.39720e-05   5.57503e-06
  24  20 3942.6951    1.5503  7.5002 10.9122 -0.0020  0.0754   0.0130   0.2092    0.0361   0.0000   436.0761      -3.30824       15.7699      0.442476      -5.71223       2.35092      -6.23660     -0.882804      -1.51561       1.64584      -3.52201       4.54548      -1.94620      -1.48288      -1.25957     -0.241174      0.759253      0.138952    -0.0954042      0.339283      0.174990     -0.116522     -0.193255     0.0239635     0.0463972    0.00812031   -0.00957767   -0.00605656    0.00195106    0.00192803  -0.000948213   0.000127467   0.000180122  -6.04242e-05  -1.82214e-05   8.49861e-07       5.04648       6.40995       6.98401       7.37093       7.47528       7.19988       6.74048       5.98846       5.33654       4.61792       3.82069       3.11326       2.49789       1.94179       1.48100       1.07166      0.766820      0.556820      0.370974      0.256126      0.164568      0.105121     0.0643478     0.0379037     0.0226329     0.0127611    0.00702571    0.00372339    0.00195786   0.000959397   0.000468988   0.000212632   9.48595e-05   4.13083e-05   1.70964e-05   6.75307e-06
  24  21 4088.1728    1.2960  9.6672 10.6571 -0.0025  0.0957   0.0103   0.2649    0.0333   0.0000   450.4808       16.8569       17.4593      0.250890       10.2662      -2.45469       6.71891      -12.3251     0.0296570      -3.55132    -0.0272420      -6.14699       2.67147      0.676061      -5.31104      -1.03374       1.63987       1.08347      0.664490      0.218031      0.167347    -0.0845382     0.0975004    0.00585252     0.0275088    -0.0396950    0.00328436    0.00669185    0.00237401   0.000820663   0.000111163  -0.000127937   0.000112346  -9.66306e-05  -1.04318e-05   7.30803e-06       6.27090       8.26258       9.02881       9.63386       9.56400       8.98427       8.63877       7.64218       6.84044       5.82734       4.91956       3.92864       3.18707       2.42315       1.86894       1.36131      0.993256      0.689610      0.470777      0.313456      0.207055      0.130685     0.0787378     0.0482900     0.0283427     0.0162121    0.00895875    0.00467183    0.00248218    0.00122862   0.000606565   0.000281543   0.000124702   5.44538e-05   2.22080e-05   8.98762e-06
  24  22 4233.9202    1.0852 12.5846 10.4843 -0.0005  0.1270   0.0081   0.3462    0.0305   0.0000   440.7889       26.8089       16.7892      -17.1926       13.4613      -3.67903       13.8539      -5.01630       1.60174      0.650781      -2.06898      -1.42576       1.31828       2.94845       1.11132       1.42259      0.160214     -0.438473     -0.848746     -0.113132     -0.140205    -0.0560780      0.218524    -0.0622197   -0.00356163     0.0230049    0.00298332    0.00382018   -0.00140261  -0.000684557  -0.000492083  -0.000473697  -0.000211139   7.50656e-05   8.90920e-06  -9.94536e-06       8.32732       10.7817       11.8968       12.4582       12.6771       12.1446       11.3652       10.2488       8.94385       7.76419       6.34429       5.27960       4.12856       3.23991       2.46907       1.82077       1.31550      0.926031      0.634516      0.432195      0.277435      0.178816      0.108051     0.0660160     0.0383521     0.0218107     0.0121212    0.00640237    0.00333419    0.00166111   0.000800506   0.000383056   0.000166680   7.47485e-05   2.93870e-05   1.19924e-05
  24  23 4379.3263    0.8726 14.3447 10.4733  0.0004  0.1581   0.0070   0.4281    0.0267   0.0000   453.4779       17.8963       27.3286      -3.34903       1.29364       5.95482      -2.19315      -5.34737       20.6480       5.86867       12.0663      -2.22561     0.0730260      -1.88917      -1.87129      0.452336       4.38094      -2.43619     -0.925087     0.0647560      0.425920     -0.407089     0.0410377     0.0686440     0.0232690     0.0355890    -0.0176431   -0.00783179   -0.00126530  -0.000219329   9.01394e-05  -0.000564594  -0.000502473   3.26413e-05   3.93051e-05   1.51963e-05       10.0990       13.2817       14.8608       15.2977       15.5873       14.8965       14.0809       12.5260       11.0710       9.62298       7.92852       6.49408       5.24552       3.97827       3.09189       2.26207       1.63271       1.15696      0.797801      0.532778      0.349819      0.222289      0.138018     0.0814332     0.0490081     0.0274283     0.0151546    0.00815770    0.00419055    0.00211595    0.00103053   0.000475956   0.000217080   9.25427e-05   3.83160e-05   1.49403e-05
  24  24 4524.6652    0.7015 16.1871 10.3560 -0.0036  0.1980   0.0060   0.5138    0.0246   0.0000   434.0058       10.3184       21.7697      -34.3376       21.4413       18.7921      -21.4397      -29.1706       7.53969      -1.47972       8.19551      -10.9452      -2.47382      0.578356       8.20889       2.82846      -1.25431      -3.06000      0.166423       1.63696      0.141952    -0.0596302    0.00727492     -0.153796     0.0553148     0.0559341     0.0372846    0.00860159   -0.00414546   -0.00133876    0.00105619   0.000940902  -0.000443563  -4.32207e-05  -1.49772e-05   2.03564e-05       12.6634       16.7022       18.4877       19.3584       19.2085       18.6100       17.4453       15.8070       13.8980       12.0617       10.0711       8.19635       6.48559       5.11235       3.88671       2.87456       2.06089       1.45585       1.00631      0.675944      0.440109      0.279870      0.172712      0.103470     0.0615303     0.0350523     0.0194785     0.0104612    0.00538263    0.00274087    0.00130828   0.000615940   0.000279519   0.000120808   4.91769e-05   1.95823e-05
  25   7 2016.8981    0.6635  0.5626 10.2725 -0.0094  0.0179   0.0176   0.0411    0.0564   0.0000   439.4572       1.22129       16.9802       1.67610      -1.81317       3.22480       4.44501      -1.53633      -2.27315     -0.218054     -0.791062     -0.932979      0.247907      0.104880    -0.0282488     -0.492054     -0.382488     0.0571252    -0.0610602    -0.0368530     0.0419906    -0.0239369    -0.0290644    0.00752713   1.05348e-05   -0.00378474   0.000839390  -0.000397401   0.000395532   0.000110801  -0.000174034   9.60492e-05  -4.15082e-05  -1.22175e-05   7.08345e-06   3.48977e-06       1.16224       1.39829       1.60651       1.65165       1.68229       1.56057       1.50523       1.32569       1.21509       1.10236      0.926353      0.761874      0.618657      0.485404      0.358291      0.263260      0.196878      0.130974     0.0863629     0.0668226     0.0432963     0.0267398     0.0174190     0.0102188    0.00624743    0.00378746    0.00212865    0.00121184   0.000632975   0.000332940   0.000162813   8.11917e-05   3.95119e-05   1.66952e-05   7.82736e-06   2.97012e-06
  25   8 2181.7064    0.9407  0.7556 10.5319 -0.0022  0.0186   0.0205   0.0474    0.0747   0.0000   439.6134     -0.544330       17.3049      -1.28873      -2.34189       3.35253      -1.73809      0.234414       2.12152      -1.05931     -0.976589      0.916451     -0.419067    -0.0316106      0.174426      0.427907    0.00460166    -0.0592845    -0.0554479     0.0424810     0.0117839    0.00434425    -0.0184931    0.00701761   -0.00388196    0.00456067   0.000869823   0.000422842   0.000432225   0.000222675  -1.48912e-05   0.000143895   2.94416e-05  -7.69411e-06  -6.64891e-06   7.56802e-06       1.19442       1.50260       1.63985       1.74332       1.73039       1.68596       1.59240       1.45222       1.29717       1.13676      0.934966      0.774051      0.605603      0.491074      0.377959      0.282575      0.210881      0.147166      0.106464     0.0671772     0.0460181     0.0294253     0.0188533     0.0110318    0.00697225    0.00395677    0.00233874    0.00121373   0.000663265   0.000356298   0.000172627   8.64543e-05   3.87780e-05   1.74139e-05   8.13434e-06   3.28890e-06
  25   9 2340.4763    1.3025  0.9448 11.0470 -0.0084  0.0232   0.0256   0.0535    0.0929   0.0000   439.2722     -0.399370       12.4724      -2.71089     -0.957972       5.81489     -0.275364      0.924303       2.29868      -3.48583      0.527207       1.27788      0.748476      0.552572     -0.973824     0.0540177    -0.0464022      0.187268     0.0683448    -0.0585579    0.00800155     0.0749286     0.0166927     0.0152537    -0.0163391   -0.00582079    0.00142654    0.00104963   -0.00115703   0.000413724   0.000117501   3.97971e-05   1.84893e-05   4.89794e-05   5.30215e-07   3.26541e-06       1.67811       2.17401       2.43554       2.55055       2.71337       2.51504       2.28026       1.93654       1.78021       1.54644       1.25544       1.00401      0.779915      0.623386      0.467473      0.348610      0.252130      0.173611      0.123132     0.0830427     0.0540147     0.0362623     0.0222897     0.0132474    0.00859088    0.00496530    0.00282342    0.00160854   0.000851444   0.000430121   0.000214267   0.000102599   4.78169e-05   2.01997e-05   8.71436e-06   3.77268e-06
  25  10 2494.4058    1.7461  1.0113 11.6651 -0.0053  0.0226   0.0337   0.0589    0.0924   0.0000   439.2391       3.59402       16.7853       2.91796      0.522182      -1.17179     0.0974732      -1.56964      -1.22011      -1.35970       1.23404      0.912292       1.32760     -0.897066      0.301111      0.215853     -0.171806     0.0999702     0.0899090    -0.0481112    -0.0367763    -0.0356661    -0.0180837    -0.0137129    0.00595412   0.000426005  -0.000247994   -0.00183786  -0.000645379   2.13067e-05  -8.27096e-05   2.88321e-05   5.65265e-05  -4.94857e-05   2.69881e-06   6.20742e-06       1.44899       1.88011       2.06488       2.20822       2.02897       2.10598       1.90518       1.78504       1.63928       1.39875       1.12236      0.997831      0.773712      0.608941      0.470214      0.342071      0.254198      0.181223      0.123932     0.0842566     0.0561523     0.0356796     0.0221029     0.0140162    0.00782072    0.00483789    0.00258679    0.00149162   0.000760106   0.000414162   0.000206626   0.000102181   4.80232e-05   2.21920e-05   9.70365e-06   3.97488e-06
  25  11 2646.2323    2.2454  1.0234 12.0290 -0.0029  0.0222   0.0434   0.0586    0.1038   0.0000   437.8312       3.12589       17.5394       3.50311      -2.72191      -1.50996      -1.20819      -1.09161      -1.56141       1.69371      0.584554       1.06419     -0.895718      -1.28004      0.665373      0.235637     -0.157896    -0.0321299      0.148607      0.135194    -0.0216783     0.0133522    0.00490444    0.00564526    -0.0126264   -0.00656937  -0.000854886    0.00153843   0.000130896  -5.90106e-05  -0.000281363  -6.18013e-05  -1.03617e-05   8.62834e-06  -1.11289e-05  -5.46610e-07       1.46107       1.86102       1.90819       2.08521       2.05672       2.03485       2.03045       1.74137       1.57933       1.32155       1.10955      0.972351      0.775949      0.630464      0.451127      0.335628      0.245529      0.175339      0.124868     0.0893577     0.0616322     0.0373600     0.0241973     0.0153486    0.00843206    0.00500890    0.00261554    0.00158867   0.000804789   0.000422866   0.000198565   0.000105022   4.97611e-05   2.22381e-05   9.54686e-06   3.98500e-06
  25  12 2797.3538    2.9191  0.7806 12.9321 -0.0045  0.0200   0.0629   0.0468    0.0812   0.0000   440.1503       1.86725       16.7209       1.28374      -2.11915      -1.00996      -1.32390     -0.437703      0.304723       1.94587      -1.86135     -0.403172      0.473377     -0.580212     -0.191345     -0.129792     -0.190207     -0.192584      0.105281     -0.101839     0.0221114    -0.0406040     0.0382309     0.0131873   -0.00109551   -0.00239128   -0.00142983    0.00159229   0.000365980  -0.000103038   2.05789e-05   7.48471e-06  -1.44254e-05   3.33705e-05  -5.18082e-06  -6.69872e-07       1.26268       1.69104       1.81837       2.01418       1.89833       1.85791       1.76681       1.57558       1.37891       1.24528      0.984873      0.850692      0.664638      0.528798      0.397580      0.281992      0.215262      0.146897      0.105279     0.0702395     0.0475537     0.0305584     0.0189814     0.0118726    0.00708187    0.00395920    0.00226685    0.00130367   0.000693127   0.000353165   0.000178062   8.98784e-05   4.15556e-05   1.94337e-05   7.99190e-06   3.50610e-06
  25  13 2947.4057    3.6739  0.7538 13.0915  0.0005  0.0182   0.0808   0.0447    0.0876   0.0000   440.5244       2.42063       13.1013       2.34933      -1.03711       1.32500      -2.41421     -0.108363       2.48947      0.788817      -1.01767      -1.01288      0.650368      0.231337     -0.456620     -0.517842     0.0457578     0.0248126      0.102565    -0.0564633    0.00342594     0.0205650     0.0117991    -0.0174810    -0.0170144   -0.00584587   -0.00111239   0.000345033  -4.50441e-05  -0.000227924   5.60488e-05   7.38077e-05  -6.70288e-05  -1.72176e-05  -9.24247e-06   3.96270e-06       1.23951       1.55378       1.80147       1.85401       1.86059       1.82109       1.69579       1.50251       1.32906       1.11825      0.923784      0.797760      0.619655      0.467984      0.364947      0.273112      0.200021      0.137361     0.0973493     0.0677638     0.0425408     0.0291881     0.0181570     0.0108876    0.00700457    0.00377068    0.00221360    0.00116719   0.000644464   0.000313422   0.000163698   8.01300e-05   3.78653e-05   1.79836e-05   7.71549e-06   3.31992e-06
  25  14 3096.1862    3.9392  1.0170 13.2847 -0.0070  0.0229   0.0755   0.0551    0.1091   0.0000   439.4045       4.51758       14.6139      -3.83822      -5.17535      0.530701       3.36646     -0.600341    -0.0114739      -1.01817       1.49574       2.52933       1.23165     -0.243678      0.177076     -0.297292      0.232226    -0.0812368     0.0585361    -0.0120372     -0.106445    0.00460359    -0.0152676    0.00533925   -0.00923378   4.93491e-05    0.00120776   -0.00227471   -0.00286688   0.000202610   0.000125715   1.93244e-05   1.05251e-05   1.05111e-05   2.17261e-05   3.81762e-06       1.50543       1.97385       2.08753       2.21420       2.21646       2.15095       2.04149       1.82767       1.62714       1.45125       1.16080      0.963894      0.785703      0.587847      0.464007      0.365784      0.254976      0.182640      0.128349     0.0851789     0.0571567     0.0353580     0.0235386     0.0132657    0.00836771    0.00495523    0.00279406    0.00151388   0.000819087   0.000422629   0.000210749   9.86697e-05   4.71382e-05   2.17469e-05   9.59605e-06   3.85552e-06
[truncated: 1,586,115 more chars]
