# Supplementary material for: Global-Mode Analysis of Full-Disk Data from the Michelson Doppler Imager and the Helioseismic and Magnetic Imager
Source: Sol Phys. 2018 Jan 31;293(2):29. doi: 10.1007/s11207-017-1201-5 (PMC6566312; doi:10.1007/s11207-017-1201-5)
Supplement: Supplementary file 2 — (TAR 362.4 MB) [file 11207_2017_1201_MOESM2_ESM.tar › HMI/hmiv72dasym.7120.18]

   0  13 1957.4639    0.5682  0.4667  9.7690  0.0000       11.0502  0.1415   0.1035   0.2441    0.5050   0.0000       10.7499    -0.0000       0.00000       0.00000       0.00000       0.00000       0.00000       0.00000       0.00000       0.00000       0.00000       0.00000       0.00000       0.00000       0.00000       0.00000       0.00000       0.00000       0.00000       0.00000       0.00000       0.00000       0.00000       0.00000       0.00000       0.00000       0.00000       0.00000       0.00000       0.00000       0.00000       0.00000       0.00000       0.00000       0.00000       0.00000       0.00000
   0  15 2228.4785    1.0203  0.5735 11.0820  0.0000     -0.398267  0.2214   0.1979   0.3825    0.6151   0.0000       4.96777    -0.0000       0.00000       0.00000       0.00000       0.00000       0.00000       0.00000       0.00000       0.00000       0.00000       0.00000       0.00000       0.00000       0.00000       0.00000       0.00000       0.00000       0.00000       0.00000       0.00000       0.00000       0.00000       0.00000       0.00000       0.00000       0.00000       0.00000       0.00000       0.00000       0.00000       0.00000       0.00000       0.00000       0.00000       0.00000       0.00000
   0  23 3303.7282    3.3238  1.6310  9.9360  0.0000      0.273843  0.2892   0.4127   0.5763   20.7146   0.0000       2.37449    -0.0000       0.00000       0.00000       0.00000       0.00000       0.00000       0.00000       0.00000       0.00000       0.00000       0.00000       0.00000       0.00000       0.00000       0.00000       0.00000       0.00000       0.00000       0.00000       0.00000       0.00000       0.00000       0.00000       0.00000       0.00000       0.00000       0.00000       0.00000       0.00000       0.00000       0.00000       0.00000       0.00000       0.00000       0.00000       0.00000
   0  24 3439.3509    3.0768  2.2594 10.1840  0.0000       1.10504  0.3585   0.3183   0.7227    8.0471   0.0000       2.16319    -0.0000       0.00000       0.00000       0.00000       0.00000       0.00000       0.00000       0.00000       0.00000       0.00000       0.00000       0.00000       0.00000       0.00000       0.00000       0.00000       0.00000       0.00000       0.00000       0.00000       0.00000       0.00000       0.00000       0.00000       0.00000       0.00000       0.00000       0.00000       0.00000       0.00000       0.00000       0.00000       0.00000       0.00000       0.00000       0.00000
   1  11 1749.3403    0.3303  0.3133 10.2007  0.0000       30.1298  0.0936   0.0585   0.1459    0.1665   0.0000       24.9732   438.9365       3.54677       0.00000       0.00000       0.00000       0.00000       0.00000       0.00000       0.00000       0.00000       0.00000       0.00000       0.00000       0.00000       0.00000       0.00000       0.00000       0.00000       79.9310       52.7151       0.00000       0.00000       0.00000       0.00000       0.00000       0.00000       0.00000       0.00000       0.00000       0.00000       0.00000       0.00000       0.00000       0.00000       0.00000       0.00000
   1  15 2292.0372    1.0780  0.7792  8.9005  0.0000       4.08441  0.1132   0.0930   0.1911    2.4658   0.0000       3.04487   454.2001       14.6863       0.00000       0.00000       0.00000       0.00000       0.00000       0.00000       0.00000       0.00000       0.00000       0.00000       0.00000       0.00000       0.00000       0.00000       0.00000       0.00000       89.5506       55.4610       0.00000       0.00000       0.00000       0.00000       0.00000       0.00000       0.00000       0.00000       0.00000       0.00000       0.00000       0.00000       0.00000       0.00000       0.00000       0.00000
   1  17 2559.2482    1.8218  1.0156  4.9387  0.0000       2.98183  0.1012   0.1393   0.2877  414.1633   0.0000       2.41413   612.4660       14.3990       0.00000       0.00000       0.00000       0.00000       0.00000       0.00000       0.00000       0.00000       0.00000       0.00000       0.00000       0.00000       0.00000       0.00000       0.00000       0.00000       92.7395       52.8060       0.00000       0.00000       0.00000       0.00000       0.00000       0.00000       0.00000       0.00000       0.00000       0.00000       0.00000       0.00000       0.00000       0.00000       0.00000       0.00000
   1  19 2828.4455    3.0151  0.8278  3.3803  0.0000       1.64811  0.0933   0.2333   0.2014 1000.0000   0.0000       1.69412   508.7957      -4.48004       0.00000       0.00000       0.00000       0.00000       0.00000       0.00000       0.00000       0.00000       0.00000       0.00000       0.00000       0.00000       0.00000       0.00000       0.00000       0.00000       91.6140       50.9086       0.00000       0.00000       0.00000       0.00000       0.00000       0.00000       0.00000       0.00000       0.00000       0.00000       0.00000       0.00000       0.00000       0.00000       0.00000       0.00000
   1  20 2963.5231    3.8798  0.7239 11.6980  0.0000       4.62085  0.0831   0.3271   0.2065    1.9136   0.0000       2.49746   443.2024       49.7208       0.00000       0.00000       0.00000       0.00000       0.00000       0.00000       0.00000       0.00000       0.00000       0.00000       0.00000       0.00000       0.00000       0.00000       0.00000       0.00000       88.0319       45.6359       0.00000       0.00000       0.00000       0.00000       0.00000       0.00000       0.00000       0.00000       0.00000       0.00000       0.00000       0.00000       0.00000       0.00000       0.00000       0.00000
   1  23 3368.6213    3.3421  1.6146 12.1330 -0.0366      0.104840  0.1741   0.2246   0.3342    2.7865   0.0000       1.29630   312.6920       16.2650       0.00000       0.00000       0.00000       0.00000       0.00000       0.00000       0.00000       0.00000       0.00000       0.00000       0.00000       0.00000       0.00000       0.00000       0.00000       0.00000       159.766       76.9484       0.00000       0.00000       0.00000       0.00000       0.00000       0.00000       0.00000       0.00000       0.00000       0.00000       0.00000       0.00000       0.00000       0.00000       0.00000       0.00000
   2  15 2352.3916    1.4199  0.6433  9.1380  0.0000       5.37509  0.0674   0.0974   0.1242    1.9726   0.0000       1.89991   471.6194       18.8451      -10.7828       4.07818       0.00000       0.00000       0.00000       0.00000       0.00000       0.00000       0.00000       0.00000       0.00000       0.00000       0.00000       0.00000       0.00000       0.00000       41.7309       33.6182       18.1062       6.47891       0.00000       0.00000       0.00000       0.00000       0.00000       0.00000       0.00000       0.00000       0.00000       0.00000       0.00000       0.00000       0.00000       0.00000
   2  17 2619.7399    2.3220  0.7906 10.8051  0.0000       1.51857  0.0722   0.1466   0.1690    1.2306   0.0000       1.74323   442.7415       15.9914      -31.6143      -12.8542       0.00000       0.00000       0.00000       0.00000       0.00000       0.00000       0.00000       0.00000       0.00000       0.00000       0.00000       0.00000       0.00000       0.00000       36.9399       30.3828       23.1225       7.89512       0.00000       0.00000       0.00000       0.00000       0.00000       0.00000       0.00000       0.00000       0.00000       0.00000       0.00000       0.00000       0.00000       0.00000
   2  18 2754.5041    2.9311  0.9144 10.2392  0.0000    -0.0401347  0.0810   0.1726   0.1789    3.2365   0.0000       1.36892   359.0992      -24.4668       8.52765      -6.51687       0.00000       0.00000       0.00000       0.00000       0.00000       0.00000       0.00000       0.00000       0.00000       0.00000       0.00000       0.00000       0.00000       0.00000       47.5189       40.4887       20.7614       7.19985       0.00000       0.00000       0.00000       0.00000       0.00000       0.00000       0.00000       0.00000       0.00000       0.00000       0.00000       0.00000       0.00000       0.00000
   2  20 3024.7721    3.9003  0.9174  5.7995  0.0000      0.597365  0.0904   0.2319   0.1527  735.7489   0.0000       1.50423   407.6190      -31.3103      -18.6228      -2.35261       0.00000       0.00000       0.00000       0.00000       0.00000       0.00000       0.00000       0.00000       0.00000       0.00000       0.00000       0.00000       0.00000       0.00000       49.9550       38.7877       22.3322       7.11600       0.00000       0.00000       0.00000       0.00000       0.00000       0.00000       0.00000       0.00000       0.00000       0.00000       0.00000       0.00000       0.00000       0.00000
   2  22 3295.4027    3.6253  2.0671 -1.3745  0.0000       1.12777  0.1268   0.1536   0.2710 1000.0000   0.0000      0.674265   392.1499      -80.9349       18.2121       7.15931       0.00000       0.00000       0.00000       0.00000       0.00000       0.00000       0.00000       0.00000       0.00000       0.00000       0.00000       0.00000       0.00000       0.00000       57.1082       51.8109       31.0948       12.3240       0.00000       0.00000       0.00000       0.00000       0.00000       0.00000       0.00000       0.00000       0.00000       0.00000       0.00000       0.00000       0.00000       0.00000
   2  23 3431.1642    3.1201  2.0446 11.2540  0.0000       1.27947  0.1315   0.1423   0.2886    1.2232   0.0000      0.841054   505.5260       35.1574      -17.2234       5.37950       0.00000       0.00000       0.00000       0.00000       0.00000       0.00000       0.00000       0.00000       0.00000       0.00000       0.00000       0.00000       0.00000       0.00000       66.0942       53.1500       32.6070       11.2862       0.00000       0.00000       0.00000       0.00000       0.00000       0.00000       0.00000       0.00000       0.00000       0.00000       0.00000       0.00000       0.00000       0.00000
   2  24 3566.8763    2.5191  3.1310 11.5983  0.0000      0.718579  0.1738   0.1003   0.4222    0.4238   0.0000      0.570282   468.7923       103.988      -17.6264       26.8864       0.00000       0.00000       0.00000       0.00000       0.00000       0.00000       0.00000       0.00000       0.00000       0.00000       0.00000       0.00000       0.00000       0.00000       91.8879       73.1766       43.6643       14.6814       0.00000       0.00000       0.00000       0.00000       0.00000       0.00000       0.00000       0.00000       0.00000       0.00000       0.00000       0.00000       0.00000       0.00000
   3  10 1729.0919    0.3183  0.3226  9.8319  0.0000       13.7664  0.0566   0.0286   0.0957    0.1108   0.0000       9.81412   467.0803       1.64621       4.64089       9.38556       3.81307       1.91373       0.00000       0.00000       0.00000       0.00000       0.00000       0.00000       0.00000       0.00000       0.00000       0.00000       0.00000       0.00000       22.4038       20.9653       16.3503       11.0177       4.20234       1.09865       0.00000       0.00000       0.00000       0.00000       0.00000       0.00000       0.00000       0.00000       0.00000       0.00000       0.00000       0.00000
   3  12 2001.1635    0.5487  0.5154  9.7303  0.0000       2.44149  0.0559   0.0398   0.1234    0.2534   0.0000       2.86041   409.4942       16.9634     -0.809343       12.4657      -1.63929      -1.19664       0.00000       0.00000       0.00000       0.00000       0.00000       0.00000       0.00000       0.00000       0.00000       0.00000       0.00000       0.00000       23.9854       23.0730       17.1826       9.20118       4.79204       1.29779       0.00000       0.00000       0.00000       0.00000       0.00000       0.00000       0.00000       0.00000       0.00000       0.00000       0.00000       0.00000
   3  14 2273.5623    1.0573  0.7273  9.8098  0.0000       5.47873  0.0652   0.0629   0.1327    0.5293   0.0000       1.74111   480.2378       17.0849       16.6195      -7.98119      -2.32958      0.972878       0.00000       0.00000       0.00000       0.00000       0.00000       0.00000       0.00000       0.00000       0.00000       0.00000       0.00000       0.00000       29.3765       25.4229       17.6137       10.9412       4.03547       1.36741       0.00000       0.00000       0.00000       0.00000       0.00000       0.00000       0.00000       0.00000       0.00000       0.00000       0.00000       0.00000
   3  15 2407.8858    1.5573  0.8837  9.8006  0.0000       7.15586  0.0757   0.0865   0.1414    1.1530   0.0000       1.83526   433.6206       43.7197       23.5335       3.54155       1.72728      -1.19021       0.00000       0.00000       0.00000       0.00000       0.00000       0.00000       0.00000       0.00000       0.00000       0.00000       0.00000       0.00000       25.5345       25.9223       20.5053       9.74566       6.17402       1.74091       0.00000       0.00000       0.00000       0.00000       0.00000       0.00000       0.00000       0.00000       0.00000       0.00000       0.00000       0.00000
   3  17 2676.3266    2.1230  1.1920 10.9684  0.0000      0.123597  0.1065   0.1130   0.1790    1.0468   0.0000       2.13115   394.3709       13.5253       24.4424      -11.6410      -3.60880     -0.778766       0.00000       0.00000       0.00000       0.00000       0.00000       0.00000       0.00000       0.00000       0.00000       0.00000       0.00000       0.00000       29.1591       32.3092       24.3452       13.0832       6.60045       2.19327       0.00000       0.00000       0.00000       0.00000       0.00000       0.00000       0.00000       0.00000       0.00000       0.00000       0.00000       0.00000
   3  18 2811.3559    3.1333  1.0836  1.1515  0.0000     -0.692513  0.0935   0.1507   0.1513 1000.0000   0.0000       1.30336   420.5931      -11.8811       15.1730      -7.37946       2.25397     -0.857332       0.00000       0.00000       0.00000       0.00000       0.00000       0.00000       0.00000       0.00000       0.00000       0.00000       0.00000       0.00000       39.0566       37.1413       22.2462       14.4639       4.52259       1.89433       0.00000       0.00000       0.00000       0.00000       0.00000       0.00000       0.00000       0.00000       0.00000       0.00000       0.00000       0.00000
   3  19 2947.0050    3.5219  0.9729 11.6619  0.0025     -0.121023  0.0850   0.1755   0.1400    1.0182   0.0000       1.05414   415.2336      -5.96903       1.08566      -4.50273      -8.29908     -0.499404       0.00000       0.00000       0.00000       0.00000       0.00000       0.00000       0.00000       0.00000       0.00000       0.00000       0.00000       0.00000       37.9686       34.3991       23.7225       12.7417       5.07251       1.40831       0.00000       0.00000       0.00000       0.00000       0.00000       0.00000       0.00000       0.00000       0.00000       0.00000       0.00000       0.00000
   3  20 3082.4475    4.1015  1.0109 11.2249 -0.0008       2.76160  0.0820   0.1906   0.1343    1.8129   0.0000       1.22673   463.3597       20.8403      -19.3810      -2.79128     -0.248906      -1.98679       0.00000       0.00000       0.00000       0.00000       0.00000       0.00000       0.00000       0.00000       0.00000       0.00000       0.00000       0.00000       27.9013       23.0385       19.2921       13.3841       5.16344       1.52820       0.00000       0.00000       0.00000       0.00000       0.00000       0.00000       0.00000       0.00000       0.00000       0.00000       0.00000       0.00000
   3  21 3217.8736    4.0451  1.3210  3.0064  0.0000      0.589216  0.0988   0.1763   0.1505 1000.0000   0.0000       1.11876   454.2633       43.4036      -30.4252       20.7188       6.98070      -2.77732       0.00000       0.00000       0.00000       0.00000       0.00000       0.00000       0.00000       0.00000       0.00000       0.00000       0.00000       0.00000       31.1610       31.8939       22.8314       12.2267       6.19254       1.91130       0.00000       0.00000       0.00000       0.00000       0.00000       0.00000       0.00000       0.00000       0.00000       0.00000       0.00000       0.00000
   3  22 3353.7363    3.2908  1.8652 12.1630 -0.0023       1.79275  0.1182   0.1337   0.2073    0.4600   0.0000      0.751189   545.2241       31.0416      -31.9440      -26.4089      0.319497     -0.723766       0.00000       0.00000       0.00000       0.00000       0.00000       0.00000       0.00000       0.00000       0.00000       0.00000       0.00000       0.00000       41.5370       40.4947       28.7655       16.6444       7.33375       2.25068       0.00000       0.00000       0.00000       0.00000       0.00000       0.00000       0.00000       0.00000       0.00000       0.00000       0.00000       0.00000
   3  23 3489.7506    2.9792  2.3432 11.5099  0.0114      0.771968  0.1346   0.1049   0.2309    0.4232   0.0000      0.669849   401.3999       59.5089      -8.38823       19.7684       9.21613      -3.36735       0.00000       0.00000       0.00000       0.00000       0.00000       0.00000       0.00000       0.00000       0.00000       0.00000       0.00000       0.00000       42.5705       45.3113       32.6631       18.6467       9.14519       2.89644       0.00000       0.00000       0.00000       0.00000       0.00000       0.00000       0.00000       0.00000       0.00000       0.00000       0.00000       0.00000
   3  24 3626.2155    2.3907  3.8111 10.8710  0.0000      0.106551  0.1675   0.0676   0.3146    0.3299   0.0000      0.285415   359.9150       40.8702       13.6707       34.1208       1.15976      -3.79810       0.00000       0.00000       0.00000       0.00000       0.00000       0.00000       0.00000       0.00000       0.00000       0.00000       0.00000       0.00000       55.7385       56.9225       39.8352       25.4817       10.5061       3.66198       0.00000       0.00000       0.00000       0.00000       0.00000       0.00000       0.00000       0.00000       0.00000       0.00000       0.00000       0.00000
   3  25 3763.2874    1.9829  4.6930 11.0730  0.0081      0.955978  0.2182   0.0530   0.3630    0.1800   0.0000      0.297843   407.4938       31.6125      -64.0705       6.83635      -6.54797      -2.55978       0.00000       0.00000       0.00000       0.00000       0.00000       0.00000       0.00000       0.00000       0.00000       0.00000       0.00000       0.00000       68.0978       72.3722       49.6224       29.3193       13.2636       4.58398       0.00000       0.00000       0.00000       0.00000       0.00000       0.00000       0.00000       0.00000       0.00000       0.00000       0.00000       0.00000
   4  12 2051.7364    0.7221  0.4378  9.8716 -0.0062       4.98067  0.0498   0.0571   0.0984    0.2099   0.0000       2.13151   442.5698       1.40028       8.83132       6.31293      -2.66948       1.76881      -1.41329     -0.573704       0.00000       0.00000       0.00000       0.00000       0.00000       0.00000       0.00000       0.00000       0.00000       0.00000       15.7436       14.0437       16.0040       9.86410       5.40845       3.88980       1.31420      0.242767       0.00000       0.00000       0.00000       0.00000       0.00000       0.00000       0.00000       0.00000       0.00000       0.00000
   4  13 2188.3495    0.8837  0.7879  9.7227 -0.0097       4.96476  0.0625   0.0473   0.1101    0.4834   0.0000       1.83493   441.2886       11.7420       1.09711      -3.75142      -4.07475      -3.24936      -2.58933      0.103474       0.00000       0.00000       0.00000       0.00000       0.00000       0.00000       0.00000       0.00000       0.00000       0.00000       18.1754       19.9897       16.3798       10.8426       6.47868       3.07014       1.39662      0.344631       0.00000       0.00000       0.00000       0.00000       0.00000       0.00000       0.00000       0.00000       0.00000       0.00000
   4  14 2324.2932    1.2657  0.9345  0.4970  0.0000       4.14831  0.0771   0.0637   0.1290 1000.0000   0.0000       1.44758   432.9616       42.5097       22.1415      -22.0470       1.16420      -1.79348       0.00000       0.00000       0.00000       0.00000       0.00000       0.00000       0.00000       0.00000       0.00000       0.00000       0.00000       0.00000       18.1350       26.4277       20.4509       12.8679       10.1163       3.30405       2.19466      0.558609       0.00000       0.00000       0.00000       0.00000       0.00000       0.00000       0.00000       0.00000       0.00000       0.00000
   4  15 2458.6862    1.5318  0.9247 11.2362 -0.0082       4.55161  0.0699   0.0810   0.1519    0.4903   0.0000       1.89118   438.6746      -18.1534       17.1169      -14.0587      -4.68382     -0.397596       1.25151      0.134652       0.00000       0.00000       0.00000       0.00000       0.00000       0.00000       0.00000       0.00000       0.00000       0.00000       18.8748       20.0244       17.6086       12.1077       7.17554       3.83674       1.48259      0.353745       0.00000       0.00000       0.00000       0.00000       0.00000       0.00000       0.00000       0.00000       0.00000       0.00000
   4  16 2593.1762    2.0401  0.9767 11.1337 -0.0035       4.59889  0.0914   0.0984   0.1274    0.7423   0.0000       1.63728   456.8823      -14.9130      -14.1501       18.1805       3.94561      -1.37939       1.62074      0.531333       0.00000       0.00000       0.00000       0.00000       0.00000       0.00000       0.00000       0.00000       0.00000       0.00000       18.4042       25.2219       17.8612       15.6020       7.95080       4.82848       1.63178      0.538429       0.00000       0.00000       0.00000       0.00000       0.00000       0.00000       0.00000       0.00000       0.00000       0.00000
   4  17 2728.5412    2.3637  0.8828 12.1745  0.0044       2.60640  0.0661   0.1139   0.1382    0.3844   0.0000       1.80193   442.1414       39.5096      0.997159      -17.3202       7.89816      0.451430      0.410864     -0.376225       0.00000       0.00000       0.00000       0.00000       0.00000       0.00000       0.00000       0.00000       0.00000       0.00000       16.7965       18.9715       16.7701       12.1944       8.50756       3.57024       1.64924      0.405749       0.00000       0.00000       0.00000       0.00000       0.00000       0.00000       0.00000       0.00000       0.00000       0.00000
   4  19 3000.2311    3.8655  0.8624 12.5287 -0.0014       2.02567  0.0595   0.1881   0.1160    0.5212   0.0000      0.935432   417.7039       19.1953       1.06710       4.10918     -0.222758       1.50516      0.475934     -0.480911       0.00000       0.00000       0.00000       0.00000       0.00000       0.00000       0.00000       0.00000       0.00000       0.00000       17.2606       17.1449       15.0109       10.4781       6.23866       3.09252       1.17609      0.280882       0.00000       0.00000       0.00000       0.00000       0.00000       0.00000       0.00000       0.00000       0.00000       0.00000
   4  20 3135.9535    3.6623  0.9413 13.0819 -0.0181     -0.474172  0.0785   0.1937   0.1439    0.4321   0.0000      0.952941   420.7839       40.6700       6.79651      -13.6994       8.50847      0.605597       1.49639     -0.592067       0.00000       0.00000       0.00000       0.00000       0.00000       0.00000       0.00000       0.00000       0.00000       0.00000       22.4698       26.1362       20.1628       12.4676       7.11945       3.34090       1.31147      0.344433       0.00000       0.00000       0.00000       0.00000       0.00000       0.00000       0.00000       0.00000       0.00000       0.00000
   4  22 3408.3135    3.2505  2.0723 11.7545 -0.0095      0.826122  0.1062   0.1081   0.2008    0.4707   0.0000      0.668068   459.7424       44.7780       3.72607      -21.3178       3.11067      -3.66492       1.78121     -0.685427       0.00000       0.00000       0.00000       0.00000       0.00000       0.00000       0.00000       0.00000       0.00000       0.00000       26.2466       28.2801       23.2133       16.9262       9.44969       5.10576       1.83224      0.508780       0.00000       0.00000       0.00000       0.00000       0.00000       0.00000       0.00000       0.00000       0.00000       0.00000
   4  23 3544.6981    2.6984  2.7224 11.5210 -0.0006      0.101654  0.1271   0.0828   0.2230    0.3237   0.0000      0.418971   387.2560       97.9810       28.3608       33.5987      -15.5584      -2.07111     -0.284252      0.399531       0.00000       0.00000       0.00000       0.00000       0.00000       0.00000       0.00000       0.00000       0.00000       0.00000       32.6273       33.6592       28.3771       20.2780       12.8574       5.68855       2.36753      0.602998       0.00000       0.00000       0.00000       0.00000       0.00000       0.00000       0.00000       0.00000       0.00000       0.00000
   4  24 3681.9449    2.2316  4.1153 11.2760 -0.0009      0.616143  0.1596   0.0598   0.3170    0.2151   0.0000      0.258249   342.8179       31.7282      -20.9559       20.4162       7.62377      -11.4042      0.449827     -0.391126       0.00000       0.00000       0.00000       0.00000       0.00000       0.00000       0.00000       0.00000       0.00000       0.00000       42.5109       44.0217       35.5194       26.7419       15.2616       7.56810       2.66188      0.730470       0.00000       0.00000       0.00000       0.00000       0.00000       0.00000       0.00000       0.00000       0.00000       0.00000
   5  10 1823.3636    0.3452  0.3142  9.9719  0.0047       3.22667  0.0380   0.0280   0.0936    0.0899   0.0000       5.40837   451.3917       31.2514       14.8728      -29.8484       4.47608       9.21805      0.139352      -2.36441    -0.0714631     0.0969831       0.00000       0.00000       0.00000       0.00000       0.00000       0.00000       0.00000       0.00000       10.6076       12.2629       9.08520       8.32240       4.80940       3.60303       1.31445      0.813771      0.206495     0.0704969       0.00000       0.00000       0.00000       0.00000       0.00000       0.00000       0.00000       0.00000
   5  11 1960.6458    0.5203  0.4151 10.0690 -0.0073       9.44693  0.0638   0.0344   0.0933    0.1319   0.0000       3.37209   449.7504       4.07200       5.89583       7.11482       2.12141      -4.70009     -0.643678       1.21195     -0.320060    -0.0971886       0.00000       0.00000       0.00000       0.00000       0.00000       0.00000       0.00000       0.00000       16.7172       18.8003       23.2266       11.0711       10.1194       6.97203       1.59214       1.63563      0.566777     0.0753824       0.00000       0.00000       0.00000       0.00000       0.00000       0.00000       0.00000       0.00000
   5  12 2098.5982    0.6946  0.6035  9.9431 -0.0067       11.6443  0.0745   0.0361   0.0839    0.1707   0.0000       2.69378   445.2090      -3.51963       25.9455       1.01865      -11.0832       3.40140       1.16914      0.487725      0.351222    0.00661027       0.00000       0.00000       0.00000       0.00000       0.00000       0.00000       0.00000       0.00000       20.0335       22.5344       17.9284       11.8146       6.95290       3.85818       2.18681      0.854809      0.297205     0.0568394       0.00000       0.00000       0.00000       0.00000       0.00000       0.00000       0.00000       0.00000
   5  14 2371.2117    1.2671  0.8436 10.6326  0.0017       5.16344  0.0612   0.0589   0.1177    0.3193   0.0000       1.58733   434.0958       30.6859       12.8254      -3.36138       1.90021      -3.93516      0.795960    -0.0270295      0.108608     0.0416122       0.00000       0.00000       0.00000       0.00000       0.00000       0.00000       0.00000       0.00000       16.5304       14.8439       12.1539       11.9685       9.67908       5.53878       2.23581      0.877782      0.285469     0.0619188       0.00000       0.00000       0.00000       0.00000       0.00000       0.00000       0.00000       0.00000
   5  15 2506.1848    1.7302  0.8040 10.9097 -0.0032       2.32481  0.0620   0.0781   0.1018    0.3364   0.0000       1.56988   419.0460      -24.6676      -11.8716       2.47631       9.62643      -4.88560       1.43680     -0.543887    -0.0471700    -0.0680583       0.00000       0.00000       0.00000       0.00000       0.00000       0.00000       0.00000       0.00000       14.7207       14.9405       13.8244       10.3792       7.01123       4.40233       1.88442      0.980684      0.303462     0.0630515       0.00000       0.00000       0.00000       0.00000       0.00000       0.00000       0.00000       0.00000
   5  16 2641.2249    2.1580  1.0568  9.8807  0.0013      0.731747  0.0618   0.0835   0.1219    1.5286   0.0000       1.18821   426.7075       30.5399       10.1828      -7.60469     -0.306781      -3.63963      -1.54086    0.00830336     0.0563173    -0.0209149       0.00000       0.00000       0.00000       0.00000       0.00000       0.00000       0.00000       0.00000       14.4728       14.8065       12.3569       11.2352       8.21750       5.02167       2.09558      0.960517      0.303818     0.0758606       0.00000       0.00000       0.00000       0.00000       0.00000       0.00000       0.00000       0.00000
   5  18 2913.8626    3.3384  0.8814 12.1740 -0.0182       2.15113  0.0562   0.1477   0.1066    0.7632   0.0000       1.08960   454.1588       38.2615       9.44223       7.32787       5.59540      -4.53426      -2.43580      -1.32118      0.259388    -0.0677739       0.00000       0.00000       0.00000       0.00000       0.00000       0.00000       0.00000       0.00000       13.3258       14.7054       12.5498       10.1920       6.67239       3.93013       2.14653      0.855894      0.279528     0.0664889       0.00000       0.00000       0.00000       0.00000       0.00000       0.00000       0.00000       0.00000
   5  20 3186.3326    4.0223  1.0789 11.9478 -0.0007       1.62671  0.0836   0.1762   0.1452    1.2864   0.0000       1.29495   433.4645       26.5440       6.46669       3.02899      0.837065      -9.74384       2.44997      -1.41155     -0.637338     -0.131207       0.00000       0.00000       0.00000       0.00000       0.00000       0.00000       0.00000       0.00000       14.1524       22.5498       17.3291       14.3229       10.7453       4.62783       4.03197       1.09431      0.582785      0.149146       0.00000       0.00000       0.00000       0.00000       0.00000       0.00000       0.00000       0.00000
   5  22 3459.8337    3.1721  2.2918  4.1983  0.0000       1.42232  0.1047   0.0898   0.1744  690.1055   0.0000      0.415539   407.2387       45.2823       17.3641       13.0851      -15.8066     -0.144774       0.00000       0.00000       0.00000       0.00000       0.00000       0.00000       0.00000       0.00000       0.00000       0.00000       0.00000       0.00000       22.6831       22.8138       20.0466       17.1678       12.9456       7.37871       3.65658       1.39817      0.489844      0.109409       0.00000       0.00000       0.00000       0.00000       0.00000       0.00000       0.00000       0.00000
   5  23 3597.0330    2.5497  3.3651 11.1879 -0.0058      0.485302  0.1285   0.0643   0.2429    0.3572   0.0000      0.304656   479.0664      -14.5080       10.6234       15.9056       5.19341      -9.14525      0.551578      -3.13248      0.968530      0.170417       0.00000       0.00000       0.00000       0.00000       0.00000       0.00000       0.00000       0.00000       27.6892       30.5801       28.0283       21.0023       13.7762       8.52786       4.22034       1.92662      0.631309      0.138841       0.00000       0.00000       0.00000       0.00000       0.00000       0.00000       0.00000       0.00000
   6  12 2142.5350    0.7440  0.7218 10.0831 -0.0033       5.78083  0.0450   0.0324   0.1037    0.1600   0.0000       1.88341   448.3318      0.288735      -27.2839      -8.24927       3.72458       3.64313      0.865261     -0.991662      0.311182     -0.395824     0.0338880    0.00839806       0.00000       0.00000       0.00000       0.00000       0.00000       0.00000       8.61470       9.04208       9.22519       7.66700       5.58819       3.78306       2.35883       1.23921      0.598989      0.222821     0.0657243     0.0129975       0.00000       0.00000       0.00000       0.00000       0.00000       0.00000
   6  13 2280.0849    1.0694  0.8449 10.1124  0.0038       6.02909  0.0539   0.0426   0.0952    0.2500   0.0000       1.36345   427.5324       15.1441       7.90926       13.6375       9.19695       1.80150     -0.779236       1.02193     -0.435236     -0.389087    -0.0465336     0.0207007       0.00000       0.00000       0.00000       0.00000       0.00000       0.00000       10.3724       11.5834       10.4966       8.59705       7.32131       4.36974       2.68053       1.45654      0.563436      0.225327     0.0783420     0.0151454       0.00000       0.00000       0.00000       0.00000       0.00000       0.00000
   6  14 2415.7032    1.4059  0.8945 10.6425 -0.0072       5.03557  0.0558   0.0538   0.0993    0.2520   0.0000       1.43377   432.5500       6.02546       8.84242      -10.2572     -0.482211       10.2889      -1.49528      -1.18869     -0.150681      0.369607     0.0695435    -0.0385588       0.00000       0.00000       0.00000       0.00000       0.00000       0.00000       10.0169       11.1128       11.2393       8.54003       6.47126       4.66297       2.61322       1.25745      0.655033      0.257974     0.0761646     0.0149548       0.00000       0.00000       0.00000       0.00000       0.00000       0.00000
   6  15 2551.2052    1.9321  0.7695 11.4755 -0.0043       3.94950  0.0517   0.0849   0.0913    0.2470   0.0000       1.36571   447.3179       26.7221       19.0446       4.02196       2.02215       4.36765       1.24376       1.56789     -0.449418   -0.00761261    -0.0414096    -0.0182571       0.00000       0.00000       0.00000       0.00000       0.00000       0.00000       10.9690       11.8291       10.5899       8.57064       7.01487       4.44446       2.58649       1.38475      0.515316      0.209763     0.0714281     0.0140991       0.00000       0.00000       0.00000       0.00000       0.00000       0.00000
   6  16 2687.1456    2.5951  0.8564 11.5662  0.0055       2.58324  0.0638   0.1001   0.0965    0.3301   0.0000       1.55041   443.0233       17.0444       26.5186      -10.8353      -2.28948      -6.79985      -3.72007     -0.743251      0.402011      0.183727     0.0118932    -0.0141889       0.00000       0.00000       0.00000       0.00000       0.00000       0.00000       13.0559       15.0581       13.4589       10.9261       7.16607       4.33987       2.57909       1.32547      0.566214      0.210696     0.0611527     0.0144722       0.00000       0.00000       0.00000       0.00000       0.00000       0.00000
   6  17 2823.8254    2.9494  0.7862 12.2396 -0.0002      0.294152  0.0502   0.1210   0.0950    0.2817   0.0000       1.16344   425.2804       2.85890       5.35864       3.85251      -6.07458       1.28405      -4.31293     -0.356959      0.415635      0.338732    -0.0770701   0.000189730       0.00000       0.00000       0.00000       0.00000       0.00000       0.00000       10.3994       12.5860       11.2077       8.98156       6.56564       4.17189       2.37723       1.34670      0.539911      0.231069     0.0725818     0.0159755       0.00000       0.00000       0.00000       0.00000       0.00000       0.00000
   6  18 2960.7971    3.5733  1.0938 11.4320  0.0076       1.56986  0.0621   0.1327   0.1202    0.6980   0.0000      0.988872   446.5630       22.0401       9.86264      -4.15068      -13.3429      -4.41660       3.41222      0.859815     -0.578608      0.373836     0.0742991    -0.0107331       0.00000       0.00000       0.00000       0.00000       0.00000       0.00000       12.1423       12.0631       11.2198       9.20079       8.05096       5.42994       3.04019       1.44445      0.599967      0.238327     0.0747913     0.0130996       0.00000       0.00000       0.00000       0.00000       0.00000       0.00000
   6  19 3097.3625    3.6265  0.9553 13.1777 -0.0071       2.00400  0.0596   0.1499   0.1088    0.2633   0.0000       1.23501   426.5031       18.6915       23.6852       31.9118       6.96567      -14.0883      -1.24387     -0.632570      0.389119     0.0802315      0.140522    -0.0101045       0.00000       0.00000       0.00000       0.00000       0.00000       0.00000       10.7409       11.8154       12.1127       9.95918       7.26621       4.68988       2.95668       1.67012      0.715373      0.280142     0.0898009     0.0177624       0.00000       0.00000       0.00000       0.00000       0.00000       0.00000
   6  20 3234.1190    3.6539  1.1143 13.0666  0.0014       1.42419  0.0727   0.1413   0.1274    0.3057   0.0000       1.49607   469.9817       32.7432       7.63705      -16.4411      -3.56939      -5.64993       1.47941      -2.34790     -0.600972     -0.698470     0.0265099    0.00275131       0.00000       0.00000       0.00000       0.00000       0.00000       0.00000       12.5276       14.4076       13.4363       10.5133       7.79206       5.05936       3.03437       1.46363      0.750343      0.280622     0.0880608     0.0178446       0.00000       0.00000       0.00000       0.00000       0.00000       0.00000
   6  21 3371.2588    3.3414  2.2595 10.7142 -0.0037       1.53448  0.0940   0.0793   0.1605    0.7571   0.0000      0.481539   447.9897       17.4449       6.74513       12.4750      -6.55077      -5.80875      -7.09025      -1.31739     -0.438388     -0.277975      0.232039    -0.0249339       0.00000       0.00000       0.00000       0.00000       0.00000       0.00000       15.9487       18.5454       17.1734       14.3072       10.0088       6.66503       3.99189       2.18063      0.951788      0.373301      0.112060     0.0242433       0.00000       0.00000       0.00000       0.00000       0.00000       0.00000
   6  22 3508.3893    2.8312  2.6938 11.5451 -0.0106      0.374672  0.1090   0.0693   0.2008    0.3089   0.0000      0.391165   434.0559       16.0093       14.7540       17.0751      -7.68059      -8.25695     -0.692416      -2.99156       2.78890     -0.860984     -0.234479    -0.0407221       0.00000       0.00000       0.00000       0.00000       0.00000       0.00000       19.0063       21.8229       20.1642       17.5774       12.1653       8.35050       4.93370       2.69316       1.21779      0.474973      0.136857     0.0304001       0.00000       0.00000       0.00000       0.00000       0.00000       0.00000
   6  23 3646.2003    2.3322  3.5613 11.3130 -0.0037      0.299373  0.1361   0.0542   0.2468    0.2223   0.0000      0.242218   436.1353       50.1911      -7.26043      -21.2455       8.30114      -13.0261      -1.68784      -7.27215     -0.434895      0.269827     0.0254737    -0.0601579       0.00000       0.00000       0.00000       0.00000       0.00000       0.00000       22.5317       28.1966       26.0705       21.8910       14.8171       10.8376       5.66938       3.47619       1.41493      0.657189      0.181288     0.0425435       0.00000       0.00000       0.00000       0.00000       0.00000       0.00000
   6  24 3784.1323    1.9567  5.8105 10.6223  0.0010      0.669609  0.1717   0.0351   0.3065    0.1480   0.0000      0.144114   441.2087       106.242       46.3255      -42.4551      -16.3102      -3.72995      -4.05999      -2.12257      0.406573       1.10578      0.269897    -0.0931265       0.00000       0.00000       0.00000       0.00000       0.00000       0.00000       28.2443       33.2425       31.7245       25.5008       20.0133       13.2663       7.71455       4.14866       1.84618      0.754975      0.242581     0.0480552       0.00000       0.00000       0.00000       0.00000       0.00000       0.00000
   6  25 3921.9690    1.7034  7.5294 10.2761  0.0010      0.142758  0.1988   0.0266   0.3630    0.1171   0.0000      0.109639   393.4748       32.8621      -10.7302      -48.1840      -22.1748      -27.9626       6.85771      0.786391     -0.128882      0.574361    0.00503728    -0.0826241       0.00000       0.00000       0.00000       0.00000       0.00000       0.00000       31.4700       37.3622       35.3883       30.1436       22.8883       15.4975       9.16455       4.86954       2.23833      0.894903      0.279014     0.0581419       0.00000       0.00000       0.00000       0.00000       0.00000       0.00000
   7  11 2045.8781    0.6974  0.4249  9.9408 -0.0052       3.13992  0.0339   0.0385   0.0671    0.1243   0.0000       1.78166   428.6153      -7.40596       21.5097       8.01558       4.33811       1.09522      -1.15590      0.242917     -0.537391     -0.688758     0.0740860     0.0567495    -0.0171764    0.00313368       0.00000       0.00000       0.00000       0.00000       5.63498       7.59080       6.55441       6.98423       4.06724       3.65276       2.24900       1.31961      0.682455      0.384900      0.157348     0.0552101     0.0126271    0.00362570       0.00000       0.00000       0.00000       0.00000
   7  13 2322.3070    1.1987  0.9125 10.3283  0.0001       4.51931  0.0671   0.0455   0.1043    0.2761   0.0000       1.32542   424.2407       7.50063       23.4876      -12.9362      -9.16095      -4.03336      -2.95204       2.41973   -0.00786331      -1.05440      0.121448    -0.0595881    0.00846124   -0.00173128       0.00000       0.00000       0.00000       0.00000       9.81463       11.3120       12.3929       10.5115       6.62010       5.45496       3.90588       1.83796       1.11931      0.588233      0.309987     0.0792920     0.0208819    0.00457579       0.00000       0.00000       0.00000       0.00000
   7  14 2458.3502    1.5804  0.8386 10.9660  0.0013       5.83217  0.0527   0.0605   0.0905    0.2154   0.0000       1.27108   437.2430       8.36203       11.6390     -0.336451       2.22718      -3.14482      -1.23171      -1.23366       1.55954     -0.380709      0.214283     0.0890299    0.00752156   0.000237721       0.00000       0.00000       0.00000       0.00000       8.62211       10.8397       10.2938       8.79767       6.50446       4.40218       2.77252       1.65292       1.00371      0.397995      0.190873     0.0627964     0.0192649    0.00366461       0.00000       0.00000       0.00000       0.00000
   7  15 2594.4777    2.0325  0.8500 11.7527 -0.0162       4.82459  0.0517   0.0795   0.0885    0.2031   0.0000       1.25284   435.2349       4.51310       2.98334       7.09012       11.4764      -9.43171      -5.47603      -1.27167      0.242335     -0.566203     0.0946585    -0.0409145    -0.0265481    0.00411680       0.00000       0.00000       0.00000       0.00000       9.36733       11.3275       10.2449       8.71755       6.72861       4.74289       3.08053       1.71125      0.855920      0.419568      0.163612     0.0593129     0.0168216    0.00345236       0.00000       0.00000       0.00000       0.00000
   7  16 2731.2164    2.6646  0.9323 11.9109 -0.0086       2.08955  0.0609   0.0960   0.0912    0.2929   0.0000       1.11255   441.8974       2.53522       16.7519      -21.5596       7.28106       2.15123      -5.76940      -1.95697      -1.40100      0.134363    -0.0213626     0.0528034    0.00873539    0.00231869       0.00000       0.00000       0.00000       0.00000       9.09052       12.9440       10.9667       9.56594       7.30976       4.87939       3.44929       1.75353       1.06924      0.440041      0.218339     0.0665482     0.0231767    0.00487113       0.00000       0.00000       0.00000       0.00000
   7  17 2868.4339    3.1493  0.8582 12.4225 -0.0053       3.04730  0.0494   0.1177   0.0951    0.2423   0.0000       1.28162   421.4968       3.87152       5.43664       11.4956       8.42556    -0.0295523     -0.140414      -1.95743      -1.75761     -0.926269     -0.285542     0.0193358     0.0459803    0.00225386       0.00000       0.00000       0.00000       0.00000       8.83953       8.61860       8.40351       7.95510       6.41403       4.53470       3.01281       1.84590      0.996710      0.437442      0.166698     0.0544723     0.0144405    0.00254264       0.00000       0.00000       0.00000       0.00000
   7  18 3005.7071    3.5945  0.7386 13.2730 -0.0163      0.690643  0.0471   0.1487   0.0883    0.1904   0.0000       1.24313   453.0833      -6.81404      -15.9286       18.5185      -6.69619      0.877277       1.06716      -3.61694    -0.0228528      0.170158      0.141277    -0.0309844     0.0171974   -0.00149324       0.00000       0.00000       0.00000       0.00000       8.44112       9.77543       9.25553       8.24751       6.40467       4.63376       2.98508       1.84197       1.01831      0.390387      0.200475     0.0624147     0.0177529    0.00353497       0.00000       0.00000       0.00000       0.00000
   7  19 3142.9313    3.9753  0.8734 12.9408 -0.0096      0.863551  0.0489   0.1510   0.0971    0.2417   0.0000      0.950789   420.7131       11.0002       1.10614       26.4932       7.45369      -9.24457       1.79217      -2.88815     -0.595887     -0.427246    -0.0445138    -0.0645948    0.00981112   0.000638144       0.00000       0.00000       0.00000       0.00000       7.88812       9.00243       8.89247       8.13517       5.38837       4.74239       2.83918       1.72366      0.866319      0.467565      0.193273     0.0691037     0.0156895    0.00369904       0.00000       0.00000       0.00000       0.00000
   7  20 3280.1094    3.4908  1.4681 12.8425 -0.0047       2.22221  0.0709   0.1074   0.1332    0.2059   0.0000      0.947760   443.9937       27.8568       4.41240     -0.887501      -1.39146     -0.232640      -6.57306      -3.26524      0.646398     -0.530037    -0.0833220    -0.0650473     0.0212771   -0.00751167       0.00000       0.00000       0.00000       0.00000       10.7475       12.4603       11.5738       10.2409       8.21436       5.86894       4.09059       2.24271       1.18060      0.582813      0.235673     0.0804932     0.0242873    0.00475470       0.00000       0.00000       0.00000       0.00000
   7  21 3417.5142    3.0618  1.8198 12.5640 -0.0017     -0.174599  0.0846   0.0900   0.1545    0.2042   0.0000      0.799468   427.8746       24.9823     -0.767848       33.7404       1.70391      -12.0327       2.48733      -5.04199      0.153086      0.932265      0.176518    -0.0535139    -0.0330241    0.00368648       0.00000       0.00000       0.00000       0.00000       13.7834       15.7929       14.7931       12.2617       9.95981       7.46835       4.36871       2.72330       1.40842      0.593995      0.262040      0.101562     0.0254922    0.00493549       0.00000       0.00000       0.00000       0.00000
   7  22 3555.5038    2.7056  2.8342 11.7434 -0.0080     0.0121132  0.0996   0.0646   0.1851    0.2242   0.0000      0.281192   440.4325       4.26284      -21.7915      -9.31290      -4.51866      -9.31531      -8.08544       1.52614      -4.32089      0.340973     0.0969588   -0.00772208     0.0477317    0.00562182       0.00000       0.00000       0.00000       0.00000       15.6660       18.7306       17.3891       15.1701       11.7706       8.53690       5.54790       3.23164       1.69014      0.803513      0.327176      0.116258     0.0327637    0.00669301       0.00000       0.00000       0.00000       0.00000
   7  23 3693.9198    2.2119  4.3355 11.0233 -0.0011      0.441640  0.1321   0.0405   0.2371    0.1602   0.0000      0.177003   473.4890       49.4079       21.1661      -34.2142     -0.447393       11.9464      -14.0756       1.97080       3.45613      0.176973     0.0591789     -0.199685    -0.0309916     0.0114189       0.00000       0.00000       0.00000       0.00000       20.2936       23.3458       21.7658       18.9466       15.3703       11.4823       7.39947       4.22311       2.26969       1.01960      0.444868      0.151361     0.0421546    0.00809888       0.00000       0.00000       0.00000       0.00000
   7  24 3832.5609    1.8596  6.2365 10.6309 -0.0008      0.622712  0.1685   0.0293   0.3064    0.1133   0.0000      0.134540   411.8992       19.7784       19.0936      -25.3665       25.2540       1.97383       13.7412      -2.67680       7.52273      0.927147     -0.545457     0.0132289     0.0195504    -0.0123037       0.00000       0.00000       0.00000       0.00000       23.5873       29.0167       28.6623       23.8108       19.4791       13.7735       9.14108       5.23173       2.84112       1.34206      0.588672      0.209689     0.0631895     0.0112845       0.00000       0.00000       0.00000       0.00000
   7  25 3970.9313    1.5729  8.0305 10.3511 -0.0032      0.206301  0.1981   0.0231   0.3746    0.0960   0.0000      0.104516   442.7899      -1.69187       36.2808       6.39598      -13.2752      0.398491      -7.82619      -2.60058       4.43731      -3.48849     -0.462260    -0.0419822      0.133589   0.000772554       0.00000       0.00000       0.00000       0.00000       28.4023       34.3166       32.9120       28.5756       22.8854       16.6592       10.6337       6.54072       3.34670       1.67421      0.665414      0.250167     0.0697366     0.0133833       0.00000       0.00000       0.00000       0.00000
   7  26 4109.2263    1.3467 11.1229 10.2816 -0.0054   -0.00898385  0.2677   0.0193   0.4946    0.0697   0.0000     0.0868033   417.0725       61.7823       44.9184       18.4070      -23.3094       11.2583       17.4742      -12.3568       7.02861       1.17619      0.499458     -0.180997     0.0952564     0.0318757       0.00000       0.00000       0.00000       0.00000       36.5324       43.2912       42.8444       35.9563       29.2387       21.3508       14.0424       8.12291       4.43238       2.05915      0.905263      0.315754     0.0909940     0.0161715       0.00000       0.00000       0.00000       0.00000
   7  27 4248.4262    1.1076 13.5515 10.1030 -0.0014     -0.134033  0.3483   0.0163   0.6230    0.0658   0.0000     0.0965507   428.5245       36.8065       34.7234       31.9015      -15.6573      -2.81746      -11.3385      -8.82896       4.04060       4.52554      0.583224     -0.241069      0.119529    0.00602471       0.00000       0.00000       0.00000       0.00000       41.3117       51.7938       48.1246       44.3903       33.9325       25.7196       16.4646       10.0087       5.27407       2.59701       1.06844      0.388941      0.106492     0.0219837       0.00000       0.00000       0.00000       0.00000
   8  10 1946.1396    0.4956  0.4461  9.9448 -0.0127       7.86289  0.0418   0.0259   0.0695    0.0947   0.0000       2.52076   431.6196      -3.41000       10.0731     0.0498822       3.31832      -2.70678     -0.230713     -0.822049      0.251289     -0.565856      0.212948    -0.0877922     0.0221483    -0.0107202    0.00139350   0.000453451       0.00000       0.00000       7.09547       9.31740       8.20696       7.24103       5.98655       4.51135       3.22554       1.92535       1.07946      0.507386      0.288866      0.104666     0.0460447     0.0140445    0.00427205   0.000837911       0.00000       0.00000
   8  12 2225.2613    0.9749  0.7341 10.3213 -0.0040       5.37941  0.0569   0.0412   0.0881    0.1732   0.0000       1.44839   427.5960     -0.866298       14.5278       4.13098       5.59878       3.86053       3.78760      0.446211     -0.530735    -0.0843230     -0.178135    0.00606573    0.00529693  -0.000105540    0.00777797   4.22748e-05       0.00000       0.00000       6.83278       9.76935       8.53802       8.28154       6.79953       4.59515       4.27809       2.10143       1.42256      0.693941      0.384954      0.178235     0.0754897     0.0173881    0.00700156    0.00115553       0.00000       0.00000
   8  13 2362.8739    1.2799  0.8336 10.6635 -0.0046      0.874895  0.0453   0.0464   0.0891    0.2141   0.0000       1.17014   437.6542       2.28414       2.07499       6.54363       2.47791      0.602480      -2.27572      -4.74367       1.12623     -0.140407      0.227786     0.0448957    -0.0254702    0.00113280   -0.00289254  -0.000303625       0.00000       0.00000       6.79903       7.44514       7.39614       7.07264       5.68459       4.47426       2.98134       2.15734       1.21498      0.647199      0.318580      0.131010     0.0491497     0.0165164    0.00382086   0.000768620       0.00000       0.00000
   8  14 2499.5355    1.7220  0.9770 10.8418 -0.0041       3.17727  0.0519   0.0567   0.0898    0.2912   0.0000      0.913271   438.9407       10.6551       20.3406       11.8161       3.64202       2.57395       4.26991      -1.14805      -1.33756     -0.215546     -0.129539     -0.159838     0.0102204   0.000874630    0.00444244   0.000269391       0.00000       0.00000       8.43272       10.0243       9.57485       8.40108       6.56254       4.93442       3.35753       2.15109       1.12994      0.632497      0.312149      0.136955     0.0470472     0.0160952    0.00390507   0.000732883       0.00000       0.00000
   8  15 2636.2518    2.0867  0.8742 11.6458 -0.0046       2.42785  0.0459   0.0733   0.0896    0.2111   0.0000       1.06056   454.2657       8.76119       4.27645       4.48802       10.7059      -4.58130      -6.82603       1.91044       1.14450      0.385508     -0.234997     0.0214066     0.0463059     0.0238117    0.00162045   0.000264882       0.00000       0.00000       7.26747       8.16615       8.38120       7.26300       5.85757       4.47251       3.14166       1.92746       1.17439      0.622442      0.283801      0.132567     0.0509904     0.0159060    0.00406437   0.000688809       0.00000       0.00000
   8  16 2773.8924    2.7964  0.7810 12.3867 -0.0104       3.28677  0.0434   0.1059   0.0856    0.1941   0.0000       1.08928   453.2834       13.2435       6.68121      -14.4818      -7.75939      -5.94724       1.07864       2.54991     -0.703565      -1.07922     -0.183796    -0.0249486     0.0163153  -5.33460e-05   -0.00142731  -0.000616328       0.00000       0.00000       7.11380       7.66583       7.38983       6.39182       5.90999       4.33642       3.10207       2.07377       1.14464      0.609611      0.290281      0.118105     0.0419102     0.0147821    0.00389948   0.000556612       0.00000       0.00000
   8  17 2911.7971    3.3206  0.8680 12.5014 -0.0199       3.69722  0.0428   0.1231   0.0904    0.2552   0.0000       1.17399   443.9798       16.8692       22.8988      -3.74688       2.01368      -15.8811      0.405552      -1.72564      -1.43411     -0.946008     -0.565367     -0.264665     0.0668229    0.00368728    0.00606486   -0.00173567       0.00000       0.00000       6.56814       7.38527       6.98305       6.58888       5.54500       4.02259       2.93047       1.85808       1.11376      0.605742      0.276823      0.123920     0.0427917     0.0136766    0.00388767   0.000702923       0.00000       0.00000
   8  19 3186.9282    3.6166  1.3570 12.8754 -0.0063       1.34034  0.0722   0.1073   0.1150    0.2137   0.0000      0.854152   431.6715       30.4587       3.13204      -3.61098     -0.903919      -15.0629       1.94199     -0.354396       2.55806    -0.0556590     -0.103592    -0.0986134     0.0811348    0.00271989   -0.00150169   0.000940912       0.00000       0.00000       9.56131       11.5842       10.7468       9.57787       8.02757       5.73991       4.25090       2.61517       1.49859      0.789957      0.383221      0.167565     0.0594866     0.0190949    0.00550951   0.000972132       0.00000       0.00000
   8  20 3324.6341    3.3759  1.3786 13.0366 -0.0147       1.39185  0.0721   0.1039   0.1286    0.1914   0.0000      0.972604   443.7275       13.5556      -5.17946      -11.7547      -8.52664       6.10044       5.75531      -2.87749    -0.0753312      0.247047     -0.302440     -0.495214     0.0620330     0.0391057   -0.00624599    0.00117752       0.00000       0.00000       9.74391       11.9450       11.6256       10.2256       8.09676       6.36142       4.45211       2.57245       1.66889      0.784439      0.448441      0.171399     0.0770601     0.0214454    0.00615509    0.00118623       0.00000       0.00000
   8  21 3462.5850    2.9841  2.2452 11.9078 -0.0058      0.441159  0.0882   0.0690   0.1429    0.1720   0.0000      0.476255   450.2889       14.0569       12.2060      -18.2748     -0.207577      -4.85967       5.53208      -8.92414      0.214386      -1.28802      0.330479     -0.564127     -0.166668    -0.0207988   -0.00293839    0.00145910       0.00000       0.00000       11.5725       13.7911       13.6663       12.0678       9.38065       7.52803       5.17521       3.17642       1.95520       1.04964      0.463296      0.235272     0.0892258     0.0274146    0.00682684    0.00129789       0.00000       0.00000
   8  22 3600.9768    2.3738  3.4933 11.8070 -0.0043      0.357382  0.1171   0.0493   0.2004    0.1165   0.0000      0.250054   433.1170       34.4766       32.7945      -15.9759       4.32459       8.76125      -4.41119       3.72673      -2.05463     -0.282447       1.28707    0.00963972     0.0266423    -0.0234674    -0.0162779   -0.00151430       0.00000       0.00000       15.1467       17.7177       17.8791       15.4709       13.3635       10.3116       7.33435       4.68966       2.64421       1.43328      0.714749      0.314028      0.119398     0.0406167     0.0106788    0.00181185       0.00000       0.00000
   8  23 3739.8370    2.0989  5.1296 10.8912 -0.0012      0.653743  0.1333   0.0334   0.2403    0.1157   0.0000      0.141921   398.8365       51.1785       2.78270       10.1000       9.20794      -1.06291      -7.32517      -1.36887    -0.0143784       1.26664      0.946646      0.325452    -0.0342832      0.118347    0.00302241  -0.000158685       0.00000       0.00000       17.3350       21.1991       20.7642       18.2749       15.2980       11.2701       7.88678       5.16925       2.97479       1.62342      0.819306      0.345168      0.131619     0.0448660     0.0118499    0.00207339       0.00000       0.00000
   8  24 3878.8506    1.7740  7.3400 10.5029 -0.0008      0.571577  0.1693   0.0247   0.3143    0.0927   0.0000      0.105144   435.0647       35.6672       8.31191      -2.57134       13.0200       12.5442      -16.0356      -8.65052      0.482705       2.80496      0.577483     -0.300863     0.0127066     0.0114370    0.00403507   0.000543129       0.00000       0.00000       21.5042       25.7479       25.4960       22.9415       19.1122       14.4291       10.2162       6.57211       3.92021       2.11934       1.04208      0.455746      0.175853     0.0573590     0.0151964    0.00264734       0.00000       0.00000
   8  26 4156.4948    1.3014 11.5646 10.1693 -0.0024    -0.0618154  0.2601   0.0172   0.4818    0.0658   0.0000     0.0822009   434.4409       19.5815       13.7421      -5.72806      -34.3958      -15.2949       14.9272      -7.49652       1.34891       1.57886     -0.103568     -0.673625    -0.0302555     0.0912764    -0.0156259   -0.00344438       0.00000       0.00000       30.6385       38.4700       37.6133       34.0447       27.4642       20.7508       14.2565       9.34099       5.39738       2.97779       1.45223      0.647887      0.244387     0.0840464     0.0220894    0.00400155       0.00000       0.00000
   8  27 4295.9157    1.0952 14.5874 10.1455 -0.0025     -0.150638  0.3600   0.0155   0.6518    0.0592   0.0000     0.0844997   454.7145      -8.98131      -5.62174      -25.6150       3.44128       5.36441      -25.8605      -10.8305       4.71459      -5.93161      0.442791     -0.383652     0.0936645     -0.207166     0.0164156   -0.00280183       0.00000       0.00000       38.3619       46.7352       46.4067       42.4020       35.0690       26.8332       19.2576       12.4352       7.40717       4.13361       2.00076      0.907648      0.342894      0.112135     0.0293373    0.00516167       0.00000       0.00000
   9  10 1984.2807    0.5639  0.4183  9.9284  0.0014       4.55650  0.0311   0.0266   0.0617    0.0999   0.0000       2.05542   433.3154       3.06145       11.7871      -4.67649       5.28053      0.963863      -2.80959       1.69971      0.322714     -0.853128     -0.117740     0.0866059     0.0623337    0.00541940   -0.00874373    0.00278286  -0.000458454   0.000119622       4.71102       5.85184       5.46839       5.15226       4.11157       3.46066       2.55577       1.68038       1.00123      0.599189      0.301023      0.152341     0.0686102     0.0294328    0.00971390    0.00305413   0.000737773   0.000143582
   9  11 2125.3094    0.7675  0.4982 10.0816 -0.0142       9.03854  0.0355   0.0349   0.0631    0.1367   0.0000       1.72387   439.6001      -6.64642       8.11523      -8.14648       1.77266       5.79020      -2.68544       2.35509      -2.33647     -0.398480      0.173184    -0.0125633      0.104041    -0.0280116    0.00314665    0.00549683   0.000215495  -9.74498e-05       5.64096       6.06498       6.16903       6.02392       5.30243       4.03391       2.19279       1.82433       1.41246      0.764567      0.449175      0.220414     0.0748886     0.0307204     0.0122978    0.00373657   0.000729547   0.000136699
   9  12 2264.6293    1.0065  0.7099 10.5116 -0.0157       5.86516  0.0512   0.0398   0.0766    0.1532   0.0000       1.41983   434.8422       9.17624       18.2969     -0.116640      -2.72972      -2.60351     -0.702358     -0.762096       2.24797      0.175077      0.268422      0.289226     -0.166635    0.00336225    -0.0257722    -0.0103837   -0.00176963  -1.18829e-05       5.27887       7.92815       6.33509       7.04640       5.04911       5.01297       3.11014       2.45093       1.40352      0.980838      0.395469      0.267437     0.0869542     0.0502999     0.0139888    0.00566915    0.00108221   0.000285916
   9  13 2402.4512    1.4196  0.9012 10.7068  0.0009       5.04777  0.0452   0.0465   0.0875    0.2009   0.0000       1.13363   429.7194      0.239540       8.26623       7.59597       1.46186       2.33437      -2.71781      -1.35864      -1.16563    -0.0283615      0.109322      0.267178     0.0411089    -0.0191390     0.0118195    0.00609904   0.000568215   4.26011e-05       6.29502       7.17085       6.96316       6.00435       5.46257       4.53841       3.40806       2.30929       1.43245      0.739284      0.416984      0.210139     0.0855027     0.0348136     0.0136143    0.00401717    0.00100060   0.000156332
   9  14 2539.6274    1.8774  0.8152 11.5270 -0.0040       2.25406  0.0434   0.0655   0.0796    0.1815   0.0000       1.13523   441.8998       5.20406       14.3367       7.65574      -14.0589      -9.17970       1.51246      -1.82546     -0.217375     -0.532705     -0.491112     0.0425700     -0.140658  -0.000203145     0.0204243   -0.00247712   -0.00232516  -0.000270726       5.80128       7.10090       6.47054       6.71512       5.43423       4.32576       2.98135       2.07004       1.34477      0.872548      0.434172      0.213856     0.0935663     0.0401168     0.0129158    0.00419316   0.000989244   0.000201154
   9  15 2677.1514    2.3740  0.8237 12.0049 -0.0067       1.75279  0.0450   0.0815   0.0807    0.1819   0.0000       1.07417   434.8316       16.7050       4.81865       7.42655       7.48081      -6.90726       2.99701      0.982714      0.380539     -0.228180     -0.622063     -0.293428    -0.0996684     0.0831014   -0.00377620    0.00222265  -0.000651742  -2.03589e-05       6.31665       7.50258       6.96329       6.36949       5.35821       4.61504       3.64057       2.38554       1.45423      0.748889      0.430877      0.199224      0.101054     0.0359102     0.0137941    0.00391854    0.00100560   0.000182930
   9  16 2815.2940    3.0178  0.7654 12.1708 -0.0071       1.20225  0.0383   0.1041   0.0747    0.2191   0.0000      0.969737   441.1758       13.6770      -3.86984      -8.67590     -0.188462      -1.02134      -2.98081      -5.16639       3.12954     -0.867505    -0.0816439     -0.118853    0.00629678     0.0662862   -0.00391445   -0.00612913   0.000379471   0.000424789       5.48079       6.59856       6.55731       6.04855       4.78562       3.82926       2.87318       1.92211       1.14116      0.652081      0.354980      0.174241     0.0826159     0.0332327     0.0114856    0.00333978   0.000832244   0.000148596
   9  17 2953.6967    3.5573  0.8167 12.8767  0.0002       1.79773  0.0407   0.1251   0.0824    0.1725   0.0000      0.967595   435.7138       6.31250       12.9084       2.42797      -6.55053      -10.6525      -1.72192     -0.404434       2.88149      0.292567      0.490827   -0.00758584     -0.134162     0.0376262   0.000336628   -0.00851688   -0.00140774   0.000249918       6.11171       7.31453       7.10762       6.33182       5.24489       4.25676       3.05807       2.02119       1.30532      0.695536      0.379733      0.172497     0.0831678     0.0314021     0.0120003    0.00345387   0.000826816   0.000147616
   9  18 3091.6584    3.9544  0.8532 13.1071 -0.0099       2.40517  0.0445   0.1422   0.0924    0.1904   0.0000       1.03725   440.7953       18.9997       1.59444      -1.40190      -3.82237    -0.0748274      -5.52861      -2.97315       3.30187     -0.564146     -0.637338     -0.350100    -0.0193287     0.0188577    0.00421027   -0.00116630   0.000881060  -0.000106305       7.98923       10.1264       10.4873       9.07755       6.92209       4.92930       3.28662       1.99115       1.29378      0.751914      0.373705      0.202747     0.0814733     0.0383673     0.0126075    0.00366824   0.000865223   0.000159397
   9  19 3229.6776    3.5998  1.1131 12.9257 -0.0041       1.05117  0.0571   0.1096   0.1088    0.2116   0.0000       1.20468   442.0919       21.1926       22.7087      -13.1934     -0.207970       3.72630       6.41030      -2.08531       1.11899      0.994254     -0.404934      0.100125     -0.124108    -0.0657708     0.0199267    0.00137300    0.00133473   0.000151605       8.43268       9.26436       8.06450       6.87351       6.76378       6.27119       4.95732       3.17988       1.93458       1.03531      0.504408      0.227003      0.105446     0.0429445     0.0155505    0.00445684    0.00116391   0.000187154
   9  20 3367.9251    3.3511  1.8563 12.6092 -0.0053      0.614124  0.0771   0.0827   0.1256    0.1467   0.0000      0.715196   428.2117       11.0707       20.2235      -4.69944      -11.9278      -6.50277      -5.24092      -8.11615      -1.67948     -0.923295     -0.115478     -0.491117      0.258564     0.0342045   -0.00822298    0.00421734   -0.00141319  -0.000100889       8.91268       11.2017       10.9805       9.93363       8.29359       6.83411       4.76021       3.36971       2.09799       1.20347      0.646847      0.332808      0.142799     0.0596639     0.0222233    0.00681108    0.00157877   0.000295321
   9  21 3506.2839    2.8280  2.5987 11.9880  0.0011     -0.453070  0.0874   0.0594   0.1506    0.1296   0.0000      0.353026   446.8773       19.6363       10.8506      -18.8989      -1.85553      -5.02067       2.52767       2.73512       1.94072      -2.29827      -1.61365     0.0107936     0.0115566     0.0306298   -0.00646801  -0.000331164    0.00104886   0.000274290       10.6010       12.5648       12.9230       11.7516       9.71304       7.58370       5.64429       3.92399       2.32898       1.40711      0.765465      0.378802      0.180975     0.0710937     0.0246484    0.00778611    0.00184696   0.000312866
   9  22 3645.4625    2.3090  3.7405 11.7532 -0.0014      0.245869  0.1079   0.0428   0.2053    0.0940   0.0000      0.193456   445.6771       19.2940       10.2730      -11.4152      -8.64805      -5.64820      -1.17648      -13.2250      -1.82169      -2.82554      0.923941      0.221935     0.0759245     -0.169655   -0.00330044    0.00705182    0.00155926   4.89138e-06       13.1788       15.6802       15.4160       14.3917       12.3544       9.46698       7.03432       4.74840       3.09380       1.79403       1.00052      0.482567      0.224423     0.0882677     0.0321241    0.00944531    0.00243795   0.000406889
   9  23 3784.7756    1.9192  5.6772 10.9472 -0.0024      0.478913  0.1350   0.0286   0.2608    0.0872   0.0000      0.125429   412.2899      -3.46578      -6.03496      -15.1474      -23.1704       11.8873       2.34962      -13.0586      0.152614     -0.427789     -0.583354     -0.585229      0.308842     0.0925251     0.0138400    -0.0129425    0.00585946  -0.000134482       16.1078       18.9577       19.2295       17.7192       14.8732       11.8349       8.47937       6.01813       3.73160       2.15300       1.19830      0.613800      0.267065      0.108386     0.0391967     0.0121281    0.00282394   0.000479913
   9  24 3924.2757    1.6372  7.2353 10.6379 -0.0013      0.576920  0.1628   0.0225   0.3035    0.0745   0.0000      0.110299   443.2337       16.0073       3.97548      -36.4590       4.58526      -28.5733     -0.133937       7.78179       2.18077       2.23457      -3.49211      -1.13708    -0.0799984     -0.169803    -0.0472437    -0.0123213    0.00143617    0.00157819       18.5689       22.6829       23.0182       20.7842       17.7911       13.8558       10.2889       6.97427       4.40041       2.67582       1.44265      0.714894      0.334730      0.135888     0.0478719     0.0148043    0.00365758   0.000594747
   9  25 4062.9796    1.4098 10.5836 10.3146 -0.0003     0.0195362  0.2159   0.0175   0.4223    0.0624   0.0000     0.0830230   453.5489       36.3005       27.1482      -22.7704      -14.9175      -11.3247       7.71816      -5.07185       4.15764     -0.300172      0.347329       1.28634     -0.544596     -0.115223    -0.0930587     0.0225140    0.00579503  -0.000893057       23.4886       28.4525       29.0068       26.5835       22.7268       17.9794       13.4589       9.01850       5.86819       3.47212       1.88311      0.943213      0.431752      0.179518     0.0643963     0.0194198    0.00482384   0.000770297
   9  26 4202.6669    1.1948 12.1192 10.2181 -0.0009    -0.0726226  0.2641   0.0156   0.4956    0.0582   0.0000     0.0808428   449.1527       25.3077       31.4476       17.8833      -15.5092      -11.7547      -18.8442   -0.00402445       3.72965       4.03675      -3.28589      0.251852     -0.826696    -0.0351428    -0.0239689    -0.0186298   0.000831740  -0.000801312       27.3385       35.0142       34.5346       32.3222       27.0022       21.0283       15.9046       10.6082       6.96924       3.96384       2.29200       1.11930      0.534251      0.207939     0.0782984     0.0228204    0.00586825   0.000981834
  10  10 2021.5748    0.5727  0.4559 10.1590 -0.0105       9.98696  0.0363   0.0267   0.0537    0.0908   0.0000       2.17490   432.3060      -8.14679       15.8569       2.49900     -0.939551       2.94152      -5.84655      0.306657       2.86823     -0.656219     -0.134788     -0.246920     -0.300398    -0.0380507  -0.000432331    0.00521706    0.00171037  -0.000640070       4.35664       5.57993       5.87433       5.46496       4.42361       3.83884       2.86044       1.77261       1.36954      0.905173      0.459149      0.294012      0.134921     0.0674213     0.0258027     0.0127244    0.00378649    0.00107133
  10  11 2163.0477    0.8581  0.6587 10.1540 -0.0157       7.68021  0.0490   0.0316   0.0749    0.1597   0.0000       1.52538   438.8820       17.5663       20.5650       9.35508      -1.04902       1.43805      0.264240      -1.99280     -0.398057     -0.380682     0.0561715      0.676880      0.248570    -0.0954907     0.0271126     0.0133476   -0.00304215    0.00427488       5.21859       6.12728       8.40826       5.58871       5.31273       4.94052       2.81968       2.27187       1.68108      0.828825      0.591096      0.335305      0.151291     0.0801757     0.0319386     0.0119944    0.00499956    0.00136079
  10  12 2302.9572    1.1485  0.6838 10.1784 -0.0011       5.87525  0.0384   0.0380   0.0621    0.2090   0.0000       1.14436   435.0066       4.59511       14.2501     -0.493880      -3.89823      -5.14092     -0.300564     -0.735371       1.29625      -1.75834      0.313948      0.536063    -0.0648256    -0.0528657    -0.0205496   -0.00540271    0.00544479   -0.00211637       4.71470       5.33923       5.47301       5.04748       4.67796       3.85276       2.75283       2.00847       1.42104      0.920238      0.523763      0.297246      0.147286     0.0608456     0.0273800     0.0104672    0.00362256    0.00100755
  10  13 2440.9764    1.5170  0.8046 11.2525 -0.0052       3.95632  0.0418   0.0512   0.0738    0.1782   0.0000       1.03671   437.4835       2.78160       25.3938      -3.41915      -6.08258      -1.66280      0.887025      -3.78822      -1.39134      0.428080     -0.465849      0.177819     0.0773227    -0.0265288    -0.0241596    -0.0122353   -0.00569404   0.000193605       5.26078       6.12091       6.80577       6.15358       5.02661       4.13846       3.38382       2.18537       1.45134      0.958291      0.515599      0.286844      0.149876     0.0694480     0.0330918     0.0128703    0.00378275    0.00109292
  10  14 2578.8303    2.0727  0.8435 11.4001 -0.0027       4.37620  0.0406   0.0648   0.0734    0.1915   0.0000       1.09503   437.6867      -2.98815       12.4974       4.80277      0.656305      -2.42880      -4.32010     -0.809511      0.372301      -1.33228      0.354497      0.143239     -0.115825     0.0187429     0.0434322   -0.00192653   -0.00596946   -0.00179068       4.91365       5.93737       5.88059       5.70109       4.96568       3.85145       2.83721       1.99077       1.35638      0.884885      0.550314      0.285134      0.140383     0.0695586     0.0275542     0.0102958    0.00356048   0.000994451
  10  15 2717.0492    2.5235  0.8632 11.9482 -0.0002      0.109550  0.0426   0.0771   0.0706    0.2031   0.0000      0.917781   431.9197       8.85248      0.577473      -3.91911      0.145516       1.78563       2.39900     -0.462677      0.766550     -0.633770      0.812811    -0.0149335      0.159998    -0.0273381    -0.0414143    0.00344357   -0.00116707   0.000583541       5.42567       6.70680       6.44939       5.81196       5.33929       4.35758       3.26012       2.33619       1.53603      0.968870      0.588708      0.295216      0.144296     0.0680292     0.0280134     0.0100381    0.00388498    0.00110414
  10  16 2855.7690    3.2578  0.7939 12.5371 -0.0106       1.55341  0.0501   0.1138   0.0724    0.1814   0.0000      0.903124   431.3213       16.0718       5.82497      -8.18669      -4.32321      -8.10159       1.42781      0.700759      -1.68608      -1.24300     -0.861156      0.101016     -0.154350   -0.00295401    -0.0346006    -0.0160188    0.00689322    0.00283262       7.29400       9.22516       9.29079       8.16975       6.86444       5.01006       3.87034       2.61147       1.69959      0.945667      0.524984      0.297293      0.151636     0.0699415     0.0281407     0.0107206    0.00334799   0.000937352
  10  17 2994.5909    3.8133  0.8329 12.9699  0.0003       1.77081  0.0397   0.1191   0.0717    0.1695   0.0000      0.953659   448.4647       23.2622       17.3179       2.39853      0.748317       2.64154      -2.23461      -1.46160      0.617061      -1.16485     -0.218047     -0.416682    0.00345120    -0.0151231    0.00753127   -0.00528789   -0.00180731   0.000955411       4.64490       5.72154       5.66214       5.33252       4.41267       3.93696       3.02479       2.22021       1.33347      0.949806      0.509581      0.280368      0.128406     0.0694352     0.0283326     0.0117623    0.00335263    0.00116818
  10  18 3133.0902    3.8822  1.0339 12.9131 -0.0054       1.38840  0.0505   0.1098   0.0871    0.2144   0.0000      0.901825   437.2377       8.82037      -7.22332       9.72675       2.77261      -8.85498       2.90335      -2.88985       1.77509      -1.58375     -0.335195     -0.123861    -0.0877597    0.00966379     0.0299737    0.00461924   -0.00102755   0.000922214       5.02289       6.84098       6.08647       6.54884       5.01184       4.78724       3.31534       2.64175       1.61964       1.07962      0.576692      0.333642      0.168526     0.0768210     0.0331376     0.0127312    0.00424237    0.00123509
  10  19 3271.6040    3.4986  1.3238 13.0205 -0.0114       3.72269  0.0608   0.0958   0.1027    0.1551   0.0000      0.895248   440.5320       11.8155       5.81634      -9.63263       9.89296      -11.3415       2.62328      -5.92456      -1.01222      -2.75011     -0.523260     -0.420987     -0.213523     0.0287139    -0.0111396     0.0157376    0.00557807   -0.00304894       6.23526       7.59748       7.72792       7.85460       6.05335       5.24546       3.83354       2.80139       1.81345       1.21989      0.722888      0.382938      0.196978     0.0947669     0.0422077     0.0151415    0.00518130    0.00138664
  10  20 3410.2760    3.1511  1.9064 12.3491 -0.0024       1.04640  0.0689   0.0694   0.1201    0.1365   0.0000      0.570097   434.2111       26.4447       20.1032     -0.127862       9.51163      -9.22165       6.85213     -0.973014       3.47155     -0.634553     -0.878646     -0.893532      0.129475      0.117872     0.0760599   -0.00782105    0.00765840  -0.000207968       7.38258       9.43524       9.61495       8.97703       7.46552       6.26917       4.64138       3.16021       2.26562       1.35402      0.783637      0.446714      0.224490      0.100847     0.0437595     0.0180710    0.00609194    0.00164420
  10  21 3549.2348    2.6311  3.1387 11.7525 -0.0007      0.283349  0.0906   0.0463   0.1643    0.0982   0.0000      0.260949   431.0681       21.2127      -3.72947      -8.85677       8.37232       2.77981      -9.45271      -5.36380      0.158512      -2.65679      -1.95640      0.127963     0.0398632      0.223685     0.0627971    -0.0380229   -0.00386050    0.00378390       9.41996       12.0845       11.8705       11.6757       9.77396       7.71652       6.05315       4.08214       2.83240       1.77962       1.06581      0.579507      0.287429      0.142021     0.0575543     0.0228457    0.00718613    0.00208356
  10  22 3688.8603    2.2230  4.1377 11.2980 -0.0036      0.625565  0.1091   0.0352   0.1863    0.0894   0.0000      0.165276   458.1080      -7.94537       18.3871       10.9036      -13.9392      -11.8109       14.7893       8.85638      -1.81654      -2.48707      -1.12548       1.71244     -0.461872     -0.184048     -0.174980     0.0235173     0.0154556   0.000180428       11.5159       13.4935       13.5953       13.6328       11.5862       9.61214       7.24193       5.23683       3.52442       2.27216       1.35988      0.735484      0.377681      0.172573     0.0752517     0.0274989    0.00926278    0.00260024
  10  23 3828.3915    1.8767  6.0368 10.8410 -0.0025      0.492958  0.1383   0.0262   0.2366    0.0820   0.0000      0.115079   461.0824      -13.7740      0.347406       2.63324      -15.5650       10.7336      -22.5181      -9.59593      -1.96342      -7.05041      -1.19971     -0.339460     0.0525201      0.173538     0.0803917     0.0590593    -0.0251882    0.00438948       14.7259       17.6634       17.3888       16.6090       14.3325       12.1556       9.37084       6.83341       4.53611       2.80066       1.63870      0.889720      0.453477      0.209563     0.0893063     0.0334532     0.0113661    0.00320681
  10  24 3968.1679    1.5974  7.7537 10.6095 -0.0016      0.385659  0.1626   0.0203   0.2943    0.0667   0.0000     0.0969893   424.8443       9.42212       13.1163       2.20288       9.41082      -16.0132       4.17510     -0.474175       2.84302      -2.87073     -0.617913     -0.483019      0.256265    -0.0678376      0.171634     0.0407437    -0.0343666    0.00165413       16.4998       20.3185       20.3225       18.8574       16.9987       13.6152       10.8500       7.68911       5.16078       3.26207       1.91428       1.05440      0.526833      0.255601      0.105705     0.0412132     0.0134035    0.00396312
  10  25 4107.7752    1.3315 10.5775 10.4804 -0.0007     0.0356643  0.2172   0.0161   0.4089    0.0509   0.0000     0.0846680   417.7558       27.1540       35.4866      -20.1648       19.7070      -30.8149      -17.7264      -1.75819      -6.34145      -10.5083      -1.58481     -0.470777     -0.247796    -0.0315435     -0.167890    0.00664390    0.00856897   0.000621482       20.6591       25.3843       25.5115       24.1021       21.3812       17.5540       13.6816       9.82207       6.66565       4.22041       2.47460       1.38418      0.687740      0.334193      0.136716     0.0542379     0.0175653    0.00514835
  10  27 4387.4372    0.9375 16.6022 10.2869 -0.0016     -0.241596  0.4242   0.0122   0.6982    0.0440   0.0000     0.0952292   439.0462       95.6720      -7.20290      -29.9625       9.95269       2.42297      -27.3730      -1.57930      -17.6856      -7.98752       2.63429       3.39868    -0.0289931     -0.528293     -0.107018     0.0947536   -0.00668762    0.00136690       33.0322       41.4509       42.1237       39.8425       35.7482       29.0959       21.8414       16.4137       11.0398       7.12185       4.28772       2.39170       1.20700      0.582274      0.240401     0.0928637     0.0312552    0.00919368
  11   9 1915.4716    0.5248  0.3471  9.9764 -0.0080       8.94592  0.0238   0.0255   0.0485    0.0742   0.0000       2.34052   439.8693       5.88131       13.3625      -4.14230      -4.73800     -0.266111     -0.224560       1.21633      0.162287      0.606124      0.405296     0.0538772     0.0606962     0.0790284    -0.0292529     0.0166323    0.00623317   0.000785526       3.12476       3.59799       3.33220       3.46692       3.21754       2.66443       2.06631       1.52577       1.05838      0.808522      0.462220      0.270278      0.161077     0.0784467     0.0309257     0.0151583    0.00605890    0.00201684
  11  10 2058.0355    0.6645  0.5458  9.9662 -0.0056       6.90002  0.0365   0.0251   0.0606    0.1107   0.0000       1.55704   433.6745     -0.836069       18.7433      -8.64339      -7.23249       1.06965       1.10777       1.77581      0.711235     -0.616989    0.00605594     0.0478259     0.0904272     0.0472341    0.00521279    0.00466221     0.0178463    0.00338349       3.41683       5.56466       4.34875       5.92281       3.75460       4.27508       2.45933       2.59876       1.25937       1.23328      0.533218      0.469017      0.174143      0.134984     0.0455520     0.0283809    0.00762657    0.00401019
  11  12 2340.1640    1.2110  0.8383 10.3756 -0.0062       5.62344  0.0400   0.0375   0.0764    0.2158   0.0000       1.06334   437.2271       4.42117       16.5543      -2.60793      -8.92531       2.51227       5.73491      -1.05675       1.35116     -0.303936      -1.67780     -0.445711    -0.0281848    0.00676251     0.0184662     0.0251204   -0.00154656  -0.000171674       5.27437       6.10915       6.06520       5.51112       4.75953       4.26491       3.69924       2.76269       1.80571       1.16685      0.738186      0.398582      0.189332      0.100282     0.0520269     0.0231534    0.00857609    0.00315115
  11  13 2478.6251    1.6929  0.7897 11.0883  0.0001       3.29230  0.0385   0.0536   0.0693    0.1942   0.0000      0.973446   428.4036       11.4061       19.5051       8.88333      -2.58484      -1.10545     -0.199438     -0.492947    -0.0821673     -0.685777     -0.461033      0.285737     -0.426342    -0.0277025   -0.00383621     0.0321129    0.00871224    0.00231789       4.19959       5.32914       4.87939       5.36032       4.63850       3.74742       2.90084       2.15163       1.55826       1.05965      0.653851      0.390480      0.227096      0.116106     0.0508646     0.0232821    0.00873925    0.00300864
  11  14 2617.0475    2.1990  0.9695 11.7535  0.0001       2.53264  0.0482   0.0636   0.0792    0.1912   0.0000      0.980386   445.2736       1.67410       2.31289       13.1895      -3.88479      -5.30754     -0.757970       2.63660      0.683384     -0.681270     0.0650815     -0.595189      0.193241      0.119512    0.00678599    -0.0268175   -0.00766465    0.00254620       5.13359       5.70828       5.54774       5.76468       5.50103       4.45480       3.34460       2.52017       1.80313       1.25136      0.805220      0.481214      0.259131      0.134649     0.0583730     0.0253767    0.00940247    0.00339874
  11  16 2895.5190    3.3460  0.8098 12.6178  0.0005       2.38379  0.0372   0.1065   0.0720    0.1585   0.0000      0.972984   435.7188       10.7082       9.15630      0.347356       3.53641      -3.04956     -0.773826      -4.82020      -1.01364     0.0699103    -0.0233992     -0.720047     -0.219971    -0.0901484    -0.0217318    0.00600008   0.000210753   -0.00400172       4.07481       4.90967       4.63416       5.19654       4.07679       3.75696       2.84235       2.21147       1.40201       1.01606      0.683432      0.375770      0.199818     0.0967348     0.0493051     0.0221212    0.00915623    0.00277935
  11  17 3034.6790    3.8547  0.9104 12.7944 -0.0098      0.862112  0.0392   0.1198   0.0776    0.1945   0.0000      0.860257   435.6318       15.9532       2.97662       4.13878       1.43750     0.0184351       1.02111      -2.06794      -1.23247     -0.383082     -0.506921     -0.341750      0.427196     0.0526695     -0.109487    0.00739215    0.00596754  -0.000503129       4.15723       5.12653       5.29711       5.26649       4.42230       3.72868       2.99353       2.17535       1.51002       1.01687      0.625334      0.358621      0.217977      0.105103     0.0528676     0.0223607    0.00953650    0.00319004
  11  18 3173.6165    3.8898  1.1645 12.9456  0.0044       1.36962  0.0522   0.1051   0.0878    0.1966   0.0000      0.973498   434.2230       9.02213       21.4432      -2.16224      0.175274      -3.82658      -1.66706       2.10264     -0.272150      -1.94092     -0.852138     0.0631805     0.0428622    -0.0600184   -0.00870103    0.00758587    -0.0213897    0.00127809       4.92754       6.00327       5.88348       5.65487       5.25533       4.52064       3.50178       2.61565       1.89842       1.23238      0.777485      0.448405      0.254695      0.122797     0.0625481     0.0239704     0.0105230    0.00362855
  11  19 3312.5258    3.4636  1.5461 12.3154 -0.0010      0.907284  0.0571   0.0787   0.1045    0.1756   0.0000      0.636283   437.8183       24.3040       8.50136       12.6781       13.1655      -6.29601      -3.54237      -4.29542     -0.435838      -3.07208     -0.154774      0.490452     -0.248234    -0.0984876   -0.00651754    -0.0554421    0.00144948   -0.00350998       5.44368       6.49795       7.05126       6.81151       5.72995       5.02482       3.83891       2.85534       2.03807       1.31101      0.841309      0.491318      0.273459      0.139034     0.0695298     0.0299374     0.0121117    0.00448490
  11  20 3451.7580    3.0323  2.2044 12.0998 -0.0013      0.573741  0.0707   0.0603   0.1245    0.1184   0.0000      0.368007   435.4376       9.22229       29.0725      -10.3041       6.60381       2.08078      -3.94935      -7.09729       2.01284      -1.63435      0.130964     -0.955919     -0.443883     0.0991671      0.192889    -0.0155389     0.0162416    0.00933900       7.14046       8.55345       8.69074       8.18558       7.56155       6.08730       4.97114       3.69569       2.54403       1.71149       1.03370      0.615172      0.331672      0.171721     0.0790906     0.0359852     0.0137793    0.00501035
  11  21 3591.4231    2.4926  3.4182 11.6811 -0.0007      0.515265  0.0916   0.0402   0.1622    0.0823   0.0000      0.212291   432.8222       13.3402       6.80230       3.86687       14.1948      -12.4310      -10.2314       3.00914      0.460758     -0.568393      0.310657     -0.847184      0.681874     0.0471403    -0.0996903     0.0363795    0.00222339   -0.00103484       8.98529       10.9021       11.4864       10.3329       9.28086       8.32255       6.32647       4.88540       3.40316       2.16359       1.36679      0.790623      0.421718      0.220841      0.104290     0.0463405     0.0183313    0.00706912
  11  22 3731.2740    2.1236  4.8813 11.1036 -0.0026      0.659405  0.1139   0.0300   0.1978    0.0762   0.0000      0.139498   433.4625       21.3915       12.5779       24.3895       8.71767      -5.42920       5.00218      0.501125      -2.81200       1.69214      -3.51131      0.334295      0.369258      0.462689     -0.205029    -0.0370053     0.0328326   -0.00411218       10.6626       13.0528       13.4244       12.6841       11.3924       9.75045       7.57566       5.78204       4.05021       2.63936       1.66000      0.979391      0.520955      0.276680      0.129231     0.0574222     0.0222718    0.00845245
  11  23 3871.3660    1.7702  6.6119 10.8736 -0.0020      0.494503  0.1392   0.0231   0.2579    0.0632   0.0000      0.115582   414.2871       9.89847       28.2362       16.9798      -11.4287      -4.40729      -23.1940      -4.37140       1.85267      -6.67169       2.34146      0.891779     -0.323709     -0.486172     -0.171372     0.0702556     0.0179114   -0.00508887       12.7779       15.6771       16.0348       15.5199       13.9971       11.4514       9.38910       6.98218       4.94340       3.23754       2.00245       1.17344      0.666243      0.345862      0.160386     0.0723504     0.0283925     0.0101342
  11  24 4011.3525    1.4520  9.1775 10.6139 -0.0019      0.151314  0.1834   0.0176   0.3439    0.0533   0.0000     0.0881042   419.8928       27.8079       6.84984      -5.61849       3.43150       29.0455      -7.33288      -9.74743    -0.0988960      -6.67131       2.58647      -3.22479      -1.34605      -1.38141   -0.00658657     0.0800236    -0.0102503     0.0150587       16.6737       20.2793       20.9447       20.3261       18.3839       15.1121       12.0869       9.00117       6.46648       4.23956       2.68585       1.59424      0.888666      0.453304      0.223315     0.0930524     0.0379639     0.0135329
  11  25 4151.5990    1.2461 10.9970 10.3817 -0.0052   -0.00906010  0.2228   0.0152   0.4138    0.0512   0.0000     0.0799641   438.8460       39.1274      -11.3686       18.7427       7.33500      -23.1992       20.0192      -8.54997      -14.4654      -10.4595       3.90078       1.65336      0.775279     -0.129537     -0.759000      0.158983      0.104056     0.0294118       19.3258       24.2092       25.2384       23.7700       21.3177       17.7801       14.2780       10.4297       7.42241       4.91571       3.14436       1.83374      0.999879      0.518351      0.251553      0.111303     0.0443130     0.0161263
  11  27 4432.4368    0.8514 16.1834 10.2559 -0.0022     -0.130807  0.4223   0.0112   0.6918    0.0407   0.0000     0.0985484   436.3315      -47.7543       108.546       62.7507      -40.2806      -2.49079      -4.86463       6.81976       11.4893      -3.78781      -7.23069      -5.08377       2.11287      -1.33502      0.468856      0.170489    -0.0485019    -0.0391487       30.7218       38.3739       39.3304       38.6857       34.0528       28.6503       22.7598       17.1722       12.2390       8.22803       5.19571       3.13705       1.74284      0.929021      0.429161      0.197336     0.0741169     0.0275928
  12   8 1805.8338    0.3968  0.2868  9.8888 -0.0142       8.79253  0.0281   0.0196   0.0413    0.0632   0.0000       3.12837   438.2252      -1.76127       14.1595      -2.59640      -1.11654      -2.10122     0.0192737     -0.387924       1.26112    -0.0998642      0.460529      0.268153    -0.0531286     -0.159038    -0.0256691   -0.00268771    -0.0165149   -0.00454831       4.04818       4.01910       3.52696       4.09673       4.15817       3.90924       2.88622       1.81432       1.22243       1.07490      0.896249      0.588979      0.320278      0.147424     0.0715548     0.0358704     0.0146641    0.00547361
  12  10 2093.7277    0.7354  0.5526  9.8632 -0.0048       9.02196  0.0283   0.0262   0.0563    0.1058   0.0000       1.38786   435.8469      0.722632       12.9441       4.94947       2.31710       2.03522       5.40487      0.162493      -1.66478      0.434551    -0.0877441     -0.371863    0.00133784    -0.0535469     0.0865634     0.0293691     0.0144851    0.00151127       3.14593       3.55948       3.61506       3.80651       3.31016       2.87635       2.31826       1.92054       1.45465      0.957779      0.556831      0.366853      0.211111      0.127586     0.0674126     0.0326131     0.0139248    0.00547302
  12  11 2235.9751    0.9334  0.7355 10.5045  0.0038       5.95344  0.0413   0.0293   0.0649    0.1144   0.0000       1.29395   432.4846      -10.1907       22.4456       7.77701     -0.782893      -3.52329     -0.382588      -2.78693       3.40382     -0.797313      0.654471    -0.0772035      0.144601   -0.00380529     0.0476947     0.0636244     0.0150478    0.00474354       3.87339       5.13336       4.89968       5.70405       4.43783       3.91818       3.29948       2.30300       1.92246       1.18895      0.825778      0.413875      0.313595      0.165963     0.0897325     0.0423552     0.0180135    0.00892733
  12  12 2376.4973    1.2962  0.7543 10.8765 -0.0020       5.34036  0.0416   0.0391   0.0620    0.1536   0.0000       1.16067   440.7500      0.785990       12.5949       1.16482      -11.1077      -2.35728      -1.33052       1.50529     0.0536466      0.228552      0.362484      0.252938      0.142796     -0.148738     0.0688416     0.0193568   -0.00847623  -0.000434858       3.96712       4.62127       5.27903       4.65974       4.21913       4.26509       2.94175       2.37367       1.82776       1.14452      0.773672      0.529456      0.266642      0.153004     0.0834456     0.0372256     0.0166013    0.00689345
  12  14 2654.6563    2.3571  0.8664 11.7807 -0.0083       1.33686  0.0406   0.0696   0.0699    0.2054   0.0000      0.973823   433.4490      -3.20301       4.88874       6.30651      -7.01868       1.06434       1.18323      -5.61104      -3.00976      0.335160    -0.0773056      0.383203    -0.0106925    -0.0815746     0.0173610    -0.0137309   -0.00379972    0.00276522       4.40842       5.51022       5.69555       5.58364       4.76349       3.96012       3.08427       2.42519       1.71475       1.12170      0.748648      0.433120      0.262517      0.149043     0.0773148     0.0352079     0.0184370    0.00707639
  12  15 2794.6273    2.8517  0.9140 12.2660 -0.0035       2.96146  0.0431   0.0796   0.0744    0.1840   0.0000      0.829333   436.1023      0.927690       16.0001       3.85465       7.60722      -2.51168    -0.0504099       1.93844      -1.55759     -0.223948      0.221424     -0.539067      0.113809      0.207714    -0.0244532    -0.0284999    -0.0179786    0.00100988       4.64220       5.77254       6.02002       4.93125       4.90178       4.03844       3.66329       2.98659       2.03847       1.41612      0.826058      0.487892      0.294475      0.140183     0.0797847     0.0399085     0.0159094    0.00745832
  12  16 2934.4538    3.4112  0.8572 12.6444 -0.0027       2.50895  0.0363   0.0996   0.0684    0.1622   0.0000      0.933590   440.9954       6.41788       9.40957       3.76494      -5.15249      -4.72418      0.400699      -2.23453       1.52197      -1.62411     -0.462270     -0.897170      0.125477    -0.0695285    -0.0881097    -0.0422659     0.0162952   -0.00578426       3.66410       4.68804       4.48061       4.71315       3.87511       3.64723       2.77839       2.19299       1.53839       1.09335      0.709006      0.455390      0.257467      0.132572     0.0703435     0.0360972     0.0150156    0.00653182
  12  17 3073.9054    3.8598  0.8696 12.9950 -0.0039      0.736599  0.0355   0.1105   0.0748    0.1483   0.0000       1.07617   428.8529       12.3135       24.5235       3.30772      -4.36480      -6.88190     -0.356945      -2.07897      0.516642      -1.27876     -0.202833    -0.0477224     -0.141436      0.141979      0.140605     0.0269341    0.00646763    0.00863772       3.54432       4.33111       4.31930       4.26217       3.79775       3.39855       2.70982       1.99269       1.60550       1.03858      0.679484      0.405491      0.252150      0.137547     0.0715636     0.0346535     0.0142221    0.00624500
  12  18 3213.3305    4.0028  1.0402 13.4018 -0.0014      0.219486  0.0472   0.1108   0.0841    0.1443   0.0000      0.998994   436.8828       16.0911       15.6502      -1.42585      -3.77259      -12.8418      -5.42092     0.0849157     -0.447047      -2.04099      0.266293    -0.0257655     -0.144214     -0.247065    0.00778283     0.0475234     0.0124182   -0.00526254       4.84975       5.57590       5.03964       4.96876       4.96165       4.32583       3.66627       2.83223       2.12824       1.44512      0.947797      0.572533      0.329915      0.183258     0.0875292     0.0426364     0.0177109    0.00735870
  12  19 3352.8672    3.2323  1.6523 12.8050 -0.0096      0.888158  0.0589   0.0720   0.1050    0.1210   0.0000      0.501448   430.4233       9.88952       10.3282       4.60023      -4.61196      -5.32453     -0.573740       2.21792     -0.750427      -1.89470     -0.415670     -0.230204     -0.292874    -0.0445571   -0.00834640      0.166436   0.000667091   -0.00735779       5.63946       6.85431       7.10924       6.94454       6.22961       5.24536       4.25340       3.33738       2.37280       1.68401       1.02785      0.668798      0.385731      0.214537      0.110557     0.0577131     0.0232742     0.0102453
  12  20 3492.6210    2.8745  2.4685 11.8881 -0.0026      0.810557  0.0704   0.0508   0.1252    0.1047   0.0000      0.317420   428.7838       14.9312       15.5388      -19.9655      -1.25776      -12.8074      -13.0861      -2.52337     -0.252458      0.124336      0.484724      -1.12833      0.976827    -0.0426151    -0.0653820    -0.0161098   0.000206855    0.00250238       6.21921       7.56584       8.10513       7.64715       6.92780       6.01621       4.86439       3.65119       2.72048       1.89148       1.20434      0.755532      0.454586      0.247670      0.128614     0.0637286     0.0269158     0.0120211
  12  21 3632.8022    2.3417  3.7040 11.3594 -0.0021      0.482422  0.0890   0.0350   0.1605    0.0845   0.0000      0.176051   436.4130       22.8773      -4.14238      -6.81001      -2.66317      -5.44449      -6.85028      -13.4615       2.11258      -3.81683      -3.97626      -2.14290      0.101735      0.667308      0.188957    0.00359844    -0.0371856    0.00873473       8.13069       10.0986       10.4089       10.1298       8.83752       8.01145       6.20287       5.02232       3.60694       2.44084       1.60565      0.989047      0.564419      0.321658      0.164982     0.0799703     0.0361584     0.0150322
  12  22 3772.9073    1.9722  5.4662 11.0063 -0.0001      0.562551  0.1176   0.0249   0.2048    0.0668   0.0000      0.120646   421.1293       6.41198       11.8747      -13.5947       14.0483       1.00155      -4.75775       2.63253      -1.57812      0.999997      -2.06551      -2.41196     0.0336674      0.544957    -0.0594925     0.0461550  -0.000605974   -0.00147852       10.0873       12.7231       12.7367       12.8738       11.4636       9.86844       8.07510       6.22907       4.60159       3.15144       2.04169       1.29622      0.754581      0.414565      0.216718      0.109344     0.0459069     0.0198223
  12  23 3913.3734    1.6392  7.2653 10.8086 -0.0006      0.373387  0.1481   0.0198   0.2625    0.0562   0.0000     0.0992041   437.7913       18.1101      -29.8733      -4.46889       5.50216       16.2022      -9.05617      -9.75738       8.37997       2.02638       1.64790      -1.16735      0.771128     0.0520009     0.0311111    -0.0265229   -0.00885102     0.0201307       12.3232       15.5613       15.8935       15.3360       14.3229       12.0995       9.83669       7.88108       5.54892       3.95790       2.56199       1.60117      0.948199      0.517302      0.269265      0.134060     0.0577584     0.0246645
  12  24 4054.1050    1.3854  9.5033 10.5542 -0.0008      0.326782  0.1866   0.0163   0.3363    0.0525   0.0000     0.0854096   442.8952       47.9404       12.1551      -22.0619       24.3981      -27.8003      -13.0749      -7.35467       1.75524      -1.90739      -2.21660     -0.955615       1.23685      0.617907     -0.198682     0.0260718     0.0942595   -0.00880851       14.8352       19.3401       19.4735       19.2567       17.5422       14.8599       12.5317       9.35478       7.06293       4.74575       3.18336       1.98193       1.15453      0.627673      0.331795      0.160796     0.0720964     0.0294998
  12  25 4194.5980    1.1962 11.6390 10.4051  0.0009     0.0510032  0.2309   0.0142   0.4182    0.0472   0.0000     0.0821102   448.8190      -1.90688      -20.6741       4.17865      -20.7662       6.09016       3.24051      -24.3623      -12.2177       11.9138      0.525010      -3.86475       2.98019      0.275025     -0.616864    -0.0559604     0.0909907   -0.00653463       17.8719       22.8560       23.5338       22.4485       20.8619       18.0211       14.6005       11.6207       8.51332       5.86555       3.84721       2.35892       1.41382      0.787759      0.405735      0.200273     0.0858447     0.0365882
  12  26 4334.7815    0.9840 13.9866 10.3591 -0.0023     -0.124514  0.3065   0.0123   0.5522    0.0415   0.0000     0.0856403   433.8573       19.6973       64.4263      -7.61912      -6.26315       6.67447       8.78930       5.66274       1.75945      -5.04146      -5.27138     -0.489762       1.11649     -0.557703     -0.778368      0.240977    -0.0903441     0.0250054       22.1751       27.6906       29.4042       28.2748       25.8096       22.0831       17.8521       14.0633       10.4130       7.05165       4.69214       2.97414       1.73620      0.975906      0.519101      0.253466      0.113252     0.0457990
  12  27 4476.7935    0.8266 17.0757 10.2591 -0.0039      0.121497  0.4388   0.0103   0.6971    0.0386   0.0000      0.100515   415.3940       31.7149       20.6872      -38.6999       25.8466       8.61110      -41.2705       21.9467       2.71446      -3.53342      -3.30253      -5.98330      -2.10275     -0.196418     -0.862262     -0.199579    0.00909892     0.0184456       28.3241       36.9144       38.3527       37.4367       34.1584       29.2889       24.2155       18.3695       13.5496       9.61112       6.41781       4.00324       2.43670       1.31401      0.696877      0.349244      0.145820     0.0649407
  13   8 1838.7049    0.4224  0.2862  9.9274 -0.0090       9.37033  0.0219   0.0220   0.0402    0.0635   0.0000       2.96367   440.4943       3.48712       12.3678       2.49744      -4.52004      -4.83156      -2.54590      -1.76231      0.499770     -0.488803      0.645304    -0.0362600    -0.0388779      0.201247    -0.0391734   -0.00306457     0.0152229    -0.0161720       2.66644       3.16061       2.97337       3.48735       3.25360       2.63612       1.71751       1.52450       1.34588      0.888097      0.513248      0.360727      0.227503      0.159688     0.0808489     0.0480370     0.0227035     0.0102083
  13   9 1983.8947    0.5689  0.4376 10.0063 -0.0102       10.9967  0.0259   0.0213   0.0508    0.0820   0.0000       1.96991   437.5158       3.68519       11.7062       2.26027     -0.261313       2.78607      -4.17304     -0.599551       1.20661     -0.363875     -0.134912     -0.115871    -0.0528775     -0.184230     -0.162711    -0.0468446     0.0103300     0.0156931       2.69332       3.46124       3.60212       3.33781       3.23198       2.77692       2.06301       1.81194       1.29306      0.891609      0.617631      0.373282      0.225484      0.155341     0.0720753     0.0443480     0.0192612    0.00894441
  13  10 2128.5694    0.8202  0.5545  9.9698  0.0035       8.41519  0.0254   0.0271   0.0515    0.1084   0.0000       1.29689   439.6832     -0.890096       17.0738       2.60227       1.05562      -2.28529      -5.30261      -1.89202     -0.355953      0.274454    -0.0992242      0.211564     0.0566862    -0.0156313    -0.0967452     0.0124371    0.00818776   -0.00259819       2.62518       3.01813       3.26506       3.27330       3.04583       2.60258       2.04837       1.62679       1.31725      0.897977      0.594894      0.374051      0.243660      0.146959     0.0826107     0.0449476     0.0209157    0.00930124
  13  11 2271.2102    1.0897  0.7368 10.4263  0.0005       3.51115  0.0328   0.0318   0.0610    0.1373   0.0000      0.983587   433.1326      -1.57735       6.01003      0.585272      -8.66933       3.36183      0.104554      0.142589       3.01882      -2.09888     -0.473951      0.380198     -0.624934     0.0265233     -0.211181    -0.0190622     0.0277510    -0.0248940       3.18926       3.83547       4.32921       4.23894       3.77322       3.18441       2.61622       2.00580       1.55215       1.05468      0.694320      0.487612      0.303227      0.164675     0.0918641     0.0518279     0.0263428     0.0124663
  13  12 2412.0868    1.4006  0.8627 11.0287 -0.0039       6.58097  0.0377   0.0391   0.0704    0.1267   0.0000       1.11759   436.0604       6.59755       8.18122      -5.98377      -4.35514      -5.14527      -5.49289       2.82351    -0.0984940      0.124016    -0.0205033     0.0542718     -0.187085     -0.154805      0.168040   -0.00143020  -0.000447539    0.00232388       3.39012       4.48659       4.51055       4.48589       4.15282       3.46012       2.85010       2.18075       1.57369       1.11624      0.788506      0.509686      0.315436      0.178895      0.103413     0.0503165     0.0251734     0.0119880
  13  13 2551.8486    1.9024  1.0480 11.0332 -0.0023       2.71347  0.0403   0.0496   0.0829    0.2612   0.0000      0.800963   435.2516      0.474526       10.2347      -4.40887      -1.61620      -9.44151       3.77824       4.12054      -2.41555      -1.91844       1.10912    -0.0321799     -0.470595      0.179308     0.0825371     0.0535794    -0.0396066    0.00451143       3.67143       4.34882       4.40756       4.68542       4.06506       3.59331       3.02136       2.37825       1.80539       1.35679      0.872327      0.514060      0.349994      0.202490      0.115740     0.0596912     0.0291345     0.0131897
  13  14 2691.9073    2.3762  0.9369 12.1188 -0.0036       4.71380  0.0415   0.0658   0.0705    0.1684   0.0000       1.02403   439.1383       6.04709       20.4125      -2.73384      -2.12972      -6.26830      0.478912      -4.65608       1.03906      -1.27751     -0.692201      0.441455      0.158704      0.265628    -0.0264908    -0.0350563    0.00286356     0.0134586       3.66251       4.28302       4.68665       4.44305       4.40599       3.50647       3.01560       2.41718       1.73127       1.34472      0.851756      0.566587      0.356772      0.209487      0.119125     0.0618400     0.0316337     0.0134453
  13  15 2832.2345    3.0659  0.8350 12.3578 -0.0052      0.555220  0.0332   0.0864   0.0665    0.1984   0.0000      0.841485   436.0907       12.7149       16.7554      -4.88936       4.11237       2.79116       1.54070      -2.32549     -0.479134      -1.26317      0.624853     -0.378556      0.481737    -0.0139590     0.0417203     0.0163830     0.0151406    0.00173661       3.20591       4.01670       4.35607       4.01574       3.92053       3.35041       2.57491       2.14994       1.47843       1.06051      0.783521      0.493412      0.307673      0.180248     0.0963091     0.0490219     0.0255399     0.0111666
  13  16 2972.7876    3.6439  0.8242 12.9918 -0.0061       2.55784  0.0348   0.1094   0.0679    0.1729   0.0000      0.775728   439.1220       7.78611       16.9148       3.19538      -1.11990      -1.64129     -0.375836      -4.49743     -0.756398      -3.02400     -0.824498     0.0646688      0.234500     0.0601128      0.152679    -0.0553604     0.0461691     0.0207554       3.34381       3.92453       4.09165       4.30172       3.87445       3.20123       2.74657       2.18374       1.67850       1.14225      0.777030      0.536373      0.316368      0.183210      0.102680     0.0545703     0.0285262     0.0125877
  13  17 3112.6182    4.0651  0.7991 13.4665 -0.0106       1.35590  0.0452   0.1213   0.0623    0.1296   0.0000      0.816415   436.8934       7.33243       10.2183       8.26622      0.415761      -10.9122      -1.73323      -6.95954      0.907173      -2.53396       1.42009     -0.133609     -0.379586    -0.0726264   -0.00489892     0.0491074    -0.0440471     0.0258983       4.62938       4.72732       4.55748       5.03560       4.70028       3.90632       3.44198       2.80069       1.84593       1.33079       1.05000      0.716707      0.412623      0.220591      0.118675     0.0618040     0.0324721     0.0142829
  13  18 3252.4426    3.5694  1.1833 13.3580 -0.0068     -0.445998  0.0505   0.0911   0.0924    0.1409   0.0000      0.637951   440.1058      -3.27968       17.3455       1.85316      -3.50918      -8.65168       2.03114      -3.65698      -1.41741      -1.39971      -1.49812     -0.920300      0.252099      0.164453      0.111077     0.0283952    -0.0118329     0.0215614       4.04929       5.00600       5.40046       5.39815       4.66268       4.27101       3.27752       2.64736       2.08437       1.43330      0.931480      0.639431      0.392012      0.223952      0.129612     0.0708290     0.0341559     0.0160378
  13  19 3392.6173    3.1352  1.9456 12.5949 -0.0023       1.02584  0.0643   0.0618   0.1088    0.0981   0.0000      0.365894   445.2817       7.59629       15.5304      -1.42641      -13.5522      -5.91561       7.80983      -2.30234       1.85292     -0.812531       1.59076    -0.0666853     -0.828780    -0.0977831      0.104202    0.00375878    -0.0143672     0.0133512       5.33576       6.38408       6.80586       6.63895       5.91393       5.25807       4.60815       3.42298       2.72650       1.95849       1.29934      0.806003      0.519372      0.305934      0.169231     0.0888072     0.0421530     0.0195132
  13  20 3532.7565    2.7192  2.7407 11.9654 -0.0042      0.858758  0.0779   0.0447   0.1293    0.0859   0.0000      0.278358   430.1499       9.28955      -1.55413       5.42915      -15.0227      -5.21936      -6.61322      -5.34518      -5.44275      -5.06270      0.894220      -1.35815      0.964089     -0.254678    -0.0794169     0.0564613    -0.0718952    0.00883742       6.46135       8.46740       8.82841       8.67721       7.74424       6.87913       5.20854       4.26681       3.01679       2.20964       1.46842      0.977283      0.600216      0.346784      0.189581      0.100509     0.0487562     0.0218981
  13  21 3673.4595    2.2465  3.7201 11.6245 -0.0015      0.707695  0.0882   0.0329   0.1617    0.0696   0.0000      0.181326   455.3564       6.67931       9.39237       6.19949      -3.12759       3.16798       6.99937      -3.99112      -1.65260      -5.67990     -0.426779     -0.998045      0.263223     -0.580811    -0.0983802     -0.222428     0.0196414     0.0199726       7.46388       9.12484       9.35868       9.59900       8.70610       7.66306       6.33312       4.84776       3.53840       2.58493       1.84308       1.21378      0.762621      0.428313      0.233331      0.124300     0.0610249     0.0283431
  13  22 3814.4438    1.8728  5.7008 11.0930 -0.0011      0.840252  0.1193   0.0231   0.2107    0.0556   0.0000      0.130530   450.4817       21.1138       15.6488      -2.75662      -1.01418      -4.16340       5.17274      -12.4575      -1.49332      -2.88179       4.55815       1.17633      0.487820      0.421691      0.368713     0.0213194     0.0473387     0.0471985       8.92862       11.5015       11.7039       11.5791       10.6448       9.34593       8.06871       6.30708       4.77914       3.42064       2.32708       1.55961      0.925433      0.553964      0.294366      0.159443     0.0773156     0.0360678
  13  23 3954.7411    1.5736  7.3967 10.8021 -0.0001      0.251022  0.1456   0.0184   0.2608    0.0536   0.0000      0.100339   411.3272       44.3952       9.83401      -29.6729      -5.72460       8.55441      -4.58844       12.7304       2.15721      -4.91582      -2.66564       3.78519      0.367739      -1.21844      0.258476    -0.0285631     -0.100495     0.0488418       11.5763       14.2226       14.9562       14.9614       13.8514       11.9568       9.49001       7.71043       5.69152       4.13140       2.79684       1.83084       1.15065      0.674221      0.377072      0.198666     0.0973747     0.0447231
  13  24 4096.1025    1.3500  9.8455 10.5498  0.0001      0.362458  0.1815   0.0153   0.3419    0.0485   0.0000     0.0792333   423.3480       20.7002       24.7612      -11.0516      -8.26121      -2.16738      -15.4609      -5.39327       11.0541       1.27362     -0.479701      0.927338       1.94909      -1.06781     -0.808580     0.0447962      0.115272    -0.0111915       13.9566       17.5112       18.2129       17.9640       16.3114       14.4888       11.8943       9.63722       7.28636       5.22192       3.48340       2.31831       1.38434      0.836910      0.475966      0.241371      0.119965     0.0552736
  13  25 4236.8542    1.0820 12.4962 10.4709 -0.0026      0.125935  0.2590   0.0130   0.4560    0.0427   0.0000     0.0894004   445.1875       46.6722       26.2380      -15.2785       69.3204      -19.3798      -1.59249       2.60209      -16.3422      -12.1628      0.286878      -1.56822      -1.08952      0.254431      0.836647     -0.130087     -0.182818     0.0920000       17.6353       22.4226       23.6094       23.3049       21.6355       18.5209       15.6128       12.4057       9.28805       6.61920       4.64993       2.97993       1.88366       1.10756      0.604171      0.328319      0.158816     0.0729369
  13  26 4377.8370    0.9703 16.1212 10.3485 -0.0020    -0.0209250  0.3586   0.0107   0.6001    0.0380   0.0000     0.0836294   393.2233       6.93083       22.8532       22.9037       54.8618      -5.99742       12.3147      -17.2349      -20.9006      -7.34072       5.88884      0.585522      -4.33415      0.220363       2.17210      0.263967      0.106359    -0.0869862       22.5029       28.8659       30.4227       29.4578       27.5053       23.9601       20.1176       15.9969       12.0706       8.75697       5.93278       3.97390       2.40663       1.43525      0.818748      0.416671      0.203313     0.0959956
  14   9 2017.1278    0.5786  0.5960  9.9337 -0.0063       8.86529  0.0286   0.0189   0.0588    0.0955   0.0000       1.59822   440.0875      -1.68516       10.8966      0.614630       1.63305     -0.334358     -0.463245     -0.779183      0.631525     -0.781249     -0.507022     -0.343418     -0.250154      0.146886    -0.0198599    -0.0458263    0.00505994     0.0658775       2.64531       3.11542       3.32758       3.46416       3.08373       2.66385       2.38896       1.85139       1.40666       1.06399      0.751798      0.497161      0.318677      0.193495      0.119609     0.0659209     0.0322078     0.0181478
  14  10 2162.6814    0.7854  0.6145 10.2924 -0.0009       6.89408  0.0300   0.0246   0.0589    0.0970   0.0000       1.46579   441.7198       3.20222       9.12389      -5.99347      -3.95521       3.67586       1.98794      -4.50476       4.42090     -0.260269     -0.286232   -0.00137225    -0.0155609      0.162945     -0.140471    -0.0544512    -0.0425766   -0.00329403       2.73985       2.97678       3.40691       3.51257       3.01014       2.82276       2.40598       1.84763       1.48906       1.18413      0.740446      0.505172      0.320710      0.211431      0.121609     0.0701826     0.0385076     0.0179676
  14  11 2305.8232    1.1976  0.6904 10.6659 -0.0021       5.34116  0.0334   0.0337   0.0569    0.1171   0.0000       1.03743   441.8606     -0.891531       13.9734    -0.0429890       1.69390      0.639634     -0.383571      0.855992     -0.285697     -0.201808     -0.974065      0.866998     -0.154784      0.140085     0.0881068    -0.0496663     0.0304878   -0.00122952       3.10031       3.32374       3.55803       4.07775       3.25940       2.73382       2.55934       2.40193       1.57999       1.15713      0.873235      0.573553      0.343421      0.202071      0.122352     0.0744193     0.0366106     0.0187166
  14  12 2446.8538    1.4941  0.8603 11.2574 -0.0051       3.86003  0.0361   0.0410   0.0653    0.1229   0.0000       1.01375   432.4573       3.35799       15.5940       2.15148      -2.45183      -6.53369       1.21048      -1.36539     -0.209073    -0.0479998      0.399132     -0.933844      0.527728     -0.249391     -0.301659     0.0566117     0.0836550    -0.0192758       2.91535       3.61325       3.90047       4.05653       3.51839       3.20063       2.59795       2.13436       1.66437       1.15951      0.852982      0.575612      0.378400      0.229236      0.127126     0.0763916     0.0397688     0.0203672
  14  13 2587.5018    1.9601  0.9586 11.7139 -0.0017       3.90965  0.0408   0.0504   0.0672    0.1383   0.0000      0.909975   442.2039       6.43641       16.2475       10.0481      -4.11920      -5.02840      -2.46485      -3.48129       1.41499      -1.49470       1.31951      0.538730   -0.00134602    -0.0136916      0.325668    -0.0204919    -0.0116924    0.00242625       3.40598       4.15227       4.41155       4.23053       4.02760       3.41910       3.08060       2.37789       1.86811       1.34255      0.934659      0.667694      0.397794      0.252561      0.146884     0.0800991     0.0425991     0.0205582
  14  14 2728.3282    2.6384  0.7549 12.1644 -0.0098       2.77097  0.0316   0.0772   0.0623    0.1719   0.0000      0.843495   438.6438      0.666841       3.42939       3.22359      -1.72003      -1.22630       2.92896      -1.64928      -1.77522     -0.966697       1.37050    -0.0390441      0.242881     0.0234086    -0.0574436     0.0433040    -0.0624993     0.0410700       3.21097       3.80799       3.94026       3.70414       3.60296       3.28208       2.78964       2.23728       1.69672       1.21658      0.921047      0.574162      0.404472      0.221885      0.130603     0.0690977     0.0364709     0.0174693
  14  15 2869.3035    3.2112  1.0143 12.3329 -0.0041       1.64709  0.0431   0.0807   0.0707    0.2186   0.0000       1.03986   437.4790       9.74392       11.3779      -1.41866      -1.43036      -4.22114      -3.95524      -5.63746      0.492253      -1.44713      0.804851      -1.02036      0.863748      0.184968    0.00277860    -0.0622729    0.00672217    0.00826729       3.49285       4.12567       4.28780       4.39574       4.12724       3.76856       3.00003       2.43649       1.84690       1.26231      0.955693      0.704625      0.460972      0.273366      0.152925     0.0818668     0.0461115     0.0231776
  14  16 3010.1960    3.6478  0.9873 12.7334 -0.0011     0.0455676  0.0386   0.0928   0.0731    0.1955   0.0000       1.02386   435.7821       6.18278       10.3860       3.52373       2.39954      -1.58488       1.39339      -3.59881      -1.14828     -0.194497       1.62572     -0.364909     -0.857555      0.220602     0.0154464     0.0911872    -0.0268962     0.0207487       3.15916       4.01940       4.36712       4.25953       3.80368       3.40689       2.92713       2.21810       1.70123       1.22275      0.887750      0.588086      0.389041      0.233271      0.134492     0.0749779     0.0379280     0.0194251
  14  17 3150.5858    3.8301  0.9718 13.2085 -0.0032     -0.514564  0.0378   0.1004   0.0741    0.1540   0.0000      0.813989   437.7068       6.11023       8.63370      -6.65143       4.71075      -5.41789      -5.73474      -4.82951      0.223686      -1.18384     0.0122624      0.931693      0.115055      0.116689     -0.321725    -0.0206928    -0.0297284   -0.00169717       3.27181       3.85758       3.97865       3.96544       3.65116       3.31706       2.91614       2.30476       1.83556       1.34464      0.928705      0.622691      0.406856      0.244854      0.140200     0.0768315     0.0423670     0.0210437
  14  18 3291.0025    3.4521  1.5080 13.1898 -0.0012      0.627315  0.0554   0.0769   0.1000    0.1108   0.0000      0.625596   438.9947       18.8655       18.4421      0.137650      -2.88188      -4.92096      0.145468      -1.48764       3.88591      0.759105     -0.653519     0.0551510      0.310107     -0.235255     -0.350862     0.0960837    -0.0528244    -0.0203606       4.25289       5.34886       5.73848       5.79088       5.10557       4.70185       3.80298       2.91554       2.36355       1.71527       1.22733      0.749337      0.512360      0.320781      0.188674      0.107785     0.0576261     0.0272836
  14  19 3431.5632    3.0610  2.1049 12.5813 -0.0043      0.367116  0.0659   0.0560   0.1098    0.0956   0.0000      0.372808   442.2923       29.8282       16.7584       15.7433       3.15229      -9.90310      -5.80417     -0.718882       2.48732       1.02834      -1.67394      0.396048       1.25585     -0.505847     -0.245284     -0.106516     0.0558351    -0.0256175       5.25742       6.44771       6.96488       7.09216       6.52683       5.50025       4.70875       3.59494       2.79942       2.04773       1.42621      0.979644      0.621555      0.381062      0.230781      0.129176     0.0668132     0.0333477
  14  20 3572.5281    2.5172  3.0475 11.9174 -0.0046       1.06607  0.0806   0.0396   0.1339    0.0790   0.0000      0.242159   424.2947       11.6143       9.84934       1.23792      -4.21584      -6.06485      -1.21878      -3.60973      -7.42908      0.416442      0.227793      -1.50173    -0.0513515     0.0474919      0.366672     -0.197136    -0.0666387    -0.0259309       6.20598       7.83761       7.91136       8.37696       7.41845       6.64524       5.44978       4.61344       3.39206       2.56418       1.75248       1.21224      0.756186      0.461450      0.276715      0.153311     0.0791270     0.0402366
  14  21 3713.5394    2.1566  4.4943 11.2653 -0.0018      0.532220  0.0958   0.0277   0.1691    0.0672   0.0000      0.142703   442.8572       14.2230       28.5484      -7.32625       3.77833     -0.580075       1.12130      -2.25015      -7.56292      0.981232      -4.52465      -1.18928     -0.350865      0.898101     0.0201273     0.0497121     -0.122432     0.0550537       7.76195       9.94922       10.8009       10.5168       9.50727       8.40896       6.95101       5.48302       4.05045       3.04480       2.06812       1.45011      0.905414      0.565848      0.318011      0.182285     0.0915868     0.0470516
  14  22 3854.7277    1.7877  6.1627 10.9876 -0.0002      0.509026  0.1202   0.0210   0.2160    0.0544   0.0000      0.102707   436.9559       2.65867       7.91500      -2.57421      -3.21002      -12.6428       14.0716      -2.00240       3.76746      -3.61997      -7.70441     -0.445380       2.03742     -0.590407     -0.662893      0.114313    -0.0308631    -0.0673327       8.77925       11.4003       11.8171       11.7679       10.9709       9.87436       8.13023       6.67512       5.14750       3.83631       2.68820       1.82534       1.12797      0.741461      0.409455      0.237986      0.120789     0.0603360
  14  23 3995.9918    1.4814  8.5420 10.7048 -0.0011      0.470017  0.1582   0.0164   0.2914    0.0486   0.0000     0.0877043   427.3809       15.8009       27.9858      -1.50572       14.4674      -12.0565      -11.9871       1.34267      -7.47611      -4.30004      -6.06374      -3.42145     -0.413848      0.481747     -0.387240      0.534455    -0.0921117     -0.140441       11.2390       14.0545       14.8482       14.9608       14.0603       12.6338       10.2214       8.33120       6.44110       4.90483       3.34781       2.29860       1.46050      0.929350      0.548521      0.306458      0.163834     0.0795749
  14  24 4137.2076    1.2850 11.5451 10.4719 -0.0009      0.259628  0.2090   0.0137   0.3717    0.0449   0.0000     0.0734182   446.6891       18.3001       39.1684       5.58289      -14.6954      -1.68235       1.05320       8.02808       7.97295      -2.13562      -3.50747       4.01044     -0.841319      0.312367    -0.0333705      0.312352      0.117766     0.0863040       14.0221       18.0791       18.6694       18.6531       17.6117       15.4517       13.2806       10.5756       8.64001       6.03960       4.45704       2.89673       1.92220       1.15037      0.690238      0.381166      0.198338      0.100755
  14  25 4278.7211    1.0546 14.5635 10.4308 -0.0007      0.187044  0.2992   0.0119   0.5166    0.0403   0.0000     0.0819060   435.9621       15.7739       10.0103      -17.8966       42.7950      -11.7151       8.80774      -3.08842      -7.61599       4.75336       8.16601       2.31907      0.279041     -0.637952      0.739587     -0.144941   -0.00413431      0.152189       18.5983       23.4013       24.9377       24.3302       22.9701       20.3375       17.5013       14.1971       11.0745       8.25344       5.81706       3.90688       2.53850       1.58867      0.921327      0.523396      0.272876      0.136176
  14  26 4420.0595    0.8848 16.1681 10.3331 -0.0042     0.0344674  0.3742   0.0097   0.5973    0.0360   0.0000     0.0949794   429.7641       5.66971      -20.5655      -10.6032       4.18821       17.0991       38.7176       10.6574     -0.634245      -7.53819       10.1497       3.33587      -2.97547      0.816622      0.823350     0.0397078      0.474055     -0.231794       21.1401       27.1156       28.6462       28.2884       26.7098       23.6825       20.1192       16.3391       12.8746       9.63755       6.71047       4.56967       2.98035       1.85601       1.07731      0.613391      0.318590      0.157852
  15  10 2195.9848    0.9336  0.6656 10.2492 -0.0003       8.11995  0.0276   0.0263   0.0556    0.1114   0.0000       1.06796   437.5108       1.07248       18.5810     0.0400676      -2.53674       1.51285      -1.57262       3.24357      -1.60371      0.605505      0.512790     -0.435861     -0.459916    -0.0505067      0.191543      0.171412    -0.0453407  -0.000820282       2.48377       3.06994       3.32149       3.11936       2.79022       2.66116       2.40514       1.94586       1.60218       1.18123      0.856554      0.575007      0.376414      0.240970      0.144521     0.0785950     0.0454908     0.0240758
  15  11 2339.6982    1.2139  0.8443 10.8838  0.0013       5.86222  0.0358   0.0312   0.0655    0.1079   0.0000       1.08255   439.2944       5.32857       13.7044      -2.29981     -0.148660      -3.32656     -0.378875      -1.93304       1.85357       2.02607      0.420296      0.493972      0.342395   -0.00117017     -0.280214     0.0917087    -0.0382523    -0.0319956       2.80232       3.55771       3.61720       3.57857       3.37884       2.97849       2.82484       2.16396       1.81189       1.21457      0.961979      0.680810      0.456710      0.281276      0.172169     0.0974374     0.0516557     0.0274585
  15  12 2481.1483    1.6217  0.9789 11.2584 -0.0007       3.75244  0.0401   0.0396   0.0697    0.1410   0.0000      0.975617   440.5337      0.161015       9.81499      -1.28831    -0.0513107      -4.16955      -1.21224      0.809392       2.77221     -0.671416      0.914892     -0.551181      0.252152     -0.248273    -0.0680560      0.156871    -0.0418007     0.0159938       3.16511       4.03210       3.83857       3.89822       3.87674       3.38344       3.08520       2.44817       1.96911       1.49511       1.11639      0.765309      0.484598      0.328104      0.194221      0.116511     0.0611757     0.0325640
  15  13 2622.3667    2.2511  0.9157 11.4409 -0.0064       1.36198  0.0356   0.0543   0.0608    0.1802   0.0000      0.727250   440.8302       9.19555       12.6050     -0.738021      -3.94435      0.149048       4.07346       1.68513      -2.56852      -2.87767     -0.216994       1.17042    -0.0266759     0.0454558     0.0997537    -0.0157184    -0.0295859    -0.0186584       2.86579       3.63048       3.75876       3.62612       3.32453       3.04062       2.82315       2.27294       1.87945       1.41479      0.982292      0.700748      0.443242      0.280888      0.170749     0.0934611     0.0538923     0.0291303
  15  14 2764.2872    2.6485  0.8869 12.2983 -0.0065       2.84979  0.0378   0.0694   0.0639    0.1397   0.0000      0.761883   436.9454       4.27567       14.4041     -0.974866      -3.15848     -0.370035      -4.38330      -1.43854      -1.10464      -3.76483     -0.606514      0.324319     -0.780262      0.297210      0.120853     0.0428841    -0.0399021     0.0286259       4.14078       5.63413       6.33106       6.37497       5.82178       4.71480       3.66942       2.79034       1.99107       1.32711      0.907274      0.657270      0.422761      0.275033      0.161513     0.0914995     0.0547789     0.0287189
  15  15 2905.8838    3.5517  0.8523 12.1253 -0.0025       2.04754  0.0315   0.0892   0.0590    0.2514   0.0000      0.856263   442.4666       4.88782       10.2243     -0.234472       5.78305      -4.31372      0.269440       2.23334      0.139431     -0.479865     -0.655249      0.625400    -0.0796110      0.332796     0.0629719      0.132501    -0.0159115    0.00516561       2.69533       3.38741       3.37493       3.35572       3.15428       3.00934       2.52723       2.10288       1.56012       1.19782      0.846195      0.644949      0.416039      0.272655      0.156092     0.0905362     0.0490317     0.0248416
  15  16 3047.1249    3.6661  0.8310 13.4094 -0.0123      0.572612  0.0344   0.1019   0.0635    0.1331   0.0000       1.12578   445.1047       6.38610       13.2980       3.94798       1.19293       3.27308       1.88757       1.46202      -5.09868      -1.61594      0.277457     -0.293610     -0.933984     0.0220487    -0.0994917     0.0537030    -0.0318140     0.0424575       3.08340       3.76733       4.01476       3.94177       3.72798       3.36818       2.83619       2.21605       1.84075       1.31160      0.947498      0.674207      0.440016      0.272757      0.173905      0.107678     0.0542849     0.0293544
  15  17 3188.1201    3.9090  1.1641 13.2846  0.0052     -0.344473  0.0456   0.0954   0.0803    0.1691   0.0000      0.850336   436.5481       9.12293       12.5820       5.14658       6.58796      -9.97480      0.518546      -1.97714       2.23623      -2.09354     -0.326079     -0.476098     0.0106879      0.377130     0.0515641      0.118841     0.0561753     0.0294876       3.19315       4.27781       4.18325       4.46762       4.08209       3.81576       3.03683       2.66522       2.11209       1.60398       1.12211      0.820610      0.495397      0.351872      0.195875      0.120437     0.0656256     0.0369657
  15  18 3328.8827    3.5207  1.6886 12.8164 -0.0031      0.204418  0.0563   0.0697   0.0973    0.1313   0.0000      0.433903   432.8281       10.7871       3.13144      -2.86953      -4.32001      -3.33587       3.60826      0.192175     -0.353944      -2.25290      0.509710      0.146416      0.202639      0.265591     0.0579703     0.0824529    0.00144849      0.111448       4.22315       5.62320       5.76056       6.04812       5.47106       4.89658       4.20326       3.14995       2.65157       1.83259       1.39396      0.912190      0.650487      0.402279      0.244849      0.143056     0.0795311     0.0436137
  15  19 3470.2274    2.9035  2.2257 12.2683 -0.0073      0.885341  0.0648   0.0498   0.1106    0.1035   0.0000      0.319667   438.6208       11.2356       12.1660      0.187620       4.04909       3.42049      0.626041      -7.13674       2.44589      -3.25173     -0.318121      0.607124     -0.393416      -1.07389      0.202686      0.118975      0.105139    -0.0248534       4.53201       5.70633       5.94916       6.04347       5.91612       4.96650       4.49598       3.58427       2.94076       2.22993       1.54966       1.10675      0.742652      0.466649      0.290610      0.169662     0.0953609     0.0519635
  15  20 3611.4869    2.4691  3.2811 11.8367 -0.0038      0.552032  0.0790   0.0362   0.1371    0.0753   0.0000      0.213492   456.6767       2.09313       18.0584      -6.75626      -14.0708      -3.69473       4.58087      0.312765      -4.17756      -5.07174      0.551965      0.925722       1.68153     -0.193336      0.172791    -0.0873205    -0.0418814     0.0878893       5.64790       7.04337       7.59793       7.40683       7.11664       6.32327       5.50662       4.49744       3.65838       2.66294       1.96011       1.38837      0.923381      0.587950      0.364965      0.204993      0.118305     0.0613300
  15  21 3752.9433    2.0160  4.9873 11.1711  0.0014      0.523573  0.0990   0.0245   0.1816    0.0618   0.0000      0.129959   436.2748       3.55824      -3.61367      -6.22236       9.20057      -12.4614      -12.8464      -3.05995     0.0854988      -1.90363      -2.33961      -2.45398       1.43019     -0.638783      0.278930     0.0153246      0.161632     -0.180660       7.22132       8.95839       9.43534       9.40756       8.91846       8.10985       6.90409       5.62789       4.50980       3.40067       2.51180       1.68310       1.13374      0.729112      0.441349      0.260317      0.144987     0.0771283
  15  22 3894.4835    1.7170  7.3390 10.8412 -0.0006      0.279683  0.1292   0.0185   0.2400    0.0508   0.0000     0.0824597   438.9322       4.81331       29.2125      -10.3775      -3.70152      -15.9292       2.49906      -9.86800       2.28765       1.65815       1.30235      -1.62889       2.24565       1.98348      0.263636     -0.114920     -0.435730     -0.111779       9.04734       11.3814       11.9846       11.9922       11.1226       10.1774       8.92082       7.36831       5.79138       4.38764       3.20357       2.20822       1.49079      0.952668      0.568588      0.331104      0.183982     0.0970552
  15  23 4036.7853    1.4201  8.9450 10.7359 -0.0033      0.611521  0.1609   0.0156   0.2985    0.0437   0.0000     0.0822639   435.8023       7.20827       36.1804       17.5728      -13.2959      -21.4481       5.40971       5.74310      -2.14272      -4.86544       3.96934      -5.94253      0.940994       1.93657      0.384920     -0.146762     0.0469069     0.0569774       10.5030       13.4271       14.5849       14.4522       13.4705       12.3932       10.5705       8.60967       6.91636       5.19948       3.82198       2.62392       1.77439       1.14732      0.687834      0.411643      0.221512      0.120153
  15  24 4177.7407    1.1914 11.7185 10.4750 -0.0003      0.163900  0.2130   0.0129   0.3890    0.0427   0.0000     0.0776267   432.3020       24.6849      -9.72356       2.88095      -16.0300      -9.29165      -13.8638       7.34916       2.75553       3.22486       4.73844      -7.32814      -2.23562      0.744329      0.128221    -0.0543788     -0.294589     0.0673434       13.4505       17.5406       18.1684       18.5883       17.3252       15.5540       13.4996       10.9628       8.71874       6.52125       4.73698       3.36288       2.24256       1.44739      0.868621      0.504600      0.277659      0.150079
  15  25 4320.3292    1.0070 14.9118 10.3909 -0.0009      0.245599  0.2993   0.0106   0.5075    0.0368   0.0000     0.0821207   441.6638       9.20161       41.5208      -35.4434      -25.6236      0.529408       18.8598      -9.51343       7.40909       10.1825      -2.30802      -1.10129       5.61501     0.0646838     -0.258288     -0.966476     -0.221860     0.0647945       17.0169       21.5841       23.2702       22.9162       21.5538       19.7638       16.6021       14.0784       11.0258       8.24450       6.05041       4.28505       2.90416       1.82156       1.13532      0.664006      0.356774      0.191711
  16   7 1783.2882    0.3731  0.2285  9.9357 -0.0055       16.9699  0.0150   0.0199   0.0372    0.0471   0.0000       4.23836   438.6083       3.82073       14.0417     -0.644295      -7.02171       2.91011       2.20282      -1.41410     -0.732474      0.443597     0.0546023      0.180049      0.178545    -0.0249373     -0.155183     0.0701870    -0.0256488   -0.00968758       1.33554       1.55354       1.73504       1.72236       1.53831       1.79153       1.29041       1.07535      0.928635      0.782549      0.526180      0.403838      0.247548      0.167443      0.118342     0.0624298     0.0447601     0.0249649
  16   8 1933.1921    0.5106  0.4385  9.9708 -0.0031       10.3147  0.0291   0.0178   0.0565    0.0645   0.0000       2.25508   439.1508      -1.35482       15.5241       1.99058      -3.26917      -3.01320      -2.38504     -0.742425      0.816247     -0.719618     -0.691460      0.317114    -0.0880541      0.274541      0.118384     0.0198156    -0.0499063     0.0444773       2.93802       4.16912       4.65493       4.77002       4.35626       3.69960       3.10150       2.27866       1.57070       1.10710      0.828021      0.550916      0.336938      0.261150      0.150315     0.0854337     0.0519960     0.0311418
  16   9 2081.7142    0.6391  0.7078 10.0229 -0.0039       8.67267  0.0338   0.0183   0.0574    0.0967   0.0000       1.42620   437.0695       1.66462       14.4278      -3.71603      -3.00240       1.85947       2.88520      0.966696     0.0307855      -1.80164    -0.0808353      0.543864      0.221014     -0.597303      0.151868    -0.0691724    -0.0948547    -0.0484082       2.61048       3.46911       3.29841       3.56561       3.45096       3.18934       2.68854       2.27357       1.54785       1.29360      0.939187      0.728072      0.508824      0.355527      0.209043      0.134859     0.0788983     0.0417316
  16  10 2228.5019    0.9881  0.7245 10.4067  0.0018       5.31941  0.0299   0.0263   0.0565    0.1220   0.0000       1.01642   438.6777     -0.730518       13.0547       2.38455      -2.07313      -2.33214     -0.846406      0.216852       2.00412      0.763832     -0.797048      -1.21905     -0.563374      0.714967     0.0767707     0.0208721    0.00810259     0.0130148       2.48823       3.11330       3.19888       3.12826       3.02792       2.76638       2.41226       1.98403       1.64100       1.27169      0.944514      0.646937      0.445872      0.297463      0.182039      0.111727     0.0667461     0.0354848
  16  11 2372.6925    1.3423  0.8657 10.9625 -0.0039       3.39542  0.0367   0.0342   0.0623    0.1311   0.0000      0.866923   436.4892     0.0918329       10.4209      -2.90857       1.20499      -2.01919      -1.35618      -1.75977      0.178288     -0.491979       1.67845      0.248966     -0.256436     -0.227648     -0.139555      0.260423     0.0122935    -0.0239553       2.51516       3.65801       3.47459       3.97072       3.21318       3.43074       2.63558       2.33203       1.75282       1.46364      0.999404      0.720719      0.492691      0.331308      0.204792      0.121681     0.0761889     0.0388289
  16  12 2514.9845    1.7646  0.8743 11.4679 -0.0032       4.14911  0.0354   0.0429   0.0601    0.1278   0.0000      0.882946   444.4705       3.56854       17.3563      -1.94489       2.76441       1.51839       4.47846      -1.28114     -0.330060      0.154507       2.14643      0.154912      0.279227     0.0631936    -0.0911978    -0.0500704     0.0726523    0.00313913       2.77474       3.51935       3.59534       3.54697       3.60462       3.23227       2.89303       2.23746       1.67059       1.28542       1.03557      0.736950      0.521283      0.364700      0.211610      0.133995     0.0769589     0.0404554
  16  13 2656.9845    2.2462  0.9216 12.0184 -0.0088       2.09103  0.0341   0.0559   0.0662    0.1317   0.0000      0.840078   437.8458       2.18999       11.2537      -2.37236       1.71831      -3.55535      -1.51700      -2.03883     0.0209122      -1.67094     -0.473313    -0.0842149     -0.771416     0.0411316      0.341712     -0.220521     0.0471684   -0.00110528       2.66410       3.24702       3.35753       3.39158       3.31527       3.13905       2.65919       2.12796       1.64365       1.25854      0.933419      0.706198      0.502787      0.336038      0.215579      0.127781     0.0728024     0.0390760
  16  14 2799.6490    2.8194  0.8004 12.7034 -0.0004       3.17217  0.0317   0.0720   0.0584    0.1013   0.0000      0.888517   439.3977       5.54291       9.69754       2.09032      -3.52188      0.275180       2.76764     -0.516177    -0.0360584      0.527440    -0.0604110     -0.301207     -0.314804     -0.433744      0.128137    0.00682404    -0.0345616     0.0767238       2.39960       2.90438       2.95369       3.18626       3.05791       2.73268       2.23204       1.94001       1.64482       1.21589      0.921048      0.634201      0.454527      0.293563      0.184365      0.116977     0.0649261     0.0393041
  16  15 2941.9339    3.4228  0.9292 12.9494 -0.0062       3.06783  0.0349   0.0851   0.0657    0.1314   0.0000      0.844508   439.7367       8.70676       3.21433       1.03928      -7.41680     -0.452013      -1.03145      -5.48428     -0.237778       1.52890    -0.0927398     -0.722646     -0.903770     -0.218537      0.110567     0.0303708    0.00726582     0.0571638       2.55733       3.29354       3.21742       3.57802       3.28077       3.12444       2.35894       2.20690       1.67811       1.36199      0.936760      0.692003      0.476003      0.321071      0.195525      0.123078     0.0690754     0.0420193
  16  16 3083.5987    3.9416  0.8989 13.1846 -0.0118       1.57450  0.0353   0.1020   0.0613    0.1615   0.0000      0.898544   440.9465       5.16933       5.51527      -9.51834      -3.84707      -9.22471       1.84311      -6.62781      -3.21164      -2.22133      0.589287      -1.40282     -0.771911      0.497512     -0.367078     -0.139453     0.0262523     0.0187695       2.74452       3.31091       3.57934       3.58663       3.37939       3.12362       2.70961       2.29559       1.75365       1.32507       1.01213      0.720073      0.491632      0.339247      0.213568      0.124024     0.0693221     0.0410409
  16  17 3225.0797    3.6423  1.1936 13.2623 -0.0027      0.681377  0.0442   0.0855   0.0820    0.1398   0.0000      0.889942   440.1164       12.6805       11.5003      -2.28012      0.517990      -4.66513      -6.32455      -9.58325       3.33226     -0.583953      -2.40336       1.32242      0.885643    0.00597554     0.0505444    -0.0588394      0.147837    0.00366019       2.86924       3.73816       3.81808       3.99546       3.84958       3.43669       3.01872       2.63132       2.02519       1.61724       1.12234      0.873456      0.573679      0.385198      0.240699      0.150092     0.0869358     0.0477734
  16  18 3366.5454    3.2373  1.7692 12.7499 -0.0079      0.511649  0.0567   0.0624   0.0945    0.1205   0.0000      0.426649   439.7203       8.85002       17.0758       2.26513       11.1930       4.33424       6.71953      -5.75936      -5.11448      -1.66763      -1.33493      0.391468     -0.575906      0.103982    -0.0196281    -0.0521534    -0.0843169     0.0468667       3.75339       4.79581       4.87599       5.04466       4.85045       4.50763       3.88180       3.19978       2.55147       2.00625       1.46362       1.06969      0.737817      0.483466      0.321493      0.188793      0.111749     0.0634924
  16  19 3508.2233    2.7323  2.7951 11.9757 -0.0007      0.952096  0.0696   0.0420   0.1232    0.0978   0.0000      0.248910   437.0803       8.70128       13.2763       4.02824       6.31560      -10.6071      -3.62743      -2.97419       1.09579      -4.17297     0.0448521      -1.60427      0.311448      0.228474      0.237957      0.314686      0.132093      0.184126       4.78955       5.89746       6.20765       6.38728       6.13508       5.50373       4.86719       3.96702       3.18226       2.47990       1.84641       1.31657      0.905183      0.605823      0.380591      0.235244      0.135366     0.0775045
  16  20 3650.0928    2.3248  4.2012 11.4426 -0.0003      0.544305  0.0881   0.0300   0.1570    0.0742   0.0000      0.154834   435.3619       12.2231       17.4079     -0.390888     -0.481410      0.582829       1.71205      -13.3559     -0.929970      0.201265       1.88073      -4.29418       2.27371       1.38877      0.272436     -0.531954     0.0739758     0.0481837       6.07240       7.42366       8.04562       8.02648       7.75044       7.06771       6.03682       4.95237       4.02614       3.06549       2.32943       1.61727       1.12868      0.741954      0.471900      0.292448      0.168629     0.0951894
  16  21 3791.9756    1.9456  5.6522 11.0057  0.0016      0.546237  0.1055   0.0215   0.1882    0.0573   0.0000      0.107586   445.3548       8.99490       18.1886      0.192269       9.58051      -16.4854       1.97408      -7.26120       1.65621      -4.79553      -6.38769       1.10641       1.06058      0.651350     0.0424382      0.255932      0.336055     0.0383594       6.88797       8.62207       9.16408       9.36956       8.77609       7.92471       6.97855       6.01240       4.71896       3.71018       2.74750       1.97340       1.32399      0.874742      0.563879      0.339303      0.200323      0.110613
  16  22 3934.0113    1.6329  7.6364 10.7352 -0.0011      0.394388  0.1297   0.0166   0.2426    0.0482   0.0000     0.0821470   443.4223       20.6230       16.6227      -7.26811      -15.8386      -5.57596       6.59308      -6.54579       7.99430       9.28277      -1.85227     0.0742157     -0.251528      0.765403     -0.959115      0.134007    -0.0786892     0.0514940       8.29921       10.5941       11.0372       11.3568       10.9162       9.87722       8.71919       7.20183       5.74411       4.52677       3.36316       2.38228       1.66288       1.11369      0.695479      0.422857      0.248836      0.137447
  16  23 4076.2190    1.3657 10.2869 10.5675 -0.0015      0.407624  0.1757   0.0137   0.3196    0.0428   0.0000     0.0728030   427.6078       30.5587      -10.5177      0.840937       10.5085       8.31325       15.0894     -0.627268      -2.84241      -6.01055      -1.49978       2.54407       1.65884     -0.480266      0.460781     -0.563122      0.318315     -0.341204       10.6974       13.7626       14.6060       15.0616       14.0623       12.7430       11.1006       9.39020       7.49529       5.74021       4.27435       3.07556       2.13784       1.41760      0.893372      0.547744      0.310818      0.176509
  16  24 4218.3122    1.1133 12.7399 10.5199 -0.0014      0.270819  0.2395   0.0119   0.4251    0.0392   0.0000     0.0804176   450.8114      0.777633      -17.7390      -21.5284      -7.90821       18.9375      -27.7868      -26.9288       13.8100      -3.47942      -3.54524      -2.45517       4.41966      -2.11445      0.839437      0.669759      0.107368      0.191845       13.2974       17.1483       18.3912       18.3445       17.8883       15.8746       14.2794       11.6734       9.46518       7.50075       5.48910       3.98614       2.70851       1.82699       1.16612      0.699624      0.408215      0.230062
  16  25 4360.5935    0.9611 15.6618 10.4001  0.0002      0.171486  0.3240   0.0096   0.5200    0.0347   0.0000     0.0858776   449.7108       40.0812       25.8890      -25.2457      -11.3071      -7.18161      -5.90073      -13.5354     0.0696530       1.04811      -4.54041       8.63936       3.10102      -1.69225    -0.0583548      0.483675      0.213309     -0.155824       16.6286       20.7973       22.6271       22.9366       21.7750       20.0944       17.3679       14.7512       11.7791       9.05437       6.95433       4.96227       3.44451       2.30819       1.46226      0.910159      0.522279      0.286667
  17   8 1963.3774    0.5623  0.3875  9.9576 -0.0056       10.7082  0.0237   0.0199   0.0381    0.0666   0.0000       1.80053   436.1983       5.93837       14.5269      -1.58777       1.45764       1.73797     -0.908365     -0.317064      -1.61880     -0.625535      0.168811      0.265015     0.0896806      0.352736      0.250362      0.100338    -0.0812709     0.0163613       2.01439       2.01359       2.23853       2.68133       2.48933       1.98913       1.57802       1.76927       1.39547      0.880451      0.644607      0.560224      0.427968      0.270579      0.173666      0.105401     0.0709599     0.0406000
  17   9 2113.0792    0.7788  0.5844 10.2366 -0.0018       7.40791  0.0270   0.0224   0.0464    0.0874   0.0000       1.20171   437.5258       1.11144       13.7726      -7.56363      -1.45703       1.11291      0.439272      0.415375     -0.288391       1.38739      0.464927      0.597418   -0.00645544    -0.0865361      0.275318     -0.198960    -0.0745292     0.0986797       2.36878       2.85858       2.68098       2.56457       2.80661       2.66424       2.43664       1.98491       1.58385       1.19505       1.02141      0.740007      0.536990      0.361820      0.222396      0.156812     0.0959729     0.0569202
  17  10 2260.4018    1.0602  0.7471 10.5302  0.0024       5.10349  0.0289   0.0271   0.0567    0.1117   0.0000      0.979715   439.4686       8.12572       14.0873       2.95906      -3.22591       2.48052      -2.03299      0.138942       1.42339      0.714621     -0.919931    -0.0716523      0.492919      0.847874     -0.351030    -0.0935068     0.0597638    -0.0287482       2.13584       2.70676       2.76490       2.74582       2.79990       2.43039       2.20984       1.91804       1.56880       1.26923      0.945396      0.691302      0.500282      0.329541      0.220563      0.137536     0.0813823     0.0472067
  17  11 2405.1289    1.4525  0.9517 10.6208 -0.0016       3.62929  0.0339   0.0335   0.0613    0.1674   0.0000      0.753849   433.7896       1.03113       12.9454       4.14957       2.11582      -2.26864      -3.67557      -1.79646      0.276773     -0.967390     -0.659967     -0.227490      0.936669     -0.665273      0.254823      0.192088     -0.141657    -0.0239364       2.47666       3.13057       3.33940       3.20210       3.05990       2.77280       2.55921       2.18980       1.87504       1.47293       1.09783      0.785157      0.564556      0.366340      0.244024      0.143245     0.0870475     0.0521501
  17  12 2548.2781    1.8722  0.9169 11.2974 -0.0049       4.52805  0.0344   0.0429   0.0572    0.1461   0.0000      0.777678   440.2772    0.00859753       18.5374    -0.0856300     -0.334695      -1.35843       4.34331       4.71356      0.206942     -0.890378      0.360449       1.35131     -0.956794      0.127081      0.415147     0.0315617      0.119080     0.0558594       2.36508       3.08588       3.17773       3.21322       2.88397       2.76265       2.48507       2.29704       1.80813       1.49051       1.11791      0.855114      0.555175      0.355252      0.222922      0.156049     0.0980373     0.0537298
  17  13 2691.1434    2.3660  1.0270 12.1202 -0.0038       2.78022  0.0389   0.0538   0.0669    0.1284   0.0000      0.829448   440.2804       1.90647       18.8261       5.24727       1.17109      -2.03620       1.24788      0.822128      -1.27840      0.859187      -1.94121       1.06632     -0.728221    -0.0942796      0.225809    -0.0561590    -0.0518375     -0.112134       2.78411       3.73531       3.95363       3.91807       3.65308       3.15324       2.91937       2.49045       2.10111       1.61570       1.21076      0.854877      0.604214      0.381657      0.247729      0.152446     0.0895865     0.0539299
  17  14 2834.3886    3.0950  0.8489 12.5273 -0.0002       2.29019  0.0309   0.0733   0.0570    0.1192   0.0000      0.854809   439.7104       4.11838       8.75041      -2.18269      -1.12050       2.62241      -3.98135      -1.12457       1.79060      0.177099      0.236775       1.20698      0.420515      0.363418      0.165775      0.330086    0.00952399    -0.0662096       2.23302       2.72177       2.95544       3.04615       2.82988       2.61627       2.28510       1.91487       1.65343       1.20818      0.949851      0.685484      0.472692      0.334826      0.217027      0.134586     0.0776999     0.0474590
  17  16 3119.5782    3.8859  0.8743 13.3999 -0.0077       1.34454  0.0311   0.0978   0.0605    0.1136   0.0000      0.789644   440.5117       11.4181       4.65937      -4.35564      -3.01833      -5.26487    -0.0169342      -2.37417       2.29018      0.132269      0.353665      0.737315     -0.864456      -1.18296      0.104885     -0.261417    -0.0266675     0.0733563       2.08747       2.75421       2.81155       2.81411       2.76499       2.60856       2.24730       1.92894       1.61622       1.24576      0.987814      0.724090      0.485788      0.353991      0.210318      0.145052     0.0839755     0.0493976
  17  17 3261.5888    3.6484  1.3113 13.0640 -0.0005       1.71332  0.0466   0.0781   0.0803    0.1493   0.0000      0.766583   434.0555       12.0687       19.8573       5.80100      -7.14207      -2.46014       6.74183      -5.11766      -3.13400      -3.97384     -0.461197     0.0714052     -0.551908     -0.164986     -0.266691      0.188957     -0.250080   0.000485835       2.95256       3.76798       3.83334       3.99770       3.80656       3.60317       3.21929       2.65431       2.10985       1.67489       1.27940      0.927882      0.681060      0.484293      0.313945      0.194212      0.112961     0.0666347
  17  18 3403.5219    3.2260  1.9174 12.5300 -0.0014      0.372810  0.0537   0.0588   0.0992    0.1264   0.0000      0.405028   440.2550       6.93626       5.24680      -5.69264     -0.552387      -5.73608       4.63706      -5.78719     -0.120749      -2.58163       1.32797      -2.08761     -0.110692      0.158989      0.355429      0.283186    -0.0402402   -0.00569947       3.39517       4.44612       4.51038       4.91248       4.48263       4.19942       3.62174       3.08148       2.51272       1.97833       1.51042       1.07945      0.774351      0.514603      0.351762      0.213196      0.133501     0.0777049
  17  19 3545.8166    2.6842  2.9426 12.1850 -0.0057      0.578907  0.0737   0.0415   0.1261    0.0847   0.0000      0.229315   428.4149       18.6136       12.5144       16.0374      -2.81278      -1.87072      -2.72700       4.72370       3.38993      -4.84697     -0.277405       1.04663      0.413051      -1.24838     -0.852492      0.367901     -0.104006     -0.167036       4.68187       6.27013       6.68290       6.66686       6.45233       5.89252       5.09634       4.36390       3.39531       2.67043       2.04730       1.47117       1.06475      0.732887      0.470994      0.295378      0.175205      0.102735
  17  20 3688.2157    2.1971  4.0612 11.5456 -0.0032      0.654752  0.0849   0.0290   0.1577    0.0711   0.0000      0.153900   443.0233       24.6263      -10.6131       3.54638      -8.97963      -9.79279      -5.62725      -8.22693      -3.45286      -3.62146     -0.311293       1.23824      -2.51716     0.0392607       1.13424    -0.0360549     0.0385364    -0.0593174       5.37263       6.83767       7.11202       7.55246       7.14097       6.65517       5.73072       4.81155       3.95813       3.08584       2.32922       1.75115       1.20485      0.846101      0.543739      0.350972      0.213388      0.124863
  17  21 3830.4621    1.8729  6.0328 10.9177 -0.0019      0.523767  0.1053   0.0198   0.1933    0.0567   0.0000     0.0951731   439.0208       11.3030       15.2673      -2.45338      -4.65917      -2.18791       2.99629      -6.84564      -4.53872       2.34271       2.06382      -3.10760      0.742061       1.10127      0.309593      0.405853    -0.0185390     -0.124160       6.75753       8.67515       9.20607       9.44007       9.15020       8.33949       7.14886       6.07414       4.95523       3.82670       2.90693       2.15987       1.50385       1.01470      0.673771      0.427351      0.255660      0.152781
  17  22 3973.2257    1.5711  8.8108 10.5311 -0.0009      0.425582  0.1409   0.0147   0.2546    0.0475   0.0000     0.0687460   434.5512       3.31040       22.0363      -2.81218      -11.2671      -10.1158       16.7266      -3.11872      -10.4113       1.10457       2.16558     -0.319866      -2.46662      -1.08235     0.0333162      0.300367     -0.194968      0.314198       8.47900       10.8008       11.6015       11.6173       11.3473       10.5029       9.26345       7.70302       6.29819       4.97039       3.70360       2.78158       2.00156       1.33740      0.881205      0.562552      0.337251      0.195003
  17  23 4116.0065    1.2920 10.6768 10.5384 -0.0015      0.485889  0.1828   0.0128   0.3233    0.0408   0.0000     0.0741900   419.4011       33.3299       28.3635      -26.9259       5.50561       4.43806      -3.66923      -5.71699       7.86424      -1.46797      -3.73994       4.79887       1.11530      -2.85073       1.75191     -0.920996      0.172049     0.0227761       10.4397       13.6081       14.3570       14.9724       14.2326       12.9617       11.3829       9.56950       7.88097       6.17410       4.76318       3.39838       2.41292       1.67025       1.07423      0.685912      0.413340      0.240748
  17  24 4258.0514    1.1130 14.3108 10.4772 -0.0009      0.176960  0.2652   0.0105   0.4523    0.0363   0.0000     0.0760928   450.4411       24.9431      -4.54495      -8.93845      -11.7563       3.87621      -4.72083       1.43947       8.15195      -1.18553     -0.946989     -0.966416       2.65463       1.95207     -0.213279      -1.49995      0.510527      0.675530       13.6306       17.5914       19.0683       19.1187       18.6125       17.0087       14.9625       12.6787       10.4860       8.17814       6.36256       4.63692       3.26202       2.20414       1.45109      0.929135      0.568862      0.329897
  18   8 1992.9317    0.6019  0.4906 10.0729 -0.0049       9.12499  0.0265   0.0184   0.0434    0.0727   0.0000       1.68099   438.0445     -0.191036       11.0259     0.0159099      -1.25920       3.46681      0.463585      0.163505      0.196075      -1.69690      0.980715      0.183534    0.00829852   -0.00810101     0.0882500     0.0849081     0.0229012    -0.0710159       2.29274       3.10549       3.43207       3.36999       3.14146       2.85396       2.47376       2.05756       1.73699       1.23495      0.872600      0.652781      0.517461      0.355058      0.238330      0.141661     0.0861026     0.0518600
  18   9 2143.7575    0.7861  0.6411 10.2885  0.0013       5.46842  0.0280   0.0220   0.0510    0.0890   0.0000       1.09818   439.7981      -1.05917       11.6239       2.48620     -0.580485     -0.932625     0.0657473     0.0253999       2.75954      0.287390     -0.165211      0.691284      0.438132     -0.237934      0.347320      0.138688     0.0527575    -0.0379260       2.32322       3.01680       3.08195       2.84798       2.60375       2.49676       2.32555       2.10449       1.93612       1.46453       1.18196      0.824743      0.597205      0.416375      0.261256      0.159016     0.0986731     0.0565297
  18  10 2291.7235    1.0996  0.8213 10.9045 -0.0040       5.82741  0.0335   0.0275   0.0574    0.1059   0.0000       1.00300   441.1240      0.362628       11.5381       2.35084      -2.42584      -4.46006      0.292280       3.06412      0.243970     -0.490070      0.221474     -0.619112      -1.00517   0.000307072     -0.163595      0.202895    -0.0569325     0.0210163       2.34738       2.97295       3.02236       3.03582       2.83966       2.79152       2.58101       2.10782       1.78602       1.50923       1.17386      0.841824      0.627581      0.412362      0.282975      0.179604      0.114022     0.0690285
  18  11 2436.9537    1.5357  0.8813 11.2982 -0.0034       3.30975  0.0326   0.0363   0.0604    0.1188   0.0000      0.915140   441.2406       1.64354       13.6375       1.12260       2.29010       2.12621       1.49295      -2.64373      0.355628     -0.751754    -0.0150647     -0.141067       1.81258     -0.302466     0.0805799      0.341152    0.00383258     -0.145215       2.22202       2.77543       3.09994       3.08688       2.97361       2.74228       2.36419       2.10478       1.72398       1.35596       1.07952      0.748174      0.574191      0.398903      0.267457      0.166031      0.103263     0.0621530
  18  12 2580.9437    1.9247  1.0081 11.8581 -0.0072       2.16721  0.0360   0.0441   0.0692    0.1179   0.0000      0.858758   438.1771       6.28470       15.4227       1.19716       1.63863      -1.56055      -2.25122      -2.18629      -2.09261     -0.122573      0.376801      -1.66165      -1.11716     -0.508926     -0.594428     -0.138479      0.271468     0.0594209       2.20860       2.90935       3.15787       3.15038       3.04951       2.74287       2.55038       2.15082       1.79653       1.44236       1.05950      0.833803      0.590222      0.414696      0.288447      0.180862      0.109812     0.0647064
  18  13 2724.8346    2.5926  0.9530 12.2261 -0.0007       2.24051  0.0327   0.0575   0.0621    0.1247   0.0000      0.782441   439.4684       7.88220       17.8167      -2.39294      -1.49915      -1.23181      0.923915       3.62569       1.43632      -2.81179     -0.351312    -0.0230544      0.250342      0.297684      0.280177     0.0249553    -0.0335750    -0.0547093       2.17954       2.79340       2.86157       2.81155       2.81905       2.56282       2.32725       2.12945       1.70655       1.46371       1.09490      0.822226      0.580638      0.402246      0.271024      0.172536      0.107431     0.0653235
  18  14 2868.7564    3.3360  0.7574 12.6074 -0.0038       1.29193  0.0270   0.0834   0.0543    0.1295   0.0000      0.743871   439.0656       5.05338       8.70401      -1.74013       5.63588     -0.769136       4.19660      0.834724     -0.288704      -2.21716       2.66612      0.339056     -0.523954     -0.328071     0.0325109     0.0187618    -0.0240830     0.0448586       1.94892       2.37900       2.63938       2.58111       2.51155       2.31747       2.12580       1.87736       1.47578       1.11848      0.930067      0.697492      0.452517      0.358744      0.249884      0.149141     0.0897837     0.0588877
  18  15 3012.2665    3.8008  0.8467 13.1030 -0.0005       1.85104  0.0293   0.0879   0.0559    0.1110   0.0000      0.767124   437.8870       1.09221       20.7723       3.75214      -3.63831      -4.73080    -0.0909984      -4.24846      0.233420     -0.967097     -0.333887      0.169382    -0.0900882    -0.0811505      0.206486     -0.114263    -0.0566514   -0.00178149       2.04765       2.56052       2.82337       2.85807       2.80497       2.57213       2.25830       1.91810       1.57548       1.15628      0.925382      0.719165      0.506847      0.348811      0.240723      0.159929      0.101356     0.0599052
  18  16 3154.9567    3.8978  1.0251 13.2899 -0.0067       1.21876  0.0348   0.0877   0.0681    0.1246   0.0000      0.806787   437.2949       9.46515       12.7899       6.38727      -5.31018     -0.367785       1.85589      -2.06469       4.78061       1.74044       1.77780     -0.940809       1.01419     -0.316808     -0.127926   -0.00945090     -0.114346     0.0973363       2.35850       2.85068       3.07720       3.29594       3.08458       2.85659       2.55025       2.15382       1.84278       1.39133       1.09133      0.769367      0.598268      0.434657      0.283241      0.180785      0.113632     0.0670142
  18  17 3297.4798    3.5067  1.4063 13.2399 -0.0025      0.604954  0.0466   0.0726   0.0839    0.1131   0.0000      0.663109   436.7641       11.4103       8.07148       1.62708      -2.92219      0.236180       2.91926      -5.65088      0.301698      -1.19432     -0.263657      -2.91239     -0.850001       1.10133     -0.516192     -0.581085     -0.232423     0.0707627       2.92558       3.66934       3.83956       3.98448       3.81160       3.64738       3.22334       2.71748       2.25148       1.77872       1.38095      0.993980      0.758546      0.544171      0.358459      0.235847      0.141844     0.0875660
  18  18 3440.2150    3.0348  2.0533 12.3969 -0.0012      0.789019  0.0559   0.0505   0.0992    0.1113   0.0000      0.344835   438.8986       14.7495       22.2171      -4.18344      -6.52961      -3.33676     -0.559397      -2.45332       1.39977      -1.40035      -3.12625      0.891170     -0.386040     -0.429325      0.374905      0.470570    -0.0333495    -0.0674177       3.42842       4.23346       4.36120       4.45992       4.42756       4.26340       3.81667       3.16660       2.57308       2.11679       1.65481       1.26990      0.892491      0.658819      0.414121      0.292502      0.179789      0.110629
  18  19 3583.0661    2.5286  3.5021 11.6295 -0.0009      0.985387  0.0729   0.0333   0.1370    0.0876   0.0000      0.173482   441.3778       7.83099       9.52032      -1.54431      -10.2691       5.12274      -2.41611      -3.44702       1.10312     -0.724441      -2.44481     -0.181323     -0.752168  -0.000150698      0.290367     -0.116577     -0.234531      0.186812       4.42562       5.70743       6.17270       6.32719       6.17902       5.46903       4.94638       4.17852       3.53779       2.81710       2.17513       1.61608       1.13931      0.796619      0.523333      0.343732      0.218023      0.133752
  18  20 3725.8900    2.1315  4.8192 11.1414 -0.0016      0.725282  0.0908   0.0239   0.1605    0.0678   0.0000      0.123963   437.0673       20.9951     -0.227688      -16.7097       1.21280       4.95831      0.449518      -11.2515      -3.39177       3.22961       1.88924     -0.129007     -0.889538      0.356526      -1.72010     -0.203439     0.0717185     -0.232660       5.28635       6.65127       7.21361       7.31669       7.23959       6.58955       5.78207       5.05268       4.21754       3.39038       2.57254       1.93171       1.38195       1.00424      0.665662      0.422327      0.269722      0.163292
  18  21 3868.7744    1.8233  6.6887 10.8174 -0.0009      0.497763  0.1099   0.0179   0.2055    0.0515   0.0000     0.0857607   428.3916       14.6897       1.82922      -5.92441       4.57555      -3.89268     -0.846357      -7.22890      -6.61469      0.781406      0.376474      -4.92088      0.919623       1.80585     -0.579859     -0.401368      0.336310    -0.0303762       6.25518       8.06245       8.63932       8.81178       8.73084       8.01156       7.18703       6.00675       5.11968       4.04015       3.11995       2.32821       1.70894       1.19155      0.809877      0.527871      0.320594      0.198388
  18  22 4011.6325    1.4821  8.5078 10.6514 -0.0017      0.428843  0.1419   0.0143   0.2499    0.0431   0.0000     0.0756912   442.0845       7.26988       9.79448      -26.2946      -8.95397       3.64518      -3.49036      -3.15425       4.66896      -7.43873      -3.18329      -1.44101       4.85493       1.32860       1.03741     -0.379184    -0.0625786    0.00104165       7.87638       10.2157       10.6465       11.0226       10.8248       9.89384       8.97331       7.60010       6.45880       5.14479       3.94455       3.02231       2.14270       1.50940       1.03658      0.663795      0.408644      0.248928
  18  23 4154.5674    1.2526 11.5365 10.5722 -0.0012      0.343548  0.1928   0.0120   0.3446    0.0370   0.0000     0.0692221   419.6900       1.35678       38.2749      -7.48986      0.861155      -4.17819      -3.95071      -15.8475       24.1553      -9.70116      -5.48492     -0.769764      0.847340      -2.32539      -1.11489      0.311306      0.366774     0.0723522       10.0163       12.8935       14.0843       14.1864       13.7735       12.6145       11.5027       9.89011       8.15206       6.52473       5.06869       3.79477       2.74792       1.95700       1.30919      0.861050      0.520566      0.312059
  18  24 4297.9640    1.0067 13.8166 10.5111  0.0003      0.400915  0.2634   0.0100   0.4464    0.0334   0.0000     0.0847383   437.8659       44.0285      -2.77213      -14.0838       9.30472       22.9732      -25.3263      -6.91675       20.2764      -2.18970      -5.21142      -1.23791      -1.33677      0.204379     -0.411163     -0.400256      0.382546      0.211752       12.5059       16.0437       17.6672       17.7395       17.2387       16.0172       14.2485       12.4607       10.1704       8.31399       6.44502       4.75204       3.52843       2.44669       1.66107       1.09309      0.657359      0.403034
  18  25 4440.3258    0.8410 15.4929 10.3728 -0.0030     0.0897188  0.3345   0.0083   0.5226    0.0308   0.0000     0.0914620   408.0177      -1.08198       43.5657       26.5091       1.22338      -46.1363       16.9211       17.4033      -10.1491      -12.3163      -1.99151      -1.87767       3.72312       3.70886       2.23566      0.288991      0.627502      -1.30788       15.0059       19.4509       21.2726       21.4081       21.0907       19.5330       17.0931       14.9825       12.4253       9.93507       7.81910       5.84449       4.21000       2.94489       1.99429       1.30942      0.804324      0.499739
  19   8 2021.8757    0.6404  0.5037 10.0621 -0.0065       10.5430  0.0220   0.0189   0.0436    0.0705   0.0000       1.45880   437.0887      0.450765       15.6677      -1.09354     -0.809658      -1.45233     -0.505494      -1.32265     -0.844215      0.429577      0.583829     -0.122689      0.148293    -0.0169031      0.444510      0.246636     0.0250672     0.0248726       1.59682       1.99581       2.07837       2.26671       2.04844       1.93445       1.77922       1.53867       1.35341      0.995325      0.810261      0.623524      0.461035      0.320458      0.233203      0.162639     0.0947601     0.0605257
  19   9 2173.8264    0.9020  0.6496 10.2889 -0.0008       5.93905  0.0253   0.0227   0.0471    0.0891   0.0000       1.02724   439.5958       1.62300       17.6852     -0.211714      -5.21931      -3.65448       1.25617       1.88254       1.19357      -1.79318     -0.370942      0.988589      0.669151      0.404775     -0.141586     -0.199857     0.0529658    -0.0334267       1.74879       2.26002       2.44743       2.14943       2.38627       2.27478       1.98494       1.79731       1.39930       1.14218      0.909635      0.712589      0.499439      0.364843      0.262537      0.169334      0.105875     0.0698595
  19  10 2322.4697    1.2214  0.8112 10.8246 -0.0007       5.06870  0.0287   0.0285   0.0539    0.1038   0.0000      0.877518   435.8811      0.107508       16.8001       2.33502      -6.53407      -2.16053     -0.641912      -2.86234      0.521311      -2.25012      0.340957     -0.751717      0.686941      0.159102      0.111933    -0.0281054     0.0754010    -0.0665034       1.93833       2.46729       2.51512       2.67759       2.39127       2.30125       2.09624       1.96201       1.60881       1.38595       1.04707      0.837228      0.564335      0.413593      0.276075      0.188933      0.114931     0.0708450
  19  11 2468.3252    1.6502  0.9351 11.2674  0.0022       5.34607  0.0316   0.0366   0.0611    0.1209   0.0000      0.831166   439.6875       5.22239       13.9692       1.66560     -0.323540      -4.09390      -2.18700      -1.94024      -1.48839      -3.09715     -0.352982     -0.801773     -0.283664      0.192139      0.153581     -0.111628     0.0695178      0.103691       1.94766       2.53091       2.87621       2.73175       2.79399       2.66427       2.15638       2.02371       1.60491       1.33750       1.07755      0.784549      0.581340      0.386326      0.286907      0.184101      0.119522     0.0755738
  19  12 2613.1875    2.0999  0.8884 11.9943 -0.0073       2.13487  0.0360   0.0502   0.0567    0.1210   0.0000      0.863190   436.3909       4.37039       18.5177      -2.37688     0.0382334       2.88589      -1.49877      -1.14619      0.214771      -4.30796     0.0495247      0.975807     0.0962198     -0.540978      0.601302      0.320187     -0.159666    -0.0404503       2.58648       3.35903       3.35294       3.39366       2.78546       2.66975       2.43633       2.43503       2.17035       1.94488       1.48405       1.10653      0.756671      0.535542      0.326869      0.211798      0.135002     0.0769852
  19  13 2758.0619    2.7714  0.8983 12.4153 -0.0052       2.17890  0.0376   0.0638   0.0581    0.1206   0.0000      0.749865   438.8777       4.55045       8.49016      -1.72234     -0.859296      -3.92093     -0.178439      -3.05163       1.07718      -2.38088      0.176656       1.82392     -0.663514     -0.245032    0.00144936     0.0508096     -0.231389     0.0208137       3.10361       4.22154       4.26226       3.80527       2.86317       2.49804       2.77793       2.91359       2.90397       2.48484       1.91069       1.39509      0.966072      0.610725      0.385296      0.226495      0.135535     0.0770690
  19  14 2902.6553    3.4311  0.7517 12.9442  0.0017       2.53870  0.0283   0.0797   0.0490    0.1050   0.0000      0.822429   436.8678       4.16919       13.6828      -3.32557      -3.27173      -3.78057     -0.620896     -0.532265       2.27218      -2.01896     -0.750684      0.800933     0.0323459     -0.463561     -0.172330     -0.185429     0.0239588   -0.00786295       2.28518       3.05477       3.47547       3.60934       3.41484       3.06435       2.66256       2.14866       1.73298       1.31975      0.989811      0.723107      0.516654      0.376326      0.261442      0.174554      0.104876     0.0668330
  19  15 3046.6961    3.8504  0.8873 13.1428 -0.0075       2.23849  0.0306   0.0868   0.0576    0.1198   0.0000      0.748977   442.6796       5.19349       18.5772       2.63333      -6.15916      -6.13347     -0.982830      -4.33287      -4.31475      -1.81538       1.07517     -0.483129      0.301344      0.151050      0.101612     -0.224428     -0.143331     0.0429602       1.97636       2.58114       2.66938       2.73183       2.69456       2.49078       2.40379       1.98745       1.66153       1.25319       1.06381      0.731391      0.623726      0.410761      0.307685      0.200228      0.127492     0.0771210
  19  16 3190.0438    3.9363  1.2211 13.1536 -0.0033       1.86707  0.0411   0.0786   0.0695    0.1269   0.0000      0.672052   438.6272       12.4998       13.2807      -1.02528      -1.78595      -1.51670      -1.32605      -2.47333      -1.83180      -4.79628      0.488026      0.708571     -0.545069     -0.453389      0.260045      0.283495     -0.245096     0.0635068       2.46456       3.27168       3.46042       3.53189       3.34162       3.09585       2.94173       2.40194       2.11381       1.65839       1.32044      0.982826      0.712121      0.533159      0.348146      0.231545      0.152154     0.0935380
  19  17 3333.1828    3.3999  1.6842 12.7447  0.0001       2.10473  0.0469   0.0583   0.0891    0.0950   0.0000      0.508441   440.2079       8.47249       14.7144       2.22533       2.48057      -4.33235       4.81456      -3.52292      0.877875       2.32995      -1.37658      -1.71136       1.67338      0.885272     -0.389240      0.313757      0.192714    -0.0500716       2.58639       3.48002       3.73487       3.70108       3.69074       3.27811       3.08829       2.62248       2.26414       1.82790       1.46245       1.10057      0.822992      0.571977      0.377627      0.266367      0.162535      0.105420
  19  18 3476.3406    2.8530  2.3979 12.3951 -0.0023      0.584532  0.0617   0.0439   0.1068    0.0848   0.0000      0.333742   435.0272       4.47407       16.7795     -0.828518      -1.60702       6.05013      0.838772       1.79130      0.791508      -4.76576      -1.24041      0.823656    -0.0968394     -0.909097      -1.76874      0.839620      0.215270      0.156867       3.35622       4.63651       4.69563       4.94029       4.70084       4.39302       3.97699       3.48568       2.94139       2.50879       1.91131       1.49894       1.03361      0.762274      0.502123      0.344833      0.212972      0.130876
  19  19 3619.6922    2.4292  3.7797 11.5105 -0.0009      0.771302  0.0740   0.0299   0.1435    0.0791   0.0000      0.156962   445.9690       6.91049       12.9685       2.76472      -9.56055      0.145762      -1.59181      -12.0700       1.87349      -2.64387      -1.08350     -0.897376     -0.550204     -0.718334    0.00760222      0.824016     -0.449750     -0.160631       4.20908       5.39927       5.86907       6.02198       5.91893       5.39503       4.92296       4.18712       3.55134       2.84509       2.22621       1.70618       1.24472      0.902445      0.603956      0.408946      0.267656      0.166235
  19  20 3763.0637    2.0467  5.3320 11.0905  0.0002      0.688649  0.0936   0.0217   0.1711    0.0602   0.0000      0.106313   446.1992       12.6556       17.9558       6.72015       5.66975      -5.28762       4.24256      -14.2968       1.23299       2.26849       1.31165       3.20312     -0.174001      0.300137     -0.552383     0.0146587     -0.298266     -0.116747       5.22366       6.79836       7.22540       7.51426       7.09441       6.71097       6.07247       5.36283       4.47663       3.68274       2.86238       2.23085       1.57715       1.15819      0.779518      0.528086      0.330893      0.206714
  19  21 3906.3102    1.7061  6.7641 10.8933 -0.0009      0.509485  0.1121   0.0168   0.2070    0.0470   0.0000     0.0869545   433.4448       12.5066       13.1740       10.0298      -9.02057       6.71198       5.03860      -3.35468    -0.0200465       3.58137      -1.35903      -3.27020       2.51901     -0.431824    -0.0844996     -0.712910     -0.394410     -0.160312       6.20413       8.11438       8.52413       8.75730       8.56274       8.02517       7.29303       6.25577       5.34325       4.31634       3.34235       2.58743       1.91071       1.34829      0.954642      0.620629      0.400997      0.249714
  19  22 4049.7645    1.4192  9.0169 10.6292 -0.0014      0.485769  0.1447   0.0133   0.2631    0.0406   0.0000     0.0768379   441.9250       30.4913       10.1690      -9.23639      -14.1188      -2.47208       7.33725      -8.75907       6.96230      -6.64982       7.34342      0.206776       1.26324     -0.749048   -0.00275957      0.406412      0.509505   -0.00399089       7.68476       9.92734       10.6283       11.1531       11.0132       9.95896       9.05276       7.79554       6.53003       5.42035       4.15603       3.19083       2.32944       1.66192       1.16711      0.765075      0.493300      0.306965
  19  24 4336.5613    0.9959 15.4004 10.4968 -0.0008      0.305870  0.2978   0.0091   0.4774    0.0315   0.0000     0.0775011   462.1610       6.94799       24.4131      -5.95841      -23.3501       3.05106       28.0132      -15.8757       14.8561      -10.7921      -4.67013       5.71692      -1.82640     -0.388058      -1.97485       1.93711    -0.0802908     -0.135233       12.8431       16.8580       18.3885       18.8822       18.4344       17.0985       15.5353       13.2843       11.3077       9.12074       7.26046       5.50910       4.12855       2.89695       2.01890       1.34254      0.869044      0.543950
  19  25 4479.2488    0.8313 19.0531 10.3595  0.0014   -0.00377919  0.4179   0.0073   0.5972    0.0265   0.0000     0.0910696   426.5036       25.3370      -4.13979      -38.5676      -4.46939       17.9482       9.82998      -22.4093      -19.3438       3.22490       10.6934    -0.0790464       5.98009     -0.238063      -3.75957      -1.18693     -0.540609      -1.00253       15.9541       20.7077       22.8744       23.0843       22.7292       21.3038       18.9694       16.7693       13.9843       11.6721       9.04101       7.00888       5.21004       3.64638       2.58785       1.72651       1.08253      0.681118
  20   7 1893.9756    0.4630  0.3832  9.9870 -0.0038       14.9783  0.0192   0.0161   0.0384    0.0546   0.0000       2.32178   439.7705     -0.556305       13.8509     -0.922464      -2.38905     -0.947196      0.312330     -0.828742      0.260450     -0.540138     -0.183594      0.272657      0.213969     -0.235004    -0.0727705      0.348884     -0.152658     0.0855729       1.36905       1.63461       1.85548       1.88553       1.83173       1.85327       1.52480       1.30970       1.19036      0.992784      0.752159      0.561052      0.460100      0.335692      0.205350      0.167858      0.110267     0.0615007
  20   8 2050.1452    0.6972  0.5380 10.1035 -0.0012       8.23224  0.0227   0.0192   0.0448    0.0728   0.0000       1.25295   438.9384       4.13695       14.9122      -1.04779      0.462881      -3.63921      -1.45539     -0.617550     -0.175631     -0.222282      -1.37424     -0.177233      0.116258     -0.247027     -0.173812     0.0480061    -0.0686296     0.0512402       1.52351       1.83498       2.12411       2.36669       2.00600       1.97247       1.84409       1.55991       1.30861       1.12955      0.936668      0.635083      0.532931      0.361716      0.248589      0.165135      0.111127     0.0675647
  20  10 2352.5373    1.3482  0.8790 10.7917 -0.0037       3.92133  0.0308   0.0295   0.0538    0.1167   0.0000      0.813034   440.2299       2.61744       16.6419      -4.22504      -4.15527      0.800379       2.03717     -0.910573      0.535239      -1.52477      -1.39319      0.891819     -0.359261    -0.0775719      0.276008     -0.201614    -0.0431651    -0.0291625       1.81626       2.24684       2.32092       2.54340       2.51074       2.36876       2.11448       1.76118       1.59339       1.30205       1.02568      0.768684      0.575460      0.435480      0.311785      0.211329      0.137840     0.0868645
  20  11 2499.0192    1.7430  0.9863 11.2455 -0.0080       2.23414  0.0339   0.0372   0.0610    0.1443   0.0000      0.771933   439.9799       3.65056       18.4248      -3.93516      -2.91845      -1.72617       1.48151      -1.16848       3.00305      -3.69608       1.88892      -1.06396     -0.994795      0.170306      0.763775    -0.0450085     0.0780240    -0.0115325       1.92974       2.50675       2.67907       2.69593       2.76075       2.52665       2.37309       2.03140       1.70571       1.35873       1.03628      0.843580      0.625622      0.464399      0.333748      0.225262      0.154121     0.0970200
  20  12 2644.9665    2.2822  0.8445 12.1354 -0.0048       3.52505  0.0288   0.0518   0.0537    0.1038   0.0000      0.870386   436.6823       5.02642       12.4092     -0.825012      -7.00048      -4.07309      -3.01908      -4.03679      0.796146      0.174046      -2.05745      0.375373     -0.751627    0.00333980    -0.0419233     0.0559752    -0.0284499      0.128504       1.74497       2.11093       2.42027       2.48409       2.32284       2.16444       2.07553       1.81976       1.48669       1.30016       1.05234      0.780542      0.563648      0.438651      0.295224      0.202039      0.133886     0.0850301
  20  13 2790.7699    2.7923  0.8729 12.5577 -0.0037      0.933999  0.0344   0.0620   0.0528    0.1043   0.0000      0.816422   434.5567       7.21100       10.0062       5.01807      -3.43032      -2.19047       1.71141      -2.48565      0.391854      -1.52537     -0.277705      0.184359       1.50506      0.106391     -0.212852      0.148472      0.299884   -0.00821581       2.37981       3.23051       3.30061       3.10436       2.58001       2.37467       2.22050       2.31536       2.23005       1.96676       1.58793       1.22558      0.880847      0.581361      0.373128      0.233214      0.151874     0.0910819
  20  14 2936.1322    3.5453  0.8502 12.9001 -0.0001       4.06122  0.0286   0.0782   0.0532    0.1054   0.0000      0.757728   440.8014       4.57677       9.52728      -2.73542      0.894891      -1.10925      -4.48319      -5.42211      -1.17169      -1.47869      -1.32998      0.458668     -0.629369     0.0405894      0.108711      0.164483     -0.263333     0.0756286       1.81368       2.31679       2.57003       2.62683       2.53673       2.31986       2.16709       1.83515       1.55718       1.26113      0.992502      0.772992      0.560858      0.409981      0.281635      0.193902      0.129021     0.0812638
  20  15 3080.5597    4.0049  0.9143 13.1321 -0.0006       1.22544  0.0304   0.0866   0.0575    0.1186   0.0000      0.758496   435.3640       9.85360       9.14030       1.34391      -1.77695       3.72654      -3.37032      -3.84025       2.62227      0.256944    -0.0184703      0.508989      0.284926     -0.193017      0.416086    -0.0282847      0.246500    -0.0319038       1.91058       2.67937       2.92652       3.05015       3.03339       2.68812       2.49331       2.00887       1.64662       1.29722       1.02226      0.758977      0.569860      0.422933      0.283658      0.206225      0.132100     0.0845823
  20  16 3224.5651    3.7762  1.1834 13.4866 -0.0023       1.44497  0.0417   0.0781   0.0730    0.1102   0.0000      0.788036   439.5263       7.27579       13.4223       5.89742       1.06706      -4.16181      -1.55083     -0.799876      -1.53094      -2.65189       1.69147     -0.837978     -0.493859      0.965076      0.384828      0.157052     0.0826711     0.0778698       2.42529       3.01722       3.21935       3.23428       3.09145       3.12792       2.88765       2.49450       2.05492       1.57615       1.26325       1.02777      0.744895      0.590375      0.409859      0.288724      0.181708      0.120766
  20  17 3368.3687    3.2245  1.9570 12.6528 -0.0037       1.65731  0.0522   0.0510   0.0911    0.0798   0.0000      0.383126   435.2826       6.48288       16.7157     -0.971398      -2.77725      -4.17499      0.121762     -0.260569       1.54832      -5.99058       1.15514      -1.53840     -0.450568     -0.679336      0.873540      0.236508      0.271086     0.0482029       2.77785       3.47736       3.81120       4.00274       3.82984       3.56446       3.33520       2.95223       2.45515       2.02416       1.60097       1.26347      0.928783      0.696526      0.484497      0.331478      0.230019      0.138015
  20  18 3512.1742    2.7851  2.8490 11.9252 -0.0004       1.34036  0.0630   0.0369   0.1098    0.0776   0.0000      0.227912   436.1761       12.3732       13.6938      0.226520      -8.29135      -10.2032      -5.54786      -1.61587       1.37140      -3.19854       1.46740      -1.12707      -1.06378      -1.25259    -0.0887711     -0.285438     -0.512992    -0.0337825       3.30373       4.31425       4.56016       4.81608       4.72388       4.46612       3.98349       3.42136       3.00159       2.46493       1.95287       1.53440       1.11134      0.822517      0.583388      0.395336      0.256248      0.169748
  20  19 3656.1795    2.3486  3.9204 11.4439 -0.0007       1.28367  0.0757   0.0276   0.1356    0.0696   0.0000      0.158664   438.4477       18.8896       9.79429      -2.65003       7.11923      -5.62989      -3.84880      -6.56942     -0.414046      -2.21783      -1.17681      -1.39789      0.421771       2.10933    -0.0708238      0.630177     0.0162958     0.0196516       4.09231       5.30564       5.65947       5.93309       5.66967       5.51017       4.75716       4.26953       3.63708       3.04480       2.38284       1.83992       1.38500      0.993522      0.705960      0.484698      0.317947      0.199038
  20  20 3799.6848    1.9574  5.3510 11.0556 -0.0002      0.570008  0.0925   0.0207   0.1694    0.0592   0.0000      0.109406   439.8062       11.2936       9.71505       9.73435      -2.08876      -4.03481       7.65779      -1.34748       8.44818      -3.93029      -1.05534      -1.83861       1.24271      0.469136     -0.262249      -1.15252     -0.244010      0.168608       5.07132       6.61358       6.95579       7.20520       7.00120       6.83432       6.02744       5.33313       4.48563       3.73630       2.95802       2.28413       1.74004       1.25073      0.872084      0.601412      0.397871      0.257932
  20  21 3943.4984    1.6099  8.0655 10.7122 -0.0000      0.410007  0.1250   0.0144   0.2268    0.0412   0.0000     0.0715200   440.1179       3.32508       26.0775      -11.0983      -9.18476       5.84710      -9.92689      -17.2894      0.309546      -4.32338      0.271235      -3.44462      -2.34527       2.56607       2.26322      -1.55146     -0.805209      0.283809       6.58911       8.34021       8.88357       9.39883       9.11386       8.77737       7.79952       6.90558       5.77930       4.84632       3.77403       2.95770       2.22394       1.61501       1.16589      0.792072      0.531550      0.333894
  20  22 4087.5806    1.3671 10.3469 10.5406 -0.0010      0.411791  0.1585   0.0119   0.2892    0.0366   0.0000     0.0660535   447.9571       6.67587      -6.40351       6.24171      0.367160      -14.1356       11.7876      -17.7934      -4.59062       3.83207       4.79544      -1.83245       2.75585      -1.08577      -1.09333     -0.250128      0.615949       1.04480       7.66614       10.0107       10.8626       11.1501       11.0364       10.3383       9.43384       8.38492       6.91920       5.84544       4.63259       3.63649       2.68813       1.97866       1.40388      0.944951      0.633240      0.405049
  20  23 4231.2675    1.1256 13.1720 10.4478 -0.0009      0.205928  0.2233   0.0095   0.3845    0.0332   0.0000     0.0732856   425.3383       18.1291       15.2352      -5.64101      -3.57515      -1.53573      -24.7989       6.24318       10.7968       3.25658      -2.74216      -2.89336       4.88468      -1.15270      -2.23922       1.00410       1.92551     -0.610382       9.83828       12.7568       13.7339       14.2461       14.0583       13.2025       12.0047       10.6810       8.94214       7.52806       6.03499       4.66484       3.49736       2.57617       1.79477       1.23759      0.812570      0.525277
  20  24 4374.8716    0.9472 15.8841 10.3945 -0.0017      0.165899  0.3039   0.0081   0.4839    0.0305   0.0000     0.0825950   434.3519       34.4096       7.06021     -0.620137       14.2579      -25.9610      -27.8048      -1.01879      -4.10070      -5.50289      -7.23144       1.28134       10.9356       2.09896      -1.94993      -2.76726       1.57977      0.613403       12.1085       15.8453       17.2782       17.8684       17.5235       16.6666       15.1226       13.2864       11.1492       9.17284       7.46345       5.69523       4.36112       3.17564       2.27565       1.55973       1.01427      0.654470
  21   7 1919.8913    0.4953  0.4519  9.9882 -0.0054       11.7890  0.0207   0.0147   0.0389    0.0587   0.0000       1.91562   438.2765       2.38098       16.4806      -2.23208      -2.03685       2.71345      0.148753      -1.37362      -1.38426      -1.48766     -0.285706      0.463608     -0.242867     -0.151227     -0.419259      0.181301      0.236360    -0.0772826       1.35578       1.75882       1.74715       1.87747       1.84743       1.72827       1.66326       1.45396       1.23764       1.02416      0.846751      0.672780      0.502294      0.375616      0.268100      0.176336      0.127351     0.0878883
  21   8 2077.8221    0.7298  0.5619 10.0996 -0.0040       6.83971  0.0226   0.0199   0.0442    0.0772   0.0000       1.15045   437.3896       1.71757       15.6710      -2.38281     -0.234931      0.903465      -2.73453       2.18618      0.907870      0.655918     0.0565650     -0.121428       1.07049    -0.0186901    -0.0215655     -0.260819     -0.238954      0.168267       1.67882       2.03085       2.08354       2.10885       2.23403       2.06679       1.86559       1.65449       1.36625       1.13636      0.968294      0.756194      0.585238      0.384477      0.270662      0.195451      0.142192     0.0913563
  21   9 2232.0374    1.0257  0.7581 10.5162  0.0016       5.89395  0.0268   0.0234   0.0484    0.0996   0.0000      0.917067   437.8895      0.432036       11.0494       3.18219       1.96378       1.07110      -1.55989      -2.60944       2.75416     -0.967839      0.516016    -0.0469259      0.320120      0.290493      0.125152     -0.113466     -0.108772     0.0273189       1.64650       2.12991       2.17178       2.43659       2.30863       2.21933       2.04047       1.79355       1.56440       1.22911       1.01802      0.732472      0.584766      0.451323      0.338037      0.228312      0.156333      0.104364
  21  10 2382.0482    1.3514  0.8585 11.0405 -0.0022       3.92138  0.0293   0.0291   0.0520    0.1008   0.0000      0.796973   437.7114       1.38917       13.5471       3.77294     -0.317289      -2.04957      0.589163      0.799623      0.586762     -0.966857    -0.0584801     -0.106606      0.286304     -0.215728     -0.215545     -0.210104    -0.0145056    -0.0431504       1.65646       2.10966       2.23176       2.33458       2.24714       2.24564       2.08194       1.79075       1.55097       1.22345       1.01813      0.781324      0.630397      0.452446      0.346935      0.232518      0.162163      0.104921
  21  11 2529.4574    1.8270  1.0166 11.5004 -0.0067       4.17171  0.0331   0.0382   0.0629    0.1153   0.0000      0.751678   438.9632       1.48296       16.1560       1.22549     -0.179845       1.56561       2.04328      -4.66242     -0.872118      -3.18661      0.830352       1.85925      0.249692      0.538373     0.0728555     -0.150090     0.0964242     0.0282038       1.88110       2.57658       2.88851       3.06757       2.99711       2.67412       2.52547       2.10303       1.71536       1.43637       1.12056      0.870069      0.661324      0.483742      0.343712      0.229339      0.163126      0.105503
  21  12 2676.3463    2.3592  0.9322 12.2725 -0.0027       3.74729  0.0324   0.0508   0.0590    0.1056   0.0000      0.805927   439.7342       4.63267       12.3814       2.05385      -2.71394       5.38757      -3.99819      -3.55354      0.540694       1.44519     -0.494809     -0.672005     -0.692742      0.425006     0.0124672     -0.145353    -0.0980402     -0.226562       1.80758       2.36839       2.47040       2.60434       2.39414       2.44792       2.21449       1.98283       1.79536       1.33180       1.08702      0.836838      0.655649      0.508089      0.376461      0.266299      0.175911      0.123296
  21  13 2823.1058    3.0381  0.8761 12.5414 -0.0007       3.76893  0.0274   0.0664   0.0566    0.1141   0.0000      0.766169   436.9583       6.88152       13.1489       1.80963      -2.79945      -4.68567       4.02304      -1.68630      -1.76738      -1.06087       1.93820       1.11837     -0.139349     -0.695022     -0.335415    -0.0615602    -0.0176678     -0.125153       1.64403       2.16242       2.21336       2.18127       2.17878       1.99546       1.97569       1.78947       1.58043       1.27970       1.00929      0.786447      0.590331      0.474350      0.344978      0.250515      0.163519      0.102157
  21  14 2969.0115    3.6383  0.8835 13.0268 -0.0047       1.95757  0.0291   0.0769   0.0531    0.1119   0.0000      0.731154   439.4906       9.48841       11.9017      0.183817       2.44189      -1.22118      -2.61943      -3.59226       1.16563      -3.61676    -0.0330565      -1.14855     -0.196832     -0.840379     -0.260753     -0.189459     0.0170490     0.0156140       1.71866       2.21546       2.41791       2.57496       2.50871       2.35855       2.08137       1.92260       1.59306       1.23672      0.991885      0.796769      0.599078      0.442245      0.322882      0.233436      0.152772      0.105488
  21  15 3114.0785    3.8995  0.9970 13.2256 -0.0038       2.02304  0.0314   0.0815   0.0604    0.1204   0.0000      0.800632   438.7811       10.0409       11.8043       1.90195      -2.49045      -3.69273      -1.94284      0.882662      0.896571      -1.76570     0.0730839      -2.09814      -1.27673     0.0848253     0.0106220      0.116838    -0.0193649      0.243560       1.77001       2.20634       2.39279       2.39183       2.32834       2.28997       2.15508       1.95951       1.65524       1.34638       1.04306      0.818100      0.639568      0.496371      0.371599      0.268156      0.180925      0.120219
  21  16 3258.6751    3.6821  1.3118 13.1050 -0.0001      0.393749  0.0401   0.0680   0.0703    0.1109   0.0000      0.642611   441.6875       3.50053       9.30281      0.136812      -1.43038     0.0168040     0.0139256      -1.71494       1.47144      -1.03422     -0.152034    -0.0641784       1.29482      0.948461     -0.331515     0.0713602     0.0985207     0.0917283       2.17032       2.67183       2.86839       3.07964       2.99668       2.89792       2.60368       2.23505       1.96005       1.59194       1.26273       1.01862      0.773368      0.566408      0.414913      0.290679      0.195272      0.132286
  21  17 3403.0845    3.1745  1.9545 12.6498  0.0002       1.14464  0.0514   0.0481   0.0882    0.0753   0.0000      0.349619   438.1863       10.6967       13.4701     -0.760608      -3.97123      -6.52559      -1.40750      -2.18229      0.945814      -1.63683      0.785899       1.11348     -0.332347     -0.817906      0.336463    0.00122552     0.0879148     -0.113961       2.65323       3.42549       3.70261       3.84348       3.69286       3.49571       3.26377       2.88161       2.45513       2.01482       1.62953       1.27514      0.971032      0.729162      0.515650      0.353517      0.250440      0.164478
  21  18 3547.4353    2.5513  3.0311 12.1252 -0.0000       1.11966  0.0652   0.0331   0.1190    0.0583   0.0000      0.218992   436.7728       6.85003       18.5072      -8.62822      -10.3625       1.29090      -3.48196      0.876817       4.61835      -6.03878       1.02024       2.11618     -0.781092     -0.935337       1.20714      0.720414     -0.376943     -0.106498       3.36069       4.51402       4.72256       4.82631       4.87701       4.45238       4.14734       3.63904       3.18953       2.73882       2.19450       1.71772       1.28276      0.965179      0.673012      0.484495      0.316389      0.209544
  21  19 3691.9624    2.2073  4.3548 11.4761  0.0021      0.947285  0.0812   0.0248   0.1429    0.0576   0.0000      0.140948   440.8109       10.5269       8.97589       7.73860       6.22513      -2.18255      -3.46481      -5.70007       7.83240      -1.35278      -1.93906       1.17235      -1.28908      0.438934      0.982127      0.420370     -0.273379     -0.337216       4.13944       5.29825       5.62216       5.94745       5.84706       5.54449       5.00760       4.50684       3.90750       3.15911       2.58578       2.01171       1.55541       1.13925      0.827058      0.586947      0.389202      0.257162
  21  20 3836.3198    1.8505  5.9675 11.0875 -0.0018      0.686611  0.1003   0.0184   0.1787    0.0482   0.0000      0.100172   439.5712       13.2656     -0.340670      0.460746       9.40347      -4.15980      -7.18486      -3.48389       8.80191      -6.22979     -0.157958      0.711422       1.39116     -0.245272     -0.683014       1.52048      -1.22262     0.0401350       5.12358       6.45784       7.12901       7.35650       7.13577       6.78459       6.27085       5.44983       4.89951       3.94592       3.23767       2.54689       1.92455       1.44236       1.02243      0.726797      0.488825      0.317186
  21  21 3980.4357    1.5555  8.8249 10.6506 -0.0002      0.347032  0.1328   0.0133   0.2390    0.0392   0.0000     0.0705965   440.4850       21.3503       27.5344       19.7573      -11.2703      -14.3304      -16.0419      -5.10213       3.67768      -7.03404       3.96992      -2.45646      0.425115       1.00628     -0.790394       1.38732     -0.416012     -0.333733       6.49977       8.44876       9.09131       9.49318       9.33336       8.86061       8.16084       7.15129       6.06190       5.06124       4.12933       3.18660       2.45933       1.80121       1.31641      0.925966      0.617856      0.411501
  21  22 4124.5712    1.3131 11.1141 10.5861 -0.0011      0.197163  0.1706   0.0109   0.3043    0.0330   0.0000     0.0657109   444.8039      -9.31063       15.6227       1.67439       10.3163      -10.6088      -11.5635      -11.6662      -1.96277      -12.0235     -0.168200      -1.18046       3.23930      -1.48027   0.000943352     0.0768736     -0.628257     -0.339714       7.66821       10.0829       10.7887       11.4168       11.2443       10.5919       9.62237       8.55524       7.40398       6.16573       5.08133       3.91496       3.01055       2.22332       1.60437       1.11307      0.744354      0.495139
  21  23 4269.0112    1.0963 14.1456 10.4708  0.0000      0.144960  0.2405   0.0088   0.4031    0.0310   0.0000     0.0689412   440.8223       10.3107       17.8081      -5.33165      -4.33682       2.56530      -2.84393      -25.9268      -9.90951       2.45097       11.3232      -5.33167     -0.606767       1.29035       2.96099     -0.874378      0.282624      0.111966       9.77769       12.7958       13.9575       14.5013       14.2844       13.5488       12.3810       10.9752       9.58128       7.88517       6.44107       5.09388       3.93854       2.85987       2.09753       1.43219      0.971411      0.650881
  21  24 4413.2664    0.9011 16.4709 10.3999  0.0010      0.248157  0.3225   0.0077   0.4955    0.0282   0.0000     0.0817983   432.3906       30.9751       7.98721      -13.3892      0.662810       4.81839       13.2443      -18.2519      -6.46327      -5.24300     -0.889786      -3.18439      -7.53217       1.28737       1.27405      -1.06152      -1.76235       1.16324       12.0838       15.8230       17.4490       17.6452       17.7811       16.8419       15.1292       13.7590       11.7680       9.88213       8.03928       6.36201       4.91922       3.58803       2.57365       1.81797       1.20106      0.796526
  22   6 1781.5695    0.3725  0.2913  9.9756 -0.0060       14.9295  0.0169   0.0135   0.0311    0.0432   0.0000       3.34580   439.9391      -2.81862       18.5240       2.65888     -0.374387     -0.404799      0.457330       1.13823      -1.09112     -0.704862     -0.447611      0.486852      0.320907     -0.105789     0.0728831    -0.0184182     0.0426695    -0.0169622       1.07056       1.25279       1.56334       1.40896       1.48485       1.51245       1.30930       1.23046       1.02222      0.856496      0.839517      0.576161      0.434963      0.373668      0.238407      0.162103      0.124522     0.0823878
  22   7 1945.1239    0.5463  0.5240  9.8617 -0.0022       10.9081  0.0204   0.0148   0.0446    0.0634   0.0000       1.58815   437.1207      -1.45378       17.2982      -1.63075      -1.79833      -1.54231     -0.837198     -0.779163     -0.929233     -0.441007      0.775368      0.256983    -0.0772299     -0.158388     -0.320105     -0.144346      0.171182    -0.0319858       1.25197       1.48450       1.66048       1.69682       1.74331       1.64207       1.53210       1.39334       1.16041      0.983215      0.771327      0.618175      0.520828      0.372204      0.267289      0.193956      0.142061     0.0913735
  22   8 2104.7852    0.7796  0.6179 10.1531 -0.0054       6.41689  0.0226   0.0194   0.0441    0.0831   0.0000       1.06074   436.9684       2.69937       17.4953      0.420085      -3.72938       1.58032       3.19969     -0.427035    -0.0997388     -0.262552    -0.0123257       1.39140      -1.36908      0.222590     -0.316967     -0.362318     0.0696615    -0.0353018       1.36767       1.68355       1.77419       1.89237       1.94399       1.82348       1.67930       1.43746       1.36481       1.06300      0.842945      0.667162      0.531832      0.414480      0.309796      0.222112      0.148215      0.101591
  22   9 2260.0743    1.0404  0.8451 10.6062 -0.0049       5.06478  0.0284   0.0228   0.0548    0.1001   0.0000      0.933336   439.2235       1.35844       12.1220      0.864413     -0.331111      -1.95299      -3.22086       2.33447     -0.804268      0.265146      0.540667      -1.84763     -0.567792      0.602148     -0.164576     -0.209051     -0.148798     0.0629824       1.59772       1.98850       2.13225       2.33680       2.23091       2.13509       1.99820       1.72786       1.52669       1.28815       1.04546      0.822651      0.631494      0.487005      0.355926      0.248327      0.183221      0.113783
  22  10 2410.9289    1.4885  0.9636 10.8624 -0.0010       2.31731  0.0296   0.0305   0.0571    0.1329   0.0000      0.728267   435.7348     -0.691283       15.1861      0.135623      -1.15044      -1.25989      0.698713      -2.33590      0.857085      0.522908     -0.961897     -0.668303      0.144770     -0.351392     -0.415989     -0.347853     -0.173391    -0.0785543       1.64205       2.13471       2.29880       2.28348       2.26452       2.10906       1.92164       1.79541       1.61510       1.36039       1.15845      0.892728      0.726647      0.503728      0.372223      0.261460      0.181140      0.117773
  22  11 2559.3846    2.0253  0.9531 11.5993  0.0003       3.13744  0.0304   0.0407   0.0548    0.1127   0.0000      0.749143   438.4128      -2.67288       19.5446      -3.40696    -0.0994388       2.37263      -2.94121     -0.209531      0.722775      -4.04045     -0.738166      0.395766      0.383109     -0.459936      0.129223      0.134201    0.00738280     0.0991960       1.68039       2.15402       2.41589       2.45657       2.48992       2.30879       2.19075       1.83784       1.59625       1.32574       1.01402      0.834029      0.643397      0.479435      0.352588      0.252491      0.175820      0.118313
  22  12 2707.2135    2.4777  0.8773 12.2911 -0.0015       1.93432  0.0284   0.0526   0.0528    0.1056   0.0000      0.757023   436.2557      0.804731       15.0675       5.30761      -1.27925      -3.44566      0.792799      -2.98243       2.99665      -1.21481      0.996752    -0.0518426       1.05273    -0.0216630      0.277508     -0.220283     -0.114674     0.0308705       1.58549       2.12639       2.31351       2.43690       2.29342       2.30943       2.04546       1.82395       1.53019       1.28876       1.06632      0.821136      0.665314      0.471454      0.344698      0.241783      0.166548      0.115341
  22  13 2854.8736    3.1368  0.8775 12.8327 -0.0016       2.36655  0.0281   0.0670   0.0548    0.0983   0.0000      0.843950   437.6790       3.87795       16.8376      -5.01046      -3.57610      -2.37085       2.18365    -0.0609642       3.99657     0.0404015      0.584010      0.339544     -0.474031     0.0327612     0.0885782     0.0171173     0.0211648    -0.0831065       1.53221       1.99812       2.07809       2.17931       2.12255       2.10458       1.88281       1.60528       1.53507       1.21479       1.06338      0.788820      0.646159      0.472577      0.343525      0.235066      0.166659      0.111565
  22  14 3001.4920    3.6813  0.9300 13.0589 -0.0009       1.65710  0.0298   0.0766   0.0538    0.1074   0.0000      0.754207   437.4886       7.45453       17.2447      0.703945     -0.180061      -1.36007       2.96851     -0.509097      0.263539      -2.17348      0.467746     -0.408093     -0.597674      0.112392      0.816999      0.233759     -0.232847      0.140559       1.62310       2.08974       2.21393       2.22715       2.13431       2.09851       1.96849       1.82718       1.58742       1.28250       1.08444      0.838263      0.634846      0.515461      0.373665      0.267231      0.175750      0.122714
  22  15 3147.1385    3.8660  1.0368 13.1012 -0.0029       1.09270  0.0313   0.0772   0.0603    0.1249   0.0000      0.726165   436.6836       2.86029       18.8439       1.16229     -0.199641      -1.27941       1.33111      -5.64762      0.492255     -0.730758      -1.79869      0.686974      0.555218     -0.199068      0.395526     0.0934415      0.228584    0.00328835       1.76113       2.24112       2.34921       2.46649       2.39796       2.13098       2.06387       1.82478       1.74021       1.44438       1.21432      0.986211      0.758437      0.564098      0.403984      0.264832      0.179532      0.129199
  22  16 3292.3389    3.4628  1.4852 13.1267 -0.0013      0.203153  0.0423   0.0605   0.0772    0.0865   0.0000      0.545087   437.4928       7.47185       14.2708      -4.15036      0.488916      -4.65783     -0.480130      -2.23055     -0.302540     -0.118657      -2.24874       1.14489     0.0344212      0.177798      0.194143     0.0178316      0.244429    -0.0367903       2.15299       2.86854       2.93537       3.14318       3.10697       3.04034       2.71193       2.40985       2.07289       1.73470       1.45753       1.15246      0.888531      0.661217      0.463540      0.339030      0.233894      0.155674
  22  17 3437.4848    2.9714  2.1109 12.5103 -0.0015       1.00912  0.0520   0.0421   0.0913    0.0692   0.0000      0.310819   435.4974       2.71987       5.41421       1.73326     -0.765871      -4.55384     -0.627138      -2.50856      -1.19476      -3.22716      0.420945     0.0222828      0.133646     -0.557758      0.611075      0.167082     -0.191121     -0.293298       2.59004       3.31288       3.71222       3.76675       3.70473       3.65656       3.14872       2.91962       2.52672       2.08656       1.70430       1.37267       1.03741      0.802354      0.571600      0.416495      0.280076      0.187035
  22  18 3582.5128    2.5440  3.2527 11.9335 -0.0018      0.985836  0.0657   0.0300   0.1162    0.0544   0.0000      0.193111   441.8598       1.56979       22.9826       4.63067      -6.25025      -8.12685       1.16667      -7.22007      -4.21604       2.75518       1.77148      -3.10634       1.99418   -0.00827555      -1.03834     -0.152995      0.593666  -0.000172950       3.12725       4.15247       4.47158       4.67467       4.66558       4.29262       4.01685       3.57840       3.10802       2.67671       2.20724       1.71625       1.32535       1.00430      0.745553      0.510504      0.352830      0.235468
  22  19 3727.4751    2.0949  4.7317 11.3860 -0.0020      0.792605  0.0829   0.0216   0.1483    0.0489   0.0000      0.123118   431.5527       16.4721       24.3466      -6.71012      -8.42207      -11.0373       1.34921      -2.68652       12.6339      -10.2749     -0.978257     -0.876868      0.831119      0.230383      0.686434     0.0684578     0.0404228    0.00209688       3.97232       5.16445       5.63652       5.76625       5.83548       5.49208       5.07398       4.48173       3.95662       3.28214       2.76008       2.14547       1.68620       1.24868      0.916168      0.655155      0.454223      0.301365
  22  20 3872.3371    1.7573  6.7451 10.9652  0.0003      0.624599  0.1071   0.0162   0.1895    0.0416   0.0000     0.0868076   435.3543       8.74391       5.34223       9.60610       2.15722      -11.3917       14.7571      -20.3128      0.325674       4.41612       4.56047      -3.22270       1.56388      0.630591       2.34586     -0.261861    -0.0716966      0.556790       4.98964       6.45749       6.94012       7.22810       7.19918       6.84330       6.32796       5.72859       4.94707       4.17146       3.44193       2.79135       2.12933       1.58795       1.17988      0.844504      0.573543      0.387206
  22  22 4161.2543    1.2483 11.6372 10.5958 -0.0013     0.0664918  0.1857   0.0102   0.3186    0.0319   0.0000     0.0705668   431.3878       15.1513       1.25506      -20.9873      -17.5256       2.70028      -5.46219      0.899810       4.52434      -12.3510       2.96647     -0.397050      0.251840      -3.51013     -0.308731     -0.131943      -1.82169      0.602765       7.78508       10.1900       11.0244       11.4668       11.4124       10.8854       10.2581       9.13236       7.85289       6.50706       5.40616       4.29475       3.34620       2.53895       1.88710       1.33404      0.913282      0.628524
  22  24 4451.3080    0.8472 17.4500 10.3960  0.0000      0.156651  0.3569   0.0072   0.5187    0.0261   0.0000     0.0806407   456.1492       23.6850       67.9865      -8.16934      -28.7694       1.92558      -15.5493       12.0023     -0.537418     -0.757649       14.8349      -6.05888     -0.945156      -2.48565       2.61201      0.842331       4.63245     -0.420472       12.2268       15.9673       17.4336       18.4510       18.0257       17.4357       15.9143       14.1064       12.5483       10.5150       8.69754       6.81308       5.36375       4.05061       2.98962       2.13045       1.45313      0.964054
  23   4 1449.6847    0.1452  0.0811 10.0068 -0.0455      -5.38988  0.0208   0.0165   0.0214    0.0286   0.0000       29.6157   438.5597     -0.685199       19.8320     -0.203403      -1.74293      0.375882       2.44688     -0.169430      -1.78206     -0.367806     -0.239204     -0.191470     0.0338826     0.0449999    -0.0616000      0.333338      0.175584     0.0304060       1.41596       1.74712       1.55956       1.46977       2.07984       1.99780       2.04146       1.74583       1.47236       1.00689      0.797120      0.677137      0.622599      0.400911      0.393689      0.245484      0.176451      0.161083
  23   7 1969.7108    0.5696  0.4957 10.0524 -0.0055       9.97747  0.0214   0.0163   0.0388    0.0595   0.0000       1.49938   440.2058      0.718341       19.4606     -0.510566      -3.37205     -0.451202      -1.97507      -3.25677      0.864200      -1.46453      0.958468      0.493660     -0.240647      0.527003    -0.0162715      0.367608      0.129231     0.0394103       1.23726       1.45876       1.77598       1.86132       1.75820       1.72238       1.60508       1.36338       1.22055       1.11152      0.843172      0.678536      0.553447      0.397342      0.305901      0.240493      0.152270      0.100205
  23   8 2131.2288    0.7898  0.6351 10.2172 -0.0058       9.05808  0.0222   0.0186   0.0445    0.0773   0.0000       1.14364   437.4976       1.83900       16.1126    -0.0930834      -1.99078      -3.04891       3.10905     -0.808710      0.395663     0.0449090     -0.174017       1.15281     -0.797428    -0.0569647    -0.0481031     -0.170125      0.264372     0.0471547       1.32417       1.62298       1.80602       1.99218       1.96921       1.88125       1.60617       1.44882       1.27850       1.10031      0.882385      0.692530      0.548013      0.436810      0.301085      0.210723      0.155503      0.106148
  23  10 2439.2711    1.5551  0.8965 11.4193 -0.0023       3.94635  0.0304   0.0330   0.0526    0.1026   0.0000      0.837693   440.6287       3.43339       13.3436       3.54153      -1.22879      -1.35346      0.906577      -1.41459      0.671158      0.714228       1.33496      0.781194      0.376197       1.05768      0.242927      0.237700      0.136876    -0.0420395       1.66414       2.15293       2.35620       2.50759       2.50518       2.36612       2.11066       1.90124       1.59791       1.35972       1.16012      0.868254      0.715312      0.517010      0.386622      0.285126      0.189950      0.135998
  23  11 2588.7046    2.0904  0.9679 11.8270 -0.0021       2.38055  0.0289   0.0412   0.0566    0.1073   0.0000      0.756647   438.5973      0.854882       11.8686      0.876724     -0.363005      -3.43061      -1.18273      -2.38819       1.01810      -1.31816     -0.743681      0.180984      0.346301    -0.0660712     -0.796933      0.579021      0.366489     -0.161564       1.44237       1.87235       1.98912       2.16441       2.05678       2.05987       1.90671       1.65640       1.46048       1.23390       1.06327      0.827719      0.653540      0.502532      0.366734      0.271869      0.186771      0.132378
  23  12 2737.7006    2.6721  0.8549 12.2373 -0.0025       1.34952  0.0259   0.0546   0.0497    0.1098   0.0000      0.666407   438.2794      0.657003       15.5070       2.28689      -4.21053     -0.379862     -0.291928     -0.173771      0.255631     -0.672466      0.818660     -0.484123     -0.306795    -0.0680577      0.254422      0.150690      0.288997     0.0824085       1.40424       1.75145       1.92569       1.95719       1.92495       1.93129       1.74635       1.58121       1.39478       1.19531      0.931134      0.808191      0.644843      0.476567      0.341388      0.265443      0.183757      0.121981
  23  13 2886.2425    3.2354  0.8568 12.8586 -0.0028       3.41839  0.0266   0.0679   0.0525    0.1003   0.0000      0.746945   435.0549       5.15884       14.4984       1.28274      -6.47933      -3.39256       1.39035      -1.27555       2.27108      -3.54779     -0.835331      0.204661     -0.110633     0.0845360     -0.109486      0.344651     0.0985923      0.163398       1.45398       2.07402       2.18646       2.36201       2.34476       2.20704       2.00958       1.75396       1.50789       1.31245       1.02552      0.798447      0.631580      0.478541      0.358233      0.245500      0.181593      0.121609
  23  14 3033.5366    3.8688  0.9297 13.1858 -0.0054      0.677642  0.0302   0.0787   0.0519    0.1147   0.0000      0.712263   437.6913       5.05870       15.6709     -0.180589      0.662338      -3.59432       2.79002      -2.43425     -0.733153     -0.375925      0.844014     -0.142422      0.402667      -1.47195     0.0240313     -0.413898     0.0372686     -0.170090       1.53217       2.24146       2.19972       2.35382       2.11231       2.20454       2.04143       1.96143       1.74306       1.38884       1.14279      0.878660      0.706421      0.568100      0.405951      0.307823      0.223493      0.162386
  23  15 3179.8365    3.8163  1.1432 13.3768 -0.0007       1.16252  0.0364   0.0734   0.0654    0.1063   0.0000      0.695860   437.3211       5.45102       15.2552       1.36993      0.468683      -3.50516      -6.61056      -3.61264       1.09729      -2.49288     -0.735374      -1.32703      0.481756     0.0343194     -0.454175     -0.223620      0.228309    -0.0858999       1.77258       2.44478       2.47482       2.64359       2.69113       2.51648       2.45123       2.13440       1.83457       1.49780       1.21155      0.998548      0.771869      0.601263      0.440474      0.314407      0.229885      0.155919
  23  16 3325.7402    3.4591  1.5132 13.0968 -0.0011       1.19974  0.0425   0.0588   0.0755    0.0829   0.0000      0.501269   439.3040       7.01534       14.7656       4.76410      -7.01271      -5.25125      -1.84261      -3.96675      -2.31181      -4.42272      -1.03413      -2.81497      -1.29731     -0.578821      0.359535      0.682521    -0.0751384      0.231354       2.06416       2.65052       2.83665       2.96342       2.97567       2.88734       2.76165       2.33400       2.10163       1.76280       1.40437       1.13777      0.914991      0.701459      0.516248      0.382320      0.275302      0.186568
  23  17 3471.5446    2.9131  2.4233 12.4531 -0.0059       1.28475  0.0536   0.0387   0.0982    0.0587   0.0000      0.287577   439.3223       8.54821       17.9746      -6.46256      -3.61007     -0.494376       3.76206       2.57834       3.46111      -2.18319       1.36070      -1.45955     -0.821968     -0.202603      -1.13769     -0.828604     -0.688025      0.187888       2.60367       3.33691       3.53498       3.58036       3.54804       3.48130       3.33197       3.02893       2.58243       2.16493       1.80275       1.49807       1.16945      0.885392      0.664047      0.484746      0.347848      0.238639
  23  18 3617.1483    2.4382  3.5866 11.7659 -0.0004      0.867186  0.0674   0.0265   0.1194    0.0491   0.0000      0.163037   436.9220       15.3222       13.9755       7.53567       3.84728      -8.62599       2.96251      -3.22510      -2.03535      0.656937      -2.81013      0.403076     0.0637711      0.664857      0.598808     0.0866418      0.385916    -0.0238702       3.26585       4.24753       4.40104       4.80601       4.75858       4.61741       4.24488       3.63336       3.26448       2.79192       2.33047       1.84104       1.42936       1.09266      0.816450      0.593131      0.409546      0.288881
  23  19 3762.7225    1.9934  5.1161 11.3179 -0.0003      0.867474  0.0846   0.0195   0.1549    0.0438   0.0000      0.112216   432.8231       21.7824       15.0080       5.15807       7.68908      -12.3270      -5.76597      -2.19671      0.911644      -3.12416      0.182121      -5.31064     -0.199038       1.36076      0.572037      -1.68239      0.514990      0.590338       3.89092       5.03755       5.48765       5.75765       5.70594       5.59382       5.07998       4.55479       3.95171       3.45822       2.80397       2.25927       1.80271       1.34350       1.01218      0.727712      0.524977      0.352912
  23  20 3907.8977    1.6680  7.2590 10.8710 -0.0011      0.605950  0.1091   0.0146   0.1993    0.0393   0.0000     0.0800018   439.5749       5.84173       26.6697       7.58275       1.26521      -2.91630      -10.6650      -15.7915      -5.30699      -3.18561       2.47773      -7.40798     -0.376919      0.253440      0.268871     -0.481036       1.56022      0.479404       4.94229       6.53588       6.89673       7.39393       7.32580       7.14719       6.55790       5.85376       5.06335       4.37221       3.61509       2.93391       2.28571       1.72141       1.30369      0.930434      0.653965      0.449828
  23  21 4053.2863    1.4162  9.9859 10.6550 -0.0008      0.403694  0.1456   0.0115   0.2623    0.0335   0.0000     0.0658048   433.2480      0.817097       7.61654       3.92985      -8.68020      -4.99355      -6.00509      -3.74088       9.60278      0.748269     -0.733545     0.0408539     -0.681766      -2.19626      0.476135      -1.84383      0.906622     0.0943320       6.28261       8.19834       8.96636       9.33677       9.26566       8.93398       8.27138       7.51269       6.55777       5.57551       4.62800       3.69219       2.92140       2.23840       1.67070       1.21846      0.849025      0.593598
  23  22 4198.2800    1.1443 11.5158 10.6363 -0.0025      0.334050  0.1928   0.0098   0.3302    0.0301   0.0000     0.0773374   438.3602       12.5123       3.36134       17.8158     -0.823713      -7.97974       4.15677      -22.5594     -0.599601      -8.13926      -3.42282       2.09595       5.47133       2.21531       1.70705      0.143454     -0.450099     -0.832255       7.81261       10.2674       11.1854       11.8055       11.7228       11.2572       10.5860       9.37646       8.10517       6.85799       5.65608       4.50038       3.61274       2.72503       2.05554       1.50190       1.04953      0.733833
  23  23 4343.2405    0.9617 14.4213 10.4633 -0.0020      0.170235  0.2619   0.0077   0.4191    0.0277   0.0000     0.0835332   441.3494       8.31489       44.3627       14.4917       21.4656       10.4223      -3.02566       15.4014       13.5625      -6.07028      -3.39500      0.459135      -1.11992       3.60344     -0.923330      0.114787    -0.0524178       2.00132       9.31273       12.3703       13.4622       14.3244       14.0107       13.6864       12.4575       11.3037       9.86608       8.49965       6.91602       5.74772       4.38584       3.42567       2.52626       1.82753       1.27009      0.873355
  24   7 1993.6317    0.6063  0.4911 10.0498 -0.0024       7.94036  0.0181   0.0168   0.0406    0.0594   0.0000       1.44149   439.2111      -1.25041       17.6882       2.58787      -2.64774      -2.24898      0.907053      -1.95969      0.827671      -1.67509      0.754257     0.0490969     -0.213815      0.370848     -0.544733     -0.388381     0.0473878      0.214911       1.02421       1.24436       1.36906       1.42114       1.50847       1.39513       1.32926       1.21525       1.08323      0.920162      0.746570      0.568657      0.480102      0.374394      0.285126      0.215122      0.163455      0.114131
  24   8 2156.9017    0.8273  0.7379 10.2076 -0.0026       9.38654  0.0288   0.0178   0.0480    0.0822   0.0000       1.17947   439.8107       2.46741       16.4549      0.260026      -3.58832      -3.54393       4.57139      -2.49160      -1.64469     -0.829158       1.79249      0.161486     -0.422919      0.360272      0.481301     0.0636252      0.143962     0.0849068       1.60852       2.28029       2.54789       2.76159       2.75056       2.61972       2.37261       2.07197       1.63916       1.37947       1.02888      0.858046      0.635347      0.472809      0.368935      0.271359      0.198343      0.136116
  24   9 2314.4202    1.2050  0.9425 10.8430 -0.0037       5.10278  0.0306   0.0242   0.0532    0.0994   0.0000      0.842829   439.7244      0.598258       14.4192       2.29608      -2.77959      0.657975       1.08530      -2.86715     -0.328470       1.26358       1.31097     -0.240140     -0.556427      0.382798      0.171228     -0.367863    -0.0545348     0.0464138       1.50760       2.04046       2.04695       2.30605       2.12724       2.18117       2.02704       1.81858       1.55094       1.31768       1.17416      0.964137      0.751160      0.556222      0.428783      0.306703      0.227737      0.151511
  24  10 2467.1087    1.6614  0.9615 11.4416 -0.0010       3.06412  0.0303   0.0329   0.0562    0.1030   0.0000      0.852901   439.9033       2.71764       13.8466      -1.48578       2.61489       3.40708     -0.173159     -0.146427     -0.488854      -1.08244      -1.47510      0.348416      -1.93464      0.466843    -0.0631623     0.0714371     -0.116190      0.228696       1.53530       1.91794       1.96605       2.14260       2.20356       2.14058       1.92865       1.67741       1.46752       1.36033       1.12021      0.888600      0.710711      0.512679      0.405420      0.310505      0.218051      0.154162
  24  11 2617.7551    2.1593  0.9310 12.0062 -0.0020       2.11144  0.0288   0.0432   0.0543    0.1050   0.0000      0.784476   438.9756       3.15450       16.4770      0.366574      -2.46026       1.32655       1.57746      -2.91167     -0.681792      0.826663     -0.964653     -0.336628      0.370552      0.705122      0.365896      0.141927      0.175163      0.146176       1.45999       1.88946       1.95154       2.11256       1.99844       2.08691       1.82968       1.71449       1.44259       1.31125       1.07162      0.930056      0.711759      0.540490      0.403891      0.294047      0.210984      0.157126
  24  12 2767.7904    2.8679  0.8578 12.3913  0.0025       1.40162  0.0253   0.0571   0.0498    0.1049   0.0000      0.652578   438.3003       4.77072       16.0171       1.42868      -1.17587      -3.47103      -2.91847      -2.57706       2.45922     -0.631134     -0.355358       1.49114    -0.0877834     -0.365031     0.0341504      0.210734      0.210898      0.155189       1.31506       1.68646       1.83358       1.90754       1.87549       1.84716       1.72849       1.49764       1.42202       1.18572      0.979004      0.797770      0.646730      0.497063      0.368603      0.271659      0.200019      0.134039
  24  13 2917.0764    3.3909  0.8597 13.0676 -0.0044       2.48790  0.0267   0.0700   0.0500    0.0954   0.0000      0.724600   438.9592       4.48365       15.2209       4.89495      -8.61435      -1.30841     -0.687492      -2.31388      -1.52614    -0.0426796      -1.17679     -0.306908     -0.798214      0.919591     -0.545306      0.311099    -0.0469119      0.155455       1.38068       1.75079       1.79456       1.89480       1.99666       1.92915       1.78696       1.63102       1.39937       1.19107      0.971845      0.841797      0.667248      0.528512      0.389000      0.268505      0.199559      0.137803
  24  14 3065.1433    3.9989  0.9792 13.1170 -0.0015       1.64243  0.0284   0.0759   0.0557    0.1097   0.0000      0.676957   439.7274       6.95347       15.4638       1.14596      -1.17692      -1.24172      -1.15606     -0.311992      0.405199     -0.783410     -0.641067       1.06570      -1.29700      0.582380     -0.560882     0.0797064    -0.0739338    -0.0488041       1.38851       1.87218       1.92248       2.11157       2.02484       2.03650       1.91190       1.69030       1.48363       1.21339       1.05320      0.877842      0.683903      0.544027      0.392119      0.286290      0.203140      0.148936
  24  15 3212.1361    3.7961  1.2514 13.2920 -0.0079       1.56175  0.0378   0.0690   0.0666    0.1097   0.0000      0.673837   438.3228       8.43203       13.7407       1.79792      -1.56853      -1.58181       4.85623      -2.45773      -3.93402      -3.01005       1.41664      -2.30509     0.0407351     -0.177897      0.773761      0.108983     -0.358579      0.240149       1.73866       2.40552       2.54933       2.68967       2.51723       2.44500       2.32420       2.06738       1.91457       1.66236       1.40552       1.16114      0.944108      0.672322      0.521382      0.374301      0.261231      0.180539
  24  16 3358.6478    3.2843  1.8865 12.6950  0.0008       1.10063  0.0468   0.0470   0.0791    0.0723   0.0000      0.368116   442.4370       11.8481       7.38070       3.36285      -4.19017      -1.81959      0.439333      -6.60659       1.84922     -0.660414      -3.39535      -1.43647      -1.08152     -0.647947     -0.223539      0.331396     -0.127520     -0.290183       2.19136       2.90552       3.16133       3.29886       3.29683       3.27633       2.99553       2.64415       2.30737       1.94047       1.58580       1.29302       1.02811      0.783927      0.603793      0.436550      0.315934      0.223106
  24  17 3505.2091    2.8718  2.6934 12.1910 -0.0015       1.06820  0.0552   0.0350   0.0966    0.0568   0.0000      0.225844   439.6266       5.84360       12.9705      0.895703      -1.21084      -1.83506      0.796224      -2.64200      -6.29802      -4.91992     -0.212553      -4.09381      -1.15706      0.472354      -1.04207      0.457198      0.226853    -0.0839056       2.53934       3.15319       3.56810       3.81010       3.70845       3.66380       3.32365       2.98657       2.67824       2.25610       1.91115       1.56550       1.19523      0.937169      0.712729      0.528872      0.376236      0.258992
  24  18 3651.3407    2.3263  3.7796 11.7265 -0.0014      0.660988  0.0683   0.0241   0.1198    0.0445   0.0000      0.150909   446.6492       6.97444       14.8756       5.31661       8.02017      0.892006     -0.452887      -3.88222      0.141916      -1.21240      -3.54486      -1.96259      -2.64263      0.644618       1.22934       1.41041       1.07598      0.632888       3.05181       3.99760       4.32307       4.47451       4.57266       4.34721       4.08961       3.69713       3.37411       2.75827       2.34430       1.90187       1.50593       1.15821      0.899982      0.663268      0.479259      0.338721
  24  19 3797.2456    1.9319  5.6239 11.1515 -0.0002      0.583984  0.0872   0.0174   0.1583    0.0412   0.0000     0.0969457   441.7678       9.82632       9.53050       3.96842       5.06625       4.29966      -9.84768      -7.21047     -0.299003      -2.11602       5.59020     -0.604928       2.88618      0.806110     -0.275218      0.119430     -0.919321     -0.419979       3.87662       4.99142       5.50387       5.73606       5.72632       5.39910       5.13849       4.65358       4.10530       3.53749       2.97114       2.42850       1.89834       1.48230       1.11902      0.815782      0.594161      0.415536
  24  20 3943.1474    1.6320  8.1980 10.7342  0.0001      0.437452  0.1148   0.0130   0.2101    0.0368   0.0000     0.0691428   437.6169       6.10612       15.2570     -0.515008     -0.609230      -2.48043     -0.743536      -5.45740      -7.74570       2.82035       4.94907      -6.85807      -2.12203       1.61225      -1.16910     0.0486599     -0.839942    -0.0759447       4.95301       6.51646       7.02671       7.64585       7.49522       7.27139       6.72505       5.97467       5.37882       4.59642       3.79747       3.12018       2.41126       1.89218       1.43936       1.04927      0.756561      0.530668
  24  21 4088.7292    1.3425 10.3140 10.6868 -0.0002      0.248896  0.1532   0.0107   0.2769    0.0309   0.0000     0.0678530   432.2181       11.0139       14.5699     -0.360375       7.63322      -17.1435      -7.73393      -3.66058       7.40824       7.87781      -2.05725       1.95938       4.26614      0.672771      -1.36348       1.36371     -0.870990     -0.183787       6.05996       8.12254       8.67242       9.39769       9.17592       8.97517       8.26259       7.53628       6.65845       5.83397       4.79946       3.97926       3.12852       2.44882       1.80776       1.35955      0.956310      0.666823
  24  22 4234.4686    1.1345 12.8971 10.5469 -0.0006      0.318773  0.2056   0.0088   0.3475    0.0285   0.0000     0.0713854   455.6902       8.38472       44.5485      -4.90957       7.17018      0.751127      -19.6167      -9.20586       8.04743       5.10455      -4.47782       3.52144       2.41853      -2.82822       1.85634     -0.352512       1.66670       1.00703       7.66541       10.1166       10.8894       11.5978       11.5500       11.1784       10.5104       9.39290       8.24300       7.18789       6.02825       4.94414       3.83029       3.06125       2.26994       1.68158       1.19669      0.848958
  25   5 1674.1223    0.3039  0.2015  9.9895 -0.0061       20.8395  0.0132   0.0130   0.0265    0.0350   0.0000       5.42753   439.3140      -1.15444       20.5284      0.138157      -2.85734      -2.19014      0.809061     -0.976890     0.0751326      0.695934      0.226899     -0.705378      0.321824     -0.136014      0.217416     0.0464230     -0.181666     0.0799373      0.651289      0.926113       1.01719       1.03948       1.03387       1.00696       1.00620      0.774853      0.838804      0.633491      0.544233      0.451714      0.381362      0.289752      0.212404      0.165045      0.111066     0.0898836
  25   6 1847.9715    0.4683  0.3756  9.8329 -0.0040       13.2647  0.0160   0.0138   0.0325    0.0501   0.0000       1.95405   440.0804     -0.780969       18.6648       1.47395      -4.71617      -1.81860      0.617097      0.472587      0.122815     -0.147625      -1.26572    -0.0710851    -0.0573702     -0.443357     -0.277908     -0.204696    -0.0759147    -0.0328294      0.900421       1.21153       1.28048       1.28981       1.43177       1.30439       1.26708       1.08797      0.964426      0.838948      0.706140      0.584578      0.466279      0.374143      0.275589      0.203542      0.138384      0.103790
  25   7 2017.0079    0.6288  0.5618 10.0919 -0.0020       9.19250  0.0207   0.0151   0.0401    0.0607   0.0000       1.34932   438.5009       2.54755       19.6799      -3.47253      -3.83516      0.997971      0.281613     -0.104882      0.283094      0.302146      0.277863    -0.0440118    -0.0637788      0.442599     -0.265773      0.150510      0.162502    -0.0286693       1.10208       1.53242       1.56236       1.61598       1.58557       1.48339       1.47484       1.31684       1.25332       1.04284      0.936648      0.734249      0.601926      0.469887      0.337789      0.268802      0.191832      0.131988
  25   8 2181.8608    0.8925  0.7039 10.4474 -0.0015       7.68615  0.0251   0.0197   0.0441    0.0772   0.0000       1.07150   438.8348     -0.910994       17.4562      -3.63380      -2.60204      -4.11456       1.37399      -1.35460      -1.04268     -0.440302     -0.835200      0.143033      -1.25743     -0.579615     0.0226786      0.433701     0.0669946    -0.0682871       1.38053       1.81308       1.96565       1.99810       1.89021       1.69452       1.68650       1.55849       1.49255       1.29790       1.10150      0.908306      0.735715      0.540184      0.399372      0.298755      0.215320      0.157563
  25   9 2340.6311    1.2916  0.9920 10.7082 -0.0046       3.65209  0.0296   0.0241   0.0544    0.1110   0.0000      0.734513   438.7468       1.09120       20.5074      0.888616     -0.906685      -1.27415    -0.0248109      -1.59130     -0.389967     0.0418197       1.34224      0.243784     -0.222537      0.716559     -0.857745     -0.669251    -0.0253549     -0.117018       1.36480       1.81145       1.99984       2.03421       2.09780       1.97786       1.88029       1.69787       1.50427       1.31180       1.11639      0.903628      0.736853      0.557108      0.450555      0.314202      0.232300      0.172958
  25  10 2494.4887    1.7016  1.1136 11.4030 -0.0045       3.85304  0.0334   0.0308   0.0598    0.1072   0.0000      0.734254   438.4419       3.68177       14.8909       1.80818      -5.38624     -0.948355     -0.669346      -1.79673      -1.79091      -1.94400     -0.804854      -1.08751      -1.39834     -0.243712      0.189103     -0.455524    -0.0417819   -0.00341539       1.44265       1.80664       1.99674       2.10292       2.16723       2.00123       1.99079       1.79007       1.61914       1.31598       1.14285      0.924781      0.760981      0.607210      0.457390      0.342423      0.255961      0.174122
  25  11 2646.4030    2.2288  1.1034 11.8299 -0.0025       3.98615  0.0325   0.0406   0.0598    0.1202   0.0000      0.699430   439.2214       4.99399       10.8903     -0.420517      -2.53406       4.97570      0.740517      -1.76197      0.547756     -0.894020     -0.493981      -1.72954      0.920103      0.384719    -0.0530020      0.134946    -0.0527613      0.179420       1.64499       2.14897       2.44454       2.57798       2.63482       2.54249       2.31281       2.04581       1.78822       1.51290       1.22181      0.979210      0.724176      0.586027      0.457658      0.357760      0.256563      0.178176
  25  12 2797.4663    2.9378  0.9516 12.5777  0.0010       2.98926  0.0279   0.0565   0.0530    0.0962   0.0000      0.767259   435.3841       3.12022       16.9504       6.74514     -0.269804      -1.54886    -0.0666484      0.842954       2.10291      -1.62487     -0.574592     0.0145288      0.315152     -0.810604     -0.171042    -0.0474615     -0.103745    -0.0528277       1.33938       1.76955       1.86969       2.08615       2.04762       1.97940       1.83551       1.63564       1.45572       1.26054       1.03900      0.845589      0.710041      0.568171      0.400164      0.292023      0.215051      0.148173
  25  13 2947.4733    3.5960  0.8418 13.1397 -0.0004       1.32452  0.0249   0.0731   0.0487    0.0884   0.0000      0.733295   437.7825       6.61648       13.1632     0.0315165      -3.78474      -1.36801      -2.64192      -3.20039       1.94308      -1.46104      0.687857      0.603619      0.256714      0.475330      0.115368      0.283001      0.135782     0.0545576       1.19323       1.52882       1.65860       1.78649       1.76946       1.66862       1.64534       1.41301       1.30307       1.10639      0.975869      0.760410      0.636792      0.483560      0.370491      0.273425      0.202975      0.145834
  25  14 3096.3036    4.0316  1.0165 13.0999 -0.0017       2.02418  0.0305   0.0758   0.0540    0.1163   0.0000      0.680612   438.3398       4.94302       14.5055      -1.35776      -4.04873      -4.00179      -2.49634      -1.13522      0.724599       1.35670      -2.79729      -1.28159      -1.54312     -0.836183     -0.409801      -1.00374      0.434070      0.196640       1.44798       1.87397       1.92226       2.03953       2.10870       1.99209       1.92636       1.75971       1.49958       1.33283       1.11883      0.931291      0.735423      0.562496      0.443614      0.326618      0.248847      0.173021
  25  15 3244.0334    3.7796  1.2815 13.2461 -0.0025       1.01965  0.0394   0.0653   0.0632    0.0966   0.0000      0.650314   441.0385       6.26977       14.4315       2.16656      -2.35526      -3.26892      -1.11591      0.218477       1.78815     0.0261017       1.12826      0.477631     -0.840359      -1.94715      0.691580      0.333409     0.0499289      0.257991       1.75992       2.20313       2.27739       2.42782       2.33978       2.42480       2.28664       2.02054       1.84277       1.62015       1.33905       1.11278      0.856348      0.687556      0.546758      0.414302      0.305762      0.208793
  25  16 3391.3240    3.2053  1.8694 13.0008 -0.0037       1.41719  0.0467   0.0475   0.0824    0.0633   0.0000      0.430700   442.0218       8.14021       12.9446      -1.12079       1.16048      -5.63714      0.104451      -7.68040      -2.32240     -0.810388       1.21386      -1.02405      0.962153      0.379864       1.37527     -0.449256     -0.214195     -0.228736       1.97274       2.56396       2.74885       2.96800       3.01378       2.92718       2.73735       2.48823       2.21811       1.83683       1.58092       1.25001       1.00387      0.783651      0.629936      0.462767      0.354257      0.250229
  25  17 3538.2210    2.6280  3.0148 12.1006 -0.0007      0.239470  0.0593   0.0296   0.1031    0.0497   0.0000      0.216262   438.0971       12.8704       26.4753      -5.36460       2.94787      -6.71130      -10.2757      -3.97765       3.31782      -5.10752      -1.34680      -2.38265      -1.37107     -0.153178      -1.33170     -0.567061     -0.366659      0.193761       2.54859       3.33780       3.63725       3.89117       3.85368       3.73608       3.51729       3.13026       2.82645       2.44287       2.03084       1.65279       1.35375       1.07480      0.810029      0.585531      0.434409      0.304955
  25  18 3685.1311    2.2659  4.4938 11.4612 -0.0011      0.460890  0.0718   0.0210   0.1310    0.0429   0.0000      0.106791   436.2629       11.3266       10.9151      -2.58416       2.08713      0.152579      -5.41965      -8.41378      -2.51967      -3.20864      -2.00914      -2.16226       1.22568       1.92277      0.882814     -0.641345   -0.00684770      0.432812       3.17454       4.20687       4.63489       4.85877       4.81274       4.62083       4.30489       3.99533       3.52537       3.04265       2.55633       2.11394       1.67764       1.33767       1.00060      0.750790      0.535786      0.378167
  25  19 3831.8254    1.8372  6.5527 11.0736 -0.0019      0.511497  0.0964   0.0153   0.1743    0.0374   0.0000     0.0813612   434.4914       8.17125       8.66765       11.0496       5.44410      -17.9933      0.542722      -18.1662       1.03661      -10.9638       1.52352     -0.335335    -0.0181233       3.46006       1.10951      0.517877      -1.21230      0.278297       4.10259       5.33987       5.75627       6.05888       6.10073       5.92922       5.48568       5.18134       4.48547       3.89293       3.28369       2.71195       2.18872       1.70224       1.32418      0.965444      0.708391      0.508743
  25  20 3978.0814    1.5353  8.3288 10.8005 -0.0005      0.433104  0.1179   0.0122   0.2170    0.0341   0.0000     0.0716527   437.9096       11.5702       12.0734       10.4649       12.3238       4.20790      -1.55857      -1.24462      -4.07097      -1.53356       3.91708      -1.30536     -0.511292      0.293215       2.72605      0.369421      -1.52091      -1.30227       4.79514       6.28214       6.93032       7.26506       7.36138       7.01764       6.72632       6.01802       5.42829       4.59261       3.87001       3.20276       2.57921       1.98239       1.54641       1.16288      0.840576      0.606458
  25  21 4124.5525    1.2980 11.2696 10.6847 -0.0003      0.322732  0.1676   0.0099   0.2930    0.0295   0.0000     0.0678051   433.4062       1.07830       22.3217      -1.07841       3.67039      0.112391       2.35115      -4.46473       8.84386      -5.86301     -0.522476      -1.48477      -6.11406       2.54894       2.80572      -2.43242       2.27419     0.0867056       6.26850       8.34357       9.11059       9.39569       9.62386       9.26990       8.82826       7.95237       7.08514       6.07968       5.25173       4.25641       3.45375       2.69984       2.05449       1.56061       1.11742      0.792169
  25  22 4270.2630    1.0787 13.6923 10.5569 -0.0007      0.212374  0.2266   0.0079   0.3685    0.0268   0.0000     0.0749045   449.7452       2.51814       32.5082       13.5871     -0.960849      -34.1095      -12.3192      -11.2486       1.08458       3.72472       9.80796      -6.45547      -1.81104       5.00013     -0.133659     -0.554601       1.11445      0.900165       7.77440       10.2910       11.0931       11.7855       11.7952       11.3843       10.7530       9.70479       8.84972       7.56283       6.43758       5.31097       4.33492       3.35330       2.58294       1.90519       1.38888      0.987896
  26   6 1869.0995    0.4532  0.3830 10.0540 -0.0067       13.7059  0.0184   0.0133   0.0316    0.0457   0.0000       2.38349   439.3567      -1.67094       18.2861    -0.0932585      -2.10378    -0.0965694      -2.91569      0.220825      0.409689      -2.01711      0.410413      -1.30198      0.316770     -0.286288      0.265516     0.0736461      0.200547     -0.108774      0.933717       1.24895       1.39741       1.50531       1.54804       1.51559       1.41221       1.20972       1.07459      0.961812      0.760746      0.594858      0.502677      0.406667      0.290801      0.229824      0.176033      0.117994
  26   7 2039.8342    0.6636  0.6346 10.0920  0.0003       7.06311  0.0223   0.0148   0.0433    0.0653   0.0000       1.25826   440.4579       2.26669       17.6814       3.24899      -1.02404       1.23819     -0.817437     -0.540740      0.378082     -0.447742     -0.972487     -0.314832      0.267175      0.671283      0.342266      0.180183     -0.178934     0.0337688       1.21401       1.62495       1.69929       1.74819       1.71236       1.61897       1.52525       1.39250       1.24670       1.19210       1.04827      0.915323      0.749505      0.592279      0.425552      0.308352      0.211220      0.155929
  26   8 2206.1007    0.9756  0.7276 10.5159  0.0002       5.76732  0.0230   0.0202   0.0442    0.0816   0.0000      0.878274   438.9820      0.522745       17.8271       1.54076     -0.185209      -2.85584      -1.93973     -0.634975      0.996162     0.0290309     -0.213199     -0.111526      0.596061   -0.00150127      0.209182     -0.294021     0.0913312      0.209584       1.09845       1.56168       1.65978       1.74575       1.78787       1.65771       1.69590       1.42695       1.32781       1.07742      0.960885      0.768117      0.624811      0.493455      0.374857      0.285321      0.214355      0.150210
  26   9 2366.1760    1.3440  0.8908 10.9404  0.0004       4.75032  0.0274   0.0257   0.0498    0.0947   0.0000      0.816066   441.7837       1.63101       16.9581     -0.811784      -2.68204      -3.44696     -0.816814     -0.894695      0.816545      -1.20242     -0.153297     -0.744247      0.144466      0.102707      0.493547    -0.0616035      0.280230      0.375159       1.32908       1.72215       1.79836       1.91232       2.05556       1.92562       1.79404       1.62343       1.41109       1.29608       1.04244      0.894464      0.727117      0.556258      0.442262      0.315683      0.248066      0.177013
  26  10 2521.3231    1.8400  0.9698 11.8785 -0.0008       3.08786  0.0311   0.0354   0.0533    0.0863   0.0000      0.821098   438.8381     -0.143902       18.3135      0.158563     -0.547696      -3.54670      -1.50150      0.876615      -1.70187      -2.95225      -1.21761     -0.534850     -0.439206    -0.0845908      0.298759     0.0958416     0.0512577    -0.0811760       1.49627       1.91467       1.98528       2.07613       2.04539       2.07269       2.00178       1.96752       1.71371       1.41892       1.10113      0.867993      0.710237      0.617764      0.491847      0.383863      0.286612      0.214101
  26  11 2674.4845    2.4305  0.9833 12.0895 -0.0018       2.05623  0.0271   0.0456   0.0555    0.1112   0.0000      0.692099   441.4910       3.82590       15.8707      -1.18159      0.197213     -0.247027     0.0703172      -3.33105      0.724404     -0.242311      0.326389      0.283830     -0.571693     -0.100806      0.526872      0.282238   -0.00221459      0.104047       1.26075       1.62981       1.67763       1.89226       1.90001       1.83137       1.73867       1.54132       1.42651       1.20127       1.05118      0.868785      0.659424      0.538312      0.419569      0.335969      0.239573      0.169493
  26  12 2826.6685    3.0955  0.9380 12.5962 -0.0004       2.93191  0.0280   0.0574   0.0496    0.1083   0.0000      0.737436   439.7072       5.37931       15.9755     -0.328563      -1.27035      -4.21283     0.0227454     -0.631840       1.62161     -0.922983     -0.765698    -0.0400010     -0.270632     -0.304719     -0.142662      0.208289    -0.0276401      0.231842       1.36396       1.75606       1.83493       2.07503       2.09363       2.06887       1.84189       1.61089       1.49156       1.35328       1.08136      0.872326      0.711557      0.557834      0.445333      0.339967      0.238558      0.171065
  26  13 2977.5063    3.7566  0.8859 13.0253  0.0000      0.422082  0.0253   0.0719   0.0473    0.0950   0.0000      0.681155   436.2502       7.39074       16.9825       5.39633       1.21969      -2.80845       1.17397     -0.657938      0.275403     -0.380782      -1.97758      -1.56921       1.32967      -1.57506      0.237680     -0.376889    -0.0244075      0.110579       1.21243       1.59447       1.66300       1.82081       1.81181       1.77495       1.66167       1.52196       1.38126       1.13456      0.984728      0.795541      0.686646      0.523118      0.408772      0.294763      0.227683      0.160606
  26  14 3127.0250    3.9153  1.0564 13.3420 -0.0037       1.79201  0.0306   0.0715   0.0563    0.1034   0.0000      0.620515   439.1399       7.39975       17.5907       1.12235     -0.135531       2.53561       1.02983     -0.841967      -1.53376      -4.47820     -0.966121      -1.89782     -0.749569    -0.0509312     -0.155677     -0.809938    -0.0579962      0.100342       1.31389       1.68522       1.87360       1.93512       1.95401       1.89607       1.76654       1.66682       1.45217       1.31207       1.11580      0.927556      0.764740      0.584968      0.465059      0.347018      0.254154      0.185154
  26  15 3275.5749    3.7055  1.4502 13.2203 -0.0023       2.23766  0.0415   0.0597   0.0680    0.0851   0.0000      0.601137   437.5795       4.55778       11.6537       1.44785     -0.860396      -6.18408      0.192535      -4.95680      -1.22659      -4.19415      0.350603      -1.72677       1.17724      0.763181      0.645353     -0.331881    -0.0461250      0.138414       1.73290       2.32504       2.42573       2.70929       2.66066       2.62709       2.39861       2.21157       1.84415       1.71306       1.45501       1.21650      0.961996      0.762852      0.576558      0.430001      0.327789      0.231533
  26  16 3423.5363    3.0514  2.0591 12.6421 -0.0016      0.663147  0.0463   0.0412   0.0840    0.0643   0.0000      0.339871   440.1002       6.72453       10.2920      -4.34652       7.08394      -2.13138     -0.219493      -8.48275       2.72809      -2.92544       1.36175      -2.40790     -0.528656     0.0731449      0.264277     -0.687614     -0.691839      0.167817       1.92603       2.57921       2.82209       2.99081       2.95833       2.97522       2.72878       2.57358       2.23083       1.91536       1.63828       1.34849       1.07628      0.874617      0.668149      0.510863      0.380548      0.274738
  26  17 3571.2409    2.4747  3.2596 12.0956 -0.0003      0.813294  0.0613   0.0273   0.1139    0.0465   0.0000      0.195475   432.8195       12.1990       17.1071      -4.12970       1.16215      0.810488      -3.99869      -5.81589       1.10022     -0.673169     -0.722220      -1.58015     -0.647866     -0.567449       1.42412      0.682197      0.130281      0.460569       2.53947       3.33354       3.66282       3.96139       3.93262       3.88900       3.62891       3.26085       2.94050       2.46406       2.11536       1.73861       1.38965       1.12241      0.851720      0.637732      0.489123      0.353709
  26  18 3718.7693    2.0845  4.7240 11.4919 -0.0003      0.587178  0.0762   0.0188   0.1390    0.0378   0.0000      0.124795   440.0367       11.4582       8.17887      -2.95632       1.37622      -1.24995       2.38195      -1.01126      -4.35049      -2.82877      -2.41083      -3.01718      -1.18927     -0.592489     -0.314816     -0.981991      -1.64379     -0.165063       3.09319       4.04498       4.45131       4.67471       4.68784       4.61033       4.29160       3.92159       3.58869       3.07292       2.57164       2.17153       1.72845       1.39601       1.07979      0.812999      0.603436      0.429763
  26  19 3865.8457    1.7458  6.7836 11.1209 -0.0015      0.502900  0.0992   0.0143   0.1804    0.0330   0.0000     0.0856120   439.1871       2.99534       12.6234       8.21897      -8.06046       8.49297       5.89931      -10.6607     -0.476233      -2.22567       1.39580      -2.20611       3.81145      -1.03822      0.315317    -0.0292791       1.35900       1.26316       3.89938       5.08202       5.65620       5.93201       6.00217       5.73713       5.63107       5.00138       4.54368       3.90271       3.31821       2.78261       2.21572       1.82831       1.35916       1.06300      0.766774      0.557688
  26  20 4012.3561    1.5173  9.6940 10.6961 -0.0002      0.271747  0.1347   0.0112   0.2342    0.0329   0.0000     0.0627661   439.8457       13.1936       11.4689       3.69179      0.887418      -13.3999       7.11240      -7.74634      -14.5853      -3.76723       4.44716       4.19484      -4.20625       2.39236     -0.934735      -1.25663    -0.0316100       1.18898       5.06258       6.73806       7.43189       7.72297       7.91939       7.66055       7.36219       6.59512       5.93185       5.12876       4.36841       3.64688       2.90685       2.31121       1.79757       1.36336       1.01835      0.737785
  26  21 4159.4010    1.2489 11.8419 10.6483 -0.0004      0.253429  0.1784   0.0091   0.3025    0.0283   0.0000     0.0674649   434.9824       15.2630       23.8561      -5.70151       7.53219      -23.4021      0.498494       18.4301       5.30291      -19.1725       11.0471       1.80633      0.469205      -2.03485      0.759082       2.69144      -1.31436     -0.576778       6.30545       8.29851       9.13587       9.55779       9.65063       9.46911       8.94874       8.15299       7.24187       6.41884       5.43277       4.52449       3.67377       2.91598       2.26050       1.72568       1.23643      0.910484
  26  22 4305.6798    1.0282 14.4789 10.5261  0.0004      0.150996  0.2488   0.0072   0.3893    0.0256   0.0000     0.0786105   439.5742       8.61556       6.76777       10.2066      -4.81638      -9.45651       4.29178       9.37992      -7.13686       3.33433       2.60332      -11.2790       3.12685      -1.58066      0.715836      -4.18643      0.508926       1.28595       8.00079       10.2695       11.4827       12.2080       12.2544       11.8752       11.2107       10.3749       9.11594       8.04747       6.84749       5.76358       4.73181       3.71308       2.89491       2.18504       1.55300       1.12670
  27   4 1527.5472    0.1737  0.1267 10.0062 -0.0104       17.4348  0.0176   0.0109   0.0192    0.0288   0.0000       16.7985   439.9300      -1.64685       18.9376      0.478237      -1.75386      0.913702      0.533574      0.362505     -0.282632     -0.252815      0.300609     -0.940417      0.622134      0.310767      0.345131     -0.219107     -0.124664     0.0211035      0.999288       1.27445       1.30437       1.24301       1.34886       1.41186       1.16434      0.972722      0.935965      0.892194       1.02475      0.923179      0.920428      0.763089      0.576468      0.360043      0.200155      0.134619
  27   5 1713.6299    0.3105  0.2454  9.9207 -0.0133       21.6052  0.0133   0.0113   0.0276    0.0369   0.0000       4.44777   441.2999      0.513790       21.2632      -1.58991      -2.14437    -0.0771299     -0.933858      -1.75271      -1.81343      0.835200     -0.485716      0.305181      0.171735      0.227426     -0.103830    -0.0673365     -0.243049     -0.181393      0.671875      0.950759       1.04017       1.06786       1.06255       1.02907      0.931696      0.874015      0.837407      0.715436      0.685476      0.538567      0.453662      0.372503      0.266459      0.225836      0.160042      0.109927
  27   6 1889.8402    0.4912  0.4634  9.8915 -0.0034       12.1544  0.0200   0.0125   0.0340    0.0527   0.0000       1.78941   440.4403     0.0201381       22.7291      -2.52604      -3.39646      0.763250     -0.311912      0.545396      -1.61327      0.365548      0.829440      0.405605      0.709325      0.223689      0.198164      0.172197     -0.160042    0.00824342       1.00661       1.35112       1.38265       1.41641       1.47588       1.41668       1.44618       1.27229       1.21054      0.999547      0.813326      0.688582      0.553806      0.434158      0.391957      0.285297      0.221104      0.153290
  27   7 2062.1386    0.7385  0.6250 10.0310 -0.0022       8.71976  0.0215   0.0165   0.0389    0.0756   0.0000       1.08837   439.7676     -0.516274       17.9467      0.496523      -3.66849    -0.0621726     -0.807649      -1.09970     0.0311355     -0.101657      0.490509      0.668271     -0.545316      0.583392     -0.475656     -0.207746      0.411670     0.0697688       1.11987       1.46402       1.59563       1.65276       1.72503       1.74230       1.61852       1.45838       1.23325       1.03994      0.912309      0.752132      0.620235      0.487122      0.376547      0.287071      0.215088      0.150446
  27   9 2391.1307    1.4403  0.9363 11.2299  0.0005       5.71975  0.0264   0.0269   0.0532    0.0849   0.0000      0.859796   439.2495       1.39655       21.0249      -1.73755      -3.06198       1.82704      0.886437     -0.426796       2.88684     0.0787316      0.896552      0.933444     -0.729834     -0.796455      0.413015      0.379225     -0.455495     -0.281807       1.16404       1.54568       1.71715       1.80511       1.75040       1.73583       1.60660       1.51428       1.36786       1.22350       1.04927      0.836772      0.688500      0.560456      0.436042      0.332986      0.251393      0.184448
  27  10 2547.5829    1.9631  1.1780 11.6721 -0.0036       1.90084  0.0334   0.0339   0.0619    0.1132   0.0000      0.728171   440.4656       4.56495       17.6786      -2.58838      -2.31073      -3.43059      -2.62237      0.488709      -2.38171      -3.02294     -0.499786     -0.940919     -0.705291      0.572614     -0.346294     -0.401144     -0.132168     -0.242062       1.40940       1.84559       2.06197       2.20524       2.27745       2.15796       2.08399       1.85813       1.65857       1.41903       1.20235      0.972162      0.799837      0.637636      0.486778      0.374155      0.292289      0.212402
  27  11 2702.1964    2.5524  1.0000 12.0477 -0.0014       2.71058  0.0270   0.0452   0.0523    0.1093   0.0000      0.643044   440.2519       4.78981       14.9452       1.64733     -0.731449      -2.29879      0.496026      -2.15950       2.63184      0.253987     -0.381604      -1.46267      -1.43253     -0.549207   -0.00122516    -0.0939061     -0.284783     0.0622731       1.16634       1.52233       1.63358       1.79764       1.76905       1.79704       1.65865       1.52316       1.37752       1.16845       1.03573      0.825296      0.692293      0.532367      0.436783      0.330946      0.254174      0.180739
  27  12 2855.4617    3.2134  0.9792 12.6489 -0.0015       2.41150  0.0284   0.0579   0.0512    0.1085   0.0000      0.768802   439.5712       3.26741       15.7490       3.41236       1.36754     -0.238328      0.888487    -0.0621477       1.45453      -2.54861     -0.874895     -0.621444     -0.830469     -0.349662      0.678789      0.234979      0.281783   -0.00909773       1.27840       1.76491       1.96069       2.11496       2.14390       1.98235       1.88488       1.71968       1.49668       1.30293       1.10735      0.925114      0.740079      0.593881      0.434951      0.343205      0.254436      0.192904
  27  13 3007.1433    3.7767  0.9105 13.2203  0.0010      0.597639  0.0262   0.0713   0.0491    0.0911   0.0000      0.681360   439.0990       3.63522       15.0037       1.99871    -0.0965380      -3.37591      0.693867      -2.30465       1.19602     -0.622458      -1.63196     -0.922401       1.33309     -0.173006      0.452197     -0.161873     -0.307083      0.273922       1.20869       1.52829       1.66076       1.84590       1.84122       1.75344       1.70960       1.48852       1.33523       1.19527       1.04816      0.856075      0.687145      0.530829      0.440695      0.331067      0.237432      0.190316
  27  14 3157.4169    3.8973  1.1415 13.2931 -0.0000       2.48655  0.0336   0.0682   0.0589    0.1014   0.0000      0.619162   440.2902       7.07355       15.0742       1.98172      -2.49243      -3.48273     -0.449467      -3.34049     -0.391331      -1.83307      -2.03462       1.45001      -2.10566     -0.413875      0.427149     -0.329632     -0.433153    -0.0374357       1.51663       2.13576       2.30693       2.53776       2.51640       2.46439       2.23232       2.04217       1.78073       1.53045       1.28383       1.07044      0.850649      0.664375      0.509972      0.398414      0.287196      0.206745
  27  15 3306.6637    3.5479  1.4257 13.3849 -0.0009       1.22848  0.0397   0.0580   0.0690    0.0787   0.0000      0.626243   437.1644       6.52597       12.2398       1.00960      -4.52119      -1.91471     -0.152900      -4.25175       1.91309       1.90566     0.0144038      0.918314      0.732163     -0.531334      0.261641      0.393200      0.248532     -0.150080       1.68097       2.07479       2.25502       2.37084       2.39168       2.42346       2.35222       2.00133       1.83018       1.62367       1.39423       1.14968      0.976414      0.735148      0.592913      0.451921      0.343276      0.251050
  27  16 3455.4360    2.9475  2.4383 12.4339 -0.0021      0.589111  0.0506   0.0358   0.0906    0.0592   0.0000      0.252799   442.8490       7.14521       12.8870      -2.23709      -1.40647      -6.43597       3.28537      -3.12939     -0.386697       1.33934       1.31119      -1.65410     -0.392825      -1.19171     -0.389439      0.742357     -0.744486     -0.491929       2.02749       2.64434       2.80864       3.07957       2.96098       2.91819       2.85299       2.62517       2.31745       2.09144       1.78803       1.53674       1.28190       1.02407      0.804179      0.592122      0.435571      0.323766
  27  17 3603.9017    2.4255  3.5300 12.0166 -0.0012       1.03008  0.0642   0.0255   0.1119    0.0440   0.0000      0.161847   440.7228       8.31370       18.0164       1.85571      -2.70848      0.702766       6.03941      -6.76621       1.83402     -0.611418     -0.229624      -2.33464       1.95397      -1.19390      -1.98518      -1.60572      0.572279      0.721820       2.47592       3.33195       3.64406       3.77529       3.83738       3.76736       3.59080       3.31101       2.97390       2.57922       2.22403       1.93586       1.56146       1.24932      0.963552      0.742114      0.544100      0.410753
  27  18 3751.8902    2.0433  5.3513 11.3402  0.0000      0.663359  0.0791   0.0172   0.1455    0.0368   0.0000      0.103195   434.0529       11.6706       14.0189      -8.07850      -1.29574      -1.19723       2.23061      -7.43192       6.80314      -3.58938       5.20582     -0.265067      0.998618      -1.27055     -0.509085       1.68384     -0.287591     -0.432670       3.04767       4.19883       4.49251       4.85553       4.84993       4.70946       4.59231       4.06594       3.76317       3.22680       2.77122       2.35126       1.90208       1.55449       1.17444      0.931239      0.657539      0.495234
  27  19 3899.4041    1.7138  7.6798 10.9585 -0.0001      0.330083  0.1037   0.0129   0.1902    0.0330   0.0000     0.0718111   435.7072       14.4144       11.7588       9.94713      -2.97539      -17.1646       1.43293      -9.62470     0.0347023      -3.20686      -2.46576      -1.88335      0.463637     -0.409254       2.24458     0.0697819     -0.816637      0.389260       4.02561       5.25056       5.65659       6.11163       6.23482       5.99484       5.78386       5.20188       4.74294       4.10328       3.57584       3.03060       2.43748       1.97696       1.54705       1.16932      0.870207      0.637156
  27  20 4046.8667    1.4101 10.0016 10.7668 -0.0004      0.267058  0.1406   0.0104   0.2486    0.0301   0.0000     0.0670776   442.0286       21.1612      0.228649       6.84463      0.898966      -11.2155     -0.896082      -4.11867     -0.331703      -4.29293       4.72922     -0.616448      -4.39064      0.363630      0.328122      -1.25928     -0.615420     0.0463914       5.06595       6.74914       7.44364       7.79177       8.03244       7.73910       7.35710       6.72223       6.08018       5.31269       4.54484       3.91657       3.11155       2.55126       1.96646       1.50175       1.10578      0.822058
  27  21 4194.4145    1.1901 13.0589 10.6488 -0.0007      0.221155  0.2037   0.0081   0.3326    0.0268   0.0000     0.0675190   438.3728       7.72700     -0.132089       7.05193      -3.16384     -0.703109       1.69628      -27.0536      0.127435      -2.53223       1.08880     -0.378115       2.05486     -0.921388      0.828058      -2.65476     -0.691585       1.78066       6.64307       8.72500       9.73625       10.4455       10.4730       10.2751       9.46077       8.90039       7.98828       7.02148       5.92829       4.97790       4.11578       3.27873       2.57065       1.94903       1.46164       1.06598
  27  22 4341.8665    0.9907 15.1713 10.4860 -0.0012      0.429903  0.2504   0.0068   0.3955    0.0247   0.0000     0.0779471   425.4506       9.90087       20.7332      -11.1105       13.6498      -3.02787      0.734604      -1.51920       6.12914      -14.7754      -6.17438      -1.30692     -0.933828      -7.81634       4.60108      -2.43341       1.47679       1.91760       7.48091       10.0612       11.0704       11.6189       11.8255       11.5109       11.0687       10.2399       9.07322       8.04345       6.85984       5.72158       4.78728       3.77304       2.97069       2.30105       1.68701       1.24206
  28   5 1732.8100    0.3131  0.3191  9.9584 -0.0104       18.0485  0.0170   0.0102   0.0320    0.0381   0.0000       3.88370   439.5890      0.208396       19.6646       1.70193     -0.423413     -0.176503       2.40123      0.701388      -1.03659     -0.277307      0.562911      0.386686    -0.0318291      0.449624   -0.00867704     -0.333884     -0.107496      0.104967      0.901991       1.11366       1.16626       1.30971       1.26617       1.20148       1.13690      0.978050       1.05752      0.947100      0.783393      0.690112      0.601857      0.496841      0.403087      0.309327      0.210904      0.143997
  28   6 1910.2247    0.5172  0.4279 10.0489 -0.0054       14.5773  0.0179   0.0135   0.0322    0.0478   0.0000       1.82292   439.1825    -0.0111326       19.7565      0.464863      -1.41408      -1.45525      0.730770    -0.0234750      -2.07677      0.316784     -0.625703      0.841563      0.128388    -0.0986999     0.0707766     -0.345869    -0.0419417      0.202525      0.829850       1.14850       1.15477       1.25683       1.33743       1.32123       1.26668       1.17237      0.971097      0.846552      0.790528      0.679491      0.597266      0.449622      0.381874      0.249037      0.192326      0.136722
  28   7 2084.0011    0.7530  0.7091 10.1785  0.0006       8.71315  0.0220   0.0155   0.0446    0.0687   0.0000       1.09171   440.4815       2.52877       18.8154       3.69149      -2.13913      -2.51564     -0.352661      0.301433       1.38683      -1.00374     -0.402650      -1.10976     -0.310475     0.0723108     -0.677700     -0.231464     0.0434360      0.116453       1.08390       1.31739       1.34704       1.45398       1.54459       1.60919       1.48121       1.31279       1.15248       1.03162      0.929654      0.840753      0.622391      0.498576      0.390034      0.314674      0.238240      0.174806
  28   8 2252.9509    1.0955  0.7850 10.5984  0.0011       6.49534  0.0235   0.0212   0.0448    0.0799   0.0000      0.923855   440.4440       1.57984       16.8677      0.213666   0.000397473     0.0719809     -0.237876     -0.470653       1.42333     -0.936408     -0.656635     -0.655547     -0.919885    -0.0832810      0.956753     -0.404161     -0.318033      0.281372       1.01350       1.30400       1.40189       1.59257       1.45606       1.46495       1.42331       1.33712       1.13281       1.08137      0.927452      0.775215      0.636626      0.510474      0.410630      0.325719      0.237437      0.175822
  28   9 2415.4282    1.4707  1.0234 11.2638 -0.0029       4.86688  0.0293   0.0264   0.0556    0.0894   0.0000      0.841431   440.0356       3.94842       19.9047       2.14475       2.36789      -3.52452       2.27396      -1.39397      -1.62438      -3.05920     -0.154835      -1.49352     -0.357944      0.525558   -0.00626674     -0.119776     -0.240522     -0.246736       1.16794       1.55123       1.63678       1.79751       1.81969       1.82837       1.69310       1.55651       1.38672       1.26992       1.04891      0.908340      0.704144      0.599632      0.457274      0.358528      0.277251      0.209804
  28  10 2573.4795    2.0453  0.9909 11.7786 -0.0022       2.70937  0.0274   0.0361   0.0511    0.1003   0.0000      0.671817   437.2641       3.35087       17.0039      -2.06927      0.435561     -0.841491       1.67310       1.79859       1.99565      -2.52027      0.330741      0.339001     -0.285595      0.118070      0.210660     -0.827882      0.317374    0.00109323       1.17495       1.50779       1.68811       1.74719       1.85754       1.76612       1.67883       1.56612       1.41543       1.22962       1.06457      0.874753      0.733153      0.613483      0.468214      0.363466      0.270107      0.198981
  28  11 2729.4834    2.6225  1.1756 11.9232 -0.0013       2.58916  0.0314   0.0422   0.0562    0.1256   0.0000      0.630525   442.0032       2.46121       14.3856      -3.23858      -2.23975       1.06921      -2.23707      -2.33005     -0.484595      -1.52626       1.14079      -1.32232     0.0686384     0.0387174      0.426900      0.319252    -0.0487438     0.0315288       1.22868       1.66569       1.82310       1.90558       1.97315       1.90776       1.82213       1.72369       1.46509       1.33023       1.12781      0.976060      0.784716      0.633951      0.489685      0.376872      0.296815      0.219030
  28  12 2883.8039    3.4491  0.9451 12.6766 -0.0015       1.71516  0.0252   0.0629   0.0502    0.1062   0.0000      0.675829   441.2724       2.67794       15.6674      0.645025      -1.04885      -1.33852      -2.41251     -0.927549      -1.07782      0.767565      0.778838     -0.786519     -0.559420      0.296853      0.213067     0.0386487    -0.0271177     -0.200706       1.09554       1.43903       1.53879       1.63665       1.59718       1.57790       1.49559       1.43480       1.26829       1.10003       1.00860      0.858416      0.721696      0.590545      0.459124      0.341747      0.252759      0.187099
  28  13 3036.3717    3.8778  1.0392 13.0828 -0.0015       1.66237  0.0279   0.0676   0.0544    0.1025   0.0000      0.679044   438.0362       1.54300       19.0811       1.47538      -1.85072      -4.71871       1.70156      -2.89794     -0.963681      -2.01332      -1.81569      0.822862      0.696153     -0.234051     -0.153347      0.161456     -0.250041     -0.118880       1.13006       1.54873       1.62805       1.76085       1.74853       1.73644       1.60905       1.46289       1.37560       1.19988       1.08211      0.894573      0.753209      0.598829      0.456845      0.363152      0.272352      0.199719
  28  14 3187.3031    4.0032  1.2580 13.0845 -0.0024      0.759375  0.0338   0.0639   0.0578    0.1087   0.0000      0.579437   439.5062       4.65393       17.3982       1.46586     -0.612234      -1.89417     -0.974539      -3.61130       1.54905      -2.29481      0.847044     -0.682918     -0.545077      -1.33680     0.0924226     0.0679697     -0.282104      0.172926       1.36514       1.74568       1.92595       2.07195       2.06482       1.95060       1.88050       1.77747       1.61947       1.40252       1.25913       1.02631      0.833796      0.681160      0.535416      0.422466      0.318513      0.239275
  28  15 3337.4693    3.4819  1.7139 12.7456 -0.0003       1.61791  0.0400   0.0485   0.0701    0.0768   0.0000      0.384001   439.8277       1.70532       16.0280      -3.03344       1.73117      -4.40238      -1.11040      -5.64037       2.71670      -2.19504      0.667857      -1.49240     -0.834583      -1.15048     -0.301634      -1.09516      0.279161      0.404554       1.58901       2.09842       2.29435       2.45664       2.42215       2.35479       2.34596       2.16589       1.84346       1.69858       1.43873       1.18790       1.01172      0.793660      0.645519      0.490546      0.372415      0.278079
  28  16 3486.9254    2.8466  2.5665 12.3727 -0.0004      0.614992  0.0511   0.0334   0.0913    0.0553   0.0000      0.252314   440.5305       6.63912       15.0082      0.740763      -4.96718       2.85566      -2.02610      -7.54011       1.23230     -0.523054      -1.75770      -2.06730     0.0440612     0.0255853      0.266689       1.43317      0.382409      0.281728       1.95405       2.55253       2.85831       2.99679       3.04409       2.91510       2.83389       2.64139       2.34711       2.07427       1.81542       1.51568       1.27810       1.02449      0.820032      0.623951      0.470497      0.339783
  28  17 3636.0705    2.3071  3.5291 12.0196 -0.0014      0.644587  0.0629   0.0245   0.1149    0.0433   0.0000      0.167274   443.6705       6.13733       9.63446      -3.48675      -4.61778       1.09390      -4.54049      -1.16148      0.822824      -3.69429       4.30694      -1.45702       1.44058      -2.05128     -0.779576       1.23234      0.774832     -0.750160       2.39460       3.20578       3.48573       3.74038       3.71135       3.72567       3.54193       3.23082       2.96521       2.56051       2.24512       1.84138       1.58510       1.27473       1.01175      0.761002      0.576947      0.416563
  28  18 3784.6857    1.9867  5.4796 11.2515 -0.0009      0.405760  0.0809   0.0161   0.1431    0.0359   0.0000     0.0965237   432.8694       7.67326       23.9209       5.31852      -8.90237      -4.45313     -0.187173      -7.91279       1.76286      -6.75310      0.422219      -2.48214      -1.04121     -0.821887     -0.357420      0.113415      0.534280     -0.132509       2.97003       3.94588       4.37376       4.64459       4.56755       4.59677       4.23243       3.99918       3.63933       3.31604       2.79156       2.38878       1.95702       1.61368       1.25712      0.989823      0.723583      0.532715
  28  19 3932.9443    1.6130  7.8751 10.9605 -0.0003      0.286493  0.1088   0.0120   0.1969    0.0305   0.0000     0.0729287   436.5428       10.4515       17.5602      -9.66883       3.09661      -8.47521       10.8178      -3.94890      -1.41404      -11.2548       1.07998       2.66017       3.30770       2.08183      -3.86399      0.394285      0.805360      -1.11354       3.99314       5.24617       5.80262       6.21042       6.36132       6.21868       5.88555       5.46847       4.90820       4.30860       3.65857       3.07623       2.53530       2.04307       1.62874       1.26396      0.948228      0.712109
  28  20 4081.0186    1.3577 10.2107 10.8012  0.0001      0.301517  0.1446   0.0100   0.2575    0.0285   0.0000     0.0670098   432.6907       20.6634       10.1415      -12.2160      -6.95173      -2.19044      -5.13855      -6.56102      -4.12513     -0.289272      -6.79821      -1.94674      -1.96360       2.61054     -0.813645      0.818924      0.886622      0.387993       5.06351       6.68961       7.34026       7.76702       7.87706       7.77918       7.40339       6.82571       6.11864       5.50941       4.75087       3.98080       3.27994       2.65239       2.11187       1.62337       1.25094      0.913545
  28  21 4228.9318    1.1092 13.2601 10.6290 -0.0019      0.335835  0.2161   0.0076   0.3380    0.0260   0.0000     0.0796799   442.5473       13.5322       10.7796      -6.61407      -28.1766      -2.48575       2.15663      -5.83889       7.67927     -0.543993      0.175591      -6.90465       1.07624       3.80194      -3.40910       2.69827       1.84911      0.315078       6.62389       8.79245       9.70564       10.1945       10.5697       10.1089       9.66377       8.98500       8.09143       7.29801       6.22935       5.35760       4.41762       3.59133       2.83537       2.18121       1.63961       1.18575
  29   6 1930.2592    0.5372  0.4909 10.0789 -0.0063       11.5412  0.0190   0.0130   0.0357    0.0505   0.0000       1.69094   440.7212    -0.0524704       19.0121     -0.631981      -1.47434       1.34661     -0.863771      0.765238       1.30352       1.08743     -0.228270      0.643011      0.611148     -0.274568      0.786350      0.518344      0.184840     0.0856261      0.893037       1.26082       1.32203       1.46624       1.40657       1.38623       1.28916       1.14078       1.07346      0.986653      0.857782      0.730442      0.603254      0.490391      0.365941      0.288629      0.208351      0.159404
  29   7 2105.4344    0.7795  0.7800 10.2099 -0.0007       7.68931  0.0238   0.0151   0.0458    0.0728   0.0000       1.00029   441.0853       1.61415       19.6167       1.60909    -0.0266221      0.925254      -2.49791      -1.47982       1.28205      0.426994      -1.87994    -0.0476268     -0.398392      -1.04345      0.328737      0.348069    -0.0735879      0.111177       1.01748       1.40186       1.50803       1.58490       1.71262       1.60542       1.59369       1.42732       1.27281       1.14968      0.959550      0.822392      0.689095      0.523884      0.440982      0.339111      0.258097      0.193707
  29   8 2275.4955    1.1389  0.8808 10.8429 -0.0033       7.04156  0.0247   0.0213   0.0490    0.0803   0.0000      0.861033   439.2419     -0.919764       22.7864      -1.82409      -3.14796      -3.93936     -0.368630      -1.60400       2.75383    -0.0894802      -1.05886      0.410229     -0.403358     -0.395133    0.00666899    -0.0387189      0.487591     -0.316865       1.05678       1.30346       1.49662       1.61018       1.59449       1.50059       1.44361       1.43393       1.29514       1.06591      0.973901      0.837344      0.713087      0.568468      0.456613      0.358602      0.260622      0.204260
  29   9 2439.1703    1.6058  1.0556 11.3455 -0.0012       3.99786  0.0290   0.0277   0.0542    0.0991   0.0000      0.765678   439.6361      0.777214       14.3432      -1.23640      -1.51127      -2.72663     -0.374666      -1.26967      0.484645     -0.756224     -0.389353      -1.66904     -0.739172     -0.544075      0.498643     -0.124706      0.286888      0.139737       1.17561       1.49991       1.62765       1.80377       1.82336       1.82700       1.70537       1.62574       1.41995       1.22997       1.05813      0.919412      0.754416      0.625131      0.469783      0.372043      0.295168      0.220311
  29  10 2598.7799    2.1308  0.9901 11.9778 -0.0039       2.07610  0.0277   0.0370   0.0500    0.0956   0.0000      0.696802   440.0827     -0.681238       16.7673    -0.0771429     -0.106561      -1.51071      0.904302      -2.95495    -0.0982998      -2.03225     -0.171431      0.251577      -1.52225     -0.290603      0.533141      0.841838     -0.153073      0.246055       1.10822       1.46466       1.55322       1.70307       1.71612       1.62460       1.58008       1.43738       1.37406       1.22742       1.07311      0.912342      0.749628      0.626803      0.490254      0.393525      0.297021      0.217669
  29  11 2756.2879    2.8386  0.9595 12.4271 -0.0045       2.30160  0.0262   0.0499   0.0490    0.0993   0.0000      0.684259   440.6106       1.71357       15.8783       1.29590      -2.94894      -1.50816       1.20837      -2.06430      0.787230      -2.80590       2.40041      0.533588      -1.32497   -0.00268928    -0.0556764     -0.169932     0.0155489      0.521589       1.03764       1.46297       1.49734       1.63954       1.65658       1.67959       1.49775       1.44782       1.32669       1.17428       1.04137      0.859533      0.694391      0.581705      0.462140      0.375156      0.272779      0.205910
  29  12 2911.7048    3.4724  0.9305 13.0884 -0.0021      0.842508  0.0249   0.0633   0.0498    0.0911   0.0000      0.746791   439.5474       2.86003       15.6325    -0.0978316      -1.25756      -1.81451      -2.84212      -3.29291     -0.845035     -0.418281      0.812101      -1.12786      0.713658       1.41299     0.0469645      0.860417     0.0239454      0.139389       1.02138       1.32438       1.40648       1.57692       1.55914       1.55699       1.44285       1.34856       1.20722       1.12139      0.956856      0.825619      0.670077      0.571105      0.441345      0.359075      0.260116      0.187287
  29  13 3065.0869    3.9583  1.0399 13.2309 -0.0055      0.608237  0.0277   0.0696   0.0525    0.1043   0.0000      0.595263   439.5829       5.23679       12.7099      -2.71199      -1.71235      -1.49623      -3.22286      -4.48331       1.45544      -1.66998     0.0180461      0.897662     -0.468801     -0.580945     -0.633346      0.590429      0.679264      0.204119       1.18772       1.55366       1.73920       1.84249       1.84297       1.80979       1.68232       1.57697       1.43487       1.27313       1.11624      0.966898      0.765317      0.620630      0.496877      0.379063      0.297292      0.221221
  29  14 3216.9687    3.8167  1.2698 13.3677  0.0034       2.14054  0.0342   0.0629   0.0620    0.0845   0.0000      0.586888   438.6877       9.55504       18.5415      0.509568      0.125784     -0.354416     -0.453147      -4.17781       1.82820      -2.26179      -2.11882      -1.21255      0.781456      0.855411      -1.02064     -0.136872    0.00686148    -0.0372805       1.26428       1.70399       1.79096       1.97150       1.91974       1.93285       1.79878       1.73597       1.60518       1.38647       1.20540       1.05893      0.857843      0.722188      0.573339      0.436646      0.330876      0.257111
  29  15 3367.8502    3.2985  1.7659 13.0544 -0.0004      0.995623  0.0422   0.0459   0.0721    0.0637   0.0000      0.415776   439.5970       7.61822       9.91416       3.68900       1.75100      -4.86746      -4.10581      -3.62589      -1.48637     -0.905507      -1.17154      -1.21992      0.461534      -1.03102     -0.989107      0.199088     -0.191059      0.108059       1.57924       2.08932       2.21308       2.35427       2.38653       2.34942       2.30778       2.13402       1.94249       1.66663       1.52195       1.27812       1.06184      0.875745      0.677587      0.549786      0.422068      0.309749
  29  16 3518.2325    2.7027  2.8110 12.3480 -0.0010       1.09924  0.0547   0.0302   0.0950    0.0508   0.0000      0.222642   438.4871       11.3461       17.1054       2.72522       3.29880      -6.31379       2.18312      -7.68021      -1.08226      -2.53146      0.594447      -3.88787      0.551360      -1.04451      -2.05100      0.567851      0.266182    -0.0951544       1.98100       2.60991       2.89949       3.11845       3.17336       3.08200       3.03168       2.74534       2.56189       2.20102       1.89171       1.59750       1.31787       1.07725      0.873787      0.685208      0.519204      0.390721
  29  17 3668.0248    2.2797  4.0866 11.7398  0.0003      0.796536  0.0678   0.0216   0.1162    0.0428   0.0000      0.141087   444.8983       3.57339       12.8750       7.54948       4.47075      -3.38761       1.03378      -2.98218      -4.06593      -1.85262     -0.277031      -3.50401      -2.10506      -3.31850       1.65638      0.895829     -0.791148      0.246669       2.45903       3.28404       3.57268       3.90810       3.86340       3.87896       3.67879       3.44026       3.06056       2.76616       2.36766       2.04032       1.64569       1.39968       1.07933      0.865998      0.641278      0.492936
  29  18 3817.0885    1.8873  6.4672 11.1379 -0.0003      0.398178  0.0882   0.0143   0.1603    0.0336   0.0000     0.0814608   442.6069       3.50590       16.2035       2.41489     -0.291378       2.03763       2.73906      -8.38867       2.15320      -1.88664      -1.27497      -2.25793       2.34757     -0.611432       1.11236      -1.90107      0.437510      0.462220       3.20522       4.22517       4.68359       4.94751       4.95055       4.92134       4.74360       4.37487       3.98793       3.57093       3.10307       2.65971       2.18445       1.82722       1.41669       1.12410      0.851028      0.647102
  29  19 3966.1632    1.5496  8.3895 10.9574 -0.0003      0.312830  0.1135   0.0111   0.2066    0.0294   0.0000     0.0702471   439.7604       6.21608       22.4762       4.36911       9.03149      -4.09798      -6.86249       3.94225      0.299185      -4.96229      -1.55499       5.17602      -2.51186       2.66735      -1.97869     -0.244068      -1.28771     0.0880863       3.92909       5.21369       5.73368       6.07327       6.22770       6.17085       5.84118       5.44743       4.91077       4.40838       3.84210       3.24493       2.69868       2.19835       1.76948       1.37912       1.05186      0.780609
  29  20 4114.9109    1.3010 10.4566 10.8343 -0.0005      0.388244  0.1524   0.0093   0.2614    0.0274   0.0000     0.0690705   435.7933       10.2483       1.39796       10.0408       5.54671     -0.180136      -11.8832      -5.80720       5.02569      -4.86845   -0.00197188      -5.73496       3.91154   -0.00701321       1.46943     0.0632471       1.14610     -0.183319       4.89104       6.68624       7.25710       7.78180       7.83628       7.76202       7.28749       6.92469       6.23783       5.67406       4.86201       4.16036       3.49857       2.80086       2.27583       1.76568       1.33675       1.01182
  29  21 4263.1682    1.0554 13.2538 10.6566 -0.0030      0.425078  0.2141   0.0073   0.3427    0.0251   0.0000     0.0825098   432.4521       5.56378       10.3332      -4.56917      -2.97459      -1.87851       18.2540       5.87033      -6.90687      -2.54452       4.97648      -7.39644    -0.0563336       5.85073       1.60435      -1.37463       2.02457      -2.16604       6.40090       8.55363       9.29630       10.0451       10.0051       10.0569       9.60373       8.92834       8.19490       7.13038       6.24970       5.36266       4.42711       3.61248       2.90018       2.28162       1.73283       1.29703
  30   4 1581.9295    0.2222  0.1421 10.0525 -0.0124       40.1136  0.0118   0.0117   0.0222    0.0292   0.0000       10.6239   440.0182     -0.889503       21.0247      -1.02643      -2.70012      0.416346       2.33388       1.00328    -0.0413156      -1.07368     0.0543924     -0.648929     -0.935351    0.00435906      0.159609      0.276890      0.240981     -0.192671      0.601286      0.745808      0.913784      0.875285      0.834237      0.951780       1.02550      0.738954      0.724215      0.693629      0.527602      0.454740      0.414734      0.314425      0.252249      0.212911      0.162687      0.128440
  30   5 1770.0719    0.3762  0.3582  9.9774 -0.0049       16.6468  0.0162   0.0108   0.0321    0.0388   0.0000       3.05245   441.6100      -1.48795       19.0914      -1.44709     -0.136216     -0.445250       1.64760     -0.968276      0.273772      -1.70506      0.412259      -1.18677     -0.303140      0.659579    -0.0396227     -0.350531    -0.0181794     -0.198962      0.794925       1.05991       1.25870       1.36192       1.38528       1.35435       1.29941       1.20957       1.07450      0.944690      0.786181      0.625497      0.484412      0.404968      0.335849      0.280926      0.226104      0.164179
  30   6 1950.0322    0.5868  0.4933  9.9623 -0.0027       10.9948  0.0168   0.0138   0.0343    0.0531   0.0000       1.44147   439.7181      0.632936       19.3321      0.922466      -2.71205    -0.0467721      0.631484      0.606577      0.131563      0.230711     -0.121865      0.139844      0.280921     -0.476697    0.00131900      0.278186     -0.579282     0.0805835      0.740104      0.965041       1.07562       1.08811       1.16959       1.19851       1.10391       1.02201      0.893608      0.828250      0.719053      0.629337      0.531714      0.427719      0.334071      0.263293      0.207783      0.153309
  30   7 2126.4636    0.8472  0.7232 10.3186 -0.0027       6.67773  0.0221   0.0167   0.0415    0.0699   0.0000       1.01248   440.1711      0.416616       20.3374      -1.88185      -2.86513      -1.71203     -0.426069      -1.88246     -0.600785      -1.14880      0.432246     -0.261750      -1.36360      0.109694     -0.160096     -0.256882      0.142506     -0.187642      0.980832       1.27435       1.43410       1.57053       1.48984       1.43388       1.34691       1.22038       1.21158       1.09331      0.949345      0.831818      0.716501      0.586301      0.468734      0.376606      0.270384      0.203446
  30   8 2297.3911    1.2641  0.8608 10.6827 -0.0021       2.68124  0.0242   0.0227   0.0452    0.0945   0.0000      0.771164   440.8874     -0.393540       20.0667       3.06288      -1.68451      -4.21128     -0.282622      -1.42261      -1.59298      -1.53054      0.781416      -1.26200     -0.239970     -0.312788      0.832633     -0.417346     -0.269427      0.581222      0.967888       1.27294       1.38593       1.54805       1.47531       1.43234       1.43761       1.34343       1.23750       1.06244      0.955598      0.827561      0.671680      0.568217      0.455412      0.366457      0.278080      0.203425
  30   9 2462.3843    1.7079  1.0874 11.4669 -0.0001       3.43608  0.0293   0.0286   0.0545    0.0957   0.0000      0.701767   440.9359      0.307064       15.9990       1.61355      -2.25603       3.25006     -0.721559      -2.16691       2.05844     -0.709931       1.83015     -0.267393     -0.152923    -0.0757744     0.0763409     -0.293836     -0.229534      0.144241       1.16033       1.56045       1.64438       1.74460       1.82786       1.80713       1.76339       1.60946       1.45788       1.24139       1.12716      0.947975      0.801057      0.646702      0.512168      0.411416      0.324582      0.231647
  30  10 2623.6123    2.2498  1.0238 12.1495 -0.0004       3.84121  0.0276   0.0383   0.0517    0.0851   0.0000      0.748445   438.3835       1.67430       15.5354      0.203389      -2.80505      0.847749      0.269319       1.78929       2.56531       1.51615      0.592018    -0.0830169      0.310237      0.376130     -0.141854     -0.191027      0.512915      0.249901       1.07948       1.43614       1.59539       1.67975       1.70670       1.61505       1.64669       1.48509       1.36716       1.15041       1.08877      0.914997      0.760837      0.639866      0.508249      0.391764      0.302690      0.229487
  30  11 2782.5577    2.9218  1.0495 12.3777  0.0000       1.36000  0.0275   0.0480   0.0521    0.1019   0.0000      0.742071   440.9324       1.15815       17.0685      -1.73837      -3.65957      -3.31191      -3.09866      -1.75676      0.290758      -1.72959      0.551502      0.428909    -0.0419562     -0.765218    -0.0771607      0.348521     -0.170618      0.405313       1.16134       1.54025       1.68784       1.73039       1.70958       1.64489       1.53908       1.47094       1.33729       1.28302       1.17526      0.997292      0.860997      0.694644      0.526069      0.415604      0.321083      0.244183
  30  12 2939.2215    3.6180  0.9330 12.8330 -0.0006      0.549492  0.0245   0.0626   0.0458    0.0974   0.0000      0.760451   439.6229       5.30742       13.5500     0.0183579      -2.57755       1.59224     -0.582019      -5.11557       2.25449      -1.19090     -0.756367      -1.35797     -0.130876      0.377221      0.510597      0.597188     -0.195880      0.264711       1.02396       1.28584       1.39578       1.56940       1.53586       1.50488       1.45383       1.43643       1.27632       1.10138      0.979172      0.812893      0.658833      0.550482      0.440720      0.365552      0.280625      0.205609
  30  13 3093.4045    4.0782  1.0067 13.3773 -0.0015     -0.201352  0.0272   0.0703   0.0502    0.0977   0.0000      0.572352   438.7915       3.03866       16.7403       2.28338      -3.25200      -3.24781     -0.650424      -2.80747       1.44379      -1.96310      0.571378     -0.978952     -0.349313     -0.636831     0.0596332     -0.235970      0.238909    -0.0942990       1.09016       1.46790       1.56759       1.73008       1.72673       1.69755       1.58039       1.50168       1.39002       1.20895       1.08808      0.921930      0.766802      0.614760      0.473111      0.381607      0.304623      0.237051
  30  14 3246.1543    3.8054  1.4451 13.1662 -0.0013       1.31706  0.0352   0.0564   0.0653    0.0805   0.0000      0.436340   440.1730       7.84773       14.4160       2.29229      0.316965      -4.65418      -3.01465      -2.32076       2.39668      -2.53199       1.38635      -1.27169     -0.202029      0.465697     -0.827661    -0.0566984     -0.266300    -0.0104173       1.27426       1.70515       1.73810       1.98255       1.88828       1.99956       1.86692       1.75269       1.57640       1.44461       1.24077       1.07898      0.902531      0.759091      0.582904      0.466083      0.376536      0.274805
  30  15 3397.8100    3.2380  2.0128 12.8436 -0.0002      0.719703  0.0440   0.0410   0.0766    0.0576   0.0000      0.326202   440.1848       6.12089       17.1742      0.655588       4.21723      -4.45303      -4.68086      -6.30528      -1.61295      -4.82804      -1.05168      0.822250       1.40611     -0.253048     -0.206207      0.554453     -0.187178     -0.227413       1.64278       2.19793       2.36210       2.46110       2.49323       2.39382       2.31817       2.18102       2.03383       1.81481       1.62636       1.38101       1.19425      0.987818      0.805317      0.620580      0.472063      0.353564
  30  16 3549.0845    2.6456  3.2805 12.0312 -0.0004       1.03876  0.0571   0.0264   0.1011    0.0454   0.0000      0.168598   439.2066       9.50235       12.0531      -1.67746       1.23080      -4.23000       3.08849      -2.22698      -1.86754      -1.78647       2.24835      -1.87618      -1.09600     -0.413021      -1.28022     -0.109681     -0.401506     -0.176528       2.11104       2.77747       3.03006       3.17263       3.11102       3.14651       3.05589       2.89753       2.63872       2.36461       2.05836       1.74418       1.47051       1.21249      0.986649      0.767956      0.592679      0.456632
  30  17 3699.5432    2.1613  4.5024 11.6339 -0.0000      0.823982  0.0700   0.0195   0.1250    0.0384   0.0000      0.124211   443.1866       8.41683       15.5683       4.60717      -1.41022      -4.21967     -0.256646      -1.95750       2.93368      -3.13686      -3.89247      -3.29209       1.37405      -1.23112      0.111346       2.13397    -0.0439458      0.166953       2.46616       3.30689       3.65095       3.93297       3.91816       3.91703       3.79131       3.49918       3.26663       2.82644       2.48045       2.11224       1.75503       1.45595       1.15011      0.915042      0.721003      0.550636
  30  18 3849.3144    1.8126  6.7047 11.1143 -0.0007      0.352950  0.0907   0.0135   0.1666    0.0320   0.0000     0.0822309   439.2259       2.98835       9.62168       2.19187      0.642476      -12.6415      -2.61863      -8.18252      -2.81039      -5.99323       3.76847      -4.39431     -0.461807      -2.38882      0.200066       1.42905      0.638915     0.0868643       3.16068       4.15589       4.60951       4.92325       5.00657       4.92388       4.73957       4.46262       4.06898       3.58331       3.14062       2.69405       2.27451       1.84451       1.49258       1.17162      0.918158      0.691290
  30  19 3998.7991    1.5155  9.4253 10.8074 -0.0009      0.366095  0.1256   0.0103   0.2228    0.0293   0.0000     0.0641540   442.5393       9.57793       6.17594      -1.82733      0.510231      -4.02035       3.05563      -11.2366       9.27727       5.37976       3.32444      -4.54040      -5.06495      -2.61663       1.98225       1.64660     -0.867163      0.662292       4.16096       5.59944       6.20799       6.55351       6.68732       6.56339       6.32394       5.84842       5.35998       4.82399       4.20816       3.67349       3.04642       2.54675       2.00495       1.58507       1.22005      0.920892
  30  20 4147.9108    1.2777 12.3349 10.7154 -0.0002      0.331606  0.1763   0.0081   0.2948    0.0261   0.0000     0.0657321   441.7572       22.4013       22.6171      -2.78061       4.50047      -11.5498      -13.4006      0.461394       5.81893      -11.6123       8.99002      -1.99270     -0.102311       3.65289     -0.984611     -0.387206      -1.66288     -0.828934       5.31448       7.05410       7.82719       8.13177       8.35165       8.20803       7.91060       7.56039       6.79265       6.22857       5.29481       4.60185       3.88947       3.20638       2.54973       2.04690       1.56753       1.19632
  30  21 4297.1002    1.0449 14.7999 10.5721  0.0009      0.359713  0.2349   0.0066   0.3585    0.0235   0.0000     0.0727045   441.6696    -0.0500746       19.8270       7.02031     -0.395360       1.65602       15.5502      -3.40608      -13.7865      -3.22083     -0.459383      -3.99030       7.11811       1.60131      -5.29128       1.72153      0.637675       1.27556       6.37509       8.48719       9.39471       10.1017       10.1703       10.1670       9.69746       9.13348       8.31838       7.45573       6.42941       5.53038       4.71887       3.82461       3.11162       2.45558       1.86496       1.42803
  31   5 1788.2993    0.4181  0.3488  9.9399  0.0001       15.8165  0.0141   0.0115   0.0286    0.0391   0.0000       2.58396   439.5938      0.997058       20.6034     0.0315563      -1.88437     -0.474703      0.269063       1.16712      0.186288     -0.233407     -0.153557      0.422158     -0.129063     -0.287050     -0.321609     -0.101908      0.100721      0.330498      0.621701      0.811096      0.904281      0.979924       1.01174       1.01578      0.970446      0.888340      0.797176      0.722132      0.694562      0.566783      0.457133      0.370376      0.298889      0.242363      0.202665      0.160994
  31   6 1969.5256    0.5717  0.6263  9.9107 -0.0020       9.03679  0.0203   0.0121   0.0395    0.0601   0.0000       1.28551   439.1608       1.31992       20.9564     -0.138990      -1.68348      -1.35549     -0.627380      -1.47836      0.373850     -0.825616      0.140807     -0.214485      0.632561     -0.456476     -0.667455      0.202633      0.225181     -0.133210      0.891044       1.14163       1.17403       1.29286       1.36214       1.37135       1.31042       1.19020       1.11364      0.977287      0.878272      0.719906      0.611335      0.518282      0.422193      0.334203      0.254915      0.194256
  31   7 2147.1090    0.8876  0.7818 10.2499 -0.0008       5.77972  0.0218   0.0165   0.0442    0.0804   0.0000      0.899405   440.1745      -2.13473       21.1432      -1.30478      -2.66663      -3.17306     0.0197564     -0.685451      0.452992      0.432730     -0.657268     -0.614328      0.218235     -0.479596      0.220108     -0.482355     -0.136353     -0.107108      0.909348       1.18475       1.29497       1.37569       1.38967       1.36600       1.37762       1.30168       1.19213       1.06801      0.885084      0.742654      0.624728      0.523483      0.460947      0.343963      0.268211      0.208028
  31   8 2319.0432    1.2959  0.9102 10.9748 -0.0016       5.15014  0.0241   0.0226   0.0481    0.0827   0.0000      0.783563   441.3277     -0.743290       20.6775     -0.584977      -4.81670     -0.714993       2.03470     -0.869942     -0.395371      0.112452      0.604077    -0.0888600      0.588641      0.100508      0.334900     0.0674344      0.385603     0.0299672      0.925720       1.22967       1.34512       1.41409       1.40183       1.43183       1.42276       1.33576       1.22317       1.07127      0.945167      0.796288      0.676971      0.561442      0.448100      0.367126      0.286768      0.222277
  31   9 2485.1049    1.7874  1.0304 11.4174 -0.0010       2.95199  0.0283   0.0294   0.0497    0.1041   0.0000      0.680631   440.8814     -0.297071       19.9291     -0.245729     -0.224037       1.94288      0.628524      -1.69598       1.16180      -1.11092     -0.281050     -0.487654       1.18642      0.329621    -0.0237516     -0.484259      0.214026    -0.0892763       1.17891       1.66098       1.90507       2.05472       2.06401       2.11593       1.97025       1.86789       1.63282       1.43233       1.18062      0.981671      0.792679      0.663930      0.526233      0.416277      0.332216      0.241787
  31  10 2647.8963    2.3109  1.0505 12.1633 -0.0022       2.19710  0.0282   0.0387   0.0514    0.0916   0.0000      0.723476   438.4676       3.06957       16.9657       1.14104     -0.975497      -1.06634       2.93217      0.276667       1.03436     -0.844514      -1.76879      -2.18756     -0.563092      0.590207     -0.121718      0.942903     -0.148972     -0.212091       1.02383       1.33997       1.48475       1.64908       1.58243       1.65720       1.58422       1.47408       1.30803       1.19227       1.03880      0.872061      0.756714      0.632041      0.515642      0.401959      0.308424      0.236341
  31  11 2808.4081    3.1394  0.9756 12.5255  0.0003       1.19986  0.0261   0.0520   0.0465    0.0957   0.0000      0.645836   439.8605       3.55710       16.4649       1.10681      -2.49298      -3.36271       2.82038      -1.15533     -0.321622      -1.14913      -1.36129    -0.0237081      0.798970      0.180425     0.0424876      0.500358     -0.337817     -0.591423       1.11855       1.53204       1.72690       1.77225       1.77229       1.67136       1.57802       1.44649       1.41767       1.24384       1.14196      0.972800      0.817994      0.667139      0.536499      0.425286      0.324608      0.246752
  31  12 2966.2166    3.7992  0.8946 13.0312 -0.0004       1.41462  0.0231   0.0668   0.0455    0.0873   0.0000      0.678031   438.3951       3.75045       15.1242       1.76030      -3.44174      -2.48938    -0.0125376      -2.88050       2.62452      -1.09150      0.286918      -1.06822     -0.332104     -0.280783      0.544777     -0.408422     -0.223405     0.0656945      0.916226       1.16606       1.27383       1.32633       1.28957       1.36037       1.29400       1.27372       1.16638       1.03628      0.902288      0.759489      0.632424      0.551385      0.452688      0.359158      0.272978      0.211005
  31  13 3121.4122    3.9677  1.2325 13.0984 -0.0034      0.982135  0.0309   0.0617   0.0564    0.1063   0.0000      0.599021   439.2403       1.64482       14.9158       1.16574      -2.32926      -2.42861      0.284713      -3.79454      -1.01302      0.570445       1.99110      0.682475      0.605587     -0.381414     -0.578367     -0.413878     0.0108332     -0.248018       1.08659       1.46934       1.62657       1.75654       1.72827       1.72894       1.63515       1.56510       1.45565       1.25357       1.13559      0.983875      0.810553      0.679718      0.557295      0.431751      0.336806      0.264234
  31  14 3274.9399    3.7932  1.5331 12.7873 -0.0010      0.811476  0.0343   0.0517   0.0616    0.0853   0.0000      0.399526   439.2855       2.81635       16.3108       2.15662      -5.59489      -5.07383      0.440888      -5.35510       2.98859     -0.210466    -0.0621492      0.991681       1.07032      -1.74833     -0.153569      -1.12111     -0.347748     -0.145306       1.23923       1.59796       1.80040       1.92633       1.92145       1.90935       1.86757       1.76719       1.58092       1.42010       1.26442       1.06877      0.889620      0.754362      0.617573      0.485988      0.371123      0.293627
  31  15 3427.6367    3.1088  2.2608 12.5559 -0.0001      0.992286  0.0441   0.0359   0.0795    0.0540   0.0000      0.255807   438.4089       3.71046       16.7910       5.33723      -3.71075      -1.19875      -3.63718      -3.39544       3.38251      -1.55095      -1.01418      -1.23487      0.559187       2.40063       1.50170     -0.971863      0.619814     -0.239492       1.55022       2.10501       2.23754       2.41359       2.44302       2.49108       2.37699       2.21941       2.03879       1.79672       1.60823       1.37058       1.14425      0.977766      0.776145      0.615396      0.483874      0.371769
  31  16 3579.5900    2.5452  3.5598 11.9285 -0.0010      0.956244  0.0576   0.0237   0.1036    0.0417   0.0000      0.152847   439.2720       9.58497       8.79151       5.72161       2.16613      -3.97126      -1.04582      -5.45731      0.684441      -3.50593      -1.95769      -2.01827      0.829467      0.387017     -0.477007     -0.545221      0.411208     -0.387972       1.94613       2.60577       2.84071       2.97018       3.12213       3.05974       2.97581       2.77430       2.57713       2.27067       2.01546       1.76945       1.50266       1.25848      0.987462      0.809390      0.622033      0.472672
  31  17 3730.7929    2.1230  5.1963 11.3993 -0.0006      0.670349  0.0740   0.0171   0.1339    0.0360   0.0000      0.100887   438.3089      0.979317       14.4860      -2.35984      -6.47277      -12.2561      -3.40034      -1.63092       1.72818       1.29421      -3.16272      -1.86069       1.43402       2.05695      -1.76979     -0.864327       1.56336      0.219102       2.45322       3.32933       3.67510       3.93847       3.94243       3.91572       3.79495       3.57298       3.33678       2.92651       2.59358       2.23895       1.87733       1.54070       1.24670      0.994571      0.783393      0.607953
  31  18 3881.3084    1.7388  7.5697 10.9949 -0.0005      0.489886  0.0994   0.0122   0.1786    0.0308   0.0000     0.0722043   442.2084       8.50665       14.8958      0.417567      -3.67245      0.905774       6.55294     -0.499051      -6.16072      -5.48345      -4.57686      -8.33196       1.62538      -1.29627      -1.06281       2.08461      0.612253     0.0668063       3.34500       4.42411       4.91608       5.26104       5.38370       5.30574       5.17342       4.83089       4.41235       3.91511       3.42796       2.98054       2.48374       2.04745       1.64144       1.33996       1.04854      0.792707
  31  19 4031.5841    1.4348  9.6725 10.8599 -0.0004      0.396810  0.1306   0.0097   0.2340    0.0272   0.0000     0.0725612   438.7864       8.38054       12.2584      0.832147      -3.54400      0.135550      -4.14242      -6.41869       6.02799      -1.16635      -1.99960      -2.96927      -1.26457      -1.58516       3.59881     -0.979954     -0.982373       1.73495       4.07834       5.30367       5.90833       6.37603       6.45985       6.46709       6.22822       5.73675       5.37670       4.71723       4.21267       3.68167       3.08477       2.52748       2.06676       1.66402       1.28916      0.977157
  31  20 4180.5143    1.2086 12.7508 10.7051 -0.0003     0.0991728  0.1914   0.0076   0.3047    0.0258   0.0000     0.0763512   447.2724      -5.69519       19.0460       9.20443       2.49784      -7.54177       5.53443      -13.0897      -5.52708       9.91770      -7.67310      -1.44124      -2.30888      -1.52198       1.45185      -1.81935      0.592082   -0.00460661       5.44253       7.08368       8.10580       8.56294       8.61184       8.77309       8.18438       7.83617       7.15649       6.48389       5.59431       4.94091       4.10044       3.46225       2.74170       2.22437       1.71632       1.32485
  32   4 1616.4451    0.2421  0.2123 10.0106 -0.0104       19.9094  0.0189   0.0104   0.0266    0.0282   0.0000       7.35508   440.7736     -0.722564       21.6865      0.713483      -2.42546      0.741516      0.985080    -0.0531893     -0.799587     -0.639466     -0.762332      0.323862     -0.140148      0.706403    -0.0389331      0.276400     -0.373167     0.0862072      0.542980       1.19586      0.860887       1.33697      0.888967       1.36423      0.861705       1.32962      0.764328       1.09086      0.582162      0.800406      0.395652      0.525253      0.297034      0.340474      0.198597      0.176556
  32   5 1806.2164    0.4121  0.3882  9.9196 -0.0057       13.9230  0.0161   0.0110   0.0308    0.0421   0.0000       2.30386   441.0440      0.178131       19.2718      -2.27417      -3.45258       2.53999       1.58180     -0.702216       1.37741      0.126120      0.181395     -0.437360      0.437717      0.320284     -0.860876      0.111863      0.279999     -0.453169      0.711791      0.816959      0.980793       1.00506       1.01888       1.07498      0.998745      0.962816      0.920889      0.787318      0.732201      0.623442      0.485575      0.447415      0.358256      0.274927      0.242282      0.196049
  32   6 1988.7560    0.6422  0.5838 10.0394 -0.0010       10.4660  0.0190   0.0134   0.0349    0.0544   0.0000       1.22936   441.4262     -0.944953       21.3247     0.0984684      -3.99011      0.962648      -1.27293      0.534654      0.634851     0.0611548      -2.85255      0.110540   -0.00359823     -0.203198     0.0460082     -0.336088      0.239903      0.225146      0.755477       1.06419       1.15356       1.21743       1.25267       1.12323       1.18392       1.03805       1.01775      0.878103      0.845354      0.740657      0.647006      0.548933      0.436265      0.348806      0.267427      0.207868
  32   7 2167.4897    0.9048  0.7277 10.4906 -0.0039       8.32076  0.0224   0.0171   0.0394    0.0671   0.0000       1.00060   440.6144      0.978676       20.8627       2.33366     -0.943718      -2.17991      0.658027      -1.90355     -0.780213     -0.183650       1.40777     0.0306596      -1.12481      0.594012      0.199707      0.386134      0.223874     -0.281783      0.878617       1.16100       1.28585       1.38163       1.40424       1.30779       1.24239       1.16580       1.14429       1.01321      0.946568      0.834248      0.691223      0.572255      0.461477      0.352329      0.281759      0.229654
  32   8 2340.1348    1.3043  1.0254 10.7314 -0.0009       3.80199  0.0279   0.0211   0.0513    0.1024   0.0000      0.730326   439.3967       1.29162       19.3681       3.37306      -1.28902      0.379250     -0.260151     -0.515901      -1.83130      0.386320       1.11951      0.336065      0.181401      0.284557     0.0776271     -0.412833    -0.0232589     -0.193599       1.07273       1.52405       1.69732       1.89622       1.83462       1.82461       1.78981       1.68020       1.55862       1.32189       1.13553      0.941432      0.805962      0.670478      0.543178      0.436301      0.333437      0.252235
  32   9 2507.4157    1.8270  1.0741 11.6833 -0.0027       3.94379  0.0298   0.0299   0.0505    0.0915   0.0000      0.725862   440.3976       3.48672       21.8221       1.74447      -2.08682      -3.10389      0.842818     -0.750144      -1.46773      -2.80664       1.99760      0.310701     -0.168479      -1.31068     -0.602726      0.120852    -0.0546688     -0.307154       1.06128       1.41694       1.53534       1.72116       1.75037       1.69849       1.65110       1.52865       1.46511       1.27482       1.12652      0.959351      0.781765      0.663372      0.543532      0.452760      0.353280      0.266479
  32  10 2671.7728    2.5138  1.0470 12.0630 -0.0019       2.40628  0.0272   0.0404   0.0497    0.1040   0.0000      0.646162   439.9970       2.48606       18.5705       1.58050     -0.514009     -0.627334       2.58635      -3.18640      0.440701      -2.59235      0.332660     -0.890556      0.935709     -0.543163    -0.0808912     -0.929064    -0.0195465      0.174347      0.970411       1.32281       1.45429       1.57227       1.56437       1.48811       1.53401       1.43673       1.28427       1.20151       1.02501      0.912629      0.752725      0.624098      0.534828      0.414278      0.321863      0.254405
  32  11 2833.8245    3.0972  1.0042 12.8125 -0.0009       2.69561  0.0259   0.0512   0.0502    0.0837   0.0000      0.651014   441.1976       6.02570       18.5568      0.297443     -0.116537      0.943188     -0.520641      -3.08489       1.03825      -2.35598      0.681986     -0.192928      0.684649     -0.230095     -0.341495      0.189247     -0.332780     -0.153673       1.00117       1.37928       1.52073       1.68670       1.70681       1.69937       1.62207       1.46352       1.32372       1.21245       1.04108      0.881787      0.763102      0.661254      0.500369      0.421154      0.310332      0.247873
  32  12 2992.8721    3.8268  0.9135 13.3433  0.0011       3.98909  0.0243   0.0662   0.0447    0.0789   0.0000      0.789640   439.0127       3.77891       15.9891    -0.0490474      -1.13412      -4.55462      -1.16293      -2.90563     -0.552895     -0.434337  -0.000803481      0.456163      0.395606   -0.00303215      0.246921   -0.00556974     -0.223615     -0.124937      0.919893       1.21166       1.33461       1.42976       1.43316       1.48033       1.41543       1.26548       1.20110       1.08759      0.933976      0.827950      0.692761      0.581013      0.485061      0.369237      0.295617      0.226150
  32  13 3148.9542    3.8954  1.1841 13.5586 -0.0010      0.444174  0.0313   0.0637   0.0575    0.0834   0.0000      0.772396   439.0405       4.45322       18.4796      0.111979      -2.94854      -3.98508     0.0926177     -0.540336       2.25120      -3.70287     -0.603156     -0.575128     -0.911395      -1.12147     0.0606106     0.0900037      0.488043     0.0587141       1.05728       1.40484       1.57244       1.70289       1.70327       1.73627       1.62333       1.54956       1.42054       1.28404       1.10563      0.971291      0.812832      0.677749      0.555254      0.436426      0.353739      0.266922
  32  14 3303.4739    3.6421  1.5919 13.0864 -0.0021      0.754872  0.0366   0.0496   0.0633    0.0697   0.0000      0.389757   438.1514       6.88474       13.6335      0.398298       1.00861      -6.46577       2.10203      -4.20736      0.159384      -1.92981       2.61094      -2.06452      -1.82798      0.815443       1.29322     -0.902484    -0.0167867      0.355638       1.27065       1.66409       1.82625       1.98469       1.94078       2.00834       1.94162       1.80360       1.67772       1.53800       1.31912       1.14535      0.966137      0.799292      0.657157      0.526195      0.434551      0.328767
  32  15 3456.9270    2.9877  2.5081 12.4343 -0.0010      0.841830  0.0468   0.0323   0.0806    0.0487   0.0000      0.222108   441.7466       6.15721       16.6296     -0.881563      -1.20453      -3.89844      -1.32166      -2.95143       1.49938     -0.859368       1.57042      -1.42615      -1.40589      -1.05805     -0.153581     -0.326468     -0.365895       1.00753       1.59061       2.16872       2.31576       2.50401       2.60860       2.55722       2.44651       2.31359       2.15742       1.92058       1.71565       1.46334       1.22909       1.03892      0.843916      0.672717      0.528714      0.417359
  32  16 3609.5648    2.4589  3.6005 11.8411 -0.0000      0.581273  0.0564   0.0223   0.1033    0.0407   0.0000      0.145753   440.9705       7.09828       11.0917     -0.437365      -6.38917      -3.98890      -4.94653      -3.82500       3.73924     -0.928260     -0.397064      0.294844      -1.57663     -0.596286      -1.42962     -0.455064     0.0575109     -0.172152       1.95433       2.54233       2.81407       3.05738       3.10979       3.08955       2.99653       2.74992       2.62094       2.31405       2.03983       1.76389       1.50719       1.22912       1.02318      0.816038      0.633485      0.502717
  32  17 3761.7206    2.0093  5.4831 11.3170 -0.0009      0.615139  0.0757   0.0154   0.1391    0.0338   0.0000     0.0950126   436.5984       6.32423       19.1812       7.18006      -7.09135      -7.68905       2.78289      -6.35466      -1.14471      -1.38775       3.81843      0.638483       1.00959       2.23022     -0.615622       1.08935     -0.214491      0.431330       2.49682       3.30540       3.64638       3.97240       4.05811       4.04811       3.83711       3.57039       3.33219       3.00903       2.65397       2.33742       1.95669       1.64450       1.33092       1.06445      0.834301      0.655369
  32  18 3912.7568    1.6733  7.8263 11.0046 -0.0003      0.451742  0.1019   0.0115   0.1815    0.0287   0.0000     0.0724098   439.0026       9.99833       9.54078      -7.04480      -10.8064      -6.94565      -1.25906      -1.08681     0.0352030      -4.66131       5.78354      -1.30389       3.08133     -0.712457       1.86307       1.26746      0.232291     -0.393308       3.25149       4.29305       4.68779       5.01968       5.27298       5.13236       5.01939       4.75968       4.33041       3.90015       3.46426       3.03492       2.51704       2.07893       1.71121       1.38714       1.09539      0.852282
  32  19 4063.6008    1.4158 10.6153 10.8024 -0.0002      0.337116  0.1432   0.0090   0.2479    0.0266   0.0000     0.0656974   435.4905       8.16799       17.4920      -2.98872      -6.51882      -6.86171       4.33097      -7.84892      -7.00437      -12.0394       1.76901       2.15351       5.85754       2.34354       1.43262      -2.17776      -1.46122      0.903152       4.19410       5.57374       6.14680       6.61948       6.74576       6.75831       6.47571       6.12748       5.64223       5.06757       4.57684       3.91593       3.34516       2.81334       2.29991       1.85264       1.43120       1.10781
  32  20 4214.0932    1.1165 12.7969 10.7234 -0.0011      0.386673  0.2039   0.0072   0.3191    0.0246   0.0000     0.0835510   440.7638       6.42969       19.2528       3.36909       5.93666      -12.9473      -3.29117     -0.326215      -6.47024       12.9683       5.51485       8.27078      -8.59155      -3.76175       1.89436      -3.55579      -3.14382    -0.0685404       5.48855       7.34708       8.13432       8.78171       9.01098       8.84000       8.73595       8.09287       7.44439       6.76853       5.91567       5.21385       4.35902       3.72700       3.00562       2.43550       1.85413       1.46304
  33   4 1633.2404    0.2716  0.1634 10.0042 -0.0120       17.5694  0.0100   0.0119   0.0193    0.0282   0.0000       6.70320   439.8367      0.136674       20.7655     0.0674506      -3.30281     0.0446230     0.0321947      0.549547    -0.0858301     -0.178158      0.424774      0.566568     -0.565069     -0.164670     -0.266068     0.0129243     0.0769458   -0.00298207      0.455077      0.599904      0.631763      0.658577      0.664775      0.689375      0.753508      0.696679      0.602304      0.549314      0.459207      0.442886      0.348594      0.281923      0.247375      0.182599      0.162172      0.125126
  33   5 1823.8932    0.4222  0.4101  9.9155 -0.0049       16.9247  0.0155   0.0108   0.0302    0.0408   0.0000       2.13413   440.0984      0.518021       20.7407     -0.535601      -1.47387      -1.31645       1.30712       2.87593     -0.173292     -0.882326      0.225645     -0.268632     -0.510586      0.222278      0.778055     0.0851130   0.000238877      0.102861      0.679091      0.886700       1.02728       1.05052       1.09130       1.08963       1.07260       1.00913      0.910810      0.810144      0.730922      0.635922      0.529437      0.451349      0.367634      0.302212      0.239294      0.174932
  33   6 2007.6770    0.6425  0.6290 10.1235 -0.0025       7.08108  0.0207   0.0130   0.0391    0.0571   0.0000       1.21879   440.3732      0.996050       21.8904     -0.465716      -2.10621       2.13535      0.154366      0.146476     -0.266714     0.0998807     -0.216189      0.575391     -0.879274     -0.819644     -0.719691    -0.0630502      0.144703     -0.416705      0.950771       1.28298       1.23032       1.24644       1.14148       1.17011       1.25649       1.32865       1.26189       1.09964      0.936320      0.748815      0.574531      0.511978      0.441106      0.395975      0.328509      0.253452
  33   7 2187.4595    0.9588  0.8180 10.4285 -0.0003       6.18829  0.0227   0.0170   0.0436    0.0747   0.0000      0.883248   441.0372     0.0321283       20.8146      0.291738      -4.65439     -0.800491     -0.532552      -3.92625       1.30640      0.703776      -1.55639      0.134407     -0.658586     -0.165088     -0.190493      0.637678      0.114776     -0.250051      0.924879       1.24703       1.43137       1.51771       1.51860       1.54836       1.47019       1.35559       1.23628       1.10292      0.977919      0.861445      0.720128      0.590111      0.486888      0.385450      0.306840      0.228381
  33   8 2361.0049    1.3737  1.0410 11.1890 -0.0018       5.48160  0.0276   0.0225   0.0519    0.0829   0.0000      0.795993   440.1748       1.61286       22.0460       3.22708      -1.94588      -6.44573      0.746363     -0.554211       1.69243      -1.32775      0.566121     -0.301995       1.10371     -0.766552     -0.231023     -0.523877     -0.216804     0.0591846      0.980411       1.27158       1.41878       1.51645       1.50844       1.52638       1.48955       1.44719       1.28250       1.23451       1.01858      0.919716      0.751069      0.640660      0.513836      0.425049      0.355538      0.279037
  33   9 2529.2758    1.9186  1.1379 11.6769  0.0023       3.55974  0.0298   0.0300   0.0540    0.0927   0.0000      0.727515   441.1496      0.523092       18.1696     -0.498438      -3.14542      0.842047      -1.07922      -3.26125       1.20405       1.18540      -1.39792     -0.886624      -1.11919     -0.445132     0.0388292      0.809720     -0.224728    -0.0194923       1.01070       1.33267       1.44720       1.60038       1.56768       1.55786       1.52363       1.39017       1.33719       1.16722       1.10878      0.936742      0.836619      0.711735      0.572847      0.485551      0.378674      0.291987
  33  10 2695.1283    2.6008  1.0409 12.3811 -0.0015       3.52282  0.0262   0.0425   0.0496    0.0835   0.0000      0.730379   440.5967       4.63333       19.3954      -2.11395      -3.52116      -1.86563       2.60651      -3.47325     -0.827484     -0.963830      -1.92153       1.03411     -0.455023     -0.484605      0.140000      0.769574     -0.396058     -0.134282      0.961841       1.25391       1.39688       1.55378       1.60492       1.59141       1.52967       1.37310       1.32333       1.16005       1.02069      0.885266      0.735611      0.623338      0.524457      0.414566      0.321553      0.257101
  33  11 2858.6541    3.3510  0.9892 12.7391 -0.0003       1.07286  0.0246   0.0537   0.0459    0.0904   0.0000      0.716248   438.5194      0.186783       19.6734     -0.267904      -3.13244     0.0847686     -0.497035      -3.45790     -0.495422      -2.28160      0.337564      -1.48830       1.12104     -0.278197      0.547452      0.337101    -0.0233291      0.210921      0.886531       1.16147       1.29974       1.39234       1.42102       1.41929       1.33506       1.29575       1.14597       1.09171      0.952489      0.840343      0.709080      0.603362      0.481427      0.404422      0.319478      0.240226
  33  12 3018.8684    3.8663  0.9918 13.3774 -0.0033      0.452798  0.0258   0.0664   0.0484    0.0834   0.0000      0.697263   439.5204       4.10505       20.1322     -0.108078      -1.71194   -0.00607150      0.203201      -6.01415      0.441235     -0.386919      0.786973      -1.10970     -0.891437     -0.400453      0.852295     -0.274181      -1.03870      0.227445      0.952064       1.18845       1.28433       1.47912       1.44937       1.44547       1.40873       1.33711       1.20874       1.12513       1.01249      0.849076      0.724282      0.628316      0.512021      0.417850      0.338742      0.253085
  33  13 3176.1454    3.8717  1.2235 13.5415 -0.0001      0.359328  0.0311   0.0613   0.0572    0.0789   0.0000      0.613447   440.1187       6.89977       15.7634      0.966368      -3.27443      -2.15244      0.763982      -3.34661       2.81017      0.215924      0.354785      -1.37649      -1.13154     -0.512775      0.889657      0.390983     -0.777131     -0.297345       1.07805       1.41257       1.52089       1.71518       1.75733       1.71736       1.66548       1.55551       1.44946       1.28125       1.13734      0.994479      0.838524      0.697628      0.597810      0.482532      0.379307      0.284874
  33  14 3331.5627    3.4997  1.7823 13.0019 -0.0012      0.600518  0.0392   0.0452   0.0679    0.0653   0.0000      0.387930   440.4071       5.91273       13.2070       1.16980     0.0611962      -4.01031     -0.430122      -5.11493       4.00385      -1.63289      -1.25881      0.660926      -1.50473      0.359813    -0.0594953      0.280875     -0.470284     -0.312719       1.26973       1.68612       1.75623       1.98001       2.02482       2.02129       1.94637       1.81301       1.73759       1.53260       1.38158       1.21853       1.02553      0.869319      0.688655      0.568844      0.452196      0.365803
  33  15 3485.8027    2.8982  2.6584 12.3183 -0.0002      0.207031  0.0471   0.0300   0.0837    0.0492   0.0000      0.200890   441.9681       8.00305       16.0206       3.59646       4.31425      -5.33631     -0.892750      -3.15589      0.665687      -1.05155      -1.76689      -1.09922      -3.41627       1.39397      0.799814      0.468827     -0.483928     -0.922116       1.55677       2.02016       2.22471       2.39552       2.47936       2.41979       2.38460       2.23506       2.09191       1.90423       1.67366       1.44947       1.26677       1.05539      0.879118      0.705974      0.563415      0.441441
  33  16 3639.5130    2.3573  3.9055 11.8931 -0.0008      0.801647  0.0610   0.0209   0.1083    0.0366   0.0000      0.127170   439.8970       8.22830       13.3198       3.03239       6.00940      -3.76095      -1.97467      -3.99451       5.80661      -7.37711      -5.60331      0.788800      0.771577      0.520352       1.27848      0.369599     -0.527528     -0.293916       1.97046       2.58043       2.84112       3.01184       3.15673       3.10320       3.04969       2.78448       2.63480       2.39716       2.17528       1.86869       1.60930       1.35703       1.11960      0.902319      0.720300      0.563940
  33  17 3792.4160    1.9653  5.5711 11.3249 -0.0004      0.843179  0.0751   0.0150   0.1384    0.0332   0.0000     0.0969761   434.9147       8.84618       20.6938       3.91262      -3.86169      -4.01754     -0.810480      -5.63673      0.998989      -4.76574      -6.15027      -2.35226       2.23498     -0.475117      -1.91103      0.209151       1.61688      0.763165       2.44233       3.17436       3.59219       3.83690       3.93516       3.91998       3.78711       3.61424       3.29694       2.98673       2.63046       2.34670       1.95436       1.66427       1.38435       1.08456      0.883973      0.678635
  33  18 3944.0215    1.6228  8.3325 10.9840 -0.0004      0.309333  0.1070   0.0109   0.1925    0.0281   0.0000     0.0735048   444.1175       3.03335       13.9118      -4.97383      -9.09210      -3.33860       2.29638      -4.25537     -0.159470      -1.25275     -0.531457      -6.12032     -0.333798       4.71245      0.247417      -2.24295     0.0894430      0.582017       3.29187       4.44382       4.90129       5.24534       5.38313       5.32181       5.14023       4.88292       4.49852       4.13056       3.61526       3.20402       2.70847       2.30906       1.87773       1.52427       1.21375      0.935434
  33  19 4095.2575    1.3365 11.2331 10.7981 -0.0002      0.219562  0.1573   0.0083   0.2598    0.0261   0.0000     0.0662991   432.0433       10.9306       10.9066      -3.60583       4.60299      -17.2292     -0.745287      -16.4589       1.83516      -5.79700      -3.86494      -8.21700      -1.48072       4.47567      -1.72744      -1.17993     -0.831056      0.798001       4.38503       5.75268       6.37406       6.93961       7.21066       7.11767       6.83204       6.56342       5.99286       5.49114       4.77666       4.22281       3.54055       3.05119       2.51325       2.01218       1.58462       1.22669
  33  20 4246.5258    1.1153 14.1067 10.6798  0.0003      0.429450  0.2137   0.0067   0.3311    0.0231   0.0000     0.0734423   447.9913       19.9537       21.1544       16.9487      -17.3045      -12.1609       2.71370      -2.46493       8.88482      -13.1963      -1.13993     -0.518788       5.48585      -4.83558      0.719571      -2.49417      -3.70944     -0.368681       5.39141       7.26643       8.10431       8.67221       8.91671       8.86447       8.67947       8.07244       7.58125       6.75254       6.02282       5.26850       4.48332       3.81213       3.10057       2.51297       1.97181       1.56209
  34   3 1441.1574    0.1495  0.1002 10.0516  0.0226       21.4693  0.0151   0.0086   0.0175    0.0232   0.0000       26.4617   441.4063     -0.574769       20.6780      -1.02363      -1.09455      -1.77673     -0.547165     -0.261691      0.214150      0.805571     -0.434838     -0.506776      0.294107      0.292259    -0.0519533     -0.481889      0.287618      0.240054      0.596318      0.726088      0.834311      0.824021      0.984288      0.937235      0.895102      0.846417      0.730627      0.717139      0.641173      0.534472      0.472491      0.417929      0.339813      0.293418      0.185470      0.170281
  34   5 1841.3046    0.4503  0.4253  9.9895 -0.0044       10.6554  0.0153   0.0114   0.0302    0.0410   0.0000       1.95744   442.2303     -0.733546       20.6898     -0.134630      -1.54987     -0.797716       1.69029     -0.615199       2.71347      -1.61627     -0.901740     -0.245666     -0.968354     -0.669393      0.127737     -0.338225      0.487661     -0.132069      0.652384      0.854448       1.00456       1.06980       1.12062       1.12660       1.07460       1.02319      0.948585      0.864365      0.748883      0.614072      0.523653      0.428110      0.369481      0.299837      0.238899      0.181922
  34   6 2026.4539    0.7083  0.6217 10.1079 -0.0015       8.42186  0.0179   0.0140   0.0364    0.0589   0.0000       1.07300   441.1375      0.107606       20.7586       2.07629     -0.562893      0.100910     -0.523803      0.713908     -0.739154     -0.603197      0.346863     -0.299848     -0.835601     -0.299264     -0.291199      0.255269     -0.435358    0.00907426      0.687976      0.862718       1.00303       1.05410       1.08649       1.06836       1.11969      0.991305      0.941866      0.853254      0.750028      0.665888      0.579013      0.453298      0.403656      0.313321      0.270569      0.209210
  34   7 2207.1591    1.0133  0.8045 10.4815 -0.0012       5.93950  0.0211   0.0177   0.0418    0.0759   0.0000      0.836257   440.8104     0.0939496       22.0490      -1.32394      -4.25226     0.0656246       1.40792      -1.89584       1.17536      -1.65650      0.732358       1.15641      0.224367     -0.146985      0.645521     -0.241222     -0.322468     -0.179626      0.750131       1.01841       1.05809       1.17726       1.23328       1.17576       1.22282       1.09572       1.05777      0.918946      0.839181      0.750805      0.643087      0.528990      0.446957      0.354025      0.294356      0.229582
  34   8 2381.4185    1.4682  1.0375 11.3038 -0.0006       5.91668  0.0279   0.0242   0.0491    0.0785   0.0000      0.798572   439.9787      0.490771       20.3171      0.964878      -1.92008    -0.0934774      0.721947      0.616954     -0.567304      -3.84475      0.248030     -0.942866     -0.865008      -1.48025      0.341977      0.385941     -0.328812    -0.0301887      0.940525       1.21535       1.32672       1.40091       1.39209       1.40084       1.43650       1.34516       1.23966       1.16416       1.03745      0.906408      0.734735      0.661923      0.542233      0.443381      0.349950      0.292781
  34   9 2550.7869    2.0061  1.2242 11.7135  0.0011       3.60730  0.0305   0.0302   0.0549    0.0894   0.0000      0.714116   440.4696       2.85027       19.1531      0.181954      -4.99486    -0.0457925      -1.56515      -1.58504     -0.573001     -0.610936      -1.65107      -2.17062      0.934251       1.09765      0.836496    -0.0661877    -0.0710579     -0.158097       1.01599       1.38113       1.53318       1.64796       1.65669       1.69693       1.62655       1.49752       1.42934       1.25153       1.14306       1.00109      0.855074      0.713054      0.590174      0.479927      0.371803      0.303516
  34  10 2718.0235    2.6102  1.0739 12.5162 -0.0009      0.865649  0.0277   0.0417   0.0506    0.0857   0.0000      0.712825   440.8773       3.41237       18.9066       1.79068      -3.16899     -0.500120       1.38752      -2.12808      -1.20768      -1.98075       2.62801     -0.575606     -0.266916     -0.352023      0.545352       1.03488     -0.439648     -0.152843      0.902402       1.19196       1.29294       1.45807       1.44633       1.48193       1.41689       1.32901       1.24269       1.14974       1.04231      0.889722      0.766555      0.634735      0.527304      0.429406      0.349066      0.277346
  34  11 2883.0030    3.3995  0.9866 13.0356  0.0002       1.73871  0.0247   0.0556   0.0468    0.0805   0.0000      0.699517   442.3313       3.84668       18.8643     -0.222254      -1.40579      -1.73594      -1.81912      -3.18118       2.72323      0.402466     -0.594346      0.122979      -1.01812     -0.158052    -0.0582613      0.256112      0.302601      0.268495      0.866929       1.14155       1.24783       1.40054       1.33524       1.38491       1.33388       1.29042       1.18637       1.08214      0.964453      0.840960      0.696003      0.612351      0.500180      0.405888      0.333504      0.265956
  34  12 3044.5316    3.9604  1.0227 13.3639 -0.0031      0.551011  0.0255   0.0638   0.0478    0.0833   0.0000      0.867499   441.0870       1.10670       15.3028       1.24170      -3.54408      -1.91592      0.879451      -2.98636      -1.05913      -1.16159       1.05698      0.428022      0.865392     -0.195353    -0.0119368     0.0100290      0.121554      0.226326      0.864813       1.14712       1.21554       1.33491       1.38161       1.33889       1.35405       1.21186       1.20832       1.06834      0.970841      0.826517      0.723632      0.606889      0.517429      0.413221      0.332011      0.260271
  34  13 3202.8174    3.9501  1.2844 13.2946 -0.0005     -0.722241  0.0321   0.0576   0.0549    0.0823   0.0000      0.519895   438.5446       4.34639       17.9737       1.65916      -2.36896     -0.526480       1.99231      -1.28798      -1.03464     0.0505712      -2.15528    -0.0290896      0.449202      0.750611     -0.149481      0.311915    -0.0604683      0.550386       1.12512       1.50447       1.67536       1.82342       1.80733       1.86938       1.84778       1.78642       1.69199       1.47046       1.26055       1.02158      0.860102      0.734872      0.623923      0.496949      0.402635      0.329382
  34  14 3359.3677    3.4442  1.8264 12.9440 -0.0010      0.748484  0.0374   0.0435   0.0688    0.0634   0.0000      0.287023   438.0935       5.99449       13.5843       3.38108      -3.80563      -1.24681     -0.959807      -2.21917      -3.84819      -3.59811      -1.17460      0.802790       2.01376      0.804596     -0.296842      0.138764     -0.151245     -0.551455       1.22995       1.63245       1.78390       1.97389       2.03574       1.91658       1.90818       1.77846       1.69200       1.53880       1.40257       1.18186       1.03567      0.877405      0.738250      0.587751      0.474157      0.384978
  34  15 3514.6395    2.7733  2.8317 12.3224 -0.0001      0.596873  0.0496   0.0278   0.0871    0.0454   0.0000      0.201179   439.5115       6.43107       11.6885   -0.00703031      -6.24665      -2.49217      -1.14238      -3.52567      -2.31568    -0.0668712     -0.119461      -1.61690      -1.09581      -1.00391     -0.164044       1.19608     -0.674167      0.108108       1.59737       2.08560       2.34394       2.56487       2.59846       2.56805       2.51035       2.39830       2.23620       1.97119       1.77874       1.54299       1.32489       1.11639      0.922219      0.764866      0.602222      0.470905
  34  16 3668.9406    2.3029  4.4541 11.6432 -0.0000      0.614597  0.0620   0.0187   0.1137    0.0350   0.0000      0.107063   434.8232       8.43469       13.1938      -3.71546      -3.74720      -2.21951      -3.52990      -6.31043      0.982394      0.196824      0.773259      0.933133      -2.56758      0.416938      0.396546      0.373080     -0.192903     0.0547865       1.99407       2.61026       2.91531       3.09395       3.18034       3.17168       3.11567       2.94125       2.76031       2.46777       2.20358       1.91336       1.69957       1.45654       1.17945      0.972055      0.778313      0.606891
  34  17 3822.5157    1.8859  6.5730 11.2170 -0.0005      0.604333  0.0837   0.0131   0.1538    0.0299   0.0000     0.0788318   444.7211     0.0550401       9.92371      -6.78467      -9.36489       2.69321      -2.37265      -1.52200       3.12474       2.04954      -1.53821      -1.05010      -1.58933       3.27090      -2.65689     -0.363085      0.913416      -2.27201       2.55822       3.48501       3.79756       4.20352       4.22843       4.19398       4.07562       3.91540       3.62258       3.30183       2.93773       2.57194       2.20274       1.85945       1.55849       1.23822      0.998604      0.791441
  34  18 3975.0348    1.5517  8.9862 10.9480 -0.0003      0.395245  0.1152   0.0099   0.2054    0.0272   0.0000     0.0703080   435.9959       4.37140       12.7652      -1.73570       5.79145       11.2829      -2.05515      -8.51345      -2.20906      0.130855      -4.66311      -4.49785       2.83692      -1.68039      -2.18962       2.95619      -1.16443      0.432577       3.37582       4.48979       5.02655       5.30182       5.46692       5.51875       5.41748       5.05748       4.72325       4.25070       3.81578       3.39224       2.90351       2.47509       2.00414       1.65574       1.32303       1.04945
  34  19 4126.8185    1.2714 11.5210 10.8067 -0.0005      0.254238  0.1624   0.0077   0.2708    0.0246   0.0000     0.0760551   443.3065       19.1462       4.17444       5.48210       6.41543      -9.27699       10.7001      -17.7347   -0.00659922     -0.294458       1.23351      -5.11363      -3.39046      -1.60843     -0.219947      0.823617       2.70019     -0.841375       4.27497       5.76316       6.28115       6.88918       6.98623       7.02044       6.86222       6.46425       6.05180       5.45654       4.95233       4.29544       3.73555       3.18245       2.60601       2.12386       1.69044       1.33554
  35   6 2044.9184    0.6964  0.6431 10.2352 -0.0034       7.98197  0.0199   0.0135   0.0350    0.0578   0.0000       1.09205   440.2021      -1.05077       20.4076       4.37695      -1.02270       1.57918      -1.11761      -1.35313     -0.149763      -1.71668      -1.05763     -0.261826     -0.735620     -0.681077     -0.173985      0.661106    -0.0887134      0.288488      0.724994       1.00678       1.03867       1.19657       1.22820       1.17971       1.14614       1.06025       1.01214      0.908700      0.818609      0.741817      0.679982      0.577841      0.477531      0.400834      0.322578      0.242108
  35   7 2226.5391    1.0645  0.8770 10.5269 -0.0015       6.94312  0.0226   0.0177   0.0439    0.0784   0.0000      0.826674   441.0369       2.61432       21.3988      0.258690     -0.868064      -3.00594      0.584022      0.138043      0.490024    -0.0693971     -0.902687      -1.47232     -0.760327     -0.363318     -0.231348      0.171059     0.0391817    -0.0747389      0.811902       1.10983       1.27480       1.36463       1.38388       1.39274       1.32633       1.23659       1.15449       1.04764      0.949730      0.824300      0.711291      0.601102      0.494682      0.405567      0.326315      0.258510
  35   8 2401.4213    1.5085  1.0778 11.3898 -0.0011       3.18297  0.0280   0.0237   0.0516    0.0794   0.0000      0.801561   441.0084       1.77187       19.1905      0.727840      -3.48630      -2.27526      -2.18579       1.00084     0.0713509      -2.18780    -0.0539238     -0.289264      0.605220     -0.469251      0.166615      0.650316     -0.464769     -0.113763      0.924106       1.21896       1.34927       1.50732       1.47635       1.51515       1.41303       1.38579       1.25396       1.17410       1.03223      0.932121      0.789910      0.692195      0.592562      0.479423      0.388581      0.295281
  35   9 2571.9483    2.1133  1.1679 11.9032 -0.0024       2.65822  0.0292   0.0322   0.0533    0.0931   0.0000      0.675785   439.5887       2.31715       18.0317       4.43864      -5.03818      -2.57308       1.85302      -4.07149      0.251089     -0.887300     -0.234422      0.592130      0.803669      -1.74923     -0.536796     -0.365282     -0.236006      0.276198      0.962755       1.23936       1.36695       1.56079       1.58762       1.56732       1.50894       1.50301       1.34439       1.18628       1.09090      0.974282      0.816103      0.667935      0.562972      0.468752      0.393036      0.298952
  35  10 2740.6448    2.7721  1.0309 12.4375 -0.0042       3.43700  0.0255   0.0439   0.0474    0.0875   0.0000      0.765428   441.6799       1.85754       21.8678      -1.28319      -3.43590      0.182584       2.66868      -2.92455      -1.39384      -1.47359      0.672157      -1.27059      0.224620     -0.995938      0.418868      0.241443     -0.182451      0.670636      0.846467       1.13723       1.18216       1.32250       1.36751       1.37872       1.35093       1.21766       1.17648       1.04196      0.961112      0.827419      0.765759      0.637002      0.519079      0.426292      0.353643      0.278355
  35  11 2906.8760    3.4732  1.0065 13.0828 -0.0043      0.386568  0.0258   0.0558   0.0455    0.0804   0.0000      0.766712   440.1798       3.86533       16.5464      0.537813      -2.11128      -3.53045       1.32036      -2.54078      -1.09167      0.482247      0.109455       1.34555     -0.160737     -0.182820     -0.585457      0.239526     -0.180430      0.461994      0.878165       1.15758       1.31255       1.42749       1.45163       1.49486       1.44791       1.30219       1.27655       1.09732      0.975784      0.878737      0.734990      0.628344      0.529941      0.431273      0.344806      0.268777
  35  12 3069.6663    4.0677  1.0446 13.3673 -0.0009      0.196865  0.0262   0.0640   0.0473    0.0889   0.0000      0.556705   439.6512       4.42819       16.4242       3.46383       1.17278      -1.01114      -1.54676      -2.50260       3.64926     -0.285906      0.762835     -0.148266      -1.32107      -1.96744      0.346890    0.00976763     -0.465611     -0.234524      0.877513       1.18552       1.29180       1.46756       1.42110       1.42488       1.37436       1.34258       1.21886       1.15001      0.997202      0.889704      0.754144      0.654742      0.530726      0.446142      0.359367      0.277535
  35  13 3229.3314    3.9007  1.3924 13.2415 -0.0044       1.53829  0.0322   0.0544   0.0571    0.0739   0.0000      0.472133   438.7094       5.82253       15.1540     -0.961555      -3.63842      -3.83162       1.58370      -5.96791       1.84951      -1.23862    0.00971926     -0.110905      -2.36022    -0.0264111       1.73111     -0.285809     -0.452341     -0.107351       1.02442       1.38772       1.49644       1.62401       1.64257       1.65179       1.64275       1.56229       1.48959       1.32802       1.15614       1.02966      0.895194      0.771867      0.630043      0.515818      0.432473      0.329327
  35  14 3386.7808    3.3022  1.9509 12.8281  0.0010      0.419796  0.0395   0.0391   0.0686    0.0552   0.0000      0.336528   440.7734       6.49566       16.2424       3.10786      -3.43295      -4.40400      -4.68070      -3.30311       1.26893      -2.48374      0.277909       1.95719      0.171338     -0.912987     -0.308655      0.894788      0.411459    -0.0467000       1.21640       1.63424       1.76585       1.93798       1.93148       2.01066       1.93967       1.85042       1.65996       1.56282       1.37201       1.22082       1.06228      0.926806      0.779770      0.612749      0.500425      0.394677
  35  15 3543.0696    2.6875  3.1609 12.2043 -0.0006      0.806252  0.0507   0.0253   0.0944    0.0406   0.0000      0.171397   441.9901       1.82899       15.2430       3.93614      -3.22770      -5.12988       3.97721      -3.05128      -1.01045      0.270798      -1.70539     -0.949494       1.26345      -1.12186      0.313198     -0.333200      0.150971   -0.00443416       1.54885       2.05716       2.25644       2.42125       2.50672       2.50999       2.42958       2.35096       2.20498       1.99391       1.80675       1.56822       1.33158       1.13866      0.968226      0.790174      0.649065      0.504511
  35  16 3698.1187    2.1822  4.4129 11.6758 -0.0002      0.457139  0.0642   0.0179   0.1129    0.0347   0.0000      0.115707   438.9931       4.91393       13.1563       2.27857      -2.64932      -4.83510      0.169429      -2.74962   -0.00279205      -2.33654      -2.02957      -4.18448       1.72783      -1.90655     -0.148034       1.55068    0.00463671    -0.0886376       1.99898       2.67492       2.97908       3.20259       3.29757       3.33006       3.22608       3.03233       2.83167       2.54793       2.33031       2.05546       1.76410       1.49430       1.23776       1.01921      0.824401      0.640850
  35  17 3852.3621    1.8108  6.9792 11.2005 -0.0010      0.576582  0.0880   0.0123   0.1604    0.0280   0.0000     0.0758373   443.1956       12.3206       10.4823      -10.0533     -0.301370      -3.80334       2.25287      -2.63996      -3.63199      -1.31020      0.261578      -6.43391       1.17404       1.24306      -3.78558      -1.36093       1.07028  -0.000474841       2.60992       3.41651       3.74360       4.13652       4.27904       4.26106       4.07467       3.93889       3.70031       3.35489       3.00573       2.61465       2.28846       1.94356       1.61645       1.33441       1.05315      0.849462
  35  18 4005.7663    1.5000  9.6907 10.8801 -0.0006      0.413870  0.1242   0.0092   0.2189    0.0265   0.0000     0.0695617   442.2853       6.70039       6.88777      -6.37985      -6.83903      -12.9763      -4.65648      -6.97975      -7.38460       1.16146       3.77141      -5.29383      -1.62374       4.30547      -3.43410      -1.81558      0.816025      0.619959       3.46937       4.55889       5.10662       5.52535       5.66888       5.61831       5.53435       5.31572       4.93474       4.45274       3.99099       3.56075       3.08036       2.60590       2.20051       1.80644       1.42694       1.14088
  35  19 4158.3373    1.2252 12.1980 10.7928  0.0001      0.253720  0.1771   0.0072   0.2861    0.0236   0.0000     0.0774554   429.5350       4.62931       21.8049      -10.7984     -0.944630      -15.6761       2.79560      -4.03513     -0.586909      -5.81213       10.5957      -4.56010       3.61169       1.65818      0.792835      -3.35161       1.98886      0.874681       4.45472       5.92288       6.62619       7.17750       7.30376       7.35384       7.12133       6.83922       6.35461       5.84467       5.19336       4.67260       4.01376       3.43562       2.85695       2.33890       1.88208       1.49393
  36   3 1471.8254    0.1723  0.1411 10.0066 -0.0095       17.2209  0.0154   0.0088   0.0230    0.0234   0.0000       16.0906   441.7582      0.420012       20.7809     0.0377638      -2.42357     -0.641283      0.500592     -0.125143     -0.712155     -0.293881     -0.141864      0.506663     -0.372257      0.279314     -0.478162     -0.202194     0.0438293      0.107617      0.493446      0.836414      0.680270      0.943100      0.795818      0.957933      0.724891      0.916739      0.736974      0.695111      0.571649      0.621587      0.416581      0.421446      0.312740      0.280831      0.228291      0.156070
  36   5 1875.5047    0.4912  0.5011  9.8502  0.0005       12.9349  0.0167   0.0106   0.0326    0.0462   0.0000       1.57635   440.6842       1.10235       20.1147     -0.520760      -3.16287      0.536367     -0.663855      0.441686    -0.0263301     -0.708478     -0.216105     -0.308568      0.255509    -0.0533602     -0.170905     -0.297379      0.287846     -0.257627      0.638159      0.792566      0.883372       1.00565       1.03242       1.07807      0.987621      0.906983      0.928546      0.811059      0.689251      0.624946      0.538526      0.478055      0.414704      0.347767      0.257874      0.206598
  36   6 2063.1770    0.7259  0.7213 10.1104 -0.0001       8.55842  0.0201   0.0130   0.0399    0.0618   0.0000       1.04790   441.9604       1.72311       21.7661      0.382213      -4.43788      -1.47694       1.09649       1.84364     -0.451070      0.226846      -1.44019     -0.442978      0.249693      0.479379     -0.348864      0.395553    -0.0946139     -0.315604      0.713523      0.969212       1.04983       1.12997       1.12685       1.11164       1.06828       1.00150       1.01185      0.919236      0.832899      0.742270      0.646824      0.551797      0.460332      0.383954      0.303499      0.247814
  36   7 2245.6235    1.1267  0.9122 10.5569  0.0001       5.18519  0.0223   0.0181   0.0449    0.0824   0.0000      0.783141   441.3576       1.18356       19.6502      -2.23847      -5.38979     -0.249926      -1.72663      0.366659       1.14843     0.0942841    -0.0792550     -0.566856      0.638096      -1.13602      0.307403      0.525445    -0.0176469     -0.589221      0.772260       1.05435       1.13300       1.26829       1.29781       1.29376       1.26087       1.21428       1.14030      0.993625      0.917582      0.776211      0.711014      0.583260      0.490748      0.399453      0.329645      0.261714
  36   8 2421.2464    1.5613  1.1222 11.4317 -0.0023       3.45426  0.0281   0.0244   0.0533    0.0815   0.0000      0.773240   440.3775       1.25693       21.1510      -1.03626      -2.97399      -2.77105     -0.303105      -1.62139       1.82353      0.654377     -0.169615      -2.36773     -0.832473      0.584101     -0.593984       1.00121     -0.750665      0.650478      0.896611       1.17109       1.29717       1.38868       1.49390       1.48046       1.42447       1.35715       1.23292       1.15052       1.04501      0.907431      0.806528      0.671750      0.556389      0.445519      0.387197      0.303663
  36   9 2592.8672    2.2231  1.1101 11.9434 -0.0004       2.92332  0.0274   0.0333   0.0493    0.0932   0.0000      0.688000   441.1610       1.68880       18.8953      0.614720      -1.02983     -0.268025     -0.656729      0.490428     -0.309870    -0.0914490      0.379501    -0.0965768       1.01168      0.493461      0.517446    -0.0440953      0.250567     0.0368331      0.853265       1.13754       1.27894       1.38643       1.42334       1.40316       1.40428       1.29001       1.23856       1.12939       1.03689      0.891964      0.771307      0.648875      0.544459      0.447404      0.362580      0.295101
  36  10 2762.7733    2.9399  1.0016 12.4652 -0.0005       2.04390  0.0251   0.0452   0.0450    0.0902   0.0000      0.785829   441.0020       3.07592       20.6100      -1.37239      -1.59578     -0.412369      0.861738      -4.59739     -0.828222     0.0288141      0.264797     0.0848880      -1.36812     -0.260013     -0.571592    -0.0546058     -0.148368      0.259924      0.805961       1.11550       1.15094       1.28615       1.28068       1.32195       1.19220       1.23756       1.12199       1.04982      0.943813      0.845296      0.785474      0.633993      0.536526      0.434239      0.345324      0.280897
  36  11 2930.3339    3.7782  1.0045 12.8413 -0.0016    -0.0841242  0.0241   0.0582   0.0438    0.0985   0.0000      0.738597   440.7117       3.64025       17.4691     -0.139613     -0.535373      -1.35387       2.17485      -1.42126      0.442764      -1.84435      -1.34213      -1.66074     -0.904985     -0.330540     0.0751322     -0.564402     -0.264570      0.124620      0.800250       1.02533       1.13102       1.25227       1.28184       1.22138       1.24790       1.14942       1.06452      0.983711      0.912653      0.823280      0.723053      0.627707      0.526388      0.436593      0.351311      0.283432
  36  12 3094.3522    4.1410  1.0998 13.4439 -0.0046     -0.256104  0.0282   0.0635   0.0484    0.0845   0.0000      0.568121   440.8609       2.37863       14.1185       2.39096      -3.48002      -2.45916     -0.208813      -4.46028      -1.45913      -1.29486     -0.241057      -2.76888    -0.0901338     -0.551527       1.39288     -0.333816     -0.400125      0.471918      0.883134       1.20733       1.31226       1.36702       1.36648       1.40408       1.39169       1.27087       1.26195       1.11466       1.06580      0.929035      0.808531      0.703360      0.572633      0.464861      0.384166      0.298284
  36  13 3255.2640    3.8096  1.4293 13.5003 -0.0016      0.951611  0.0332   0.0541   0.0596    0.0657   0.0000      0.449754   440.9924       5.86687       15.4330      0.604946      -3.50815      -4.48866    -0.0374081      -5.26141      -2.53740      -3.60988     -0.692329    -0.0715144     -0.464592     -0.958805     -0.179468      0.330392    -0.0538354     -0.276689       1.05549       1.36356       1.46740       1.63417       1.70158       1.65676       1.67941       1.60692       1.49076       1.32260       1.17546       1.08131      0.910091      0.788130      0.652471      0.533495      0.429829      0.345092
  36  14 3413.8645    3.1869  2.2390 12.6152 -0.0012      0.776351  0.0398   0.0344   0.0741    0.0479   0.0000      0.254598   441.3409       4.96727       14.8780       1.01200      -1.74902      -4.28610       1.38171      -4.84188      -1.18526     -0.308651    -0.0375680      -1.59527       1.13443      -1.59821       1.35910     -0.321408      0.652535     -0.359922       1.22052       1.61418       1.81090       1.94726       1.97203       1.95784       1.99267       1.86748       1.73277       1.59368       1.40506       1.29057       1.10018      0.949779      0.804963      0.658389      0.543409      0.426379
  36  15 3571.0571    2.6205  3.2521 12.0604 -0.0014      0.689799  0.0519   0.0236   0.0906    0.0409   0.0000      0.163713   440.1928       8.09633       14.5301       3.05686       2.84503      -8.56914       1.70370      -7.29753      -1.51042      -1.60814       1.17975       1.01249      0.544318     -0.697664    -0.0246243      0.485053      -1.74969      0.893437       1.51377       2.04654       2.20038       2.40720       2.46648       2.50180       2.45583       2.32118       2.23577       1.96420       1.79787       1.58571       1.39974       1.19784       1.02786      0.838630      0.668217      0.526814
  36  16 3726.9406    2.1503  5.2263 11.4193 -0.0006      0.572484  0.0678   0.0156   0.1246    0.0318   0.0000     0.0940146   435.9170       11.5049       18.8225      -1.21893      -1.67231      -4.73273       3.67117     0.0679373      -4.31044      -1.38475      -1.20617      -2.20475      -3.15872       1.90939      0.404596      -1.92446      0.234094     -0.347109       1.98132       2.61718       2.92784       3.14706       3.28201       3.24914       3.27836       3.08228       2.85052       2.58855       2.36111       2.06080       1.83282       1.54372       1.30159       1.08398      0.869196      0.689630
  36  17 3881.7141    1.7725  8.0467 11.0205 -0.0005      0.348377  0.0970   0.0110   0.1722    0.0279   0.0000     0.0661668   443.2660       8.41646       13.3845      -4.59421       3.58517      -4.31597      -10.4386      -7.85569       5.35754      -6.01828      -1.22786       4.63648       5.28639      0.657399      -2.73414      0.842097       2.33052     -0.227640       2.72562       3.60267       4.07602       4.36968       4.52923       4.51654       4.37545       4.28209       3.94952       3.67846       3.22882       2.88043       2.47795       2.15334       1.79880       1.48293       1.19497      0.956395
  36  18 4036.0898    1.4564 10.4299 10.8648 -0.0005      0.377950  0.1345   0.0085   0.2315    0.0254   0.0000     0.0677653   442.5930       8.54654       24.5407       4.29604      -13.0091      -10.8587       4.37670      -12.7912      -2.14171      -9.68799      -4.57317      -2.72999       2.88184       1.72748       2.99966      -1.32193     -0.186883      0.146610       3.58428       4.69081       5.29614       5.71768       5.91409       5.81280       5.72830       5.39564       5.08001       4.72647       4.24018       3.79293       3.30868       2.83870       2.33264       1.96879       1.57098       1.26418
  36  19 4189.1265    1.1729 12.4663 10.7794 -0.0015      0.210585  0.1857   0.0068   0.2947    0.0232   0.0000     0.0818922   432.5487       4.52698       12.6684      -16.6894       3.05873      -14.2384      -2.84426      -8.47121      -4.53029      -2.51937      -7.73459      -1.15621       1.48307      -5.51411       4.13365      0.723396      0.344846      -1.22599       4.49559       6.03567       6.75831       7.25175       7.60560       7.55602       7.36310       7.02729       6.60073       6.11593       5.40276       4.74992       4.15448       3.55243       2.99805       2.47767       1.99730       1.58282
  37   3 1486.8178    0.1675  0.1212 10.0426 -0.0027       18.8528  0.0158   0.0094   0.0221    0.0230   0.0000       18.5962   440.9679       1.01266       21.5801     -0.990074      -2.42792     -0.584201      0.947542     -0.274993     -0.202357      0.604697      0.340323     -0.489096     -0.683046      0.140999      0.451851      0.135020     -0.238902     0.0245712      0.462372      0.743577      0.929466      0.702486       1.14397      0.860607      0.898892       1.07466      0.624741      0.940830      0.679199      0.618878      0.617064      0.350702      0.486675      0.340732      0.248831      0.230535
  37   6 2081.2900    0.7797  0.7412 10.1534 -0.0022       8.91488  0.0201   0.0135   0.0376    0.0647   0.0000      0.982961   441.4841      0.892806       19.3522     -0.183108     0.0566370      -1.33822      0.353790     -0.882523       2.10674      0.238328     -0.490234     -0.609667      0.657816      0.100885      0.295780      0.262979    -0.0803189      0.333478      0.672512      0.902991      0.941289       1.10350       1.09355       1.15838       1.11643       1.05996      0.972146      0.900342      0.798843      0.699946      0.631942      0.533045      0.451110      0.373535      0.302733      0.238533
  37   7 2264.5131    1.1171  0.9089 10.7259 -0.0018       5.79857  0.0229   0.0180   0.0444    0.0799   0.0000      0.813895   440.8433     -0.188992       21.9842      -1.27999      -2.45830      0.966871      -1.65618      0.871600       2.62710    -0.0481957       1.10276       1.14317      0.248136      0.616161     -0.895030    -0.0942272    -0.0185527    -0.0775258      0.757464       1.00273       1.08654       1.23768       1.22842       1.23133       1.18446       1.13302       1.06914       1.01414      0.894274      0.819198      0.702759      0.601189      0.495864      0.419825      0.345354      0.276971
  37   8 2440.8097    1.6184  1.1201 11.6126 -0.0032       4.33674  0.0274   0.0247   0.0528    0.0773   0.0000      0.730356   440.7945     -0.841789       22.7585      -2.93732      -5.10774      0.371965     -0.460111      0.417418      -2.43855      0.963875      0.585970     -0.570382      0.154368    -0.0218512     -0.270995     -0.337563     -0.240058     -0.345422      0.843264       1.11648       1.22158       1.33272       1.35218       1.35043       1.35483       1.29920       1.24651       1.15431       1.04847      0.888759      0.765778      0.636760      0.565406      0.477627      0.386402      0.317490
  37   9 2613.5038    2.2680  1.1315 12.1193  0.0007       4.07336  0.0280   0.0339   0.0501    0.0852   0.0000      0.695119   441.8852       1.86141       17.3269      -1.16419      -2.14331     -0.988311       1.09802      -1.61691    -0.0795376     -0.358269     -0.185101      0.122219      0.967175    -0.0804098      0.925833      0.639071     -0.456859      0.176946      0.872852       1.15932       1.23118       1.31228       1.32023       1.31713       1.31339       1.27305       1.25808       1.15448       1.06795      0.873247      0.766757      0.669088      0.587400      0.483684      0.410929      0.331508
  37  10 2784.6927    3.0224  1.0949 12.7629 -0.0011       3.23278  0.0265   0.0454   0.0483    0.0809   0.0000      0.693874   440.7835       2.78366       20.5653     -0.136683      -3.30902     -0.790294      0.135549     -0.417437     -0.112211    -0.0908580      -1.17754      -1.09920      -1.02783     -0.240396     -0.160580     -0.439361     -0.245278      0.432857      0.836138       1.10179       1.21663       1.33172       1.34682       1.36611       1.33351       1.24242       1.18268       1.08788      0.981904      0.884095      0.760013      0.670399      0.559369      0.470103      0.370315      0.295515
  37  11 2953.4147    3.7284  1.0115 13.3025  0.0001       1.29383  0.0250   0.0584   0.0463    0.0788   0.0000      0.919349   440.5553       3.47543       20.0329     -0.175255      -2.90239      -3.71523     -0.403950      -1.43441      0.151038      -4.58639     -0.724175       1.57991    -0.0240303    -0.0165433      0.292253     0.0476629     -0.505651      0.362121      0.789706       1.06594       1.10067       1.24474       1.27092       1.27414       1.24751       1.23660       1.10322       1.07227      0.963375      0.867806      0.725043      0.618579      0.503120      0.424838      0.360481      0.296828
  37  12 3118.5959    4.1810  1.2025 13.3518  0.0017     -0.494299  0.0287   0.0596   0.0508    0.0906   0.0000      0.661136   437.9421       3.95139       20.2177       1.02788      -2.18885       2.39009      -2.39302      -1.42166       1.16026     -0.685837    -0.0947700     -0.781324     -0.912882      0.377293      0.242131     -0.242333     -0.355126     0.0547520      0.883301       1.14080       1.31406       1.40243       1.37719       1.35765       1.34993       1.26637       1.21313       1.14417       1.07202      0.921962      0.817315      0.721655      0.599761      0.509183      0.412998      0.336049
  37  13 3280.6868    3.7036  1.7041 13.1854 -0.0011      0.402069  0.0353   0.0457   0.0634    0.0561   0.0000      0.348602   441.6100       7.54023       14.9862      0.930941      -1.94349      -2.91273      -2.34084      -2.98249      0.712225      -3.25149      -1.15049      -1.85803     -0.228432     -0.135109      0.241337     -0.272107     -0.446046      0.390107       1.05807       1.39619       1.50259       1.65308       1.74099       1.74183       1.69611       1.66776       1.54477       1.40664       1.22563       1.09560      0.944389      0.822163      0.698485      0.576547      0.454147      0.378185
  37  14 3440.5560    3.1450  2.4073 12.5463 -0.0005      0.434553  0.0415   0.0320   0.0763    0.0464   0.0000      0.224841   442.6893       4.70349       17.4477      0.881488      -1.83601      -3.81128      -3.27092      -4.93383       2.05532      -1.34415     -0.993849      -1.12439       1.72834     0.0340244      0.778942       1.16157      0.109185    -0.0121887       1.21219       1.63487       1.78605       1.94535       2.02461       1.98423       1.97228       1.88857       1.75589       1.60642       1.46055       1.30349       1.15715       1.00167      0.858360      0.708580      0.574621      0.459031
  37  15 3598.7536    2.4789  3.8242 11.9718 -0.0005      0.702486  0.0561   0.0208   0.1001    0.0364   0.0000      0.133761   438.7250       9.46989       16.7275      -2.13935      -2.05086      -4.53409       2.48112      -4.53671      -3.29706      0.163367       3.65528      -1.24426      -1.78881      0.492426     -0.821805       1.20955     -0.330187      0.341604       1.62021       2.12962       2.36566       2.55848       2.62889       2.65505       2.64909       2.50852       2.35308       2.17743       1.96077       1.74754       1.51613       1.31820       1.09532      0.920034      0.746797      0.604125
  37  16 3755.4703    2.0606  6.1482 11.3566 -0.0003      0.294173  0.0760   0.0138   0.1376    0.0290   0.0000     0.0822056   437.4312       7.40015       10.9135       6.38577      0.169954     -0.961664      -2.18348      -5.47417      -3.77686      -2.15514       1.02737     -0.932889       1.67608       1.16216       1.64014     -0.341736      0.528089       1.54342       2.14553       2.85917       3.18989       3.41707       3.58963       3.55612       3.53702       3.33669       3.15641       2.89245       2.62698       2.33672       2.01553       1.76362       1.47690       1.21809      0.995764      0.799548
  37  17 3911.1583    1.6895  7.9536 11.1038 -0.0009      0.249136  0.0991   0.0108   0.1769    0.0275   0.0000     0.0717827   439.4437       2.26932       8.69248       4.08634      -1.20817      -3.67655       1.01511      -6.06825       8.03498      -7.88874      0.136464       3.50695       2.95576      -2.51104      -2.71079      0.706996      -1.62295       1.88138       2.77820       3.70259       4.06745       4.45166       4.55583       4.61044       4.56551       4.35539       4.04692       3.73094       3.33783       2.98881       2.60581       2.24844       1.85235       1.56525       1.26180       1.03610
  37  18 4065.6166    1.4176 10.8671 10.8430  0.0002      0.111278  0.1470   0.0078   0.2376    0.0252   0.0000     0.0662382   441.3954       2.10306       7.69440      -10.9134       5.57464      -2.85211       1.98974      -18.1010      -3.55982       10.7989       6.80396      -7.17116      0.655925       5.42462       5.38511      0.173598       1.03238      -2.85917       3.69575       4.81872       5.37734       5.93309       6.12238       6.18275       5.95477       5.68884       5.39017       4.96300       4.47785       3.98566       3.48254       2.98423       2.54549       2.10933       1.70595       1.36887
  37  19 4220.3619    1.1425 13.7248 10.7909  0.0005      0.471294  0.2017   0.0064   0.3151    0.0215   0.0000     0.0772190   443.9164       25.9238       11.4297      -15.9496       7.33953      -25.8721      -1.11870      -3.08595     0.0914678      -8.74919     -0.293437      -1.29395      -5.98810      -2.61245     -0.655715     -0.223096      -1.56614       2.02526       4.57811       6.19839       6.88815       7.35095       7.61975       7.67813       7.58191       7.31601       6.81964       6.30247       5.60366       5.09187       4.34534       3.81345       3.19199       2.67464       2.15145       1.76087
  38   4 1713.0798    0.3139  0.2962 10.0209 -0.0060       20.3415  0.0161   0.0095   0.0269    0.0305   0.0000       3.95900   441.8291      -1.26295       20.6887      0.135810      -1.73793      0.827454      0.420157      -1.13979     -0.490333      0.105508      0.784620     -0.372243     -0.643714      0.513262     0.0574627     -0.409640     -0.262401      0.829607      0.686178      0.974274       1.11018       1.05689      0.973269      0.820744      0.727497      0.818291      0.848359      0.899771      0.854005      0.801710      0.674707      0.543901      0.437790      0.328352      0.250134      0.216531
  38   5 1908.8762    0.5503  0.4728  9.9669 -0.0022       11.6195  0.0143   0.0117   0.0321    0.0461   0.0000       1.52081   441.3449     -0.572556       20.4017      0.559167      -4.66424      0.415348      0.707948      0.403306      -1.29917      0.518448      -1.11377      0.453341     0.0740581     -0.411833      0.197620     -0.336503     -0.254387     0.0864955      0.543288      0.729332      0.856934      0.968588       1.00089       1.03084      0.989012      0.941784      0.855907      0.799523      0.687946      0.609595      0.506529      0.436054      0.351084      0.288750      0.244320      0.195976
  38   6 2099.0816    0.8257  0.7515 10.3060 -0.0028       7.61577  0.0196   0.0142   0.0382    0.0631   0.0000      0.951839   440.1317     -0.851301       20.2709    -0.0258236      -2.67618     -0.824840     -0.472685       2.59513     -0.135699      -2.31202      -1.43368     0.0516783     -0.771051     -0.329874     -0.871386      0.564026     -0.139664     -0.149239      0.625848      0.846991      0.922160       1.01878       1.04441       1.05865       1.07462      0.988584      0.938355      0.854531      0.782784      0.713310      0.601243      0.519401      0.447434      0.365405      0.303298      0.244436
  38   7 2283.0989    1.1549  0.9959 10.8823 -0.0050       7.56215  0.0256   0.0183   0.0472    0.0757   0.0000      0.854722   441.4116       1.32196       21.2961       1.86432      -3.72544      0.257676     -0.464020     0.0901113      -2.79010     -0.595173     -0.141795      0.644219    -0.0734613    -0.0375861     -0.756331     -0.297918     -0.428649      0.240649      0.785965       1.01491       1.13766       1.21352       1.26614       1.26044       1.23206       1.20215       1.16278       1.07090      0.933856      0.846625      0.719859      0.613722      0.516426      0.434309      0.364296      0.290109
  38   8 2460.0929    1.7584  1.1068 11.6884 -0.0037       3.10808  0.0267   0.0266   0.0503    0.0797   0.0000      0.771463   440.9904       1.69039       21.8523   -0.00108847      -3.15427      0.949265     -0.692197     -0.932568      -2.43892      -2.86075     -0.539658      -1.84435      0.847846     -0.877215     -0.278807     -0.320322      0.246712      0.252543      0.806428       1.10209       1.18384       1.31562       1.35940       1.32405       1.28419       1.22605       1.15097       1.09097      0.978674      0.939536      0.822796      0.702920      0.595869      0.485891      0.410256      0.333978
  38   9 2633.7766    2.4005  1.0919 12.0670 -0.0006       1.14125  0.0261   0.0349   0.0462    0.0919   0.0000      0.677097   442.2895       2.75379       21.5212      0.361927      -3.48533     -0.187913     -0.227899      -1.84961      0.773420     -0.658946    -0.0529310     -0.105069      0.142999      -1.03937      0.599915      0.398378     -0.774653     -0.201272      0.765565       1.03194       1.12565       1.21461       1.23977       1.25514       1.27338       1.20713       1.12990       1.04915      0.952018      0.846246      0.720290      0.656206      0.524958      0.469964      0.379612      0.306449
  38  10 2806.1825    3.0875  1.1268 12.7322 -0.0017       1.27174  0.0266   0.0450   0.0481    0.0861   0.0000      0.650395   440.2404       3.36746       21.5207      0.772176      -1.33372      -3.76798     -0.270653      -2.20491      0.788381     -0.768568      -1.10611     -0.406642      -1.61182     -0.278508     -0.555676     -0.443207      0.283256     -0.598694      0.786231       1.04836       1.16667       1.25919       1.27897       1.32500       1.30600       1.22352       1.16738       1.04646      0.983318      0.861843      0.755964      0.658662      0.561912      0.456130      0.380508      0.308489
  38  11 2975.9780    3.9183  1.0345 13.0305 -0.0016      0.422193  0.0247   0.0577   0.0433    0.0949   0.0000      0.722030   441.6444       5.13653       19.4148      0.876804     -0.899402      -2.02103       2.32813      -2.53367       2.11649      -1.63997      -2.21093      -1.33199     -0.729629      0.677647      0.363442      0.108458    -0.0229886      0.213620      0.759511       1.04459       1.15545       1.30260       1.35162       1.32782       1.30365       1.22880       1.14099       1.05261      0.946729      0.842827      0.724197      0.645055      0.533015      0.444330      0.357912      0.288127
  38  12 3142.3892    4.0052  1.2023 13.5502 -0.0034     -0.228356  0.0297   0.0586   0.0539    0.0780   0.0000      0.715892   441.0549       3.51789       16.1773       1.24067      -3.37679      -2.75502      -1.20509    -0.0231822      0.816016      -5.22579      0.415634     -0.134479     -0.986508      0.624302      0.409580       1.01024     -0.326585      0.238086      0.849670       1.11774       1.24256       1.36572       1.36113       1.43020       1.37769       1.26882       1.21585       1.15642       1.02600      0.921013      0.805746      0.705879      0.587384      0.510455      0.405226      0.320070
  38  13 3305.8503    3.6411  1.7242 13.3048 -0.0001      0.395930  0.0354   0.0450   0.0650    0.0558   0.0000      0.353132   440.7461       5.12214       15.8921   -0.00151587      -5.25286      -4.80524      0.965951      -1.06346      0.297982      -1.10775      0.720482     -0.465333     -0.479280       1.27039       1.05573     -0.151852     -0.125013     -0.190683       1.05963       1.43944       1.60688       1.76848       1.82290       1.87139       1.79872       1.72185       1.61036       1.48186       1.37097       1.18951       1.00670      0.848116      0.707773      0.604107      0.493462      0.404995
  38  14 3466.9133    2.9424  2.6939 12.4879 -0.0005      0.657105  0.0442   0.0282   0.0815    0.0405   0.0000      0.195522   441.3074       5.78572       14.9652      -1.12768      -4.05786      -2.20671     -0.490871      -4.57235       1.84148      -3.19188      -1.22925      -2.25636       2.13738       2.01992      -1.95915     -0.771417      0.371669     -0.550855       1.26652       1.70473       1.88401       2.05560       2.11041       2.13418       2.09150       2.00233       1.89340       1.75273       1.55434       1.42950       1.21826       1.06231      0.909122      0.755753      0.623712      0.500841
  38  15 3626.0696    2.4813  4.1128 11.7723  0.0000      0.594502  0.0552   0.0193   0.1028    0.0357   0.0000      0.118742   441.1375       6.62173       13.8517       1.37109      -1.18011      -4.83282      -5.96133      -1.33421     -0.682685      -2.16675  -0.000705256      -1.00982      -1.29143      -1.02779      0.510260       1.74786      -1.38886      0.187319       1.59712       2.09644       2.32748       2.51648       2.59925       2.61860       2.60538       2.46172       2.34866       2.13822       1.95355       1.74430       1.52091       1.34444       1.12826      0.943084      0.773773      0.619512
  38  16 3783.6877    1.9922  6.3674 11.2658 -0.0003      0.353585  0.0784   0.0129   0.1397    0.0299   0.0000     0.0784072   441.5939       2.56664       15.1479       4.41471       1.42995      -6.52524       1.28996      -5.03868       2.22257      -4.35077       2.36007     -0.248719      0.604287      -2.14057       1.21664       1.11242      0.627341      0.149408       2.18474       2.86662       3.17688       3.41766       3.55592       3.66259       3.55505       3.45093       3.17328       2.94331       2.69564       2.40543       2.12483       1.79069       1.55827       1.27633       1.07657      0.854273
  38  17 3940.2025    1.5829  8.3012 11.1236 -0.0012      0.414151  0.1064   0.0099   0.1876    0.0261   0.0000     0.0730013   439.2709       13.8876       13.0991     -0.291750      -2.49930      -1.96182      -1.14071       2.48977      -7.59257      -2.08541       1.40245       5.35753      -4.19442      -2.89630      -2.14345      -1.67924      -2.25358     -0.154781       2.78262       3.72403       4.16870       4.43661       4.68369       4.62941       4.66866       4.39978       4.10708       3.91264       3.47285       3.15945       2.72433       2.36862       1.99807       1.66959       1.36501       1.12952
  38  18 4096.0165    1.3329 11.4490 10.8853 -0.0014      0.469896  0.1561   0.0072   0.2561    0.0238   0.0000     0.0784316   432.5398       2.73256       23.0309       5.04631      -7.76889      -15.0162      0.550289       7.31782      -4.46510      -12.0629      -1.46463    -0.0707375     -0.832280       5.27615      -2.97722      -3.21680      -2.82946       1.95020       3.61942       4.82710       5.35134       5.81779       6.08618       6.08087       5.91542       5.80722       5.46763       5.05671       4.52849       4.04627       3.52967       3.12425       2.62613       2.18871       1.76622       1.45833
  39   4 1728.2911    0.3455  0.3021  9.8894 -0.0038       18.2911  0.0128   0.0093   0.0242    0.0320   0.0000       3.11591   441.0517      0.117247       21.5043      0.178992      -4.18896     -0.664233     0.0699191      0.246516    0.00509418      0.507243      0.320310      0.165500     -0.162486     -0.127864     -0.139508     -0.225927     -0.151070      0.275055      0.444119      0.596817      0.720154      0.700404      0.830323      0.767866      0.790078      0.771156      0.647948      0.691698      0.539011      0.547115      0.468877      0.404023      0.335658      0.289497      0.251044      0.195220
  39   6 2116.7076    0.8406  0.7625 10.3159 -0.0020       9.12276  0.0192   0.0143   0.0388    0.0612   0.0000      0.952251   441.5360     -0.773762       20.2158       1.16558      -3.21854      -1.95438      0.182772      0.713607      0.451152      0.141265      0.574440      0.906878      0.105373      0.579205      -1.15057     -0.330117     -0.217563      0.323560      0.633204      0.831498      0.915383      0.990727       1.03277       1.01303      0.988324      0.987874      0.923393      0.874325      0.792229      0.671683      0.617712      0.538389      0.451491      0.386837      0.318432      0.265982
  39   7 2301.3025    1.2239  1.0236 10.9863 -0.0026       4.60688  0.0262   0.0187   0.0475    0.0757   0.0000      0.848470   440.7594       1.13729       21.5926      0.107349      -3.64339     -0.746802    -0.0652763      -2.04570      -1.18901      0.792837     0.0592863     -0.323130      0.545705   -0.00541703      0.160221      0.971711     -0.214143      0.291087      0.787929       1.03658       1.09423       1.27716       1.29135       1.34368       1.29946       1.23696       1.16353       1.08040      0.988464      0.826241      0.734642      0.657774      0.556036      0.471986      0.373561      0.304834
  39   8 2479.1665    1.7388  1.2002 11.6979 -0.0024       2.55604  0.0294   0.0259   0.0530    0.0860   0.0000      0.706920   440.3662       2.35129       22.0545       1.23801      -2.68148     -0.492572     -0.550098       1.77561      0.219771      -1.40960       2.66592      -1.38079     0.0686237     0.0535788      0.898197     -0.605283     -0.407708      0.407717      0.878575       1.17511       1.27065       1.37856       1.38673       1.42915       1.42168       1.33712       1.30948       1.20712       1.09611      0.983871      0.851297      0.726652      0.611829      0.523088      0.431460      0.353275
  39   9 2653.9922    2.4722  1.1328 12.2435 -0.0006       2.80319  0.0278   0.0355   0.0485    0.0851   0.0000      0.682124   441.2627       3.61276       20.7710    -0.0712814      -1.67910      -3.62913      0.473188      -2.46780     -0.108529      -1.54406     -0.435856     -0.972373     -0.472024     -0.391002     -0.919907      0.299724     -0.321291     0.0119124      0.814633       1.10360       1.19261       1.38727       1.32953       1.30558       1.26219       1.21600       1.14260       1.10662      0.992169      0.935992      0.825879      0.770916      0.633190      0.529201      0.426518      0.353174
  39  10 2827.3940    3.2491  1.0531 12.8492  0.0002       1.96876  0.0244   0.0479   0.0457    0.0802   0.0000      0.674290   441.3107       4.04344       19.7853      0.443938      -1.89485    -0.0658715      -1.21085      -1.80594       1.68160      -2.80495     -0.522856     -0.510710      0.187127     -0.117024     -0.636881     -0.591093     -0.241838      0.167436      0.711901      0.967538       1.06753       1.14200       1.16522       1.18001       1.16135       1.17608       1.09552       1.02873      0.897117      0.785052      0.695462      0.614284      0.531927      0.435385      0.355648      0.289067
  39  11 2998.2547    3.9827  1.0142 13.3629 -0.0004       1.71065  0.0237   0.0599   0.0451    0.0791   0.0000      0.646365   440.8834       4.86223       17.4844       1.31890      -2.21671      -2.89061      -1.37652      -2.05079     -0.705344      -1.67191     -0.454617      -1.01883     -0.927100      0.877405      0.883472     -0.386399     -0.491731     0.0961560      0.730197      0.944563       1.02191       1.14147       1.14642       1.19963       1.18077       1.15037       1.07151      0.967126      0.899039      0.785914      0.674575      0.609968      0.518725      0.436888      0.371718      0.294032
  39  12 3165.8538    4.1144  1.2952 13.2223  0.0021       1.16973  0.0283   0.0551   0.0510    0.0794   0.0000      0.610739   440.7876       3.47369       17.6661      0.232258      -1.31644      -4.18062      -2.31264      -1.40751      0.631487     -0.553694      -1.89655      0.713998       1.32784       1.01224       1.02050      0.483366    -0.0555237     -0.273483      0.804405       1.07379       1.17445       1.27775       1.30967       1.29518       1.32038       1.25970       1.22344       1.08162      0.987600      0.902205      0.836130      0.708723      0.597600      0.488649      0.410980      0.336183
  39  13 3330.5241    3.6149  1.8513 12.9737 -0.0006      0.233087  0.0362   0.0414   0.0640    0.0578   0.0000      0.348073   440.7077       3.73671       15.7390       2.42327      -2.39161      -1.13319      0.393243      -5.40318     -0.293402      -2.12904     -0.605331     -0.237319      0.416252     -0.200530      -1.16307      0.155108      0.202381  -0.000276911      0.993379       1.36103       1.42489       1.61826       1.63694       1.69155       1.64924       1.59924       1.50396       1.40965       1.26553       1.11128      0.979534      0.858256      0.740352      0.620381      0.507002      0.412654
  39  14 3492.8408    2.9087  2.8457 12.3860 -0.0014      0.845318  0.0453   0.0267   0.0822    0.0400   0.0000      0.179661   441.9818       5.53722       14.8855     -0.819423      -5.14871      0.744783      -1.66133      -6.90082     -0.949441      -3.40309      0.771674      -1.56047       1.28568     -0.963772     -0.128650     -0.788382      0.482111       1.22437       1.24026       1.67726       1.84563       2.04277       2.14112       2.13003       2.12438       1.99947       1.88360       1.74357       1.60977       1.42018       1.26762       1.09691      0.937462      0.773889      0.637832      0.518036
  39  15 3653.0174    2.3563  4.4771 11.6636 -0.0007      0.505022  0.0593   0.0174   0.1072    0.0337   0.0000      0.111896   438.9545       6.41453       20.7482      0.863828      -2.53989      -8.93514       2.45549       2.37162      -1.57311      -5.15830     -0.799283     -0.935614     -0.561458     -0.928787     -0.550934     -0.825382     -0.504926      0.220850       1.63842       2.13164       2.36849       2.58002       2.73305       2.72451       2.70243       2.58507       2.41666       2.26811       2.05432       1.84413       1.60141       1.41114       1.22170       1.00437      0.837748      0.685432
  39  16 3811.6607    1.9381  6.6286 11.2661 -0.0005      0.470583  0.0798   0.0123   0.1458    0.0282   0.0000     0.0754808   445.4818       7.54079       15.3354      0.654695      -2.19493       5.49405       3.87166      -9.12858     -0.745674      -4.48107      -2.43169      -1.34079      -4.64414      -1.59811      0.929831       2.17430      0.755425     -0.839737       2.13913       2.87514       3.23224       3.56347       3.65795       3.68214       3.61571       3.47806       3.29119       3.01431       2.78232       2.45332       2.14643       1.88321       1.60341       1.34915       1.10162      0.897077
  39  17 3969.0359    1.5883  9.2894 10.9962 -0.0005      0.554307  0.1151   0.0092   0.2003    0.0261   0.0000     0.0706501   436.6105       16.1216       16.8215       8.32015       7.04030      -7.84474      0.727763      -1.83703       1.94109      -2.03052       4.10428       2.87754      -3.96714     -0.209389      -1.86693       1.68678       1.80951      -1.23028       2.87340       3.84494       4.30024       4.70172       4.82904       4.88707       4.76151       4.62522       4.47791       4.04451       3.72657       3.27902       2.88588       2.51450       2.11662       1.80461       1.48772       1.21192
  39  18 4125.0881    1.3081 12.4439 10.8133  0.0009      0.252361  0.1718   0.0066   0.2693    0.0232   0.0000     0.0781945   436.2830       15.9806       18.7216       5.58587       10.7860      -13.4792      -3.08962      -10.7598      -5.31825      -10.7751       3.06902       1.63250      0.533440      -1.04757       1.15965      -5.61597      -1.74787     -0.518297       3.81885       5.05953       5.66977       6.18596       6.45411       6.41635       6.34747       6.16472       5.77465       5.36130       4.88394       4.39571       3.89117       3.33652       2.86915       2.37562       1.95708       1.60816
  40   5 1941.4855    0.5824  0.5704  9.9515 -0.0026       10.3321  0.0173   0.0112   0.0320    0.0503   0.0000       1.29502   441.3899      0.505059       22.7124      0.109290      -1.93135      0.786449      0.650847     -0.178421     -0.116393     -0.394041    0.00163356      0.444354     -0.579662     -0.703385      0.778619     -0.115911      0.229978     0.0786863      0.613425      0.826301      0.964008       1.04827       1.10954       1.09200       1.12539       1.07002      0.991426      0.879613      0.812088      0.677177      0.583584      0.516174      0.454233      0.363779      0.299342      0.235548
  40   6 2134.0270    0.8538  0.8450 10.2552 -0.0022       5.95750  0.0211   0.0136   0.0414    0.0699   0.0000      0.857427   442.8101      0.606321       20.7469      0.158886      -2.97638     -0.168646      0.655090       1.34578     -0.445109      -1.58917      0.455002       1.34934     -0.369313     -0.299361     -0.531830       1.59646     0.0564365     -0.124579      0.653645      0.838898      0.926952       1.03238       1.07623       1.07133       1.01668      0.951130      0.970528      0.901859      0.786530      0.748621      0.673430      0.577833      0.497095      0.436667      0.346244      0.284795
  40   7 2319.4873    1.3025  1.0743 10.8339 -0.0019       5.11402  0.0254   0.0189   0.0472    0.0869   0.0000      0.733241   441.2976       1.87571       21.6509      0.874276      -4.22112      -2.30442       1.00358     0.0782501       1.15409      0.167765      -1.12761      -1.05398      -1.59983       1.50659     -0.980302    -0.0563359      0.242124     -0.383582      0.717388      0.960287       1.06231       1.16539       1.18750       1.20873       1.19094       1.14152       1.08337       1.01286      0.903607      0.851513      0.752937      0.653012      0.553860      0.458999      0.385844      0.312882
  40   8 2498.0426    1.8006  1.1391 11.9206 -0.0016       3.68966  0.0276   0.0265   0.0508    0.0726   0.0000      0.757104   441.2192       2.16481       22.1994     -0.774201      -3.87367      0.230579      0.707537      -1.28099      -2.18587       1.09663     0.0927978      0.199110     -0.800282    -0.0779961     -0.164282     -0.876924     -0.183825     0.0539154      0.775470       1.00327       1.13258       1.24459       1.30529       1.31933       1.28623       1.23951       1.19660       1.07520      0.973917      0.889461      0.787086      0.692527      0.593603      0.496031      0.406464      0.339800
  40   9 2673.8965    2.5105  1.1905 12.4779 -0.0032       2.16732  0.0278   0.0363   0.0525    0.0779   0.0000      0.703635   441.6358       1.46612       21.6655     -0.850328      -3.33277      -1.09038      -1.52309      -2.80024     -0.888527      -1.47923    -0.0160093     -0.762326     -0.386280     -0.651095      -1.02228    -0.0193925     -0.109241    -0.0655325      0.769569       1.01431       1.10980       1.25149       1.27244       1.33575       1.23102       1.23054       1.14493       1.09741      0.994985      0.864486      0.772417      0.678637      0.598487      0.484484      0.420368      0.332189
  40  10 2848.3833    3.3115  1.0524 12.8847  0.0001       1.90512  0.0241   0.0481   0.0449    0.0804   0.0000      0.639802   440.9429       3.16821       20.5293      0.357821     -0.469525      -1.27210     -0.969277     -0.739720      0.780599      -2.65525     -0.671534      -1.41094     -0.693507     -0.468175      0.379675      0.338111     -0.265130      0.534183      0.706153      0.919991       1.02262       1.15271       1.16125       1.17146       1.19716       1.12150       1.05795      0.970760      0.902375      0.814777      0.691900      0.626890      0.533788      0.444548      0.373351      0.308576
  40  11 3020.1679    4.0482  1.1635 13.1066  0.0012       1.55233  0.0259   0.0561   0.0473    0.0922   0.0000      0.668576   441.1491       4.49504       20.3750      -3.04713      -4.63113     -0.204081      0.149236      -1.49577       2.66730      -1.68579     -0.907823     -0.624756     0.0362433     0.0743626       1.35077     -0.770947     -0.547078     -0.205251      0.720386      0.942756       1.03699       1.13710       1.17027       1.17636       1.18293       1.15883       1.09037       1.02623      0.909346      0.830421      0.706274      0.629550      0.532102      0.450842      0.377112      0.303738
  40  12 3188.7888    4.1212  1.3021 13.4726 -0.0024      0.325917  0.0293   0.0562   0.0529    0.0720   0.0000      0.563855   441.8334       6.05427       18.7324       1.35703      -1.47603      -1.69822      -2.31674      -3.16738       3.51058      -4.92617      -1.95283      -2.24789      0.581515      0.310994      0.415427     -0.123055      0.715652     -0.114256      0.798265       1.06257       1.14742       1.27873       1.29371       1.28866       1.33397       1.22655       1.21124       1.13041       1.02444      0.898479      0.799909      0.696164      0.609823      0.506452      0.423158      0.353330
  40  13 3354.8439    3.4695  1.8984 13.0016 -0.0002      0.983435  0.0363   0.0387   0.0650    0.0519   0.0000      0.310616   441.0586       4.11163       19.1694     -0.993199      -1.93884      -3.50013     -0.227187      -2.57396       2.76237      -1.41199      0.991280      -2.01977     -0.917367      0.546165       1.29706      0.217105      0.399733      0.516883      0.970861       1.27510       1.43713       1.57223       1.62732       1.65519       1.60979       1.52984       1.46863       1.38088       1.23954       1.11840       1.02191      0.876809      0.747403      0.631400      0.537501      0.435894
  40  14 3518.4640    2.8285  3.1574 12.1715 -0.0002       1.09848  0.0471   0.0240   0.0844    0.0382   0.0000      0.166894   440.3640       5.34920       17.4332      0.151183       2.90393      -1.91102      0.487536      -5.34190      0.728880      -4.37498       1.70636      -1.07347       1.06345     0.0148590     -0.284831     -0.723489      0.650915      0.389338       1.26618       1.67848       1.87433       2.02515       2.15285       2.11076       2.16685       2.01695       1.91615       1.79335       1.63937       1.45990       1.29535       1.13270      0.982829      0.830279      0.672583      0.571834
  40  15 3679.7657    2.2553  4.9763 11.6855 -0.0004      0.697595  0.0644   0.0160   0.1171    0.0297   0.0000      0.110248   439.9065       10.1154       19.2133       1.45069       4.16038      -2.86905      0.171194      -3.90689       4.16194      -2.91813      -3.54989      -3.65903       3.30627       1.77415      0.677393       1.77382      0.777811      -1.02630       1.71713       2.24316       2.50872       2.74073       2.91124       2.87540       2.87904       2.72447       2.63279       2.44062       2.20592       1.96874       1.72906       1.51484       1.31520       1.09576      0.904163      0.746464
  40  16 3839.1876    1.9306  7.5420 11.1321  0.0004      0.311002  0.0865   0.0113   0.1559    0.0283   0.0000     0.0686297   440.8840       15.9736       15.6502       2.04846      -3.87935      0.345636       5.31929      -7.28609      -1.56446      -6.66892     -0.638562      0.637883     -0.176064      0.941513       3.20687       1.62497      -2.69165     -0.782939       2.25706       2.98110       3.30686       3.59874       3.80967       3.81525       3.75265       3.64860       3.42784       3.19508       2.92228       2.64649       2.31457       2.03100       1.72770       1.46131       1.21300      0.997888
  40  17 3997.1808    1.5564 10.2726 10.9746  0.0006      0.311863  0.1290   0.0083   0.2143    0.0250   0.0000     0.0679995   442.8654       11.3398       7.69163      -1.94390      -3.54176      -1.73545      -2.61724      -3.73114      0.433239      -4.62348       3.96955       3.42582       1.00461       3.74793     -0.343139     -0.698385      -1.45340       2.27243       3.09167       4.04314       4.58937       4.93878       5.13920       5.18965       5.11003       4.94413       4.65443       4.36867       3.96046       3.58657       3.17416       2.76962       2.37811       2.01664       1.67354       1.37420
  40  18 4153.9205    1.2297 12.5234 10.8440 -0.0017      0.204613  0.1852   0.0063   0.2786    0.0224   0.0000     0.0849734   438.7772      0.882070       22.0832       2.00706      -2.63656      -4.02755      -9.92817      -13.5234       10.2283       2.11002      -7.62449      -3.61958       3.68278       3.17392      -1.90070       1.45935       1.90081      -1.05950       3.92149       5.19773       5.84639       6.37792       6.63153       6.66387       6.54574       6.36138       6.01352       5.57149       5.14724       4.67564       4.07850       3.56221       3.04429       2.61637       2.14581       1.77822
  41   3 1544.3772    0.2006  0.1880 10.0356 -0.0043       22.7411  0.0126   0.0081   0.0235    0.0235   0.0000       10.8160   440.8353     -0.356934       22.5117     -0.748173      -2.83791      0.661371       1.24937     -0.574984     -0.916710     -0.787131      0.392555      0.316886     -0.114193      0.327722    -0.0867723      0.660023      0.399023     0.0548649      0.452025      0.552176      0.613061      0.656454      0.611184      0.702210      0.682668      0.638186      0.624811      0.609788      0.503304      0.500881      0.464810      0.392078      0.328777      0.284933      0.243439      0.203243
  41   4 1758.0989    0.3883  0.3872  9.9183 -0.0037       16.4343  0.0169   0.0093   0.0271    0.0352   0.0000       2.46601   442.0496     -0.619818       21.3076     -0.218766      -3.14772     -0.351530      -1.16675     -0.220386       1.16569     -0.788240     -0.506594     -0.455305     0.0438149      0.301372    -0.0741757      0.220289      0.130159     0.0316046      0.792815       1.11505       1.31810       1.38413       1.44385       1.34967       1.29717       1.14393       1.05649       1.03552      0.901731      0.917789      0.746895      0.772865      0.559874      0.565038      0.408970      0.361559
  41   5 1957.5408    0.6161  0.5149 10.1250 -0.0038       10.7500  0.0147   0.0120   0.0297    0.0459   0.0000       1.36003   441.1330      0.891197       20.4441      0.122761      -2.72431     -0.433691       2.41275     -0.275308    -0.0619960     -0.641905      0.729606      0.531473     0.0920319     -0.473639      0.237679     -0.306292     -0.494884      0.148526      0.476921      0.627668      0.701440      0.777427      0.789959      0.779867      0.827397      0.774322      0.718789      0.709914      0.627042      0.552760      0.488315      0.434639      0.369972      0.313439      0.262159      0.215320
  41   6 2151.2586    0.9330  0.7812 10.5026 -0.0002       7.77593  0.0195   0.0151   0.0375    0.0624   0.0000      0.867796   441.2107      0.125392       20.6373    -0.0437282     -0.422747     -0.209032      -1.23773      -1.02624       1.11211      -1.34193     -0.796198     -0.196977       1.00449     -0.176000     -0.224266      0.265798     -0.178738      0.351408      0.599929      0.797798      0.874174      0.933560      0.993506      0.999067      0.981161      0.945152      0.904466      0.853443      0.774861      0.713983      0.606103      0.545668      0.462868      0.407043      0.336385      0.278208
  41   7 2337.3252    1.3316  1.0214 11.2486 -0.0014       6.52458  0.0246   0.0200   0.0463    0.0714   0.0000      0.800757   441.2907       1.39130       21.8855     -0.977989      -2.42176      -4.31931     -0.812435      0.744946      0.682572      0.116774     -0.297113     -0.165570      0.165454      0.690716     -0.758028     -0.254779     0.0337511      0.352437      0.666886      0.912256      0.981384       1.11153       1.11394       1.14950       1.12843       1.07908       1.04439      0.962245      0.894520      0.794011      0.731944      0.627256      0.544652      0.454756      0.382837      0.328022
  41   8 2516.7199    1.9642  1.1737 11.6665 -0.0022       3.40175  0.0275   0.0272   0.0479    0.0893   0.0000      0.654391   441.3669       2.78103       23.3386       1.22585      -5.36406     -0.119429       1.41188       1.49000    -0.0884276      -2.14698      0.501478      0.790310      0.690076      -1.08855       1.00753      0.195461     -0.160210     -0.257173      0.774989       1.01187       1.11570       1.18641       1.20699       1.25050       1.19852       1.20657       1.14011       1.05064      0.982838      0.881211      0.792120      0.696403      0.581339      0.512214      0.422399      0.348729
  41   9 2693.6088    2.6228  1.1354 12.4645  0.0004       2.66153  0.0263   0.0372   0.0480    0.0807   0.0000      0.734148   441.0485       1.92163       20.7661      0.727096      -4.96944      -1.65180     -0.589893     -0.883157     -0.930235      0.203154      0.744638     -0.391049     -0.657346    -0.0302191      0.219004      0.399502     -0.517344    0.00573655      0.736186      0.955418       1.03305       1.15600       1.21587       1.28111       1.21471       1.16751       1.10850       1.04841      0.952444      0.863713      0.739328      0.637901      0.565885      0.479681      0.396513      0.330286
[truncated: 756,163 more chars]
