# Supplementary material for: Global-Mode Analysis of Full-Disk Data from the Michelson Doppler Imager and the Helioseismic and Magnetic Imager
Source: Sol Phys. 2018 Jan 31;293(2):29. doi: 10.1007/s11207-017-1201-5 (PMC6566312; doi:10.1007/s11207-017-1201-5)
Supplement: Supplementary file 2 — (TAR 362.4 MB) [file 11207_2017_1201_MOESM2_ESM.tar › HMI/hmiv72d.8200]

   0  15 2228.6286    0.9247  0.5321 10.3591  0.0000  0.0919   0.1644   0.3317    0.7057   0.0000    -0.0000       0.00000       0.00000       0.00000       0.00000       0.00000       0.00000       0.00000       0.00000       0.00000       0.00000       0.00000
   0  16 2362.8745    1.5402  0.7121  9.4048  0.0000  0.1126   0.2204   0.2921    4.5945   0.0000    -0.0000       0.00000       0.00000       0.00000       0.00000       0.00000       0.00000       0.00000       0.00000       0.00000       0.00000       0.00000
   0  21 3033.9788    3.8856  0.9320  1.0369  0.0000  0.1935   0.4947   0.5863 1000.0000   0.0000    -0.0000       0.00000       0.00000       0.00000       0.00000       0.00000       0.00000       0.00000       0.00000       0.00000       0.00000       0.00000
   1  12 1885.0206    0.4388  0.5253  9.8995  0.0000  0.0917   0.0569   0.1997    0.2276   0.0000   579.2239      -61.2341       0.00000       0.00000       0.00000       0.00000       103.315       69.6553       0.00000       0.00000       0.00000       0.00000
   1  13 2020.7814    0.6694  0.5665  9.9146  0.0000  0.0613   0.0691   0.2202    0.3519   0.0000   455.5723       10.1949       0.00000       0.00000       0.00000       0.00000       79.2570       40.7874       0.00000       0.00000       0.00000       0.00000
   1  14 2156.7658    0.9541  0.5368  9.7581  0.0000  0.0706   0.1287   0.2581    0.6276   0.0000   458.1728       4.49783       0.00000       0.00000       0.00000       0.00000       137.788       43.2455       0.00000       0.00000       0.00000       0.00000
   1  15 2291.7576    1.1114  1.0494  9.3992  0.0000  0.0923   0.0907   0.2787    1.8902   0.0000   532.2391       80.6163       0.00000       0.00000       0.00000       0.00000       121.650       56.6727       0.00000       0.00000       0.00000       0.00000
   1  16 2425.4246    1.4495  1.2508  0.0687  0.0000  0.1276   0.1161   0.2761 1000.0000   0.0000   463.5943       15.7558       0.00000       0.00000       0.00000       0.00000       171.729       74.1208       0.00000       0.00000       0.00000       0.00000
   1  17 2559.2898    2.0067  1.1380  4.0721  0.0000  0.0854   0.1454   0.2639 1000.0000   0.0000   386.0571       19.2792       0.00000       0.00000       0.00000       0.00000       106.620       55.5802       0.00000       0.00000       0.00000       0.00000
   1  18 2693.3813    2.6402  1.0983 -1.2498  0.0000  0.0828   0.2268   0.3813 1000.0000   0.0000   440.4857       24.1145       0.00000       0.00000       0.00000       0.00000       110.200       55.5853       0.00000       0.00000       0.00000       0.00000
   1  20 2963.4713    4.4959  0.6829  0.7469  0.0000  0.0688   0.4027   0.1716 1000.0000   0.0000   476.9368      -19.8230       0.00000       0.00000       0.00000       0.00000       92.1385       42.9300       0.00000       0.00000       0.00000       0.00000
   1  23 3368.6690    3.1168  2.2036 12.0133 -0.0274  0.1398   0.1946   0.3787    1.6953   0.0000   294.8070       210.230       0.00000       0.00000       0.00000       0.00000       158.304       102.895       0.00000       0.00000       0.00000       0.00000
   1  24 3504.5423    2.9127  1.6944 12.7900  0.0000  0.1257   0.2353   0.4414    0.6501   0.0000   356.3219       52.4792       0.00000       0.00000       0.00000       0.00000       135.393       97.3519       0.00000       0.00000       0.00000       0.00000
   2  11 1810.2330    0.3652  0.5692  9.9316  0.0000  0.0608   0.0340   0.2080    0.1697   0.0000   458.2948      -27.5783      -5.42576      -10.7180       0.00000       0.00000       46.6924       37.5542       19.0913       7.50185       0.00000       0.00000
   2  12 1945.7653    0.5347  0.5023  9.8806  0.0000  0.0808   0.0534   0.1692    0.1997   0.0000   473.9362       16.1499       3.41301       5.80338       0.00000       0.00000       47.6770       47.6462       16.8175       10.6755       0.00000       0.00000
   2  14 2217.6499    0.9094  0.7301 10.1088  0.0000  0.0556   0.0685   0.2078    0.3653   0.0000   444.4689      -63.4279      -13.2121       12.1290       0.00000       0.00000       37.7108       31.9933       16.8440       6.83185       0.00000       0.00000
   2  15 2352.2463    1.1869  0.7452 11.1178  0.0000  0.0695   0.0821   0.1560    0.3099   0.0000   370.2047      -45.2870       24.5426       6.97354       0.00000       0.00000       37.4057       42.4026       22.9094       11.5913       0.00000       0.00000
   2  17 2619.5763    2.2549  1.0326 10.5177  0.0000  0.0872   0.1329   0.1782    1.7153   0.0000   410.5378       17.3870       21.9006       14.8261       0.00000       0.00000       57.3124       44.5427       35.0807       11.0818       0.00000       0.00000
   2  20 3024.7096    4.0424  0.9541 10.1011  0.0000  0.0595   0.2339   0.1614    6.7947   0.0000   449.0624       9.55590       34.4972       11.5545       0.00000       0.00000       44.6171       36.0219       18.9515       6.95630       0.00000       0.00000
   2  22 3295.2655    3.4519  1.0452 13.1201  0.0000  0.0685   0.2287   0.2311    0.6203   0.0000   471.7445      -41.2221      -10.7439       24.2440       0.00000       0.00000       48.6263       40.9154       23.5280       9.08262       0.00000       0.00000
   2  23 3430.9143    3.2732  1.9857 12.0934  0.0000  0.0948   0.1475   0.2859    0.5601   0.0000   328.9611       69.7096       43.4386       2.40581       0.00000       0.00000       63.3894       60.8874       31.4694       13.7285       0.00000       0.00000
   2  24 3566.7404    2.7902  3.0998 10.4276  0.0000  0.1081   0.0956   0.3720    1.0437   0.0000   387.7741       185.173       36.9446       30.8440       0.00000       0.00000       76.8262       63.8966       39.8123       14.4042       0.00000       0.00000
   3  12 2001.1805    0.5427  0.5083 10.1647  0.0000  0.0544   0.0380   0.1128    0.1466   0.0000   447.9505       3.64957       27.6335       2.71057      -12.1694      -1.25539       22.7137       20.0731       19.7695       11.5582       6.12666       1.53539
   3  13 2137.7160    0.7969  0.7136 10.0395  0.0000  0.0587   0.0460   0.1174    0.2509   0.0000   432.9686      -2.30260       22.2910      -5.97282       1.30229      -1.00224       23.2036       25.5078       21.7009       9.83385       6.80121       1.90580
   3  14 2273.3412    1.1128  0.8028 10.2923  0.0000  0.0520   0.0622   0.1456    0.3524   0.0000   486.0520      -25.5360       45.6816       2.90342       2.42532     -0.675124       23.5086       25.8887       15.9746       12.7725       4.35050       1.85345
   3  15 2407.5679    1.4658  0.6751 11.4822  0.0000  0.0553   0.0915   0.1147    0.2476   0.0000   390.0423       60.3185      -4.83686      -7.95270      -11.3740      -2.61040       25.9670       28.5980       18.3778       11.3305       4.89888       1.86947
   3  16 2541.6589    1.8636  0.7160 11.5064  0.0000  0.0600   0.1099   0.1259    0.3724   0.0000   426.8254      -7.52033       14.0607      0.240448      -4.56400     -0.872680       34.3149       31.0685       22.2475       11.7193       5.09887       1.35510
   3  17 2676.1806    2.5148  1.0601 11.6430  0.0000  0.0601   0.1263   0.1708    0.6090   0.0000   394.8976      -21.1722       8.87867      -9.23325      -5.00721      -1.91527       33.2169       28.3656       22.3659       13.6272       5.62777       1.47462
   3  18 2811.3685    2.9655  1.0995  8.3057  0.0000  0.0589   0.1374   0.1594   17.1112   0.0000   437.7896      -13.1245       2.91517       6.74816       9.43417      -1.97926       30.8692       28.2425       21.7237       10.8401       5.80529       1.58724
   3  19 2946.9981    3.6404  0.8038 12.2313  0.0000  0.0486   0.2023   0.1314    0.5587   0.0000   419.0336       10.1944       12.5999       5.01864       10.4091       1.09909       23.7848       20.9126       17.9788       11.2062       4.82011       1.38186
   3  20 3082.3197    4.1796  1.0484  9.8093  0.0000  0.0576   0.1929   0.1309    8.2910   0.0000   440.0129       33.1114       26.4574       19.0059      -3.22424      -1.22804       25.7890       26.0235       21.2180       11.2642       6.40905       1.81229
   3  21 3217.7716    4.2037  1.1255 12.4153  0.0000  0.0670   0.1990   0.1477    0.8359   0.0000   414.7932       29.8743      -6.32829      -6.42319       1.14854      -2.08078       29.8738       31.9393       22.2506       15.1248       6.31129       2.28099
   3  22 3353.5892    3.6955  1.4724 11.3198  0.0000  0.0668   0.1577   0.1862    1.5557   0.0000   452.8968       27.6534      -37.3778      -1.91736       6.00249     -0.826209       32.0256       31.3461       25.0891       13.8632       7.16415       2.00075
   3  23 3489.4754    2.6815  2.3749 12.0234  0.0000  0.0907   0.1014   0.2602    0.3070   0.0000   491.7132       78.6921      -47.2946       53.5774       7.01782      0.602227       46.4797       44.4221       32.9480       18.9700       8.88654       2.63139
   3  24 3625.9567    2.3097  4.2144 10.8061  0.0000  0.1237   0.0619   0.3349    0.3063   0.0000   419.5480       8.75685      -38.9963       39.5050       3.81680       1.06700       63.0216       63.4365       43.6681       24.7063       11.1973       3.67315
   4  10 1778.0108    0.3333  0.3323 10.0143  0.0000  0.0377   0.0277   0.0930    0.0882   0.0000   430.9919      -7.17606       7.89696       4.34642       3.08288     -0.778189       12.1234       16.6551       12.4117       11.7148       4.90587       3.66396
   4  12 2051.6189    0.6899  0.4114 10.1891  0.0000  0.0537   0.0468   0.0776    0.1465   0.0000   449.6260      -8.81958       11.9116       9.99437       2.00103     -0.905226       27.1803       27.0308       18.5454       12.1591       7.14132       2.70558
   4  13 2188.3118    0.8788  0.8698 10.0861  0.0000  0.0511   0.0443   0.1346    0.3422   0.0000   419.5631       19.5560       13.5328       3.24499       6.86085      -1.97099       18.1808       19.8472       16.3620       11.6381       7.05008       3.25733
   4  15 2458.4368    1.6668  1.1505  9.8800  0.0000  0.0738   0.0831   0.1733    2.2632   0.0000   429.8425       19.6635       34.7275      -10.7530      -11.0865       2.32074       25.6439       21.8076       19.6088       18.3370       12.7919       4.92406
   4  16 2593.0747    2.0176  0.8862 11.6425  0.0000  0.0559   0.0976   0.1221    0.4716   0.0000   431.7675       17.9202      -2.80821      -1.83393      0.325851      -2.40543       18.8784       20.9580       19.8726       10.9642       7.82525       3.67331
   4  17 2728.4552    2.6439  0.7873 12.2969  0.0000  0.0559   0.1314   0.1072    0.3695   0.0000   469.4929     -0.641517      -4.46804       13.4192      -2.82968       1.75715       17.9287       20.4623       14.1875       13.0767       8.63512       3.44404
   4  18 2864.1699    3.2563  0.9607 11.9145  0.0000  0.0514   0.1477   0.1230    0.7428   0.0000   437.7220       32.6123       7.08586     -0.908126      -3.59314      -1.73199       21.8106       18.8594       16.7554       13.3711       8.54723       3.65741
   4  20 3135.9923    4.1460  1.1309 11.4267  0.0000  0.0531   0.1735   0.1407    1.8367   0.0000   432.1404       20.7248       3.90952       10.0476       4.18993      -4.07922       21.4386       23.2948       19.0637       11.6688       6.98434       3.18513
   4  21 3271.9017    3.9062  1.3968  1.2220  0.0000  0.0543   0.1520   0.1531 1000.0000   0.0000   465.2736       30.2330       43.2636      -1.48552       3.46485      0.521041       20.4354       21.9982       18.7831       12.1991       7.04008       3.71309
   4  22 3408.0967    3.0737  1.7584 12.5323  0.0000  0.0732   0.1143   0.1908    0.2960   0.0000   401.6334       8.46630      -32.3066      -6.77511      -6.30976       6.22210       27.1881       30.8148       24.1388       16.8412       9.74405       4.85710
   4  23 3544.7112    2.6915  2.8201 11.3507 -0.0044  0.0831   0.0731   0.2297    0.3206   0.0000   418.4457       57.0048       5.94073       13.4746      -6.11961      -1.53585       31.4371       32.9086       27.6670       19.5566       11.4481       5.77213
   4  25 3819.2234    1.8748  5.3517 10.6423  0.0000  0.1327   0.0427   0.3538    0.2251   0.0000   493.0937      -28.8424       30.5658      -12.3686      -2.54606      -3.30005       49.0311       49.1341       43.5075       32.5858       19.2959       10.0097
   5   8 1545.2683    0.1903  0.1539  9.9662  0.0000  0.0298   0.0218   0.0625    0.0607   0.0000   437.2768      -7.34960       7.05986      0.991152      -2.91315      -2.06659       7.95133       8.37703       11.3604       5.55922       6.67678       2.51811
   5   9 1685.8356    0.2174  0.2788 10.0553  0.0000  0.0481   0.0212   0.0998    0.0671   0.0000   431.3594      -5.61204       24.2084      -2.30729      -9.78604     -0.482249       20.6412       23.8170       23.4562       13.9394       6.71506       3.84885
   5  10 1823.3840    0.4182  0.2477 10.0133  0.0000  0.0238   0.0319   0.0529    0.0759   0.0000   433.8348       10.2385      0.324992       4.88951      -2.24039      0.742354       7.36340       8.56676       8.04909       5.72380       3.31877       2.06636
   5  11 1960.4955    0.5151  0.3873 10.2938  0.0000  0.0358   0.0324   0.0698    0.0917   0.0000   420.5175       24.5362      -14.5803       5.84548     -0.215050      0.820522       13.2003       14.2686       11.7356       8.50759       5.61378       3.12960
   5  12 2098.3972    0.6761  0.7442 10.0751  0.0000  0.0455   0.0332   0.1008    0.1781   0.0000   449.2096      -2.55337       1.87008     -0.256497      -4.13486       2.42854       13.5881       13.5078       13.4574       11.2553       6.78178       4.55942
   5  13 2235.4738    0.9823  0.5893 10.7693  0.0000  0.0388   0.0523   0.0937    0.1776   0.0000   440.8668      -1.98884       9.74032      -13.7194      -4.80249      -4.45647       12.0797       12.9210       12.3253       8.40978       5.49531       3.54643
   5  14 2371.1226    1.2829  0.9404 10.5107  0.0000  0.0479   0.0544   0.1150    0.3385   0.0000   424.7795       17.2561      -1.89530      -12.2995      0.708715       3.06032       13.9125       14.9240       14.6368       11.0334       6.20816       4.12149
   5  15 2506.0538    1.6078  0.9047 11.4394  0.0000  0.0454   0.0726   0.1229    0.2549   0.0000   435.6688      -4.05501       4.58567      -13.8590      -1.49325      -3.30570       15.8290       18.8138       15.4659       11.0858       6.68787       3.85318
   5  16 2641.2201    2.1649  1.2276 11.1267  0.0000  0.0538   0.0815   0.1377    0.5702   0.0000   432.3698       8.49933      -29.0434       7.82247       6.74473       7.22012       17.5989       17.0434       15.7113       13.1104       9.21660       5.05742
   5  17 2777.3141    2.9661  0.9231  5.3160  0.0000  0.0458   0.1113   0.0932  208.3323   0.0000   438.0242       11.8967       21.1467       8.78082      -9.78566      -1.82993       13.3735       12.7165       12.9885       10.4307       7.67204       4.61353
   5  19 3049.9378    4.1985  0.9504 -2.2075  0.0000  0.0432   0.1779   0.1129 1000.0000   0.0000   432.3221       30.2303       1.00605       16.9484      -1.80821      -1.70313       11.8493       14.8232       11.8812       10.1449       7.05592       4.11039
   5  20 3186.3219    4.0888  0.9939 12.4171  0.0021  0.0463   0.1846   0.1161    0.9646   0.0000   420.9067       39.4866      -9.39558       5.12036       1.07533      -3.94605       14.0918       16.6459       14.1327       10.8357       7.62497       4.23657
   5  22 3459.5235    3.1285  2.0745 11.6886  0.0000  0.0697   0.0988   0.1768    0.5708   0.0000   393.8809       52.9723       14.8237       29.9737      -3.61560      -2.92207       22.0327       24.4789       21.9066       16.0130       11.6576       6.66016
   5  25 3871.7331    1.8353  6.9944  9.9294  0.0000  0.1354   0.0314   0.3726    0.2392   0.0000   449.9328       19.1418       54.7917       18.8419      -31.9240       8.08292       39.2517       45.0288       40.6446       31.4764       21.3199       12.6547
   5  26 4009.4205    1.4862  8.9160 10.1397  0.0009  0.1682   0.0260   0.4847    0.1461   0.0000   530.2069       57.6860       14.5305       19.0249       2.94625      -6.33221       48.9872       56.6921       49.1570       40.1507       26.5794       16.1501
   6   9 1727.7425    0.2807  0.2003 10.0117  0.0000  0.0254   0.0233   0.0496    0.0613   0.0000   438.6992      -10.0459       21.2643      -3.33899       2.18080      0.160078       5.82416       7.93131       6.97596       5.18676       4.64690       3.25055
   6  11 2004.0655    0.5147  0.5391 10.0848  0.0000  0.0352   0.0263   0.0847    0.1051   0.0000   440.4366      -4.78318      -7.97313       8.83893      0.561772      -2.42091       9.70008       10.6286       9.56117       8.09461       5.99776       3.75554
   6  12 2142.4791    0.8747  0.5943  9.9073  0.0000  0.0340   0.0396   0.0699    0.1906   0.0000   434.1325       4.81395       21.5146      -6.94693      -3.84551      -7.53917       7.91976       8.68917       8.64185       7.06807       5.31171       3.44533
   6  13 2279.7879    1.1440  0.7462 10.5937  0.0000  0.0346   0.0480   0.0888    0.1959   0.0000   427.5123      -5.09185       13.3253      -2.82517       8.43831      -1.66285       9.67184       10.5006       9.51744       8.30575       5.88251       4.11143
   6  14 2415.4709    1.4792  1.1378  9.9629  0.0000  0.0419   0.0517   0.1222    0.6109   0.0000   453.3932       2.43784       4.42403      -3.09852       11.4099      -3.77081       11.6689       12.8060       11.7544       9.30416       7.45842       4.81980
   6  15 2550.9338    1.8786  0.9946 11.0409  0.0000  0.0435   0.0680   0.1019    0.3431   0.0000   430.8300       19.7264    -0.0251917      -12.1071       6.80283       8.12961       10.8156       11.8591       10.5460       9.38591       7.74733       4.82557
   6  16 2686.9996    2.3259  1.1948 10.8268  0.0000  0.0442   0.0783   0.1177    0.6229   0.0000   407.1239       14.6056       17.6352       5.12542       12.4141       1.77840       12.9446       14.0141       12.9424       10.2584       7.93870       5.09886
   6  17 2823.7551    3.1865  0.8423 11.4751  0.0000  0.0356   0.1225   0.0877    0.5066   0.0000   440.9801       13.1142       8.29531      -12.2337       7.09601      -2.18487       10.2001       11.1599       10.9432       8.92348       5.72803       3.74998
   6  18 2960.7071    3.5803  0.9242 11.4044  0.0000  0.0363   0.1353   0.1038    0.8544   0.0000   434.5634       23.1959      -10.3317       15.5127      -11.1010      -6.16836       9.39178       10.1262       10.4544       7.80555       5.89331       3.77709
   6  19 3097.3339    3.8627  0.9695 13.0495  0.0000  0.0390   0.1507   0.1236    0.2967   0.0000   438.1789       2.89023      -10.2376     -0.729468      0.533517     -0.787453       10.9932       12.3828       11.4369       8.74568       6.42943       4.23797
   6  20 3233.9789    3.5551  1.3836 12.8072  0.0000  0.0537   0.1243   0.1311    0.3441   0.0000   455.0539       26.6465       21.9093       15.1187     -0.203477      -15.0974       14.5793       17.6924       15.0989       12.0937       8.88950       6.15788
   6  21 3371.1156    3.3769  1.9155 11.4061  0.0046  0.0598   0.0909   0.1576    0.6046   0.0000   420.7298       27.7031       13.4202       8.85763      -14.5452      -13.8923       15.0374       17.2861       16.5084       13.0158       10.1086       6.75490
   6  22 3508.3174    2.8967  2.7297 11.3329  0.0000  0.0731   0.0687   0.2028    0.3852   0.0000   457.0699      -10.0233       14.1962      0.937951       9.74092      -12.7936       18.1056       20.5323       19.0638       16.5926       12.5242       8.19715
   6  23 3646.0255    2.4092  4.1319 10.7206  0.0000  0.0883   0.0479   0.2497    0.2868   0.0000   431.3095       50.6167      -16.4691      -14.4331       7.20508       10.7762       23.3154       26.8137       24.8817       20.2395       15.4493       10.1874
   6  24 3783.7892    1.9747  5.8627 10.2011  0.0028  0.1129   0.0338   0.3243    0.2280   0.0000   442.1766      -21.7978       46.6480       2.68407       8.44868      -14.6705       27.5646       33.1600       29.1100       25.6525       19.1052       12.7329
   6  25 3921.9832    1.6512  6.8383 10.4444  0.0000  0.1311   0.0285   0.3685    0.1440   0.0000   477.5494       45.4959      -30.3286       5.92293       16.8618       4.58032       32.6235       39.0948       35.0084       30.3341       21.9335       14.8063
   6  26 4060.6812    1.3788  8.4524 10.1851  0.0000  0.1618   0.0224   0.4380    0.1195   0.0000   464.5628       26.6805       5.60638       16.3370       47.8284      -7.09684       37.3538       48.4248       43.2952       35.1158       25.9613       16.6170
   6  27 4199.1890    1.1964 11.3528  9.9813  0.0000  0.1880   0.0180   0.5744    0.1010   0.0000   469.5351       75.4496       15.3136      -17.1514      -50.2265      -35.2968       46.8992       56.0828       52.0189       43.0905       31.9840       21.1690
   7   9 1767.6772    0.3638  0.3301  9.9637  0.0000  0.0316   0.0223   0.0584    0.0705   0.0000   437.5446      -1.34451       11.7811      -2.25148      -3.95170       2.60992       7.50435       7.65820       8.74189       7.41927       5.18888       3.20710
   7  10 1906.8110    0.4686  0.4080 10.0654  0.0000  0.0293   0.0255   0.0673    0.0804   0.0000   440.0243     -0.163257       9.87649       3.18554      -2.05932      -2.15851       6.38890       6.09100       7.19292       6.28756       4.23256       3.10036
   7  11 2045.8196    0.7017  0.5297 10.1250  0.0000  0.0278   0.0331   0.0751    0.1127   0.0000   446.3356      -3.62674       5.11819      -3.80233      -4.75033      -2.85950       6.38836       7.45663       7.36228       6.28186       4.63220       3.09798
   7  12 2184.5176    0.8926  0.7292 10.3935  0.0000  0.0372   0.0349   0.0804    0.1500   0.0000   424.2665      -3.22996       1.96321       9.02075      -5.10781      -2.73803       9.33072       9.45934       8.65164       7.42658       7.09452       5.08715
   7  13 2322.1086    1.1712  0.8844 10.5420  0.0000  0.0375   0.0418   0.0911    0.2141   0.0000   437.5795       3.23237       20.9249       1.53690       3.14924      -4.11819       8.39262       9.63188       9.27862       8.16551       5.84234       4.64480
   7  14 2458.1592    1.7600  0.7882 11.4156  0.0000  0.0320   0.0672   0.0955    0.2091   0.0000   433.5493       5.54607      -6.80719     0.0270465      0.421627       2.56265       7.77284       8.85492       8.25704       7.06200       5.50693       3.92123
   7  15 2594.2649    2.1328  0.9868 11.5195  0.0008  0.0382   0.0732   0.1004    0.2653   0.0000   441.2423       10.6718       15.3084       4.74176      0.253838      -2.95967       8.45486       9.46752       9.34806       8.15799       6.22223       4.76851
   7  16 2731.2234    2.5983  0.8595 12.2574  0.0000  0.0359   0.0911   0.0868    0.2019   0.0000   423.0196     -0.859359      -3.41510      -3.16467      -4.91402      -5.14733       7.82771       9.36331       8.62396       7.17354       6.18054       4.86899
   7  17 2868.3563    3.2511  0.8386 12.4006  0.0000  0.0361   0.1160   0.0825    0.2493   0.0000   435.2576       12.0334       20.9240       2.77156     0.0237175      -2.91313       8.45584       10.0205       9.70051       7.58389       6.16265       4.14006
   7  18 3005.7325    3.8207  0.8278 12.4818  0.0000  0.0344   0.1369   0.0828    0.2941   0.0000   432.2668       8.73351       9.71838      0.655216      0.330495       4.66754       8.13638       8.12373       7.79582       7.56519       5.86842       4.14309
   7  19 3142.8726    4.1869  1.0553 11.9579  0.0000  0.0373   0.1354   0.0928    0.5958   0.0000   443.2110       7.82167       26.6365      -7.28730      -4.50520      0.697630       8.73329       9.73642       9.43532       8.00752       6.41887       4.47244
   7  20 3279.9292    3.6351  1.7057 12.0756  0.0000  0.0499   0.0977   0.1306    0.3278   0.0000   455.6492       26.5589       1.42169       22.4137      -10.7641      -12.0536       10.6366       12.9552       12.0749       10.2921       8.20978       6.30631
   7  21 3417.5685    3.2395  2.2169 11.3536  0.0000  0.0558   0.0791   0.1429    0.4292   0.0000   425.4019      -9.16948       17.7019       15.5549       9.27288      -7.03076       13.2281       14.6509       14.2477       12.0775       9.58923       7.19004
   7  22 3555.3806    2.6933  3.0281 11.4462 -0.0021  0.0706   0.0602   0.1806    0.2633   0.0000   442.7072       23.7227       42.7389       4.32332       24.7114      -5.38383       15.7952       17.8883       17.5329       15.4077       11.9860       8.39974
   7  23 3693.6401    2.2736  4.4055 10.8986  0.0000  0.0887   0.0408   0.2399    0.1959   0.0000   487.7510       44.7522      -21.0959      -13.1224      -6.59266       8.87467       19.1656       22.8686       21.6310       19.0550       14.7734       10.4320
   7  24 3832.1187    1.8844  5.6842 10.3579  0.0000  0.1009   0.0297   0.2894    0.1755   0.0000   405.8776       1.11712       30.2271       15.3604      -10.4060      -4.18508       22.4494       27.4771       25.8144       22.1944       17.1889       12.3665
   7  25 3970.6933    1.5686  7.9117 10.0990  0.0000  0.1299   0.0224   0.3732    0.1292   0.0000   440.9372       42.3116       28.8577      -58.9027      -7.78828       15.1457       27.6563       34.7970       32.0253       28.3545       21.4156       15.7290
   8   8 1665.7579    0.2271  0.2218 10.0376  0.0000  0.0322   0.0168   0.0498    0.0519   0.0000   443.3900      -9.33200       5.34752       3.93638       1.57184       1.52586       5.85692       6.87206       7.56083       5.52844       5.10117       3.71997
   8   9 1806.2050    0.3332  0.2692 10.1004  0.0000  0.0393   0.0203   0.0454    0.0603   0.0000   425.5960      -7.61446       16.5411      -7.35574      -2.97200       4.08471       11.5508       14.9837       12.5118       9.72988       7.30975       3.96217
   8  10 1946.0703    0.5362  0.3938 10.2114  0.0000  0.0230   0.0274   0.0652    0.0786   0.0000   433.8645      -5.32209       8.26345       5.76670      -10.9828      -1.23595       4.35917       6.07756       5.53114       5.57070       3.74473       2.87995
   8  11 2086.1093    0.7260  0.6890 10.2132  0.0000  0.0313   0.0282   0.0779    0.1184   0.0000   426.6759       3.18823       8.77625      -4.03702      -1.19283       3.17127       6.05739       7.31353       7.05200       6.54116       5.02365       4.04734
   8  12 2225.1677    1.0127  0.6109 10.5577  0.0000  0.0287   0.0390   0.0648    0.1274   0.0000   436.9651      -3.81804       1.70757      -3.80263      0.814547       4.93498       5.56115       6.68114       6.10019       5.39480       4.82696       3.80890
   8  13 2362.8760    1.2485  0.9904 10.6969 -0.0023  0.0358   0.0410   0.0928    0.1918   0.0000   423.1874      -1.16930       15.8075       2.70898      0.990084      -9.10925       6.98061       8.14495       8.07584       7.23444       5.89389       4.34441
   8  14 2499.4912    1.7467  0.9427 11.1156  0.0000  0.0330   0.0592   0.0959    0.2253   0.0000   447.8211      -5.51177       9.55057     -0.502469      0.980901       6.24904       6.09971       7.56959       6.63366       6.26472       5.22941       4.65659
   8  15 2636.1803    2.2895  0.9502 11.8341  0.0000  0.0343   0.0749   0.0881    0.2236   0.0000   443.2123       8.45172       15.9313       11.5796      -9.48062       7.02754       6.85432       7.90149       7.80868       7.02278       5.94256       4.27253
   8  16 2773.8692    2.8926  0.7826 12.1297  0.0000  0.0321   0.0987   0.0747    0.2282   0.0000   445.3719       24.2152       14.6109      -2.11900      -1.68683       7.55746       6.27892       7.76909       7.74332       6.79525       5.39728       3.86444
   8  17 2911.4928    3.2222  0.8203 12.9327  0.0000  0.0328   0.1123   0.0856    0.1729   0.0000   449.4893       7.43858      0.989986     -0.252788      -4.08961      -4.18376       7.11983       8.02368       7.45831       7.03742       5.74493       4.21381
   8  18 3049.1525    4.0272  0.9822 12.0847  0.0000  0.0333   0.1256   0.0870    0.4563   0.0000   442.7204       12.4879       3.99882      0.758626       1.36710       2.42206       7.28369       8.54466       8.31680       7.14863       6.09691       4.21002
   8  19 3186.7780    4.0093  1.0297 12.6759  0.0000  0.0371   0.1238   0.1022    0.3001   0.0000   436.3526       6.71698       14.6750      -6.07224     -0.450155      -5.76426       8.51090       8.77801       8.27985       8.01180       6.69313       4.58685
   8  20 3324.4230    3.6269  1.4724 12.7185  0.0000  0.0438   0.1012   0.1213    0.2337   0.0000   430.4497      -15.6838       28.7156      -3.53477       3.27938       1.12049       8.81406       10.0929       10.2669       8.75449       7.57672       5.84358
   8  21 3462.5756    2.9438  2.3388 12.0780  0.0000  0.0565   0.0665   0.1674    0.1606   0.0000   436.0901       14.8711       24.6798      -5.79316       10.1851      -12.8962       10.8951       13.6804       12.7372       11.5164       9.55793       6.92034
   8  22 3600.9132    2.4728  3.3956 11.0725  0.0000  0.0726   0.0464   0.1819    0.2069   0.0000   444.0281       18.4300      -2.25771       27.3772      -9.14719      -9.83760       13.7811       16.3320       16.9845       14.8492       11.7071       8.74333
   8  24 3878.4929    1.7610  6.7142 10.3127  0.0010  0.1045   0.0245   0.3028    0.1267   0.0000   400.5656       27.5037       31.1194      -5.91480      -33.5120       11.1369       21.3613       25.3258       24.2733       22.3690       18.4384       13.3178
   8  25 4017.6298    1.4510  8.5984 10.0663  0.0000  0.1329   0.0191   0.3665    0.1066   0.0000   453.8565      -16.9122       38.3515       39.9022     0.0920737      -39.0838       24.4846       31.1305       29.4815       26.7116       21.8145       16.2301
   8  26 4156.6869    1.2471 10.0280  9.9520  0.0000  0.1463   0.0161   0.4393    0.0906   0.0000   414.8901       65.0231       50.8778      -9.12552       15.2542       30.0236       28.5884       34.5030       33.9800       30.1055       24.3339       19.2817
   8  28 4436.4664    0.8430 14.7932 10.0943 -0.0006  0.2525   0.0132   0.7391    0.0604   0.0000   447.5883      -49.8170       37.9575       10.7769      -62.5540       23.6617       46.5522       58.4424       56.2315       51.0687       42.1302       31.8258
   9   7 1557.6563    0.1941  0.0974 10.0315  0.0000  0.0165   0.0237   0.0396    0.0422   0.0000   435.8208      -3.71946       16.6679      -4.45243     -0.720418      -1.97321       2.34216       3.39731       3.37892       3.41780       2.31765       1.88621
   9   9 1843.6162    0.4007  0.3773  9.9533  0.0000  0.0267   0.0196   0.0531    0.0683   0.0000   439.0458       3.89540       12.6637      0.364219     0.0501332      0.838948       4.90795       6.05317       6.35315       5.68372       4.65782       3.15346
   9  10 1984.2091    0.5764  0.5522 10.0192  0.0000  0.0262   0.0231   0.0672    0.0975   0.0000   437.8423      0.768571       8.44027       3.34571       4.49130      -1.19424       4.57179       5.44646       5.38789       4.87021       4.24086       3.41276
   9  11 2125.0862    0.7518  0.6678 10.3126  0.0000  0.0288   0.0273   0.0724    0.1116   0.0000   427.5952      -3.53071       9.00896      -1.21959       10.1412       13.3814       5.34965       5.86976       5.71856       5.79345       4.65974       3.91295
   9  12 2264.5525    1.0192  0.8968 10.3249  0.0000  0.0343   0.0328   0.0848    0.1937   0.0000   437.5999      -15.1306       1.00157       14.4945      0.754255     -0.168800       6.27709       7.29164       6.92856       6.70063       5.70778       4.29612
   9  13 2402.3086    1.4604  0.7823 10.9846  0.0000  0.0315   0.0484   0.0734    0.1707   0.0000   433.1524       5.45404       15.2801       3.97667       9.40242      -2.96506       5.96469       7.01534       6.90626       6.09493       4.81660       4.14254
   9  14 2539.5872    1.8140  1.0144 11.4137  0.0000  0.0364   0.0544   0.0848    0.2012   0.0000   433.0813      -3.88936       4.15657      -1.32829       3.08655       1.48420       7.46800       8.76165       8.59929       7.38094       6.08077       5.13945
   9  15 2677.0751    2.4474  1.0790 10.7422 -0.0001  0.0330   0.0706   0.0863    0.4743   0.0000   441.9094      0.713843       7.26144      -4.80703      0.363664      -6.92205       6.37776       7.94702       7.79200       7.36226       5.77336       4.34412
   9  16 2815.2626    2.9552  0.8962 12.2502  0.0000  0.0320   0.0912   0.0771    0.2064   0.0000   438.4613       19.3510       9.76652       2.35291      0.863709     -0.120036       5.44929       6.75370       6.90734       6.52722       4.95621       4.08520
   9  17 2953.5795    3.7071  0.8654 12.4093  0.0000  0.0296   0.1149   0.0738    0.2467   0.0000   435.4013       10.4093       12.2952       3.16217       10.9853       6.01302       5.54291       6.34305       5.92697       5.57575       4.92245       4.00333
   9  18 3091.5582    3.8571  0.9110 12.7878  0.0014  0.0292   0.1219   0.0836    0.2130   0.0000   434.9544       29.2092       8.83200       13.3040     -0.362345       2.21969       5.68519       6.43565       6.59879       6.15373       5.03534       3.82985
   9  19 3229.6097    3.7386  1.1703 13.2843  0.0000  0.0390   0.1122   0.1071    0.1991   0.0000   433.7121       18.6467       3.56456       4.06156       5.86957       4.40656       7.82071       8.94676       7.97592       7.73417       6.72870       5.20331
   9  20 3367.8113    3.4464  1.6351 12.6599  0.0000  0.0445   0.0865   0.1151    0.1722   0.0000   440.9133       20.6115       9.33160     -0.137650      -7.65134      -2.09252       8.20318       10.0222       10.3084       9.32479       7.50580       5.69032
   9  21 3506.2528    2.9613  2.4392 11.9776  0.0000  0.0549   0.0605   0.1420    0.1439   0.0000   427.7407       30.1408       26.3903       6.49596       5.17806       1.19648       9.93540       12.1250       12.1685       10.9279       9.48811       7.19045
   9  22 3645.2152    2.3703  4.2597 11.0156  0.0000  0.0733   0.0382   0.1939    0.1367   0.0000   430.3005       11.5107       13.8082       22.2274      -20.0269      -20.8972       13.0237       15.4021       15.4575       14.2465       11.9487       9.56134
   9  23 3784.1510    2.0310  5.0662 10.6542 -0.0012  0.0810   0.0298   0.2254    0.1334   0.0000   461.8345      -23.5616      -17.7742     -0.875879       8.85769      -25.0200       14.6694       17.5401       17.3814       15.9027       13.4964       10.6697
   9  24 3923.4089    1.6609  6.6494 10.5298  0.0000  0.1043   0.0234   0.2872    0.1022   0.0000   446.5315      -22.9422      0.669688       2.22277      0.913252     -0.471945       18.1335       21.8788       21.7771       20.2965       17.0730       13.4259
   9  25 4063.0950    1.4213  9.1076 10.0725  0.0000  0.1262   0.0175   0.3646    0.0922   0.0000   479.7346       20.9949       28.8136       24.2342       29.0077      -25.9177       22.0065       26.7600       25.9727       24.2691       21.0422       16.4802
   9  26 4202.9952    1.1796 10.6677 10.0604  0.0000  0.1551   0.0153   0.4393    0.0784   0.0000   447.7563       12.2158       56.7182      -32.8508      -13.5679       27.6976       26.1004       32.4892       32.2817       30.0009       25.1807       19.8601
  10   9 1880.0544    0.4278  0.3338 10.2148  0.0000  0.0237   0.0213   0.0501    0.0606   0.0000   433.1136      0.865087       15.8435     -0.245170     -0.964306      -3.90545       3.59262       4.42202       4.94505       4.25485       3.30809       2.88824
  10  10 2021.4996    0.6199  0.4336 10.3575  0.0000  0.0243   0.0275   0.0539    0.0813   0.0000   442.5174      -11.0245       7.10667      -2.83276      -1.07190       1.88862       4.21682       5.01729       5.21931       4.84604       4.08435       3.54795
  10  11 2162.9541    0.8238  0.7158 10.5012  0.0000  0.0337   0.0284   0.0754    0.1168   0.0000   444.7938      -13.8350      0.880671       3.31634      0.956782      -2.58429       6.43209       8.43792       8.66299       7.93214       7.01236       4.70962
  10  12 2302.8237    1.1855  0.7870 10.5637  0.0000  0.0300   0.0368   0.0676    0.1768   0.0000   435.8861       2.46015       6.72619      -2.16862       6.83604       5.98470       4.83594       5.49307       5.81156       5.15355       4.92289       3.97774
  10  13 2440.8246    1.4768  0.8628 11.3507  0.0000  0.0317   0.0455   0.0757    0.1438   0.0000   440.3524       2.79218       5.91705       8.76579       6.16950       15.6025       4.78075       5.67683       6.43181       5.01456       5.14521       4.29741
  10  14 2578.6255    1.9205  0.8404 11.6820  0.0000  0.0293   0.0590   0.0696    0.1584   0.0000   436.7196       6.04705       10.5753       10.7632      -12.7216     -0.466291       4.70591       5.57578       5.82589       5.50734       4.87701       3.78568
  10  15 2716.9671    2.5243  0.8809 12.1372 -0.0003  0.0299   0.0753   0.0739    0.1703   0.0000   435.1574       5.82184       10.1143      -3.61932      -5.09258       2.14289       5.21073       6.55953       6.66571       6.41255       5.32929       4.03821
  10  16 2855.7832    3.1505  0.8171 12.3078  0.0000  0.0286   0.0968   0.0710    0.1889   0.0000   434.5761      -2.52130       17.3302       2.87492      -3.06394      -9.27029       4.97836       6.15621       6.71937       5.79148       4.74012       3.80292
  10  17 2994.5838    3.6857  1.0205 12.4006  0.0000  0.0338   0.1006   0.0744    0.2621   0.0000   438.2014      -4.29915      -2.02209       7.23013      -6.16747       3.01921       6.05639       7.05075       6.96119       6.60950       5.72038       4.62093
  10  18 3132.9145    3.9738  1.0231 12.8176  0.0000  0.0304   0.1139   0.0841    0.2191   0.0000   436.8771       10.0191      -2.98150      -1.85474       6.03188      -4.34185       4.81040       5.66455       5.91414       5.59479       4.61644       4.03455
  10  19 3271.4006    3.7225  1.4057 12.6849  0.0000  0.0438   0.0934   0.1053    0.2066   0.0000   432.9121       7.07981       10.3395       15.3717      -10.1529       2.78487       8.13495       10.3361       10.9234       9.41292       7.93834       5.98460
  10  20 3410.2113    3.2334  1.8076 12.1797  0.0000  0.0432   0.0717   0.1106    0.1698   0.0000   428.9444     -0.613841       2.74879      -2.21101       3.26541      0.407796       7.02588       8.07110       8.06153       7.63247       6.60035       5.71181
  10  21 3549.1598    2.6701  2.9658 11.8107  0.0000  0.0582   0.0486   0.1598    0.1156   0.0000   450.1111       26.7932       10.4954       15.2772      -5.55804       3.55186       9.97780       11.7066       11.8126       11.1202       9.65665       7.87591
  10  22 3688.4591    2.1864  4.3498 11.1415  0.0000  0.0716   0.0338   0.2025    0.1008   0.0000   439.6671       3.44301       38.4245       11.9795      -20.8089      -2.85014       11.5302       13.7249       13.7678       13.3447       11.2446       9.27894
  10  23 3828.0804    1.8443  5.7065 10.8808  0.0000  0.0890   0.0260   0.2447    0.0914   0.0000   432.1335       18.8550       31.6254      -1.00467       8.33827      -1.06477       13.9516       16.9471       17.0309       16.0061       14.0907       11.6393
  10  24 3967.9228    1.5612  7.6739 10.3353  0.0000  0.1067   0.0195   0.2980    0.0903   0.0000   469.0341       14.1845     -0.586957       9.08652       10.5380      -4.99202       16.3961       20.5904       21.0486       20.5405       16.5535       13.7074
  10  25 4107.7524    1.3046  9.7788 10.1685  0.0000  0.1327   0.0157   0.3758    0.0757   0.0000   465.4198       19.6961      -13.7739       19.2663       23.5704       15.2741       20.4379       25.4769       25.8231       24.7284       20.8238       17.1504
  10  26 4248.2246    1.0552 12.3298 10.1820  0.0000  0.1729   0.0137   0.5017    0.0627   0.0000   429.2828       17.9424       40.7911      -15.9291      -11.3048      -15.0099       27.1560       33.5875       35.0804       31.5998       27.4535       22.8189
  11   6 1477.1462    0.1961  0.1067 10.0562  0.0000  0.0139   0.0193   0.0349    0.0388   0.0000   437.4230      0.446790       10.8969      -3.39323       1.21109       1.22658       2.86340       3.05374       2.64980       2.09742       2.93954       2.85039
  11   7 1627.1031    0.2021  0.1694 10.1289  0.0000  0.0205   0.0151   0.0375    0.0428   0.0000   437.1064      -6.61547       12.9249       2.92359      -6.65518      -1.27473       2.86656       3.67479       2.78193       4.35111       2.62976       2.58974
  11   9 1915.3658    0.4830  0.4346  9.9545  0.0000  0.0211   0.0202   0.0554    0.0698   0.0000   431.4859      -2.37964       15.7999       1.31499       1.72415       4.79731       3.11356       3.62112       3.27436       3.41417       3.12209       2.82878
  11  10 2057.9138    0.6438  0.7039 10.0957  0.0000  0.0288   0.0216   0.0681    0.1017   0.0000   436.0893       4.04269       12.2350       5.45711       4.99018       2.44920       4.36667       5.56572       5.58138       4.92172       4.64585       3.79666
  11  11 2199.7692    0.9270  0.7265 10.3145  0.0000  0.0262   0.0302   0.0679    0.1329   0.0000   443.5350       3.62886       10.1790      -11.7010      -3.70883     -0.190061       3.75551       4.42329       4.60603       4.40802       3.91335       3.38856
  11  12 2340.0185    1.2661  0.8853 10.6863  0.0000  0.0299   0.0375   0.0741    0.1752   0.0000   436.1182      -2.92791       19.9899       7.44066      -5.10173      -3.01624       4.43912       5.29510       5.88327       5.16056       4.84077       3.88737
  11  13 2478.4952    1.6580  1.0243 10.9854  0.0000  0.0318   0.0446   0.0792    0.2223   0.0000   434.0368      -1.04843       3.80825      -17.3741      -3.27726       2.84464       4.54398       5.49082       5.31706       5.34812       4.75266       4.00238
  11  14 2616.9260    2.0861  0.9051 11.9947  0.0000  0.0327   0.0621   0.0754    0.1602   0.0000   443.6329       16.9574       21.1986       6.98538     -0.539025       8.67408       5.88970       7.12306       7.02745       7.15253       5.83032       4.42286
  11  15 2756.0846    2.7317  0.8935 12.2258  0.0000  0.0276   0.0787   0.0741    0.1743   0.0000   440.9433       1.64501       6.52574      -2.90821      -7.54725      -4.27570       4.05195       5.04664       5.10332       4.79416       4.44064       3.65081
  11  16 2895.4353    3.5004  0.8063 12.1177  0.0000  0.0263   0.0983   0.0587    0.2321   0.0000   435.0414       10.9727       11.8445       2.46732      -4.80906      -3.44036       3.88892       4.81570       5.00851       4.68757       4.16237       3.54994
  11  17 3034.5757    3.8642  0.9854 12.6188  0.0000  0.0275   0.1078   0.0800    0.2166   0.0000   440.7091       10.9799       16.6694       9.06505       7.83156     0.0393877       4.24152       5.07750       5.06431       4.74742       4.45319       3.61015
  11  18 3173.5070    4.0076  1.0615 13.1947  0.0000  0.0300   0.1106   0.0886    0.1670   0.0000   445.9290       14.8593       8.93474       4.28796       1.42066       9.20505       4.38207       5.47202       5.54841       5.31713       4.57982       3.97380
  11  19 3312.4363    3.6186  1.3759 12.6844  0.0000  0.0366   0.0869   0.0942    0.1933   0.0000   435.8197       16.6504       13.1109       15.0511      -8.20851       4.22071       5.63138       6.78547       6.76622       6.58124       5.84867       4.78063
  11  20 3451.6747    3.0064  2.3610 11.8237  0.0000  0.0484   0.0542   0.1265    0.1352   0.0000   437.9347       33.2571       9.02471       3.90276       5.06856      -11.1391       7.47925       9.21230       9.63523       8.80796       7.55180       6.16798
  11  21 3591.1830    2.5771  3.1162 11.3852  0.0000  0.0556   0.0415   0.1471    0.1146   0.0000   455.0338       22.1372       16.5969      -8.24935       2.62901       12.6168       7.99065       10.1004       10.2707       9.77893       8.31566       7.46606
  11  22 3730.7821    2.1312  4.7662 10.9954  0.0000  0.0729   0.0298   0.1975    0.0936   0.0000   438.3266       9.48933       18.5582       10.7037      -24.2421      -5.73552       10.4390       13.0075       13.0856       12.8496       11.1626       9.53472
  11  23 3870.9080    1.7938  6.5369 10.5408  0.0000  0.0902   0.0221   0.2461    0.0908   0.0000   438.6007      -8.47795       16.5794       20.9814      -13.4010       8.33716       12.6417       16.1860       16.2824       15.5482       14.0080       11.3293
  11  24 4011.0409    1.4541  8.0839 10.4437  0.0000  0.1081   0.0176   0.3017    0.0732   0.0000   454.4201       35.5869       26.1297       7.11455      -15.7157      -7.98381       15.5721       19.1127       19.3544       18.7783       16.6906       14.0273
  11  25 4151.3212    1.2254 10.3144 10.1927  0.0000  0.1348   0.0147   0.3866    0.0698   0.0000   444.1469       26.2171       10.9103      -11.6949      -2.05980       33.8529       18.8609       23.5659       23.9667       23.1439       20.4338       17.1795
  11  26 4291.8349    1.0113 12.3427 10.1880  0.0000  0.1673   0.0127   0.4912    0.0575   0.0000   440.3121       46.2171      -31.6087       2.19425       15.8132      -20.7662       23.4970       29.3472       30.3936       28.7724       25.7412       21.3050
  11  27 4432.7213    0.8675 15.4286 10.0959  0.0000  0.2193   0.0108   0.6180    0.0517   0.0000   489.2185      -4.02866       12.4178       1.91390      -10.9924       3.75942       30.1844       38.2773       38.3713       37.2587       33.3900       28.0193
  12   6 1509.6828    0.1705  0.1182 10.0155  0.0000  0.0163   0.0151   0.0352    0.0377   0.0000   439.1145      -2.16810       11.7599      0.998957     -0.506973       1.71633       2.68145       2.40525       2.58847       2.99286       2.06911       1.98405
  12   7 1660.2514    0.2436  0.2176 10.0897  0.0000  0.0191   0.0152   0.0409    0.0436   0.0000   436.8394      0.574743       13.5435     -0.699564      -1.22106       1.59484       2.41257       2.86407       3.28633       3.18922       2.72971       2.76995
  12   8 1805.7747    0.3768  0.3534 10.1380  0.0000  0.0215   0.0170   0.0484    0.0529   0.0000   430.9919      -2.99321       10.7004      0.540142      -5.26691      0.472133       2.80471       3.41585       4.20385       4.06076       3.56471       2.58172
  12   9 1949.9532    0.5508  0.4789 10.1329  0.0000  0.0221   0.0209   0.0541    0.0738   0.0000   437.1911      -2.19869       6.92407       2.86189       2.40027       3.66962       3.05893       3.48491       3.70167       3.53197       3.16807       2.71478
  12  10 2093.6268    0.6951  0.6295 10.1983  0.0000  0.0246   0.0229   0.0611    0.0923   0.0000   441.3484      -4.88616       3.48552       5.45983      -2.74912       2.13420       3.14588       4.11113       4.17020       3.81604       3.45290       3.20948
  12  11 2235.8256    0.9740  0.7928 10.5014  0.0000  0.0276   0.0286   0.0658    0.1201   0.0000   448.3392     -0.737974       12.2762      -2.51753       2.43800     -0.345162       3.50046       4.20905       4.37291       4.31341       3.71079       3.44279
  12  12 2376.3169    1.3167  0.8474 10.9574  0.0000  0.0273   0.0385   0.0697    0.1584   0.0000   436.8799      -4.62444       11.9003       5.34738       3.77514       4.09795       3.78388       4.82781       4.72225       4.49156       4.15623       3.68844
  12  13 2515.4894    1.8049  0.9037 11.1121  0.0000  0.0281   0.0498   0.0716    0.2185   0.0000   441.6961      -2.66904       15.0089      -1.31117      -6.46743      -3.95404       3.68846       4.25749       4.56128       4.58345       3.95816       3.20382
  12  14 2654.6067    2.3319  0.9503 11.3313  0.0000  0.0276   0.0612   0.0704    0.2792   0.0000   440.5299       3.91383       15.6340       4.67277       5.34524       3.13755       3.87159       4.81932       4.80324       4.70866       4.07326       3.54102
  12  15 2794.4918    3.0211  0.7324 12.4196  0.0000  0.0229   0.0903   0.0614    0.1607   0.0000   438.5972      -3.19498       11.2559       4.91873       1.07853    -0.0788212       3.13330       3.84110       4.14353       3.86680       3.41500       2.82513
  12  16 2934.4071    3.5197  0.8604 12.7983  0.0000  0.0268   0.0998   0.0693    0.1564   0.0000   434.8358       16.5615       19.4236       1.77089       1.69383      -7.89486       3.99974       5.08649       5.60436       5.24664       4.41856       3.94872
  12  17 3073.8994    3.9230  0.9151 13.0631  0.0000  0.0276   0.1055   0.0704    0.1587   0.0000   440.8787       17.8851       13.5975       9.85454      -1.43060      -2.43991       3.63346       4.72193       4.96822       4.54483       4.11073       3.67311
  12  18 3213.3607    3.8735  1.1738 12.9548  0.0000  0.0326   0.0957   0.0855    0.1942   0.0000   429.5609       6.92839       12.6389       3.25964       5.94321       4.75188       4.33609       5.38364       5.40273       5.13060       4.70703       4.31874
  12  19 3352.7996    3.3340  1.8064 12.2876  0.0000  0.0405   0.0664   0.1013    0.1403   0.0000   434.7909       13.2701       20.1848       11.3498      0.928644      -4.63359       5.27236       6.66739       6.74355       6.19775       6.14397       5.19485
  12  20 3492.4386    2.8380  2.3530 12.0744  0.0000  0.0470   0.0507   0.1246    0.1074   0.0000   437.1565       6.99632       2.70802       10.8479      -12.1731      -4.50754       6.30495       7.58011       8.13625       7.52195       7.07928       5.95028
  12  21 3632.5117    2.4369  3.5402 11.4058  0.0000  0.0580   0.0363   0.1554    0.0910   0.0000   441.8003       23.5485      -1.68910       16.8771       11.3317      -9.93989       7.64153       9.69747       9.91043       9.82540       8.91540       7.44939
  12  22 3772.5852    1.9923  5.2138 10.9181  0.0000  0.0749   0.0257   0.1976    0.0803   0.0000   426.8836      0.699587       16.5794       21.5735       9.45535       4.42622       10.1256       12.3110       12.6356       12.4053       11.4441       9.38205
  12  23 3912.8791    1.6498  6.9383 10.5688  0.0000  0.0917   0.0195   0.2461    0.0756   0.0000   407.9135       43.4450       22.7423       3.66472      -22.7004      -14.8990       12.3654       15.0598       15.5749       15.0137       13.5391       12.0504
  12  24 4053.5306    1.3857  8.4280 10.3714  0.0000  0.1093   0.0163   0.3074    0.0698   0.0000   426.7193       13.6773       24.7563       36.0173      -12.9850      -5.16253       13.9789       17.5553       18.2740       17.8053       16.0548       13.5855
  12  25 4194.1644    1.1712 10.8119 10.2463  0.0007  0.1366   0.0136   0.3887    0.0604   0.0000   409.6628      -13.1548       47.3048       10.7390      -36.0823      -19.1618       18.2801       22.5102       23.9151       22.4213       20.9415       17.4699
  12  26 4335.4029    0.9711 13.4069 10.1518  0.0007  0.1778   0.0119   0.5153    0.0544   0.0000   464.1196      -24.1158       104.663       29.0485       45.6164      -17.6570       22.6136       28.5117       30.0703       29.3483       25.9636       22.0979
  12  27 4476.2280    0.8033 15.4937 10.0760  0.0000  0.2256   0.0098   0.6165    0.0468   0.0000   416.0988       47.1570      -11.5272      -24.5605       6.92042      -18.0219       28.5408       35.6763       37.5212       36.7093       32.8531       28.1161
  13   8 1838.6684    0.3900  0.3217 10.1032  0.0000  0.0189   0.0169   0.0408    0.0524   0.0000   439.7504      -3.49310       11.9904       3.24015      0.552086     -0.409315       2.21890       2.37814       3.05732       2.99426       2.53543       2.17434
  13   9 1983.8357    0.5401  0.5373 10.2058  0.0000  0.0237   0.0191   0.0562    0.0719   0.0000   435.5559      -4.19846       9.43946      -1.78439      0.274448      0.893543       3.04255       3.75994       3.88044       3.82985       3.88092       2.89588
  13  10 2128.4436    0.7905  0.6993 10.3276  0.0000  0.0254   0.0251   0.0674    0.0978   0.0000   436.8098     -0.409183       20.4533       3.69014      -1.14801      0.304879       3.09176       4.00860       4.17709       3.98606       3.73390       2.92344
  13  11 2271.1467    1.1267  0.7219 10.6211  0.0000  0.0237   0.0339   0.0662    0.1157   0.0000   439.9980      -1.81905       9.76645      -4.19363       3.09314       6.69100       3.37771       4.15529       4.31145       3.94183       3.53641       2.97551
  13  12 2411.8543    1.4067  0.9598 11.2275  0.0000  0.0282   0.0374   0.0761    0.1302   0.0000   438.5740       7.41802       5.24204      -5.02102      -4.14568       1.68523       3.57224       4.60213       4.71637       4.50366       4.19571       3.55224
  13  13 2551.6980    1.8646  1.0169 11.6072  0.0000  0.0287   0.0501   0.0783    0.1765   0.0000   441.6323       8.91160       21.2574       3.66892      -4.93427       3.23198       3.54140       4.38616       4.52329       4.32985       3.97899       3.67584
  13  14 2691.7032    2.4556  1.1630 11.0014  0.0000  0.0292   0.0592   0.0828    0.4377   0.0000   440.2127       5.61246       4.48312      -4.37347     -0.810661      -2.03168       3.76933       4.48702       4.64174       4.56960       4.20784       3.69948
  13  15 2832.2099    3.1482  0.7991 12.2569  0.0000  0.0240   0.0863   0.0610    0.2061   0.0000   440.1029       5.98621       5.35584      0.761985      -2.62709       1.44075       3.01064       3.47193       3.62870       3.78323       3.24096       3.00180
  13  16 2972.6165    3.7160  0.9411 12.7372  0.0001  0.0274   0.0980   0.0728    0.1991   0.0000   441.3455       8.47503       17.8494       2.64178       7.13637      -2.89147       4.00883       5.06204       5.19867       5.04858       4.59021       3.75762
  13  17 3112.5459    4.1020  1.0435 12.5593  0.0000  0.0283   0.0987   0.0699    0.2370   0.0000   435.7078       6.97770       11.0447       9.24193       1.74761      -8.73723       3.32723       4.38439       4.39291       4.45955       3.82852       3.43362
  13  18 3252.3616    3.6370  1.3262 13.2211  0.0000  0.0353   0.0874   0.0881    0.1484   0.0000   436.5714       22.2863       7.67921       15.7267     -0.801927      -6.01643       4.65210       5.93272       6.11842       6.28735       5.55633       4.78499
  13  19 3392.4430    3.3177  1.8012 12.5909  0.0000  0.0407   0.0661   0.1022    0.1221   0.0000   446.7813       10.2325       19.4768       6.53320      -6.24516      -2.79392       4.93410       6.53825       6.21144       6.26606       5.99401       5.14195
  13  20 3532.6508    2.7380  2.7754 11.7125  0.0000  0.0486   0.0427   0.1254    0.0968   0.0000   443.8920       33.7172       16.7203       4.48645      -15.2724       5.44174       6.05040       7.40757       8.11415       7.78017       7.10126       6.16362
  13  21 3673.2794    2.2967  3.6646 11.5194  0.0000  0.0596   0.0335   0.1532    0.0821   0.0000   448.7727       12.2360       8.80241       1.90984      -5.16488      -2.30947       7.42531       9.10014       9.75034       9.63252       8.58810       7.43899
  13  22 3813.8129    1.8681  5.7361 10.9057 -0.0001  0.0775   0.0225   0.2092    0.0705   0.0000   440.8538       16.8973      -22.0476       5.32186       10.3294      -13.0235       9.44604       11.8333       12.2310       11.9933       10.9079       9.48474
  13  23 3954.3802    1.5582  7.8251 10.6204  0.0000  0.0969   0.0178   0.2773    0.0648   0.0000   433.3946       37.8417       12.8039       28.1459      -7.42337      -3.98997       11.6961       14.4128       15.0567       15.0004       13.5305       12.2721
  13  24 4095.5783    1.2879  9.7033 10.4490  0.0000  0.1192   0.0146   0.3397    0.0579   0.0000   421.2115       46.0329       43.8596       7.01479       5.94569      -23.3595       14.1736       18.3013       18.7596       18.5479       16.8496       15.0275
  13  26 4378.0425    0.9122 14.5122 10.1769  0.0013  0.1873   0.0106   0.5454    0.0491   0.0000   458.6668       10.1768       98.7051      0.211396      -28.2439      -31.8482       22.1859       28.1161       29.9033       29.0335       26.8281       23.0281
  14   7 1723.5578    0.2874  0.2363 10.0856  0.0000  0.0175   0.0163   0.0465    0.0415   0.0000   437.0299      -5.83589       10.7398     -0.399567      0.143797     -0.540202       1.78346       2.25784       2.92716       3.11412       2.95943       2.27328
  14   8 1870.8007    0.4475  0.3757 10.1286  0.0000  0.0214   0.0196   0.0522    0.0557   0.0000   438.0181     -0.245937       15.0800     -0.668117      0.646113      -2.15856       2.57253       3.43637       3.66945       3.32723       2.85697       2.50179
  14   9 2017.0005    0.6108  0.4705 10.2409  0.0000  0.0201   0.0215   0.0492    0.0713   0.0000   440.5233       2.83935       8.09878       2.39021       6.40982      -3.67152       2.10408       2.98240       2.77201       2.89120       2.65167       2.24031
  14  10 2162.5605    0.8799  0.6789 10.3005  0.0000  0.0228   0.0260   0.0611    0.1070   0.0000   433.2458      -4.41439       13.2015     -0.364305      0.502859       1.03578       2.63544       3.58012       3.62322       3.99742       3.67807       3.01661
  14  11 2305.6745    1.2411  0.7689 10.7032  0.0000  0.0232   0.0346   0.0629    0.1235   0.0000   436.2820       1.10209       13.2879      -3.05720       3.06395       1.49345       2.69910       3.33882       3.35642       3.47829       3.10930       2.83222
  14  12 2446.7311    1.5624  0.9208 11.1809  0.0000  0.0255   0.0395   0.0708    0.1347   0.0000   438.6804      -1.51486       16.3725       5.35426      -3.40374     -0.610120       2.85324       3.65337       3.82797       3.91098       3.50798       2.94676
  14  13 2587.2478    2.0121  1.0612 11.5073  0.0000  0.0287   0.0493   0.0720    0.1846   0.0000   437.2056     -0.776359       17.2092       2.09186      -8.71272       3.01983       3.36619       4.21048       4.45990       4.47349       4.19288       3.62660
  14  14 2728.2508    2.6493  0.8741 11.7785  0.0000  0.0239   0.0676   0.0631    0.2122   0.0000   440.4829     0.0708556       16.6865     -0.276337      -2.70431       2.21381       2.76562       3.46889       3.61214       3.76545       3.42942       3.03952
  14  15 2869.2480    3.3549  0.8684 12.3583  0.0000  0.0239   0.0871   0.0650    0.2035   0.0000   438.7791       9.34640       5.60113       7.86473       7.87944      -2.71463       2.67222       3.39811       3.37608       3.41655       3.19797       2.88246
  14  16 3010.1535    4.0821  0.9722 12.4359  0.0000  0.0284   0.0981   0.0625    0.2922   0.0000   439.1452       7.67608       2.60397       2.69365      -3.38984       1.35495       3.56175       4.66250       4.93459       4.64171       4.31298       3.67291
  14  17 3150.5918    3.9349  1.0140 13.2698  0.0000  0.0278   0.0971   0.0711    0.1623   0.0000   441.4269       10.6604       9.01550       10.8600      -1.47785      -1.08305       3.28525       4.11314       4.30226       4.39414       3.97217       3.55390
  14  18 3290.9535    3.5717  1.5090 12.5960  0.0000  0.0333   0.0729   0.0915    0.1571   0.0000   447.4423       18.9321       6.47134      -3.32725      -3.56757      -4.84038       3.73034       4.53102       4.95228       4.75980       4.51392       3.99989
  14  19 3431.4380    3.0983  1.9451 12.3836 -0.0001  0.0395   0.0571   0.1067    0.1157   0.0000   434.5315       3.43005       6.17871       6.34388       2.91131       3.25047       4.40450       5.76671       5.81346       5.86536       5.46504       4.80166
  14  20 3572.2621    2.6195  3.2249 11.5448  0.0000  0.0513   0.0376   0.1354    0.0936   0.0000   434.4733       17.5074     -0.174795       6.30062      -11.2625      -6.51747       5.79815       7.30413       7.93144       7.65306       7.05186       6.17004
  14  21 3713.1849    2.1728  4.0688 11.3878  0.0000  0.0604   0.0290   0.1624    0.0738   0.0000   441.2386       10.1951       6.65992       7.26627       7.51482       1.53799       6.73658       8.42080       9.13456       8.93698       8.02839       7.23685
  14  22 3854.2672    1.7888  6.1178 10.6629  0.0007  0.0773   0.0201   0.2071    0.0740   0.0000   434.8304       10.2243     -0.194276       2.77823       4.96993       7.01374       8.84795       11.1164       11.7169       11.7344       10.9809       9.49821
  14  23 3995.4584    1.4879  8.0967 10.5359  0.0000  0.1004   0.0164   0.2708    0.0631   0.0000   444.7872       18.3933      -4.26985       37.5791       12.1214      -14.5678       11.0762       14.8950       14.9698       14.8789       13.8285       12.0388
  14  24 4136.7645    1.2647 10.2608 10.3432  0.0000  0.1198   0.0136   0.3381    0.0579   0.0000   423.0884       43.3680      -10.7102      -14.9901      -11.5534      -17.0379       13.4840       16.8955       17.8764       17.5253       16.4558       14.5679
  14  25 4278.4761    1.0174 11.9483 10.2529 -0.0001  0.1470   0.0114   0.4282    0.0503   0.0000   444.3585       33.3089      -1.47531       17.2915      -7.94720      -12.8523       15.9920       20.4501       21.7075       21.5782       20.1512       17.4689
  14  27 4561.5802    0.7041 17.0776 10.1303  0.0001  0.2428   0.0080   0.6673    0.0368   0.0000   485.1296       60.5702       89.3984       77.2350      -15.1745      -20.6368       26.8321       33.7620       35.8094       36.0867       33.2369       29.1407
  15   6 1601.0241    0.2153  0.1806 10.0389  0.0000  0.0152   0.0130   0.0353    0.0364   0.0000   437.8503      -3.20587       15.1815      0.639138      0.221965       1.05319       1.84434       1.92724       2.02887       1.96354       2.09662       1.81241
  15   7 1753.7939    0.3675  0.2140 10.1323  0.0000  0.0133   0.0182   0.0299    0.0418   0.0000   439.6414     -0.324367       13.4566      0.362290      0.153606     -0.701314       1.41458       1.93451       1.98220       1.82697       1.80141       1.47067
  15   8 1902.3195    0.4715  0.4748  9.9248  0.0000  0.0202   0.0163   0.0469    0.0615   0.0000   439.6666      -2.21714       12.4668      -4.08079     -0.270069      -3.30360       2.17428       2.56220       2.92301       2.97964       2.73774       2.49460
  15   9 2049.6089    0.6509  0.6349 10.1356  0.0000  0.0240   0.0193   0.0532    0.0820   0.0000   439.4197      -4.38318       16.1415      -1.45821       5.15136       3.49523       2.35384       3.04272       3.22058       3.22954       3.00919       2.67473
  15  10 2195.7988    0.9463  0.7120 10.4970  0.0000  0.0254   0.0253   0.0544    0.0989   0.0000   435.1878       2.25102       8.70716      0.379681       1.78910      0.905796       3.07529       4.07180       4.56063       4.25867       3.63733       3.16784
  15  11 2339.4520    1.2824  0.8886 10.5527  0.0000  0.0245   0.0315   0.0655    0.1437   0.0000   433.9108      -2.06496       15.7581       7.61188       2.88048       5.30545       2.72305       3.48689       3.46920       3.46049       3.21224       3.16040
  15  12 2481.0699    1.7350  0.8920 11.1490  0.0000  0.0252   0.0417   0.0597    0.1507   0.0000   440.0029       4.00770       11.5471       9.25388      -1.43415      -1.50899       2.68237       3.34956       3.44292       3.46967       3.50715       3.03910
  15  13 2622.3801    2.1140  0.9779 11.6794  0.0000  0.0266   0.0499   0.0652    0.1507   0.0000   437.4134       3.97030       5.22813       2.37388      -3.08964      -1.65118       3.07293       3.80481       4.08791       4.08522       3.75514       3.39731
  15  14 2764.1994    2.7689  0.8427 12.3282  0.0000  0.0239   0.0710   0.0607    0.1435   0.0000   433.6073       4.25340       14.5389       4.38071       2.02061      -2.10980       2.80152       3.70495       4.02944       3.93185       3.53253       3.12088
  15  15 2905.8157    3.3592  0.9075 12.5146  0.0000  0.0232   0.0848   0.0686    0.1768   0.0000   440.1788       4.07599       14.4515       2.53538      -1.17360       1.76065       2.63431       3.27978       3.55211       3.48636       3.32785       3.07720
  15  16 3047.1466    3.8251  0.9488 12.9822  0.0000  0.0260   0.0942   0.0647    0.1877   0.0000   438.5059       13.6761       16.1302       3.05683      -4.80115      -2.19081       2.94152       3.67119       3.86095       3.68890       3.58889       3.20990
  15  17 3188.1388    4.0450  1.2846 12.1282  0.0000  0.0299   0.0863   0.0765    0.4129   0.0000   443.2337       7.62748       7.98775       6.33629      -5.44156     -0.652002       3.24280       4.07035       4.11923       4.29518       3.65713       3.51673
  15  18 3328.8788    3.4720  1.7249 12.7636  0.0000  0.0359   0.0695   0.1000    0.1416   0.0000   433.0585       2.57426       5.91561       13.8627       4.61235       2.86980       4.00350       4.98031       5.37568       5.26504       4.89388       4.40181
  15  19 3470.0807    2.9428  2.5167 12.0678  0.0000  0.0445   0.0474   0.1155    0.1063   0.0000   437.6894       5.07746       13.9540       4.45878      -4.18947     -0.254885       4.72015       5.95464       6.41077       6.25613       5.92367       5.52619
  15  20 3611.2631    2.4486  3.6916 11.3246  0.0000  0.0543   0.0323   0.1427    0.0950   0.0000   435.1045       12.5386       16.9813       2.91352       3.78145      -4.39844       5.70720       7.26531       7.61652       7.72091       7.16457       6.33204
  15  21 3752.6443    2.0173  5.0585 11.0918  0.0000  0.0671   0.0239   0.1815    0.0715   0.0000   447.5073       2.90782       17.5964      -2.51709       8.19256      -1.19327       7.28243       9.37282       9.98352       9.84655       9.39349       8.19091
  15  22 3894.2588    1.6872  6.9307 10.6684 -0.0007  0.0841   0.0180   0.2260    0.0642   0.0000   452.5245      0.628859       16.6761       23.9014      -20.0047       1.92579       8.99966       11.7062       12.1195       12.3713       11.3919       10.1276
  15  23 4035.8935    1.4146  8.4883 10.4910  0.0000  0.1001   0.0149   0.2718    0.0578   0.0000   428.0080      -3.47651       4.52825       32.7676       7.17622      -10.3548       10.3586       13.1319       14.1427       14.1541       13.1756       11.9926
  15  24 4177.7230    1.1781 10.6978 10.4115  0.0000  0.1257   0.0126   0.3567    0.0503   0.0000   417.4631       19.5625       42.0595      -17.0493      -1.15333       24.4279       12.9117       16.7153       17.2949       17.7158       16.4934       15.0748
  15  25 4319.6880    1.0031 13.8979 10.2162  0.0015  0.1652   0.0103   0.4642    0.0473   0.0000   468.6340      -20.2803      -1.49484       22.1520       1.95926       7.25833       16.5951       21.7880       22.8098       22.7885       21.4538       19.0169
  15  26 4461.5281    0.8043 16.1304 10.1905  0.0026  0.2122   0.0084   0.5808    0.0390   0.0000   453.6996       57.9369       8.35285       6.62886       30.3502      -8.69218       21.3286       28.4375       29.6967       30.3347       27.8996       24.7388
  16   5 1467.2718    0.1490  0.0941 10.0504  0.0000  0.0176   0.0131   0.0254    0.0317   0.0000   439.0686       1.33944       12.8666      -2.59253      0.408231       2.22589       1.45745       2.77047       3.39359       2.10392       3.20300       2.37112
  16   6 1629.4809    0.2283  0.1728 10.0063  0.0000  0.0136   0.0135   0.0338    0.0352   0.0000   440.8586     -0.891838       16.8794     -0.350206      -5.63274     -0.659384       1.67836       2.12206       2.09842       2.16417       1.99865       1.73434
  16   7 1783.2603    0.3800  0.3291 10.0091  0.0000  0.0184   0.0152   0.0357    0.0487   0.0000   436.7464      0.921862       13.9906     -0.345502      -2.09692       1.46215       1.80476       2.36927       2.59089       2.90961       2.62342       1.99347
  16   8 1933.1503    0.4992  0.4597 10.1735  0.0000  0.0192   0.0169   0.0464    0.0567   0.0000   435.4231      -3.02955       11.9821      -1.24072      -5.92889      -1.98532       1.85089       2.38183       2.51224       2.43121       2.40367       2.13382
  16   9 2081.5613    0.7004  0.6446 10.0970  0.0000  0.0219   0.0203   0.0563    0.0894   0.0000   440.7614       1.34308       8.14929      0.132231       1.81587      -2.28000       2.12464       2.58098       3.04188       2.79442       2.59937       2.50593
  16  10 2228.3761    0.9774  0.6973 10.6016  0.0000  0.0218   0.0261   0.0539    0.0982   0.0000   435.4585      -7.88803       8.67931     -0.342501      -3.11502     -0.321124       2.23339       2.85665       3.08120       3.00266       2.87006       2.54490
  16  11 2372.6216    1.3915  0.8649 10.9226  0.0000  0.0232   0.0334   0.0619    0.1236   0.0000   437.1935       1.44490       10.8053      -2.44954       1.61707      0.907207       2.36957       3.03285       3.15269       3.19831       3.03037       2.76295
  16  12 2514.8269    1.7769  0.9994 11.4476  0.0000  0.0269   0.0408   0.0675    0.1332   0.0000   435.1026      0.756522       9.91035       5.22221      -4.20136       1.63578       2.60112       3.68698       3.50371       3.85174       3.29780       3.02316
  16  13 2656.9960    2.3118  0.9957 11.7878  0.0000  0.0257   0.0535   0.0667    0.1555   0.0000   440.4063       2.82196       8.95935       6.61873       3.38008      -2.00572       2.66966       3.38064       3.57759       3.57915       3.48374       3.01885
  16  14 2799.5263    2.9625  0.8677 12.1418  0.0000  0.0228   0.0694   0.0563    0.1504   0.0000   438.4464       4.59702       10.6326       4.01979       2.90737       2.76647       2.36481       2.78521       3.26340       3.24893       3.03913       2.89948
  16  15 2941.8487    3.6501  0.8519 12.7959  0.0000  0.0230   0.0907   0.0587    0.1579   0.0000   440.2376       9.24242       16.8492       1.47145       2.72170      0.366860       2.56423       3.34760       3.57717       3.64162       3.29254       2.81321
  16  16 3083.5507    3.9722  1.0092 12.8193  0.0000  0.0254   0.0919   0.0681    0.2090   0.0000   438.2490       9.78881       10.7886       5.20756       4.71513       4.82108       2.71011       3.35215       3.37171       3.51251       3.37795       3.01485
  16  17 3225.0201    3.9178  1.3173 12.9777  0.0000  0.0313   0.0842   0.0812    0.1807   0.0000   443.5271       14.1429       15.9493       9.48543      -4.81885      0.161883       3.26243       4.27096       4.41010       4.63784       4.50244       3.91172
  16  18 3366.3646    3.4184  1.7445 12.5687  0.0000  0.0358   0.0645   0.0927    0.1486   0.0000   442.4711       17.0411       8.09556       2.78597      -2.34035     -0.540021       3.69206       4.78737       4.93096       4.94991       4.67356       4.43464
  16  19 3507.9900    2.8043  2.7755 11.8617  0.0000  0.0457   0.0421   0.1226    0.1092   0.0000   431.9029       4.74756       11.6974       1.35863      -1.22567      -6.46571       4.55854       5.92039       6.14274       6.21517       6.03598       5.35768
  16  20 3649.8302    2.2774  3.9372 11.4587  0.0000  0.0566   0.0293   0.1529    0.0795   0.0000   439.4310       8.93041       14.4851       1.89540      -3.34512      0.608221       5.61001       7.03624       7.37942       7.56819       7.14130       6.49671
  16  21 3791.7074    1.9625  5.5096 10.9099  0.0000  0.0695   0.0219   0.1875    0.0716   0.0000   449.6499     -0.844485       14.9254       7.37827      -2.76028      -12.5457       6.87444       9.14735       9.33173       9.46807       9.02757       8.01755
  16  22 3933.5978    1.6044  7.3718 10.6813  0.0000  0.0855   0.0168   0.2416    0.0588   0.0000   419.9007       22.3813       36.0500       13.5778      -1.34636       9.19451       8.36318       10.6666       11.3372       11.5609       10.8110       9.76343
  16  23 4075.5309    1.3120  9.6126 10.4776  0.0000  0.1089   0.0132   0.3041    0.0506   0.0000   431.9691       15.6025       32.7801       22.7462       11.1695      -29.8646       10.3281       13.4842       13.9899       14.0857       13.4459       12.1751
  16  24 4218.1105    1.1197 11.5446 10.3326  0.0000  0.1341   0.0115   0.3722    0.0484   0.0000   420.0700       12.5292       20.7221       17.0409       5.61251      -13.1087       12.5941       16.4529       17.4405       18.1177       16.4219       15.1104
  16  25 4360.2929    0.9156 15.0206 10.2466  0.0000  0.1796   0.0090   0.5063    0.0421   0.0000   466.7050      -23.9133       25.7368       15.3583      -29.5017      -5.11623       17.4607       22.6055       24.0626       24.1469       23.0923       20.5554
  16  26 4502.5943    0.7589 15.9636 10.2206  0.0000  0.2128   0.0082   0.5761    0.0363   0.0000   417.6071       16.2355       21.2588       8.24331       26.3584      -9.38015       20.1013       26.2533       28.1019       28.0064       26.6668       24.1631
  17   4 1318.0073    0.0999  0.0688 10.1591  0.0000  0.0248   0.0133   0.0366    0.0298   0.0000   437.6711      0.688890       16.1936       1.96325     -0.803124      0.322026       1.85032       2.56347       3.11355       2.27398       3.01524       2.09976
  17   5 1493.4953    0.1474  0.0981 10.0202  0.0000  0.0158   0.0122   0.0245    0.0305   0.0000   440.0303      -2.56223       18.1079       2.49612      -2.92844      0.171678       1.34499       1.79347       2.13569       1.79117       1.91131       1.92404
  17   6 1657.0513    0.2751  0.1454  9.9755  0.0000  0.0130   0.0156   0.0238    0.0355   0.0000   440.2008      -3.56882       17.4909      0.347710    0.00561674     -0.617267       1.56670       1.84825       1.92152       1.83161       1.57617       1.32929
  17   7 1811.9646    0.4025  0.3265 10.0455  0.0000  0.0162   0.0154   0.0364    0.0463   0.0000   433.9547      0.217330       9.54362      0.976458      0.169947       2.65550       1.47450       1.99600       1.93374       2.06002       1.82974       1.90629
  17   8 1963.3068    0.5791  0.4417 10.1017  0.0000  0.0172   0.0195   0.0436    0.0605   0.0000   440.2349      -2.56987       13.3974       2.05344      -3.74093      -2.27684       1.76671       2.25523       2.23025       2.58006       2.42483       2.28565
  17   9 2113.0197    0.7758  0.6773 10.2417  0.0000  0.0220   0.0210   0.0509    0.0837   0.0000   436.8421      -2.50759       12.1294      -3.89000      -4.00939      0.567291       2.08435       2.67524       2.96817       2.85025       2.85487       2.49025
  17  10 2260.3078    1.0446  0.8840 10.4342  0.0000  0.0234   0.0245   0.0619    0.1164   0.0000   439.9181       3.41897       12.5650       2.29596     -0.954966      -3.07857       2.32568       2.80779       3.15800       3.11470       2.92933       2.80692
  17  11 2405.0108    1.3878  0.9338 11.2747  0.0000  0.0266   0.0323   0.0650    0.1075   0.0000   435.4866       3.26817       11.6148      -1.47989      -5.82169      -1.03965       2.28604       3.09185       3.16289       3.23252       3.11224       2.88451
  17  12 2548.0749    1.9244  1.0505 11.2010  0.0000  0.0246   0.0410   0.0664    0.1655   0.0000   434.6097       1.12943       15.5530       4.10499      -2.79014      -1.64699       2.41732       3.05281       3.35921       3.34766       3.19189       2.91423
  17  13 2691.0187    2.4776  0.9663 11.7289  0.0000  0.0253   0.0538   0.0604    0.1623   0.0000   436.8144       8.93322       18.7914     -0.319418      -8.74370     -0.451420       2.47537       3.26023       3.24325       3.19821       3.00340       2.79336
  17  14 2834.3863    3.1339  0.9909 12.2697  0.0000  0.0241   0.0690   0.0615    0.1556   0.0000   438.2506       6.08373       12.0324       3.14932       3.07064     -0.420573       2.50251       3.00567       3.33584       3.28312       3.12713       2.89892
  17  15 2977.2381    3.8193  0.8437 12.9712  0.0000  0.0209   0.0913   0.0594    0.1285   0.0000   442.0221       7.95273       10.3736       8.23921      -3.44254       6.49570       2.07021       2.58436       2.67532       2.80895       2.67223       2.47232
  17  16 3119.4152    3.8315  0.9560 13.1398  0.0000  0.0243   0.0890   0.0618    0.1404   0.0000   435.4844       5.97378       12.4067      -4.51006       6.72519       4.99294       2.44670       3.13766       3.22950       3.47833       3.45021       2.91447
  17  17 3261.4476    3.7392  1.4960 12.5186 -0.0017  0.0299   0.0738   0.0832    0.2105   0.0000   436.0351       13.5245       9.28591       6.75967      -3.44004      -1.62044       2.91201       3.57565       3.79480       3.80468       3.51992       3.49347
  17  18 3403.4748    3.2089  2.1582 12.2486  0.0000  0.0382   0.0547   0.1036    0.1375   0.0000   443.5911       14.6981       10.6447       3.04089       1.54702       5.28345       3.61746       4.57045       4.87369       4.86467       4.91027       4.38979
  17  19 3545.5781    2.7329  2.9835 11.5816  0.0000  0.0451   0.0385   0.1224    0.1183   0.0000   439.3448       14.4809       15.4774       10.6840      -8.80126    -0.0543283       4.15227       5.37718       5.71048       5.75521       5.46057       5.07059
  17  20 3687.8220    2.3171  4.4933 10.9949  0.0000  0.0576   0.0271   0.1564    0.0958   0.0000   436.0755       11.9250       11.4970       10.5328      -7.76085      -6.34258       5.36028       6.84377       7.11787       7.42680       7.21952       6.43544
  17  21 3830.0606    1.8974  5.8573 10.7853  0.0000  0.0700   0.0200   0.1865    0.0694   0.0000   447.9799       10.8344      -7.83582       10.2875       3.80899     -0.645734       6.60974       8.27206       8.86801       9.08084       8.64690       7.76744
  17  22 3972.3391    1.5685  8.1831 10.4248  0.0000  0.0875   0.0147   0.2432    0.0590   0.0000   436.8199       8.44233       15.1778       3.95720       8.34179     -0.433821       8.22207       10.4538       10.8212       11.2636       10.9632       10.1349
  17  23 4115.1303    1.2778  9.4887 10.4340  0.0000  0.1061   0.0126   0.2928    0.0490   0.0000   429.7925      0.466237       17.4344       11.6681       31.4995      -2.24616       9.65517       12.6704       13.6699       13.8169       13.2309       11.8843
  17  24 4257.6487    1.0237 12.3407 10.3640  0.0000  0.1446   0.0105   0.4017    0.0440   0.0000   439.5387       36.7861       33.3760       5.17956       3.75941       5.64801       12.7895       17.2415       17.7182       18.4221       17.3048       15.9082
  17  26 4543.2234    0.7101 17.3114 10.1755 -0.0002  0.2302   0.0072   0.6205    0.0330   0.0000   454.2109       23.3979       39.5470      -50.0013       28.6934       2.17707       20.6822       26.6999       28.6579       29.3074       27.6285       25.1687
  18   4 1341.5452    0.0932  0.0599 10.1015  0.0000  0.0199   0.0125   0.0242    0.0288   0.0000   438.3281      -2.53970       16.6320     -0.608808      -4.01636      0.813011       1.76949       1.84839       1.79937       2.19883       2.11444       2.11278
  18   5 1518.7214    0.1717  0.0669 10.0402  0.0000  0.0153   0.0152   0.0172    0.0304   0.0000   441.3486     -0.924407       15.9339      0.727479      -3.29235       2.01415       1.42250       1.72857       1.93533       1.75308       1.66855       1.48481
  18   6 1683.6772    0.2938  0.2070 10.1139  0.0000  0.0135   0.0141   0.0299    0.0358   0.0000   439.7551      -2.97072       15.4525      0.161756      -4.81806     -0.476830       1.25331       1.52164       1.71117       1.65152       1.62329       1.42363
  18   7 1839.9853    0.4399  0.3750 10.0052  0.0000  0.0169   0.0156   0.0385    0.0493   0.0000   440.9142      0.801346       15.8229       2.66111      -5.50127      -1.68587       1.47611       1.89796       2.10123       2.08083       2.01500       1.65151
  18   8 1992.8045    0.5783  0.6606 10.0619  0.0000  0.0211   0.0159   0.0552    0.0711   0.0000   438.2250     -0.855332       16.3588       2.22286     -0.667037       1.06866       1.93035       2.47173       2.55476       2.50438       2.41285       2.36915
  18   9 2143.6845    0.8466  0.7069 10.0507  0.0000  0.0206   0.0209   0.0484    0.0946   0.0000   438.0214      -4.78994       16.8319      -2.32584      -2.77816      0.766731       1.92689       2.37747       2.63004       2.53686       2.34695       2.26762
  18  10 2291.6543    1.2059  0.8689 10.5432  0.0000  0.0232   0.0276   0.0538    0.1317   0.0000   435.4484      -2.02880       17.0286       3.33239      -2.26151     -0.900493       2.11108       2.46064       2.68717       2.89650       2.63570       2.58067
  18  11 2436.8640    1.4970  0.9585 11.2918  0.0000  0.0251   0.0341   0.0625    0.1204   0.0000   437.7841       2.05134       16.0144      -2.87859      -3.01822       3.94034       2.29704       2.81804       3.14568       3.14474       2.94616       2.76955
  18  12 2580.8623    2.0019  1.0212 11.4434  0.0000  0.0251   0.0426   0.0623    0.1433   0.0000   444.7219       5.22349       15.5429       4.22499      -3.88506       3.37504       2.09167       2.93370       2.90070       3.08537       2.68818       2.63651
  18  13 2724.7205    2.5263  0.8880 12.2266  0.0000  0.0229   0.0568   0.0563    0.1188   0.0000   441.1610      0.890146       14.7021       1.30871      -2.45579      -5.87369       2.17505       2.69453       3.05517       3.10390       2.93550       2.78413
  18  14 2868.6527    3.2886  0.8323 12.4221  0.0000  0.0209   0.0737   0.0530    0.1361   0.0000   437.5893       6.03498       12.5015       2.01262      -4.38025       1.20449       1.86294       2.44532       2.52741       2.59344       2.46893       2.32107
  18  15 3012.1873    3.8657  0.9161 12.7903  0.0000  0.0225   0.0838   0.0563    0.1433   0.0000   437.6470       7.37972       14.2825       3.28638      0.156496      -2.63689       2.04550       2.62666       2.69167       2.66888       2.72409       2.58646
  18  16 3154.9550    3.9068  1.1030 13.0542  0.0000  0.0265   0.0814   0.0632    0.1526   0.0000   435.8583       5.96986       13.0135       2.64340      -3.79272       2.45364       2.37593       3.15844       3.26299       3.41105       3.29382       2.94147
  18  17 3297.4573    3.6275  1.4964 12.7663  0.0000  0.0310   0.0670   0.0777    0.1419   0.0000   437.1671       8.56105       13.9995       1.38279      0.292682      -4.83630       2.90011       3.60477       4.02477       3.94375       3.66173       3.52158
  18  18 3440.1100    3.0911  2.2308 12.2680  0.0000  0.0385   0.0496   0.1050    0.1158   0.0000   438.9074       14.1827       10.3754       4.96929       7.09275     -0.207365       3.41244       4.30378       4.85507       4.84087       4.66259       4.35211
  18  19 3582.6726    2.5830  3.4887 11.3697  0.0000  0.0474   0.0327   0.1326    0.1069   0.0000   435.6148       16.2259       6.27439       4.94262       4.76092      -3.39610       4.39585       5.43405       5.87123       6.09044       5.99003       5.43491
  18  20 3725.3621    2.1445  5.0189 11.0662  0.0000  0.0615   0.0238   0.1679    0.0748   0.0000   440.9183       11.0233       22.7033      -9.48957     -0.526583       7.57014       5.45685       7.00263       7.44563       7.65222       7.11639       6.81951
  18  21 3868.1866    1.8203  6.5896 10.5207  0.0000  0.0730   0.0174   0.1936    0.0693   0.0000   437.6827       14.0156      -6.70083      -1.31648      -10.2251       3.52479       6.58381       8.58760       9.11272       9.34965       8.88923       8.24191
  18  22 4011.0305    1.4867  8.4514 10.4225 -0.0001  0.0889   0.0136   0.2470    0.0535   0.0000   429.9473       2.29765      -5.71221       11.3515      -2.82910       8.76660       7.96467       10.1346       11.0238       11.4298       10.9433       10.0334
  18  23 4153.8809    1.2070 10.5150 10.3464 -0.0005  0.1137   0.0114   0.3148    0.0481   0.0000   450.7851       34.3961       37.2192      -20.2456      -2.78648      -8.96557       9.94169       13.1571       13.8634       13.9477       13.7860       12.7050
  18  24 4296.6906    1.0327 12.7523 10.2860  0.0002  0.1420   0.0098   0.3945    0.0429   0.0000   426.6313      0.656549       8.77366      -23.8367      -1.21267      -3.58486       12.1258       16.0265       16.9436       17.6743       16.5260       15.6980
  18  25 4440.0771    0.8365 15.7564 10.1926  0.0003  0.1900   0.0076   0.5120    0.0367   0.0000   437.0731      -1.54009      -5.38524      -9.42832      -24.5032       2.34562       15.9267       20.9152       22.5615       22.8488       22.3253       20.3724
  19   5 1543.0491    0.1984  0.1253 10.0768  0.0000  0.0140   0.0128   0.0231    0.0312   0.0000   438.1419      -1.77267       18.2284      0.728312      -3.76330       1.73817       1.28525       1.44309       1.50524       1.75298       1.47795       1.66708
  19   6 1709.3644    0.2736  0.2588 10.0971  0.0000  0.0156   0.0120   0.0338    0.0361   0.0000   440.2952      -1.57524       16.8707      -1.65015      -4.56951     -0.717547       1.29976       1.51022       1.77200       1.76521       2.00509       2.07736
  19   7 1867.2758    0.4231  0.4571 10.1240  0.0000  0.0192   0.0139   0.0471    0.0497   0.0000   437.7423       1.36944       16.8295       1.68801      -2.77035      -2.23185       1.50042       1.98921       2.21063       2.08108       2.20265       1.96186
  19   8 2021.7633    0.6779  0.4755 10.2448  0.0000  0.0161   0.0207   0.0408    0.0613   0.0000   436.8308       2.63813       15.2031      -2.45426      0.635998      0.348826       1.41090       1.81565       1.97661       1.98724       1.89853       1.75268
  19   9 2173.7453    0.8896  0.7239 10.4114  0.0000  0.0212   0.0219   0.0514    0.0887   0.0000   438.5628      -1.26568       19.3358      -1.72275      -6.68818     -0.169520       1.69691       2.34727       2.36984       2.57746       2.42363       2.28776
  19  10 2322.3161    1.2699  0.8191 10.7447  0.0000  0.0218   0.0286   0.0524    0.1103   0.0000   438.4697       2.28065       13.7104      -4.31421      -7.11541       1.66827       1.75155       2.48674       2.45172       2.63618       2.39274       2.26329
  19  11 2468.1704    1.6679  0.9926 11.1449  0.0000  0.0242   0.0344   0.0583    0.1330   0.0000   439.3487      -1.82879       16.6496      0.222037      -2.92741      -2.40508       2.02522       2.56139       2.86427       2.82685       2.71122       2.71788
  19  12 2613.1034    2.1749  1.0392 11.6624  0.0000  0.0232   0.0455   0.0647    0.1555   0.0000   441.0943       5.10500       15.8157      -1.92758      -1.89966      -6.52311       2.04317       2.54087       2.70604       2.86488       2.78897       2.52256
  19  13 2757.9979    2.7348  0.9036 12.2904  0.0002  0.0211   0.0598   0.0568    0.1222   0.0000   437.1805       5.48049       13.3026       6.48857      -3.36657      0.447895       1.95662       2.47195       2.65020       2.62068       2.44091       2.41328
  19  14 2902.5815    3.3183  0.9557 12.6090  0.0000  0.0227   0.0695   0.0575    0.1353   0.0000   439.8686       4.76821       17.9026       4.31707      -3.84449     -0.355522       2.10976       2.65813       2.74536       2.89515       2.84954       2.56271
  19  15 3046.5658    3.8626  0.9679 12.9815  0.0000  0.0225   0.0811   0.0604    0.1394   0.0000   436.5428       4.82603       10.2454      -1.11602      -3.96879     -0.385670       1.90024       2.47867       2.71341       2.73140       2.71425       2.47222
  19  16 3189.9882    4.0076  1.2071 12.9148 -0.0070  0.0272   0.0742   0.0650    0.1536   0.0000   435.4006       9.69171       12.3377       2.55957       2.86962       3.60642       2.23154       3.00507       3.20257       3.34132       3.27142       2.80964
  19  17 3333.0297    3.4096  1.6529 12.8722  0.0000  0.0322   0.0596   0.0842    0.1026   0.0000   442.8757       4.71090       15.6926      -3.08957      0.698864       2.32303       2.76889       3.51339       3.70635       3.86927       3.70071       3.48176
  19  18 3476.2564    2.8837  2.5770 11.9925  0.0000  0.0403   0.0407   0.1067    0.0992   0.0000   433.1548     0.0419546       7.50441       3.58081      -5.87538      -1.33713       3.50531       4.45533       4.77978       4.95193       4.70029       4.49707
  19  19 3619.4316    2.4393  4.0727 11.2684  0.0000  0.0519   0.0282   0.1435    0.0917   0.0000   437.1755       5.26235       8.12835       9.32976      -3.72552      -5.28543       4.41177       5.69401       6.02844       6.23188       6.09318       5.65367
  19  20 3762.5709    2.0486  5.0748 10.9986  0.0000  0.0603   0.0217   0.1652    0.0736   0.0000   433.0003       18.5330       15.6073      -11.8343       4.20944     -0.713907       5.24888       6.73344       7.22894       7.46429       7.25865       6.59253
  19  21 3905.8475    1.7100  6.9840 10.6855  0.0000  0.0765   0.0162   0.2072    0.0582   0.0000   435.1356      -1.67055       12.3146       18.2837       4.97727      -14.7442       6.39569       8.22872       8.70277       9.14292       8.80771       8.15526
  19  22 4049.1351    1.3848  9.2442 10.4539  0.0000  0.0950   0.0123   0.2676    0.0486   0.0000   442.6598       11.0903       2.43597      -23.1186       10.8898      -20.0777       8.02092       10.2548       11.1500       11.2512       11.1601       10.2344
  19  23 4192.4569    1.1953 11.8653 10.2840  0.0000  0.1193   0.0101   0.3368    0.0448   0.0000   443.7044       4.37115       12.8325       13.3490      -34.2136      -7.05484       9.80583       12.8450       13.9279       14.1226       13.6360       12.8004
  19  25 4479.2264    0.7960 16.2854 10.2412 -0.0004  0.1889   0.0072   0.5334    0.0339   0.0000   460.8195       13.4133      -16.7816      -7.94988       2.44123      -2.10653       15.3430       19.9427       21.4428       21.9731       21.4953       20.4183
  19  26 4622.4860    0.6517 18.4197 10.1449  0.0022  0.2473   0.0063   0.6321    0.0292   0.0000   462.0847      -17.9816       84.9858      0.158706      -16.2740      -34.0794       19.6212       25.4205       28.0745       28.6867       27.1166       25.3290
  20   3 1193.6217    0.0721  0.0242 10.2541  0.0000  0.0186   0.0177   0.0211    0.0266   0.0000   438.8880       3.38775       21.9551       6.94038       3.45355       2.62607       1.94406       2.10249       1.49474       2.78085       2.55433       1.77113
  20   4 1386.4801    0.1185  0.0931 10.0897  0.0000  0.0150   0.0120   0.0358    0.0280   0.0000   441.9443      -2.50201       18.2740      -1.58460      -5.47386       2.06124       1.40391       1.35689       1.77409       2.03413       1.42446       1.61591
  20   6 1734.2126    0.3360  0.3047 10.0355  0.0000  0.0153   0.0129   0.0345    0.0386   0.0000   437.2319     -0.430884       18.1774       3.19248      -3.26136      -1.17273       1.10035       1.62625       1.61700       1.83834       1.61522       1.54507
  20   7 1893.9041    0.4743  0.4382 10.1137  0.0000  0.0171   0.0147   0.0405    0.0500   0.0000   437.4690       2.70129       16.0654       1.01131      -1.09266    -0.0337466       1.46291       1.81491       1.98380       1.94363       2.02437       1.78901
  20   8 2050.0777    0.6658  0.6235 10.1462  0.0000  0.0203   0.0168   0.0449    0.0697   0.0000   436.7955     -0.194163       17.0856      -1.25925      -1.09948      0.225424       1.53727       2.01596       2.20307       2.10075       2.10066       1.95766
  20   9 2203.1123    0.9443  0.8058 10.4367  0.0000  0.0209   0.0219   0.0562    0.0960   0.0000   436.9665      -2.96999       17.9190      0.893748      -1.83919     -0.396855       1.69422       2.19655       2.24308       2.29542       2.28367       2.22696
  20  10 2352.4279    1.3428  0.8921 10.9640  0.0000  0.0216   0.0295   0.0568    0.1048   0.0000   436.7788       3.71470       19.2525       1.14475      0.544650      0.494368       1.70187       2.24576       2.20575       2.46709       2.35755       2.39143
  20  11 2498.9543    1.7875  0.9591 11.2961  0.0000  0.0218   0.0380   0.0592    0.1348   0.0000   437.7072     -0.484855       13.4925       1.46740      -2.03097     0.0512621       1.91528       2.36505       2.58391       2.67798       2.45993       2.29243
  20  12 2644.8232    2.3009  1.0175 11.7206  0.0000  0.0228   0.0464   0.0604    0.1421   0.0000   440.5516       5.40007       14.2611       3.83997      -1.66057     -0.288706       1.90191       2.36346       2.38216       2.59631       2.52827       2.40396
  20  13 2790.7487    2.9299  0.9082 12.3113  0.0000  0.0214   0.0619   0.0529    0.1327   0.0000   439.4223       2.45918       11.6233      -2.29955       1.96876       5.33159       1.86457       2.37462       2.59381       2.80438       2.78711       2.39839
  20  14 2936.0149    3.5798  0.8734 12.8857  0.0000  0.0208   0.0777   0.0529    0.1175   0.0000   436.2608       2.80330       13.3135     -0.314510       4.88232       4.04903       1.73749       2.15250       2.41738       2.70961       2.39990       2.19310
  20  15 3080.5056    3.9761  0.9247 12.8626  0.0000  0.0210   0.0818   0.0559    0.1373   0.0000   438.8849       2.98533       11.9594      0.587967      -2.56070      -3.19130       1.73587       2.32433       2.44343       2.54401       2.29596       2.21215
  20  16 3224.4889    3.7003  1.1925 13.2630  0.0000  0.0270   0.0742   0.0703    0.1303   0.0000   440.8757       8.39504       7.70883       4.58058      -3.19455       1.89387       2.14180       2.69278       3.02715       3.19298       3.11574       2.87549
  20  17 3368.1705    3.3535  1.8967 12.2917  0.0000  0.0335   0.0503   0.0832    0.1040   0.0000   438.4117       11.0014       21.0253      -1.34120       1.83145      -9.38052       2.57792       3.47841       3.66498       3.82612       3.66753       3.38528
  20  18 3511.8393    2.8306  2.7210 12.0102  0.0001  0.0401   0.0378   0.1089    0.0843   0.0000   439.8452       7.10293       16.2745       6.19841      -1.99684      -2.39250       3.39398       4.28226       4.66267       4.67056       4.71060       4.41943
  20  19 3655.5469    2.3591  4.2626 11.1560  0.0000  0.0523   0.0253   0.1405    0.0823   0.0000   435.7588       5.78009       5.71548       7.45995       6.88102       1.54706       4.12016       5.31281       5.74295       5.78360       5.73455       5.35973
  20  20 3799.3123    1.9641  5.4745 10.9229  0.0000  0.0613   0.0195   0.1713    0.0637   0.0000   444.1098       5.70160       24.0221       8.41903      -8.93530      -3.45873       5.07970       6.43591       7.05437       7.40360       7.14812       6.51160
  20  21 3943.1031    1.6477  7.6012 10.5027  0.0000  0.0782   0.0143   0.2123    0.0540   0.0000   440.8372       30.0678       25.1444       3.80601       2.81991      -11.4440       6.14476       8.11404       8.62299       8.72164       8.64135       8.25455
  20  22 4086.6419    1.3652 10.1839 10.3342  0.0000  0.0984   0.0112   0.2814    0.0461   0.0000   436.5746       21.7697       15.4273      -19.4691      -1.13739      -18.3911       7.77888       10.0770       10.8834       11.1669       10.9228       10.3987
  20  23 4230.5456    1.1103 11.7999 10.3067 -0.0006  0.1227   0.0095   0.3437    0.0414   0.0000   456.2491       15.3096       6.31941      -9.25622       8.36514       1.71252       9.48406       12.4002       13.6433       13.9514       13.6443       12.9807
  20  24 4374.5435    0.8990 14.2959 10.3135  0.0000  0.1592   0.0080   0.4487    0.0353   0.0000   437.6883       23.2966       33.2492       27.9794      -1.01029       5.01737       12.2838       15.9532       17.2810       17.9318       17.3642       16.5970
  20  25 4518.1519    0.7576 16.3009 10.2160 -0.0008  0.1939   0.0069   0.5257    0.0317   0.0000   439.3197       44.9429      -9.05573      -7.79568       32.9342      -5.24669       14.7438       19.4564       21.2386       21.8093       21.3041       19.8258
  21   5 1589.2607    0.2146  0.1739 10.0686  0.0000  0.0119   0.0112   0.0299    0.0310   0.0000   438.5014       2.67386       19.2666      -2.11964      -2.15312       1.09286      0.888893       1.12387       1.23670       1.27261       1.22663       1.16219
  21   6 1758.2447    0.3630  0.2889 10.0520  0.0000  0.0140   0.0136   0.0320    0.0387   0.0000   440.2285       1.59606       16.6163       2.07723     -0.262771       1.96206       1.27250       1.60167       1.77158       1.75936       1.62095       1.46768
  21   7 1919.8249    0.5342  0.3884 10.2081  0.0000  0.0153   0.0170   0.0346    0.0492   0.0000   437.3372      0.931949       18.8179      -2.19213      -2.10353     -0.186509       1.23779       1.58145       1.63768       1.87321       1.75748       1.69368
  21   8 2077.7248    0.7276  0.6176 10.2943  0.0000  0.0185   0.0182   0.0462    0.0720   0.0000   439.4315       3.18188       14.8537       2.37749      -4.36868     -0.656815       1.36459       1.80314       1.90115       2.03725       1.94221       1.77979
  21   9 2231.8863    0.9988  0.8661 10.5836  0.0000  0.0229   0.0224   0.0570    0.1030   0.0000   439.0526       2.77107       15.1730    -0.0460974       3.65881       1.42121       1.61146       2.15066       2.29623       2.36162       2.33361       2.18668
  21  10 2381.8763    1.4138  0.9461 10.8863  0.0000  0.0215   0.0288   0.0559    0.1161   0.0000   438.7176       1.54028       13.0480    -0.0812140     -0.873189       3.76057       1.67473       2.18196       2.39062       2.43087       2.47431       2.20811
  21  11 2529.3382    1.9160  0.9599 11.3752  0.0000  0.0216   0.0381   0.0548    0.1292   0.0000   436.7612       7.15534       20.3212      -2.15557     -0.482928      -1.99419       1.68352       2.18186       2.30136       2.53298       2.37371       2.30006
  21  12 2676.1932    2.4202  0.9482 11.9634  0.0000  0.0218   0.0487   0.0546    0.1253   0.0000   438.8915       2.97381       11.5299      -4.11470     -0.385079       1.55022       1.69346       2.09528       2.42513       2.33845       2.36404       2.23511
  21  13 2822.9721    3.1386  0.9573 12.3716  0.0000  0.0208   0.0640   0.0575    0.1447   0.0000   439.0661       6.18878       12.0295       3.47804      -1.06151       1.39075       1.72432       2.13432       2.25316       2.43188       2.38459       2.14551
  21  14 2968.8998    3.6923  0.9425 12.4223  0.0000  0.0207   0.0725   0.0518    0.1574   0.0000   440.4818       9.82962       8.20662       4.27946      -2.00530       1.85826       1.68408       2.19502       2.32630       2.41231       2.33908       2.19756
  21  15 3113.9832    4.0876  0.9922 12.6884  0.0000  0.0205   0.0798   0.0579    0.1471   0.0000   437.9817       5.34765       14.9647      0.912088      -4.36600       1.30711       1.59796       1.94574       2.14435       2.25668       2.19647       2.09326
  21  16 3258.6036    3.7475  1.3524 12.9246  0.0000  0.0268   0.0657   0.0683    0.1146   0.0000   436.8964       6.22220       14.0783       4.16923      -2.85288      -7.26673       2.01379       2.51254       2.81466       2.91894       2.90196       2.69013
  21  17 3402.9269    3.1685  1.8749 12.7263  0.0000  0.0338   0.0487   0.0845    0.0799   0.0000   447.9407       7.95236       11.6353       8.35907       2.08524      0.875445       2.53257       3.33471       3.48606       3.68570       3.63496       3.33227
  21  18 3547.2569    2.6912  3.0786 11.7936  0.0014  0.0426   0.0325   0.1101    0.0716   0.0000   435.4325       14.4287       15.7431       7.31959      -3.45943      -3.52156       3.18022       4.02335       4.39737       4.66960       4.47320       4.25858
  21  19 3691.5221    2.2595  4.2995 11.2842  0.0000  0.0523   0.0242   0.1390    0.0696   0.0000   439.8338       15.7016       20.2518       3.23818      -5.13581       2.32797       3.94166       5.15082       5.45664       5.88181       5.64165       5.39146
  21  20 3835.6253    1.8619  6.4343 10.6971  0.0003  0.0654   0.0165   0.1861    0.0581   0.0000   432.5301       21.2128       7.85810       8.21207       3.05459       1.95745       5.07621       6.45588       7.04437       7.41249       7.30214       6.72125
  21  21 3979.8903    1.5444  7.8632 10.5943  0.0000  0.0813   0.0135   0.2201    0.0488   0.0000   437.0953       13.2911       20.6863      -2.92823      -1.66439       14.0085       6.11339       7.86700       8.40112       8.86624       8.70977       8.11836
  21  22 4124.2953    1.2569 10.2613 10.3911  0.0000  0.1034   0.0105   0.2862    0.0430   0.0000   439.9772       6.99579       23.8883       2.66724      -9.18158       13.7087       7.77377       9.90949       11.0436       11.1867       11.1541       10.4681
  21  23 4268.3389    1.0799 13.1122 10.3051  0.0000  0.1303   0.0087   0.3741    0.0391   0.0000   422.2310       12.8776       37.2391       12.2467      -2.97372      -18.2171       9.76709       12.6364       13.6492       14.4555       13.7575       13.2161
  21  24 4412.6247    0.8757 15.2512 10.3034  0.0018  0.1710   0.0073   0.4592    0.0327   0.0000   463.1614       50.4542      -8.21806       34.4526       32.7184       2.53210       12.2800       16.6538       17.9572       18.5365       18.3225       17.2432
  21  25 4556.8059    0.6914 17.4808 10.2471 -0.0000  0.2165   0.0064   0.5778    0.0287   0.0000   435.3156     0.0521200       44.9495       30.2699       21.7096       12.7163       15.5952       20.4788       22.6153       23.2233       22.9994       21.6779
  22   4 1429.1214    0.1422  0.0715 10.0472  0.0000  0.0111   0.0125   0.0202    0.0267   0.0000   439.5692      0.139316       19.5948      -1.53502      -1.59098     -0.474995      0.805735       1.10015       1.21713       1.23707       1.21535       1.05768
  22   5 1611.3564    0.2138  0.1976  9.9978  0.0000  0.0123   0.0105   0.0320    0.0307   0.0000   440.5119     -0.614868       18.5015      -2.45695      -2.65188       3.26807       1.05704       1.36591       1.47281       1.39624       1.45239       1.42793
  22   6 1781.5580    0.3800  0.3334 10.0483  0.0000  0.0132   0.0133   0.0372    0.0405   0.0000   439.3789      -2.34765       17.9516       3.44933     -0.988004      0.694620       1.03006       1.28493       1.37134       1.45419       1.58448       1.53289
  22   7 1945.0498    0.5702  0.4872 10.1730  0.0000  0.0163   0.0160   0.0399    0.0540   0.0000   438.5486       1.08913       15.4715       4.33927      -1.58500       1.83654       1.23387       1.64974       1.84054       1.97350       1.92034       1.84668
  22   8 2104.7294    0.7449  0.7048 10.4159  0.0000  0.0199   0.0175   0.0474    0.0692   0.0000   439.2116      -1.71689       13.0763       3.76385       3.97034      -2.63266       1.41674       1.84410       2.00921       2.18539       2.16625       1.97101
  22   9 2259.9931    1.0862  0.8444 10.6790  0.0000  0.0204   0.0233   0.0545    0.0918   0.0000   441.0559       3.92139       11.4641       1.81698       3.33422       1.46160       1.43741       1.87254       2.01028       2.11689       2.06276       1.95926
  22  10 2410.7947    1.4829  1.0197 10.8556  0.0000  0.0231   0.0291   0.0597    0.1484   0.0000   437.9834      0.605085       16.1619     -0.250450      -2.07216       1.01165       1.57772       2.08646       2.14196       2.30074       2.19429       2.08126
  22  11 2559.2300    2.0046  0.9344 11.7263  0.0000  0.0205   0.0407   0.0557    0.1060   0.0000   439.8587       1.63819       13.1702       1.66496       1.63324      -1.32217       1.59238       1.92189       2.06100       2.13705       2.12745       2.09455
  22  12 2707.1296    2.5832  0.9615 12.1529  0.0000  0.0211   0.0518   0.0542    0.1206   0.0000   439.2853      -2.10520       11.2040      0.358342     -0.673982      -1.22772       1.52105       2.09057       2.19917       2.37976       2.31061       2.14082
  22  13 2854.7819    3.2803  0.8468 12.6623  0.0000  0.0202   0.0670   0.0474    0.1151   0.0000   437.1559       4.02701       15.3074      0.745722      -1.44247       1.31206       1.64336       2.09652       2.29154       2.43346       2.28949       2.37568
  22  14 3001.4782    3.8032  0.8302 13.0103  0.0000  0.0189   0.0793   0.0483    0.1134   0.0000   437.9431       7.18741       11.6606      0.890617      -3.00647     -0.181661       1.50980       1.85447       2.02401       2.09895       1.98151       1.98494
  22  15 3147.0750    3.9887  1.0933 13.1980  0.0000  0.0229   0.0762   0.0625    0.1242   0.0000   439.6197       8.33270       18.6162      -2.17271      -2.79876      -1.90319       1.69601       2.26559       2.36370       2.52668       2.53497       2.32883
  22  16 3292.2753    3.6113  1.4794 12.9006  0.0000  0.0274   0.0597   0.0711    0.0994   0.0000   433.5734       8.31306       14.0442      -2.93290      -3.61917      -3.45965       2.00201       2.55433       2.76499       2.98995       2.90189       2.84529
  22  17 3437.3079    3.0507  2.2741 12.4760  0.0000  0.0362   0.0423   0.0935    0.0699   0.0000   440.4934       4.90899       16.0091       7.63334       10.3319      -1.72623       2.56545       3.35738       3.50295       3.76474       3.60616       3.54092
  22  18 3582.1505    2.5330  3.2572 11.8582  0.0000  0.0431   0.0299   0.1163    0.0604   0.0000   440.4416       13.7204       7.57931      -2.52735      -5.29077      -2.13897       3.18892       4.17207       4.40996       4.61490       4.54471       4.31587
  22  19 3726.9125    2.1290  5.0816 11.1001  0.0000  0.0563   0.0204   0.1500    0.0590   0.0000   434.9099       11.8891       16.5648      -1.54742       4.01093      -1.39181       4.10492       5.38403       5.79278       6.04723       5.88756       5.60089
  22  20 3871.7827    1.7666  7.0727 10.7094  0.0000  0.0707   0.0153   0.1955    0.0516   0.0000   445.0264       14.8187       24.8451      -7.75727      -8.62126       2.47153       5.20338       6.77046       7.15569       7.67085       7.50459       7.09130
  22  21 4016.5142    1.4765  8.5009 10.5499  0.0000  0.0838   0.0123   0.2310    0.0448   0.0000   424.3818       9.14029       18.8357       1.77935      -3.56730       4.93759       6.05726       7.84686       8.53205       8.91910       8.81664       8.33567
  22  22 4160.8257    1.2280 11.5596 10.3808  0.0000  0.1104   0.0095   0.3131    0.0391   0.0000   439.6981       35.7919       12.7734      -3.87335       14.4772      -1.00301       7.96737       10.5972       11.3697       11.8818       11.7223       11.1825
  22  23 4305.7869    1.0303 13.6309 10.3123 -0.0004  0.1386   0.0079   0.3890    0.0353   0.0000   437.9230       15.4946      -21.9280      0.321234      -3.80108      -3.60029       9.72808       13.1038       14.0879       14.6636       14.4095       13.8407
  22  24 4450.0309    0.8172 15.2633 10.3238  0.0000  0.1748   0.0069   0.4685    0.0305   0.0000   424.7948       1.68657       3.39367       33.5943       16.1165       2.08122       12.0044       15.8164       17.1682       18.2697       17.5940       16.5126
  23   3 1252.2310    0.0852  0.0558 10.1726  0.0000  0.0150   0.0104   0.0381    0.0255   0.0000   439.8711       1.01753       21.9482      0.140992   -0.00354429      0.945883       1.66764       1.36558       1.35770       1.47763       1.44209       2.19783
  23   4 1449.6737    0.1353  0.1037 10.1105  0.0000  0.0145   0.0100   0.0264    0.0265   0.0000   440.0123      0.692960       22.1476     0.0578234      -2.14976     -0.342241      0.797440       1.41588       1.23105       1.36642       1.50195       1.58119
  23   5 1632.7955    0.2246  0.1706 10.1100  0.0000  0.0153   0.0110   0.0256    0.0298   0.0000   440.5894     -0.197763       20.0070       1.17438      -3.14530       1.25470       1.66771       2.70712       3.00022       3.53878       2.74797       2.36337
  23   6 1804.1959    0.3974  0.3344 10.0733  0.0000  0.0144   0.0132   0.0333    0.0409   0.0000   439.1776      0.167674       17.1632      -2.00572      -1.43973     -0.878610       1.00666       1.29496       1.52129       1.50567       1.48097       1.40890
  23   7 1969.5981    0.5939  0.5915 10.0749  0.0000  0.0180   0.0150   0.0457    0.0607   0.0000   439.8113     -0.182130       17.3019     -0.323068      -6.62705      -2.21990       1.20266       1.52999       1.74563       1.69432       1.76965       1.72702
  23   8 2131.0659    0.8432  0.7017 10.2324  0.0000  0.0181   0.0190   0.0454    0.0766   0.0000   439.4172     0.0456811       16.5979      -4.22416      -3.07671      -2.26781       1.29421       1.70424       1.88125       1.99806       2.00876       1.84145
  23   9 2287.4917    1.1645  0.8271 10.7599  0.0000  0.0196   0.0242   0.0494    0.0929   0.0000   437.8911       2.70906       14.9027      0.592570      -1.59535      -1.46001       1.35672       1.69782       1.86524       1.99891       2.02816       1.90427
  23  10 2439.1909    1.6203  0.9915 10.7939  0.0000  0.0207   0.0307   0.0544    0.1530   0.0000   437.7870      0.113587       16.8618      -4.85721       5.30765     -0.521855       1.51001       1.79904       1.93403       2.15314       2.11097       1.98163
  23  11 2588.6352    2.1076  1.1399 11.4142  0.0000  0.0227   0.0377   0.0606    0.1425   0.0000   436.3370       2.11000       15.3647     -0.897130      -3.00797     -0.417890       1.53573       1.97712       2.16162       2.30985       2.25862       2.13628
  23  12 2737.6126    2.7334  1.0138 12.0753  0.0000  0.0204   0.0515   0.0566    0.1268   0.0000   438.2205       4.22809       14.6725      -3.79357       1.63684      -1.21077       1.50330       1.92208       2.17813       2.24678       2.16082       2.14132
  23  13 2886.1020    3.3154  0.9880 12.5779  0.0000  0.0210   0.0627   0.0533    0.1288   0.0000   438.3470       2.63083       12.3076       2.49275     -0.826922       3.13302       1.52009       1.84451       1.98820       2.22011       2.17099       2.11001
  23  14 3033.5069    3.8534  0.9176 13.0682  0.0000  0.0210   0.0751   0.0501    0.1181   0.0000   437.4039       2.92533       15.1281      0.723250      -4.42421       1.03263       1.46905       1.91935       2.12964       2.19030       2.20642       2.15852
  23  15 3179.7847    3.9422  1.1389 12.9497 -0.0010  0.0232   0.0711   0.0579    0.1505   0.0000   438.0603       6.44432       12.7409       1.52864       2.18074      0.877982       1.69821       2.09391       2.24896       2.42268       2.39745       2.24994
  23  16 3325.5859    3.4854  1.7129 12.7316  0.0000  0.0288   0.0523   0.0784    0.0872   0.0000   437.6428       8.74511       13.3607     -0.603881       3.87404       2.34732       1.98815       2.67089       2.77742       3.09580       2.97361       2.85305
  23  17 3471.2878    2.9490  2.4450 12.2775  0.0004  0.0364   0.0374   0.0921    0.0681   0.0000   438.8663       6.22851       9.53061       4.19729       1.98951       3.89282       2.64306       3.48616       3.75779       3.88219       3.76266       3.60695
  23  18 3616.8272    2.4428  3.6210 11.6364  0.0000  0.0447   0.0261   0.1198    0.0554   0.0000   442.8243       16.8578       15.8891       8.46023       6.81433      -1.97851       3.03620       4.11951       4.26735       4.63935       4.39209       4.26847
  23  19 3762.0504    2.0077  5.2390 11.1334  0.0000  0.0571   0.0188   0.1522    0.0531   0.0000   442.3724       16.7785       19.5416       1.60125      -1.49457      -6.87206       3.98547       5.10485       5.59716       5.86049       5.83943       5.59316
  23  20 3907.3800    1.7097  6.6113 10.8727  0.0000  0.0682   0.0154   0.1843    0.0486   0.0000   438.9341       2.82110       22.6386       12.8426      -12.3392      -8.49259       4.79355       6.21822       6.74058       7.29407       6.88163       6.72456
  23  21 4052.6415    1.4168  9.5920 10.4986  0.0000  0.0902   0.0109   0.2477    0.0408   0.0000   433.3515       1.03097       17.5149      0.244485      -12.2196       10.4409       6.26007       8.17332       8.91570       9.58529       9.24219       8.91976
  23  22 4197.6860    1.1560 11.6974 10.4360  0.0008  0.1134   0.0090   0.3217    0.0361   0.0000   448.4252       32.2514       31.9672       21.2039     -0.273564       14.4128       7.68747       9.99817       11.0368       11.3979       11.2314       10.8281
  23  23 4342.9556    0.9614 14.0967 10.3712  0.0000  0.1421   0.0074   0.4073    0.0322   0.0000   433.3877       14.4630       12.4823      -1.23901      -19.9468       4.60442       9.66933       12.6351       13.9815       14.6241       14.4620       14.0221
  24   4 1469.7956    0.1652  0.1053 10.0251  0.0000  0.0098   0.0122   0.0287    0.0265   0.0000   439.8967      -2.51525       19.6575     -0.524607      -3.13384       1.19422      0.656712      0.759222      0.984885       1.00950      0.893015      0.935549
  24   5 1653.6837    0.2577  0.2523 10.0454  0.0000  0.0135   0.0104   0.0307    0.0315   0.0000   441.9123     -0.839001       19.8658     -0.288539      -2.27631     -0.138992      0.900410       1.30482       1.32712       1.39565       1.47648       1.33815
  24   6 1826.3005    0.4113  0.4798 10.1149  0.0000  0.0178   0.0119   0.0423    0.0439   0.0000   440.5141      0.122578       20.7781     -0.833930      -2.54763      0.222780       1.12383       1.44042       1.71240       1.68070       1.65032       1.64312
  24   7 1993.5627    0.6245  0.6307 10.1721  0.0000  0.0187   0.0151   0.0459    0.0623   0.0000   440.4754      -2.66630       18.9186      -5.70724      -2.70443     -0.676642       1.17307       1.70252       1.67602       1.82006       1.90415       1.70141
  24   8 2156.7644    0.8946  0.7497 10.3163  0.0000  0.0181   0.0191   0.0479    0.0841   0.0000   438.4470     -0.632262       15.3138      0.838389      -2.07992       1.64813       1.21755       1.60725       1.69497       1.82778       1.80978       1.70241
  24   9 2314.2993    1.2206  0.9091 10.7311  0.0000  0.0207   0.0242   0.0518    0.1066   0.0000   441.0579     -0.623637       13.4035      -2.32123      0.230809      0.113535       1.42939       1.85488       1.98593       2.02353       2.10261       1.95035
  24  10 2467.0498    1.6978  0.9746 11.3966  0.0000  0.0213   0.0328   0.0545    0.1181   0.0000   438.0378      0.720874       15.9057       4.65938      -1.56268      -1.92142       1.49665       1.86927       2.06229       2.28184       2.36803       2.24807
  24  11 2617.6511    2.2529  0.9686 11.6812  0.0000  0.0195   0.0427   0.0555    0.1266   0.0000   439.9722       2.77276       14.1473      0.511782     -0.887525      0.987295       1.35788       1.80809       1.93665       2.07413       1.99298       1.89689
  24  12 2767.7001    2.9194  0.8880 12.3695  0.0000  0.0190   0.0570   0.0487    0.1143   0.0000   439.6408       4.09002       16.0228       1.69640       1.99205      -1.38015       1.28868       1.67789       1.81144       2.00854       1.90106       1.94095
  24  13 2917.0064    3.6215  0.9021 12.7462  0.0000  0.0190   0.0703   0.0493    0.1233   0.0000   438.4514    -0.0564941       15.7501       3.39622      -1.62144     -0.742166       1.36790       1.73038       1.85523       1.95675       1.90194       1.89388
  24  14 3065.0413    3.8786  1.0616 12.7656  0.0002  0.0219   0.0692   0.0553    0.1496   0.0000   438.9323       7.46762       17.3773       2.79160      -1.59193     -0.615589       1.68458       2.05922       2.29637       2.49329       2.50159       2.38436
  24  15 3212.0319    3.7981  1.3280 13.1897  0.0000  0.0253   0.0651   0.0672    0.1107   0.0000   437.0867       7.82053       16.2794       1.05734      -3.56509       2.79686       1.71377       2.24530       2.34971       2.51672       2.40804       2.36512
  24  16 3358.5440    3.3523  1.8439 12.7620  0.0000  0.0295   0.0487   0.0798    0.0773   0.0000   438.8954      0.314408       19.3539       1.47320       1.80343      -7.58342       2.06141       2.68693       2.94169       3.16941       3.06148       2.96286
  24  17 3504.8918    2.8569  2.6877 12.0873  0.0000  0.0368   0.0339   0.0949    0.0635   0.0000   443.3191       8.84321       15.5351       6.58795      -3.54505      0.548222       2.43623       3.25836       3.46253       3.72904       3.60853       3.62175
  24  18 3651.1655    2.3434  4.0836 11.4130  0.0000  0.0468   0.0227   0.1221    0.0532   0.0000   436.5460       8.25513       10.1037       3.09664      -4.35765      -4.69915       3.10306       4.07513       4.46636       4.70289       4.71188       4.46521
  24  19 3796.8635    1.9665  5.6581 11.0281  0.0017  0.0570   0.0174   0.1604    0.0487   0.0000   440.7135       15.7964       23.2610       18.5053       1.86197       4.40533       3.91529       4.97140       5.51618       5.82670       5.77868       5.67753
  24  20 3942.5641    1.6118  7.5795 10.7133  0.0000  0.0732   0.0130   0.1975    0.0439   0.0000   431.4870       15.2455       20.3522      -7.41809      -4.68552       7.78596       4.87462       6.35819       7.01031       7.19979       7.23350       6.87660
  24  21 4088.1885    1.3191  9.7724 10.5387  0.0000  0.0946   0.0103   0.2588    0.0390   0.0000   437.4132       11.1866       18.4886       9.92208       4.54827       2.32569       6.09543       8.04326       8.90289       9.26089       9.07585       8.67903
  24  22 4234.1634    1.1107 12.2838 10.4369  0.0006  0.1202   0.0084   0.3348    0.0350   0.0000   467.3025       4.18556       9.51553       19.2193      -12.0697      -6.69711       7.78134       10.2474       11.3062       11.6607       11.7644       11.1205
  24  23 4379.6612    0.9076 15.0549 10.3355  0.0000  0.1555   0.0067   0.4211    0.0310   0.0000   451.6211       6.44806       35.9834       19.4891      -16.0659     0.0969385       10.0052       13.1711       14.3220       15.1427       14.7991       14.3093
  25   3 1289.4213    0.1140  0.0654 10.0901  0.0000  0.0154   0.0112   0.0207    0.0245   0.0000   439.4516      0.688588       20.7876     0.0532264      -3.94936       2.41911      0.696535       1.20636       1.20696       1.19098       1.42948       1.27996
  25   4 1489.4603    0.1691  0.1505 10.0617  0.0000  0.0125   0.0095   0.0279    0.0270   0.0000   439.1993    -0.0127340       21.2548    -0.0374761     -0.985231       1.16084      0.755641      0.930660       1.01128       1.10606       1.03294      0.924030
  25   5 1674.1061    0.3046  0.2045 10.0678  0.0000  0.0129   0.0123   0.0236    0.0314   0.0000   440.7294      -1.37952       20.1674      -1.21110      -1.61473     -0.893542      0.905126       1.20111       1.64023       1.57815       1.47856       1.35492
  25   6 1847.8863    0.4476  0.3943 10.1401  0.0000  0.0138   0.0133   0.0352    0.0413   0.0000   437.9151      -3.41399       18.0338      0.895732      0.388009       1.96562      0.873579       1.13259       1.23999       1.26837       1.32928       1.28729
  25   7 2016.9190    0.6825  0.5450 10.1550  0.0000  0.0149   0.0167   0.0394    0.0611   0.0000   441.0261      -2.18748       19.1584      -2.55548      -2.15274      0.166631       1.00445       1.25209       1.45905       1.42380       1.47637       1.35546
  25   8 2181.7065    0.9081  0.8371 10.4717  0.0000  0.0196   0.0182   0.0491    0.0778   0.0000   439.2337     -0.301220       17.7210      0.356192       3.03728       3.78707       1.24460       1.56651       1.72200       1.89460       1.74084       1.75544
  25   9 2340.4811    1.3187  1.0118 10.7469  0.0000  0.0208   0.0241   0.0532    0.1088   0.0000   440.7504       2.42477       17.3886      -3.78408      -2.40867      -3.02028       1.41868       1.74976       1.99720       2.07051       2.13446       2.04430
  25  10 2494.3737    1.7463  1.0536 11.7023  0.0000  0.0216   0.0324   0.0584    0.0928   0.0000   438.9749      0.765115       14.5112     -0.114630     0.0453157      -1.36992       1.38992       1.73907       1.85546       2.13862       2.02048       2.08012
  25  11 2646.2034    2.3477  1.1367 11.6991  0.0011  0.0220   0.0417   0.0602    0.1487   0.0000   437.6864      0.290655       18.0900       3.00975      -2.35047      -3.26983       1.53822       1.89366       1.96010       2.08024       2.10909       2.07860
  25  12 2797.3910    3.0387  0.9151 12.4160  0.0000  0.0192   0.0575   0.0476    0.1156   0.0000   440.1598       4.04410       14.6213      -1.57385       2.44380      0.832046       1.26079       1.64719       1.71151       1.89872       1.87984       1.81582
  25  13 2947.4593    3.6750  0.8382 12.8824  0.0000  0.0176   0.0720   0.0467    0.1042   0.0000   438.9505       2.31902       14.2056       3.24450     -0.661962       2.20242       1.15597       1.50975       1.65165       1.69911       1.62202       1.71427
  25  14 3096.1835    4.2136  1.0146 13.0225  0.0000  0.0201   0.0761   0.0527    0.1330   0.0000   438.9082       7.82345       11.4853      -2.98958      -2.95873       3.38703       1.30340       1.64483       1.79584       1.85994       1.88250       1.80368
  25  15 3244.0167    3.8539  1.2804 13.2999  0.0000  0.0245   0.0672   0.0654    0.1180   0.0000   440.2540       7.72129       8.38943       1.92735      0.844658       1.25154       1.65232       2.05537       2.29286       2.42932       2.36743       2.33228
  25  16 3391.1243    3.2891  1.9574 12.6733  0.0000  0.0298   0.0452   0.0804    0.0730   0.0000   441.5024       7.61511       19.8539      -1.40540      -3.47261      -1.49454       1.98949       2.55771       2.76593       3.04771       3.09330       2.99017
  25  17 3538.1449    2.7246  3.0502 11.9426  0.0000  0.0384   0.0296   0.1020    0.0556   0.0000   439.4962       10.0010       12.9345       1.67294     -0.461425      -3.16692       2.43041       3.24455       3.54067       3.69828       3.62174       3.54090
  25  18 3684.9117    2.2305  4.3879 11.4544  0.0001  0.0483   0.0209   0.1291    0.0464   0.0000   439.5848       7.66323       11.2199       6.09868      -9.34438      0.348565       3.10269       3.92941       4.45625       4.55086       4.70642       4.52301
  25  19 3831.2977    1.8312  6.1338 11.0271  0.0000  0.0613   0.0155   0.1667    0.0438   0.0000   443.0043       12.0413       14.7459       10.8928      -4.22209       6.26575       3.91298       5.11231       5.57709       5.76679       5.79903       5.64539
  25  20 3977.4891    1.5368  8.3936 10.6748  0.0000  0.0777   0.0118   0.2136    0.0397   0.0000   429.9877       10.0891       11.4278       6.55394       16.6872      -3.86593       4.85817       6.25463       6.95608       7.45405       7.31655       7.08669
  25  21 4123.7058    1.2863 11.0236 10.5051  0.0004  0.1009   0.0095   0.2831    0.0366   0.0000   433.7550       20.6226       1.84161      -4.18971      -11.7840       14.4091       6.41570       8.46079       9.26157       9.80384       9.76662       9.38576
  25  22 4269.6852    1.0647 13.6734 10.3705  0.0000  0.1314   0.0074   0.3619    0.0333   0.0000   437.7347       25.8405       20.2534      -1.20718       3.45480      -2.46427       8.04195       10.7359       11.7899       12.2001       12.2820       11.6971
  26   3 1307.4779    0.0825  0.0767 10.1053  0.0000  0.0189   0.0096   0.0354    0.0240   0.0000   439.5086      -2.20875       18.8605       1.11688     -0.330929      0.896630       1.26763       1.69270       2.01881       1.99683       1.99605       2.11914
  26   4 1508.7037    0.1703  0.1229 10.0519  0.0000  0.0106   0.0101   0.0259    0.0260   0.0000   440.2289      -1.57329       19.3809     -0.759965      -3.22274      0.669074      0.676730      0.881951      0.931036      0.898253      0.927035      0.909945
  26   5 1694.0485    0.3087  0.2399  9.9794  0.0000  0.0111   0.0115   0.0273    0.0319   0.0000   439.8528     -0.799915       18.4040     -0.974246      -3.54236      -2.93200      0.773675      0.993868       1.18392       1.20351       1.13086       1.00856
  26   6 1869.0273    0.4876  0.3912 10.1484  0.0000  0.0150   0.0139   0.0323    0.0418   0.0000   441.3343      -1.33521       20.7278       2.14583      -2.26510     0.0822163      0.885416       1.22453       1.10841       1.32952       1.35738       1.24856
  26   7 2039.7436    0.6994  0.6215 10.2495  0.0000  0.0164   0.0159   0.0416    0.0609   0.0000   439.0875      -1.20866       19.4348      -2.78877     -0.260249      -1.53986       1.03107       1.37602       1.47532       1.58305       1.52984       1.54539
  26   8 2206.0829    1.0014  0.8246 10.5784  0.0000  0.0194   0.0200   0.0470    0.0821   0.0000   439.0027      0.693354       19.1624       2.28372      0.888007      -1.25515       1.20412       1.49869       1.74726       1.82659       1.86105       1.78497
  26   9 2366.0757    1.3813  1.0276 11.0606  0.0000  0.0213   0.0249   0.0548    0.0933   0.0000   439.8150       1.40426       18.4296       2.20222      -4.67972      -1.43499       1.32483       1.83763       1.97627       2.18178       2.16068       1.98773
  26  10 2521.1724    1.8580  1.1236 11.3830  0.0000  0.0216   0.0319   0.0563    0.1119   0.0000   439.7308       1.82479       16.4169       1.29339      -3.11625      -3.00268       1.36885       1.83454       1.96589       2.09038       2.07481       2.02974
  26  11 2674.3775    2.4819  1.0305 11.7194  0.0000  0.0204   0.0440   0.0535    0.1519   0.0000   439.0886       1.45240       17.2326       1.20152     -0.319028      -1.70868       1.28169       1.73317       1.78551       1.94977       1.93524       1.85791
  26  12 2826.6094    3.0942  1.0018 12.2625  0.0000  0.0191   0.0548   0.0528    0.1254   0.0000   440.2172       8.17312       14.9191       5.77339     -0.602487       2.48404       1.23274       1.59538       1.79682       1.86330       1.86900       1.74739
  26  13 2977.4833    3.7203  0.9373 12.9526  0.0000  0.0196   0.0683   0.0472    0.1093   0.0000   438.9130       4.98321       11.9550       1.20106      -1.12943      0.244408       1.26298       1.67595       1.76668       1.97128       1.98128       1.82316
  26  14 3126.9686    4.0610  1.2374 12.8420  0.0000  0.0221   0.0668   0.0618    0.1360   0.0000   437.3378       4.97309       14.2753       2.12337      -1.45275      0.494050       1.37244       1.82788       1.98785       2.12104       2.15559       2.02225
  26  15 3275.4511    3.6180  1.5001 13.0608  0.0000  0.0262   0.0564   0.0699    0.0895   0.0000   440.5296       5.89143       11.7627       3.33208      -4.94260      -1.36199       1.71330       2.28799       2.43049       2.60336       2.59994       2.43657
  26  16 3423.3787    3.1219  2.1130 12.6289  0.0000  0.0321   0.0415   0.0833    0.0700   0.0000   441.9447       7.14347       13.3317      -3.18303      -1.05482     0.0389378       1.95683       2.58431       2.86491       2.98605       2.90422       2.83947
  26  17 3571.0050    2.5753  3.2144 12.0579  0.0000  0.0397   0.0279   0.1091    0.0503   0.0000   437.4700       6.11614       16.2496      0.698742       4.28302     -0.522663       2.38790       3.22163       3.46476       3.65052       3.66530       3.59553
  26  18 3718.3707    2.1350  4.8319 11.2574  0.0000  0.0506   0.0187   0.1342    0.0458   0.0000   437.5026       9.02051       21.6482       1.33138      -9.31487      -14.2716       3.08006       4.07471       4.35660       4.70270       4.56190       4.43914
  26  19 3865.4582    1.7584  6.8155 10.9295  0.0000  0.0644   0.0140   0.1776    0.0409   0.0000   436.3795       12.3691       18.6629       21.7508      -5.12214       4.84161       3.93203       5.10726       5.65099       5.85605       5.93763       5.69215
  26  20 4012.2035    1.4507  8.7150 10.7178  0.0000  0.0822   0.0113   0.2236    0.0377   0.0000   450.8986       10.4177       26.7329       13.3339      -22.7000      -14.5595       4.90895       6.56987       7.13287       7.44584       7.53686       7.27279
  26  21 4158.9892    1.2091 11.1696 10.4543 -0.0012  0.1053   0.0087   0.2862    0.0357   0.0000   438.4946       26.0182      -1.22982      -11.3010       15.6987       1.50538       6.22928       8.32883       9.11132       9.66253       9.51831       9.19947
  26  22 4305.3866    1.0108 13.8686 10.3477 -0.0000  0.1340   0.0069   0.3638    0.0315   0.0000   444.5978       13.3537       29.7313       4.95836      -10.8794      -7.41956       8.04502       10.6770       11.7187       12.3419       12.4262       11.9721
  26  23 4451.9191    0.7946 16.4460 10.3195 -0.0012  0.1745   0.0058   0.4748    0.0272   0.0000   427.6592       4.84590       27.1947       3.93395      -6.28911      -28.6597       10.2562       13.6058       14.9708       15.7351       15.8754       15.1716
  27   3 1325.1836    0.0920  0.1086 10.1664  0.0000  0.0244   0.0096   0.0598    0.0244   0.0000   440.0036      0.443778       20.4565     -0.264801      -3.05659       1.09081       1.07524       1.25549       1.45268       1.83791       1.74179       2.30468
  27   4 1527.5406    0.1897  0.1855 10.0447  0.0000  0.0120   0.0089   0.0272    0.0270   0.0000   439.6631     -0.985022       19.0555     -0.768911      -3.11736      0.231661      0.778458       1.00246       1.08997       1.10713       1.08694       1.06851
  27   5 1713.5826    0.3144  0.2815 10.1075  0.0000  0.0131   0.0108   0.0284    0.0314   0.0000   439.8915     -0.944472       22.6031      0.311361      -2.39228     -0.790936      0.727209       1.00609      0.990761       1.13823       1.14924       1.25802
  27   6 1889.7532    0.5017  0.3919 10.2431  0.0000  0.0134   0.0140   0.0320    0.0404   0.0000   441.7824      -1.65573       18.4137     -0.223633      -1.48656     -0.823082      0.918878       1.22142       1.39205       1.44348       1.40564       1.27925
  27   7 2062.0385    0.7193  0.6786 10.2246  0.0000  0.0186   0.0156   0.0421    0.0665   0.0000   440.0997       1.24528       19.0526      -1.14628      -2.69141     -0.978671       1.00896       1.37297       1.45476       1.58247       1.58103       1.55787
  27   8 2229.7111    1.0166  0.9198 10.6716  0.0000  0.0204   0.0191   0.0521    0.0832   0.0000   438.6587      -1.18141       19.8205     -0.993348      -2.61207     -0.655419       1.14201       1.50931       1.65260       1.83440       1.68916       1.67215
  27   9 2390.9755    1.4403  1.0358 10.9937  0.0000  0.0205   0.0251   0.0526    0.1044   0.0000   439.5815      0.543239       20.7519       1.74573      -5.31683       1.30802       1.23968       1.58112       1.75062       1.81552       1.86423       1.80692
  27  10 2547.5450    1.9004  1.0666 11.6552  0.0000  0.0206   0.0337   0.0560    0.1082   0.0000   439.1976       4.20507       16.5424      0.244059       5.34102       2.16868       1.31689       1.74070       1.93487       2.08937       1.99863       1.92144
  27  11 2702.0991    2.6403  0.9623 12.0187 -0.0003  0.0192   0.0465   0.0471    0.1199   0.0000   438.3496       2.72690       17.9515       1.87019      -3.11756      0.305615       1.25452       1.57252       1.73946       1.86511       1.81956       1.80162
  27  12 2855.3841    3.3088  0.9296 12.6882  0.0000  0.0190   0.0605   0.0479    0.1107   0.0000   439.6437       4.72619       15.7353       4.08198      -1.75687     0.0546524       1.21689       1.66708       1.80030       1.89322       1.84015       1.75870
  27  13 3007.1139    3.8272  0.9454 13.1314  0.0000  0.0192   0.0696   0.0493    0.1039   0.0000   437.7140       3.69194       14.3117       3.71541      -1.57317     -0.929691       1.15838       1.51184       1.58632       1.74155       1.70241       1.73587
  27  14 3157.3053    4.1359  1.2027 12.9545  0.0000  0.0214   0.0677   0.0594    0.1446   0.0000   438.4481       6.50033       14.9522       1.41771      -1.95820       2.04949       1.33606       1.75140       1.89693       2.00015       2.01315       1.97245
  27  15 3306.5570    3.6808  1.5537 12.6880  0.0000  0.0251   0.0530   0.0666    0.1030   0.0000   436.1213       4.79830       13.8645       5.65297     -0.119738      -4.97757       1.49822       1.96650       2.17600       2.37593       2.42983       2.24735
  27  16 3455.2831    2.9775  2.2080 12.6706  0.0000  0.0323   0.0386   0.0876    0.0626   0.0000   439.3390       8.10349       11.1641       6.04004      -4.62217      -4.59571       1.93173       2.50577       2.71585       3.00493       2.91814       2.93939
  27  17 3603.5593    2.5124  3.7175 11.6283  0.0000  0.0415   0.0243   0.1104    0.0529   0.0000   435.7172       10.6027       12.8487       4.74899      -4.60797       2.32428       2.48260       3.23308       3.48930       3.81315       3.81947       3.70373
  27  18 3751.5592    2.0474  5.3114 11.2051  0.0000  0.0531   0.0171   0.1407    0.0436   0.0000   438.6774       4.94040       15.6970       10.1238       14.9160      -1.94409       3.15362       4.16248       4.48202       4.86108       4.80745       4.64455
  27  19 3899.1666    1.6888  7.3201 10.8748  0.0000  0.0662   0.0127   0.1859    0.0382   0.0000   444.3005      -1.47128       9.90749       21.2046      0.606120       5.11839       3.92712       5.06567       5.63159       6.01349       6.08670       5.84263
  27  20 4046.5960    1.3918  9.6857 10.6163  0.0000  0.0871   0.0100   0.2400    0.0365   0.0000   447.1191       12.5749       20.4687       2.65875      -8.75202      0.645931       5.11725       6.70766       7.31258       7.74322       7.80200       7.58330
  27  21 4193.7504    1.1856 11.7505 10.4761  0.0008  0.1083   0.0082   0.2950    0.0340   0.0000   435.4656       11.6655       10.7846       1.76137      -1.00811       7.66270       6.25727       8.23757       9.13186       9.63720       9.67381       9.49442
  27  22 4340.9092    0.9663 15.0543 10.3711  0.0000  0.1433   0.0063   0.3903    0.0290   0.0000   446.7898       16.9810       23.7663       8.01937       23.5527      -10.3238       8.20226       10.8811       11.8882       12.6447       12.7616       12.4158
  28   2 1119.9633    0.0509  0.0230 10.2152  0.0000  0.0251   0.0124   0.0148    0.0224   0.0000   440.8585      -2.68316       20.1967       2.60745      -4.44401       2.77860      0.865375       1.76608       1.42823       1.57126       2.03523       2.08502
  28   4 1546.0053    0.1979  0.1899 10.0636  0.0000  0.0136   0.0093   0.0282    0.0269   0.0000   442.3452      0.891375       18.2282     -0.121317      -2.53859      0.829048       1.00770       1.37662       1.53805       1.41851       1.47033       1.26191
  28   5 1732.7559    0.3323  0.2891 10.1275  0.0000  0.0121   0.0111   0.0307    0.0318   0.0000   440.5442      -1.42692       18.9086      0.568101      -4.70868      0.309918      0.726518      0.961967       1.13832       1.18209       1.26920       1.21191
  28   6 1910.1116    0.5276  0.4947 10.1458  0.0000  0.0156   0.0132   0.0368    0.0449   0.0000   439.9423       2.37618       20.3080     -0.542987      -3.89266     -0.208099      0.843536       1.19231       1.18554       1.36144       1.37217       1.30311
  28   7 2083.9104    0.7670  0.7095 10.3150  0.0000  0.0175   0.0159   0.0429    0.0648   0.0000   438.8814     0.0418544       19.7425       1.24495      -3.32731      -3.38465      0.943650       1.27154       1.37888       1.51485       1.51490       1.46860
  28   8 2252.8156    1.1273  0.8893 10.6733  0.0000  0.0183   0.0207   0.0486    0.0846   0.0000   440.9716      -1.42583       20.3903      -1.44034     -0.215906      0.494692       1.05943       1.36265       1.54821       1.59016       1.66725       1.55352
  28   9 2415.3393    1.4730  1.1918 11.2274  0.0000  0.0229   0.0250   0.0598    0.1009   0.0000   439.1545       1.45536       18.1668     -0.575089      0.605439     -0.226130       1.34537       1.76531       2.00705       2.05716       1.97456       2.02484
  28  10 2573.3566    2.0022  1.1242 11.8357  0.0000  0.0214   0.0348   0.0568    0.1035   0.0000   442.7357       3.71071       14.7244       2.34892      -4.99553      -3.42659       1.22863       1.63217       1.73669       1.90360       1.85951       1.87500
  28  11 2729.3889    2.7064  0.9624 12.0869  0.0000  0.0189   0.0469   0.0476    0.1159   0.0000   440.8573       1.99854       16.9251     -0.626754      -2.86386      0.307152       1.07552       1.39284       1.59149       1.69605       1.74059       1.72245
  28  12 2883.7482    3.3711  0.9116 12.7789  0.0000  0.0182   0.0609   0.0475    0.1037   0.0000   440.1169       4.61403       15.6988       2.86838      -2.30585       1.07330       1.06558       1.40063       1.44109       1.55004       1.49590       1.55343
  28  13 3036.2482    3.9735  0.9709 13.0199  0.0000  0.0187   0.0691   0.0473    0.1100   0.0000   437.2771       2.78342       17.2599      0.912047     -0.742880       2.86968       1.13628       1.43274       1.56492       1.67107       1.65591       1.59395
  28  14 3187.2584    3.9492  1.2350 13.1002  0.0000  0.0220   0.0633   0.0579    0.1073   0.0000   439.3188       7.76329       14.3038       2.32758     -0.957046       1.73458       1.27929       1.64827       1.78250       1.91438       1.93756       1.87856
  28  15 3337.2966    3.5015  1.6769 12.9513  0.0000  0.0268   0.0492   0.0688    0.0748   0.0000   438.4215       9.75214       17.4010       3.98222     -0.245314      0.650762       1.53525       1.95658       2.12068       2.34119       2.29867       2.27899
  28  16 3486.7840    2.9263  2.3299 12.5303  0.0000  0.0326   0.0362   0.0873    0.0599   0.0000   432.7791       4.64663       16.0419       4.53884      -4.32326     -0.744197       1.81501       2.41756       2.58675       2.76527       2.76799       2.72450
  28  17 3635.7776    2.3572  3.7779 11.8468  0.0000  0.0434   0.0236   0.1164    0.0465   0.0000   442.3165       8.95572       16.1645      -1.33786      -3.37915     -0.158607       2.41397       3.14303       3.57741       3.80539       3.77606       3.74230
  28  18 3784.3951    1.9353  5.8230 11.1134  0.0000  0.0553   0.0155   0.1513    0.0403   0.0000   436.9662       15.4953       24.2234      0.685771      -12.8043      0.115198       3.15545       4.16312       4.56645       4.86821       4.81440       4.85264
  28  19 3932.5350    1.6114  7.5667 10.8863  0.0000  0.0685   0.0120   0.1913    0.0358   0.0000   436.2473       19.1510       7.29217      -3.70605      -4.58015      -4.63713       3.91418       5.18386       5.70121       6.15578       6.05663       6.04092
  28  20 4080.5253    1.3765 10.4894 10.5281  0.0002  0.0908   0.0093   0.2477    0.0360   0.0000   436.3740       11.6068       19.0868       8.42144       8.08402      -11.7237       5.14240       6.78413       7.49507       8.04545       7.95307       7.80320
  28  21 4228.2736    1.1326 12.7280 10.4409  0.0007  0.1146   0.0074   0.3201    0.0321   0.0000   443.1363       10.2227       8.47984       1.59302      -11.3368      -9.12041       6.38514       8.44263       9.30230       9.87377       9.88958       9.78346
  28  22 4375.6750    0.8945 14.7190 10.3918 -0.0008  0.1467   0.0061   0.3949    0.0279   0.0000   420.3833       9.33215       2.41287     -0.215243      -12.2755       5.56215       8.10483       10.7751       11.9538       12.3944       12.6495       12.4373
  29   3 1359.7617    0.1255  0.0746 10.0946  0.0000  0.0131   0.0101   0.0187    0.0231   0.0000   440.4974      -1.30008       22.5772       1.89280      -2.70969      0.691658      0.820868      0.973866       1.37880       1.56275       1.82267       1.51799
  29   4 1564.1342    0.2095  0.1488 10.0537  0.0000  0.0104   0.0100   0.0223    0.0257   0.0000   439.5395     0.0899746       21.0900      0.114594      -1.31008      0.921371      0.463698      0.717224      0.766698      0.779388      0.843356      0.731608
  29   5 1751.5423    0.3577  0.2899 10.0576  0.0000  0.0112   0.0115   0.0285    0.0325   0.0000   439.7419       1.08847       21.1420      0.123522      -2.05607      0.851791      0.614905      0.745006      0.808358      0.960049      0.892532      0.977334
  29   6 1930.2169    0.5546  0.5396 10.0920  0.0000  0.0151   0.0131   0.0383    0.0498   0.0000   439.5806       1.23322       21.6637       2.36207      -2.92021       2.28110      0.823990       1.05583       1.15659       1.21681       1.28481       1.31811
  29   7 2105.3278    0.8033  0.7048 10.2881  0.0000  0.0165   0.0162   0.0415    0.0672   0.0000   440.6283      0.992736       21.1618     -0.690632      -4.07387      -3.56137      0.934784       1.17323       1.38438       1.48686       1.54468       1.50664
  29   8 2275.3046    1.1696  0.9727 10.7198  0.0000  0.0198   0.0208   0.0490    0.0929   0.0000   439.5467       2.39909       18.2136       1.21483      -3.07891      0.946369       1.11112       1.42068       1.58449       1.85211       1.78877       1.76130
  29   9 2439.0835    1.6374  1.0513 11.1716  0.0000  0.0199   0.0277   0.0523    0.1128   0.0000   438.2803      0.926514       14.7320      0.759859      0.108772     -0.232502       1.11175       1.44742       1.54048       1.68535       1.66440       1.70325
  29  10 2598.6652    2.1414  1.1673 11.7418  0.0000  0.0208   0.0345   0.0566    0.1090   0.0000   436.1605       2.13087       14.2135      -1.23660      -3.25925      0.162586       1.15977       1.56540       1.69340       1.83773       1.84766       1.78725
  29  11 2756.1631    2.8764  1.0408 12.1642  0.0000  0.0192   0.0475   0.0486    0.1166   0.0000   438.7012       3.59305       13.6252      0.552835      -3.09310      0.148032       1.10639       1.49102       1.62775       1.81496       1.67322       1.70541
  29  12 2911.6978    3.5611  0.9495 12.7423  0.0000  0.0182   0.0616   0.0463    0.1151   0.0000   437.0179       4.87554       14.8030      0.883626     -0.892047      -1.56527       1.07096       1.37132       1.47807       1.68080       1.63469       1.62597
  29  13 3065.0163    3.9761  1.0743 12.8820  0.0000  0.0201   0.0662   0.0504    0.1426   0.0000   437.3055       5.51925       17.5150       1.93384     -0.268414      -1.41612       1.09042       1.41148       1.56623       1.66097       1.66144       1.71509
  29  14 3216.8375    3.9677  1.2712 13.1059  0.0000  0.0224   0.0623   0.0605    0.1107   0.0000   437.1480       1.49678       13.9722       3.41093      -1.54332      -2.97143       1.37846       1.94414       2.07204       2.24601       2.12785       2.17873
  29  15 3367.7077    3.3626  1.9418 12.6408  0.0000  0.0280   0.0425   0.0724    0.0676   0.0000   437.6518       5.06347       11.9344       4.42746      -3.08963      0.479176       1.63311       2.15984       2.38415       2.50485       2.52180       2.53219
  29  16 3517.9702    2.7667  2.9547 12.1011 -0.0002  0.0358   0.0293   0.0948    0.0551   0.0000   438.9495       7.77312       14.7181       2.67460       1.81025       1.49401       1.99654       2.59259       2.90067       3.12191       3.12395       3.05655
  29  17 3667.6804    2.3154  4.4747 11.3506  0.0000  0.0448   0.0202   0.1207    0.0483   0.0000   438.6750       4.80905       10.2369       4.05807      -3.82061      -7.37723       2.49029       3.20120       3.58532       3.88901       3.84702       3.78919
  29  18 3816.8137    1.8894  5.8941 11.0877  0.0000  0.0557   0.0146   0.1484    0.0385   0.0000   442.4576       9.51298       14.3314      -2.55772       2.49498       4.13711       3.04431       4.01174       4.44990       4.68228       4.70292       4.61718
  29  19 3965.7289    1.5509  8.2126 10.8015  0.0001  0.0736   0.0112   0.1978    0.0352   0.0000   439.3524       15.0251       9.82990     -0.331706       3.41747      -2.52015       4.09543       5.41694       5.95689       6.21745       6.27430       6.20610
  29  20 4114.0096    1.2717 10.7236 10.5639 -0.0010  0.0942   0.0085   0.2662    0.0333   0.0000   439.5122       17.7817       20.5554      -2.49825      -14.4188      -9.36612       5.17830       6.73260       7.58162       7.98394       8.12868       7.94954
  30   3 1376.6195    0.1099  0.0698 10.1267  0.0000  0.0121   0.0094   0.0179    0.0227   0.0000   441.0075     -0.121127       22.0192    -0.0648943      -4.83860       2.84517      0.609681      0.878362      0.905977       1.10710       1.09038       1.15484
  30   4 1581.9079    0.2253  0.1691 10.0871  0.0000  0.0095   0.0096   0.0213    0.0258   0.0000   441.2526      -1.94558       21.8946      0.280889      -2.82743      0.228938      0.551015      0.720572      0.788506      0.819538      0.801892      0.924606
  30   5 1770.0400    0.3754  0.3432 10.1284  0.0000  0.0132   0.0111   0.0311    0.0342   0.0000   439.7385     -0.361473       21.8152      0.321947      -2.36630      0.522354      0.683338      0.927450      0.995780       1.05499       1.18956       1.24122
  30   6 1949.9480    0.6034  0.5199 10.1130  0.0000  0.0142   0.0138   0.0342    0.0494   0.0000   439.6220      -1.28164       21.1088      -2.48894      -1.34480      0.990677      0.744180      0.963298       1.09694       1.12799       1.18643       1.22453
  30   7 2126.3747    0.8345  0.7876 10.4437  0.0000  0.0177   0.0161   0.0445    0.0708   0.0000   440.7480     -0.857511       22.4046       1.41297      -1.32408     -0.115199      0.935834       1.23525       1.37935       1.41756       1.39485       1.41786
  30   8 2297.3325    1.2065  1.0337 10.7533  0.0000  0.0197   0.0205   0.0535    0.0977   0.0000   439.5062       2.39842       21.8131      0.158558      -1.83235      -2.48636       1.08620       1.43199       1.59931       1.70801       1.77515       1.66893
  30   9 2462.2512    1.7423  1.1093 11.0081  0.0000  0.0198   0.0274   0.0513    0.1294   0.0000   441.7820       1.87034       16.4355       1.05565      -2.08339       1.50202       1.07733       1.38872       1.48424       1.65576       1.67210       1.65426
  30  10 2623.4880    2.2919  1.0522 11.9111  0.0000  0.0197   0.0373   0.0482    0.1070   0.0000   440.9170       1.51944       18.2251     -0.785654      -3.68726       2.85119       1.08938       1.37436       1.53777       1.62197       1.66951       1.64590
  30  11 2782.5328    2.9596  1.0561 12.3836  0.0000  0.0188   0.0488   0.0519    0.1113   0.0000   440.4313       2.55400       14.1282      0.555397     -0.451933    -0.0659169       1.03457       1.35907       1.52889       1.62933       1.65205       1.61958
  30  12 2939.1241    3.6808  0.9934 13.0165  0.0000  0.0186   0.0624   0.0485    0.0955   0.0000   438.3499       5.53690       15.2673     -0.230403     -0.584258     0.0974045       1.02601       1.34175       1.35698       1.52668       1.60131       1.58412
  30  13 3093.4329    3.9847  1.1486 13.0249  0.0000  0.0208   0.0632   0.0527    0.1217   0.0000   439.6716       3.46413       11.9896      0.317022      0.172978      0.230458       1.09167       1.47967       1.60152       1.70573       1.76308       1.72764
  30  14 3246.0386    3.8553  1.4870 13.0164  0.0000  0.0237   0.0546   0.0626    0.0871   0.0000   439.1934       8.07375       15.0893       3.36240       1.89672      -1.05019       1.26973       1.72642       1.84946       1.94989       1.99470       1.96905
  30  15 3397.7443    3.3100  2.0853 12.4471  0.0000  0.0285   0.0391   0.0726    0.0673   0.0000   439.7922       6.75599       13.7794     -0.381156       2.05895      -2.46338       1.56916       2.07959       2.27770       2.43963       2.45939       2.37798
  30  16 3548.8986    2.6978  3.0342 11.9861  0.0000  0.0356   0.0275   0.0937    0.0530   0.0000   439.9689       9.48514       12.8733       4.61181      0.238605      -3.07092       1.89259       2.51298       2.79407       2.98742       3.04801       2.92564
  30  17 3699.2394    2.2216  4.6045 11.4011  0.0000  0.0462   0.0190   0.1231    0.0454   0.0000   438.5221       11.5270       9.67703       6.02871    -0.0851972       7.07529       2.40832       3.24508       3.47731       3.80937       3.82848       3.80749
  30  18 3849.0585    1.8181  6.8683 10.9191  0.0000  0.0604   0.0132   0.1637    0.0384   0.0000   433.4890       2.68147       18.8207       9.60418      -16.7470     -0.208920       3.23421       4.23151       4.72722       4.96165       5.04438       4.93904
  30  19 3998.4292    1.4970  9.0632 10.7528  0.0005  0.0767   0.0101   0.2160    0.0334   0.0000   434.3000      -5.04632       12.3228       6.92202     -0.469564      -1.31591       4.10519       5.42283       6.01413       6.45947       6.48326       6.42578
  30  20 4147.5331    1.2542 11.5203 10.5241  0.0014  0.1001   0.0079   0.2768    0.0326   0.0000   433.9746       5.36519      -2.25838       10.3306       10.8866      -4.62163       5.26953       6.88151       7.57521       8.12291       8.22239       8.06972
  30  21 4296.0840    1.0210 13.8946 10.5231 -0.0005  0.1274   0.0065   0.3499    0.0276   0.0000   444.7785       4.28726       20.2803       15.0413      -17.3192      -2.64753       6.60487       8.86182       9.79076       10.3601       10.4961       10.3233
  31   3 1393.1482    0.0992  0.0950 10.1316  0.0000  0.0205   0.0090   0.0344    0.0224   0.0000   439.9287      0.276701       21.6668     0.0142014      -3.14895     -0.863688       1.40208       1.59374       1.81758       1.46961      0.993848       1.11617
  31   5 1788.2346    0.3813  0.3782 10.1099  0.0000  0.0132   0.0106   0.0317    0.0347   0.0000   439.5858      0.124450       20.6512      -1.44614      -3.35942      -1.36465      0.704153      0.893906      0.991935       1.02692       1.02880       1.06442
  31   6 1969.4084    0.6018  0.5922 10.2455  0.0000  0.0155   0.0132   0.0387    0.0492   0.0000   440.0502      -2.03663       20.5156      -1.17598     -0.321144       1.13696      0.817772       1.06117       1.11985       1.22004       1.19868       1.20752
  31   7 2147.0254    0.9001  0.8004 10.3550  0.0000  0.0167   0.0167   0.0455    0.0710   0.0000   439.0799       3.18017       20.0868       2.86867      -4.28132      0.145306      0.817873       1.09874       1.23036       1.33658       1.30975       1.30286
  31   8 2318.9239    1.2513  1.0219 10.9277  0.0000  0.0191   0.0211   0.0525    0.0871   0.0000   441.4142      -1.43016       20.3293       1.09423      -2.76539     -0.409581       1.01055       1.27752       1.41755       1.45857       1.52507       1.54716
  31   9 2485.0083    1.7730  1.1504 11.4571  0.0000  0.0205   0.0284   0.0534    0.1027   0.0000   441.1943      -1.16857       18.0485       3.56947      -1.90932      -1.34219       1.08053       1.35294       1.50471       1.67047       1.66886       1.64167
  31  10 2647.8065    2.3815  1.1622 11.7017  0.0000  0.0200   0.0367   0.0512    0.1255   0.0000   437.8913       2.78217       17.0222      -1.22329      -2.22081      -1.09359       1.07287       1.36420       1.54631       1.65407       1.61806       1.65624
  31  11 2808.3663    3.1878  1.0228 12.5320  0.0000  0.0187   0.0519   0.0485    0.1064   0.0000   439.5745       3.77669       17.7082       1.50338     -0.723466      0.806839      0.934122       1.32735       1.39814       1.52469       1.50571       1.48006
  31  12 2966.1394    3.7838  0.9195 13.1466  0.0000  0.0174   0.0646   0.0448    0.0951   0.0000   439.6503       4.84917       14.8417       2.02383     -0.536552     -0.743963      0.935175       1.19309       1.31814       1.42651       1.48098       1.41138
  31  13 3121.3611    3.9624  1.1357 13.1771  0.0000  0.0198   0.0637   0.0535    0.1153   0.0000   439.3710       2.22383       16.4946       4.24444      -3.78684      -2.63189       1.05149       1.35767       1.46426       1.66303       1.63448       1.66707
  31  14 3274.8664    3.7593  1.4271 13.2612  0.0000  0.0233   0.0552   0.0629    0.0818   0.0000   440.6014       5.86898       13.9651      -2.13421      -1.89300      0.410286       1.20400       1.60481       1.73985       1.90293       1.91251       1.90783
  31  15 3427.4189    3.1889  2.3103 12.4582  0.0000  0.0301   0.0358   0.0788    0.0589   0.0000   439.0809       3.76610       14.4251      -1.23261      -2.80887      -2.55984       1.55052       2.02506       2.18486       2.40819       2.33005       2.41977
  31  16 3579.3060    2.5627  3.3158 12.0784  0.0000  0.0377   0.0251   0.1004    0.0457   0.0000   440.9244       4.99372       14.2314      0.607579     0.0253930      -2.36059       1.97637       2.59507       2.86546       3.12018       3.09960       3.11589
  31  17 3730.4473    2.1055  5.0694 11.2826 -0.0000  0.0479   0.0168   0.1317    0.0419   0.0000   442.2570       8.99171       15.4750      -1.75979      -4.29020       4.91426       2.46981       3.32067       3.68623       3.92637       3.98538       3.92480
  31  18 3880.8925    1.7659  6.9125 10.8658 -0.0002  0.0601   0.0124   0.1640    0.0380   0.0000   440.3770       12.7994       17.6688       5.02107       3.99354      -5.08294       3.10137       4.05845       4.53372       4.79143       4.88464       4.80067
  31  19 4030.9106    1.4462  9.3358 10.6686  0.0000  0.0791   0.0094   0.2199    0.0335   0.0000   436.3158       4.75861       20.3092       2.76092      -14.3516       1.42343       4.01645       5.38730       5.91342       6.36975       6.39221       6.39238
  31  20 4180.5782    1.1992 12.2989 10.5364 -0.0002  0.1053   0.0073   0.2919    0.0306   0.0000   445.9543       6.87325       4.61361       5.70060       6.00049       8.29263       5.41800       7.16279       7.97142       8.54517       8.62673       8.56167
  31  21 4329.7508    0.9762 14.9973 10.4686  0.0000  0.1369   0.0059   0.3726    0.0265   0.0000   432.9596      -7.80698       15.3198       15.2152      -13.0273      -14.2024       6.92132       9.17303       10.4352       10.7967       11.3458       11.0849
  32   2 1179.5614    0.0539  0.0207 10.2021  0.0000  0.0161   0.0090   0.0107    0.0208   0.0000   441.3060    -0.0798454       19.6387       1.56331      -3.41385      -2.35558      0.705887      0.892902       1.34254       1.17435       1.02225       1.34830
  32   4 1616.4386    0.2554  0.2166 10.0469  0.0000  0.0110   0.0094   0.0236    0.0270   0.0000   441.1351     0.0567841       20.7289      -1.99649      -2.67970     -0.188949      0.609090      0.784200      0.826272      0.877635      0.908260      0.907294
  32   5 1806.1910    0.4141  0.3727 10.0673  0.0000  0.0134   0.0111   0.0288    0.0357   0.0000   441.6190     -0.478934       21.1523      -1.02323      -2.59381     0.0292963      0.743616       1.00269       1.19496       1.24236       1.28314       1.21494
  32   6 1988.6369    0.6448  0.6364 10.2474  0.0000  0.0154   0.0136   0.0400    0.0523   0.0000   442.0774      0.491240       21.2884     -0.976480      -4.06689       1.53085      0.748244      0.974494       1.07076       1.15595       1.10898       1.13624
  32   7 2167.3298    0.9403  0.8165 10.5215  0.0000  0.0172   0.0171   0.0423    0.0705   0.0000   440.5431     -0.289765       18.4639      -2.66899      -2.88153       1.21993      0.906077       1.18881       1.24950       1.34861       1.38576       1.41094
  32   8 2340.0532    1.3383  0.9834 10.9311  0.0000  0.0184   0.0221   0.0485    0.0899   0.0000   441.9884       1.31178       21.9942       3.68078      -2.89611      -1.68501      0.906713       1.20470       1.35718       1.39228       1.37899       1.41369
  32   9 2507.2715    1.9104  1.1782 11.2990  0.0000  0.0197   0.0289   0.0535    0.1181   0.0000   441.0644      -1.23275       15.2005       1.04875     -0.992676      0.206724      0.981549       1.27448       1.41071       1.54834       1.55823       1.49832
  32  10 2671.6809    2.5697  1.1017 11.8802  0.0000  0.0185   0.0398   0.0522    0.1174   0.0000   439.4358       2.61284       19.7892       2.71766     -0.670810       1.19716      0.984051       1.26248       1.44576       1.48677       1.55107       1.49323
  32  11 2833.7364    3.2154  0.9647 12.5427  0.0000  0.0174   0.0523   0.0454    0.1032   0.0000   439.4840       1.79798       15.9458       2.83556     -0.341577     -0.978711      0.927379       1.20693       1.32375       1.37541       1.44085       1.38415
  32  12 2992.7324    3.7790  1.0121 13.2058  0.0000  0.0177   0.0619   0.0497    0.0881   0.0000   441.6246       5.29061       15.4907       2.51119      -2.11462      0.176249      0.909900       1.16155       1.31517       1.41580       1.42781       1.42948
  32  13 3148.9246    4.0389  1.1484 13.3401  0.0000  0.0199   0.0629   0.0529    0.0976   0.0000   437.8296       5.76965       14.1186     -0.326394      -1.68976       1.02212       1.02703       1.31157       1.46934       1.61110       1.58705       1.61490
  32  14 3303.3605    3.6912  1.5931 12.9997  0.0000  0.0239   0.0505   0.0657    0.0841   0.0000   438.3449       3.45514       17.1549       5.68702     -0.511538     -0.851080       1.23360       1.59312       1.76356       1.87338       1.91605       1.93062
  32  15 3456.7961    3.0703  2.4200 12.3170  0.0000  0.0300   0.0329   0.0787    0.0575   0.0000   440.5210       6.52893       11.0431       1.03460      -2.41744      -3.53341       1.50833       1.98309       2.19837       2.30591       2.32971       2.29351
  32  16 3609.4647    2.5146  3.7469 11.7165  0.0000  0.0387   0.0219   0.1028    0.0439   0.0000   438.4454       5.35214       10.7349       3.47461      -4.66226     -0.690898       1.95188       2.56231       2.85028       3.11287       3.12116       3.06907
  32  17 3761.3116    2.0861  5.5388 11.1000  0.0000  0.0500   0.0154   0.1321    0.0413   0.0000   441.4065       4.07464       15.2821      -1.76853      -1.04733      -3.10815       2.49025       3.31084       3.65455       3.89496       4.04699       3.96792
  32  18 3912.4572    1.6756  7.7379 10.8719  0.0000  0.0656   0.0113   0.1787    0.0337   0.0000   440.8765       5.59629       14.2695       8.36251      -4.72452      -1.56236       3.27204       4.29608       4.76787       5.10506       5.16505       5.12624
  32  19 4062.9047    1.3705  9.8690 10.6888 -0.0003  0.0837   0.0088   0.2333    0.0311   0.0000   440.7101      -4.49148       6.11098      -1.62561      -2.60203      -1.97139       4.16173       5.60692       6.19513       6.68412       6.69072       6.65145
  32  20 4213.3310    1.1173 12.5247 10.6048 -0.0018  0.1096   0.0069   0.3078    0.0280   0.0000   439.9632       4.55901       18.3815      -1.06596     -0.609938      -12.1921       5.37557       7.02468       7.83249       8.42188       8.47229       8.28940
  32  21 4363.1679    0.9424 14.9110 10.3865  0.0000  0.1366   0.0057   0.3652    0.0268   0.0000   439.0399       22.0392       1.43865      -8.98966      -8.83025       13.1875       6.68793       8.82520       9.89839       10.5750       10.7135       10.6595
  33   3 1425.4323    0.1406  0.1218 10.0445  0.0000  0.0115   0.0078   0.0213    0.0227   0.0000   440.9763       1.08091       20.8993     -0.713933      -1.09699     -0.777251      0.679967      0.777709      0.803883      0.929867       1.06041      0.992777
  33   4 1633.2126    0.2579  0.2538 10.0622  0.0000  0.0105   0.0089   0.0289    0.0266   0.0000   440.5636    -0.0284555       21.8370     -0.729461      -2.98545       1.24806      0.498977      0.670631      0.730875      0.798259      0.782654      0.799133
  33   5 1823.8196    0.4313  0.3989 10.0678  0.0000  0.0123   0.0111   0.0312    0.0359   0.0000   441.3539      -1.19297       22.7568      0.919540      -3.10913      0.624675      0.636114      0.849604      0.941577      0.956241       1.03909      0.977589
  33   6 2007.6025    0.6647  0.6519 10.1536  0.0000  0.0151   0.0134   0.0402    0.0560   0.0000   441.2471      -1.13314       21.8605      0.477849      -2.77831       1.61314      0.738817      0.990986       1.13942       1.21278       1.18946       1.20795
  33   7 2187.3355    0.9455  0.8673 10.6366  0.0000  0.0176   0.0167   0.0447    0.0701   0.0000   440.4587     -0.660974       18.6362     -0.434044     -0.346781    -0.0570083      0.843354       1.13101       1.23334       1.32490       1.32517       1.32303
  33   8 2360.7851    1.4250  1.0409 11.1026  0.0000  0.0189   0.0229   0.0507    0.0917   0.0000   442.3648       1.63848       19.9211    -0.0476533      -1.18403      -1.08161      0.905848       1.23203       1.24932       1.46451       1.49385       1.53351
  33   9 2529.1434    1.9783  1.1476 11.6611  0.0000  0.0195   0.0306   0.0529    0.1012   0.0000   440.2892     -0.381076       15.9051       1.74581      -3.83441     -0.771818       1.02008       1.33067       1.50563       1.57977       1.56126       1.56019
  33  10 2695.0504    2.5973  1.1393 12.2266  0.0000  0.0193   0.0403   0.0525    0.1036   0.0000   441.4548       1.24520       18.5512      0.787379      -2.89919     -0.108304      0.984256       1.29146       1.42195       1.54992       1.50986       1.56853
  33  11 2858.5778    3.3443  0.9999 12.6999  0.0000  0.0179   0.0533   0.0454    0.1019   0.0000   438.7648       2.99979       18.8268       2.38463      -4.79416     -0.233716      0.908073       1.21018       1.32522       1.39745       1.41388       1.43859
  33  12 3018.8692    4.0225  0.9468 13.2006  0.0000  0.0172   0.0648   0.0428    0.0919   0.0000   441.0800       2.47232       18.2463       2.93726      -1.45606     -0.447785      0.868708       1.14977       1.28647       1.43285       1.39640       1.35626
  33  13 3176.1363    3.9606  1.2873 13.1849  0.0011  0.0214   0.0579   0.0566    0.1013   0.0000   440.9928       5.52132       16.1532       3.09200      -3.08295      0.455670       1.02304       1.38051       1.42108       1.61007       1.60999       1.60933
  33  14 3331.4552    3.5410  1.7409 12.8699  0.0000  0.0247   0.0447   0.0672    0.0718   0.0000   439.6295       4.93296       17.0160       3.21661      -2.91591    -0.0975156       1.19110       1.60283       1.69960       1.84984       1.86270       1.87057
  33  15 3485.7489    2.9146  2.7640 12.2284  0.0000  0.0323   0.0293   0.0850    0.0524   0.0000   438.9042       4.07739       16.1700       4.57402       1.60826      -4.20079       1.55120       2.06363       2.22809       2.39574       2.48112       2.40435
  33  16 3639.2454    2.3974  4.0393 11.6879  0.0000  0.0399   0.0202   0.1088    0.0408   0.0000   438.2242       11.7640       15.4441    -0.0169291       9.30578      0.314952       1.97938       2.55843       2.90399       3.03982       3.14251       3.15633
  33  17 3791.8217    1.9758  5.9859 11.0717  0.0000  0.0512   0.0139   0.1419    0.0377   0.0000   438.8214       2.38202       19.1965       7.75192      -8.00179      -8.24455       2.53425       3.31126       3.69749       4.04990       4.07048       4.10609
  33  18 3943.7465    1.5995  7.9616 10.9384  0.0001  0.0671   0.0108   0.1878    0.0319   0.0000   439.3855       2.54691       24.0147       2.67656       6.19930       4.17678       3.22825       4.24669       4.79548       5.15267       5.16848       5.12128
  33  19 4094.9011    1.3458 10.5674 10.6638  0.0005  0.0884   0.0082   0.2458    0.0306   0.0000   438.8188       4.50488       13.8280       2.77518       1.49102      -4.41704       4.17666       5.44260       6.04068       6.56396       6.57880       6.55513
  33  20 4245.8866    1.1140 13.3819 10.5604 -0.0001  0.1166   0.0064   0.3127    0.0276   0.0000   442.1528       10.7866      -1.30880       2.96785       4.32923       19.8970       5.53489       7.38998       8.14992       8.81672       8.96230       9.01586
  33  21 4395.9427    0.9198 15.5370 10.3442  0.0005  0.1386   0.0053   0.3758    0.0258   0.0000   445.6197       9.69813       15.8090      -17.1105       2.43162       3.21854       6.46048       8.69339       9.61070       10.3116       10.4492       10.3555
  34   3 1441.1492    0.1375  0.1331 10.1071  0.0000  0.0128   0.0078   0.0253    0.0224   0.0000   440.7181      0.714732       20.7622      0.341530      -2.11902      -1.73238      0.811041       1.03940       1.15992       1.26471       1.14919       1.13445
  34   4 1649.7310    0.2694  0.2479 10.0886  0.0000  0.0108   0.0092   0.0261    0.0266   0.0000   441.1478     -0.636257       19.4006      0.814009      -3.41530      0.573691      0.500481      0.671910      0.689085      0.773477      0.836131      0.803585
  34   5 1841.2409    0.4590  0.4964 10.0893  0.0000  0.0144   0.0108   0.0345    0.0402   0.0000   440.4601     -0.924789       21.3635     -0.421470      -4.18470     -0.122699      0.797802      0.983033       1.15731       1.22928       1.24823       1.25188
  34   6 2026.3240    0.6958  0.7251 10.2260  0.0000  0.0164   0.0132   0.0413    0.0577   0.0000   441.6804      0.621292       21.3997      0.579673      -3.14097      -1.18813      0.808434       1.06788       1.17259       1.21510       1.25422       1.24199
  34   7 2207.0292    1.0428  0.9611 10.3268  0.0000  0.0175   0.0170   0.0456    0.0882   0.0000   441.1824      0.572135       18.9987       3.19200      -4.08362     0.0816330      0.875828       1.13952       1.23822       1.36704       1.40782       1.41339
  34   8 2381.2001    1.4812  1.0876 11.0969  0.0000  0.0192   0.0230   0.0504    0.0943   0.0000   440.2402       2.21790       21.7524     -0.433541      -1.06138       3.02934      0.898754       1.18019       1.25301       1.37955       1.39573       1.42835
  34   9 2550.7041    2.0636  1.2397 11.5145  0.0000  0.0202   0.0300   0.0531    0.1101   0.0000   441.7136       2.87282       20.3954      0.466665      -2.84483      0.692224      0.961708       1.26178       1.38452       1.50626       1.52715       1.51132
  34  10 2718.0302    2.7193  1.1101 12.1821  0.0000  0.0186   0.0405   0.0489    0.1050   0.0000   440.2962       4.47433       18.8072       3.20816      -1.70093      0.605737      0.913151       1.18951       1.30739       1.38977       1.44931       1.44076
  34  11 2882.9630    3.4018  0.9939 12.7703  0.0000  0.0179   0.0533   0.0431    0.1010   0.0000   440.3492       3.09706       16.8378       1.37780      -1.61986     -0.652245      0.919259       1.15959       1.28208       1.36125       1.42495       1.42252
  34  12 3044.4977    4.2072  0.9894 13.1757  0.0000  0.0171   0.0662   0.0449    0.1037   0.0000   440.3473       3.19974       16.9688      0.436156      -2.93791     -0.564708      0.853694       1.09103       1.20294       1.34335       1.33393       1.29588
  34  13 3202.8892    4.0508  1.2698 13.3343  0.0000  0.0202   0.0597   0.0561    0.0918   0.0000   440.5506       3.63879       20.0787       4.44021     -0.619548     -0.893791      0.994218       1.32779       1.43818       1.63115       1.67055       1.61532
  34  14 3359.2557    3.4545  1.9055 12.7328  0.0000  0.0256   0.0414   0.0680    0.0695   0.0000   438.4245       4.49807       16.4272      0.542904      -4.09709      -4.35475       1.20138       1.62466       1.77192       1.92796       1.92633       1.93499
  34  15 3514.5181    2.8241  2.9520 12.0854  0.0011  0.0333   0.0270   0.0866    0.0496   0.0000   438.0638       1.94978       12.9028       6.34813      -3.80841       2.25744       1.54619       2.11236       2.24479       2.41193       2.47688       2.46259
  34  16 3668.8082    2.3102  4.3053 11.5953  0.0000  0.0421   0.0188   0.1099    0.0411   0.0000   439.5257       7.35274       13.5589      0.980268     0.0155499       4.92388       1.98916       2.59834       2.85667       3.07198       3.12262       3.11803
  34  17 3821.9888    1.8499  6.3230 11.0984 -0.0000  0.0547   0.0128   0.1465    0.0342   0.0000   440.1269       16.9659       18.3322      -8.85131     0.0509687      -3.22406       2.55721       3.39805       3.77271       4.05006       4.11754       4.08376
  34  18 3974.4913    1.5515  8.8292 10.7598 -0.0003  0.0717   0.0095   0.1984    0.0325   0.0000   443.0569       20.3081       9.34907       2.58772       1.15632      -6.45060       3.37620       4.41485       4.90724       5.29680       5.36485       5.39410
  34  19 4126.5044    1.2961 11.2556 10.6476  0.0000  0.0937   0.0076   0.2582    0.0295   0.0000   436.6709       15.3835       24.9660       3.94628       8.22773       1.44041       4.36703       5.89419       6.53235       6.97728       7.11155       7.09460
  34  20 4277.7218    1.0488 13.7303 10.5092  0.0000  0.1195   0.0060   0.3253    0.0269   0.0000   445.0291       14.7970       18.0326       5.95446       6.16231      -21.5506       5.55831       7.33379       8.07146       8.83461       8.95753       9.05340
  35   3 1456.6326    0.1399  0.1181 10.0783  0.0000  0.0104   0.0080   0.0231    0.0218   0.0000   441.4577      0.459970       21.4515     -0.168428      -2.80027      0.452733      0.461074      0.578253      0.736119      0.868634      0.800802      0.753648
  35   4 1665.9298    0.2684  0.3080 10.0420  0.0000  0.0117   0.0084   0.0326    0.0280   0.0000   441.0441      0.385507       21.6145      0.206675      -2.62396     -0.945305      0.576045      0.704615      0.772085      0.852906      0.817756      0.908087
  35   5 1858.4687    0.4841  0.4557 10.1090  0.0000  0.0128   0.0113   0.0313    0.0387   0.0000   440.5688      -2.41194       21.1791    -0.0232904      -4.82184     -0.713589      0.589526      0.746200      0.848882      0.894681      0.928519      0.864083
  35   6 2044.8154    0.7330  0.7224 10.1901  0.0000  0.0152   0.0134   0.0400    0.0591   0.0000   441.0326      -1.04868       19.8815      0.348551      -1.34526       1.14952      0.694511      0.867654      0.988089       1.08851       1.10032       1.10557
  35   7 2226.4391    1.0673  0.8955 10.5904  0.0000  0.0168   0.0175   0.0426    0.0762   0.0000   440.7024       1.58735       21.8157      -1.17581      -4.61414     -0.521142      0.791330       1.02846       1.13215       1.25218       1.25922       1.24949
  35   8 2401.3482    1.5481  1.0991 11.2703  0.0000  0.0189   0.0236   0.0502    0.0869   0.0000   441.9239       1.34529       24.2268     -0.378926      -2.12914      -1.69874      0.878017       1.17670       1.29841       1.40109       1.41467       1.45679
  35   9 2571.8808    2.1294  1.0888 11.9766  0.0000  0.0187   0.0330   0.0500    0.0887   0.0000   442.8908      0.631249       21.9884       1.71041      0.797690     -0.245569      0.854593       1.14168       1.22244       1.34575       1.40282       1.38151
  35  10 2740.5328    2.7981  1.2129 12.1441  0.0000  0.0193   0.0408   0.0522    0.1164   0.0000   440.0452       2.55693       18.2731     -0.481174      -4.28628      0.490152      0.911138       1.21602       1.35376       1.45268       1.45256       1.48453
  35  11 2906.8898    3.5837  0.9945 13.0166  0.0000  0.0179   0.0560   0.0439    0.0872   0.0000   440.4725       3.91516       17.9673       2.20362     0.0455076     -0.576514      0.814753       1.16297       1.25015       1.40100       1.36715       1.35358
  35  12 3069.6348    4.0475  1.1808 13.1391  0.0000  0.0198   0.0594   0.0492    0.1079   0.0000   440.5702       5.26499       17.3773      -2.10783     -0.678651      -4.47442      0.909075       1.24573       1.35712       1.46588       1.49188       1.54298
  35  13 3229.2223    3.9620  1.3870 13.3321  0.0000  0.0217   0.0554   0.0576    0.0777   0.0000   440.7483       4.68581       15.4983      0.800728      -2.09251      -1.16888      0.947026       1.29690       1.40403       1.57241       1.54985       1.58851
  35  14 3386.7047    3.4576  1.9549 12.6259  0.0001  0.0256   0.0392   0.0656    0.0641   0.0000   440.8625       3.98938       18.0284       6.03721      -3.87345      -4.20663       1.15778       1.56212       1.68780       1.82572       1.88037       1.86348
  35  15 3542.8026    2.7307  3.2098 12.0829  0.0000  0.0345   0.0251   0.0918    0.0459   0.0000   440.7107       4.06123       13.2602       4.94691      -2.62879      -4.75981       1.57714       2.13430       2.27501       2.53973       2.55791       2.60614
  35  16 3697.9126    2.2387  4.7426 11.4413  0.0000  0.0434   0.0170   0.1151    0.0382   0.0000   437.9940       3.94514       18.7826       6.19471      -3.84481      -3.35941       1.97392       2.62882       2.90706       3.15013       3.17468       3.15426
  35  17 3851.9777    1.8328  6.7430 10.9792  0.0000  0.0559   0.0122   0.1493    0.0356   0.0000   440.8409       5.89881       20.7589       3.56913     0.0465320      -1.11657       2.61529       3.40670       3.87206       4.13857       4.31621       4.28543
  35  18 4005.1694    1.5347  9.8054 10.7277  0.0012  0.0779   0.0089   0.2138    0.0313   0.0000   440.8716      0.199148       16.8813       10.3973     -0.964613      -9.32433       3.53737       4.63902       5.15616       5.55345       5.65514       5.67667
  35  19 4157.7152    1.2251 11.8562 10.6371  0.0000  0.0990   0.0069   0.2717    0.0282   0.0000   430.7324       5.44959       18.7465       3.59717      -4.32821       3.42558       4.47933       6.00020       6.57346       7.21694       7.39599       7.27046
  35  20 4309.5521    1.0063 14.6700 10.4822  0.0000  0.1286   0.0056   0.3423    0.0257   0.0000   441.8969       1.06802       31.0079      -15.3352      -4.45848       26.1961       5.79156       7.72592       8.68397       9.21601       9.47950       9.47281
  36   3 1471.8438    0.1652  0.1523 10.0496  0.0000  0.0089   0.0079   0.0280    0.0224   0.0000   441.7120     -0.439948       20.7935      0.300698      -3.40072     0.0439348      0.388959      0.502383      0.542291      0.665685      0.546124      0.614361
  36   4 1681.8999    0.2929  0.2939 10.0335  0.0000  0.0114   0.0088   0.0281    0.0277   0.0000   440.9404     -0.779755       21.4077       1.26116      -3.41103      -2.11085      0.446205      0.661260      0.693323      0.763414      0.762870      0.800280
  36   5 1875.4105    0.5354  0.4877 10.0444  0.0000  0.0130   0.0117   0.0309    0.0427   0.0000   440.5818      0.317275       20.3072      -1.00177      -1.37994     -0.673683      0.575938      0.744043      0.797413      0.836262      0.922845      0.909022
  36   6 2063.0604    0.7441  0.7787 10.2575  0.0000  0.0162   0.0133   0.0422    0.0610   0.0000   439.7554      0.139902       21.0323       1.66886      -3.88379     -0.760787      0.726743      0.978109       1.06473       1.16777       1.11754       1.19227
  36   7 2245.4825    1.0910  1.0299 10.7354  0.0000  0.0190   0.0171   0.0478    0.0799   0.0000   440.9382       2.32665       21.0054       1.67250     -0.806666      0.352494      0.843058       1.15309       1.23723       1.35414       1.42917       1.37432
  36   8 2421.0950    1.6158  1.1329 11.3568  0.0000  0.0189   0.0241   0.0507    0.0904   0.0000   442.7982       3.02247       16.3225     -0.569570      -1.32681       1.62939      0.898470       1.18768       1.28358       1.40306       1.43242       1.45196
  36   9 2592.7494    2.2329  1.1960 11.9135  0.0000  0.0193   0.0328   0.0523    0.0980   0.0000   441.0788       1.14063       21.7530       1.20395      -2.00346      0.424694      0.910060       1.20665       1.33491       1.51080       1.50638       1.48260
  36  10 2762.7149    2.9536  1.0535 12.5560  0.0000  0.0177   0.0449   0.0464    0.0917   0.0000   439.6363       2.69316       19.5672      0.684725      -2.61234       1.05612      0.802842       1.05726       1.13660       1.25183       1.25977       1.31201
  36  11 2930.3327    3.7141  0.9492 13.0754  0.0000  0.0164   0.0581   0.0423    0.0843   0.0000   440.9060       3.88497       18.5607       3.81508      -1.57601     -0.170472      0.749346      0.976933       1.09953       1.18855       1.16190       1.22730
  36  12 3094.3650    4.0690  1.0912 13.5087  0.0000  0.0180   0.0623   0.0504    0.0843   0.0000   440.4489       4.34351       15.3590      0.874910      -3.50435      0.142586      0.811970       1.04892       1.17125       1.27167       1.31417       1.32640
  36  13 3255.1977    3.8609  1.5033 12.9930  0.0000  0.0217   0.0491   0.0567    0.0765   0.0000   441.3118       2.35886       19.2155       1.05788      -5.00491     -0.982410      0.998026       1.33532       1.45127       1.55957       1.56745       1.62167
  36  14 3413.7933    3.2848  2.2828 12.4900  0.0000  0.0271   0.0338   0.0722    0.0531   0.0000   441.2600       4.41807       16.1333       1.52451      -1.65280      0.142447       1.22684       1.63553       1.85380       1.96125       2.07141       2.00502
  36  15 3570.8455    2.6712  3.5767 11.8284  0.0000  0.0351   0.0224   0.0941    0.0441   0.0000   438.4909       10.5946       15.8343       4.09637      -2.69295      -2.11566       1.57387       2.05800       2.27133       2.47814       2.56408       2.54052
  36  16 3726.6685    2.1589  5.0279 11.3076  0.0000  0.0436   0.0156   0.1206    0.0378   0.0000   440.8179       8.47696       9.21292     -0.608314       1.33473      -3.51552       1.95587       2.54320       2.85889       3.07227       3.14760       3.16090
  36  17 3881.5838    1.7501  7.6057 11.0117  0.0000  0.0607   0.0110   0.1673    0.0317   0.0000   440.2529       3.82093       11.6226      -5.27544      -2.48630       1.55824       2.71545       3.61823       4.01443       4.31879       4.43535       4.49198
  36  18 4035.5495    1.4152  9.8350 10.7963 -0.0016  0.0800   0.0083   0.2244    0.0298   0.0000   443.2593       8.15127       9.21071       8.93330      0.735419      -9.22299       3.52318       4.64767       5.14344       5.59485       5.74492       5.81043
  36  19 4188.7117    1.1816 12.5239 10.6288  0.0009  0.1049   0.0065   0.2825    0.0273   0.0000   439.4623       22.4003       4.94588       2.09738      0.824546     -0.957442       4.54352       6.07961       6.86383       7.29675       7.51463       7.61389
  37   2 1249.1952    0.0772  0.0766 10.1657  0.0000  0.0150   0.0083   0.0278    0.0201   0.0000   441.6468     -0.906088       20.7403       1.09992      -3.85125     -0.172701      0.583591      0.963663      0.787401       1.42460      0.891034       1.30267
  37   3 1486.8183    0.1659  0.1247 10.0904  0.0000  0.0089   0.0084   0.0210    0.0218   0.0000   441.7170     -0.254136       22.3671     -0.521393      -4.22775      0.735177      0.359055      0.460891      0.538831      0.576984      0.651775      0.653231
  37   4 1697.5877    0.3317  0.2949 10.0461  0.0000  0.0106   0.0095   0.0252    0.0285   0.0000   441.2795    -0.0619966       21.2229      0.234982      -2.13768     -0.929776      0.449471      0.608193      0.660914      0.757902      0.749831      0.741355
  37   5 1892.2082    0.5345  0.5236 10.1115  0.0000  0.0137   0.0113   0.0333    0.0425   0.0000   441.2693       1.08453       21.1780     0.0901037      -4.63353      0.953528      0.598962      0.816982      0.911029      0.982319       1.05194       1.06979
  37   6 2081.1222    0.7916  0.7284 10.3405  0.0000  0.0150   0.0140   0.0382    0.0593   0.0000   442.2969       1.24435       20.8973     -0.285994      -3.68434     -0.565717      0.668787      0.862140      0.986619       1.04677       1.05965       1.09882
  37   7 2264.3445    1.1883  1.0088 10.6632  0.0000  0.0176   0.0181   0.0450    0.0855   0.0000   441.8234      0.292065       22.9511      -1.54356      -2.73258     -0.566831      0.775431       1.03133       1.15679       1.21130       1.25012       1.25815
  37   8 2440.6921    1.6449  1.1865 11.5767  0.0000  0.0190   0.0245   0.0541    0.0797   0.0000   441.9082       1.62655       19.5960       2.10922     -0.769112     -0.648103      0.873161       1.12327       1.26105       1.39731       1.41623       1.42104
  37   9 2613.3680    2.2803  1.1394 11.9882  0.0000  0.0181   0.0333   0.0507    0.0954   0.0000   440.7282       1.18090       18.9634       1.39846    -0.0737542      -4.27237      0.847343       1.09459       1.23818       1.32298       1.37495       1.32809
  37  10 2784.5899    3.0421  1.0755 12.5998  0.0000  0.0179   0.0446   0.0463    0.0942   0.0000   440.9649       2.47459       20.8893      0.724918     -0.159240     -0.157827      0.792096       1.04171       1.11312       1.19784       1.23684       1.27379
  37  11 2953.2752    3.8073  1.1171 12.6639  0.0000  0.0174   0.0540   0.0463    0.1159   0.0000   440.5818       3.71817       18.5280      0.767079      -5.29684      -1.69793      0.780529       1.03947       1.13876       1.25116       1.26022       1.24935
  37  12 3118.5929    4.1116  1.0902 13.5231  0.0000  0.0180   0.0621   0.0491    0.0857   0.0000   439.6149       4.41641       18.7667      0.230411      -2.95248      -1.48025      0.794661       1.01614       1.13954       1.25618       1.29340       1.27868
  37  13 3280.7006    3.7540  1.5077 13.2569  0.0000  0.0219   0.0487   0.0593    0.0698   0.0000   440.2712       6.37890       16.6556       1.56881      -1.32140     -0.164280      0.976242       1.28309       1.38533       1.50590       1.55808       1.59862
  37  14 3440.4165    3.1284  2.5199 12.4566  0.0000  0.0291   0.0306   0.0749    0.0475   0.0000   439.0175       7.10586       16.8481       2.68266     -0.461491     0.0364113       1.23763       1.66919       1.81882       1.98280       2.07379       2.04350
  37  15 3598.4614    2.5313  3.7764 11.8707  0.0000  0.0360   0.0208   0.0990    0.0404   0.0000   442.4091       8.64802       14.4219       5.20090     -0.823510      -4.39540       1.58762       2.05902       2.31693       2.51079       2.61865       2.63822
  37  16 3755.1290    2.0778  5.7857 11.2235  0.0000  0.0480   0.0139   0.1299    0.0354   0.0000   434.8247       4.35656       18.0015       3.03491      -8.03170       3.10668       2.08589       2.74106       3.00865       3.26755       3.37719       3.37961
  37  17 3910.8361    1.6800  7.9809 11.0067 -0.0003  0.0633   0.0104   0.1761    0.0310   0.0000   437.6108       8.89237       12.6703       6.96247      -5.00910      -1.04573       2.76011       3.65725       4.09585       4.36941       4.43701       4.51585
  37  18 4065.4596    1.4111 10.9532 10.7549  0.0020  0.0868   0.0076   0.2356    0.0287   0.0000   442.3491       7.87080       16.2309       9.87313      -1.70014      -8.28179       3.67740       4.91653       5.38539       5.85491       6.13964       6.14103
  37  19 4219.2393    1.1101 12.7891 10.6405 -0.0017  0.1086   0.0060   0.2947    0.0261   0.0000   433.4792       23.5556       11.0903       4.57352      -3.78370     0.0299917       4.65089       6.04459       6.87021       7.36268       7.56378       7.68859
  38   2 1262.5482    0.0748  0.0555 10.1615  0.0000  0.0112   0.0081   0.0201    0.0197   0.0000   441.4388      0.259078       20.9523      -1.35174      -4.23045     -0.648588      0.498974      0.601857      0.763932      0.810877      0.813341      0.915721
  38   3 1501.5586    0.1746  0.1782 10.0572  0.0000  0.0096   0.0073   0.0248    0.0223   0.0000   440.9456     0.0390894       22.2579      0.186617      -1.91338      0.187245      0.434509      0.521344      0.595659      0.682233      0.701520      0.795694
  38   4 1713.0485    0.3362  0.2856 10.0593  0.0000  0.0100   0.0095   0.0247    0.0279   0.0000   441.6828     0.0406823       21.1400     -0.761063      -2.50846     -0.766730      0.419107      0.539631      0.617826      0.679593      0.721115      0.688027
  38   5 1908.7423    0.5404  0.6164 10.1815  0.0000  0.0152   0.0108   0.0368    0.0438   0.0000   441.6511     -0.187301       20.7380      0.983267      -1.66924     -0.755247      0.630038      0.851370      0.931440       1.05220       1.11020       1.04998
  38   6 2098.9394    0.8089  0.7841 10.3460  0.0000  0.0156   0.0138   0.0398    0.0624   0.0000   441.3965      0.116887       21.8940      0.401650      -2.65207       1.46139      0.647942      0.893735      0.965288       1.06464       1.05125       1.07752
  38   7 2282.9203    1.1917  1.0350 10.8087  0.0000  0.0176   0.0181   0.0481    0.0831   0.0000   441.5723       1.11116       19.5138     -0.783123      -2.60797      0.521535      0.759099      0.984808       1.08529       1.22198       1.22757       1.25887
  38   8 2459.9925    1.7239  1.2067 11.5328  0.0000  0.0196   0.0249   0.0515    0.0911   0.0000   440.0569      0.611335       21.7509     -0.308507      -3.65956     -0.898078      0.853068       1.13457       1.26832       1.38966       1.42688       1.44368
  38   9 2633.7552    2.4087  1.1954 12.0858  0.0000  0.0189   0.0347   0.0512    0.0961   0.0000   439.8113       1.99837       20.9026      -1.92201      -1.40129      0.641043      0.821615       1.12880       1.20094       1.33713       1.36165       1.32816
  38  10 2806.1055    3.1815  1.1170 12.3793  0.0000  0.0173   0.0449   0.0464    0.1108   0.0000   443.2443       2.37460       19.4081     -0.823099       1.11604     -0.309534      0.776711       1.03107       1.12862       1.21628       1.27527       1.29270
  38  11 2975.9430    4.0059  1.0473 13.1343  0.0000  0.0167   0.0587   0.0448    0.0917   0.0000   439.9436       2.23148       21.0443       1.04040      -2.63762      0.515656      0.747603      0.926056       1.06944       1.14159       1.14463       1.17117
  38  12 3142.3757    4.1671  1.2166 13.4140 -0.0060  0.0187   0.0582   0.0513    0.0859   0.0000   442.4132       5.43042       20.1479       3.64797       2.25709      -2.56795      0.818188       1.05553       1.16868       1.29677       1.32632       1.34836
  38  13 3305.7686    3.7493  1.7473 12.8908  0.0000  0.0230   0.0436   0.0605    0.0684   0.0000   439.1479       4.38842       17.9751       3.35193     -0.461588      -1.99078       1.00205       1.30739       1.46413       1.57084       1.61624       1.64296
  38  14 3466.7219    3.0649  2.6492 12.4766  0.0000  0.0297   0.0291   0.0771    0.0437   0.0000   438.2850       5.57427       14.7311       2.33564      -2.54609      -2.97895       1.22878       1.65903       1.83079       1.97707       2.02560       2.04529
  38  15 3625.8195    2.4365  3.9977 11.8280  0.0000  0.0373   0.0191   0.1003    0.0359   0.0000   440.2756       3.08065       19.9568       4.29628      -6.02942      -4.65481       1.57500       2.07992       2.34031       2.50525       2.65254       2.65281
  38  16 3783.4488    2.0125  6.0977 11.1771  0.0000  0.0490   0.0129   0.1347    0.0332   0.0000   436.2688       6.78839       16.1558       2.82569      -5.43878       4.08891       2.09353       2.75724       3.07610       3.34579       3.50244       3.48764
  38  17 3939.7763    1.6435  8.5080 10.9179  0.0003  0.0666   0.0097   0.1823    0.0309   0.0000   435.9793       5.85359       13.3269     -0.307820       4.67602       8.61602       2.80030       3.67164       4.11881       4.44157       4.52078       4.57136
  38  18 4095.3308    1.3317 10.7271 10.7684 -0.0011  0.0860   0.0073   0.2382    0.0278   0.0000   437.5859       12.9271       8.27862       4.51340       1.56437       17.9646       3.61811       4.70679       5.39057       5.78791       5.98295       6.00548
  38  19 4249.4747    1.0996 14.0216 10.5895  0.0013  0.1154   0.0056   0.3106    0.0249   0.0000   441.1602       9.09564       26.3106      -10.7263       7.31489      -10.4484       4.79938       6.43336       7.19331       7.67149       8.02878       8.01301
  39   2 1275.7324    0.0946  0.1001 10.1367  0.0000  0.0128   0.0075   0.0282    0.0200   0.0000   440.7840   -0.00621539       21.8942      0.339758      -2.30375       1.39050      0.507546      0.669134      0.767020      0.828565      0.722239      0.798494
  39   4 1728.2618    0.3579  0.3010 10.1029  0.0000  0.0105   0.0097   0.0239    0.0280   0.0000   441.9599      -1.23378       21.6861       1.38655      -2.90229     -0.845837      0.468278      0.637685      0.690587      0.777064      0.787344      0.765689
  39   5 1925.1991    0.5778  0.5506 10.1669  0.0000  0.0128   0.0118   0.0348    0.0432   0.0000   441.2285      0.618162       21.4724     -0.199993      -2.81564      0.509254      0.534837      0.690149      0.774374      0.856515      0.880951      0.897165
  39   6 2116.5476    0.8395  0.8099 10.3816  0.0000  0.0158   0.0140   0.0404    0.0618   0.0000   441.1636      0.410090       21.6057      0.314746      -2.78376      0.491529      0.634946      0.825866      0.902486      0.985427       1.03394       1.05151
  39   7 2301.2370    1.2978  1.0403 10.8533  0.0000  0.0174   0.0194   0.0462    0.0861   0.0000   441.1132      0.292672       19.9543     -0.288309      -1.31190    -0.0203074      0.707205      0.961475       1.06179       1.20632       1.15894       1.19057
  39   8 2479.0840    1.8454  1.1539 11.3531  0.0000  0.0185   0.0263   0.0473    0.1075   0.0000   441.3229     -0.171564       23.0778       1.77193      -5.98357      0.351839      0.776956       1.06536       1.16259       1.23178       1.28606       1.29309
  39   9 2653.8874    2.5108  1.1378 12.2143  0.0000  0.0179   0.0360   0.0490    0.0901   0.0000   441.5180       1.17691       21.1436       1.43328      -2.09879      -1.53088      0.790909       1.03815       1.21205       1.25909       1.24398       1.26612
  39  10 2827.3271    3.3436  1.0346 12.6806  0.0000  0.0167   0.0481   0.0431    0.0912   0.0000   441.4349       1.91667       21.1168      0.521257      -3.14877       1.28457      0.680571      0.926526       1.01669       1.11518       1.15993       1.16665
  39  11 2998.2086    4.0837  1.0000 13.1240  0.0000  0.0159   0.0604   0.0430    0.0916   0.0000   440.4778       3.50672       18.8837       1.97718      -2.71326     -0.195676      0.681937      0.904448      0.985520       1.08453       1.13400       1.08655
  39  12 3165.7689    4.2195  1.3348 13.2321  0.0000  0.0193   0.0554   0.0528    0.0861   0.0000   442.4565       2.83862       20.9790       2.00532      -1.90866      -1.47436      0.810142       1.05439       1.17060       1.29852       1.32304       1.29780
  39  13 3330.4799    3.6957  1.8568 12.8044  0.0001  0.0232   0.0406   0.0619    0.0631   0.0000   439.2622       3.14015       16.9795      0.856219      -3.74379      -2.82325      0.966644       1.27392       1.42112       1.52548       1.53656       1.55007
  39  14 3492.7205    2.9151  2.8864 12.4227 -0.0001  0.0307   0.0266   0.0832    0.0400   0.0000   442.2134       5.66492       17.8254       1.25330     -0.675130      -2.69219       1.25378       1.69019       1.86275       1.98374       2.08157       2.08339
  39  15 3652.8373    2.3698  4.3546 11.7464  0.0000  0.0396   0.0178   0.1051    0.0345   0.0000   439.3022       7.93187       15.6512       2.01957      -1.05862      0.953213       1.60922       2.12378       2.41015       2.56176       2.65776       2.67887
  39  16 3811.3396    1.9127  6.5123 11.1084  0.0002  0.0521   0.0119   0.1403    0.0320   0.0000   436.1745       12.1153       20.1673       4.73763      -3.03200       1.97579       2.08999       2.78501       3.10430       3.39522       3.50090       3.46148
  39  17 3968.4173    1.5705  8.7722 10.9195 -0.0005  0.0689   0.0091   0.1910    0.0297   0.0000   443.2437       1.63639       16.1291       5.10996      -4.91784       2.38386       2.82211       3.73831       4.20943       4.50676       4.72300       4.71698
  39  18 4124.6928    1.3134 11.4320 10.7304  0.0010  0.0911   0.0068   0.2490    0.0272   0.0000   441.6937       11.1495       19.4095      -2.34986      -1.22759      -8.11754       3.69901       4.94471       5.53301       6.03500       6.14998       6.29854
  40   2 1288.7190    0.0977  0.0754 10.1585  0.0000  0.0128   0.0081   0.0216    0.0195   0.0000   442.0086      0.119184       21.8787     -0.203602      -2.90913      0.647106      0.446690      0.634280      0.602001      0.699405      0.687502      0.694950
  40   3 1530.3258    0.2099  0.1641 10.0797  0.0000  0.0080   0.0082   0.0219    0.0222   0.0000   441.7746      0.284438       21.5683      0.285369      -2.58813      0.534255      0.299894      0.398271      0.474615      0.482249      0.555636      0.545047
  40   4 1743.2477    0.3664  0.3696 10.0733  0.0000  0.0121   0.0092   0.0285    0.0298   0.0000   440.8909     -0.587621       20.5193     -0.592237      -3.11420     -0.830736      0.486477      0.702088      0.737414      0.806996      0.874254      0.873490
  40   5 1941.4065    0.6071  0.5750 10.1143  0.0000  0.0133   0.0116   0.0317    0.0461   0.0000   441.4188      0.562652       22.7550     -0.977464      -3.06126     -0.923226      0.553616      0.720734      0.815517      0.902734      0.974792      0.962482
  40   6 2133.9558    0.9117  0.7783 10.4994  0.0000  0.0144   0.0152   0.0388    0.0593   0.0000   441.0703       1.98478       21.9399     -0.254070      -2.10890     -0.117103      0.564479      0.757051      0.840130      0.915962      0.945655      0.934948
  40   7 2319.3214    1.3032  1.0630 11.1419  0.0000  0.0178   0.0193   0.0479    0.0757   0.0000   441.2314       1.92025       22.8535      0.392259      -2.58255     -0.173407      0.723138      0.972445       1.07178       1.15807       1.16379       1.18100
  40   8 2497.9619    1.9320  1.1617 11.4812  0.0000  0.0176   0.0268   0.0489    0.1005   0.0000   441.2542       1.92124       21.0502      0.569459      -1.10335      -1.07361      0.734814      0.941231       1.03413       1.20861       1.20727       1.20252
  40   9 2673.8296    2.5927  1.2028 12.0582  0.0000  0.0184   0.0355   0.0480    0.1093   0.0000   442.0374       1.82052       20.7829      0.732820      -3.05254      0.206342      0.757465       1.00651       1.06738       1.22172       1.20116       1.28060
  40  10 2848.3057    3.3896  1.0337 12.8941  0.0000  0.0167   0.0493   0.0434    0.0880   0.0000   441.9001       2.36408       21.2180       2.02479     -0.809297      -1.05490      0.693686      0.925889       1.00746       1.15180       1.12662       1.18801
  40  11 3020.1191    4.0294  1.1073 13.1948  0.0000  0.0170   0.0571   0.0461    0.0939   0.0000   440.6199       3.14923       19.6781       1.28501      -3.48169       1.10264      0.705777      0.924916       1.03462       1.14543       1.15058       1.17776
  40  12 3188.7519    4.1655  1.3785 13.3445  0.0000  0.0194   0.0538   0.0534    0.0739   0.0000   441.3277       4.37253       19.4486      0.192855      -2.09965     -0.939469      0.808990       1.06274       1.19168       1.27848       1.28657       1.34183
  40  13 3354.7245    3.5154  1.8725 12.8549  0.0000  0.0237   0.0386   0.0610    0.0588   0.0000   440.7183       3.61900       16.5616      0.566622      -1.56480     -0.674576      0.980642       1.27486       1.42309       1.49485       1.59597       1.61640
  40  14 3518.1798    2.8757  3.1213 12.2088  0.0000  0.0314   0.0245   0.0836    0.0404   0.0000   438.9671       6.93618       18.2156       4.65041      -3.35593      -3.04843       1.27707       1.71571       1.86758       2.06237       2.13552       2.12484
  40  15 3679.4740    2.2973  4.7672 11.6333  0.0000  0.0405   0.0161   0.1115    0.0325   0.0000   441.5481       4.32745       14.8731       4.21711      -3.68119      -6.70405       1.64945       2.17848       2.46108       2.59865       2.75280       2.76056
  40  16 3838.8172    1.8381  7.1153 11.1406 -0.0002  0.0560   0.0110   0.1506    0.0304   0.0000   442.7838       2.65316       14.6061       12.9963       7.44659      -2.32981       2.22666       2.97048       3.34861       3.57621       3.74199       3.79352
  40  17 3996.7598    1.5313  9.3669 10.9198  0.0011  0.0742   0.0085   0.1993    0.0287   0.0000   445.5656       5.08202       18.3081       1.96645      -8.73813      -2.56062       2.89301       3.95630       4.32332       4.75941       4.88158       4.95786
  40  18 4153.6322    1.2315 12.4229 10.7711 -0.0010  0.0999   0.0062   0.2706    0.0255   0.0000   437.5724       8.11280       23.4405      -7.11780      -11.5750      0.915532       3.86264       5.19962       5.78730       6.35054       6.44343       6.49041
  41   2 1301.5668    0.1072  0.1244 10.1327  0.0000  0.0134   0.0071   0.0325    0.0197   0.0000   441.5744      0.341395       22.9720    -0.0350778      -3.71718     -0.255054      0.482718      0.634665      0.706946      0.858681      0.899175      0.878041
  41   3 1544.3519    0.2027  0.1841 10.0255  0.0000  0.0091   0.0076   0.0215    0.0223   0.0000   441.9487      0.661920       21.3332     -0.259141      -2.70500     -0.930324      0.417590      0.570615      0.647804      0.683814      0.640683      0.605810
  41   4 1758.0467    0.3977  0.3774 10.0021  0.0000  0.0119   0.0095   0.0271    0.0315   0.0000   440.6881     -0.643847       21.9848      0.743627      -3.01490       1.00916      0.411476      0.589842      0.658378      0.691350      0.710325      0.719025
  41   5 1957.4449    0.6197  0.5739 10.2256  0.0000  0.0127   0.0118   0.0336    0.0440   0.0000   441.3145     -0.650060       21.4359    -0.0993424      -1.28807       1.06960      0.516208      0.668161      0.723718      0.824332      0.805472      0.830047
  41   6 2151.0959    0.9349  0.8767 10.5064  0.0000  0.0159   0.0148   0.0427    0.0662   0.0000   441.2058      -1.54003       19.1805     -0.145143      -3.52821      0.218137      0.599898      0.837306      0.918004       1.02143       1.03352       1.05456
  41   7 2337.1746    1.3877  1.1239 10.8917  0.0000  0.0177   0.0194   0.0467    0.0905   0.0000   442.0139      0.782622       22.1342      0.198957      -4.38432     -0.165279      0.679394      0.917632       1.01083       1.11717       1.13931       1.14934
  41   8 2516.5999    1.9266  1.1974 11.8388  0.0000  0.0187   0.0272   0.0499    0.0829   0.0000   440.6853      0.574826       22.0862      0.934829      -1.77371      -1.41238      0.767064       1.02094       1.09451       1.21472       1.24851       1.26077
  41   9 2693.5402    2.6823  1.2071 12.2050  0.0000  0.0183   0.0367   0.0472    0.1003   0.0000   441.3881       2.33597       22.2470     -0.199852      -4.50911      0.482743      0.759736      0.995926       1.10797       1.21678       1.24001       1.26399
  41  10 2868.9688    3.5232  1.0758 12.6988  0.0000  0.0162   0.0487   0.0442    0.0995   0.0000   440.7724       2.42418       18.7386       3.18758      -5.31529     -0.598452      0.672976      0.856943      0.980913       1.07205       1.08977       1.07429
  41  11 3041.6591    4.2052  1.1454 13.1314  0.0000  0.0176   0.0573   0.0450    0.1003   0.0000   441.8800       1.41533       19.1966      0.660971      -1.37791       1.05756      0.684958      0.940069       1.01833       1.13666       1.18448       1.17189
  41  12 3211.4081    4.0605  1.4439 13.1976  0.0000  0.0202   0.0506   0.0537    0.0777   0.0000   442.6556       3.64900       18.2875       2.78483      -4.33041      -2.79457      0.791499       1.06741       1.15301       1.26389       1.27859       1.30959
  41  13 3378.6212    3.4436  2.0507 12.9721  0.0000  0.0247   0.0366   0.0683    0.0491   0.0000   441.0541       3.95195       19.6897       1.24497      -3.21351      -3.19939       1.00152       1.35463       1.54336       1.63318       1.66158       1.67756
  41  14 3543.3833    2.7666  3.5301 11.9955 -0.0006  0.0330   0.0216   0.0881    0.0372   0.0000   441.3095       9.19364       15.7307       3.43130     -0.270517     -0.111947       1.29872       1.70800       1.93425       2.10229       2.17841       2.21120
  41  15 3705.7489    2.2448  5.4253 11.3602  0.0000  0.0431   0.0142   0.1160    0.0319   0.0000   439.3937       10.2412       14.8574       4.85997     -0.307604      -1.31700       1.69341       2.25829       2.51518       2.71608       2.87672       2.91498
  41  16 3866.1916    1.8319  7.6103 11.0620  0.0000  0.0576   0.0103   0.1585    0.0298   0.0000   440.1217       8.75579       14.1133       8.38602      -4.25112       5.82479       2.21234       2.97929       3.31328       3.59964       3.67962       3.70010
  41  17 4024.9014    1.4648 10.2049 10.8785 -0.0007  0.0783   0.0076   0.2186    0.0277   0.0000   440.4259      -5.39689       13.7775     -0.782749      -2.12000      -2.13541       3.02902       4.10206       4.50815       4.98023       5.12296       5.17158
  41  18 4182.3473    1.1974 12.8667 10.7409  0.0001  0.1027   0.0059   0.2794    0.0243   0.0000   438.8835       3.72034       17.8700      0.303641      -11.9633      -2.40682       3.91315       5.17098       5.83426       6.31084       6.57025       6.58069
  42   2 1314.2358    0.1208  0.0675 10.1294  0.0000  0.0093   0.0086   0.0146    0.0192   0.0000   441.2844      0.711195       21.4436     -0.948200      -2.51226     -0.600902      0.406842      0.441391      0.570604      0.595591      0.714709      0.657785
  42   3 1558.1987    0.2009  0.2073 10.0805  0.0000  0.0100   0.0073   0.0246    0.0221   0.0000   441.3084      0.213152       21.4105     -0.602245      -2.36934       1.12018      0.395483      0.556117      0.589528      0.695543      0.710847      0.721643
  42   4 1772.6507    0.4064  0.3982 10.0674  0.0000  0.0110   0.0095   0.0296    0.0314   0.0000   441.8059      -1.05089       21.9127      0.571245      -3.89927     -0.240356      0.430778      0.552609      0.616420      0.661223      0.686059      0.693755
  42   5 1973.3390    0.6562  0.6080 10.1626  0.0000  0.0134   0.0119   0.0324    0.0478   0.0000   441.4998     -0.149928       22.5888     -0.334123      -4.23128       1.29454      0.490899      0.650112      0.751669      0.762474      0.810450      0.824807
  42   6 2168.0903    0.9450  0.8869 10.6592  0.0000  0.0164   0.0147   0.0406    0.0621   0.0000   440.7519     -0.486557       21.7538       1.83361      -1.92015     -0.224262      0.611519      0.826830      0.880923      0.980460      0.976102       1.03537
  42   7 2354.8403    1.4499  1.1178 11.2272  0.0000  0.0180   0.0205   0.0467    0.0803   0.0000   440.3590    -0.0126390       21.1532      -1.64989      -1.24160      -1.19084      0.694691      0.923247       1.01471       1.11555       1.14929       1.18135
  42   8 2535.0773    2.0619  1.2321 11.5964  0.0000  0.0186   0.0270   0.0467    0.0909   0.0000   441.3987      0.659586       20.9332    0.00637048      -1.34616       1.22404      0.718760      0.965052       1.03785       1.20265       1.21821       1.19902
  42   9 2713.0636    2.7622  1.2103 12.3803  0.0000  0.0180   0.0376   0.0491    0.0976   0.0000   440.5133       2.95917       19.7742      0.426225      -2.61637      -1.41122      0.744243      0.970904       1.10014       1.16450       1.19850       1.19714
  42  10 2889.4317    3.6142  1.1661 12.7336  0.0001  0.0171   0.0478   0.0460    0.1020   0.0000   441.7585       3.91643       19.0711       2.28546      -2.29818   -0.00211670      0.658812      0.863934      0.960407       1.05571       1.05826       1.08600
  42  11 3063.0167    4.2305  1.1541 13.1741  0.0000  0.0172   0.0573   0.0450    0.1013   0.0000   442.0692       5.45674       19.4817       2.09602      -1.63985       1.18186      0.696858      0.901048      0.993253       1.08824       1.12535       1.10798
  42  12 3233.7189    3.9634  1.5403 13.3400  0.0000  0.0209   0.0487   0.0561    0.0669   0.0000   441.3690       4.99909       20.2552       2.28492      -2.71178      0.994792      0.831539       1.04911       1.22212       1.35201       1.40226       1.41219
  42  13 3402.0620    3.3575  2.2239 12.7460  0.0000  0.0255   0.0334   0.0675    0.0493   0.0000   440.6135       5.46202       18.3177       1.84355      -2.54868      -2.16257      0.967715       1.27869       1.41031       1.57508       1.58497       1.59857
  42  14 3568.1463    2.6674  3.6924 12.0104  0.0000  0.0340   0.0204   0.0921    0.0359   0.0000   440.5866      0.976122       17.5899       1.75584       2.29343       1.10274       1.28158       1.72945       1.93403       2.11241       2.11623       2.19727
  42  15 3731.5991    2.1749  5.3427 11.4885  0.0000  0.0429   0.0140   0.1187    0.0302   0.0000   438.4663       7.56455       14.9567       4.15671      -1.69264      -3.76128       1.62868       2.18632       2.43128       2.67367       2.78037       2.80064
  42  16 3892.9021    1.7292  8.0724 11.0698 -0.0006  0.0610   0.0094   0.1685    0.0288   0.0000   443.0172       2.92176       12.2388       11.7999       5.63254      -9.15242       2.31664       3.11111       3.49080       3.74292       3.94774       3.95941
  42  17 4052.4962    1.4384 11.1295 10.8525  0.0009  0.0857   0.0069   0.2291    0.0270   0.0000   442.8402      0.883876       15.4781       6.22722       1.54422       2.81584       3.22940       4.33683       4.82951       5.22604       5.40346       5.50568
  42  18 4210.9731    1.1504 13.5421 10.6944  0.0000  0.1089   0.0055   0.2925    0.0239   0.0000   444.0034       1.11192       6.49356       5.56644      -2.54480      -5.78137       4.05502       5.41274       6.09474       6.62265       6.85789       6.94992
  43   2 1326.7313    0.1066  0.0845 10.1191  0.0000  0.0117   0.0073   0.0186    0.0190   0.0000   441.4155     0.0362975       20.7570      0.436531      -2.47657     -0.316796      0.483864      0.499166      0.732729      0.708367      0.669775      0.723348
  43   3 1571.7926    0.2255  0.2235 10.0538  0.0000  0.0104   0.0077   0.0264    0.0225   0.0000   440.6329     -0.340967       20.7438     -0.930643      -5.42281     -0.808406      0.497795      0.572806      0.622341      0.695184      0.713759      0.646063
  43   4 1787.0453    0.4205  0.3681 10.1024  0.0000  0.0107   0.0097   0.0247    0.0307   0.0000   440.6811      0.861500       22.4707     -0.889232      -1.23540      -1.08442      0.433424      0.557818      0.624569      0.679293      0.730794      0.731763
  43   5 1989.0417    0.6599  0.6749 10.2790  0.0000  0.0138   0.0115   0.0354    0.0468   0.0000   441.4799      0.833348       21.5835      0.248447      -3.29202       1.02556      0.530907      0.680626      0.744144      0.824971      0.869889      0.918316
  43   6 2184.8855    0.9859  0.9591 10.6837  0.0000  0.0166   0.0148   0.0428    0.0662   0.0000   441.4611     0.0513319       20.3939       1.42669      -2.51130      -1.20213      0.622671      0.811535      0.907724       1.01372       1.03990       1.06676
  43   7 2372.2067    1.5095  1.1877 11.1148  0.0000  0.0178   0.0203   0.0478    0.0887   0.0000   442.4613      0.807901       20.7405      0.816065     -0.824934      -1.28024      0.696629      0.902783       1.01740       1.08692       1.09989       1.15046
  43   8 2553.3505    2.0883  1.2348 11.7637  0.0000  0.0181   0.0274   0.0484    0.0863   0.0000   440.7612      0.952508       21.1122       1.24269      -1.03406     -0.973826      0.671311      0.883976      0.980525       1.13823       1.11991       1.19250
  43   9 2732.4052    2.8815  1.2099 12.2697  0.0000  0.0176   0.0376   0.0469    0.1043   0.0000   442.1578       3.43575       19.9391      0.137361      -2.35568       1.17979      0.683237      0.881588      0.970773       1.09284       1.08659       1.13321
  43  10 2909.6410    3.6993  1.1412 12.7902  0.0000  0.0166   0.0489   0.0451    0.1005   0.0000   440.1311       3.40394       21.0293     -0.362322      -1.65353      -2.48633      0.655521      0.872409      0.984449       1.05964       1.11030       1.10336
  43  11 3084.0773    4.2584  1.1740 13.2621  0.0000  0.0168   0.0568   0.0483    0.0949   0.0000   442.0016       3.45560       19.4797       2.99241      -4.10653      -1.55897      0.647156      0.862166      0.955974       1.03880       1.06269       1.09444
  43  12 3255.6998    4.0219  1.6677 13.1486 -0.0010  0.0214   0.0451   0.0553    0.0594   0.0000   441.4592       3.99042       20.3338      0.409418      -2.63548     -0.666387      0.831909       1.11246       1.22485       1.33257       1.36700       1.42656
  43  13 3425.2738    3.2545  2.5117 12.7004  0.0000  0.0271   0.0298   0.0715    0.0412   0.0000   440.6025       4.07366       19.3021       2.58058      -5.86126      0.676175       1.02840       1.33312       1.49363       1.62906       1.72549       1.74954
  43  14 3592.4952    2.6461  4.1393 11.8012  0.0000  0.0358   0.0186   0.0939    0.0351   0.0000   438.3533       4.83030       20.2631       1.94557      -1.79642     0.0776476       1.32643       1.76230       1.96867       2.12017       2.25375       2.27792
  43  15 3757.1227    2.1222  6.0336 11.2947  0.0000  0.0461   0.0126   0.1271    0.0309   0.0000   442.3393       3.42296       16.3074     -0.332371      -4.62783      -5.14736       1.71965       2.26033       2.56728       2.80320       2.97382       2.99089
  43  16 3919.4582    1.7275  8.5641 10.9684 -0.0000  0.0630   0.0089   0.1735    0.0292   0.0000   437.9675       9.58551       10.4112       6.63881       3.64006      0.861261       2.34561       3.14069       3.51272       3.80854       3.99446       4.01431
  43  17 4080.1757    1.3781 11.6419 10.8427  0.0000  0.0888   0.0065   0.2405    0.0261   0.0000   442.1891       6.63000       18.6151       1.66832       4.88428      -8.85335       3.29676       4.36770       5.01166       5.35515       5.65550       5.73516
  44   1 1051.8387    0.0403  0.0103 10.2998  0.0000  0.0125   0.0099   0.0084    0.0177   0.0000   440.1664       3.54122       21.6263      -1.36132       1.30843       3.05704      0.575035      0.739957      0.803760      0.806149       1.08831       1.29691
  44   2 1339.0586    0.1248  0.1229 10.1017  0.0000  0.0096   0.0069   0.0247    0.0194   0.0000   442.5897     -0.237073       21.6047     -0.436099      -3.69914      0.130710      0.339929      0.448827      0.527762      0.526975      0.549320      0.576914
  44   3 1585.2210    0.2349  0.2317 10.0542  0.0000  0.0088   0.0075   0.0248    0.0226   0.0000   442.0507     -0.469052       22.3672      0.331240      -2.41002      0.544550      0.339656      0.427103      0.470216      0.531154      0.540650      0.540261
  44   4 1801.2618    0.4475  0.3958 10.0787  0.0000  0.0108   0.0099   0.0261    0.0321   0.0000   441.9209     -0.361574       22.6422     0.0623046      -2.53267      -1.36486      0.374369      0.517804      0.559658      0.614641      0.644116      0.666474
  44   5 2004.5993    0.6923  0.6936 10.0948  0.0000  0.0132   0.0116   0.0347    0.0518   0.0000   441.0147     0.0653249       21.5127      0.662726      -1.62230     0.0888473      0.481657      0.623612      0.691030      0.741763      0.785926      0.811053
  44   6 2201.4463    1.0459  0.9804 10.5524  0.0000  0.0162   0.0150   0.0424    0.0727   0.0000   442.0281      0.873995       21.5009       1.52428      -5.03364       1.05996      0.596779      0.789645      0.894056      0.971424       1.00224       1.04087
  44   7 2389.4490    1.5300  1.1814 11.2038  0.0000  0.0176   0.0204   0.0479    0.0818   0.0000   440.7958       2.16803       21.0510       1.69144      -2.21109       1.48022      0.639090      0.837660      0.910928       1.03688       1.02683       1.03641
  44   8 2571.4746    2.2120  1.2466 11.7799  0.0000  0.0179   0.0285   0.0485    0.0885   0.0000   440.8811       2.30515       20.5151     0.0910238      -1.78902      -1.76138      0.690387      0.939524       1.03590       1.12788       1.15245       1.15141
  44   9 2751.5641    2.9218  1.1641 12.3798  0.0000  0.0171   0.0384   0.0458    0.0939   0.0000   442.6158      0.782552       21.4626      0.240294      -1.07589      0.930592      0.629302      0.841604      0.932836       1.00314       1.06510       1.06323
  44  10 2929.7173    3.8741  1.1705 12.8035  0.0000  0.0167   0.0505   0.0448    0.1042   0.0000   440.6596       2.24873       21.7353      0.377122      -3.63477    -0.0696967      0.655725      0.879566      0.991117       1.08367       1.11031       1.14207
  44  11 3104.8609    4.1884  1.2047 13.4126  0.0000  0.0176   0.0564   0.0474    0.0889   0.0000   441.1687       4.08347       21.0353       1.84954     -0.424256     -0.779631      0.682555      0.869282      0.989917       1.07260       1.13936       1.17545
  44  12 3277.4419    3.9318  1.7730 13.0141  0.0000  0.0217   0.0419   0.0574    0.0584   0.0000   442.3992       2.44846       20.8050      0.224432      -2.66036      -1.98885      0.789759       1.06430       1.16379       1.27732       1.29731       1.35152
  44  13 3448.0308    3.1635  2.5631 12.6733  0.0000  0.0275   0.0287   0.0729    0.0414   0.0000   441.9406       4.81569       17.3361       1.69489     -0.953348      0.392245       1.01154       1.34308       1.50189       1.64901       1.71758       1.72687
  44  14 3616.5011    2.5491  4.2608 11.8658 -0.0000  0.0364   0.0177   0.0996    0.0327   0.0000   442.6878       5.46573       18.4230      -1.13760      -5.21141       2.17971       1.31478       1.77287       1.98124       2.14301       2.21195       2.27667
  44  15 3782.3251    2.0329  6.4425 11.3640  0.0000  0.0491   0.0118   0.1355    0.0284   0.0000   441.2017       5.47321       18.7978       2.02489      -3.56323      0.365770       1.77716       2.34924       2.62328       2.84261       2.95695       3.02897
  44  16 3945.7151    1.6456  8.9633 11.0238 -0.0011  0.0671   0.0083   0.1836    0.0276   0.0000   445.2953       5.33642       11.5354       6.01874    -0.0513464     -0.463876       2.46039       3.22276       3.60884       3.96430       4.11900       4.20150
  44  17 4107.2924    1.3228 11.8668 10.8536  0.0000  0.0915   0.0062   0.2497    0.0248   0.0000   431.2703       8.16971       26.7198      -5.29176      -10.0572      -3.77874       3.25011       4.36215       4.90973       5.28979       5.57677       5.60463
  45   1 1061.9788    0.0550  0.0201 10.3117  0.0000  0.0107   0.0090   0.0153    0.0176   0.0000   440.7077      0.807705       20.8499     -0.597161      -2.59874     -0.894426      0.409993      0.514659      0.647227      0.571760      0.787262      0.801595
  45   2 1351.2604    0.1101  0.1007 10.1167  0.0000  0.0095   0.0068   0.0223    0.0188   0.0000   441.2505      0.285289       21.4301     -0.202609      -1.54904      0.111332      0.336974      0.450202      0.512699      0.608739      0.583785      0.560721
  45   3 1598.4178    0.2435  0.2205 10.0523  0.0000  0.0095   0.0076   0.0209    0.0225   0.0000   441.5810     -0.412042       20.6047      0.775450      -3.70600       1.06493      0.340108      0.434625      0.542992      0.575387      0.584331      0.696305
  45   4 1815.3020    0.4485  0.5126 10.0705  0.0000  0.0128   0.0090   0.0302    0.0352   0.0000   441.9295     0.0637201       21.2056      0.595764      -1.14290      0.196824      0.456091      0.609801      0.661773      0.730623      0.801402      0.806260
  45   5 2019.9932    0.6962  0.7333 10.2581  0.0000  0.0147   0.0115   0.0357    0.0520   0.0000   441.3722      0.197939       20.8964       1.17127     -0.733819      0.215551      0.514963      0.698960      0.790176      0.844269      0.894685      0.898814
  45   6 2217.8021    1.1093  0.9531 10.6332  0.0000  0.0160   0.0158   0.0392    0.0741   0.0000   440.9395     -0.462977       21.5656    -0.0582473      -1.91674      -1.08456      0.574667      0.782844      0.855187      0.929440      0.942386      0.964102
  45   7 2406.4957    1.6183  1.1968 11.1541  0.0000  0.0177   0.0211   0.0463    0.0935   0.0000   440.5554       1.50094       20.3902      -2.49871      -3.89428     -0.515828      0.637486      0.859186      0.917422       1.03968       1.04430       1.08658
  45   8 2589.4694    2.2941  1.2482 11.7906  0.0000  0.0180   0.0288   0.0460    0.0909   0.0000   440.6643      0.799213       22.5197      0.450471      -4.34295     -0.386645      0.636235      0.868037      0.951704       1.02649       1.03868       1.10842
  45   9 2770.5845    3.1136  1.0700 12.7838  0.0000  0.0161   0.0423   0.0429    0.0776   0.0000   440.5824      0.847313       22.9631       1.63460      -4.09220     -0.126009      0.599181      0.780952      0.867883      0.983066       1.00253       1.03121
  45  10 2949.5111    3.9026  1.1610 12.9504  0.0000  0.0168   0.0502   0.0443    0.0982   0.0000   441.8929       1.86781       21.7028    -0.0794148      -1.68465      -1.82818      0.601864      0.785378      0.879981      0.979495       1.01269       1.01552
  45  11 3125.4359    4.2528  1.2912 13.4182  0.0032  0.0179   0.0541   0.0492    0.0809   0.0000   441.1412       3.46206       21.0288       1.46865      -2.44718      -1.22275      0.665156      0.877570      0.957933       1.03688       1.08774       1.12098
  45  12 3298.9428    3.8882  1.8272 13.0126 -0.0002  0.0220   0.0406   0.0576    0.0577   0.0000   441.8971       4.98466       21.7310       3.89419      -2.30256      -1.15462      0.805779       1.08705       1.18445       1.27583       1.36366       1.34589
  45  13 3470.5576    3.1337  2.9802 12.3417  0.0000  0.0288   0.0252   0.0747    0.0395   0.0000   440.4522       4.91687       18.9883       4.35819     -0.314554     -0.805435       1.03483       1.37498       1.54458       1.69627       1.73812       1.79481
  45  14 3640.0287    2.4555  4.7309 11.7195  0.0000  0.0384   0.0159   0.1041    0.0316   0.0000   440.3812       6.02179       17.3581       4.57895       1.36184      -2.11929       1.39086       1.85637       2.08054       2.25509       2.38226       2.40082
  45  15 3807.1451    1.9798  6.9181 11.3121  0.0000  0.0526   0.0110   0.1426    0.0284   0.0000   444.4347       4.25235       18.0071      -1.51038     -0.950378      -4.66955       1.87027       2.51125       2.82407       3.05671       3.18927       3.25836
  45  16 3971.6984    1.6151  9.4415 11.0270  0.0012  0.0704   0.0079   0.1922    0.0267   0.0000   442.5381       1.95567       15.8178      -4.54642      -5.34061      -2.28273       2.48214       3.30481       3.72858       4.03231       4.24034       4.30227
  45  17 4134.2162    1.2814 12.2550 10.8494  0.0003  0.0944   0.0059   0.2582    0.0240   0.0000   437.9180       1.19191       19.4266      -3.21383      -8.85088      -1.41928       3.28320       4.39139       4.95714       5.35720       5.64105       5.76456
  46   2 1363.3180    0.1238  0.0941 10.1168  0.0000  0.0093   0.0074   0.0179    0.0187   0.0000   442.1615    -0.0881756       21.9955      0.110816      -3.18611      0.519010      0.304685      0.409908      0.479112      0.541459      0.511321      0.550249
  46   3 1611.4344    0.2739  0.2105 10.0097  0.0000  0.0080   0.0083   0.0191    0.0224   0.0000   441.4098     -0.718763       21.5513      0.531248      -3.47848     0.0650412      0.277235      0.365050      0.406329      0.446157      0.481662      0.490006
  46   4 1829.1811    0.4756  0.5327 10.0251  0.0000  0.0129   0.0091   0.0309    0.0365   0.0000   441.7831     -0.206281       21.5516     -0.761056      -2.58395      0.143818      0.425243      0.558299      0.633017      0.737618      0.695614      0.768358
  46   5 2035.2416    0.7353  0.7296 10.3370  0.0000  0.0139   0.0121   0.0366    0.0497   0.0000   441.9086     -0.619770       23.3513     -0.400805      -4.02122     -0.603667      0.468498      0.606283      0.692143      0.748825      0.761150      0.774634
  46   6 2233.9889    1.1276  0.9917 10.8246  0.0000  0.0160   0.0158   0.0421    0.0674   0.0000   441.8275     0.0529842       22.4267      0.567959      -3.64203       1.23104      0.563823      0.748509      0.827796      0.903054      0.945040      0.962649
  46   7 2423.3306    1.6192  1.2501 11.4575  0.0000  0.0184   0.0209   0.0486    0.0739   0.0000   441.4412       3.16016       22.0329       2.51165      -2.69772       2.32482      0.646563      0.897342      0.979707       1.11508       1.17273       1.16821
  46   8 2607.2505    2.3948  1.2532 11.8813  0.0000  0.0173   0.0300   0.0464    0.0921   0.0000   442.2793       1.57709       20.6126       2.21261      -2.52872      0.380482      0.631974      0.820002      0.920324      0.991799       1.07445       1.04722
  46   9 2789.4285    3.2173  1.1502 12.5154  0.0000  0.0161   0.0413   0.0439    0.0903   0.0000   440.3313       2.60724       21.6928      0.365922      -3.00673       1.28031      0.577786      0.751573      0.847829      0.945161      0.965879      0.998732
  46  10 2969.1067    3.9552  1.0930 13.1982  0.0000  0.0158   0.0524   0.0434    0.0801   0.0000   440.5638       3.77654       20.2951       1.12143      -2.96108      0.119518      0.577565      0.773977      0.838106      0.940494      0.986306       1.02605
  46  11 3145.7972    4.2169  1.2809 13.5376 -0.0032  0.0184   0.0527   0.0478    0.0697   0.0000   442.1909       5.09826       19.4575       2.10643      -1.71375       1.79018      0.644907      0.858434      0.969581       1.03540       1.11644       1.14164
  46  12 3320.0911    3.7975  1.9132 13.0328  0.0003  0.0222   0.0390   0.0598    0.0531   0.0000   442.7169       4.57862       21.7148       1.53264      -3.83464     -0.901583      0.796177       1.04717       1.17161       1.29223       1.34681       1.36296
  46  13 3492.7315    3.0037  3.1566 12.3061  0.0000  0.0298   0.0236   0.0800    0.0376   0.0000   441.1292       6.42616       19.9138       3.42420     0.0649859      0.672544       1.02985       1.40715       1.50468       1.67660       1.76737       1.78114
  46  14 3663.3009    2.3682  5.1212 11.7393  0.0000  0.0414   0.0149   0.1111    0.0297   0.0000   441.7984       5.15753       18.3296       3.62841     -0.766420      -1.07259       1.42293       1.92945       2.12681       2.32701       2.46974       2.47599
  46  15 3831.4976    1.9399  7.5482 11.2564  0.0006  0.0560   0.0102   0.1543    0.0287   0.0000   444.0926       1.25922       20.0408       1.75617      -3.02310      -2.41283       1.93857       2.60201       2.91028       3.16238       3.25973       3.33521
  46  16 3997.4168    1.5258 10.0462 11.0822 -0.0012  0.0761   0.0073   0.2097    0.0255   0.0000   444.4321     -0.903596       19.8677       8.05291      -2.36249       2.53428       2.57633       3.49098       3.90171       4.21713       4.41052       4.50765
  47   2 1375.2051    0.1230  0.1236 10.0885  0.0000  0.0102   0.0065   0.0207    0.0188   0.0000   441.7302     -0.271915       21.4897      0.618198      -2.51491     -0.244944      0.348451      0.426050      0.519882      0.519201      0.560425      0.603654
  47   3 1624.2383    0.2622  0.2731 10.0470  0.0000  0.0102   0.0073   0.0235    0.0233   0.0000   442.4783     -0.129701       21.7324      0.543595      -2.90637      0.814337      0.361417      0.466477      0.520495      0.587573      0.624428      0.610806
  47   4 1842.9193    0.4707  0.5419 10.1279  0.0000  0.0135   0.0090   0.0312    0.0352   0.0000   441.3878     -0.841649       20.2779      0.446506      -3.28182      0.524116      0.463229      0.605401      0.705156      0.769617      0.772371      0.765329
  47   5 2050.3020    0.7771  0.8225 10.1666  0.0000  0.0147   0.0118   0.0377    0.0596   0.0000   441.5733      0.573757       21.5205      0.146593      -3.27681    -0.0130280      0.482624      0.665012      0.777235      0.838378      0.884710      0.884401
  47   6 2249.9502    1.1779  1.1197 10.6273  0.0000  0.0169   0.0157   0.0438    0.0866   0.0000   440.7355    -0.0407420       22.2403      0.452989      -3.59934     -0.185908      0.588379      0.802618      0.879602      0.990654       1.02853       1.02489
  47   7 2439.9922    1.7123  1.2088 11.5729  0.0000  0.0174   0.0223   0.0482    0.0765   0.0000   441.8144       1.50940       19.5267      0.868246      -1.74528      -1.15225      0.587053      0.785571      0.873270       1.00008       1.00501       1.04614
  47   8 2624.9287    2.4012  1.2808 12.0264  0.0000  0.0178   0.0299   0.0481    0.0868   0.0000   441.5487       2.40702       21.5987      0.911512      -3.23901     -0.815791      0.632091      0.857414      0.951029       1.06393       1.06615       1.10727
  47   9 2808.0401    3.2724  1.1420 12.7004  0.0000  0.0163   0.0422   0.0436    0.0875   0.0000   442.7338       1.71662       21.6840    -0.0655905      -1.16947     -0.850038      0.576338      0.757470      0.870087      0.916307      0.962667      0.981823
  47  10 2988.5585    4.1533  1.1701 13.0531  0.0000  0.0163   0.0520   0.0438    0.0962   0.0000   441.0809       2.62689       19.6338    -0.0779118      -3.20864      -3.02925      0.577065      0.767180      0.832092      0.912971      0.962266      0.972058
  47  11 3165.9320    4.2527  1.4127 13.1348 -0.0011  0.0181   0.0489   0.0492    0.0736   0.0000   441.7886       3.26485       20.3637       1.78150      -2.41421      -1.52971      0.643937      0.848478      0.951810       1.01658       1.10014       1.09773
  47  12 3341.1560    3.7317  2.0370 12.8134 -0.0001  0.0227   0.0356   0.0592    0.0529   0.0000   441.0861       2.97355       17.5222       4.06766     -0.882165      0.622451      0.778922       1.03807       1.16737       1.29473       1.32236       1.33757
  47  13 3514.6699    2.9623  3.2369 12.2407  0.0000  0.0302   0.0226   0.0790    0.0379   0.0000   441.2967       6.89201       18.7767       4.77280      -3.23672       1.10167       1.02909       1.42316       1.53866       1.71984       1.79713       1.81266
  47  14 3686.2704    2.3451  5.5580 11.5549  0.0000  0.0424   0.0139   0.1170    0.0314   0.0000   442.4062       6.43072       20.2008       3.10501       1.26444     -0.591934       1.45746       1.94948       2.16168       2.38980       2.48914       2.56681
  47  15 3855.6050    1.8726  7.9675 11.2430  0.0000  0.0592   0.0095   0.1608    0.0284   0.0000   439.4183      -1.23905       20.2117       4.16861      -5.32260       2.27391       2.00078       2.65949       3.01924       3.22435       3.39488       3.43101
  47  16 4022.3979    1.5015 10.7549 11.0377  0.0000  0.0812   0.0069   0.2201    0.0257   0.0000   437.2256       6.60773       9.45263       6.33201       1.74821      -12.4988       2.75553       3.61073       4.15180       4.49016       4.62520       4.74108
  48   2 1386.9150    0.1400  0.1369 10.0897  0.0000  0.0094   0.0067   0.0223    0.0189   0.0000   442.3203     -0.472947       21.8556      0.212410      -4.16679      0.215880      0.279206      0.395415      0.432729      0.519168      0.482239      0.529917
  48   3 1636.8846    0.2724  0.2593 10.0753  0.0000  0.0092   0.0076   0.0223    0.0226   0.0000   441.8558     -0.648307       21.1633     -0.125641      -3.10562     -0.484598      0.317720      0.442676      0.472389      0.544527      0.545599      0.532359
  48   4 1856.5312    0.5147  0.5022 10.0645  0.0000  0.0113   0.0097   0.0282    0.0371   0.0000   441.6151      0.469780       21.4758      -1.17795      -3.13128      0.828496      0.392445      0.520997      0.565471      0.645779      0.677621      0.707848
  48   5 2065.2317    0.7803  0.8655 10.2725  0.0000  0.0150   0.0115   0.0383    0.0572   0.0000   441.3013      0.226688       22.4254     -0.331713      -2.94767      0.188496      0.492478      0.682014      0.743959      0.867266      0.872303      0.923409
  48   6 2265.7583    1.2383  1.0253 10.8634  0.0000  0.0155   0.0166   0.0411    0.0732   0.0000   440.8139     -0.614756       21.6538      0.723992      -1.44050     -0.112427      0.535418      0.680364      0.782263      0.884076      0.932469      0.926195
  48   7 2456.5338    1.7756  1.3250 11.4616  0.0002  0.0180   0.0216   0.0487    0.0731   0.0000   441.3936       1.19704       21.4782      0.343929      -2.47185       1.45102      0.595014      0.799989      0.892001      0.974263       1.01628       1.03828
  48   8 2642.4242    2.4790  1.2350 12.2210  0.0000  0.0172   0.0313   0.0462    0.0778   0.0000   442.6105      0.973768       21.7586     0.0958146      -2.82819    -0.0247825      0.595919      0.799235      0.875414      0.977749      0.983345       1.02710
  48   9 2826.4935    3.4199  1.1210 12.8043  0.0000  0.0160   0.0438   0.0419    0.0856   0.0000   441.2981       1.86927       20.5928       1.36400      -1.33442      0.999496      0.560380      0.734307      0.806013      0.901339      0.942733      0.971582
  48  10 3007.7551    4.1336  1.1795 13.2072  0.0000  0.0167   0.0520   0.0431    0.0912   0.0000   441.1607       3.87874       22.1158       1.17276      -1.71892     -0.651126      0.568952      0.769612      0.837803      0.963359      0.980670      0.985429
  48  11 3185.8873    4.2339  1.4527 13.2882  0.0000  0.0185   0.0479   0.0500    0.0663   0.0000   441.1864       2.04042       22.2005       1.10073      -2.20363     -0.916432      0.621010      0.837264      0.912991       1.01044       1.05129       1.10068
  48  12 3361.9348    3.5932  2.2106 12.7526  0.0000  0.0235   0.0326   0.0629    0.0467   0.0000   441.3732       4.74415       19.2671      0.265763      -1.69722      -1.44293      0.767174       1.06714       1.15577       1.29838       1.31623       1.35800
  48  13 3536.4234    2.9054  3.5785 12.0488  0.0000  0.0316   0.0206   0.0818    0.0375   0.0000   441.6538       3.78172       20.2123      0.978984      -3.46668     -0.327018       1.04608       1.40251       1.52304       1.71212       1.76469       1.81886
  48  14 3708.9805    2.2535  5.7710 11.5774 -0.0001  0.0437   0.0131   0.1216    0.0300   0.0000   441.2820       8.09475       20.0557       1.44791      -4.26293      -4.63219       1.49300       2.01145       2.26275       2.47859       2.62223       2.62750
  48  15 3879.3531    1.8219  8.3632 11.2376 -0.0008  0.0626   0.0089   0.1695    0.0280   0.0000   438.7631       6.78875       17.0451       3.81785      -7.56102       1.37330       2.09493       2.82546       3.13551       3.46546       3.60083       3.72756
  48  16 4047.3514    1.4723 11.3138 10.9997  0.0000  0.0860   0.0065   0.2289    0.0255   0.0000   443.6224      -3.17415       23.5768       1.20287      -5.51572      0.610841       2.79741       3.86609       4.28592       4.71062       4.91562       5.03037
  49   1 1101.2552    0.0413  0.0168 10.2852  0.0000  0.0201   0.0081   0.0114    0.0168   0.0000   440.8335      -2.75322       20.9398      -2.05367     -0.992813      -3.11078      0.481673      0.927612      0.915497      0.830498       1.03560       1.19410
  49   2 1398.5195    0.1346  0.1318 10.1006  0.0000  0.0104   0.0064   0.0213    0.0185   0.0000   442.3956     -0.218163       21.0755     0.0546587      -2.69973      -1.12704      0.374337      0.545037      0.578003      0.585128      0.652089      0.822438
  49   3 1649.3453    0.2889  0.2966 10.0822  0.0000  0.0097   0.0075   0.0251    0.0235   0.0000   442.5643     -0.587056       21.2839     -0.106751      -2.54314     -0.690652      0.319368      0.433280      0.473171      0.499406      0.517124      0.563531
  49   4 1869.9900    0.5286  0.5212 10.1659  0.0000  0.0112   0.0099   0.0306    0.0366   0.0000   442.0482    -0.0700027       21.1884      0.878484      -3.00238     -0.353774      0.376923      0.493098      0.556839      0.605629      0.621348      0.629133
  49   5 2080.0504    0.8249  0.7678 10.5244  0.0000  0.0135   0.0128   0.0357    0.0503   0.0000   443.0379     -0.702982       22.2183      0.175545      -2.32980      0.664017      0.445622      0.596195      0.638991      0.707645      0.724951      0.753081
  49   6 2281.3354    1.2512  1.1068 10.7950  0.0000  0.0161   0.0162   0.0434    0.0782   0.0000   442.2596      0.222886       22.4023      0.115324      -3.65116      0.348479      0.527630      0.681015      0.756795      0.854003      0.899023      0.901624
  49   7 2472.8281    1.8224  1.2787 11.6058  0.0000  0.0175   0.0225   0.0480    0.0773   0.0000   441.6505       1.06485       22.0692     -0.408206     -0.747738       1.28879      0.605432      0.789577      0.895756       1.00050       1.02801       1.07110
  49   8 2659.8244    2.5746  1.2951 12.0891 -0.0025  0.0170   0.0305   0.0466    0.0870   0.0000   441.5797      0.572423       21.6404       1.46252      -3.49577     -0.890072      0.543606      0.747173      0.817334      0.913535      0.957085      0.964639
  49   9 2844.8524    3.4584  1.1501 12.8365  0.0000  0.0163   0.0435   0.0425    0.0880   0.0000   441.2788       3.43412       20.5851      0.878919      -1.11369      0.124542      0.571533      0.758180      0.814423      0.895169      0.950836      0.952948
  49  10 3026.8120    4.2598  1.2129 13.0272 -0.0021  0.0163   0.0512   0.0441    0.0943   0.0000   440.5326       2.87782       20.2891       3.16265      -2.75131     -0.807580      0.546071      0.728735      0.796626      0.863738      0.917861      0.940840
  49  11 3205.7335    4.2130  1.4776 13.1622 -0.0001  0.0189   0.0467   0.0486    0.0720   0.0000   442.8624       3.23024       17.9867       1.42246     -0.900633      0.356472      0.627705      0.826906      0.922361      0.999845       1.05010       1.10316
  49  12 3382.5291    3.5287  2.3336 12.6866  0.0000  0.0242   0.0309   0.0629    0.0462   0.0000   442.6306       5.87415       18.9222       2.27938      -2.24296     -0.692497      0.802880       1.07052       1.16411       1.31847       1.37998       1.40357
  49  13 3557.8834    2.8263  3.8277 11.9469  0.0000  0.0324   0.0191   0.0844    0.0363   0.0000   440.2511       5.95913       20.5065      0.121916      -1.43714     0.0550999       1.06329       1.43424       1.57034       1.73610       1.80201       1.87716
  49  14 3731.3538    2.2388  6.1923 11.4923  0.0002  0.0459   0.0122   0.1248    0.0299   0.0000   441.3483       8.21062       16.5305       1.44581      0.173277      -1.47810       1.50271       2.05919       2.28157       2.49246       2.61312       2.67822
  49  15 3902.7423    1.7640  8.9921 11.2408  0.0000  0.0671   0.0082   0.1803    0.0274   0.0000   438.8724       4.23459       19.6279       1.57141      -9.88117      -6.48044       2.17576       2.94794       3.29802       3.60980       3.75522       3.81574
  50   2 1409.9746    0.1368  0.1415 10.0866  0.0000  0.0101   0.0064   0.0190    0.0186   0.0000   442.2739     -0.888616       20.9886      0.588103      -2.84477      -1.22536      0.336775      0.459833      0.523640      0.569305      0.657624      0.806867
  50   3 1661.6198    0.2941  0.3052 10.0443  0.0000  0.0096   0.0074   0.0246    0.0239   0.0000   441.5127     -0.528317       21.8696      0.604843      -3.32683     0.0583614      0.327640      0.386559      0.433706      0.517047      0.577886      0.533030
  50   4 1883.2894    0.5555  0.5422 10.1328  0.0000  0.0118   0.0099   0.0283    0.0381   0.0000   441.2025     -0.386239       22.6966      0.627206      -3.07699      0.157761      0.389259      0.514178      0.581154      0.629459      0.667848      0.699190
  50   5 2094.6927    0.8359  0.8991 10.3416  0.0002  0.0148   0.0118   0.0380    0.0574   0.0000   441.3320     -0.351704       22.7151       1.99706      -3.50706     -0.302154      0.473692      0.622493      0.698764      0.800247      0.855128      0.847876
  50   6 2296.7372    1.2796  1.1134 11.0296  0.0000  0.0168   0.0167   0.0432    0.0720   0.0000   441.6818      0.256213       20.9539      0.828216      -2.33416      -1.59774      0.523238      0.705166      0.802308      0.868243      0.875788      0.919079
  50   7 2489.0349    1.8804  1.3589 11.5502  0.0000  0.0180   0.0219   0.0476    0.0709   0.0000   441.6731      0.554898       22.7830       1.81693      -3.11205      0.820995      0.584716      0.756589      0.849941      0.960361      0.995794       1.02405
  50   8 2677.0563    2.6502  1.3492 12.1739  0.0000  0.0174   0.0307   0.0471    0.0768   0.0000   441.6363       3.29940       22.0494       1.17129      -2.91908     -0.805094      0.564162      0.736326      0.817825      0.938132      0.926038      0.938081
  50   9 2863.0185    3.5020  1.1906 12.7781  0.0000  0.0161   0.0429   0.0437    0.0930   0.0000   441.9247       3.20494       20.5409      0.619280      -2.06120     -0.421010      0.536238      0.705262      0.778191      0.858701      0.893429      0.902760
  50  10 3045.7127    4.2500  1.1685 13.1913  0.0000  0.0159   0.0524   0.0429    0.0927   0.0000   440.9115       3.18114       21.6185      0.971411      -2.36594     -0.344675      0.534111      0.690507      0.767794      0.846870      0.861714      0.892597
  50  11 3225.3401    4.1937  1.6437 12.9681  0.0003  0.0190   0.0424   0.0505    0.0630   0.0000   442.3642       3.63115       20.6362      0.520029      -3.01323     -0.149236      0.625281      0.841345      0.937727       1.03603       1.06476       1.08095
  50  12 3403.0035    3.4427  2.5545 12.5747 -0.0000  0.0251   0.0283   0.0662    0.0425   0.0000   441.3592       4.78661       21.8202       2.47019      -2.19984     -0.498355      0.792690       1.09903       1.18616       1.32220       1.40818       1.45710
  50  13 3579.1249    2.7326  4.2796 11.8546  0.0000  0.0343   0.0174   0.0919    0.0342   0.0000   442.1051       4.70392       20.4511       5.41944      -4.34713      0.412076       1.09239       1.48751       1.66101       1.81314       1.88147       1.92040
  50  14 3753.5310    2.1322  6.3427 11.5516 -0.0002  0.0480   0.0117   0.1302    0.0290   0.0000   441.5838       2.47993       20.9282       1.34205      -7.97834      -1.64330       1.52406       2.08049       2.32490       2.57929       2.69070       2.73775
  50  15 3925.9174    1.6992  9.3686 11.2916 -0.0019  0.0701   0.0078   0.1920    0.0261   0.0000   443.8410     0.0390186       16.5502       5.62497      -2.01860       1.58145       2.21623       2.98532       3.34840       3.65040       3.89940       3.91103
  51   1 1120.2165    0.0640  0.0511 10.2206  0.0000  0.0133   0.0071   0.0207    0.0168   0.0000   440.8257     -0.673671       21.0580      0.119414      -2.78178      0.279286      0.403180      0.567869      0.558277      0.777883      0.611377      0.677465
  51   2 1421.2722    0.1440  0.1295 10.0854 -0.0038  0.0083   0.0065   0.0209    0.0182   0.0000   442.1293     -0.592793       21.8583      0.119934      -3.35652     -0.286263      0.293394      0.374812      0.409535      0.417658      0.515324      0.530299
  51   3 1673.7320    0.3134  0.3413 10.0166  0.0000  0.0106   0.0074   0.0245    0.0247   0.0000   442.3775     -0.306940       22.5332     -0.422753      -1.77903      -1.01801      0.316789      0.438942      0.497216      0.548093      0.543961      0.578632
  51   4 1896.4383    0.5446  0.5971 10.2139  0.0000  0.0125   0.0096   0.0324    0.0373   0.0000   440.7527     -0.730795       22.6203       1.20949      -2.89762     -0.345095      0.419559      0.525632      0.578294      0.649528      0.716947      0.735849
  51   5 2109.1494    0.8738  0.8752 10.3903  0.0000  0.0144   0.0123   0.0362    0.0583   0.0000   442.3647     -0.251707       22.4202       1.14237      -3.70258      0.682816      0.451520      0.618968      0.698370      0.768062      0.810748      0.819212
  51   6 2312.0197    1.3376  1.1172 10.9961  0.0000  0.0160   0.0171   0.0426    0.0755   0.0000   442.3200     -0.209481       22.2416     -0.134868      -3.66527      -1.79557      0.525391      0.699647      0.778606      0.861874      0.869222      0.913629
  51   7 2505.0751    1.9360  1.3685 11.5851  0.0000  0.0179   0.0223   0.0485    0.0701   0.0000   441.3904      0.635824       22.0770      0.661811      -4.05894     -0.307478      0.574564      0.786809      0.830702      0.929964      0.967324       1.00881
  51   8 2694.1769    2.7890  1.2323 12.2374  0.0000  0.0164   0.0333   0.0433    0.0846   0.0000   440.9258       1.66503       22.6286       1.97110      -2.28093      0.224341      0.541825      0.726971      0.824701      0.903600      0.930363      0.943423
  51   9 2881.0349    3.6497  1.1388 12.7703  0.0000  0.0159   0.0445   0.0400    0.0940   0.0000   442.2710       2.53397       22.6353       1.38723      -2.30270      -1.02865      0.508998      0.671386      0.759442      0.825851      0.855304      0.905328
  51  10 3064.4349    4.2815  1.2201 13.4122  0.0000  0.0167   0.0525   0.0442    0.0827   0.0000   442.3547       4.69071       22.1373      0.862584      -2.18496     -0.822536      0.526281      0.701673      0.780594      0.855854      0.865036      0.905575
  51  11 3244.7674    4.0473  1.6582 13.3163  0.0000  0.0197   0.0430   0.0539    0.0543   0.0000   442.9452       4.12038       20.0292       1.62140     -0.435471     -0.769749      0.621508      0.862964      0.934255       1.05644       1.08676       1.10536
  51  12 3423.2265    3.4011  2.7809 12.3665 -0.0000  0.0254   0.0262   0.0686    0.0420   0.0000   441.9964       2.76506       20.8385       3.17300      -4.98135      -1.98095      0.805009       1.07293       1.20961       1.33619       1.38384       1.39793
  51  13 3600.1622    2.6290  4.3783 11.9871  0.0000  0.0356   0.0167   0.0941    0.0309   0.0000   442.7253       6.07909       18.2861       4.57896     -0.373254       1.92670       1.11306       1.49718       1.66359       1.82013       1.92061       1.94664
  51  14 3775.4744    2.0863  7.1230 11.5096  0.0000  0.0529   0.0108   0.1435    0.0290   0.0000   443.3929       5.57266       23.0019     -0.945181     -0.511107       7.13548       1.67233       2.22484       2.48399       2.76477       2.84129       2.92411
  51  15 3948.8106    1.6918  9.9033 11.2037  0.0013  0.0725   0.0074   0.1991    0.0264   0.0000   443.6980       8.57170       16.3954       6.55049      -3.55235      -1.06753       2.24990       3.01559       3.41747       3.70162       3.91724       4.02609
  52   1 1129.5141    0.0740  0.0587 10.2807  0.0000  0.0162   0.0077   0.0196    0.0168   0.0000   440.2285      0.407859       21.9679   -0.00735518      -3.83126    -0.0712205      0.507739      0.775084      0.808622      0.813480      0.962731      0.982840
  52   2 1432.4499    0.1540  0.1528 10.0650  0.0000  0.0084   0.0064   0.0241    0.0186   0.0000   441.8226     0.0614249       22.2798      0.372731      -3.30683   -0.00601628      0.231500      0.310217      0.388898      0.410905      0.474300      0.435085
  52   3 1685.6785    0.3398  0.3197 10.0845  0.0000  0.0095   0.0079   0.0220    0.0244   0.0000   442.3136     0.0806800       21.8784      0.512287      -2.34730     -0.115103      0.299699      0.412319      0.461032      0.509259      0.506950      0.575911
  52   4 1909.5138    0.5882  0.6011 10.1585  0.0000  0.0120   0.0098   0.0304    0.0406   0.0000   442.0602     -0.162293       21.9991      -1.03405      -3.09435      0.172877      0.376132      0.479268      0.553779      0.598535      0.632309      0.630779
  52   5 2123.4999    0.9194  0.8390 10.5709  0.0000  0.0140   0.0132   0.0354    0.0562   0.0000   442.7301      0.516309       21.6427    -0.0220523      -2.64248     -0.139338      0.427244      0.554233      0.602345      0.675404      0.724911      0.742775
  52   6 2327.0779    1.4104  1.2190 10.9894  0.0000  0.0170   0.0174   0.0438    0.0859   0.0000   442.2356      0.335437       21.5588       1.81446      -3.12083       1.16680      0.539519      0.717197      0.824521      0.891847      0.919362      0.965670
  52   7 2521.0029    2.0213  1.3417 11.6824 -0.0018  0.0172   0.0231   0.0473    0.0685   0.0000   440.2185       1.23369       20.4848      0.234023      -3.97824      0.912845      0.541635      0.739559      0.833077      0.903354      0.951326      0.980438
  52   8 2711.1239    2.7226  1.3138 12.4056  0.0000  0.0173   0.0317   0.0457    0.0708   0.0000   440.9601       2.53031       22.6972      0.651938      -3.15658     -0.652303      0.526379      0.712946      0.762766      0.904574      0.902099      0.930468
  52   9 2898.8494    3.7298  1.1385 13.0472  0.0000  0.0153   0.0456   0.0423    0.0796   0.0000   440.9829       2.99052       21.6596      0.147333      -3.53943       1.68926      0.490668      0.623838      0.700957      0.784355      0.794660      0.838159
  52  10 3082.9826    4.3973  1.3489 12.9895 -0.0024  0.0167   0.0478   0.0433    0.0834   0.0000   441.8114       2.69486       19.9652       1.91094      -3.66119    -0.0837648      0.532434      0.718710      0.791255      0.873200      0.887535      0.913853
  52  11 3264.0952    4.0012  1.7278 13.0602 -0.0000  0.0199   0.0400   0.0516    0.0600   0.0000   441.4150       2.80047       21.4197       1.42215      -3.64988      -2.43884      0.634320      0.856691      0.942483       1.04522       1.07350       1.10776
  52  12 3443.3389    3.2687  2.8045 12.5071  0.0000  0.0261   0.0253   0.0696    0.0398   0.0000   441.6894       3.50219       21.5560       1.17492      -3.88538      0.561190      0.803005       1.09399       1.21877       1.34585       1.38842       1.44941
  52  13 3621.1004    2.5946  4.6350 11.7894  0.0000  0.0359   0.0155   0.0953    0.0327   0.0000   443.0119       5.09018       21.7022       4.82259      -1.62855     -0.377215       1.10879       1.46986       1.65085       1.82526       1.89069       1.91817
  52  14 3797.0822    2.0371  7.4118 11.5247  0.0007  0.0545   0.0101   0.1493    0.0285   0.0000   441.5331       4.32464       19.0972       5.90577      0.865385      -5.58546       1.69510       2.26341       2.53414       2.78157       2.93092       2.99900
  52  15 3971.1195    1.6307 10.5501 11.2195 -0.0004  0.0786   0.0069   0.2084    0.0254   0.0000   438.9359       7.46212       21.0214       12.3040      -5.10524      -7.03086       2.40400       3.20643       3.63002       3.94082       4.11531       4.23461
  53   1 1138.7747    0.0527  0.0324 10.2205  0.0000  0.0169   0.0080   0.0148    0.0165   0.0000   440.5305      -1.29323       23.0257      -1.21282      -4.29629       3.22525      0.491849      0.666727      0.680728      0.984336      0.808093      0.793779
  53   2 1443.4709    0.1680  0.1742 10.0240  0.0000  0.0082   0.0062   0.0203    0.0187   0.0000   442.1438      0.330003       21.1935      0.525924      -4.01994       1.08196      0.278637      0.352267      0.398318      0.446888      0.418016      0.451550
  53   3 1697.4802    0.3421  0.3311 10.0927  0.0000  0.0094   0.0079   0.0238    0.0245   0.0000   441.9567     -0.357685       22.8721      0.116920      -2.77925     -0.102834      0.280260      0.374841      0.437519      0.478985      0.518136      0.504426
  53   4 1922.5056    0.5863  0.6274 10.1583  0.0000  0.0123   0.0097   0.0309    0.0408   0.0000   441.7260    -0.0465572       20.9169      0.681203      -2.59856     -0.636655      0.378405      0.477032      0.549446      0.617257      0.627946      0.670273
  53   5 2137.7247    0.9071  0.9272 10.4752  0.0000  0.0145   0.0123   0.0382    0.0598   0.0000   441.8752      0.138225       20.3266       1.21499      -4.10275     -0.122660      0.443799      0.605360      0.664838      0.773112      0.796417      0.818940
  53   6 2341.9744    1.4404  1.3126 10.9265  0.0000  0.0175   0.0164   0.0449    0.0734   0.0000   441.7746       1.16468       21.1066      0.481542      -3.00339     -0.447608      0.537663      0.754261      0.830725      0.930496      0.981256      0.980552
  53   7 2536.7710    2.0524  1.3191 11.7773  0.0000  0.0175   0.0236   0.0451    0.0722   0.0000   441.9532      0.305589       20.9993       2.30341      -3.84447      0.547523      0.532677      0.699808      0.761899      0.888129      0.905073      0.940729
  53   8 2727.9688    2.9279  1.2440 12.4107  0.0000  0.0162   0.0345   0.0432    0.0831   0.0000   442.2002       2.73445       22.0855       1.32047      -2.28197      0.539795      0.508529      0.678297      0.761565      0.868067      0.909385      0.929604
  53   9 2916.5471    3.8636  1.1056 13.0704  0.0000  0.0149   0.0471   0.0399    0.0803   0.0000   441.8902       2.18751       21.7902      0.602814      -2.59643      -1.26338      0.468089      0.621524      0.688176      0.759134      0.791030      0.810609
  53  10 3101.4029    4.2374  1.3450 13.4490  0.0000  0.0173   0.0490   0.0472    0.0705   0.0000   442.0994       3.64304       21.5989       1.06253      -3.61285      0.693787      0.527037      0.726303      0.784706      0.880999      0.903588      0.938555
  53  11 3283.2469    3.9703  1.6997 13.2750  0.0000  0.0198   0.0405   0.0525    0.0533   0.0000   441.6326       4.71006       19.8628      0.359605      -2.40825      -1.21920      0.605006      0.811567      0.903793       1.03510       1.05592       1.05078
  53  12 3463.2753    3.1589  2.9318 12.5363 -0.0003  0.0269   0.0239   0.0716    0.0363   0.0000   440.1439       5.20267       18.9981       1.20704      -1.50146      -1.76592      0.807729       1.07395       1.21062       1.33972       1.39758       1.43705
  53  13 3641.8028    2.5187  5.2631 11.7217 -0.0000  0.0389   0.0141   0.1053    0.0310   0.0000   439.9211       3.32756       19.5102       4.96189      -3.11727      -5.22787       1.19022       1.57766       1.78148       1.95054       2.07295       2.12940
  53  14 3818.5681    1.9654  7.5600 11.5098 -0.0020  0.0559   0.0096   0.1554    0.0282   0.0000   444.9436       6.19804       20.1573     -0.526653       1.55466      -4.35039       1.66252       2.25363       2.51340       2.77757       2.94544       2.98890
  53  15 3993.6248    1.5620 10.4166 11.2448 -0.0005  0.0795   0.0068   0.2097    0.0250   0.0000   440.9470       4.52723       24.2515      0.607750      -7.57529       6.30803       2.40814       3.19384       3.57952       3.93623       4.17456       4.30153
  54   1 1147.8602    0.0563  0.0333 10.2677  0.0000  0.0112   0.0073   0.0156    0.0163   0.0000   440.5882     -0.162830       20.6675     -0.720875      -3.36049     -0.816237      0.398954      0.517137      0.593147      0.627865      0.625085      0.710141
  54   2 1454.3824    0.1675  0.1567 10.0567  0.0000  0.0077   0.0063   0.0190    0.0184   0.0000   441.9350     -0.221278       21.8363     0.0495096      -3.41315      0.424403      0.269974      0.334542      0.392687      0.449360      0.444291      0.495366
  54   3 1709.1291    0.3557  0.3768 10.0531  0.0000  0.0105   0.0076   0.0240    0.0256   0.0000   441.5752     -0.655673       22.4570      0.149879      -3.76131      -1.42951      0.298669      0.393203      0.464034      0.497766      0.533507      0.571163
  54   4 1935.3021    0.6108  0.6859 10.1640  0.0000  0.0126   0.0096   0.0329    0.0419   0.0000   441.5232     -0.178484       21.2567     -0.168277      -3.70605     -0.772080      0.372132      0.497466      0.553438      0.610272      0.640191      0.670549
  54   5 2151.7594    0.9512  0.9975 10.5039  0.0000  0.0152   0.0125   0.0385    0.0616   0.0000   441.8927      0.621006       20.9512      -1.07855      -2.96763      0.142731      0.449301      0.616967      0.663942      0.756851      0.793089      0.804043
  54   6 2356.7639    1.4887  1.3093 11.0384  0.0000  0.0168   0.0170   0.0456    0.0699   0.0000   442.4058      0.545525       22.2940      0.453804      -2.55363      -1.09905      0.503872      0.662614      0.725999      0.822723      0.880646      0.898062
  54   7 2552.4042    2.1688  1.2623 11.8585  0.0000  0.0164   0.0254   0.0444    0.0786   0.0000   441.2656       1.52205       21.7489       1.08090      -3.02257     -0.659080      0.511012      0.678645      0.752321      0.842207      0.871644      0.906110
  54   8 2744.6775    2.9987  1.2917 12.3366  0.0000  0.0164   0.0339   0.0428    0.0810   0.0000   442.1207       3.06061       21.3277       1.44787      -4.12119    -0.0676647      0.502306      0.679407      0.750122      0.832526      0.867524      0.903280
  54   9 2934.0909    3.8462  1.2226 12.7576  0.0000  0.0156   0.0439   0.0412    0.0947   0.0000   442.6319       2.95546       20.9712       1.12168      -3.32022      -1.08988      0.489181      0.638725      0.723427      0.792532      0.830247      0.846121
  54  10 3119.6572    4.4601  1.3747 12.9460  0.0000  0.0160   0.0476   0.0446    0.0840   0.0000   442.1728       3.03263       22.2298      0.293383      -2.51752     -0.354737      0.495285      0.653767      0.720725      0.819013      0.841094      0.883214
  54  11 3302.2827    3.9436  1.9398 12.8921  0.0000  0.0204   0.0357   0.0537    0.0510   0.0000   441.3995       4.45924       21.7429       1.01324     -0.673817      -2.49892      0.606023      0.818331      0.893183      0.981790       1.05019       1.07907
  54  12 3483.0352    3.1163  3.3118 12.2950  0.0002  0.0278   0.0217   0.0758    0.0358   0.0000   442.1646       3.91273       21.9483       3.83387      -4.67284      0.477411      0.842138       1.11949       1.25947       1.38753       1.48537       1.51763
  54  13 3662.2822    2.4557  5.2953 11.7488 -0.0001  0.0398   0.0139   0.1071    0.0313   0.0000   441.0018       5.57985       19.9544       2.57107      -3.15681      -1.49718       1.20061       1.62747       1.79007       2.00004       2.07501       2.14483
  54  14 3839.8642    1.9761  8.4022 11.3664  0.0016  0.0607   0.0087   0.1647    0.0288   0.0000   444.1411       1.54759       20.9872       3.85690      -2.63004       2.97170       1.80706       2.43497       2.73589       2.98190       3.13446       3.23774
  55   1 1156.9241    0.0613  0.0347 10.2621  0.0000  0.0153   0.0081   0.0119    0.0162   0.0000   440.3960      0.186159       22.8296      -2.01832      -2.95328       1.05918      0.375656      0.652467      0.546255      0.759720      0.692779      0.750523
  55   2 1465.1521    0.1703  0.1506 10.0591  0.0000  0.0084   0.0064   0.0170    0.0183   0.0000   442.5704     -0.867707       22.1268      0.208170      -3.74501      0.833451      0.292929      0.385664      0.387306      0.395649      0.433689      0.453341
  55   3 1720.6322    0.3578  0.3711 10.1245  0.0000  0.0100   0.0077   0.0242    0.0253   0.0000   442.3666     -0.766562       22.0566     -0.830894      -3.88960      0.526244      0.298705      0.409822      0.468657      0.494150      0.511987      0.541058
  55   4 1948.0312    0.6375  0.6661 10.1713  0.0000  0.0126   0.0099   0.0307    0.0436   0.0000   442.3734      0.422789       21.4998     -0.374229      -4.00651     -0.218405      0.365900      0.500708      0.574638      0.613698      0.665741      0.681152
  55   5 2165.6374    1.0322  1.0276 10.2906  0.0000  0.0144   0.0128   0.0382    0.0754   0.0000   442.1390      0.336212       22.5869     -0.305184      -2.78008     0.0133011      0.431592      0.568431      0.650957      0.721833      0.741771      0.772005
  55   6 2371.3650    1.5204  1.2458 11.2354  0.0000  0.0168   0.0180   0.0438    0.0725   0.0000   442.4970      0.486137       20.8971      0.868823      -2.81304     -0.569741      0.493702      0.668029      0.739448      0.837016      0.860241      0.866822
  55   7 2567.9131    2.2201  1.3435 11.8242  0.0000  0.0168   0.0247   0.0452    0.0724   0.0000   440.8943       2.35787       21.6859      0.528859      -1.66000      -2.01052      0.486347      0.667490      0.747124      0.828296      0.866816      0.876565
  55   8 2761.2418    3.0676  1.3359 12.3344  0.0000  0.0163   0.0335   0.0443    0.0798   0.0000   442.0583       2.12918       21.5218       2.32957      -2.36219      0.703030      0.487206      0.661154      0.719484      0.796324      0.842198      0.871875
  55   9 2951.4387    3.9488  1.2298 12.9921  0.0022  0.0153   0.0454   0.0433    0.0913   0.0000   441.2134       2.25624       20.7120      0.656948      -4.70575     -0.459740      0.460381      0.610356      0.683657      0.753382      0.778001      0.794131
  55  10 3137.7540    4.3356  1.3707 13.2505  0.0000  0.0166   0.0474   0.0447    0.0724   0.0000   442.1556       2.98819       21.7198       2.16280      -3.48494     -0.582592      0.510607      0.662328      0.753896      0.797971      0.856279      0.878386
  55  11 3321.1352    3.8153  2.0691 13.0083  0.0000  0.0214   0.0338   0.0562    0.0448   0.0000   440.2344       3.21410       21.8460      0.310071      -4.47072      -3.00619      0.627370      0.832780      0.932916       1.05301       1.08321       1.12548
  55  12 3502.7643    3.0136  3.2585 12.4573  0.0000  0.0281   0.0215   0.0774    0.0334   0.0000   441.6432       4.01339       21.3253       3.01539      -1.17761      0.711207      0.828088       1.13121       1.25392       1.38336       1.47569       1.49456
  55  13 3682.6315    2.3765  5.7823 11.7178  0.0003  0.0423   0.0128   0.1138    0.0304   0.0000   442.5034       3.62143       21.6561       2.30878      -2.43852      -6.75073       1.27010       1.68279       1.89952       2.10845       2.17892       2.25611
  55  14 3860.8896    1.9059  8.6589 11.3945 -0.0004  0.0615   0.0083   0.1705    0.0278   0.0000   441.9017       3.51826       21.3185       6.24113      0.614895       6.03405       1.79219       2.37955       2.71135       2.93706       3.08708       3.18319
  56   1 1165.8775    0.0644  0.0564 10.2363  0.0000  0.0160   0.0074   0.0249    0.0163   0.0000   440.8588      0.500047       22.4526       1.02448      -3.88086       1.27232      0.739087      0.784643       1.17453      0.885305      0.874052      0.688728
  56   2 1475.7872    0.1757  0.1640 10.0905  0.0000  0.0085   0.0063   0.0192    0.0183   0.0000   442.0080      0.141583       22.2781      0.205284      -2.94172     -0.195591      0.214434      0.316797      0.334038      0.376461      0.414900      0.394067
  56   3 1731.9704    0.3784  0.3790 10.1253  0.0000  0.0093   0.0079   0.0258    0.0260   0.0000   442.2379      0.515881       21.6299      0.464565      -3.11643      0.515883      0.279103      0.354516      0.400903      0.472076      0.507771      0.510118
  56   4 1960.6778    0.6588  0.7077 10.2173  0.0000  0.0125   0.0099   0.0322    0.0451   0.0000   441.9041   -0.00824823       22.1310    -0.0181245      -2.68321    -0.0351380      0.371824      0.504490      0.568086      0.638826      0.685319      0.743581
  56   5 2179.4059    1.0368  1.0378 10.6145  0.0000  0.0151   0.0131   0.0394    0.0674   0.0000   441.2653      0.204359       23.0670      0.721680      -2.96211       1.58841      0.448508      0.601753      0.655555      0.717156      0.794832      0.788489
  56   6 2385.8159    1.5817  1.3151 11.2440  0.0000  0.0168   0.0179   0.0457    0.0694   0.0000   441.4571      0.532012       22.1764      0.867687      -3.45526     -0.708250      0.478897      0.646720      0.704073      0.789739      0.812405      0.827760
  56   7 2583.3246    2.3276  1.3775 11.7460  0.0000  0.0167   0.0249   0.0442    0.0773   0.0000   442.6003      0.640546       21.5355      0.617747      -2.65503     -0.325607      0.493912      0.657230      0.729815      0.801220      0.847967      0.873904
  56   8 2777.6886    3.1437  1.2268 12.5408  0.0000  0.0157   0.0360   0.0414    0.0830   0.0000   441.8275       2.32032       22.4548       1.06564      -3.08298     -0.421459      0.469665      0.618781      0.682908      0.786092      0.797853      0.825895
  56   9 2968.7387    3.9873  1.2707 13.1845  0.0000  0.0160   0.0454   0.0432    0.0774   0.0000   440.6622       3.28779       22.1987       1.92951      -2.57927      0.590543      0.469207      0.626976      0.715073      0.781988      0.823197      0.861899
  56  10 3155.7095    4.2394  1.4247 13.4543 -0.0001  0.0170   0.0458   0.0466    0.0616   0.0000   441.1097       3.84054       21.0454       2.03678      -1.80022     -0.996766      0.509675      0.664415      0.730405      0.803795      0.828217      0.879679
  56  11 3339.8761    3.7760  2.2305 12.7509  0.0000  0.0217   0.0313   0.0576    0.0479   0.0000   441.3346       4.07317       20.3785       1.71086      -2.59518      -2.96561      0.626319      0.839092      0.934820       1.01736       1.07945       1.11504
  56  12 3522.2270    2.9680  3.7454 12.2822  0.0000  0.0299   0.0193   0.0820    0.0321   0.0000   440.9575       3.83428       20.4991       3.13004      -3.78006      -2.09024      0.865637       1.15310       1.29128       1.42954       1.50536       1.53952
  56  13 3702.9620    2.3038  6.1004 11.7433  0.0006  0.0443   0.0118   0.1216    0.0288   0.0000   441.3741       3.72667       19.4320       2.56658      -1.45749      0.582680       1.26205       1.71425       1.91152       2.11825       2.19784       2.32256
  56  14 3881.9783    1.8129  8.8510 11.4583  0.0001  0.0659   0.0080   0.1768    0.0270   0.0000   443.9192       3.63834       16.2590       5.78515      -3.34103      -2.15021       1.90693       2.51608       2.87367       3.13859       3.32421       3.40749
  57   1 1174.7535    0.0799  0.0646 10.2112  0.0000  0.0124   0.0070   0.0174    0.0161   0.0000   440.5534     0.0907078       22.6964    -0.0674279      -3.63753     0.0885697      0.312761      0.438215      0.502813      0.554417      0.541560      0.586258
  57   2 1486.3130    0.1822  0.2041 10.0648  0.0000  0.0084   0.0060   0.0235    0.0188   0.0000   442.1228     -0.178542       21.5614      0.397721      -3.12905      0.367584      0.264144      0.342132      0.390172      0.454339      0.502724      0.504812
  57   3 1743.1779    0.3908  0.4631 10.0581  0.0000  0.0106   0.0075   0.0288    0.0279   0.0000   441.8540     -0.383338       21.4872     -0.169032      -4.18434      0.470703      0.294798      0.378477      0.445015      0.506521      0.485547      0.521393
  57   4 1973.1530    0.6860  0.7773 10.1424  0.0000  0.0128   0.0098   0.0352    0.0493   0.0000   442.5986    -0.0297355       21.9620      0.116597      -4.20060     0.0202286      0.362704      0.480373      0.536896      0.614547      0.643817      0.639731
  57   5 2193.0136    1.0881  1.0515 10.5105  0.0000  0.0149   0.0132   0.0372    0.0706   0.0000   442.5981      0.476664       21.3276     -0.340223      -2.59952      0.152674      0.414445      0.555997      0.630894      0.695870      0.721954      0.743215
  57   6 2400.1184    1.6213  1.3498 11.2389  0.0000  0.0170   0.0179   0.0451    0.0709   0.0000   442.2137       1.06300       21.5308       1.19661      -2.80861      0.748664      0.487290      0.660564      0.724529      0.816404      0.841905      0.883706
  57   7 2598.5919    2.3733  1.4052 11.8686 -0.0031  0.0173   0.0250   0.0444    0.0676   0.0000   440.9952      0.351021       22.1190       2.18848      -2.66014     -0.785884      0.484107      0.661263      0.708183      0.815397      0.848218      0.899436
  57   8 2794.0083    3.2596  1.2710 12.5228 -0.0038  0.0160   0.0355   0.0420    0.0752   0.0000   441.5408       2.78515       21.3152       1.13998      -2.65668     -0.898077      0.455735      0.628409      0.677112      0.767729      0.793905      0.799478
  57   9 2985.8458    4.1676  1.1572 13.1100  0.0000  0.0148   0.0481   0.0399    0.0866   0.0000   441.6458       1.52982       21.5318       1.37247      -2.39883    -0.0495799      0.428862      0.571622      0.610648      0.703087      0.747262      0.768403
  57  10 3173.5663    4.3790  1.5273 13.2353  0.0000  0.0170   0.0445   0.0476    0.0628   0.0000   441.9856       3.23658       21.4642       1.79860      -2.75350     -0.848594      0.490304      0.646498      0.728215      0.802929      0.838942      0.872585
  57  11 3358.5292    3.6880  2.3448 12.8266  0.0000  0.0226   0.0298   0.0589    0.0421   0.0000   441.2261       5.71175       21.3015       1.71739      -1.12133      -2.28435      0.653416      0.878404       1.00097       1.10383       1.18153       1.20496
  57  12 3541.5255    2.9184  3.9058 12.1806 -0.0000  0.0309   0.0184   0.0825    0.0323   0.0000   442.3554       6.40484       24.1504       1.43264      -4.09960      -1.36945      0.857887       1.16435       1.30439       1.44968       1.51026       1.56409
  57  13 3722.9509    2.3159  6.6295 11.6067  0.0019  0.0474   0.0111   0.1262    0.0302   0.0000   442.3501       6.74096       19.9610       4.13760      -1.94915      -4.50555       1.31495       1.78757       1.98955       2.21498       2.33009       2.37594
  57  14 3902.6728    1.7856  9.6629 11.4432 -0.0006  0.0704   0.0076   0.1921    0.0258   0.0000   441.6659       6.16078       20.1369       1.82872      0.615886      -1.10658       1.95300       2.63489       2.96537       3.24816       3.35597       3.50394
  58   1 1183.5346    0.0810  0.0604 10.1853  0.0000  0.0104   0.0073   0.0174    0.0160   0.0000   440.6609     -0.470935       21.8114     -0.283444      -3.21600      0.988318      0.284973      0.342760      0.481898      0.511031      0.518647      0.602042
  58   2 1496.7046    0.1980  0.1711 10.0570  0.0000  0.0077   0.0064   0.0168    0.0183   0.0000   441.9913      0.160888       22.2926    -0.0725993      -3.16424     -0.213880      0.204693      0.287558      0.300310      0.345440      0.357354      0.352678
  58   3 1754.2840    0.4039  0.4403 10.0963  0.0000  0.0102   0.0078   0.0265    0.0274   0.0000   442.5722     0.0280626       21.7428     -0.308066      -3.50611      -1.50383      0.304527      0.399705      0.466913      0.480275      0.517618      0.535673
  58   4 1985.5330    0.6780  0.8031 10.1684  0.0000  0.0131   0.0095   0.0346    0.0472   0.0000   441.7157      0.191204       21.6715      0.491869      -3.59826      0.760903      0.365786      0.490245      0.549864      0.602583      0.623132      0.645377
  58   5 2206.4978    1.1087  1.0805 10.7509  0.0000  0.0149   0.0136   0.0408    0.0647   0.0000   442.7065      0.181432       22.4442      0.106503      -3.54561      0.174459      0.421100      0.542964      0.593700      0.685460      0.711010      0.734418
  58   6 2414.3552    1.6834  1.3087 11.3478 -0.0002  0.0166   0.0186   0.0437    0.0686   0.0000   442.7394     -0.230590       21.9635       1.47466      -3.02819     -0.471485      0.456557      0.624189      0.671229      0.754076      0.793983      0.843295
  58   7 2613.7848    2.4444  1.3452 11.9837  0.0013  0.0162   0.0263   0.0440    0.0688   0.0000   441.0625       1.58654       22.5100     -0.275614      -3.36581      0.837797      0.464560      0.603701      0.678059      0.778456      0.806961      0.858413
  58   8 2810.2027    3.2365  1.2948 12.7145  0.0000  0.0160   0.0358   0.0430    0.0704   0.0000   442.2744       1.93300       21.4888       1.54830      -4.14834     -0.753424      0.447226      0.603321      0.667408      0.741738      0.785571      0.790384
  58   9 3002.8091    4.2768  1.2434 13.1478  0.0000  0.0155   0.0473   0.0405    0.0820   0.0000   441.8361       2.00353       23.7518      0.200630      -3.74832     -0.757077      0.443954      0.594717      0.659139      0.740073      0.759228      0.785844
  58  10 3191.2338    4.2892  1.6065 13.1459  0.0000  0.0180   0.0419   0.0469    0.0622   0.0000   442.2335       3.29754       22.4424      0.804016      -2.03668      -1.63290      0.505680      0.682752      0.753089      0.841669      0.893670      0.916500
  58  11 3376.9599    3.6625  2.3605 12.7716 -0.0000  0.0222   0.0293   0.0595    0.0428   0.0000   441.6211       3.94073       20.3069       3.22090      -3.04777      -2.02005      0.618946      0.839439      0.940572       1.03914       1.09780       1.13285
  58  12 3560.8080    2.8254  4.1487 12.0872  0.0000  0.0318   0.0171   0.0865    0.0323   0.0000   441.9815       6.97377       20.7270     -0.185084    -0.0840069      -1.96291      0.887398       1.19317       1.34134       1.48137       1.55718       1.61112
  58  13 3742.8190    2.1854  6.6654 11.6963 -0.0011  0.0484   0.0107   0.1332    0.0290   0.0000   441.9400       5.20774       23.5126       1.48843      -4.94623       1.07075       1.35425       1.79669       2.03656       2.20697       2.32480       2.40510
  58  14 3923.1510    1.7382  9.8155 11.4454  0.0008  0.0729   0.0074   0.1949    0.0253   0.0000   438.7079       3.42225       25.1164       4.86595      -10.8432      -8.02590       1.96323       2.65609       3.00891       3.28169       3.41665       3.56300
  59   1 1192.2367    0.0771  0.0733 10.1758  0.0000  0.0136   0.0067   0.0181    0.0160   0.0000   440.8787    -0.0826615       21.8168     -0.148184      -3.13083      0.357274      0.335167      0.484701      0.464170      0.528034      0.599294      0.581947
  59   2 1506.9619    0.2013  0.1834 10.0059  0.0000  0.0077   0.0063   0.0186    0.0186   0.0000   442.1403     -0.167941       21.7723    -0.0972163      -3.34120      -1.22359      0.203877      0.273079      0.279726      0.357401      0.401998      0.427885
  59   3 1765.2633    0.4011  0.4781 10.0556  0.0000  0.0112   0.0075   0.0283    0.0282   0.0000   442.5185     -0.440753       20.6795    -0.0565699      -2.71002    -0.0340307      0.292046      0.389323      0.436539      0.492342      0.513392      0.525672
  59   4 1997.8838    0.7097  0.7564 10.2585  0.0000  0.0130   0.0100   0.0318    0.0453   0.0000   442.2076     -0.655289       22.8233      0.265519      -3.48092      -1.13145      0.345444      0.486106      0.507974      0.581652      0.594796      0.630632
  59   5 2219.8477    1.1468  1.1275 10.6880  0.0000  0.0150   0.0136   0.0409    0.0673   0.0000   442.1867      0.192422       22.3880     -0.184651      -3.53603     -0.779630      0.418471      0.551437      0.631439      0.675829      0.733680      0.762294
  59   6 2428.3401    1.7134  1.4658 11.1529  0.0000  0.0174   0.0175   0.0453    0.0683   0.0000   443.3281       1.81809       21.1994       1.19791      -1.92690      -1.97043      0.480086      0.636201      0.737547      0.798880      0.841355      0.870387
  59   7 2628.8691    2.5028  1.3606 12.0487  0.0000  0.0165   0.0263   0.0426    0.0656   0.0000   441.7887       1.79947       20.7140       1.78327      -2.63640      0.211770      0.453574      0.613519      0.669893      0.757535      0.781795      0.834250
  59   8 2826.2552    3.4498  1.2377 12.6531  0.0000  0.0154   0.0378   0.0400    0.0795   0.0000   442.5092       2.07990       21.7504      0.794339      -2.65755     -0.509313      0.428288      0.578531      0.605319      0.707737      0.744186      0.783603
  59   9 3019.6456    4.2666  1.2316 13.2589  0.0000  0.0152   0.0475   0.0414    0.0745   0.0000   441.3590       2.20863       21.6363       1.03839      -3.06861      -2.30844      0.435058      0.586753      0.630677      0.695190      0.728032      0.751461
  59  10 3208.8577    4.2746  1.6272 13.1898  0.0000  0.0181   0.0412   0.0467    0.0579   0.0000   440.7977       2.33223       21.1060      0.389840      -1.99799     -0.998937      0.498017      0.663354      0.747916      0.831936      0.850843      0.889996
  59  11 3395.3532    3.5503  2.6700 12.4821  0.0002  0.0233   0.0260   0.0622    0.0410   0.0000   440.3440       4.04409       19.9589       1.67218      -1.90929      -1.31137      0.649202      0.863415      0.985318       1.07645       1.13197       1.15416
  59  12 3579.8785    2.7351  4.6300 11.8951 -0.0006  0.0341   0.0154   0.0922    0.0322   0.0000   441.3025       3.42995       17.9511       2.70650      -4.77542      -3.41296      0.926722       1.23582       1.40932       1.56417       1.62739       1.66831
  59  13 3762.5742    2.1623  7.2983 11.6296  0.0010  0.0521   0.0099   0.1418    0.0286   0.0000   441.8037       5.17584       18.3104    -0.0578626      0.407158      -5.87574       1.40197       1.89107       2.09288       2.33417       2.45343       2.53284
  60   1 1200.8498    0.0889  0.0750 10.1945  0.0000  0.0122   0.0074   0.0179    0.0159   0.0000   440.1952      0.477239       21.6930      0.405394      -3.18253      0.502163      0.385283      0.443734      0.425387      0.461007      0.673058      0.769128
  60   2 1517.1092    0.2030  0.1905 10.0417  0.0000  0.0075   0.0063   0.0190    0.0185   0.0000   442.1670     -0.560302       22.1340      0.882685      -3.73342    -0.0302185      0.211789      0.281919      0.329218      0.356125      0.382852      0.440054
  60   3 1776.1298    0.4230  0.5076 10.0435  0.0000  0.0109   0.0075   0.0284    0.0290   0.0000   442.2684     -0.807896       22.1869      0.522564      -2.70264     -0.105092      0.281319      0.376832      0.440522      0.480680      0.496750      0.532054
  60   4 2010.0301    0.7459  0.8250 10.2613  0.0000  0.0129   0.0102   0.0343    0.0492   0.0000   442.4562     -0.325152       21.5832    -0.0419242      -5.41869     -0.528855      0.359571      0.462104      0.522042      0.590479      0.633885      0.640651
  60   5 2233.0808    1.1956  1.1922 10.6806  0.0000  0.0156   0.0138   0.0412    0.0740   0.0000   443.4219     -0.154502       21.5580      -1.08992      -1.34049      0.962061      0.426986      0.544761      0.626306      0.699488      0.716963      0.744471
  60   6 2442.2692    1.7699  1.4193 11.4110  0.0000  0.0168   0.0183   0.0454    0.0598   0.0000   442.1530      0.288554       23.1811      0.408729      -4.07275      -1.55624      0.446698      0.592693      0.671699      0.737626      0.789311      0.817108
  60   7 2643.8119    2.5671  1.4102 11.9529  0.0000  0.0164   0.0263   0.0434    0.0742   0.0000   442.8042       2.55448       20.7607      0.587902      -2.09530     -0.820267      0.449345      0.598901      0.651943      0.744935      0.770728      0.810294
  60   8 2842.2584    3.5098  1.2176 12.9512  0.0000  0.0154   0.0399   0.0414    0.0792   0.0000   442.2853       1.71597       22.2732      0.446291      -1.80719      -1.36221      0.436510      0.575567      0.638354      0.715543      0.754946      0.806567
  60   9 3036.3496    4.2796  1.2637 13.2022  0.0000  0.0155   0.0465   0.0403    0.0785   0.0000   442.0191       3.20302       21.1570       1.44578      -3.64771      -1.02585      0.418648      0.563800      0.628778      0.692586      0.715351      0.769024
  60  10 3226.2694    4.1799  1.6949 13.1398  0.0000  0.0181   0.0388   0.0482    0.0530   0.0000   441.5889       2.88572       21.5703       1.61239      -1.99926     -0.305972      0.482024      0.657443      0.719318      0.809409      0.845688      0.856811
  60  11 3413.5516    3.4553  2.7535 12.6190  0.0000  0.0240   0.0251   0.0646    0.0379   0.0000   442.3123       2.45581       20.3518       1.56043      -1.98197      0.316780      0.642153      0.851082      0.956474       1.04966       1.11419       1.12518
  60  12 3598.8325    2.7213  4.7354 11.9322 -0.0000  0.0344   0.0150   0.0933    0.0313   0.0000   441.9958       2.81804       20.8533       1.55025      -6.72724     -0.784518      0.936169       1.24453       1.41607       1.56501       1.64584       1.68901
  60  13 3782.2600    2.1039  7.5032 11.6099 -0.0005  0.0533   0.0094   0.1472    0.0286   0.0000   440.4527       5.32877       18.6118      0.661806      -2.58112      -3.59560       1.42298       1.91899       2.16223       2.36253       2.49686       2.55777
  61   1 1209.3689    0.0627  0.0450 10.1700  0.0000  0.0127   0.0070   0.0145    0.0155   0.0000   440.3524     -0.225109       22.3859     -0.140495      -3.92555      0.503062      0.306618      0.331683      0.445238      0.503921      0.554181      0.565368
  61   2 1527.1164    0.2094  0.2044 10.0295  0.0000  0.0075   0.0062   0.0201    0.0184   0.0000   442.0152     -0.347228       22.5002      0.374340      -3.16504     -0.251337      0.221280      0.291306      0.340451      0.378095      0.402540      0.401533
  61   3 1786.8844    0.4377  0.4793 10.0294  0.0000  0.0107   0.0077   0.0254    0.0293   0.0000   441.9858     -0.435284       21.8687      0.467531      -2.89029      0.481601      0.289625      0.382458      0.437055      0.478966      0.505187      0.525370
  61   4 2022.1164    0.7547  0.8389 10.2655  0.0000  0.0131   0.0101   0.0346    0.0501   0.0000   442.0864      0.332561       21.4364      0.937544      -5.08814     -0.241946      0.354906      0.481367      0.548076      0.602563      0.640557      0.648654
  61   5 2246.1435    1.2003  1.2126 10.7909 -0.0012  0.0160   0.0136   0.0424    0.0658   0.0000   442.6555   -0.00161744       21.5811      -1.39602      -1.99149     -0.830641      0.416733      0.574884      0.642570      0.724799      0.766733      0.791922
  61   6 2456.0781    1.8401  1.5067 11.3589  0.0000  0.0171   0.0183   0.0458    0.0602   0.0000   441.8186      0.548178       21.8859      -1.36859      -2.43337      0.250330      0.458383      0.613533      0.691591      0.761420      0.810378      0.817112
  61   7 2658.6902    2.6680  1.3746 11.9842  0.0000  0.0162   0.0274   0.0415    0.0744   0.0000   441.0338      0.711091       21.4349     -0.199432      -3.42944      -1.46922      0.440551      0.602799      0.660801      0.746929      0.757991      0.810198
  61   8 2858.0356    3.5593  1.2591 12.7953  0.0000  0.0154   0.0384   0.0398    0.0774   0.0000   442.6127       2.36535       20.9307       1.40344      -1.82669     -0.803432      0.406061      0.539758      0.606957      0.669876      0.683379      0.725135
  61   9 3052.9148    4.2908  1.2738 13.4997  0.0000  0.0157   0.0478   0.0418    0.0690   0.0000   442.0377       2.95623       22.7704       1.51141      -2.56106     0.0572687      0.451726      0.583015      0.664515      0.723737      0.782528      0.805849
  61  10 3243.5948    4.1926  1.7700 13.1792  0.0000  0.0185   0.0385   0.0496    0.0520   0.0000   442.9976       3.76991       21.0917       3.16939      -2.32142      0.711392      0.505689      0.687535      0.771078      0.853052      0.897938      0.931997
  61  11 3431.6477    3.3963  2.9516 12.4619  0.0000  0.0247   0.0234   0.0659    0.0379   0.0000   441.3772       4.92802       20.8702      0.750403      -2.56039       1.93579      0.652115      0.877651      0.977083       1.07426       1.15239       1.17448
  61  12 3617.7274    2.6356  4.9642 11.9306  0.0000  0.0364   0.0143   0.0976    0.0308   0.0000   442.3354       1.93718       22.9490       5.18788     -0.510565      -1.03877      0.946524       1.30231       1.46125       1.60327       1.71021       1.76180
  61  13 3801.7237    2.0738  7.7166 11.5743 -0.0001  0.0546   0.0090   0.1491    0.0288   0.0000   443.7057       9.66075       22.5494       2.92292       1.46917       2.83008       1.43703       1.91278       2.18449       2.40696       2.56606       2.62864
  62   1 1217.8647    0.0846  0.0803 10.1539  0.0000  0.0116   0.0063   0.0188    0.0157   0.0000   441.0300     -0.480257       20.9555      0.462333      -3.34138     -0.278079      0.311375      0.429169      0.491101      0.595173      0.661459      0.581181
  62   2 1537.0197    0.2180  0.2309 10.0117  0.0000  0.0082   0.0061   0.0210    0.0188   0.0000   442.0467     -0.124506       22.1614      0.648686      -3.33639      0.780760      0.209778      0.285577      0.310433      0.331912      0.372396      0.385713
  62   3 1797.4995    0.4621  0.4736 10.0645  0.0000  0.0101   0.0081   0.0250    0.0288   0.0000   442.1858     -0.206216       21.6634     0.0110867      -3.14306     -0.458947      0.283342      0.387191      0.435980      0.473149      0.494439      0.513909
  62   4 2034.1357    0.7771  0.8938 10.2716  0.0000  0.0136   0.0102   0.0351    0.0518   0.0000   442.3353      0.382182       22.0873       1.26549      -2.51172      -1.73885      0.347611      0.468918      0.530270      0.598762      0.622950      0.637382
  62   5 2259.0669    1.2359  1.1875 10.9046  0.0000  0.0157   0.0144   0.0410    0.0689   0.0000   442.2980       1.07827       22.3117      0.587617      -3.40432      -1.52480      0.413623      0.542926      0.631388      0.695916      0.726728      0.738101
  62   6 2469.7581    1.8934  1.4185 11.4590  0.0000  0.0167   0.0193   0.0434    0.0627   0.0000   442.3695       1.24188       20.6498       1.17631      -4.63159      0.473613      0.433410      0.585295      0.657139      0.743980      0.766609      0.783693
  62   7 2673.4400    2.7088  1.3256 12.2506  0.0000  0.0160   0.0287   0.0413    0.0712   0.0000   442.0159       1.40800       22.9098      0.607122      -2.38040       1.29550      0.434995      0.582754      0.632677      0.708259      0.737599      0.766956
  62   8 2873.7487    3.6825  1.3087 12.6922  0.0000  0.0157   0.0381   0.0396    0.0795   0.0000   442.6990       2.41879       21.3860       1.28236      -2.50390      0.706330      0.415122      0.559885      0.622572      0.690696      0.738891      0.765516
  62   9 3069.3321    4.3228  1.3687 13.1672  0.0000  0.0157   0.0447   0.0422    0.0693   0.0000   442.0639       3.41115       22.0828     -0.352179      -2.70233      -1.87317      0.423888      0.557195      0.620208      0.693796      0.714399      0.737459
  62  10 3260.8023    4.1785  1.9029 12.9784  0.0000  0.0189   0.0357   0.0504    0.0506   0.0000   441.3444       3.58267       19.7660       1.17030      -2.84084      0.519817      0.490944      0.668035      0.741781      0.830136      0.871884      0.889688
  62  11 3449.6496    3.2491  3.1370 12.4458  0.0000  0.0258   0.0219   0.0699    0.0358   0.0000   442.3750       3.03263       22.2040      0.121219      -2.55010      -1.91996      0.674427      0.920977       1.01559       1.13710       1.20138       1.26128
  62  12 3636.4263    2.5502  5.0986 11.9933  0.0001  0.0376   0.0139   0.0998    0.0294   0.0000   442.4938       4.48409       21.8686       4.54926      0.490574      -4.40043      0.969177       1.30750       1.49218       1.60981       1.71887       1.78226
  62  13 3821.1378    2.0285  8.3158 11.5856 -0.0006  0.0584   0.0086   0.1611    0.0277   0.0000   444.1169       7.60118       19.7179       8.49087      -8.06589      -8.55845       1.50129       2.01197       2.29042       2.53259       2.65176       2.74591
  63   2 1546.7979    0.2326  0.2316  9.9745  0.0000  0.0080   0.0062   0.0188    0.0189   0.0000   441.9765     -0.557918       22.8146      0.664877      -3.15359     -0.149796      0.228646      0.301424      0.349402      0.364086      0.396921      0.425554
  63   3 1808.0240    0.4840  0.5046 10.0388  0.0000  0.0101   0.0081   0.0257    0.0304   0.0000   442.2940      0.117152       21.7780      0.193950      -4.47425     -0.522933      0.272605      0.360638      0.411361      0.473662      0.491271      0.482287
  63   4 2046.0342    0.8115  0.9509 10.1908  0.0000  0.0137   0.0101   0.0359    0.0565   0.0000   442.2469     -0.846586       22.3465      0.459845      -2.68289      0.215953      0.346268      0.464076      0.520659      0.577514      0.604374      0.634007
  63   5 2271.8978    1.2910  1.2347 10.8635  0.0000  0.0159   0.0145   0.0406    0.0680   0.0000   442.8055   -0.00739109       22.1864      0.323271      -2.89656     -0.448909      0.414310      0.553104      0.596005      0.685723      0.724977      0.748979
  63   6 2483.3254    1.9301  1.4709 11.5694 -0.0000  0.0174   0.0194   0.0438    0.0604   0.0000   441.3581       1.36016       22.0201      0.360225      -3.04222       1.40971      0.438487      0.613022      0.658870      0.747050      0.785540      0.811456
  63   7 2688.0892    2.7588  1.3467 12.2324 -0.0001  0.0160   0.0282   0.0412    0.0654   0.0000   442.8995       1.67263       22.4606      0.428304      -4.48882      0.543490      0.420212      0.569255      0.620822      0.691955      0.733964      0.742271
  63   8 2889.3356    3.7486  1.2713 12.9233  0.0000  0.0150   0.0400   0.0419    0.0768   0.0000   441.7937       2.85311       21.0828      0.355402      -2.16707     -0.406166      0.387512      0.512976      0.559561      0.624185      0.671337      0.704518
  63   9 3085.7077    4.3649  1.4012 13.3602  0.0000  0.0157   0.0445   0.0442    0.0609   0.0000   441.7128       2.67699       21.1853       1.60225      -3.08493      -1.02328      0.412995      0.551342      0.621132      0.708728      0.713052      0.744345
  63  10 3277.8692    3.9973  1.9826 13.0671  0.0000  0.0197   0.0339   0.0520    0.0454   0.0000   442.1023       4.15574       22.8530       1.28521      -2.58547      0.467610      0.494468      0.667348      0.745630      0.838702      0.861431      0.876629
  63  11 3467.4895    3.2353  3.3253 12.4208  0.0000  0.0266   0.0212   0.0712    0.0344   0.0000   442.2642       6.03422       19.2574      0.730985      0.413688     0.0662506      0.695616      0.942300       1.05705       1.16784       1.22642       1.28384
  63  12 3655.0716    2.4941  5.3623 11.9508 -0.0004  0.0390   0.0132   0.1054    0.0296   0.0000   442.3473       6.41991       21.1227      -1.98331      -1.78872       2.53756      0.980794       1.31650       1.47777       1.63969       1.75330       1.79403
  63  13 3840.4611    1.9670  8.5073 11.5587  0.0006  0.0604   0.0082   0.1632    0.0268   0.0000   442.4817       4.04423       24.2079     -0.748823      -4.79669      -1.77486       1.52984       2.08699       2.35608       2.60791       2.70905       2.83946
  64   1 1234.5335    0.0821  0.0517 10.1553  0.0000  0.0105   0.0064   0.0125    0.0152   0.0000   440.4709    -0.0197268       22.1425     -0.405660      -2.73631      -1.74171      0.219075      0.354776      0.367674      0.401547      0.494684      0.451604
  64   2 1556.4784    0.2418  0.2698 10.0297  0.0000  0.0089   0.0061   0.0209    0.0195   0.0000   441.5447     -0.233027       22.7502      0.483439      -3.65067     -0.245247      0.215920      0.289943      0.320280      0.353528      0.352212      0.373473
  64   3 1818.4689    0.4784  0.5310 10.0885  0.0000  0.0106   0.0079   0.0267    0.0313   0.0000   442.1721    -0.0814064       22.3899      0.747950      -2.37408      0.214496      0.274665      0.362268      0.415720      0.466116      0.499841      0.531646
  64   4 2057.8557    0.8277  0.9314 10.3130  0.0000  0.0136   0.0104   0.0346    0.0554   0.0000   442.0757       1.05220       22.0604     0.0113175      -4.52605     -0.266877      0.343061      0.460366      0.525304      0.575533      0.621022      0.626205
  64   5 2284.5961    1.3184  1.2755 10.9177  0.0000  0.0155   0.0143   0.0432    0.0676   0.0000   442.1662     -0.189869       22.4384     -0.289758      -2.82892      0.738872      0.406010      0.535530      0.601034      0.669894      0.697685      0.727857
  64   6 2496.8161    1.9563  1.4781 11.5711  0.0000  0.0167   0.0193   0.0447    0.0601   0.0000   442.5422       1.25757       20.7683     -0.147622      -4.08055     -0.650107      0.419660      0.570253      0.628905      0.707912      0.736456      0.756473
  64   7 2702.5965    2.8164  1.4117 12.3600  0.0000  0.0163   0.0284   0.0435    0.0654   0.0000   442.2488       1.43661       22.6803      -2.01126      -1.49792      -1.22385      0.411899      0.567414      0.635873      0.718752      0.763284      0.794619
  64   8 2904.7733    3.8338  1.2880 12.9438  0.0000  0.0151   0.0397   0.0395    0.0704   0.0000   442.4357       2.20372       22.4310       1.76206      -2.95084      0.543362      0.405495      0.540375      0.602271      0.657598      0.684570      0.713694
  64   9 3101.8808    4.3871  1.3625 13.4497  0.0000  0.0157   0.0450   0.0426    0.0609   0.0000   442.3176       1.61858       21.8635       2.80887      -2.93052      -1.09954      0.398077      0.528734      0.574719      0.664453      0.701606      0.717741
  64  10 3294.8608    3.9593  1.9291 13.1407  0.0000  0.0193   0.0336   0.0506    0.0429   0.0000   443.0271       3.31723       22.2983       3.01095      -3.14206      -1.57888      0.484901      0.657019      0.722437      0.821961      0.842536      0.874120
  64  11 3485.2735    3.1720  3.4418 12.4080  0.0000  0.0270   0.0201   0.0727    0.0334   0.0000   442.4068       4.76600       22.9837       2.60285      -2.71856      -3.16000      0.684161      0.912479       1.03432       1.14028       1.22017       1.25195
  64  12 3673.5232    2.4950  6.1738 11.7582  0.0002  0.0429   0.0117   0.1161    0.0312   0.0000   440.0301       7.05112       20.8250      0.923766      -1.08688       1.24786       1.07371       1.42028       1.61501       1.77101       1.89399       1.95520
  64  13 3859.7187    1.8805  8.8189 11.6383 -0.0016  0.0642   0.0079   0.1720    0.0256   0.0000   441.5936       8.55301       27.3790       1.35201      -6.23333       4.13660       1.58239       2.13712       2.41480       2.66425       2.80206       2.92648
  65   1 1242.7763    0.1052  0.0970 10.1378  0.0000  0.0093   0.0058   0.0185    0.0155   0.0000   440.9511    -0.0226977       21.7119      0.710339      -3.06195     0.0367512      0.225246      0.338529      0.368283      0.418404      0.402495      0.397438
  65   2 1566.0130    0.2414  0.2530 10.0262  0.0000  0.0082   0.0061   0.0196    0.0191   0.0000   442.1634     -0.113104       21.8338       1.09615      -3.27182     -0.662036      0.218780      0.267519      0.330964      0.353780      0.389012      0.394796
  65   3 1828.7852    0.4845  0.5820 10.1376  0.0000  0.0113   0.0077   0.0292    0.0312   0.0000   442.1522     -0.791405       21.6562     -0.175805      -3.16945     -0.142897      0.274338      0.378763      0.415386      0.463646      0.479604      0.507221
  65   4 2069.5935    0.8286  0.9539 10.3800  0.0000  0.0140   0.0102   0.0352    0.0519   0.0000   442.3935     -0.204832       22.4214     -0.376426      -2.26353     -0.314590      0.336569      0.454934      0.494355      0.585549      0.594662      0.620544
  65   5 2297.1013    1.3711  1.2542 10.9992  0.0000  0.0154   0.0149   0.0413    0.0664   0.0000   441.8397     0.0889448       22.8007      0.704837      -3.35368      0.575509      0.399536      0.535574      0.603680      0.650803      0.693661      0.732616
  65   6 2510.1685    2.0670  1.4231 11.7828  0.0000  0.0165   0.0208   0.0441    0.0577   0.0000   442.7458       1.81773       22.5205       1.21123      -3.78379     -0.664216      0.396238      0.549257      0.600416      0.687458      0.705556      0.741901
  65   7 2717.0714    2.9030  1.3663 12.3259  0.0000  0.0156   0.0291   0.0409    0.0670   0.0000   442.3277      0.950538       21.4086      0.824063      -2.66028      0.439775      0.398017      0.531815      0.605247      0.666452      0.707176      0.744002
  65   8 2920.1360    3.9430  1.3346 12.8793  0.0000  0.0153   0.0398   0.0403    0.0769   0.0000   442.3181       2.47784       21.8591       1.58496      -3.66225    -0.0134343      0.384788      0.515890      0.555292      0.624929      0.671778      0.703096
  65   9 3117.9710    4.3817  1.4767 13.3393  0.0000  0.0162   0.0426   0.0438    0.0589   0.0000   442.3589       2.88751       22.7786    0.00343803      -3.30432      -1.35378      0.408882      0.554408      0.618035      0.685202      0.711618      0.747775
  65  10 3311.6876    3.9349  2.2559 12.8014 -0.0000  0.0203   0.0301   0.0538    0.0439   0.0000   442.1520       3.77873       21.1244      0.684019      -2.57087       1.34160      0.512502      0.685457      0.779911      0.847104      0.911417      0.942318
  65  11 3502.8811    3.0882  3.8304 12.1893  0.0000  0.0286   0.0182   0.0763    0.0338   0.0000   442.1493       4.18912       22.8522       3.17995      -2.25616       1.25813      0.713670      0.951172       1.07009       1.17595       1.24938       1.29505
  65  12 3691.8538    2.3987  6.2218 11.8166 -0.0004  0.0436   0.0113   0.1181    0.0300   0.0000   441.9925       1.64924       19.2300       3.05375      -2.27249     -0.641641       1.05993       1.43515       1.62326       1.77893       1.89498       1.95131
  65  13 3878.6989    1.8530  8.9739 11.6276  0.0005  0.0652   0.0078   0.1717    0.0252   0.0000   444.8679       6.98372       24.7635      0.692675      -5.60841     -0.124018       1.59691       2.13980       2.42622       2.67161       2.84470       2.94802
  66   1 1250.9228    0.0922  0.0761 10.1412  0.0000  0.0096   0.0059   0.0163    0.0152   0.0000   441.1780     -0.418391       20.9253     -0.722323      -2.75541    -0.0942049      0.206356      0.322181      0.302732      0.390539      0.397087      0.402155
  66   2 1575.4745    0.2587  0.2555 10.0617  0.0000  0.0080   0.0063   0.0197    0.0192   0.0000   442.3557     -0.292239       22.1707     -0.290581      -3.73716      0.109410      0.191415      0.251422      0.274432      0.320183      0.321885      0.322206
  66   3 1838.9943    0.5119  0.6099 10.1127  0.0000  0.0116   0.0078   0.0288    0.0331   0.0000   442.0755     -0.560371       22.4093      0.645433      -2.84166     -0.936169      0.269845      0.368892      0.414355      0.448705      0.489687      0.512740
  66   4 2081.1499    0.8612  1.0925 10.3051  0.0003  0.0146   0.0101   0.0396    0.0597   0.0000   441.9273     -0.651813       22.2266     -0.366255      -4.65667    0.00922109      0.364697      0.486010      0.548289      0.598263      0.650481      0.665149
  66   5 2309.5732    1.3854  1.3071 11.0171  0.0000  0.0158   0.0145   0.0419    0.0609   0.0000   443.0929      0.295965       22.6898      0.549241      -3.30226     -0.324822      0.384979      0.520322      0.593110      0.644005      0.683507      0.717126
  66   6 2523.4328    2.1220  1.4849 11.5880  0.0000  0.0164   0.0201   0.0426    0.0604   0.0000   442.1887      0.722379       22.5829      0.734788      -2.10262       1.72758      0.397077      0.533752      0.599454      0.682849      0.708558      0.750208
  66   7 2731.4324    3.0165  1.3370 12.4541 -0.0001  0.0154   0.0306   0.0405    0.0693   0.0000   442.0834       1.89704       22.6392      0.794543      -2.97680      -2.55660      0.374672      0.508415      0.569818      0.645911      0.680187      0.698631
  66   8 2935.3716    3.9123  1.3093 13.0340  0.0000  0.0150   0.0399   0.0398    0.0681   0.0000   442.4366       2.45407       21.0585       1.36364      -2.19827     -0.883130      0.374441      0.506448      0.574522      0.640110      0.668657      0.706923
  66   9 3133.9318    4.3753  1.4348 13.3885 -0.0000  0.0160   0.0431   0.0424    0.0593   0.0000   442.7860       3.75381       22.2782       1.64465      -3.37479     -0.703695      0.398975      0.538001      0.581218      0.670529      0.689829      0.705361
  66  10 3328.4979    3.9103  2.3074 12.8098  0.0000  0.0206   0.0297   0.0552    0.0451   0.0000   442.4968       3.64830       20.7585      0.885187      -1.63351      -1.39515      0.501254      0.670966      0.743279      0.833766      0.869678      0.906684
  66  11 3520.4089    2.9658  3.8064 12.3932 -0.0004  0.0291   0.0179   0.0785    0.0302   0.0000   441.3849       4.85432       23.4397       2.83985      -3.84615     -0.454191      0.715411      0.952459       1.08915       1.20794       1.28619       1.35387
  66  12 3710.1412    2.3227  6.3927 11.8695 -0.0005  0.0453   0.0108   0.1211    0.0287   0.0000   439.4376       3.95490       22.0412       2.43432      -3.33965      -2.73406       1.08503       1.46207       1.64618       1.82187       1.92500       2.01778
  67   1 1259.0282    0.0934  0.1122 10.1389  0.0000  0.0110   0.0058   0.0224    0.0154   0.0000   440.7673     -0.284162       22.3627     -0.342326      -4.15898     -0.438136      0.268480      0.367040      0.392896      0.414219      0.441176      0.460142
  67   2 1584.8022    0.2661  0.2720  9.9931  0.0000  0.0084   0.0062   0.0190    0.0196   0.0000   442.5285      0.178970       21.9630     0.0758547      -3.44551     -0.284565      0.218485      0.289522      0.316128      0.383727      0.383387      0.390338
  67   3 1849.1386    0.5262  0.6158 10.1017  0.0000  0.0111   0.0079   0.0279    0.0339   0.0000   441.8170      0.166481       21.0371     -0.432500      -3.16383   -0.00312432      0.275602      0.352993      0.404468      0.432574      0.465017      0.494155
  67   4 2092.7101    0.8987  0.9264 10.4596  0.0000  0.0130   0.0109   0.0346    0.0536   0.0000   442.7844      0.494290       22.4217    -0.0353154      -3.49942   -0.00856464      0.315058      0.423052      0.470882      0.515518      0.537711      0.562113
  67   5 2321.9218    1.4214  1.3358 11.0878  0.0000  0.0157   0.0148   0.0433    0.0613   0.0000   441.6775      0.785623       22.1192      0.559765      -3.37204     -0.538336      0.391230      0.518509      0.566591      0.642763      0.694496      0.701270
  67   6 2536.5556    2.1319  1.4091 11.9783  0.0000  0.0163   0.0218   0.0441    0.0580   0.0000   441.5415       1.55931       22.3908       1.01325      -4.37070     -0.601501      0.389941      0.531079      0.598844      0.643567      0.691484      0.722876
  67   7 2745.6863    3.0990  1.3369 12.4949  0.0000  0.0151   0.0313   0.0404    0.0701   0.0000   442.5848       1.94589       21.9929      0.284412      -2.60091     -0.630530      0.369046      0.491948      0.560418      0.612400      0.637775      0.684681
  67   8 2950.4687    4.0828  1.2336 13.1808  0.0000  0.0144   0.0427   0.0387    0.0697   0.0000   442.0777       2.30199       22.6039      0.417627      -4.30567      0.534345      0.355091      0.478078      0.540413      0.611245      0.654535      0.680977
  67   9 3149.8332    4.4134  1.5410 13.3722  0.0000  0.0165   0.0417   0.0446    0.0562   0.0000   442.3239       2.69440       22.6561       1.78084      -2.84827      -1.00696      0.405030      0.552998      0.626025      0.690115      0.731409      0.771015
  67  10 3345.1325    3.8172  2.3145 12.8300 -0.0023  0.0208   0.0287   0.0550    0.0423   0.0000   442.7407       2.22107       23.0684       1.46432      -3.30470     -0.841208      0.496492      0.671167      0.752198      0.853024      0.885612      0.915458
  67  11 3537.9211    2.9555  4.1863 12.2075 -0.0000  0.0304   0.0166   0.0818    0.0310   0.0000   441.9847       3.33297       20.8578       1.19747      0.474466      -2.12107      0.725577      0.980733       1.10125       1.21935       1.30071       1.34181
  67  12 3728.2695    2.2848  6.5293 11.8574  0.0004  0.0466   0.0105   0.1252    0.0288   0.0000   443.0759       6.08970       20.5975       2.73742      -1.45010      -1.47759       1.10136       1.51479       1.69887       1.86785       1.98859       2.09458
  68   1 1267.0426    0.1050  0.0880 10.1107  0.0000  0.0085   0.0057   0.0153    0.0151   0.0000   440.9020     -0.178561       21.6789      0.139593      -3.18722     -0.637665      0.206516      0.329510      0.339456      0.410464      0.428314      0.427422
  68   2 1594.0173    0.2611  0.2989 10.0089  0.0000  0.0085   0.0060   0.0218    0.0196   0.0000   441.6579      0.633123       21.5145      0.566889      -3.44490    0.00218318      0.204716      0.295137      0.329343      0.402165      0.432861      0.475558
  68   3 1859.1827    0.5501  0.6558 10.0979  0.0000  0.0111   0.0080   0.0293    0.0356   0.0000   442.1875     -0.142983       22.5928    -0.0828690      -2.52738    0.00557410      0.261381      0.345030      0.394105      0.432817      0.456442      0.472649
  68   4 2104.1198    0.9008  1.0171 10.4718  0.0000  0.0136   0.0105   0.0373    0.0538   0.0000   442.3026     0.0262236       21.6190      0.434622      -1.95861     -0.442127      0.311769      0.429626      0.487294      0.520938      0.565105      0.573264
  68   5 2334.0886    1.4543  1.3428 11.2173  0.0000  0.0159   0.0151   0.0431    0.0590   0.0000   442.6807       1.44122       22.6299       1.06348      -3.09125       1.02704      0.381064      0.519485      0.587512      0.657814      0.699516      0.739383
  68   6 2549.6713    2.1763  1.5553 11.7906  0.0000  0.0167   0.0200   0.0442    0.0531   0.0000   442.4274       1.76480       21.9686      0.678116      -4.31235      0.397923      0.398148      0.518158      0.582306      0.658040      0.683828      0.721750
  68   7 2759.8672    3.1056  1.3413 12.6823  0.0000  0.0152   0.0318   0.0416    0.0642   0.0000   442.4730       1.53637       21.2131      0.847656      -3.30004    -0.0892471      0.367994      0.485445      0.551314      0.609037      0.649987      0.666393
  68   8 2965.5071    4.1489  1.2412 13.3162  0.0000  0.0146   0.0432   0.0385    0.0667   0.0000   441.5913       2.15154       22.1025       1.78512      -2.33381      -1.43110      0.348424      0.469593      0.516063      0.592462      0.619421      0.634747
  68   9 3165.5347    4.3682  1.6306 13.1490  0.0000  0.0166   0.0387   0.0438    0.0553   0.0000   442.6989       3.52796       21.5508       2.02773      -2.45754      -1.29174      0.404960      0.544280      0.606206      0.671878      0.715990      0.743124
  68  10 3361.6742    3.7560  2.4892 12.7801  0.0000  0.0215   0.0269   0.0559    0.0402   0.0000   443.9148       3.12335       20.6356      0.708788      -3.33793     -0.510831      0.515716      0.688997      0.755661      0.863806      0.901305      0.935389
  68  11 3555.1928    2.8865  4.2817 12.2463  0.0000  0.0313   0.0163   0.0845    0.0314   0.0000   442.6870       2.61654       21.1653       2.49820      0.452402    -0.0491960      0.736539      0.995594       1.13051       1.23347       1.29793       1.35174
  68  12 3746.2778    2.2310  7.2497 11.8840 -0.0000  0.0508   0.0099   0.1386    0.0281   0.0000   443.1308       2.50585       20.8032       2.19908      -3.82871     -0.238296       1.20260       1.61761       1.83847       2.02623       2.16003       2.23564
  69   1 1275.0086    0.1080  0.1255 10.1455  0.0000  0.0121   0.0055   0.0236    0.0154   0.0000   440.6688      0.180552       21.3900    -0.0546166      -3.59003     -0.169670      0.280916      0.414535      0.458754      0.667737      0.708797      0.697223
  69   2 1603.1606    0.2762  0.2818 10.0624  0.0000  0.0082   0.0062   0.0199    0.0198   0.0000   441.9082     -0.430710       22.6245      0.501002      -2.83371    -0.0513652      0.190526      0.258026      0.304823      0.329096      0.331191      0.344777
  69   3 1869.1946    0.5644  0.6303 10.1462  0.0000  0.0113   0.0082   0.0275    0.0348   0.0000   441.9522     -0.307917       22.0823     -0.272719      -2.85314    0.00904281      0.283311      0.384228      0.439726      0.468365      0.501549      0.520740
  69   4 2115.4556    0.9266  1.0778 10.5034  0.0000  0.0143   0.0107   0.0376    0.0568   0.0000   441.9217      0.717872       21.4672     -0.262107      -2.73138     -0.864760      0.333015      0.457029      0.490853      0.573605      0.579629      0.629397
  69   5 2346.1542    1.4894  1.4260 11.0962  0.0000  0.0160   0.0145   0.0428    0.0571   0.0000   442.3264      0.983182       21.2484     -0.400075      -2.00764     0.0592689      0.370664      0.501463      0.562100      0.638686      0.662490      0.707123
  69   6 2562.6315    2.2380  1.5509 11.7584  0.0000  0.0165   0.0204   0.0430    0.0562   0.0000   442.8413       1.20218       22.6750       1.56875      -3.45003      0.227720      0.388404      0.525632      0.593643      0.656295      0.685280      0.704977
  69   7 2773.9063    3.1815  1.3751 12.7692  0.0000  0.0151   0.0316   0.0419    0.0578   0.0000   442.7370       1.81093       21.7276     -0.275265      -3.89276     -0.343502      0.362725      0.479272      0.546129      0.600110      0.630412      0.667242
  69   8 2980.3903    4.1815  1.2845 13.2044  0.0000  0.0144   0.0423   0.0396    0.0731   0.0000   443.0021       2.92298       22.5077      0.279996      -2.80267     -0.541176      0.344536      0.463906      0.517930      0.588488      0.613864      0.640903
  69   9 3181.2291    4.3119  1.7325 13.1679  0.0001  0.0172   0.0369   0.0460    0.0497   0.0000   441.9853       1.97577       22.3117      0.414684      -2.83611      -1.38993      0.409653      0.536883      0.605381      0.672585      0.700137      0.730401
  69  10 3378.0824    3.6658  2.7226 12.6829  0.0000  0.0222   0.0246   0.0594    0.0368   0.0000   442.7833       3.67852       22.1600       1.20572      -1.68684     -0.602322      0.517542      0.693747      0.777307      0.868816      0.912384      0.956045
  69  11 3572.3563    2.7918  4.5765 12.2709  0.0000  0.0329   0.0152   0.0887    0.0292   0.0000   441.9877       4.50802       20.4213      -1.14512      -3.27472      -1.84605      0.763972       1.03768       1.16974       1.30074       1.38244       1.43128
  69  12 3764.2410    2.1406  7.1798 11.9851 -0.0008  0.0513   0.0097   0.1413    0.0268   0.0000   439.7456       5.10555       20.9982       2.32859      -2.10763     -0.253198       1.18597       1.60527       1.80577       2.01257       2.10437       2.19080
  70   1 1282.9088    0.1100  0.1343 10.0910  0.0000  0.0095   0.0053   0.0219    0.0154   0.0000   440.5945     -0.364990       22.0514      0.198572      -3.52389     -0.355792      0.228683      0.296586      0.350814      0.340256      0.414458      0.409795
  70   2 1612.1573    0.2795  0.3349 10.0280  0.0000  0.0092   0.0059   0.0224    0.0202   0.0000   442.0305      0.168422       22.2359     -0.381124      -3.72462      0.405010      0.205164      0.280084      0.318699      0.350698      0.375370      0.377655
  70   3 1879.0551    0.5596  0.7173 10.1368  0.0000  0.0121   0.0079   0.0301    0.0365   0.0000   442.1792      0.173354       21.9745      0.666365      -3.05886     -0.788767      0.274159      0.363676      0.415422      0.468044      0.472892      0.490829
  70   4 2126.6829    0.9571  1.0589 10.4996  0.0000  0.0138   0.0109   0.0364    0.0589   0.0000   442.4078      0.177216       22.9016      0.609091      -3.77442      0.253849      0.323108      0.431079      0.485633      0.540151      0.573284      0.601491
  70   5 2358.1550    1.5572  1.4558 11.1177  0.0000  0.0160   0.0147   0.0431    0.0563   0.0000   442.7177     -0.312304       22.0185      0.199538      -2.53183       1.09316      0.357470      0.499282      0.540911      0.618965      0.653797      0.667709
  70   6 2575.5593    2.2907  1.4775 12.0498  0.0000  0.0167   0.0220   0.0423    0.0563   0.0000   442.1003       1.51161       22.3236      0.856620      -3.17750     -0.711531      0.381322      0.521271      0.576742      0.651101      0.693458      0.714909
  70   7 2787.9046    3.3264  1.4121 12.4541 -0.0023  0.0153   0.0307   0.0393    0.0646   0.0000   443.0699       1.94810       21.7771       1.52146      -2.28011     -0.522714      0.353298      0.478139      0.539866      0.611525      0.633366      0.671216
  70   8 2995.1710    4.2132  1.3714 13.1775  0.0000  0.0150   0.0405   0.0390    0.0629   0.0000   442.5497       3.63215       22.2500      0.571751      -2.95889      -1.29740      0.357208      0.466495      0.531813      0.588135      0.605650      0.643464
  70   9 3196.7782    4.3378  1.7147 13.2646  0.0000  0.0173   0.0376   0.0444    0.0507   0.0000   441.5839       3.29050       22.2468      0.321853      -2.30646      0.639128      0.396160      0.539380      0.593861      0.678924      0.697934      0.739926
  70  10 3394.4504    3.5765  2.7913 12.6848 -0.0001  0.0226   0.0237   0.0603    0.0360   0.0000   442.7473       3.52094       22.4301       2.30127      -3.20138      -1.16926      0.530646      0.718912      0.803391      0.889899      0.968671      0.988076
  70  11 3589.4707    2.7428  4.8649 12.1524  0.0000  0.0345   0.0143   0.0934    0.0309   0.0000   442.8838       5.03564       23.3209       1.52942      -3.99018      -2.40977      0.781083       1.05520       1.21036       1.30633       1.42003       1.45360
  70  12 3781.8329    2.1369  7.8274 11.9467  0.0014  0.0550   0.0091   0.1516    0.0257   0.0000   443.5758       6.16687       20.3649      0.337374       5.48346      -1.11784       1.25264       1.72864       1.92763       2.13685       2.24926       2.32977
  71   1 1290.7374    0.1113  0.1198 10.0894  0.0000  0.0093   0.0054   0.0181    0.0152   0.0000   440.9430      0.428947       22.4231     -0.229593      -3.58087     -0.715712      0.205419      0.276138      0.315548      0.316056      0.362953      0.402126
  71   2 1621.0854    0.2807  0.3276 10.0266  0.0000  0.0088   0.0060   0.0224    0.0203   0.0000   441.8209      0.116150       22.0603     -0.381406      -3.17843      0.391196      0.207237      0.252935      0.283491      0.326404      0.354515      0.371210
  71   3 1888.9034    0.5729  0.7180 10.1494  0.0000  0.0117   0.0079   0.0307    0.0361   0.0000   442.0882      0.249082       22.3861       1.03769      -2.51963      0.741646      0.254771      0.356718      0.396192      0.443621      0.470790      0.496865
  71   4 2137.8086    0.9779  1.1088 10.5842  0.0000  0.0144   0.0110   0.0381    0.0582   0.0000   442.6175      0.300249       22.6590     0.0804756      -3.82169     -0.310192      0.331888      0.450203      0.509080      0.563548      0.598832      0.635620
  71   5 2370.0161    1.5597  1.4749 11.2680 -0.0003  0.0166   0.0151   0.0441    0.0536   0.0000   442.6505      0.432321       21.3647      0.197152      -2.61528     -0.207417      0.378019      0.512746      0.562173      0.645315      0.669736      0.703991
  71   6 2588.3445    2.3779  1.5897 11.8910  0.0000  0.0165   0.0213   0.0445    0.0558   0.0000   442.3300      0.619092       22.2711     0.0505245      -4.66541     -0.209050      0.379515      0.517468      0.568020      0.636290      0.679093      0.738608
  71   7 2801.7708    3.3802  1.3529 12.6004  0.0000  0.0148   0.0324   0.0389    0.0657   0.0000   442.6777       1.49023       21.4216       1.16719      -3.47060     -0.855356      0.340879      0.464722      0.519430      0.592846      0.636399      0.650855
  71   8 3009.8841    4.2892  1.4200 13.0928  0.0000  0.0148   0.0399   0.0408    0.0614   0.0000   442.3190       2.23630       21.5008       1.54692      -2.63567      0.392237      0.337383      0.464508      0.515893      0.575400      0.604992      0.628168
  71   9 3212.1983    4.3108  1.8193 13.2049  0.0000  0.0175   0.0356   0.0466    0.0467   0.0000   441.5514       3.35338       22.7187       2.07784      -2.21900     -0.743592      0.398804      0.526702      0.589882      0.683872      0.692646      0.729828
  71  10 3410.7139    3.5240  2.9477 12.6862  0.0000  0.0236   0.0228   0.0620    0.0348   0.0000   441.7752       3.07908       23.0746       1.18626      -2.46722      -2.11735      0.531535      0.724495      0.804840      0.904953      0.959311      0.990745
  71  11 3606.4756    2.7486  5.1528 12.1161  0.0002  0.0359   0.0139   0.0975    0.0312   0.0000   442.7048       3.74818       24.4114      0.125913      -2.16272      -1.22613      0.810555       1.09618       1.21723       1.36759       1.46023       1.51999
  71  12 3799.6475    2.0464  7.9582 11.9126 -0.0013  0.0569   0.0088   0.1544    0.0257   0.0000   441.4132       6.48331       22.9091       3.89068     -0.651893       2.80287       1.26836       1.69932       1.94090       2.14806       2.25269       2.34881
  72   1 1298.5138    0.1017  0.1128 10.0800  0.0000  0.0084   0.0052   0.0210    0.0149   0.0000   440.3862     -0.877570       22.1169      0.311563      -3.33970     -0.362550      0.187615      0.268738      0.304581      0.316573      0.331335      0.330989
  72   2 1629.8753    0.2893  0.3360 10.0575  0.0000  0.0088   0.0060   0.0222    0.0202   0.0000   442.0900      0.202676       21.8081      0.272801      -2.78397     0.0594872      0.190732      0.247652      0.304233      0.318754      0.343857      0.359755
  72   3 1898.6552    0.5948  0.7266 10.1630  0.0000  0.0117   0.0080   0.0306    0.0380   0.0000   442.1483      0.152620       22.1604     -0.756067      -2.57061     -0.253761      0.256714      0.338396      0.386255      0.442288      0.453478      0.482426
  72   4 2148.8746    1.0006  1.1989 10.5229  0.0000  0.0149   0.0108   0.0395    0.0620   0.0000   442.3499     -0.413726       22.0189       1.19830      -4.09444     -0.177572      0.331461      0.443019      0.510496      0.560704      0.611979      0.637037
  72   5 2381.7507    1.6508  1.5701 10.9863  0.0000  0.0161   0.0148   0.0439    0.0605   0.0000   442.3695       1.53942       20.7664     0.0763466      -1.79424     -0.443868      0.359925      0.478105      0.541751      0.605758      0.608470      0.657452
  72   6 2601.1245    2.4238  1.6212 11.9388  0.0000  0.0162   0.0213   0.0447    0.0520   0.0000   443.5044      0.603094       21.8734      0.994395      -2.49728      0.234890      0.370433      0.483325      0.556699      0.622569      0.665166      0.687195
  72   7 2815.5514    3.4340  1.3708 12.7832  0.0008  0.0151   0.0328   0.0393    0.0615   0.0000   442.5679       1.92517       22.9775       1.75874      -2.53454      -1.14449      0.343204      0.464565      0.519060      0.574897      0.591479      0.629081
  72   8 3024.4520    4.3064  1.3497 13.4369  0.0001  0.0150   0.0424   0.0408    0.0613   0.0000   442.3682       2.14507       21.4684       1.71523      -3.53483      -1.82598      0.336780      0.457547      0.498632      0.565083      0.589487      0.633149
  72   9 3227.5179    4.2796  1.8210 13.1875  0.0000  0.0175   0.0353   0.0462    0.0474   0.0000   441.8384       2.49765       20.8070       1.67245      -2.93035     -0.541965      0.389958      0.536254      0.587983      0.666118      0.711210      0.725814
  72  10 3426.8084    3.4172  3.1840 12.5984  0.0001  0.0244   0.0212   0.0665    0.0335   0.0000   440.3039       3.65056       21.8790      0.816737      -2.67649     -0.199892      0.546406      0.740996      0.847129      0.917543       1.00394       1.02986
  72  11 3623.4206    2.6110  5.3447 12.1520 -0.0001  0.0376   0.0130   0.1007    0.0298   0.0000   440.9617       4.28456       21.5336       3.81657      -1.01232      -2.38765      0.835275       1.13051       1.28362       1.43044       1.48744       1.56384
  72  12 3817.1875    2.0116  8.2925 11.8727  0.0005  0.0600   0.0085   0.1595    0.0255   0.0000   442.3861       2.99404       19.0331      0.797473     -0.354658      -7.77470       1.31841       1.75175       2.01984       2.23272       2.36398       2.43518
  73   1 1306.2174    0.1269  0.1425 10.0724  0.0000  0.0078   0.0052   0.0231    0.0153   0.0000   441.0001     -0.513015       21.8272      0.142777      -3.56834      0.153399      0.152560      0.224682      0.255163      0.287248      0.300975      0.294083
  73   2 1638.6206    0.3100  0.3199 10.0329  0.0000  0.0082   0.0063   0.0196    0.0204   0.0000   441.9157     -0.443680       22.0149     0.0758809      -3.71347      0.182918      0.177813      0.242649      0.269040      0.308629      0.347482      0.349313
  73   3 1908.3055    0.6081  0.7343 10.2604  0.0000  0.0119   0.0082   0.0298    0.0363   0.0000   441.8000      0.460053       22.4711     0.0669921      -2.93325      0.487248      0.264336      0.352598      0.393200      0.445436      0.480014      0.508701
  73   4 2159.8398    1.0355  1.1641 10.6164  0.0000  0.0144   0.0112   0.0388    0.0602   0.0000   442.5296     -0.755482       21.3303      0.255301      -3.20504    -0.0516232      0.319220      0.442271      0.496200      0.550338      0.589895      0.619517
  73   5 2393.4729    1.6988  1.4123 11.3503  0.0000  0.0159   0.0163   0.0404    0.0600   0.0000   441.6960      0.432106       22.3873     -0.786362      -2.72441      0.393152      0.352490      0.467381      0.522076      0.603879      0.635460      0.663383
  73   6 2613.7604    2.4747  1.5339 12.1019  0.0000  0.0159   0.0226   0.0437    0.0545   0.0000   442.4001      0.823315       21.6462      0.394870      -3.11491     -0.406233      0.362349      0.480163      0.536773      0.610033      0.635969      0.663737
  73   7 2829.2423    3.4872  1.4609 12.7811  0.0000  0.0154   0.0321   0.0399    0.0570   0.0000   442.1750       2.00791       22.6749      0.274760      -3.97404      -1.94721      0.352850      0.455311      0.518728      0.576948      0.596490      0.641383
  73   8 3038.8827    4.3476  1.4495 13.2008  0.0000  0.0153   0.0401   0.0405    0.0616   0.0000   442.1633       2.50455       22.4138       1.18114      -3.21980      0.239492      0.343627      0.471678      0.523503      0.586921      0.625448      0.650827
  73   9 3242.7265    4.2760  1.7787 13.2263 -0.0000  0.0172   0.0357   0.0459    0.0493   0.0000   442.8040       2.91575       21.8203       1.10828      -3.77455     -0.149387      0.384212      0.518629      0.581092      0.646932      0.683139      0.704552
  73  10 3442.9115    3.3759  3.1727 12.6386 -0.0000  0.0246   0.0210   0.0659    0.0329   0.0000   443.0056       5.09306       20.6876       3.13919      -3.21966      -1.71703      0.536897      0.734329      0.817725      0.911926      0.962519       1.01892
  73  11 3640.1727    2.6073  5.5769 12.0928 -0.0003  0.0392   0.0127   0.1054    0.0309   0.0000   442.7536       2.88856       19.0232       3.64336      -3.55640       1.06486      0.852213       1.17568       1.31878       1.48450       1.56334       1.63266
  74   1 1313.8475    0.1265  0.1293 10.0857  0.0000  0.0079   0.0053   0.0193    0.0151   0.0000   440.7662    -0.0710033       22.1321    -0.0226002      -3.48937      0.552677      0.159140      0.229358      0.252556      0.297079      0.339440      0.350176
  74   2 1647.2394    0.3151  0.3371 10.0354  0.0000  0.0087   0.0062   0.0198    0.0207   0.0000   442.0417     -0.456649       21.8896      0.748652      -3.10259     -0.170127      0.184669      0.249432      0.281766      0.323701      0.329508      0.337731
  74   3 1917.8943    0.6307  0.7548 10.1628  0.0000  0.0118   0.0082   0.0296    0.0399   0.0000   442.2036      0.191276       22.5100      0.535990      -3.52030      0.417636      0.253707      0.350095      0.380896      0.434898      0.461408      0.480644
  74   4 2170.6957    1.0655  1.2203 10.6191  0.0000  0.0145   0.0113   0.0400    0.0630   0.0000   442.2901      0.537227       22.8353      0.288376      -3.80964      -1.34773      0.320105      0.425983      0.482867      0.545319      0.562435      0.603054
  74   5 2405.0290    1.6873  1.5077 11.4779  0.0000  0.0164   0.0157   0.0434    0.0500   0.0000   443.2662     -0.165284       21.5217      0.688398      -1.99794     -0.229305      0.358458      0.488223      0.548953      0.610770      0.625445      0.664899
  74   6 2626.3006    2.5333  1.5269 12.1200  0.0000  0.0160   0.0228   0.0426    0.0556   0.0000   442.7163       2.26812       22.8428     -0.625901      -4.44688      0.436661      0.359022      0.500954      0.553197      0.624425      0.648477      0.673054
  74   7 2842.8380    3.5399  1.4240 12.8472  0.0000  0.0151   0.0327   0.0396    0.0565   0.0000   442.7908       2.12266       22.1364      0.900276      -3.56897    -0.0872992      0.336729      0.452304      0.503953      0.563927      0.612084      0.641055
  74   8 3053.2986    4.4862  1.4874 13.1237  0.0039  0.0148   0.0401   0.0408    0.0644   0.0000   442.3272       2.52194       21.8721      0.718304      -2.80281     -0.890956      0.329919      0.448662      0.501190      0.562973      0.585216      0.625647
  74   9 3257.9005    4.2466  2.0412 12.9088 -0.0000  0.0182   0.0318   0.0471    0.0497   0.0000   442.2195       4.13915       21.4832       1.36941      -4.38070      0.220261      0.407361      0.535898      0.623533      0.685322      0.741489      0.773233
  74  10 3458.8557    3.3457  3.4026 12.4826  0.0000  0.0252   0.0198   0.0681    0.0345   0.0000   442.4631       2.15993       22.3545       1.51646      -3.07347      -1.03415      0.547332      0.741012      0.827610      0.920667      0.974191       1.01460
  74  11 3656.8622    2.5412  6.0238 12.0775  0.0021  0.0414   0.0116   0.1121    0.0299   0.0000   443.2876       2.53879       21.6496       1.84998      0.510168       1.03176      0.895613       1.20899       1.36432       1.53157       1.61942       1.68667
  75   1 1321.4466    0.1245  0.1219 10.1320  0.0000  0.0078   0.0053   0.0204    0.0148   0.0000   440.5210      0.121724       21.5718     -0.510011      -3.39848      0.714771      0.147090      0.205629      0.260071      0.325200      0.342498      0.377275
  75   2 1655.7464    0.3257  0.3941 10.0008  0.0000  0.0092   0.0060   0.0229    0.0220   0.0000   441.8979     -0.245696       21.6448    -0.0730701      -3.23022     -0.315338      0.197370      0.269895      0.305580      0.326088      0.349585      0.370638
  75   3 1927.4397    0.6460  0.7745 10.2106  0.0000  0.0119   0.0082   0.0300    0.0393   0.0000   441.8935      0.406769       22.0481     -0.101878      -3.38480     -0.616224      0.238430      0.331234      0.376365      0.420396      0.424710      0.451773
  75   4 2181.4858    1.1048  1.2160 10.7503  0.0000  0.0147   0.0117   0.0397    0.0620   0.0000   442.6902      0.237027       21.9129      0.155509      -4.15368      0.120177      0.313899      0.432591      0.468158      0.534785      0.564296      0.590808
  75   5 2416.5045    1.7536  1.5397 11.4750  0.0000  0.0161   0.0160   0.0444    0.0524   0.0000   442.2207      0.278112       22.5770      0.642261      -1.95720      0.189944      0.349697      0.475099      0.530802      0.585957      0.630374      0.652895
  75   6 2638.8355    2.6220  1.5458 12.1461  0.0000  0.0158   0.0229   0.0416    0.0521   0.0000   442.3274       1.21149       21.8997     0.0194308      -2.78972     -0.588924      0.349350      0.483517      0.543816      0.617982      0.644515      0.653760
  75   7 2856.3530    3.6812  1.4352 12.8273  0.0000  0.0149   0.0334   0.0391    0.0606   0.0000   442.6635       1.75246       22.3639       1.55598      -3.03726    -0.0667441      0.323951      0.436940      0.494471      0.550357      0.584860      0.610492
  75   8 3067.5723    4.4610  1.4303 13.4235  0.0000  0.0149   0.0408   0.0402    0.0550   0.0000   442.9868       1.77573       23.0381       1.20058      -4.22347     -0.839212      0.325688      0.441274      0.492910      0.552345      0.577506      0.600150
  75   9 3272.9826    4.1143  2.0897 13.1561  0.0000  0.0186   0.0308   0.0502    0.0402   0.0000   443.4731       2.30106       22.2696      0.596411      -1.07871      -1.17962      0.401242      0.552062      0.613503      0.696875      0.718573      0.755163
  75  10 3474.7371    3.3127  3.7761 12.3821  0.0000  0.0265   0.0184   0.0727    0.0343   0.0000   442.5090       3.83459       22.6702       2.19507      -3.37432      -3.77912      0.573886      0.765028      0.862972      0.962741       1.00646       1.06034
  75  11 3673.5455    2.4777  6.1831 12.1039 -0.0021  0.0432   0.0111   0.1151    0.0293   0.0000   442.4912       3.01209       22.6402       2.92274      -4.10017      -3.66046      0.918639       1.23852       1.41178       1.56769       1.65175       1.71091
  76   1 1328.9688    0.1317  0.1397 10.1143  0.0000  0.0077   0.0052   0.0187    0.0150   0.0000   440.8046    -0.0114504       22.1499      0.236181      -3.37125     -0.494372      0.162912      0.228936      0.244347      0.287725      0.286585      0.289654
  76   2 1664.1782    0.3342  0.3980 10.0390  0.0000  0.0091   0.0061   0.0225    0.0216   0.0000   441.3905     -0.653412       22.2478      0.461333      -4.34184     -0.127271      0.199105      0.258393      0.299048      0.306371      0.338488      0.366027
  76   3 1936.9023    0.6580  0.8109 10.2475  0.0000  0.0120   0.0082   0.0310    0.0401   0.0000   442.4402     -0.421355       21.8372      0.636590      -3.29553      -1.03430      0.249453      0.335078      0.383668      0.421573      0.457924      0.477075
  76   4 2192.1107    1.1433  1.2285 10.8117 -0.0002  0.0148   0.0118   0.0385    0.0570   0.0000   442.6057     -0.634924       21.7972     -0.501509      -3.03576      0.605752      0.311991      0.431290      0.485590      0.530390      0.564326      0.588773
  76   5 2427.8831    1.7675  1.5832 11.4517  0.0000  0.0168   0.0157   0.0435    0.0523   0.0000   442.1477       1.04174       21.9326    -0.0693905      -1.88819     -0.870134      0.357236      0.488451      0.535305      0.604315      0.624787      0.649291
  76   6 2651.2579    2.6849  1.6087 12.0227 -0.0000  0.0159   0.0226   0.0417    0.0556   0.0000   442.3710      0.901752       22.4252       1.09472      -3.34478      0.447835      0.334951      0.455018      0.501251      0.558691      0.594691      0.621559
  76   7 2869.7739    3.6645  1.3877 12.9589 -0.0000  0.0147   0.0343   0.0395    0.0609   0.0000   442.2665       2.23500       22.8664       1.53384      -3.93898     -0.104442      0.313288      0.429915      0.478739      0.542660      0.555644      0.588647
  76   8 3081.7379    4.4373  1.4733 13.2546  0.0000  0.0149   0.0396   0.0402    0.0599   0.0000   442.2520       2.11549       22.3959       1.33697      -3.90505      0.774757      0.318908      0.431582      0.482092      0.520204      0.559586      0.581281
  76   9 3287.9633    4.1294  2.1905 12.9724  0.0000  0.0187   0.0297   0.0497    0.0425   0.0000   442.0720       3.01060       22.0466     -0.713876      -2.22373     -0.394212      0.399084      0.542343      0.613157      0.697939      0.722044      0.753277
  76  10 3490.4857    3.1559  3.8951 12.5119  0.0000  0.0277   0.0176   0.0770    0.0308   0.0000   441.9662       4.88221       22.5891       1.00446     -0.460583   -0.00371570      0.586669      0.787821      0.889769      0.998031       1.05587       1.09454
  76  11 3690.0160    2.4505  6.5907 12.0436  0.0012  0.0451   0.0106   0.1224    0.0299   0.0000   441.0063       4.52946       20.7921       5.09275      -2.34691      -4.84977      0.944194       1.29507       1.45752       1.62180       1.71185       1.78205
  77   1 1336.4255    0.1217  0.1367 10.0694  0.0000  0.0089   0.0050   0.0190    0.0149   0.0000   440.6405     -0.448884       22.3061      0.450672      -3.60993      0.910763      0.211509      0.285158      0.333444      0.329230      0.350964      0.369821
  77   2 1672.5251    0.3349  0.4063 10.0778  0.0000  0.0094   0.0061   0.0224    0.0218   0.0000   441.7563     -0.152201       22.0941     -0.196535      -3.43165      0.372554      0.201858      0.259986      0.307552      0.331763      0.364704      0.371460
  77   3 1946.3108    0.6617  0.8055 10.2721  0.0000  0.0120   0.0082   0.0303    0.0390   0.0000   441.6833     -0.409388       22.4795      0.125129      -3.48387     -0.864957      0.249040      0.325052      0.372229      0.420948      0.431514      0.458090
  77   4 2202.7325    1.1395  1.2148 10.8485  0.0001  0.0144   0.0119   0.0391    0.0558   0.0000   442.3499     -0.127815       22.5229      0.697470      -1.98970      0.644213      0.300575      0.402301      0.455215      0.502856      0.529335      0.556493
  77   5 2439.1455    1.8513  1.5856 11.4399  0.0000  0.0161   0.0162   0.0435    0.0540   0.0000   442.3216       1.50464       23.2411      0.734207      -3.52045     -0.124036      0.343033      0.457227      0.519032      0.573398      0.615074      0.623695
  77   6 2663.6308    2.7365  1.5238 12.1503  0.0000  0.0151   0.0239   0.0412    0.0576   0.0000   442.9738      0.750847       22.7881       1.31601      -3.80992     -0.111253      0.322461      0.428644      0.487558      0.536688      0.576013      0.613118
  77   7 2883.0926    3.8298  1.3652 12.9387  0.0000  0.0142   0.0351   0.0382    0.0610   0.0000   442.7196       1.91999       22.2946      0.702857      -4.16296     -0.892701      0.299229      0.405794      0.449249      0.507800      0.524248      0.554765
  77   8 3095.8554    4.5302  1.5257 13.2370  0.0000  0.0151   0.0394   0.0406    0.0589   0.0000   441.7765       3.64205       22.7669      0.223792      -3.41634     -0.624249      0.327095      0.438235      0.491165      0.539554      0.573336      0.595469
  77   9 3302.8261    4.0256  2.2812 12.9186  0.0000  0.0191   0.0283   0.0518    0.0420   0.0000   442.4492       2.84241       21.9746       2.14182      -1.63784     -0.729883      0.398950      0.547610      0.616441      0.673862      0.709855      0.744460
  77  10 3506.1749    3.1056  3.9068 12.5325 -0.0003  0.0285   0.0174   0.0761    0.0309   0.0000   443.8867       2.69113       21.8179      0.419615      0.228374      0.283923      0.591593      0.800309      0.909956      0.998485       1.07529       1.09788
  77  11 3706.5945    2.3664  6.7549 12.1059 -0.0002  0.0473   0.0102   0.1272    0.0281   0.0000   443.3226       2.68224       22.2272      0.371256      -1.83004      -2.67216      0.972914       1.31459       1.47076       1.64990       1.75721       1.82578
  78   1 1343.8172    0.1313  0.1459 10.1052  0.0000  0.0083   0.0051   0.0195    0.0148   0.0000   440.6950     -0.152804       21.9620      0.135178      -3.26633      0.108898      0.164048      0.257529      0.266592      0.313592      0.320861      0.303274
  78   2 1680.7735    0.3471  0.4234 10.0612  0.0000  0.0096   0.0061   0.0228    0.0221   0.0000   441.4421      0.121516       22.7709      0.172734      -3.38335     -0.187875      0.190707      0.265015      0.301834      0.312990      0.344873      0.347346
  78   3 1955.6429    0.6716  0.9081 10.2382  0.0000  0.0127   0.0081   0.0349    0.0435   0.0000   442.3245     -0.637116       21.4315     0.0722467      -3.99323     0.0751481      0.252911      0.347290      0.393780      0.440331      0.471128      0.497422
  78   4 2213.2100    1.1823  1.2808 10.7716  0.0000  0.0148   0.0118   0.0398    0.0595   0.0000   442.6630      0.899902       22.3587       1.08200      -2.12431     -0.107406      0.294811      0.407235      0.451113      0.495415      0.528592      0.558726
  78   5 2450.3388    1.8849  1.6844 11.4855  0.0000  0.0167   0.0157   0.0441    0.0473   0.0000   442.6909      0.353509       22.3032     -0.352850      -4.66226     -0.686179      0.341958      0.476934      0.525659      0.603017      0.619948      0.654599
  78   6 2675.8755    2.7981  1.5046 12.2362  0.0000  0.0152   0.0245   0.0410    0.0572   0.0000   443.2911      0.646010       22.8619       1.30198      -1.20168      0.284298      0.316790      0.423334      0.470122      0.533176      0.556422      0.581187
  78   7 2896.3621    3.8498  1.4728 12.8619  0.0000  0.0147   0.0341   0.0402    0.0619   0.0000   443.2517       1.39855       22.2515       1.78731      -2.36718     -0.219048      0.316285      0.418844      0.468627      0.520024      0.550966      0.578993
  78   8 3109.8631    4.4274  1.5912 13.3830  0.0000  0.0155   0.0380   0.0420    0.0498   0.0000   442.8969       2.32627       21.4154      0.304942      -3.07443     -0.188898      0.329835      0.436938      0.490658      0.553148      0.577618      0.592322
  78   9 3317.6472    4.0279  2.3547 12.9603 -0.0000  0.0194   0.0277   0.0523    0.0394   0.0000   442.5402       3.45979       22.0547       1.16897      -3.26159    -0.0116891      0.406563      0.548221      0.611805      0.686495      0.717998      0.755827
  78  10 3521.8159    3.0827  4.4218 12.3834  0.0006  0.0305   0.0161   0.0828    0.0314   0.0000   442.4526       3.08377       19.0734       3.39760      0.303347      -1.71831      0.618488      0.842061      0.938033       1.05611       1.12412       1.16893
  78  11 3722.7410    2.3010  6.8827 12.1286 -0.0015  0.0489   0.0098   0.1326    0.0270   0.0000   443.0654       1.81282       20.5592       1.17089      -1.99352      -3.49199      0.977339       1.33419       1.49433       1.65948       1.76795       1.82058
  79   1 1351.1780    0.1348  0.1494 10.0574  0.0000  0.0081   0.0050   0.0174    0.0149   0.0000   440.5736     -0.318970       22.0128      0.486952      -4.01535      0.367469      0.155979      0.213727      0.244872      0.247103      0.328710      0.315541
  79   2 1688.9637    0.3622  0.4524 10.0152  0.0000  0.0096   0.0061   0.0238    0.0232   0.0000   442.0996     0.0161536       21.8069      0.400503      -3.35215     -0.201380      0.189161      0.265657      0.302318      0.331558      0.345801      0.363040
  79   3 1964.9347    0.7039  0.8981 10.2171  0.0000  0.0122   0.0083   0.0330    0.0430   0.0000   442.1728     0.0757753       22.3366      0.203855      -3.17207      0.262077      0.243883      0.329513      0.379426      0.419776      0.438123      0.462645
  79   4 2223.6123    1.2042  1.3669 10.7577  0.0000  0.0153   0.0115   0.0404    0.0543   0.0000   442.8119      0.391434       23.0662    -0.0231933      -4.16519     -0.194852      0.307230      0.412573      0.467757      0.518689      0.555861      0.595179
  79   5 2461.4837    1.9367  1.6296 11.5409  0.0000  0.0164   0.0164   0.0427    0.0501   0.0000   442.8191      0.606177       22.1104      0.444108      -2.55526     0.0241855      0.342188      0.461175      0.512923      0.585959      0.624471      0.659122
  79   6 2688.1035    2.8087  1.5743 12.3243  0.0000  0.0156   0.0242   0.0417    0.0528   0.0000   442.3899       1.64801       22.5416      0.442435      -4.46866     -0.259256      0.329016      0.435936      0.484566      0.547811      0.590125      0.612408
  79   7 2909.5023    3.8712  1.4258 13.0302  0.0000  0.0144   0.0346   0.0394    0.0549   0.0000   442.7020       1.07684       22.4111      0.644293      -3.93004      0.801623      0.305225      0.402110      0.453765      0.506503      0.553429      0.580799
  79   8 3123.7514    4.4782  1.6214 13.2503  0.0000  0.0156   0.0370   0.0410    0.0494   0.0000   442.4491       2.87940       22.6991      0.562839      -2.99784     0.0519770      0.317502      0.436060      0.477695      0.536943      0.553290      0.586762
  79   9 3332.3360    3.9023  2.5057 12.9571 -0.0000  0.0205   0.0258   0.0543    0.0359   0.0000   443.0090       2.51530       22.2971       1.46852      -1.38123      -1.46235      0.413002      0.572563      0.636829      0.700942      0.747343      0.782244
  79  10 3537.3085    2.9585  4.3833 12.4575 -0.0011  0.0309   0.0157   0.0853    0.0304   0.0000   442.6838       4.23675       21.5241      0.657351      -2.65229      -1.42001      0.632739      0.838131      0.959067       1.07050       1.13922       1.20544
  79  11 3738.8786    2.3428  7.6875 12.0266  0.0025  0.0521   0.0093   0.1399    0.0266   0.0000   443.6488       2.45014       21.0558      0.596342      -3.45937      -1.18981       1.05519       1.42967       1.60721       1.79880       1.91724       1.99602
  80   1 1358.4869    0.1294  0.1619 10.0955  0.0000  0.0084   0.0049   0.0210    0.0148   0.0000   440.6109     -0.259994       22.0233      0.678957      -3.84926      0.196674      0.174751      0.225561      0.287862      0.309301      0.393818      0.439064
  80   2 1697.0370    0.3672  0.4331 10.0668  0.0000  0.0090   0.0062   0.0230    0.0224   0.0000   441.4622    -0.0970373       22.1221      0.290688      -3.13548     -0.285649      0.187788      0.249034      0.283229      0.326717      0.335156      0.358478
  80   3 1974.1500    0.7110  0.8832 10.2943  0.0000  0.0122   0.0084   0.0316    0.0423   0.0000   441.8826     0.0269299       22.6917    -0.0418372      -3.35179     -0.528800      0.247687      0.329594      0.365712      0.411882      0.441883      0.462766
  80   4 2233.9585    1.2257  1.3235 10.9170  0.0000  0.0150   0.0120   0.0399    0.0541   0.0000   442.2094      0.221596       22.0806       1.15263      -2.43484      0.315277      0.299107      0.412654      0.443940      0.509105      0.524873      0.560329
  80   5 2472.5102    1.9832  1.6960 11.3652  0.0000  0.0162   0.0162   0.0432    0.0561   0.0000   442.5161       1.53255       21.9217      0.357111      -3.90878     -0.394671      0.333839      0.449747      0.505541      0.572036      0.606470      0.635935
  80   6 2700.1991    2.8622  1.5826 12.4403  0.0000  0.0155   0.0243   0.0425    0.0475   0.0000   442.7027      0.623512       22.3621       1.08946      -3.48435     -0.351689      0.314013      0.420134      0.461352      0.533785      0.550030      0.579355
  80   7 2922.5269    4.0034  1.4399 13.1187 -0.0000  0.0144   0.0354   0.0395    0.0543   0.0000   442.9752       2.78681       22.0125       1.02239      -3.06058     -0.982560      0.302203      0.409016      0.453211      0.513224      0.542002      0.562611
  80   8 3137.5864    4.5519  1.6023 13.3032  0.0000  0.0152   0.0379   0.0413    0.0525   0.0000   442.9511       2.56482       21.9433       1.94791      -3.61062     -0.879954      0.315197      0.422830      0.470402      0.531186      0.565871      0.593125
  80   9 3346.9809    3.9282  2.6237 12.8709  0.0000  0.0205   0.0253   0.0557    0.0370   0.0000   442.2776       2.34731       22.5180       2.50932      -2.64812      -1.49293      0.407140      0.562496      0.617914      0.690665      0.737085      0.777429
  80  10 3552.7447    2.9748  4.7564 12.3757  0.0013  0.0324   0.0149   0.0885    0.0310   0.0000   441.4905       3.96239       21.6045      0.398405      -3.88361      -2.67658      0.654369      0.880561      0.992730       1.11001       1.18106       1.22940
  80  11 3755.1590    2.2092  7.5973 12.0784 -0.0017  0.0542   0.0090   0.1437    0.0260   0.0000   443.4544       2.15975       19.0056       3.95316      -4.90959      -4.64527       1.07414       1.48409       1.67904       1.86594       1.97616       2.08397
  81   1 1365.6985    0.1289  0.1490 10.0632  0.0000  0.0073   0.0048   0.0206    0.0147   0.0000   440.6014    -0.0379966       22.0400      0.350702      -3.20525      0.254146      0.132270      0.191404      0.223235      0.231782      0.245141      0.248986
  81   2 1705.0356    0.3671  0.4811 10.0717  0.0000  0.0099   0.0060   0.0246    0.0231   0.0000   441.6379     -0.629758       22.4083     0.0366494      -3.09488      0.163530      0.187065      0.257149      0.287999      0.316928      0.342099      0.359233
  81   3 1983.2939    0.7314  0.9251 10.3713  0.0000  0.0127   0.0085   0.0339    0.0434   0.0000   442.1483     0.0178031       22.8899     0.0965055      -2.61401      -1.09821      0.240953      0.340297      0.374230      0.416900      0.444109      0.452574
  81   4 2244.1547    1.2652  1.5053 10.8518  0.0000  0.0158   0.0114   0.0425    0.0493   0.0000   442.5758      0.361638       21.7243     -0.375733      -3.64891     -0.645423      0.315000      0.431038      0.486758      0.539685      0.568642      0.600336
  81   5 2483.5034    2.0025  1.7313 11.5010  0.0000  0.0163   0.0161   0.0450    0.0513   0.0000   442.2244      0.501851       21.7752      0.132376      -3.05000     -0.721228      0.322510      0.433477      0.491067      0.537769      0.582544      0.604478
  81   6 2712.3006    2.9165  1.6265 12.4772  0.0000  0.0159   0.0242   0.0423    0.0465   0.0000   442.5115       1.44520       22.1303       1.80066      -2.86269      -1.06734      0.314985      0.430079      0.480860      0.538612      0.577409      0.602268
  81   7 2935.5336    4.0818  1.4624 13.0453  0.0000  0.0146   0.0356   0.0385    0.0602   0.0000   443.0421       1.98433       21.9663       1.07597      -3.76125      0.298015      0.303692      0.403483      0.454481      0.496618      0.520883      0.557852
  81   8 3151.3111    4.4312  1.7167 13.4006  0.0000  0.0161   0.0359   0.0436    0.0452   0.0000   442.8354       2.86825       21.7855      0.255903      -2.60944      0.565138      0.325554      0.438362      0.483788      0.541465      0.586693      0.601046
  81   9 3361.5268    3.7333  2.7305 12.8702 -0.0000  0.0211   0.0236   0.0577    0.0352   0.0000   442.7092       1.33227       21.2854       1.35303      -2.34986      -2.26777      0.419241      0.570981      0.636595      0.722718      0.762972      0.794233
  81  10 3568.1507    2.8817  4.8879 12.4039 -0.0016  0.0340   0.0143   0.0930    0.0310   0.0000   443.3988       3.75557       21.1758       1.96870      -3.08502      0.318255      0.668322      0.910269       1.03679       1.14549       1.22032       1.28562
  82   1 1372.8998    0.1364  0.1686 10.0491  0.0000  0.0079   0.0048   0.0187    0.0147   0.0000   440.5685     -0.440459       22.3129     -0.132767      -2.96458     -0.527868      0.155993      0.225233      0.239074      0.272064      0.310134      0.378724
  82   2 1712.9639    0.3916  0.4309 10.0685  0.0000  0.0088   0.0064   0.0215    0.0230   0.0000   441.3137     -0.597456       22.2444      0.200706      -3.60127     -0.123609      0.177045      0.238022      0.265817      0.288369      0.299014      0.337795
  82   3 1992.3891    0.7604  0.8975 10.2900  0.0000  0.0117   0.0087   0.0320    0.0443   0.0000   441.8340     -0.345513       22.2706      0.475873      -3.33835     -0.234048      0.240797      0.306344      0.353182      0.391567      0.409192      0.435233
  82   4 2254.3159    1.2630  1.3546 11.0030  0.0000  0.0149   0.0120   0.0407    0.0504   0.0000   442.4214      0.646941       22.7551      0.409341      -3.88515      -1.09275      0.289175      0.391156      0.440978      0.485662      0.525748      0.551405
  82   5 2494.3935    2.0221  1.5941 11.8004  0.0000  0.0163   0.0174   0.0427    0.0494   0.0000   442.2826      0.829765       21.9343      0.274104      -2.54712      0.365870      0.319359      0.433576      0.490962      0.543771      0.573846      0.603316
  82   6 2724.3045    2.9936  1.5530 12.5329  0.0000  0.0154   0.0254   0.0407    0.0485   0.0000   442.2903       1.59283       21.4366       1.05454      -3.87959     -0.356989      0.305283      0.416191      0.471242      0.519988      0.553677      0.575144
  82   7 2948.4257    4.1185  1.4149 13.1314  0.0000  0.0140   0.0362   0.0375    0.0540   0.0000   442.3083       2.00261       22.6385      0.285585      -3.04586     -0.373569      0.287568      0.378894      0.426083      0.482347      0.506999      0.548108
  82   8 3164.9476    4.5045  1.7741 13.1841  0.0000  0.0161   0.0350   0.0423    0.0493   0.0000   443.1980       1.66873       22.3647       1.70805      -2.26418     -0.833078      0.326021      0.431816      0.494460      0.547174      0.577771      0.603078
  82   9 3375.9744    3.7454  2.8497 12.8271  0.0000  0.0215   0.0230   0.0584    0.0345   0.0000   443.1815       4.24701       22.4527       1.36014      -3.08927     -0.136043      0.432257      0.577209      0.653896      0.725099      0.771204      0.808450
  82  10 3583.3894    2.9022  5.2829 12.3269  0.0028  0.0356   0.0134   0.0971    0.0309   0.0000   443.0263       2.20735       21.5784      0.145838      -5.75778      0.737929      0.700311      0.948079       1.07257       1.18255       1.27312       1.33709
  83   1 1380.0124    0.1416  0.1638 10.0533  0.0000  0.0075   0.0048   0.0180    0.0147   0.0000   440.5275     -0.433743       21.4880     -0.229506      -4.20656     0.0387189      0.160357      0.211618      0.250702      0.288274      0.321975      0.322697
  83   2 1720.7924    0.3987  0.4945 10.0525  0.0000  0.0093   0.0062   0.0246    0.0241   0.0000   441.5290     -0.179618       22.1900     -0.341441      -3.58441     -0.495055      0.183276      0.236399      0.282063      0.312718      0.322789      0.337373
  83   3 2001.4420    0.7615  0.9419 10.3314  0.0000  0.0124   0.0085   0.0326    0.0453   0.0000   441.8189     -0.214381       22.0542     -0.260824      -3.99512      0.465834      0.237983      0.316469      0.366101      0.401222      0.442146      0.464203
  83   4 2264.3784    1.2723  1.4641 11.0481  0.0000  0.0157   0.0117   0.0420    0.0471   0.0000   442.3708      0.751615       21.8582     -0.124432      -2.74531     -0.395430      0.302777      0.402315      0.456665      0.514797      0.543373      0.569693
  83   5 2505.2198    2.1089  1.7433 11.5247  0.0000  0.0163   0.0166   0.0432    0.0530   0.0000   442.3632      0.996995       21.8562      0.479970      -3.99634      -1.66828      0.319702      0.434365      0.490763      0.551547      0.587663      0.602052
  83   6 2736.2174    3.0812  1.5973 12.3994  0.0000  0.0153   0.0254   0.0405    0.0552   0.0000   442.2874       1.94738       22.3813       1.14837      -3.63719      0.309879      0.304670      0.403449      0.464524      0.519654      0.549621      0.563971
  83   7 2961.2374    4.1930  1.4406 13.0852  0.0000  0.0141   0.0361   0.0381    0.0575   0.0000   442.9146       2.06820       21.6939      0.483943      -2.69089     -0.342334      0.276141      0.372276      0.409872      0.478971      0.493650      0.518900
  83   8 3178.5314    4.4638  1.8427 13.1396  0.0000  0.0164   0.0335   0.0431    0.0464   0.0000   442.7847       2.85583       21.2226       2.57441      -2.93056      -1.11132      0.314881      0.435174      0.489270      0.545657      0.579389      0.595987
  83   9 3390.3763    3.6944  3.0168 12.7397 -0.0000  0.0222   0.0218   0.0597    0.0349   0.0000   442.7592       3.27176       21.4641       1.02669      -2.51462     -0.129419      0.438669      0.582173      0.666360      0.738238      0.789409      0.829610
  83  10 3598.4440    2.7735  5.3137 12.3670 -0.0012  0.0369   0.0131   0.1001    0.0307   0.0000   443.6139       4.75285       21.2061       1.76096      -1.01499      -1.54578      0.719232      0.964578       1.10699       1.22338       1.30305       1.37235
  84   1 1387.0960    0.1488  0.2190 10.0521  0.0000  0.0087   0.0047   0.0235    0.0152   0.0000   440.6440     -0.414610       22.1797      0.229897      -3.17024      0.390460      0.161831      0.215720      0.259662      0.284361      0.280843      0.301691
  84   2 1728.5905    0.3962  0.4987 10.0900  0.0000  0.0097   0.0062   0.0243    0.0242   0.0000   441.5828     0.0133719       22.1198      0.201767      -3.68674      0.247895      0.177840      0.245237      0.265607      0.313980      0.311843      0.331963
  84   3 2010.4056    0.7861  1.0301 10.2500  0.0000  0.0128   0.0084   0.0344    0.0506   0.0000   442.1908      0.377744       21.8217      0.403803      -2.72570     -0.292801      0.244652      0.327458      0.369654      0.411017      0.450596      0.462515
  84   4 2274.3578    1.3359  1.4700 10.9405  0.0000  0.0153   0.0119   0.0414    0.0535   0.0000   441.8980     0.0894060       22.8595       1.01279      -3.48842      0.872166      0.292047      0.398284      0.446071      0.502788      0.543402      0.559677
  84   5 2515.9534    2.1551  1.7328 11.7569  0.0000  0.0167   0.0173   0.0439    0.0503   0.0000   442.6188       1.86173       21.6153      0.982916      -3.54923     -0.616955      0.321594      0.441764      0.495659      0.554075      0.584671      0.614913
  84   6 2748.0693    3.1612  1.5796 12.5404  0.0000  0.0149   0.0260   0.0411    0.0505   0.0000   442.0413       1.97838       22.6836      0.729783      -3.21195     -0.640974      0.290226      0.393530      0.428827      0.496891      0.521012      0.538774
  84   7 2973.9973    4.1880  1.4605 13.3461  0.0000  0.0145   0.0365   0.0391    0.0517   0.0000   442.9375       2.24567       22.3323      0.522679      -2.83595    -0.0106383      0.287443      0.379716      0.428710      0.480721      0.506366      0.533991
  84   8 3192.0367    4.3978  1.8780 13.2865  0.0000  0.0166   0.0328   0.0443    0.0415   0.0000   442.6950       3.06289       22.6763       1.31003      -3.29636     -0.912178      0.313666      0.429716      0.482015      0.538872      0.578433      0.601703
  84   9 3404.7214    3.6552  3.1396 12.7012  0.0000  0.0228   0.0210   0.0612    0.0347   0.0000   443.9740       3.86944       20.5839      0.711294      -1.83109     -0.673646      0.437440      0.592773      0.668507      0.739944      0.796072      0.832505
  84  10 3613.5845    2.7474  5.6714 12.3263  0.0006  0.0379   0.0123   0.1056    0.0305   0.0000   443.4213       2.92636       24.2842       2.04634      -3.94152      -4.35603      0.721422      0.968451       1.10767       1.22298       1.30423       1.34684
  85   0  938.4054    0.0358  0.0116 10.4011  0.0000  0.0143   0.0069   0.0089    0.0127   0.0000   436.6106      -1.22873       20.6236      0.951495      -2.81235      -1.26113      0.234277      0.402067      0.470043      0.584247      0.538277      0.652987
  85   1 1394.1417    0.1473  0.1800 10.0419  0.0000  0.0075   0.0048   0.0188    0.0148   0.0000   440.1171     0.0664201       22.3768      0.370711      -3.90944     -0.406455      0.157902      0.204537      0.246452      0.280026      0.283160      0.308334
  85   2 1736.2739    0.4111  0.4734 10.1037  0.0000  0.0092   0.0064   0.0224    0.0239   0.0000   441.3203    -0.0980508       22.3562      0.407144      -3.70680     -0.424666      0.174190      0.235689      0.266375      0.290891      0.309722      0.328802
  85   3 2019.3711    0.8019  0.9741 10.3468  0.0000  0.0124   0.0087   0.0322    0.0466   0.0000   442.6380     -0.873335       22.4706      0.118031      -2.69400     -0.708539      0.236707      0.317041      0.343396      0.399624      0.424382      0.444700
  85   4 2284.2359    1.3760  1.4797 11.0178  0.0000  0.0152   0.0121   0.0409    0.0491   0.0000   442.4605     -0.428769       23.0701      0.491117      -2.82921     -0.570170      0.286816      0.378838      0.428568      0.481988      0.525713      0.541664
  85   5 2526.6374    2.1867  1.7428 11.7437  0.0000  0.0164   0.0169   0.0428    0.0463   0.0000   442.5791      0.643391       21.8546  -0.000298839      -3.36795       1.24027      0.314439      0.435560      0.486065      0.551482      0.562349      0.591095
  85   6 2759.8665    3.2427  1.6619 12.5060 -0.0000  0.0155   0.0259   0.0412    0.0508   0.0000   442.5309       1.61025       22.3361       1.16565      -3.46514     -0.532627      0.296626      0.406481      0.456001      0.508287      0.549038      0.561803
  85   7 2986.6014    4.2855  1.4819 13.1042 -0.0000  0.0142   0.0359   0.0382    0.0561   0.0000   442.9190       1.86623       21.9337       1.69976      -2.75624     -0.638934      0.273735      0.372887      0.414976      0.471114      0.501833      0.529006
  85   8 3205.4597    4.3738  1.8794 13.2957 -0.0000  0.0165   0.0328   0.0443    0.0422   0.0000   443.1107       2.86234       22.7907       1.67434      -3.01279     -0.325595      0.321452      0.431283      0.483685      0.533962      0.578819      0.605712
  85   9 3418.9472    3.5396  3.2745 12.8103 -0.0000  0.0238   0.0204   0.0650    0.0318   0.0000   442.4542       3.80777       21.8099       1.69524      -1.93468     -0.941173      0.448155      0.616289      0.687262      0.770737      0.838121      0.869368
  85  10 3628.6594    2.7075  5.8791 12.2654  0.0000  0.0400   0.0118   0.1080    0.0308   0.0000   442.7288       3.79318       22.3932       3.80904      -4.21967      -5.28363      0.752570       1.00863       1.14915       1.27407       1.37246       1.42858
  86   1 1401.1121    0.1533  0.1782 10.0811  0.0000  0.0075   0.0047   0.0176    0.0147   0.0000   440.3796    -0.0768751       22.1379     -0.268852      -3.87492      0.399447      0.132165      0.169144      0.207842      0.234505      0.233207      0.260542
  86   2 1743.8937    0.4188  0.5223 10.1230  0.0000  0.0094   0.0062   0.0246    0.0247   0.0000   441.2190      0.323044       22.1550    -0.0424351      -3.99994      0.241748      0.179574      0.244421      0.274061      0.292486      0.327624      0.344814
  86   3 2028.2314    0.8203  1.0505 10.4053  0.0000  0.0129   0.0086   0.0341    0.0481   0.0000   441.6411     -0.203065       22.7485      0.238067      -3.14787     -0.282432      0.237437      0.325619      0.369817      0.419712      0.432533      0.466217
  86   4 2294.0428    1.3811  1.5121 11.1042  0.0000  0.0157   0.0120   0.0419    0.0487   0.0000   442.5434      0.653925       22.4824      0.755575      -4.15003      -1.01605      0.286659      0.400014      0.438574      0.494980      0.518160      0.545841
  86   5 2537.2299    2.2077  1.8216 11.8359 -0.0001  0.0167   0.0168   0.0445    0.0447   0.0000   442.3052       1.52565       22.6549      0.532278      -3.67719      -1.40685      0.311508      0.421098      0.478936      0.546438      0.562104      0.595260
  86   6 2771.6080    3.2625  1.5536 12.6949  0.0000  0.0146   0.0267   0.0404    0.0478   0.0000   443.0275       1.32920       21.4675       1.74622      -3.37770      -2.03436      0.277144      0.373153      0.416351      0.465881      0.502250      0.531295
  86   7 2999.1809    4.3371  1.5258 13.2517  0.0000  0.0144   0.0359   0.0392    0.0537   0.0000   442.8114       2.97636       22.1353       2.33678      -3.87564     -0.342939      0.280757      0.371538      0.430355      0.473121      0.495698      0.521203
  86   8 3218.7772    4.3738  1.9471 13.2602  0.0000  0.0168   0.0318   0.0444    0.0421   0.0000   442.6246       3.12946       22.1802       1.40308      -3.75074      0.363980      0.320416      0.429761      0.472630      0.547989      0.576132      0.613630
  86   9 3433.1098    3.4833  3.5793 12.6982  0.0000  0.0251   0.0189   0.0681    0.0330   0.0000   443.0347       2.96785       22.9201       1.69677      -1.90389      -1.36627      0.477815      0.639145      0.719034      0.801033      0.868753      0.916445
  86  10 3643.5935    2.6046  5.9326 12.3706  0.0000  0.0409   0.0114   0.1115    0.0292   0.0000   441.8824       3.18836       24.3489       1.00149      -3.10843      -2.35522      0.762202       1.03085       1.17531       1.30656       1.41566       1.47414
  87   0  949.0010    0.0401  0.0086 10.3813  0.0000  0.0085   0.0075   0.0067    0.0126   0.0000   436.7114     -0.327592       20.8948     -0.992392      -3.85709     -0.703083      0.176981      0.235168      0.246341      0.238312      0.283661      0.313784
  87   1 1408.0420    0.1600  0.1639 10.0446  0.0000  0.0065   0.0048   0.0157    0.0145   0.0000   440.2674     -0.235470       21.8631      0.104458      -4.17392     -0.266587      0.127587      0.173173      0.201790      0.211175      0.234432      0.224716
  87   2 1751.4468    0.4291  0.5259 10.0772  0.0000  0.0095   0.0063   0.0239    0.0255   0.0000   441.3081    -0.0706033       22.6056      0.372767      -4.35738     -0.135023      0.188100      0.256763      0.288248      0.320010      0.335761      0.347502
  87   3 2037.0243    0.8299  1.0853 10.3713  0.0000  0.0131   0.0086   0.0355    0.0497   0.0000   442.0271     -0.113036       22.2443      0.257373      -2.58802     0.0681867      0.237151      0.319310      0.365545      0.407648      0.424315      0.452337
  87   4 2303.7698    1.4344  1.5603 11.0604  0.0000  0.0156   0.0121   0.0413    0.0481   0.0000   442.1245      0.769660       22.1203      0.604182      -2.42457      0.343094      0.292470      0.397951      0.439713      0.513592      0.542471      0.567035
  87   5 2547.8022    2.2681  1.7926 11.8903 -0.0001  0.0166   0.0174   0.0438    0.0445   0.0000   442.5071       1.37864       22.5977      0.431423      -4.16873      0.636023      0.305062      0.415545      0.466813      0.523449      0.562338      0.575179
  87   6 2783.2798    3.3678  1.5876 12.5905  0.0000  0.0149   0.0270   0.0391    0.0535   0.0000   443.1259       1.64314       22.4846      0.669056      -4.60407     -0.732898      0.279033      0.372803      0.422533      0.470813      0.500969      0.526188
  87   7 3011.6661    4.3441  1.6010 13.2364  0.0000  0.0146   0.0350   0.0406    0.0499   0.0000   442.7608       2.12178       21.4011      0.931125      -2.80846     -0.706600      0.275928      0.367916      0.417119      0.466669      0.497596      0.521010
  87   8 3232.0665    4.2987  2.0462 13.3380 -0.0000  0.0172   0.0310   0.0482    0.0388   0.0000   443.0006       2.58916       22.2575       1.78928      -3.06324      -1.49891      0.319867      0.434010      0.487992      0.550365      0.590147      0.612227
  87   9 3447.1122    3.4422  3.7567 12.6022 -0.0002  0.0259   0.0179   0.0704    0.0330   0.0000   441.9030       4.97510       22.7409       1.86987      -2.76530     -0.936751      0.488388      0.655606      0.752477      0.824120      0.879856      0.921501
  87  10 3658.3537    2.5773  6.4572 12.3344  0.0000  0.0435   0.0108   0.1215    0.0285   0.0000   444.4721       3.75329       21.7101       4.24265      -2.26009      -3.01562      0.796124       1.06589       1.21621       1.35691       1.42890       1.50959
  88   1 1414.9105    0.1696  0.2118 10.0497  0.0000  0.0076   0.0047   0.0206    0.0149   0.0000   440.3482     -0.139866       22.1681     0.0289159      -3.61504     -0.377947      0.139541      0.166683      0.218224      0.233330      0.264662      0.273526
  88   2 1758.9180    0.4457  0.6178 10.0528  0.0000  0.0103   0.0062   0.0272    0.0274   0.0000   440.8490     -0.577526       22.7179      0.119130      -4.36561     -0.425450      0.186964      0.248990      0.291674      0.316176      0.337073      0.355950
  88   3 2045.8071    0.8512  1.1408 10.3648  0.0000  0.0136   0.0087   0.0363    0.0521   0.0000   442.3692     -0.352755       22.1115      0.288069      -3.62148      0.798260      0.238739      0.344113      0.372266      0.429503      0.460180      0.478805
  88   4 2313.4111    1.4580  1.6850 10.9301  0.0000  0.0159   0.0116   0.0428    0.0487   0.0000   442.1094      0.752481       22.5891     -0.765159      -3.27195       1.14628      0.294445      0.399351      0.451472      0.504843      0.552471      0.571040
  88   5 2558.2851    2.3119  1.7381 11.9628  0.0000  0.0161   0.0180   0.0432    0.0447   0.0000   442.9837      0.759730       22.3711      0.918270      -3.25841     -0.392584      0.298528      0.403665      0.447809      0.519148      0.537484      0.563959
  88   6 2794.8425    3.4477  1.5659 12.6263  0.0000  0.0146   0.0276   0.0391    0.0535   0.0000   442.7910       1.78134       22.8523       1.01128      -3.46811     -0.979414      0.270499      0.371074      0.413146      0.452629      0.486781      0.505943
  88   7 3024.0980    4.3791  1.5644 13.2261  0.0000  0.0143   0.0353   0.0394    0.0509   0.0000   442.4150       2.34483       22.0992      0.265686      -2.55288      0.558151      0.271725      0.363401      0.416758      0.462104      0.490192      0.513437
  88   8 3245.2006    4.3300  2.1652 13.1969  0.0000  0.0174   0.0296   0.0480    0.0389   0.0000   442.7343       2.95634       21.6318      0.845059      -3.46075     -0.379441      0.323297      0.428561      0.489978      0.548496      0.573557      0.608441
  88   9 3461.2356    3.3916  4.0590 12.5750  0.0007  0.0275   0.0172   0.0743    0.0331   0.0000   443.2895       2.44721       22.8398       1.46674      -2.25986      -1.77467      0.501427      0.675058      0.766118      0.856987      0.914240      0.963519
  88  10 3673.1428    2.5211  6.6824 12.2994  0.0008  0.0458   0.0104   0.1236    0.0284   0.0000   442.0655       4.91364       22.5120       3.75823      -1.86741     -0.966399      0.822968       1.12992       1.26297       1.42698       1.52944       1.58277
  89   1 1421.7314    0.1621  0.1982 10.0385  0.0000  0.0075   0.0047   0.0184    0.0148   0.0000   440.4567     -0.486138       21.9884      0.524460      -3.77273     -0.272402      0.140086      0.192613      0.204906      0.239783      0.252661      0.259303
  89   2 1766.3282    0.4591  0.5870 10.1104  0.0000  0.0098   0.0063   0.0255    0.0265   0.0000   441.1248     -0.452969       22.2545      0.129281      -2.95075      0.494670      0.184102      0.245990      0.271362      0.303477      0.331892      0.343626
  89   3 2054.4978    0.8568  1.1950 10.3677  0.0000  0.0139   0.0087   0.0376    0.0548   0.0000   441.8947      0.600450       22.1229     -0.382254      -4.14713     -0.204628      0.251781      0.339757      0.390173      0.428918      0.466008      0.486130
  89   4 2322.9943    1.4582  1.6225 11.1493  0.0000  0.0158   0.0121   0.0432    0.0472   0.0000   442.3668     0.0151992       22.5952       1.43404      -3.05040       1.15255      0.290035      0.391560      0.444558      0.489365      0.523974      0.560178
  89   5 2568.7415    2.3557  1.7374 11.9676 -0.0000  0.0161   0.0180   0.0421    0.0450   0.0000   442.2682       1.09291       22.6140      0.742181      -3.33629      -1.47483      0.293516      0.394199      0.434071      0.498130      0.519061      0.558872
  89   6 2806.3836    3.4110  1.5881 12.6592  0.0000  0.0148   0.0271   0.0392    0.0522   0.0000   442.8431       2.13697       22.4136       1.45213      -3.68797     -0.952625      0.276098      0.367113      0.416642      0.463099      0.490141      0.515184
  89   7 3036.4096    4.4453  1.5941 13.2518  0.0000  0.0147   0.0355   0.0391    0.0525   0.0000   442.7939       2.69695       22.3150       1.44786      -3.01416     -0.929510      0.275850      0.370113      0.408954      0.466327      0.501931      0.518751
  89   8 3258.3466    4.2773  2.2300 13.1329 -0.0000  0.0180   0.0284   0.0477    0.0393   0.0000   442.5807       2.61716       22.2111      0.936968      -3.71805      -1.87253      0.322102      0.435699      0.497160      0.556533      0.591967      0.623226
  89   9 3475.1392    3.2622  3.8650 12.7712 -0.0005  0.0268   0.0173   0.0745    0.0298   0.0000   442.5142       3.62637       23.9785     -0.110322      -2.40233      0.117709      0.488584      0.646557      0.746937      0.826594      0.881747      0.933156
  89  10 3687.8902    2.4592  6.8992 12.3303 -0.0009  0.0480   0.0101   0.1277    0.0271   0.0000   444.1167       3.77441       21.3541       4.58968      -3.15804      -1.17461      0.855681       1.16214       1.32892       1.48426       1.55542       1.65927
  90   1 1428.5140    0.1745  0.1906 10.0465  0.0000  0.0066   0.0048   0.0172    0.0147   0.0000   440.3071      0.193803       21.9990    -0.0881998      -3.60154      0.205163      0.117054      0.152289      0.185221      0.205527      0.216446      0.233343
  90   2 1773.6746    0.4737  0.5767 10.0947  0.0000  0.0097   0.0064   0.0239    0.0276   0.0000   441.4240     -0.389055       22.3197     0.0329642      -3.64779      0.276392      0.178896      0.236417      0.267499      0.311279      0.329206      0.350832
  90   3 2063.1919    0.8803  1.1234 10.5486  0.0000  0.0131   0.0090   0.0369    0.0494   0.0000   441.9659    0.00851126       21.9835     0.0711543      -3.54550     -0.102920      0.226881      0.310967      0.349932      0.403300      0.421385      0.452300
  90   4 2332.4832    1.5047  1.6034 11.3106  0.0000  0.0156   0.0125   0.0433    0.0452   0.0000   442.3613      0.557008       21.9688      0.609533      -3.32012      0.748764      0.278811      0.377266      0.429762      0.482159      0.506695      0.541393
  90   5 2579.1192    2.3712  1.8144 12.0254  0.0000  0.0166   0.0178   0.0434    0.0439   0.0000   442.4147      0.957971       21.9412      0.826018      -3.68119     -0.526178      0.294207      0.400886      0.450504      0.508227      0.535783      0.555093
  90   6 2817.8559    3.4709  1.5662 12.9399  0.0000  0.0148   0.0281   0.0394    0.0458   0.0000   443.2570       1.32453       22.2675      0.421664      -3.17640     -0.733188      0.271864      0.362876      0.413011      0.460409      0.480912      0.508410
  90   7 3048.6601    4.5603  1.6254 13.1312 -0.0001  0.0143   0.0348   0.0392    0.0528   0.0000   443.0833       2.58861       22.7476       1.04376      -3.11560      0.980176      0.263518      0.347932      0.397727      0.450416      0.466240      0.493209
  90   8 3271.3840    4.2052  2.3345 13.1074  0.0000  0.0184   0.0268   0.0487    0.0367   0.0000   442.7224       2.52510       21.3768       1.71556      -2.44238     -0.689925      0.324978      0.448078      0.501205      0.554041      0.592361      0.633627
  90   9 3489.0336    3.2614  4.1919 12.6729  0.0008  0.0287   0.0163   0.0786    0.0310   0.0000   442.6441       3.53873       21.4737       1.24583      -3.75858      0.188573      0.504651      0.699287      0.774080      0.875440      0.937948      0.984732
  90  10 3702.5422    2.4350  7.2745 12.3325  0.0008  0.0498   0.0098   0.1344    0.0260   0.0000   442.8891       4.55455       19.5256     -0.256511      -2.04207      -1.89337      0.884348       1.18713       1.36166       1.51332       1.60947       1.69088
  91   1 1435.2414    0.1700  0.2220 10.0718  0.0000  0.0075   0.0047   0.0213    0.0149   0.0000   440.2823     -0.235884       22.1168    0.00195963      -3.47935      0.439318      0.140322      0.172014      0.185627      0.218381      0.255762      0.247923
  91   2 1780.9486    0.4660  0.6632 10.1331  0.0000  0.0108   0.0062   0.0279    0.0283   0.0000   441.0859     0.0757776       22.4078      0.852404      -4.09950     0.0204972      0.188541      0.258331      0.293508      0.328371      0.362045      0.377102
  91   3 2071.8018    0.8724  1.2665 10.4972  0.0000  0.0142   0.0085   0.0394    0.0480   0.0000   442.0080   -0.00953103       22.6753      0.626131      -3.50037     -0.155628      0.251605      0.343042      0.381532      0.430353      0.450642      0.474943
  91   4 2341.9009    1.5530  1.6778 11.2183  0.0000  0.0160   0.0122   0.0424    0.0444   0.0000   442.4724      0.215507       22.8217       1.21240      -4.17464     -0.561610      0.282959      0.388133      0.431894      0.486465      0.516500      0.545624
  91   5 2589.4380    2.4629  1.7438 12.0912  0.0000  0.0160   0.0188   0.0426    0.0458   0.0000   442.4462       1.07857       22.7528      0.979484      -3.90812      0.600091      0.284937      0.386802      0.438192      0.498719      0.543842      0.555946
  91   6 2829.2154    3.5931  1.6495 12.6885  0.0000  0.0150   0.0276   0.0392    0.0526   0.0000   442.9027       1.61518       22.8883       1.18744      -3.59560     -0.666195      0.267906      0.362269      0.399749      0.449954      0.481603      0.506004
  91   7 3060.8732    4.5016  1.6538 13.3401  0.0000  0.0148   0.0348   0.0395    0.0473   0.0000   443.1967       2.65456       22.3284      0.980066      -3.41419     -0.738672      0.271682      0.362319      0.408124      0.456679      0.481833      0.510576
  91   8 3284.3840    4.0860  2.4634 13.2470  0.0000  0.0194   0.0263   0.0518    0.0339   0.0000   442.4168       1.74505       21.5136       1.98393      -3.37481      -1.20656      0.342556      0.474377      0.527632      0.598900      0.638529      0.671541
  91   9 3502.8224    3.2088  4.4017 12.6226 -0.0017  0.0299   0.0157   0.0814    0.0320   0.0000   443.1959       3.17713       22.2042       1.21795    -0.0429089    -0.0602793      0.524041      0.706860      0.803013      0.889172      0.956107      0.988455
  92   1 1441.9281    0.1677  0.2365 10.0426  0.0000  0.0084   0.0046   0.0208    0.0150   0.0000   440.2228     -0.217549       22.3507     0.0756526      -3.26458     -0.355169      0.147414      0.188252      0.232342      0.231542      0.272197      0.277628
  92   2 1788.1864    0.4706  0.6235 10.0768  0.0000  0.0098   0.0063   0.0270    0.0287   0.0000   440.8506     0.0393114       22.4356      0.622622      -3.22303    -0.0608545      0.178069      0.238435      0.275804      0.298351      0.319366      0.325095
  92   3 2080.3218    0.9024  1.2287 10.5919  0.0000  0.0142   0.0089   0.0376    0.0478   0.0000   441.5958     -0.163270       22.5414      0.562340      -3.68641     -0.311092      0.240959      0.332144      0.382535      0.411602      0.442679      0.469577
  92   4 2351.2529    1.5774  1.6848 11.2854  0.0000  0.0164   0.0126   0.0432    0.0463   0.0000   441.4542      0.144078       22.6401      0.690711      -3.45725      0.558389      0.280310      0.394969      0.437233      0.491917      0.521503      0.542989
  92   5 2599.6864    2.5057  1.8114 12.0597  0.0000  0.0162   0.0184   0.0426    0.0448   0.0000   442.3375       1.14199       22.7284      0.171290      -2.16565     -0.134710      0.288460      0.385644      0.440601      0.483200      0.522275      0.534649
  92   6 2840.5283    3.6812  1.5659 12.8519  0.0000  0.0144   0.0288   0.0383    0.0490   0.0000   442.5052       1.60390       22.5429       1.69862      -2.99683     -0.140000      0.252279      0.344042      0.382163      0.436560      0.469969      0.490529
  92   7 3072.9779    4.5826  1.6318 13.2767  0.0000  0.0148   0.0353   0.0384    0.0501   0.0000   443.3755       2.18865       22.1491       1.83376      -2.93759     -0.460054      0.258529      0.353716      0.389636      0.447966      0.475655      0.494800
  92   8 3297.2777    4.0905  2.4262 13.2062  0.0000  0.0191   0.0266   0.0508    0.0360   0.0000   442.8148       2.77418       22.3786       1.34728      -3.59026      -1.13432      0.345897      0.465475      0.524932      0.588630      0.634561      0.665043
  92   9 3516.5625    3.1275  4.4759 12.6315  0.0020  0.0304   0.0152   0.0839    0.0314   0.0000   442.3761       4.08591       21.5839       2.23453      -4.15243      0.825661      0.531014      0.717622      0.811796      0.905616      0.966812       1.01702
  93   1 1448.5727    0.1823  0.2564 10.0205  0.0000  0.0083   0.0046   0.0211    0.0152   0.0000   440.4936     -0.195561       22.2568     0.0647239      -3.27668     0.0784890      0.149124      0.199322      0.212503      0.244044      0.263516      0.286440
  93   2 1795.3482    0.4781  0.6792 10.1044  0.0000  0.0105   0.0062   0.0274    0.0289   0.0000   440.8514      0.264806       22.0600     -0.303742      -3.14342     -0.355249      0.183114      0.247907      0.279828      0.305837      0.340148      0.348659
  93   3 2088.8293    0.9300  1.1881 10.6556  0.0000  0.0135   0.0093   0.0375    0.0496   0.0000   441.9864     -0.336615       21.7475     0.0775441      -3.12091      -1.54917      0.231912      0.310847      0.358485      0.389931      0.419941      0.447961
  93   4 2360.5366    1.5920  1.7429 11.2581  0.0000  0.0162   0.0122   0.0442    0.0442   0.0000   442.5504      0.614523       22.8305      0.479024      -2.98474     -0.218380      0.278097      0.377603      0.431546      0.475451      0.504266      0.530833
  93   5 2609.8942    2.5603  1.9422 12.0542  0.0000  0.0166   0.0181   0.0440    0.0429   0.0000   442.6124       1.10418       22.4260     0.0807023      -1.93116     -0.469725      0.293922      0.395443      0.451595      0.510601      0.542942      0.572631
  93   6 2851.8313    3.6836  1.5999 13.0066  0.0000  0.0148   0.0292   0.0398    0.0471   0.0000   442.4854       1.94060       22.4995       1.21726      -3.34554      -1.14057      0.260169      0.354120      0.395877      0.441545      0.468764      0.494378
  93   7 3085.0060    4.5008  1.6941 13.4153  0.0000  0.0151   0.0340   0.0401    0.0427   0.0000   442.8749       2.83579       21.4962       1.44807      -2.07495      -1.28757      0.263859      0.360169      0.406032      0.456532      0.482542      0.511521
  93   8 3310.1039    4.0510  2.6669 13.1402  0.0000  0.0202   0.0249   0.0535    0.0341   0.0000   442.7997       4.19405       22.7893      0.893431      -3.02426      -1.35292      0.353578      0.477104      0.544278      0.596203      0.645115      0.680326
  93   9 3530.1391    3.1013  4.7084 12.6415 -0.0011  0.0321   0.0146   0.0872    0.0308   0.0000   442.3478       2.45431       21.5406      0.729934      -3.68668     -0.960775      0.549462      0.739934      0.835408      0.938822      0.999266       1.04335
  94   1 1455.1676    0.1820  0.1976 10.0576  0.0000  0.0067   0.0048   0.0163    0.0146   0.0000   440.0827     -0.587821       22.4147     -0.206142      -3.96849    0.00644596      0.126363      0.161733      0.199038      0.220132      0.228005      0.222531
  94   2 1802.4825    0.5015  0.6539 10.1859  0.0000  0.0102   0.0065   0.0262    0.0287   0.0000   440.8703     -0.462489       22.4674     0.0853383      -3.81957     0.0887695      0.179407      0.238344      0.280181      0.302189      0.335478      0.349853
  94   3 2097.2947    0.9380  1.2254 10.6456  0.0000  0.0139   0.0092   0.0368    0.0492   0.0000   442.1956      0.193375       22.1698     -0.120283      -3.52295      0.733884      0.241761      0.326231      0.357855      0.420068      0.449666      0.463741
  94   4 2369.7119    1.6341  1.7752 11.3619  0.0001  0.0163   0.0124   0.0441    0.0436   0.0000   442.2560     -0.246241       22.2807      0.880670      -4.03128      0.334040      0.280636      0.365221      0.427311      0.474327      0.512355      0.541641
  94   5 2620.0586    2.5433  1.7154 12.3891  0.0000  0.0159   0.0197   0.0429    0.0419   0.0000   443.0080       1.06146       22.7210      0.390541      -3.19168     -0.561843      0.274197      0.375288      0.420922      0.472846      0.500927      0.533141
  94   6 2863.0320    3.7504  1.6321 12.8737  0.0000  0.0147   0.0287   0.0387    0.0501   0.0000   442.6772       2.00406       22.9340      0.528738      -3.67885      -1.39706      0.257409      0.352392      0.393886      0.435861      0.469677      0.498369
  94   7 3096.9637    4.5894  1.7066 13.3437  0.0000  0.0151   0.0339   0.0392    0.0457   0.0000   442.9130       1.94098       22.0221      0.924911      -3.50474     -0.768358      0.257063      0.354821      0.392720      0.440669      0.465076      0.486415
  94   8 3322.9073    3.9910  2.7300 13.1129 -0.0000  0.0201   0.0237   0.0551    0.0335   0.0000   442.8876       3.73609       22.5413     -0.174664      -2.67276      -1.06302      0.346211      0.473998      0.523821      0.594239      0.615644      0.658348
  94   9 3543.7844    3.0525  5.0370 12.6180  0.0003  0.0341   0.0137   0.0925    0.0310   0.0000   443.7534       1.87054       20.4593       3.77062      -1.52311      -1.80203      0.574746      0.779408      0.884529      0.991243       1.04802       1.10590
  95   1 1461.7005    0.1916  0.2477 10.0106  0.0000  0.0076   0.0046   0.0192    0.0151   0.0000   440.4325     -0.153927       21.9055      0.272106      -3.43658      0.365787      0.131735      0.170513      0.201220      0.225717      0.242334      0.257614
  95   2 1809.5084    0.4999  0.7232 10.1430  0.0000  0.0108   0.0062   0.0288    0.0300   0.0000   440.8974      0.191808       21.9833     -0.260632      -2.96047      0.663998      0.184986      0.244967      0.275174      0.313798      0.336000      0.358410
  95   3 2105.6743    0.9476  1.3028 10.6576  0.0000  0.0143   0.0089   0.0388    0.0450   0.0000   441.2859      0.493912       22.4107      0.267452      -3.41263      0.338581      0.236600      0.327206      0.366962      0.407998      0.429396      0.454376
  95   4 2378.8518    1.6618  1.7882 11.3864  0.0000  0.0166   0.0126   0.0439    0.0437   0.0000   442.1665       1.23088       22.7018      0.997591      -3.84919     -0.430088      0.280858      0.384720      0.432456      0.485085      0.515508      0.541826
  95   5 2630.1611    2.6505  1.8814 12.0239 -0.0000  0.0162   0.0188   0.0428    0.0484   0.0000   442.8275      0.484116       22.1363     0.0818734      -2.74917     -0.361063      0.278562      0.378769      0.422032      0.488114      0.516901      0.545365
  95   6 2874.1797    3.7997  1.5697 13.1878  0.0000  0.0144   0.0299   0.0391    0.0425   0.0000   442.6909       2.06547       22.0575      0.802046      -2.85769     -0.171282      0.247073      0.326877      0.369206      0.416744      0.445084      0.462579
  95   7 3108.8938    4.5029  1.7521 13.4383  0.0000  0.0152   0.0337   0.0416    0.0425   0.0000   443.0995       2.82516       22.2964       1.31677      -3.34003      0.156404      0.265341      0.360048      0.404545      0.452849      0.482359      0.507667
  95   8 3335.6282    3.9590  2.9733 12.8887  0.0001  0.0210   0.0222   0.0570    0.0355   0.0000   443.3204       2.78908       21.1607       1.59597      -1.87815     -0.808707      0.362503      0.494948      0.554432      0.620400      0.662301      0.691409
  95   9 3557.3546    2.9944  5.0833 12.6327  0.0007  0.0342   0.0135   0.0945    0.0307   0.0000   443.1397       2.83322       22.0325       1.05367      -1.79608      -2.32938      0.587272      0.782126      0.901792      0.993484       1.05922       1.11201
  96   1 1468.2016    0.2019  0.2611 10.0230  0.0000  0.0076   0.0046   0.0190    0.0152   0.0000   440.2748     -0.199969       22.2698      0.371325      -3.36076      0.200687      0.131624      0.179929      0.205517      0.235090      0.246813      0.252227
  96   2 1816.5190    0.5065  0.7457 10.2016  0.0000  0.0112   0.0063   0.0291    0.0300   0.0000   441.1021     -0.266634       22.6067     -0.421637      -2.86338     -0.308395      0.184780      0.257016      0.290114      0.324776      0.348897      0.366172
  96   3 2114.0280    0.9672  1.2980 10.6496  0.0000  0.0142   0.0091   0.0378    0.0481   0.0000   442.4142      0.578427       21.9198      0.253715      -4.07173      0.201866      0.238500      0.320002      0.359775      0.400658      0.453096      0.455334
  96   4 2387.8893    1.6878  1.8663 11.3485 -0.0000  0.0167   0.0123   0.0453    0.0442   0.0000   442.0088      0.865241       22.6807      0.254958      -3.89157      -1.31428      0.285754      0.387400      0.437712      0.495968      0.523854      0.554001
  96   5 2640.2179    2.6976  1.8393 12.1877  0.0000  0.0158   0.0191   0.0423    0.0444   0.0000   442.8654       1.32287       22.9838      0.587179      -2.42929     -0.947134      0.267264      0.359163      0.402560      0.458334      0.490251      0.511364
  96   6 2885.2019    3.8409  1.6718 12.9861  0.0000  0.0145   0.0285   0.0396    0.0443   0.0000   442.8587       1.72134       22.6736       1.41118      -3.92686      0.108040      0.249010      0.335014      0.383211      0.436380      0.466093      0.489528
  96   7 3120.7114    4.5495  1.8259 13.2971 -0.0000  0.0154   0.0322   0.0411    0.0437   0.0000   443.3953       2.76540       23.0587       1.99384      -4.25794     -0.899712      0.258595      0.349831      0.398503      0.443120      0.482409      0.503901
  96   8 3348.2469    3.8822  2.8855 13.1221 -0.0001  0.0210   0.0225   0.0576    0.0322   0.0000   443.6885       2.75470       21.4204      0.356964      -3.56402     -0.261329      0.351005      0.474921      0.537464      0.608174      0.649143      0.677152
  96   9 3570.7998    2.9580  5.3710 12.6549  0.0000  0.0367   0.0131   0.0984    0.0302   0.0000   442.9217       4.14704       22.1740      0.475952     -0.870223      -2.40445      0.610278      0.815177      0.943417       1.05543       1.12121       1.16879
  97   1 1474.6584    0.1899  0.2750 10.0503  0.0000  0.0084   0.0045   0.0214    0.0152   0.0000   440.2166     -0.112242       22.3969      0.188133      -3.81875     -0.124712      0.139669      0.179755      0.197974      0.218762      0.243328      0.253316
  97   2 1823.4688    0.5274  0.7140 10.1705  0.0000  0.0105   0.0064   0.0271    0.0310   0.0000   440.8467    -0.0542907       22.5878     -0.136225      -3.83292     -0.711845      0.172881      0.236927      0.268497      0.302898      0.320759      0.341257
  97   3 2122.3159    0.9842  1.3118 10.7104  0.0000  0.0141   0.0092   0.0388    0.0470   0.0000   441.7125     0.0157452       22.6232      0.553135      -3.74331      0.840072      0.234403      0.323163      0.363325      0.399443      0.435715      0.455541
  97   4 2396.8794    1.7674  1.9036 11.3524  0.0001  0.0165   0.0126   0.0451    0.0461   0.0000   441.6465      0.733443       23.2549      0.273535      -3.71354     -0.327538      0.279847      0.373835      0.427204      0.476905      0.517250      0.532835
  97   5 2650.2179    2.7152  1.8839 12.2589  0.0000  0.0160   0.0191   0.0437    0.0421   0.0000   441.9469       1.71497       22.1281      0.459885      -2.51384     -0.270681      0.266561      0.364288      0.412062      0.470729      0.490452      0.516377
  97   6 2896.2174    3.9219  1.6527 13.0576  0.0000  0.0146   0.0297   0.0393    0.0469   0.0000   442.7420       2.11390       21.5489      0.939045      -2.92501      -1.06546      0.248979      0.339806      0.376797      0.426207      0.446462      0.469883
  97   7 3132.4639    4.5637  1.9083 13.2980  0.0000  0.0156   0.0316   0.0424    0.0425   0.0000   443.1649       2.26652       22.6595       1.25688      -3.88484     -0.984676      0.263752      0.353092      0.398523      0.453534      0.479580      0.508223
  97   8 3360.8802    3.8848  3.1324 12.9416  0.0000  0.0221   0.0215   0.0591    0.0350   0.0000   443.0860       3.02608       21.4279       2.21110      -2.28320      0.629155      0.368774      0.501209      0.561154      0.625674      0.672942      0.701411
  97   9 3584.2067    2.8454  5.4170 12.6854 -0.0019  0.0377   0.0127   0.1022    0.0295   0.0000   442.0186       4.44033       24.6241       2.01398      -6.15560    -0.0308490      0.610458      0.835408      0.952015       1.05424       1.12203       1.17851
  98   1 1481.0569    0.1980  0.2888 10.0443  0.0000  0.0083   0.0045   0.0216    0.0153   0.0000   440.0497     -0.139321       22.3487     -0.115421      -3.85503     -0.455111      0.139037      0.181336      0.221846      0.246400      0.263906      0.291156
  98   2 1830.3459    0.5456  0.7883 10.1192  0.0000  0.0109   0.0064   0.0289    0.0335   0.0000   440.6188     0.0917795       22.0299     -0.197680      -3.09100      0.366502      0.177401      0.241679      0.267822      0.303861      0.312656      0.345295
  98   3 2130.5629    1.0029  1.2747 10.8697  0.0000  0.0140   0.0096   0.0380    0.0456   0.0000   441.5902      0.535589       22.5722     0.0644149      -3.86688     -0.592071      0.228050      0.313987      0.346283      0.400536      0.431655      0.457569
  98   4 2405.8543    1.7663  1.9658 11.3780 -0.0001  0.0172   0.0125   0.0461    0.0462   0.0000   442.1580      0.161652       22.1506      0.592518      -2.61459      0.556185      0.286204      0.390493      0.438214      0.491022      0.524193      0.555764
  98   5 2660.1316    2.7606  1.8576 12.3010  0.0000  0.0158   0.0198   0.0434    0.0445   0.0000   442.3187       1.72480       22.9663      0.575207      -3.02593      0.266351      0.265224      0.353943      0.401664      0.447385      0.481448      0.493780
  98   6 2907.1686    3.9695  1.5946 13.1070  0.0000  0.0146   0.0303   0.0373    0.0479   0.0000   442.8822       2.20713       23.0773      0.275713      -3.62136     -0.681614      0.241222      0.327977      0.366684      0.411717      0.452466      0.471980
  98   7 3144.1749    4.5049  1.9568 13.4657  0.0000  0.0160   0.0309   0.0441    0.0368   0.0000   443.3136       2.54662       23.2156       1.87540      -2.85537    -0.0852021      0.266249      0.356989      0.406183      0.453093      0.479340      0.508951
  98   8 3373.3720    3.7719  3.2293 12.9742  0.0000  0.0225   0.0204   0.0620    0.0333   0.0000   442.5824       2.35644       22.7967      0.951604      -2.36656      -1.13710      0.375964      0.513236      0.579046      0.643698      0.683293      0.718869
  98   9 3597.6060    2.9075  6.0644 12.6131  0.0009  0.0401   0.0119   0.1101    0.0288   0.0000   442.6836       4.64602       24.4461      0.529835      -2.33041     -0.783333      0.655699      0.886693       1.00208       1.11831       1.20674       1.27328
  99   1 1487.4184    0.2133  0.2969 10.0380  0.0000  0.0082   0.0046   0.0202    0.0156   0.0000   439.8534     -0.111023       22.4515      0.182052      -3.51935      0.215008      0.133127      0.182136      0.210721      0.235954      0.256052      0.261539
  99   2 1837.1733    0.5442  0.7917 10.1735  0.0000  0.0108   0.0064   0.0297    0.0331   0.0000   440.8080     0.0867059       21.9194      0.122310      -3.39436     0.0869217      0.178022      0.238389      0.271470      0.300201      0.326537      0.338861
  99   3 2138.7297    1.0372  1.3783 10.7175  0.0000  0.0145   0.0093   0.0384    0.0483   0.0000   441.5617     -0.118082       22.2593     -0.261436      -3.85987     -0.765406      0.231716      0.315566      0.350926      0.401726      0.422006      0.449660
  99   4 2414.7100    1.8034  1.9621 11.5137  0.0000  0.0171   0.0127   0.0460    0.0429   0.0000   442.1099      0.808649       22.6959      0.888535      -2.93872     -0.784354      0.280170      0.381083      0.432389      0.487579      0.514040      0.541273
  99   5 2670.0652    2.8005  1.8311 12.4960  0.0000  0.0161   0.0202   0.0433    0.0407   0.0000   442.9501      0.615470       22.0342      0.883982      -2.73916      0.187583      0.256326      0.352732      0.395859      0.443115      0.466220      0.500532
  99   6 2918.0331    4.0498  1.7064 13.0235  0.0000  0.0145   0.0291   0.0391    0.0456   0.0000   443.1377       1.76691       22.8876       1.60263      -2.79155     -0.798754      0.234644      0.315601      0.350970      0.406321      0.428033      0.457474
  99   7 3155.8140    4.5265  1.9706 13.3741  0.0000  0.0161   0.0306   0.0431    0.0396   0.0000   443.0722       2.46697       22.1704       1.17275      -2.42827     -0.341905      0.257168      0.356867      0.393154      0.447227      0.479511      0.508755
  99   8 3385.8595    3.7811  3.5099 12.9211  0.0002  0.0238   0.0195   0.0656    0.0338   0.0000   443.0545       2.11797       22.2628       1.30851      -1.90298      -1.12015      0.383381      0.526429      0.585315      0.670036      0.710201      0.742682
  99   9 3610.7943    2.7239  5.9766 12.6145 -0.0050  0.0412   0.0113   0.1137    0.0293   0.0000   442.8548       2.97736       22.8621      0.421202      -3.51207      -2.27272      0.676199      0.916224       1.05034       1.18037       1.26275       1.33080
 100   0 1015.5835    0.0483  0.0401 10.3172  0.0000  0.0139   0.0067   0.0187    0.0120   0.0000   437.2523     -0.525439       21.1612       1.27791      -3.54895     -0.795676      0.290207      0.462078      0.574263      0.603089      0.616330      0.551897
 100   1 1493.7331    0.2064  0.2791 10.0556  0.0000  0.0074   0.0045   0.0209    0.0152   0.0000   439.9787      0.153555       22.0248     -0.269328      -3.50478     -0.221471      0.127473      0.164491      0.199994      0.216161      0.227779      0.249619
 100   2 1843.9886    0.5541  0.7677 10.2359  0.0000  0.0108   0.0066   0.0283    0.0329   0.0000   440.6373     -0.221007       22.7925      0.214325      -3.69909     -0.355526      0.179872      0.243813      0.275937      0.312184      0.336386      0.353339
 100   3 2146.8854    1.0711  1.4408 10.7101  0.0000  0.0142   0.0092   0.0399    0.0476   0.0000   442.0740    -0.0157825       22.7799      0.256553      -3.74842     0.0803112      0.229764      0.308362      0.355089      0.402272      0.429336      0.455127
 100   4 2423.5222    1.8190  1.8476 11.6034  0.0000  0.0167   0.0131   0.0442    0.0436   0.0000   442.4801      0.509595       22.3329     -0.100224      -3.25121      0.288916      0.261607      0.359162      0.406774      0.452562      0.484851      0.515334
 100   5 2679.9197    2.8731  1.9320 12.3499  0.0000  0.0160   0.0196   0.0435    0.0427   0.0000   442.1932      0.899388       22.2281      0.303575      -3.57035      0.468582      0.259392      0.346325      0.387462      0.439248      0.464335      0.487279
 100   6 2928.8747    4.0894  1.5994 13.2882  0.0000  0.0142   0.0312   0.0393    0.0453   0.0000   442.7796       2.07509       22.4100      0.686462      -3.04348     -0.573324      0.230401      0.312815      0.349223      0.393042      0.416308      0.436241
 100   7 3167.4143    4.4937  1.9863 13.4975  0.0001  0.0165   0.0307   0.0437    0.0385   0.0000   443.1231       2.28383       21.2237      0.614958      -3.45753      -1.08960      0.265363      0.364477      0.407920      0.455228      0.486769      0.510186
 100   8 3398.2567    3.7198  3.6008 12.8676  0.0000  0.0244   0.0188   0.0662    0.0352   0.0000   443.1959       4.48603       22.5563      0.860796      -2.75207      -1.61036      0.394296      0.527030      0.600070      0.664809      0.721689      0.759022
 101   1 1500.0041    0.2157  0.3098 10.0215  0.0000  0.0081   0.0045   0.0214    0.0156   0.0000   439.8801      0.136162       22.0734     -0.412849      -4.10052     -0.198915      0.127160      0.171295      0.191963      0.219063      0.237403      0.247232
 101   2 1850.7305    0.5675  0.7866 10.2367  0.0000  0.0109   0.0065   0.0284    0.0324   0.0000   440.8732     -0.416422       22.3554      0.621076      -3.53169     -0.294740      0.169733      0.233710      0.261731      0.295332      0.322007      0.329662
 101   3 2154.9712    1.0713  1.4087 10.7252  0.0000  0.0142   0.0094   0.0391    0.0494   0.0000   442.2579      0.242315       21.8526      0.516739      -3.62987    -0.0705630      0.229677      0.307061      0.352328      0.388600      0.420209      0.437202
 101   4 2432.2618    1.8828  1.9724 11.5276  0.0000  0.0171   0.0131   0.0456    0.0448   0.0000   442.3342      0.105698       22.8362     -0.868168      -2.31410     -0.681348      0.270817      0.372770      0.421270      0.471518      0.504962      0.525109
 101   5 2689.7257    2.9342  1.8953 12.3879  0.0001  0.0161   0.0204   0.0425    0.0451   0.0000   443.3408       1.25241       22.2830      0.116158      -2.62194     -0.811913      0.261195      0.349816      0.400102      0.443486      0.478034      0.496900
 101   6 2939.6117    4.1198  1.6756 13.1254  0.0001  0.0144   0.0298   0.0387    0.0446   0.0000   442.8063       1.93859       22.5122       1.36159      -2.70669     -0.663056      0.231589      0.318833      0.350682      0.396918      0.421108      0.441822
 101   7 3178.9094    4.6073  2.0996 13.1994  0.0000  0.0163   0.0293   0.0434    0.0414   0.0000   442.9124       1.94640       22.4930      0.230232      -2.43504     -0.448846      0.258783      0.353530      0.393326      0.445664      0.476940      0.505891
 101   8 3410.6037    3.7027  3.5532 12.9267  0.0003  0.0243   0.0191   0.0666    0.0337   0.0000   443.3131       3.08786       23.0555       2.42374      -2.67372     -0.107141      0.396447      0.535663      0.610499      0.684966      0.743039      0.784769
 102   1 1506.2598    0.2162  0.3387 10.0216  0.0000  0.0086   0.0044   0.0234    0.0159   0.0000   439.9005    -0.0547864       22.3513      0.430001      -3.59796     -0.405826      0.131229      0.181726      0.209076      0.222264      0.241108      0.250094
 102   2 1857.4416    0.5790  0.7943 10.2064  0.0000  0.0108   0.0066   0.0280    0.0341   0.0000   440.5442     -0.496485       22.6942     0.0711341      -3.47612      0.113180      0.166744      0.227546      0.253605      0.287925      0.302315      0.321470
 102   3 2163.0021    1.0917  1.4137 10.7639  0.0000  0.0144   0.0094   0.0387    0.0494   0.0000   440.8814     -0.415399       22.8845      0.438118      -3.87166      0.331932      0.223063      0.308527      0.343264      0.390046      0.409367      0.439275
 102   4 2440.9535    1.9002  1.9817 11.6034 -0.0001  0.0170   0.0132   0.0464    0.0443   0.0000   441.6322       1.16850       22.7026      0.732573      -2.77672    -0.0613811      0.266303      0.363806      0.412407      0.467976      0.489572      0.515384
 102   5 2699.4767    2.9313  1.8963 12.4915  0.0000  0.0160   0.0203   0.0431    0.0416   0.0000   442.8535       1.03503       22.2042      0.627873      -3.48978     -0.238456      0.255436      0.345063      0.388930      0.436652      0.465542      0.488902
 102   6 2950.2903    4.2189  1.7363 13.0718 -0.0000  0.0145   0.0296   0.0389    0.0455   0.0000   442.9243       1.53022       22.7178      0.974613      -3.68606      -1.37557      0.229247      0.312130      0.350737      0.396054      0.414827      0.441330
 102   7 3190.3666    4.4767  2.0994 13.3331 -0.0003  0.0165   0.0288   0.0443    0.0383   0.0000   442.8195       2.87229       22.9130      0.939452      -2.67493      -1.01394      0.267558      0.363219      0.408377      0.457505      0.492069      0.518182
 102   8 3422.9569    3.5479  3.6842 13.0658 -0.0002  0.0252   0.0184   0.0713    0.0304   0.0000   443.4737       2.21250       22.5129       1.90131      -3.26279      0.476166      0.398957      0.533695      0.617013      0.687986      0.731542      0.776647
 103   1 1512.4355    0.2169  0.2828 10.0195  0.0000  0.0074   0.0045   0.0192    0.0153   0.0000   439.8676     -0.357273       22.5454     -0.107199      -3.39191      0.144970      0.113648      0.150724      0.181998      0.197179      0.202036      0.211730
 103   2 1864.0677    0.6006  0.8295 10.2072  0.0000  0.0109   0.0067   0.0288    0.0353   0.0000   440.7832      0.264637       22.0414      0.540384      -3.78015     -0.588830      0.163543      0.228423      0.256512      0.292920      0.305657      0.329091
 103   3 2170.9312    1.1058  1.4983 10.8053  0.0000  0.0148   0.0092   0.0401    0.0448   0.0000   441.7346      0.730878       22.4564    -0.0416865      -3.31986      0.247791      0.233316      0.311254      0.356195      0.391091      0.422693      0.447842
 103   4 2449.5999    1.9117  1.9974 11.7431  0.0000  0.0172   0.0132   0.0474    0.0404   0.0000   441.9062       1.27600       22.4120      0.687219      -2.97391     0.0443753      0.269065      0.367327      0.412402      0.459062      0.497423      0.522782
 103   5 2709.2118    2.9904  1.9138 12.5045  0.0000  0.0160   0.0204   0.0427    0.0418   0.0000   442.7110       2.25270       22.4072    -0.0552747      -3.23197     -0.224835      0.255325      0.339990      0.390507      0.434695      0.464882      0.488575
 103   6 2960.9514    4.2435  1.6873 13.2518  0.0000  0.0144   0.0309   0.0391    0.0444   0.0000   443.3903       1.18726       22.5930      0.859898      -3.43055      -1.13921      0.226504      0.307317      0.342838      0.387253      0.410014      0.439588
 103   7 3201.7696    4.5024  2.1666 13.3707  0.0000  0.0166   0.0286   0.0453    0.0367   0.0000   442.5899       2.75385       23.5348       1.14672      -3.14995     -0.476113      0.265274      0.361599      0.404155      0.452583      0.490495      0.520126
 103   8 3435.1189    3.5144  3.9745 13.0107 -0.0009  0.0272   0.0178   0.0756    0.0321   0.0000   441.9527       1.60405       23.3626      0.534990      -3.63821     -0.850209      0.422980      0.577329      0.659239      0.737209      0.784546      0.833555
 104   1 1518.6010    0.2246  0.2994 10.0010  0.0000  0.0078   0.0045   0.0191    0.0155   0.0000   439.8070     0.0661797       22.2973      0.270261      -3.94666     -0.243953      0.121105      0.160570      0.189884      0.219120      0.228928      0.234744
 104   2 1870.6822    0.6080  0.8584 10.2070  0.0000  0.0111   0.0067   0.0299    0.0369   0.0000   440.6853      0.204002       22.2556      0.532091      -3.40014     -0.111646      0.170757      0.232146      0.264030      0.295321      0.317723      0.331838
 104   3 2178.8521    1.1166  1.5171 10.8358  0.0000  0.0148   0.0092   0.0406    0.0431   0.0000   442.2277      0.356923       22.1789    -0.0369133      -2.76287      0.389584      0.228414      0.308975      0.344659      0.398777      0.412519      0.433449
 104   4 2458.2016    1.9885  2.0461 11.6269  0.0000  0.0175   0.0135   0.0459    0.0453   0.0000   441.9786       1.30123       22.2787      0.839522      -3.43397     -0.544299      0.269482      0.367418      0.421917      0.469933      0.499730      0.523636
 104   5 2718.8754    3.0539  1.9726 12.4965  0.0000  0.0163   0.0205   0.0431    0.0421   0.0000   442.7828       1.43882       22.0982      0.526986      -3.54875     -0.754455      0.253721      0.346067      0.394129      0.443215      0.479316      0.501524
 104   6 2971.5145    4.3171  1.6229 13.3013  0.0000  0.0141   0.0317   0.0381    0.0447   0.0000   442.7598       1.71863       22.5352       1.22532      -2.80118     -0.425776      0.218425      0.297213      0.329214      0.370302      0.399091      0.415963
 104   7 3213.1368    4.4429  2.1973 13.4080 -0.0001  0.0171   0.0281   0.0461    0.0356   0.0000   443.0831       3.21730       22.0058      0.504663      -1.20237     -0.173907      0.264472      0.363173      0.404632      0.455810      0.489312      0.519318
 104   8 3447.3149    3.5344  4.0866 12.9368  0.0017  0.0277   0.0172   0.0759    0.0330   0.0000   442.1226       3.91825       22.8901       1.32041      -2.19988      -2.35383      0.425969      0.577149      0.659744      0.726545      0.780721      0.816506
 105   0 1040.0267    0.0413  0.0314 10.3246  0.0000  0.0149   0.0062   0.0147    0.0117   0.0000   436.9373     -0.289244       21.0264     0.0194674      -3.39690     -0.568737      0.192660      0.298922      0.326955      0.440680      0.444143      0.541327
 105   1 1524.7006    0.2263  0.3179 10.0477  0.0000  0.0078   0.0044   0.0207    0.0157   0.0000   439.8232     -0.235974       22.3707    -0.0752348      -3.80590     -0.315589      0.119892      0.164212      0.187976      0.213470      0.227354      0.241227
 105   2 1877.2273    0.6095  0.8967 10.2710  0.0000  0.0114   0.0066   0.0312    0.0369   0.0000   440.2378     0.0422724       22.4718      0.147544      -3.14321     -0.128147      0.170897      0.227044      0.268146      0.289098      0.314228      0.327711
 105   3 2186.7754    1.1340  1.5548 10.9521  0.0000  0.0150   0.0093   0.0415    0.0419   0.0000   442.1286      0.912091       22.2203      0.928558      -4.09631     -0.143612      0.230587      0.317825      0.355630      0.400424      0.430538      0.447531
 105   4 2466.6955    1.9526  1.9641 11.9150  0.0000  0.0171   0.0138   0.0468    0.0403   0.0000   442.0945      0.558259       22.4008      0.730652      -3.43937     -0.634608      0.265084      0.358012      0.398742      0.459679      0.492762      0.517390
 105   5 2728.5258    3.0883  1.8466 12.6118  0.0000  0.0155   0.0212   0.0416    0.0425   0.0000   442.6455       1.33558       21.4750      0.960640      -3.79047     -0.465926      0.239918      0.324339      0.369596      0.403640      0.438448      0.458173
 105   6 2982.0361    4.2551  1.7129 13.4155 -0.0001  0.0145   0.0303   0.0394    0.0400   0.0000   443.1390       2.23785       22.7585       1.67446      -3.46299      -1.64618      0.222032      0.301443      0.341703      0.378359      0.405428      0.425839
 105   7 3224.3988    4.4920  2.3412 13.2699  0.0000  0.0173   0.0270   0.0470    0.0384   0.0000   443.4010       2.62837       21.9656      0.811798      -3.45428     -0.426691      0.268397      0.361839      0.407367      0.451597      0.485071      0.509404
 105   8 3459.4356    3.4383  4.1422 13.0382 -0.0028  0.0280   0.0165   0.0777    0.0312   0.0000   443.2850       3.11823       21.9985       1.17717      -3.21194      -1.37314      0.427286      0.575144      0.652587      0.730690      0.791414      0.831685
 106   0 1044.8731    0.0437  0.0452 10.2930  0.0000  0.0144   0.0064   0.0205    0.0117   0.0000   437.1816     -0.721786       22.4734      0.213377      -4.54648     -0.338287      0.212934      0.275739      0.287881      0.396654      0.387419      0.444948
 106   1 1530.7817    0.2406  0.3563 10.0350  0.0000  0.0085   0.0045   0.0215    0.0162   0.0000   439.7951     -0.185665       22.3431      0.131930      -3.65682     -0.311330      0.136445      0.185374      0.206851      0.230441      0.244955      0.260495
 106   2 1883.7605    0.6173  0.8724 10.3120  0.0000  0.0114   0.0067   0.0298    0.0362   0.0000   440.3514     -0.135139       22.1244    -0.0367512      -3.26814     -0.152736      0.169952      0.231491      0.256744      0.291808      0.310972      0.327338
 106   3 2194.5674    1.1574  1.6120 10.9017  0.0000  0.0154   0.0092   0.0414    0.0425   0.0000   441.5863      0.442974       21.9520      0.839390      -3.29191      0.279750      0.233885      0.319694      0.359662      0.408017      0.429799      0.458432
 106   4 2475.1580    2.0254  2.0476 11.8215  0.0000  0.0173   0.0137   0.0473    0.0424   0.0000   442.0178      0.952813       22.2537      0.409443      -3.30011    -0.0520188      0.268544      0.358521      0.413911      0.460764      0.492805      0.530093
 106   5 2738.0785    3.1515  1.9459 12.6256  0.0003  0.0160   0.0211   0.0425    0.0407   0.0000   442.4128       1.39406       22.3576      0.662590      -3.81530      0.352838      0.242622      0.327285      0.370924      0.420314      0.442620      0.470873
 106   6 2992.5034    4.3502  1.7678 13.3479  0.0000  0.0146   0.0305   0.0401    0.0418   0.0000   442.9350       2.26390       22.5978      0.924165      -3.08018     -0.376626      0.230643      0.310842      0.350041      0.396510      0.421015      0.443666
 106   7 3235.6627    4.4230  2.4149 13.2980 -0.0001  0.0177   0.0264   0.0485    0.0367   0.0000   442.7979       2.07520       22.3444       1.48137      -2.33967      -1.07730      0.275092      0.370693      0.413321      0.463862      0.502394      0.532180
 106   8 3471.5906    3.5004  4.4589 12.8723  0.0049  0.0299   0.0158   0.0804    0.0339   0.0000   442.5282       3.62022       22.9105       1.29598      -2.21019    -0.0617028      0.453001      0.616014      0.692382      0.773441      0.849071      0.879235
[truncated: 151,226 more chars]
