# Supplementary material for: Global-Mode Analysis of Full-Disk Data from the Michelson Doppler Imager and the Helioseismic and Magnetic Imager
Source: Sol Phys. 2018 Jan 31;293(2):29. doi: 10.1007/s11207-017-1201-5 (PMC6566312; doi:10.1007/s11207-017-1201-5)
Supplement: Supplementary file 2 — (TAR 362.4 MB) [file 11207_2017_1201_MOESM2_ESM.tar › HMI/hmiv72d.7480.36]

   0  14 2093.5315    0.8566  0.5445  9.5436  0.0000  0.0971   0.1359   0.2425    0.8930   0.0000    -0.0000       0.00000       0.00000       0.00000       0.00000       0.00000       0.00000       0.00000       0.00000       0.00000       0.00000       0.00000       0.00000       0.00000       0.00000       0.00000       0.00000       0.00000       0.00000       0.00000       0.00000       0.00000       0.00000       0.00000       0.00000       0.00000       0.00000       0.00000       0.00000       0.00000       0.00000       0.00000       0.00000       0.00000       0.00000       0.00000       0.00000       0.00000       0.00000       0.00000       0.00000       0.00000       0.00000       0.00000       0.00000       0.00000       0.00000       0.00000       0.00000       0.00000       0.00000       0.00000       0.00000       0.00000       0.00000       0.00000       0.00000       0.00000       0.00000       0.00000       0.00000       0.00000       0.00000       0.00000       0.00000       0.00000       0.00000       0.00000       0.00000       0.00000       0.00000       0.00000
   0  15 2228.9028    1.1136  0.6836 10.3494  0.0000  0.1162   0.1688   0.3291    0.9420   0.0000    -0.0000       0.00000       0.00000       0.00000       0.00000       0.00000       0.00000       0.00000       0.00000       0.00000       0.00000       0.00000       0.00000       0.00000       0.00000       0.00000       0.00000       0.00000       0.00000       0.00000       0.00000       0.00000       0.00000       0.00000       0.00000       0.00000       0.00000       0.00000       0.00000       0.00000       0.00000       0.00000       0.00000       0.00000       0.00000       0.00000       0.00000       0.00000       0.00000       0.00000       0.00000       0.00000       0.00000       0.00000       0.00000       0.00000       0.00000       0.00000       0.00000       0.00000       0.00000       0.00000       0.00000       0.00000       0.00000       0.00000       0.00000       0.00000       0.00000       0.00000       0.00000       0.00000       0.00000       0.00000       0.00000       0.00000       0.00000       0.00000       0.00000       0.00000       0.00000       0.00000
   0  17 2496.1023    1.9138  0.9854  0.2647  0.0000  0.1282   0.2552   0.5707 1000.0000   0.0000    -0.0000       0.00000       0.00000       0.00000       0.00000       0.00000       0.00000       0.00000       0.00000       0.00000       0.00000       0.00000       0.00000       0.00000       0.00000       0.00000       0.00000       0.00000       0.00000       0.00000       0.00000       0.00000       0.00000       0.00000       0.00000       0.00000       0.00000       0.00000       0.00000       0.00000       0.00000       0.00000       0.00000       0.00000       0.00000       0.00000       0.00000       0.00000       0.00000       0.00000       0.00000       0.00000       0.00000       0.00000       0.00000       0.00000       0.00000       0.00000       0.00000       0.00000       0.00000       0.00000       0.00000       0.00000       0.00000       0.00000       0.00000       0.00000       0.00000       0.00000       0.00000       0.00000       0.00000       0.00000       0.00000       0.00000       0.00000       0.00000       0.00000       0.00000       0.00000       0.00000
   1  11 1749.3029    0.3248  0.4130  9.8509  0.0000  0.0930   0.0446   0.1877    0.1756   0.0000   382.3902       71.9318       0.00000       0.00000       0.00000       0.00000       0.00000       0.00000       0.00000       0.00000       0.00000       0.00000       0.00000       0.00000       0.00000       0.00000       0.00000       0.00000       0.00000       0.00000       0.00000       0.00000       0.00000       0.00000       0.00000       0.00000       0.00000       0.00000       0.00000       0.00000       0.00000       0.00000       0.00000       0.00000       0.00000       0.00000       121.537       60.6168       0.00000       0.00000       0.00000       0.00000       0.00000       0.00000       0.00000       0.00000       0.00000       0.00000       0.00000       0.00000       0.00000       0.00000       0.00000       0.00000       0.00000       0.00000       0.00000       0.00000       0.00000       0.00000       0.00000       0.00000       0.00000       0.00000       0.00000       0.00000       0.00000       0.00000       0.00000       0.00000       0.00000       0.00000
   1  12 1884.9493    0.4546  0.5294 10.0508  0.0000  0.0682   0.0519   0.2133    0.2182   0.0000   436.8927      -4.17015       0.00000       0.00000       0.00000       0.00000       0.00000       0.00000       0.00000       0.00000       0.00000       0.00000       0.00000       0.00000       0.00000       0.00000       0.00000       0.00000       0.00000       0.00000       0.00000       0.00000       0.00000       0.00000       0.00000       0.00000       0.00000       0.00000       0.00000       0.00000       0.00000       0.00000       0.00000       0.00000       0.00000       0.00000       81.3594       49.2447       0.00000       0.00000       0.00000       0.00000       0.00000       0.00000       0.00000       0.00000       0.00000       0.00000       0.00000       0.00000       0.00000       0.00000       0.00000       0.00000       0.00000       0.00000       0.00000       0.00000       0.00000       0.00000       0.00000       0.00000       0.00000       0.00000       0.00000       0.00000       0.00000       0.00000       0.00000       0.00000       0.00000       0.00000
   1  13 2020.6442    0.6253  0.3590 10.5612  0.0000  0.0793   0.0968   0.2197    0.2231   0.0000   378.2618      -118.701       0.00000       0.00000       0.00000       0.00000       0.00000       0.00000       0.00000       0.00000       0.00000       0.00000       0.00000       0.00000       0.00000       0.00000       0.00000       0.00000       0.00000       0.00000       0.00000       0.00000       0.00000       0.00000       0.00000       0.00000       0.00000       0.00000       0.00000       0.00000       0.00000       0.00000       0.00000       0.00000       0.00000       0.00000       73.1107       39.0227       0.00000       0.00000       0.00000       0.00000       0.00000       0.00000       0.00000       0.00000       0.00000       0.00000       0.00000       0.00000       0.00000       0.00000       0.00000       0.00000       0.00000       0.00000       0.00000       0.00000       0.00000       0.00000       0.00000       0.00000       0.00000       0.00000       0.00000       0.00000       0.00000       0.00000       0.00000       0.00000       0.00000       0.00000
   1  14 2156.7112    0.9195  0.4623 10.5893  0.0000  0.1156   0.0968   0.1668    0.3160   0.0000   407.1930      -25.0819       0.00000       0.00000       0.00000       0.00000       0.00000       0.00000       0.00000       0.00000       0.00000       0.00000       0.00000       0.00000       0.00000       0.00000       0.00000       0.00000       0.00000       0.00000       0.00000       0.00000       0.00000       0.00000       0.00000       0.00000       0.00000       0.00000       0.00000       0.00000       0.00000       0.00000       0.00000       0.00000       0.00000       0.00000       157.828       60.6194       0.00000       0.00000       0.00000       0.00000       0.00000       0.00000       0.00000       0.00000       0.00000       0.00000       0.00000       0.00000       0.00000       0.00000       0.00000       0.00000       0.00000       0.00000       0.00000       0.00000       0.00000       0.00000       0.00000       0.00000       0.00000       0.00000       0.00000       0.00000       0.00000       0.00000       0.00000       0.00000       0.00000       0.00000
   1  15 2291.9097    0.9937  0.5310 10.9084  0.0000  0.0942   0.1020   0.1816    0.3958   0.0000   411.2229       85.5723       0.00000       0.00000       0.00000       0.00000       0.00000       0.00000       0.00000       0.00000       0.00000       0.00000       0.00000       0.00000       0.00000       0.00000       0.00000       0.00000       0.00000       0.00000       0.00000       0.00000       0.00000       0.00000       0.00000       0.00000       0.00000       0.00000       0.00000       0.00000       0.00000       0.00000       0.00000       0.00000       0.00000       0.00000       133.917       57.4858       0.00000       0.00000       0.00000       0.00000       0.00000       0.00000       0.00000       0.00000       0.00000       0.00000       0.00000       0.00000       0.00000       0.00000       0.00000       0.00000       0.00000       0.00000       0.00000       0.00000       0.00000       0.00000       0.00000       0.00000       0.00000       0.00000       0.00000       0.00000       0.00000       0.00000       0.00000       0.00000       0.00000       0.00000
   1  16 2425.7246    1.5314  0.8374  9.5246  0.0000  0.0863   0.1275   0.1769    2.5865   0.0000   441.9876      -47.9815       0.00000       0.00000       0.00000       0.00000       0.00000       0.00000       0.00000       0.00000       0.00000       0.00000       0.00000       0.00000       0.00000       0.00000       0.00000       0.00000       0.00000       0.00000       0.00000       0.00000       0.00000       0.00000       0.00000       0.00000       0.00000       0.00000       0.00000       0.00000       0.00000       0.00000       0.00000       0.00000       0.00000       0.00000       111.671       56.7669       0.00000       0.00000       0.00000       0.00000       0.00000       0.00000       0.00000       0.00000       0.00000       0.00000       0.00000       0.00000       0.00000       0.00000       0.00000       0.00000       0.00000       0.00000       0.00000       0.00000       0.00000       0.00000       0.00000       0.00000       0.00000       0.00000       0.00000       0.00000       0.00000       0.00000       0.00000       0.00000       0.00000       0.00000
   1  21 3098.3296    3.9486  1.1372  5.0539 -0.0000  0.1001   0.3444   0.2811  301.3591   0.0000   458.0649       112.505       0.00000       0.00000       0.00000       0.00000       0.00000       0.00000       0.00000       0.00000       0.00000       0.00000       0.00000       0.00000       0.00000       0.00000       0.00000       0.00000       0.00000       0.00000       0.00000       0.00000       0.00000       0.00000       0.00000       0.00000       0.00000       0.00000       0.00000       0.00000       0.00000       0.00000       0.00000       0.00000       0.00000       0.00000       122.379       68.3714       0.00000       0.00000       0.00000       0.00000       0.00000       0.00000       0.00000       0.00000       0.00000       0.00000       0.00000       0.00000       0.00000       0.00000       0.00000       0.00000       0.00000       0.00000       0.00000       0.00000       0.00000       0.00000       0.00000       0.00000       0.00000       0.00000       0.00000       0.00000       0.00000       0.00000       0.00000       0.00000       0.00000       0.00000
   1  22 3233.3487    3.5931  1.5143 11.1651  0.0000  0.1162   0.2664   0.3875    4.3802   0.0000   376.2931       156.577       0.00000       0.00000       0.00000       0.00000       0.00000       0.00000       0.00000       0.00000       0.00000       0.00000       0.00000       0.00000       0.00000       0.00000       0.00000       0.00000       0.00000       0.00000       0.00000       0.00000       0.00000       0.00000       0.00000       0.00000       0.00000       0.00000       0.00000       0.00000       0.00000       0.00000       0.00000       0.00000       0.00000       0.00000       149.295       71.2843       0.00000       0.00000       0.00000       0.00000       0.00000       0.00000       0.00000       0.00000       0.00000       0.00000       0.00000       0.00000       0.00000       0.00000       0.00000       0.00000       0.00000       0.00000       0.00000       0.00000       0.00000       0.00000       0.00000       0.00000       0.00000       0.00000       0.00000       0.00000       0.00000       0.00000       0.00000       0.00000       0.00000       0.00000
   1  23 3368.5350    3.2965  2.2422  4.7802  0.0000  0.1311   0.2038   0.4294 1000.0000   0.0000   457.0580       11.2135       0.00000       0.00000       0.00000       0.00000       0.00000       0.00000       0.00000       0.00000       0.00000       0.00000       0.00000       0.00000       0.00000       0.00000       0.00000       0.00000       0.00000       0.00000       0.00000       0.00000       0.00000       0.00000       0.00000       0.00000       0.00000       0.00000       0.00000       0.00000       0.00000       0.00000       0.00000       0.00000       0.00000       0.00000       147.120       91.7636       0.00000       0.00000       0.00000       0.00000       0.00000       0.00000       0.00000       0.00000       0.00000       0.00000       0.00000       0.00000       0.00000       0.00000       0.00000       0.00000       0.00000       0.00000       0.00000       0.00000       0.00000       0.00000       0.00000       0.00000       0.00000       0.00000       0.00000       0.00000       0.00000       0.00000       0.00000       0.00000       0.00000       0.00000
   1  24 3504.1703    3.0063  2.8867  7.2029  0.0000  0.1666   0.1846   0.4796   85.6919   0.0000   442.7298       64.9903       0.00000       0.00000       0.00000       0.00000       0.00000       0.00000       0.00000       0.00000       0.00000       0.00000       0.00000       0.00000       0.00000       0.00000       0.00000       0.00000       0.00000       0.00000       0.00000       0.00000       0.00000       0.00000       0.00000       0.00000       0.00000       0.00000       0.00000       0.00000       0.00000       0.00000       0.00000       0.00000       0.00000       0.00000       186.245       128.224       0.00000       0.00000       0.00000       0.00000       0.00000       0.00000       0.00000       0.00000       0.00000       0.00000       0.00000       0.00000       0.00000       0.00000       0.00000       0.00000       0.00000       0.00000       0.00000       0.00000       0.00000       0.00000       0.00000       0.00000       0.00000       0.00000       0.00000       0.00000       0.00000       0.00000       0.00000       0.00000       0.00000       0.00000
   2  12 1945.8091    0.4460  0.4071 10.1655  0.0000  0.0617   0.0444   0.1189    0.1413   0.0000   474.8989       61.1790       9.46391      -5.97017       0.00000       0.00000       0.00000       0.00000       0.00000       0.00000       0.00000       0.00000       0.00000       0.00000       0.00000       0.00000       0.00000       0.00000       0.00000       0.00000       0.00000       0.00000       0.00000       0.00000       0.00000       0.00000       0.00000       0.00000       0.00000       0.00000       0.00000       0.00000       0.00000       0.00000       0.00000       0.00000       42.7581       44.7916       15.6745       8.92739       0.00000       0.00000       0.00000       0.00000       0.00000       0.00000       0.00000       0.00000       0.00000       0.00000       0.00000       0.00000       0.00000       0.00000       0.00000       0.00000       0.00000       0.00000       0.00000       0.00000       0.00000       0.00000       0.00000       0.00000       0.00000       0.00000       0.00000       0.00000       0.00000       0.00000       0.00000       0.00000
   2  13 2081.9017    0.6194  0.5986 10.5889  0.0000  0.0733   0.0496   0.1419    0.1785   0.0000   521.9424      -40.0697       31.8255      -1.31355       0.00000       0.00000       0.00000       0.00000       0.00000       0.00000       0.00000       0.00000       0.00000       0.00000       0.00000       0.00000       0.00000       0.00000       0.00000       0.00000       0.00000       0.00000       0.00000       0.00000       0.00000       0.00000       0.00000       0.00000       0.00000       0.00000       0.00000       0.00000       0.00000       0.00000       0.00000       0.00000       56.7587       46.5353       25.1320       8.72293       0.00000       0.00000       0.00000       0.00000       0.00000       0.00000       0.00000       0.00000       0.00000       0.00000       0.00000       0.00000       0.00000       0.00000       0.00000       0.00000       0.00000       0.00000       0.00000       0.00000       0.00000       0.00000       0.00000       0.00000       0.00000       0.00000       0.00000       0.00000       0.00000       0.00000       0.00000       0.00000
   2  14 2217.6545    0.9455  0.4703 10.5064  0.0000  0.0555   0.0788   0.1028    0.2393   0.0000   468.7128      -5.16290       34.5797       3.65539       0.00000       0.00000       0.00000       0.00000       0.00000       0.00000       0.00000       0.00000       0.00000       0.00000       0.00000       0.00000       0.00000       0.00000       0.00000       0.00000       0.00000       0.00000       0.00000       0.00000       0.00000       0.00000       0.00000       0.00000       0.00000       0.00000       0.00000       0.00000       0.00000       0.00000       0.00000       0.00000       31.2815       37.9441       14.3832       9.02732       0.00000       0.00000       0.00000       0.00000       0.00000       0.00000       0.00000       0.00000       0.00000       0.00000       0.00000       0.00000       0.00000       0.00000       0.00000       0.00000       0.00000       0.00000       0.00000       0.00000       0.00000       0.00000       0.00000       0.00000       0.00000       0.00000       0.00000       0.00000       0.00000       0.00000       0.00000       0.00000
   2  15 2352.1788    1.4158  0.8187 10.1349  0.0000  0.0662   0.0925   0.1511    0.9896   0.0000   389.9544      -1.96659       7.70433      -1.57854       0.00000       0.00000       0.00000       0.00000       0.00000       0.00000       0.00000       0.00000       0.00000       0.00000       0.00000       0.00000       0.00000       0.00000       0.00000       0.00000       0.00000       0.00000       0.00000       0.00000       0.00000       0.00000       0.00000       0.00000       0.00000       0.00000       0.00000       0.00000       0.00000       0.00000       0.00000       0.00000       44.4657       34.7218       25.4444       8.12780       0.00000       0.00000       0.00000       0.00000       0.00000       0.00000       0.00000       0.00000       0.00000       0.00000       0.00000       0.00000       0.00000       0.00000       0.00000       0.00000       0.00000       0.00000       0.00000       0.00000       0.00000       0.00000       0.00000       0.00000       0.00000       0.00000       0.00000       0.00000       0.00000       0.00000       0.00000       0.00000
   2  18 2754.4168    2.6033  1.0938 11.2695  0.0000  0.0652   0.1615   0.2242    1.5861   0.0000   466.4174      -35.1894       19.5214       1.38514       0.00000       0.00000       0.00000       0.00000       0.00000       0.00000       0.00000       0.00000       0.00000       0.00000       0.00000       0.00000       0.00000       0.00000       0.00000       0.00000       0.00000       0.00000       0.00000       0.00000       0.00000       0.00000       0.00000       0.00000       0.00000       0.00000       0.00000       0.00000       0.00000       0.00000       0.00000       0.00000       49.0284       39.0679       23.1304       8.29380       0.00000       0.00000       0.00000       0.00000       0.00000       0.00000       0.00000       0.00000       0.00000       0.00000       0.00000       0.00000       0.00000       0.00000       0.00000       0.00000       0.00000       0.00000       0.00000       0.00000       0.00000       0.00000       0.00000       0.00000       0.00000       0.00000       0.00000       0.00000       0.00000       0.00000       0.00000       0.00000
   2  20 3024.7849    3.6003  1.1589 10.7496  0.0000  0.0704   0.2271   0.2004    5.4104   0.0000   419.5580       101.316      -32.2476      0.569716       0.00000       0.00000       0.00000       0.00000       0.00000       0.00000       0.00000       0.00000       0.00000       0.00000       0.00000       0.00000       0.00000       0.00000       0.00000       0.00000       0.00000       0.00000       0.00000       0.00000       0.00000       0.00000       0.00000       0.00000       0.00000       0.00000       0.00000       0.00000       0.00000       0.00000       0.00000       0.00000       48.9984       41.0619       27.0677       9.19286       0.00000       0.00000       0.00000       0.00000       0.00000       0.00000       0.00000       0.00000       0.00000       0.00000       0.00000       0.00000       0.00000       0.00000       0.00000       0.00000       0.00000       0.00000       0.00000       0.00000       0.00000       0.00000       0.00000       0.00000       0.00000       0.00000       0.00000       0.00000       0.00000       0.00000       0.00000       0.00000
   2  22 3295.3525    3.6205  1.0607 13.4242 -0.0061  0.0792   0.2469   0.2223    0.5340   0.0000   501.0978       130.105       22.1999       13.5242       0.00000       0.00000       0.00000       0.00000       0.00000       0.00000       0.00000       0.00000       0.00000       0.00000       0.00000       0.00000       0.00000       0.00000       0.00000       0.00000       0.00000       0.00000       0.00000       0.00000       0.00000       0.00000       0.00000       0.00000       0.00000       0.00000       0.00000       0.00000       0.00000       0.00000       0.00000       0.00000       62.6861       50.0273       27.2064       8.90195       0.00000       0.00000       0.00000       0.00000       0.00000       0.00000       0.00000       0.00000       0.00000       0.00000       0.00000       0.00000       0.00000       0.00000       0.00000       0.00000       0.00000       0.00000       0.00000       0.00000       0.00000       0.00000       0.00000       0.00000       0.00000       0.00000       0.00000       0.00000       0.00000       0.00000       0.00000       0.00000
   2  23 3430.7883    3.2874  2.3485 11.2112  0.0045  0.0986   0.1462   0.3250    1.1770   0.0000   453.4842       10.8269      -34.3410       4.51051       0.00000       0.00000       0.00000       0.00000       0.00000       0.00000       0.00000       0.00000       0.00000       0.00000       0.00000       0.00000       0.00000       0.00000       0.00000       0.00000       0.00000       0.00000       0.00000       0.00000       0.00000       0.00000       0.00000       0.00000       0.00000       0.00000       0.00000       0.00000       0.00000       0.00000       0.00000       0.00000       75.1322       58.3221       35.6921       11.8152       0.00000       0.00000       0.00000       0.00000       0.00000       0.00000       0.00000       0.00000       0.00000       0.00000       0.00000       0.00000       0.00000       0.00000       0.00000       0.00000       0.00000       0.00000       0.00000       0.00000       0.00000       0.00000       0.00000       0.00000       0.00000       0.00000       0.00000       0.00000       0.00000       0.00000       0.00000       0.00000
   2  24 3566.9705    2.7045  3.3964  9.2295  0.0000  0.1280   0.0912   0.3823    3.4703   0.0000   387.0400       74.0311      -37.1467      -7.08936       0.00000       0.00000       0.00000       0.00000       0.00000       0.00000       0.00000       0.00000       0.00000       0.00000       0.00000       0.00000       0.00000       0.00000       0.00000       0.00000       0.00000       0.00000       0.00000       0.00000       0.00000       0.00000       0.00000       0.00000       0.00000       0.00000       0.00000       0.00000       0.00000       0.00000       0.00000       0.00000       103.446       77.6406       45.8992       14.8366       0.00000       0.00000       0.00000       0.00000       0.00000       0.00000       0.00000       0.00000       0.00000       0.00000       0.00000       0.00000       0.00000       0.00000       0.00000       0.00000       0.00000       0.00000       0.00000       0.00000       0.00000       0.00000       0.00000       0.00000       0.00000       0.00000       0.00000       0.00000       0.00000       0.00000       0.00000       0.00000
   3  12 2001.0910    0.5798  0.3769 10.1213  0.0000  0.0565   0.0443   0.0819    0.1417   0.0000   486.1751      -4.42504      -48.7829       4.58779     -0.229346      -1.15900       0.00000       0.00000       0.00000       0.00000       0.00000       0.00000       0.00000       0.00000       0.00000       0.00000       0.00000       0.00000       0.00000       0.00000       0.00000       0.00000       0.00000       0.00000       0.00000       0.00000       0.00000       0.00000       0.00000       0.00000       0.00000       0.00000       0.00000       0.00000       0.00000       0.00000       22.7676       21.1281       18.4637       14.9884       5.89733       1.81297       0.00000       0.00000       0.00000       0.00000       0.00000       0.00000       0.00000       0.00000       0.00000       0.00000       0.00000       0.00000       0.00000       0.00000       0.00000       0.00000       0.00000       0.00000       0.00000       0.00000       0.00000       0.00000       0.00000       0.00000       0.00000       0.00000       0.00000       0.00000       0.00000       0.00000
   3  13 2137.7805    0.8625  0.4364 10.5260  0.0000  0.0397   0.0639   0.0967    0.1699   0.0000   410.2153      -24.6243       5.59146      -2.14665      -2.84294       1.13902       0.00000       0.00000       0.00000       0.00000       0.00000       0.00000       0.00000       0.00000       0.00000       0.00000       0.00000       0.00000       0.00000       0.00000       0.00000       0.00000       0.00000       0.00000       0.00000       0.00000       0.00000       0.00000       0.00000       0.00000       0.00000       0.00000       0.00000       0.00000       0.00000       0.00000       18.3711       18.9761       14.3918       7.87268       4.20741       1.24926       0.00000       0.00000       0.00000       0.00000       0.00000       0.00000       0.00000       0.00000       0.00000       0.00000       0.00000       0.00000       0.00000       0.00000       0.00000       0.00000       0.00000       0.00000       0.00000       0.00000       0.00000       0.00000       0.00000       0.00000       0.00000       0.00000       0.00000       0.00000       0.00000       0.00000
   3  15 2407.6104    1.3023  1.0047 10.4949  0.0000  0.0547   0.0690   0.1683    0.5400   0.0000   471.2359       18.7655      -17.2300       4.60455      -3.00851      0.700460       0.00000       0.00000       0.00000       0.00000       0.00000       0.00000       0.00000       0.00000       0.00000       0.00000       0.00000       0.00000       0.00000       0.00000       0.00000       0.00000       0.00000       0.00000       0.00000       0.00000       0.00000       0.00000       0.00000       0.00000       0.00000       0.00000       0.00000       0.00000       0.00000       0.00000       27.8437       26.8010       19.0057       11.5789       4.95950       1.63493       0.00000       0.00000       0.00000       0.00000       0.00000       0.00000       0.00000       0.00000       0.00000       0.00000       0.00000       0.00000       0.00000       0.00000       0.00000       0.00000       0.00000       0.00000       0.00000       0.00000       0.00000       0.00000       0.00000       0.00000       0.00000       0.00000       0.00000       0.00000       0.00000       0.00000
   3  18 2811.3051    3.2388  0.7334  4.5910  0.0000  0.0433   0.1675   0.1056  681.8215   0.0000   402.7296       35.6198       41.2555       12.7293      -2.68611     -0.325075       0.00000       0.00000       0.00000       0.00000       0.00000       0.00000       0.00000       0.00000       0.00000       0.00000       0.00000       0.00000       0.00000       0.00000       0.00000       0.00000       0.00000       0.00000       0.00000       0.00000       0.00000       0.00000       0.00000       0.00000       0.00000       0.00000       0.00000       0.00000       0.00000       0.00000       19.9856       19.1767       16.0043       9.83190       4.51968       1.34266       0.00000       0.00000       0.00000       0.00000       0.00000       0.00000       0.00000       0.00000       0.00000       0.00000       0.00000       0.00000       0.00000       0.00000       0.00000       0.00000       0.00000       0.00000       0.00000       0.00000       0.00000       0.00000       0.00000       0.00000       0.00000       0.00000       0.00000       0.00000       0.00000       0.00000
   3  19 2947.0665    3.6208  0.9886 12.2922  0.0000  0.0595   0.1808   0.1511    0.6006   0.0000   360.8617       33.2078       47.9384       12.3702      -6.87371      0.697262       0.00000       0.00000       0.00000       0.00000       0.00000       0.00000       0.00000       0.00000       0.00000       0.00000       0.00000       0.00000       0.00000       0.00000       0.00000       0.00000       0.00000       0.00000       0.00000       0.00000       0.00000       0.00000       0.00000       0.00000       0.00000       0.00000       0.00000       0.00000       0.00000       0.00000       30.1034       29.2533       22.4323       10.6002       6.22264       1.62711       0.00000       0.00000       0.00000       0.00000       0.00000       0.00000       0.00000       0.00000       0.00000       0.00000       0.00000       0.00000       0.00000       0.00000       0.00000       0.00000       0.00000       0.00000       0.00000       0.00000       0.00000       0.00000       0.00000       0.00000       0.00000       0.00000       0.00000       0.00000       0.00000       0.00000
   3  20 3082.2993    3.8884  1.0024 11.0644  0.0000  0.0487   0.1915   0.1543    2.4490   0.0000   341.7346       19.2565      -31.4436       14.3459      -1.60511      0.769281       0.00000       0.00000       0.00000       0.00000       0.00000       0.00000       0.00000       0.00000       0.00000       0.00000       0.00000       0.00000       0.00000       0.00000       0.00000       0.00000       0.00000       0.00000       0.00000       0.00000       0.00000       0.00000       0.00000       0.00000       0.00000       0.00000       0.00000       0.00000       0.00000       0.00000       24.7007       23.7957       17.8368       9.94400       4.88283       1.41369       0.00000       0.00000       0.00000       0.00000       0.00000       0.00000       0.00000       0.00000       0.00000       0.00000       0.00000       0.00000       0.00000       0.00000       0.00000       0.00000       0.00000       0.00000       0.00000       0.00000       0.00000       0.00000       0.00000       0.00000       0.00000       0.00000       0.00000       0.00000       0.00000       0.00000
   3  21 3217.8209    3.7125  1.2234 12.9482  0.0000  0.0631   0.1868   0.1923    0.4874   0.0000   379.5276       49.4271       11.9944       6.64574      -5.73684       1.37228       0.00000       0.00000       0.00000       0.00000       0.00000       0.00000       0.00000       0.00000       0.00000       0.00000       0.00000       0.00000       0.00000       0.00000       0.00000       0.00000       0.00000       0.00000       0.00000       0.00000       0.00000       0.00000       0.00000       0.00000       0.00000       0.00000       0.00000       0.00000       0.00000       0.00000       33.2095       33.2610       21.8159       13.2865       5.27053       1.87519       0.00000       0.00000       0.00000       0.00000       0.00000       0.00000       0.00000       0.00000       0.00000       0.00000       0.00000       0.00000       0.00000       0.00000       0.00000       0.00000       0.00000       0.00000       0.00000       0.00000       0.00000       0.00000       0.00000       0.00000       0.00000       0.00000       0.00000       0.00000       0.00000       0.00000
   3  22 3353.4809    3.6018  1.9124  9.8688 -0.0008  0.0732   0.1281   0.2006    3.8062   0.0000   493.2517       94.1745      -30.3714       21.7247      -14.8147       3.00768       0.00000       0.00000       0.00000       0.00000       0.00000       0.00000       0.00000       0.00000       0.00000       0.00000       0.00000       0.00000       0.00000       0.00000       0.00000       0.00000       0.00000       0.00000       0.00000       0.00000       0.00000       0.00000       0.00000       0.00000       0.00000       0.00000       0.00000       0.00000       0.00000       0.00000       36.6971       33.5694       26.1004       16.5328       6.91838       2.04510       0.00000       0.00000       0.00000       0.00000       0.00000       0.00000       0.00000       0.00000       0.00000       0.00000       0.00000       0.00000       0.00000       0.00000       0.00000       0.00000       0.00000       0.00000       0.00000       0.00000       0.00000       0.00000       0.00000       0.00000       0.00000       0.00000       0.00000       0.00000       0.00000       0.00000
   3  23 3489.5297    2.8720  2.7450 11.1565  0.0000  0.0915   0.0901   0.2634    0.4830   0.0000   483.9744       31.0897       41.1989       5.94937      -4.31054     -0.451547       0.00000       0.00000       0.00000       0.00000       0.00000       0.00000       0.00000       0.00000       0.00000       0.00000       0.00000       0.00000       0.00000       0.00000       0.00000       0.00000       0.00000       0.00000       0.00000       0.00000       0.00000       0.00000       0.00000       0.00000       0.00000       0.00000       0.00000       0.00000       0.00000       0.00000       44.9293       46.0117       32.8335       18.5178       8.93420       2.80317       0.00000       0.00000       0.00000       0.00000       0.00000       0.00000       0.00000       0.00000       0.00000       0.00000       0.00000       0.00000       0.00000       0.00000       0.00000       0.00000       0.00000       0.00000       0.00000       0.00000       0.00000       0.00000       0.00000       0.00000       0.00000       0.00000       0.00000       0.00000       0.00000       0.00000
   4  11 1914.6633    0.4744  0.3857 10.2076  0.0042  0.0428   0.0374   0.1002    0.1008   0.0000   420.6797       10.9732      -14.2416      -4.37024      -6.24034      -2.73920       1.60914     -0.124973       0.00000       0.00000       0.00000       0.00000       0.00000       0.00000       0.00000       0.00000       0.00000       0.00000       0.00000       0.00000       0.00000       0.00000       0.00000       0.00000       0.00000       0.00000       0.00000       0.00000       0.00000       0.00000       0.00000       0.00000       0.00000       0.00000       0.00000       0.00000       15.3487       16.6068       15.2922       8.90727       5.95053       2.88423       1.38448      0.307567       0.00000       0.00000       0.00000       0.00000       0.00000       0.00000       0.00000       0.00000       0.00000       0.00000       0.00000       0.00000       0.00000       0.00000       0.00000       0.00000       0.00000       0.00000       0.00000       0.00000       0.00000       0.00000       0.00000       0.00000       0.00000       0.00000       0.00000       0.00000
   4  12 2051.6902    0.6483  0.5275 10.1128 -0.0029  0.0395   0.0399   0.0998    0.1475   0.0000   438.2000       8.00801       3.86895      -6.66489       3.79124      -1.04209      -1.01437      0.472667       0.00000       0.00000       0.00000       0.00000       0.00000       0.00000       0.00000       0.00000       0.00000       0.00000       0.00000       0.00000       0.00000       0.00000       0.00000       0.00000       0.00000       0.00000       0.00000       0.00000       0.00000       0.00000       0.00000       0.00000       0.00000       0.00000       0.00000       0.00000       18.2419       19.4220       14.5254       9.61947       5.18216       2.33022      0.875193      0.221099       0.00000       0.00000       0.00000       0.00000       0.00000       0.00000       0.00000       0.00000       0.00000       0.00000       0.00000       0.00000       0.00000       0.00000       0.00000       0.00000       0.00000       0.00000       0.00000       0.00000       0.00000       0.00000       0.00000       0.00000       0.00000       0.00000       0.00000       0.00000
   4  13 2188.3237    0.8855  0.6910 10.3401 -0.0023  0.0468   0.0458   0.1146    0.2555   0.0000   436.6993      -13.9551      -2.63419     -0.776482       4.20967     -0.692967     -0.252873      0.243213       0.00000       0.00000       0.00000       0.00000       0.00000       0.00000       0.00000       0.00000       0.00000       0.00000       0.00000       0.00000       0.00000       0.00000       0.00000       0.00000       0.00000       0.00000       0.00000       0.00000       0.00000       0.00000       0.00000       0.00000       0.00000       0.00000       0.00000       0.00000       18.8131       17.9878       16.7917       10.6776       5.92236       3.42061       1.23242      0.274794       0.00000       0.00000       0.00000       0.00000       0.00000       0.00000       0.00000       0.00000       0.00000       0.00000       0.00000       0.00000       0.00000       0.00000       0.00000       0.00000       0.00000       0.00000       0.00000       0.00000       0.00000       0.00000       0.00000       0.00000       0.00000       0.00000       0.00000       0.00000
   4  14 2324.1077    1.2876  0.6308 10.7180 -0.0022  0.0451   0.0794   0.1187    0.3672   0.0000   437.5115     -0.907973      -14.2658       6.55026       1.54307       2.02003      0.213079     -0.434141       0.00000       0.00000       0.00000       0.00000       0.00000       0.00000       0.00000       0.00000       0.00000       0.00000       0.00000       0.00000       0.00000       0.00000       0.00000       0.00000       0.00000       0.00000       0.00000       0.00000       0.00000       0.00000       0.00000       0.00000       0.00000       0.00000       0.00000       0.00000       16.9334       16.3458       15.5429       9.94302       6.45505       3.32469       1.23262      0.285103       0.00000       0.00000       0.00000       0.00000       0.00000       0.00000       0.00000       0.00000       0.00000       0.00000       0.00000       0.00000       0.00000       0.00000       0.00000       0.00000       0.00000       0.00000       0.00000       0.00000       0.00000       0.00000       0.00000       0.00000       0.00000       0.00000       0.00000       0.00000
   4  15 2458.5393    1.5607  1.0675  9.8584 -0.0157  0.0588   0.0799   0.1470    2.8879   0.0000   414.1757      -23.9411       3.82125       11.4250      -20.7213      -3.06640      -3.42047      0.337031       0.00000       0.00000       0.00000       0.00000       0.00000       0.00000       0.00000       0.00000       0.00000       0.00000       0.00000       0.00000       0.00000       0.00000       0.00000       0.00000       0.00000       0.00000       0.00000       0.00000       0.00000       0.00000       0.00000       0.00000       0.00000       0.00000       0.00000       0.00000       21.1186       21.0426       20.3852       13.6304       7.32152       4.81084       1.72650      0.392424       0.00000       0.00000       0.00000       0.00000       0.00000       0.00000       0.00000       0.00000       0.00000       0.00000       0.00000       0.00000       0.00000       0.00000       0.00000       0.00000       0.00000       0.00000       0.00000       0.00000       0.00000       0.00000       0.00000       0.00000       0.00000       0.00000       0.00000       0.00000
   4  16 2593.0550    2.1564  1.0059 11.4167 -0.0024  0.0553   0.1016   0.1430    0.6049   0.0000   426.6064       9.50647       28.8551      -7.08193      -13.9604       1.65905     -0.901023     0.0895077       0.00000       0.00000       0.00000       0.00000       0.00000       0.00000       0.00000       0.00000       0.00000       0.00000       0.00000       0.00000       0.00000       0.00000       0.00000       0.00000       0.00000       0.00000       0.00000       0.00000       0.00000       0.00000       0.00000       0.00000       0.00000       0.00000       0.00000       0.00000       18.8802       23.1797       15.9547       13.4518       6.48619       4.01237       1.21011      0.459244       0.00000       0.00000       0.00000       0.00000       0.00000       0.00000       0.00000       0.00000       0.00000       0.00000       0.00000       0.00000       0.00000       0.00000       0.00000       0.00000       0.00000       0.00000       0.00000       0.00000       0.00000       0.00000       0.00000       0.00000       0.00000       0.00000       0.00000       0.00000
   4  17 2728.3845    2.5820  1.0071 10.8831 -0.0087  0.0630   0.1201   0.1175    2.1540   0.0000   450.5210      -1.45795       29.4941      -3.12307      0.537797      0.115564       1.07778    -0.0264646       0.00000       0.00000       0.00000       0.00000       0.00000       0.00000       0.00000       0.00000       0.00000       0.00000       0.00000       0.00000       0.00000       0.00000       0.00000       0.00000       0.00000       0.00000       0.00000       0.00000       0.00000       0.00000       0.00000       0.00000       0.00000       0.00000       0.00000       0.00000       29.1342       30.8933       23.4744       13.6473       7.04304       3.28919       1.31627      0.324078       0.00000       0.00000       0.00000       0.00000       0.00000       0.00000       0.00000       0.00000       0.00000       0.00000       0.00000       0.00000       0.00000       0.00000       0.00000       0.00000       0.00000       0.00000       0.00000       0.00000       0.00000       0.00000       0.00000       0.00000       0.00000       0.00000       0.00000       0.00000
   4  18 2864.2744    3.3136  0.8136 12.1674 -0.0004  0.0665   0.1656   0.1194    0.5143   0.0000   466.8594       4.12456       7.41708      -7.72567      0.250645     -0.474292     -0.353674     0.0996904       0.00000       0.00000       0.00000       0.00000       0.00000       0.00000       0.00000       0.00000       0.00000       0.00000       0.00000       0.00000       0.00000       0.00000       0.00000       0.00000       0.00000       0.00000       0.00000       0.00000       0.00000       0.00000       0.00000       0.00000       0.00000       0.00000       0.00000       0.00000       33.6120       34.7788       24.6329       15.8165       7.94834       3.22799      0.968246      0.260525       0.00000       0.00000       0.00000       0.00000       0.00000       0.00000       0.00000       0.00000       0.00000       0.00000       0.00000       0.00000       0.00000       0.00000       0.00000       0.00000       0.00000       0.00000       0.00000       0.00000       0.00000       0.00000       0.00000       0.00000       0.00000       0.00000       0.00000       0.00000
   4  19 3000.1547    3.7371  0.9190 11.9476  0.0060  0.0424   0.1801   0.1342    0.8272   0.0000   427.8077       39.1845       14.8148       17.0010       1.13996      -5.02626     0.0369117     -0.444953       0.00000       0.00000       0.00000       0.00000       0.00000       0.00000       0.00000       0.00000       0.00000       0.00000       0.00000       0.00000       0.00000       0.00000       0.00000       0.00000       0.00000       0.00000       0.00000       0.00000       0.00000       0.00000       0.00000       0.00000       0.00000       0.00000       0.00000       0.00000       16.7275       18.2617       14.7012       9.73803       5.50523       3.06454       1.08611      0.285499       0.00000       0.00000       0.00000       0.00000       0.00000       0.00000       0.00000       0.00000       0.00000       0.00000       0.00000       0.00000       0.00000       0.00000       0.00000       0.00000       0.00000       0.00000       0.00000       0.00000       0.00000       0.00000       0.00000       0.00000       0.00000       0.00000       0.00000       0.00000
   4  21 3271.7116    3.5945  1.6678 12.0181 -0.0087  0.0657   0.1373   0.1776    0.6609   0.0000   469.8970       48.8720      -5.80028      -19.3817      -12.7962     -0.315066      -3.29871     -0.403381       0.00000       0.00000       0.00000       0.00000       0.00000       0.00000       0.00000       0.00000       0.00000       0.00000       0.00000       0.00000       0.00000       0.00000       0.00000       0.00000       0.00000       0.00000       0.00000       0.00000       0.00000       0.00000       0.00000       0.00000       0.00000       0.00000       0.00000       0.00000       25.2649       24.0930       21.4397       15.9422       9.90911       4.58918       1.75732      0.420255       0.00000       0.00000       0.00000       0.00000       0.00000       0.00000       0.00000       0.00000       0.00000       0.00000       0.00000       0.00000       0.00000       0.00000       0.00000       0.00000       0.00000       0.00000       0.00000       0.00000       0.00000       0.00000       0.00000       0.00000       0.00000       0.00000       0.00000       0.00000
   4  22 3408.1661    3.1238  2.0903 12.2295  0.0027  0.0855   0.1062   0.1928    0.3124   0.0000   412.1282       35.9301       15.4806      -2.08637       3.65194      0.696326      -1.71707     -0.228979       0.00000       0.00000       0.00000       0.00000       0.00000       0.00000       0.00000       0.00000       0.00000       0.00000       0.00000       0.00000       0.00000       0.00000       0.00000       0.00000       0.00000       0.00000       0.00000       0.00000       0.00000       0.00000       0.00000       0.00000       0.00000       0.00000       0.00000       0.00000       29.4730       31.7082       26.0700       21.2433       11.5796       6.61070       2.17027      0.641489       0.00000       0.00000       0.00000       0.00000       0.00000       0.00000       0.00000       0.00000       0.00000       0.00000       0.00000       0.00000       0.00000       0.00000       0.00000       0.00000       0.00000       0.00000       0.00000       0.00000       0.00000       0.00000       0.00000       0.00000       0.00000       0.00000       0.00000       0.00000
   4  23 3544.6915    2.6530  3.1546 11.5069 -0.0089  0.0945   0.0744   0.2411    0.2821   0.0000   403.3144       77.3057       8.56313     -0.764480      -7.06949       7.67716       1.18602      -1.50881       0.00000       0.00000       0.00000       0.00000       0.00000       0.00000       0.00000       0.00000       0.00000       0.00000       0.00000       0.00000       0.00000       0.00000       0.00000       0.00000       0.00000       0.00000       0.00000       0.00000       0.00000       0.00000       0.00000       0.00000       0.00000       0.00000       0.00000       0.00000       35.2681       36.2701       31.7002       22.0612       13.4913       6.54040       2.58013      0.640157       0.00000       0.00000       0.00000       0.00000       0.00000       0.00000       0.00000       0.00000       0.00000       0.00000       0.00000       0.00000       0.00000       0.00000       0.00000       0.00000       0.00000       0.00000       0.00000       0.00000       0.00000       0.00000       0.00000       0.00000       0.00000       0.00000       0.00000       0.00000
   4  24 3681.4869    2.3451  4.0421 10.7294 -0.0015  0.1050   0.0582   0.2848    0.3428   0.0000   546.1960      -3.46809       1.98927       10.6378      -3.81939      -6.63788       1.30679      0.789265       0.00000       0.00000       0.00000       0.00000       0.00000       0.00000       0.00000       0.00000       0.00000       0.00000       0.00000       0.00000       0.00000       0.00000       0.00000       0.00000       0.00000       0.00000       0.00000       0.00000       0.00000       0.00000       0.00000       0.00000       0.00000       0.00000       0.00000       0.00000       40.2398       41.5249       33.5238       25.1504       14.9016       6.92070       2.57477      0.709918       0.00000       0.00000       0.00000       0.00000       0.00000       0.00000       0.00000       0.00000       0.00000       0.00000       0.00000       0.00000       0.00000       0.00000       0.00000       0.00000       0.00000       0.00000       0.00000       0.00000       0.00000       0.00000       0.00000       0.00000       0.00000       0.00000       0.00000       0.00000
   4  25 3818.7484    1.8873  5.6607 10.6400  0.0003  0.1359   0.0434   0.3655    0.2232   0.0000   329.4255      -13.4321       49.4177       31.7688       3.32566       4.36721       3.97375    -0.0760415       0.00000       0.00000       0.00000       0.00000       0.00000       0.00000       0.00000       0.00000       0.00000       0.00000       0.00000       0.00000       0.00000       0.00000       0.00000       0.00000       0.00000       0.00000       0.00000       0.00000       0.00000       0.00000       0.00000       0.00000       0.00000       0.00000       0.00000       0.00000       48.4562       50.6393       44.5370       31.1055       19.6185       9.24979       3.81212      0.949605       0.00000       0.00000       0.00000       0.00000       0.00000       0.00000       0.00000       0.00000       0.00000       0.00000       0.00000       0.00000       0.00000       0.00000       0.00000       0.00000       0.00000       0.00000       0.00000       0.00000       0.00000       0.00000       0.00000       0.00000       0.00000       0.00000       0.00000       0.00000
   5  11 1960.6347    0.4839  0.3656 10.3691 -0.0127  0.0328   0.0348   0.0833    0.0930   0.0000   441.1247      -13.8513       6.73106      -11.3679      -6.81692       2.28480       1.58697     -0.540145      0.243736    -0.0366505       0.00000       0.00000       0.00000       0.00000       0.00000       0.00000       0.00000       0.00000       0.00000       0.00000       0.00000       0.00000       0.00000       0.00000       0.00000       0.00000       0.00000       0.00000       0.00000       0.00000       0.00000       0.00000       0.00000       0.00000       0.00000       0.00000       9.15423       9.62827       10.0595       6.91489       5.26754       3.26276       1.54073      0.794587      0.257618     0.0511971       0.00000       0.00000       0.00000       0.00000       0.00000       0.00000       0.00000       0.00000       0.00000       0.00000       0.00000       0.00000       0.00000       0.00000       0.00000       0.00000       0.00000       0.00000       0.00000       0.00000       0.00000       0.00000       0.00000       0.00000       0.00000       0.00000
   5  13 2235.3943    1.0335  0.7998 10.3539 -0.0009  0.0474   0.0509   0.1179    0.2389   0.0000   462.3740      -18.9556      -1.77556      -4.04165       9.33865     -0.149542      -2.32303     -0.329917     -0.582262    -0.0208196       0.00000       0.00000       0.00000       0.00000       0.00000       0.00000       0.00000       0.00000       0.00000       0.00000       0.00000       0.00000       0.00000       0.00000       0.00000       0.00000       0.00000       0.00000       0.00000       0.00000       0.00000       0.00000       0.00000       0.00000       0.00000       0.00000       15.6721       17.1195       15.5963       10.7580       7.02818       4.02017       2.03750      0.902354      0.309424     0.0569710       0.00000       0.00000       0.00000       0.00000       0.00000       0.00000       0.00000       0.00000       0.00000       0.00000       0.00000       0.00000       0.00000       0.00000       0.00000       0.00000       0.00000       0.00000       0.00000       0.00000       0.00000       0.00000       0.00000       0.00000       0.00000       0.00000
   5  14 2371.1721    1.4686  0.5340 10.9620 -0.0055  0.0427   0.0792   0.0689    0.2113   0.0000   442.7868      -5.30406       25.3551      0.659688       11.6529      0.969503      0.715911      0.191864      0.272507    -0.0403867       0.00000       0.00000       0.00000       0.00000       0.00000       0.00000       0.00000       0.00000       0.00000       0.00000       0.00000       0.00000       0.00000       0.00000       0.00000       0.00000       0.00000       0.00000       0.00000       0.00000       0.00000       0.00000       0.00000       0.00000       0.00000       0.00000       14.9808       13.9105       14.0723       10.8707       6.47046       3.95013       2.40734      0.929858      0.281122     0.0494758       0.00000       0.00000       0.00000       0.00000       0.00000       0.00000       0.00000       0.00000       0.00000       0.00000       0.00000       0.00000       0.00000       0.00000       0.00000       0.00000       0.00000       0.00000       0.00000       0.00000       0.00000       0.00000       0.00000       0.00000       0.00000       0.00000
   5  16 2641.2683    2.2507  0.9632  9.5204  0.0058  0.0413   0.0901   0.1087    1.4527   0.0000   420.4217       10.9949       17.3292      -5.58165      -13.2183      -3.75150      0.777633      -1.69374     0.0929462     0.0917990       0.00000       0.00000       0.00000       0.00000       0.00000       0.00000       0.00000       0.00000       0.00000       0.00000       0.00000       0.00000       0.00000       0.00000       0.00000       0.00000       0.00000       0.00000       0.00000       0.00000       0.00000       0.00000       0.00000       0.00000       0.00000       0.00000       12.4401       13.3305       11.6199       9.69674       6.62820       4.15042       1.93066      0.871462      0.270625     0.0684713       0.00000       0.00000       0.00000       0.00000       0.00000       0.00000       0.00000       0.00000       0.00000       0.00000       0.00000       0.00000       0.00000       0.00000       0.00000       0.00000       0.00000       0.00000       0.00000       0.00000       0.00000       0.00000       0.00000       0.00000       0.00000       0.00000
   5  18 2913.7669    3.7764  0.8578  6.1810  0.0000  0.0550   0.2544   0.1284  213.4651   0.0000   435.2820       16.4980       8.58800       1.88100     -0.101000     -0.829000       0.00000       0.00000       0.00000       0.00000       0.00000       0.00000       0.00000       0.00000       0.00000       0.00000       0.00000       0.00000       0.00000       0.00000       0.00000       0.00000       0.00000       0.00000       0.00000       0.00000       0.00000       0.00000       0.00000       0.00000       0.00000       0.00000       0.00000       0.00000       0.00000       0.00000       15.6841       16.1234       12.8896       11.9049       9.07483       5.13820       2.23274      0.918890      0.298794     0.0746763       0.00000       0.00000       0.00000       0.00000       0.00000       0.00000       0.00000       0.00000       0.00000       0.00000       0.00000       0.00000       0.00000       0.00000       0.00000       0.00000       0.00000       0.00000       0.00000       0.00000       0.00000       0.00000       0.00000       0.00000       0.00000       0.00000
   5  19 3050.0483    3.7915  0.9119 12.1931 -0.0190  0.0461   0.1851   0.1288    1.4165   0.0000   410.4350       12.6746     0.0541405      -15.0722       11.2849      -8.89664      -2.68081       1.79258      0.213463    -0.0845614       0.00000       0.00000       0.00000       0.00000       0.00000       0.00000       0.00000       0.00000       0.00000       0.00000       0.00000       0.00000       0.00000       0.00000       0.00000       0.00000       0.00000       0.00000       0.00000       0.00000       0.00000       0.00000       0.00000       0.00000       0.00000       0.00000       13.8014       14.2075       13.8135       10.2344       7.31458       4.22816       2.38199      0.945361      0.331336     0.0687739       0.00000       0.00000       0.00000       0.00000       0.00000       0.00000       0.00000       0.00000       0.00000       0.00000       0.00000       0.00000       0.00000       0.00000       0.00000       0.00000       0.00000       0.00000       0.00000       0.00000       0.00000       0.00000       0.00000       0.00000       0.00000       0.00000
   5  20 3186.3146    3.7615  1.1957 13.0354 -0.0025  0.0574   0.1812   0.1624    0.6147   0.0000   428.7843       1.64829      -16.2077       17.9078       10.4010       5.05468       2.77084      0.239044     -0.268469     -0.120039       0.00000       0.00000       0.00000       0.00000       0.00000       0.00000       0.00000       0.00000       0.00000       0.00000       0.00000       0.00000       0.00000       0.00000       0.00000       0.00000       0.00000       0.00000       0.00000       0.00000       0.00000       0.00000       0.00000       0.00000       0.00000       0.00000       17.7211       19.9981       16.5054       14.2466       9.18752       5.94597       2.59964       1.30262      0.362962      0.102571       0.00000       0.00000       0.00000       0.00000       0.00000       0.00000       0.00000       0.00000       0.00000       0.00000       0.00000       0.00000       0.00000       0.00000       0.00000       0.00000       0.00000       0.00000       0.00000       0.00000       0.00000       0.00000       0.00000       0.00000       0.00000       0.00000
   5  22 3459.4768    3.0338  2.4877 10.6667  0.0013  0.0722   0.0837   0.2093    0.9889   0.0000   437.3523       72.1333       6.50560       18.3647      -1.02308      -2.08011      -2.00148     -0.414503      0.775375     0.0303934       0.00000       0.00000       0.00000       0.00000       0.00000       0.00000       0.00000       0.00000       0.00000       0.00000       0.00000       0.00000       0.00000       0.00000       0.00000       0.00000       0.00000       0.00000       0.00000       0.00000       0.00000       0.00000       0.00000       0.00000       0.00000       0.00000       22.2546       25.2535       22.4953       16.5714       11.2588       6.61955       3.42618       1.45076      0.520547      0.116019       0.00000       0.00000       0.00000       0.00000       0.00000       0.00000       0.00000       0.00000       0.00000       0.00000       0.00000       0.00000       0.00000       0.00000       0.00000       0.00000       0.00000       0.00000       0.00000       0.00000       0.00000       0.00000       0.00000       0.00000       0.00000       0.00000
   5  23 3596.5836    2.4881  3.4573 11.1310 -0.0008  0.0948   0.0627   0.2450    0.3387   0.0000   406.7394       39.4980       36.4047       13.0513      -4.80080      -2.79714      -5.26460       1.39261      0.432798    -0.0905514       0.00000       0.00000       0.00000       0.00000       0.00000       0.00000       0.00000       0.00000       0.00000       0.00000       0.00000       0.00000       0.00000       0.00000       0.00000       0.00000       0.00000       0.00000       0.00000       0.00000       0.00000       0.00000       0.00000       0.00000       0.00000       0.00000       26.8292       31.9637       26.9826       22.0042       15.4358       8.89743       4.72874       1.91300      0.692120      0.170164       0.00000       0.00000       0.00000       0.00000       0.00000       0.00000       0.00000       0.00000       0.00000       0.00000       0.00000       0.00000       0.00000       0.00000       0.00000       0.00000       0.00000       0.00000       0.00000       0.00000       0.00000       0.00000       0.00000       0.00000       0.00000       0.00000
   5  24 3734.0120    2.0574  4.5179 10.8166 -0.0035  0.1116   0.0481   0.2896    0.2647   0.0000   441.0248       77.9303       43.9333       11.8511       10.8775      -3.58900      -8.22795      -5.31905      0.164466     0.0298020       0.00000       0.00000       0.00000       0.00000       0.00000       0.00000       0.00000       0.00000       0.00000       0.00000       0.00000       0.00000       0.00000       0.00000       0.00000       0.00000       0.00000       0.00000       0.00000       0.00000       0.00000       0.00000       0.00000       0.00000       0.00000       0.00000       34.0738       38.0360       34.4747       26.2242       18.1977       10.6828       5.58889       2.36236      0.832514      0.183892       0.00000       0.00000       0.00000       0.00000       0.00000       0.00000       0.00000       0.00000       0.00000       0.00000       0.00000       0.00000       0.00000       0.00000       0.00000       0.00000       0.00000       0.00000       0.00000       0.00000       0.00000       0.00000       0.00000       0.00000       0.00000       0.00000
   5  25 3871.7280    1.7721  6.1921 10.3674  0.0001  0.1382   0.0349   0.3558    0.2083   0.0000   456.0313       69.0359       13.5815       6.42346       41.5628       13.2748       1.13882      -1.25282      0.536130     -0.191216       0.00000       0.00000       0.00000       0.00000       0.00000       0.00000       0.00000       0.00000       0.00000       0.00000       0.00000       0.00000       0.00000       0.00000       0.00000       0.00000       0.00000       0.00000       0.00000       0.00000       0.00000       0.00000       0.00000       0.00000       0.00000       0.00000       39.5166       47.6507       40.5843       31.8623       21.4226       12.4331       6.71816       2.78940       1.00067      0.248555       0.00000       0.00000       0.00000       0.00000       0.00000       0.00000       0.00000       0.00000       0.00000       0.00000       0.00000       0.00000       0.00000       0.00000       0.00000       0.00000       0.00000       0.00000       0.00000       0.00000       0.00000       0.00000       0.00000       0.00000       0.00000       0.00000
   5  26 4009.8195    1.5144  8.4915  9.9689 -0.0029  0.1665   0.0260   0.4505    0.1760   0.0000   387.9352      -37.4580      -34.7348       36.0457      -22.2697      -7.53152       8.64059      -1.65236      0.796882     0.0222439       0.00000       0.00000       0.00000       0.00000       0.00000       0.00000       0.00000       0.00000       0.00000       0.00000       0.00000       0.00000       0.00000       0.00000       0.00000       0.00000       0.00000       0.00000       0.00000       0.00000       0.00000       0.00000       0.00000       0.00000       0.00000       0.00000       47.5978       56.7165       48.5820       39.1955       25.6319       15.8164       7.66543       3.54695       1.19127      0.302414       0.00000       0.00000       0.00000       0.00000       0.00000       0.00000       0.00000       0.00000       0.00000       0.00000       0.00000       0.00000       0.00000       0.00000       0.00000       0.00000       0.00000       0.00000       0.00000       0.00000       0.00000       0.00000       0.00000       0.00000       0.00000       0.00000
   6  10 1866.0598    0.4198  0.3042 10.2438 -0.0119  0.0464   0.0332   0.0661    0.0800   0.0000   434.2628       2.48237     -0.130299      -2.78833     -0.770482     -0.225493      -4.46828      -1.86316     0.0943445     -0.193851    -0.0510464    0.00734391       0.00000       0.00000       0.00000       0.00000       0.00000       0.00000       0.00000       0.00000       0.00000       0.00000       0.00000       0.00000       0.00000       0.00000       0.00000       0.00000       0.00000       0.00000       0.00000       0.00000       0.00000       0.00000       0.00000       0.00000       14.7954       15.9770       16.1004       10.4162       7.03660       4.56270       2.47896      0.932666      0.619367      0.257476     0.0809965     0.0139610       0.00000       0.00000       0.00000       0.00000       0.00000       0.00000       0.00000       0.00000       0.00000       0.00000       0.00000       0.00000       0.00000       0.00000       0.00000       0.00000       0.00000       0.00000       0.00000       0.00000       0.00000       0.00000       0.00000       0.00000
   6  11 2004.0825    0.5105  0.3825 10.3079 -0.0058  0.0435   0.0354   0.0724    0.0965   0.0000   437.5335      -6.45277       25.7310       4.74357      0.479808      -4.48064       2.58072       3.29368      0.201405     -0.401182    -0.0910937   -0.00389435       0.00000       0.00000       0.00000       0.00000       0.00000       0.00000       0.00000       0.00000       0.00000       0.00000       0.00000       0.00000       0.00000       0.00000       0.00000       0.00000       0.00000       0.00000       0.00000       0.00000       0.00000       0.00000       0.00000       0.00000       14.2727       13.6461       11.0981       9.53616       9.87181       6.22488       3.53851       1.63617      0.586716      0.228187     0.0731004     0.0125343       0.00000       0.00000       0.00000       0.00000       0.00000       0.00000       0.00000       0.00000       0.00000       0.00000       0.00000       0.00000       0.00000       0.00000       0.00000       0.00000       0.00000       0.00000       0.00000       0.00000       0.00000       0.00000       0.00000       0.00000
   6  12 2142.4461    0.7660  0.6420 10.1942 -0.0059  0.0387   0.0368   0.0963    0.1482   0.0000   420.4397       19.6044       7.28068       3.40261       4.63181     -0.585268       1.17477       3.54908      0.877980    -0.0765140    -0.0661659    -0.0107093       0.00000       0.00000       0.00000       0.00000       0.00000       0.00000       0.00000       0.00000       0.00000       0.00000       0.00000       0.00000       0.00000       0.00000       0.00000       0.00000       0.00000       0.00000       0.00000       0.00000       0.00000       0.00000       0.00000       0.00000       8.99800       11.5977       10.9794       8.05034       6.41996       4.06809       2.16558       1.49996      0.488512      0.259096     0.0807906     0.0161010       0.00000       0.00000       0.00000       0.00000       0.00000       0.00000       0.00000       0.00000       0.00000       0.00000       0.00000       0.00000       0.00000       0.00000       0.00000       0.00000       0.00000       0.00000       0.00000       0.00000       0.00000       0.00000       0.00000       0.00000
   6  13 2279.8159    1.0519  0.7649 10.7023 -0.0082  0.0430   0.0466   0.0930    0.1901   0.0000   443.1500       11.1842      -5.90080       4.31669       9.82296       2.35610       3.62276      -1.39750      0.384958      0.185526    -0.0713588    -0.0153764       0.00000       0.00000       0.00000       0.00000       0.00000       0.00000       0.00000       0.00000       0.00000       0.00000       0.00000       0.00000       0.00000       0.00000       0.00000       0.00000       0.00000       0.00000       0.00000       0.00000       0.00000       0.00000       0.00000       0.00000       10.7172       11.7025       12.1406       9.90573       6.17315       5.11459       2.68019       1.52226      0.715084      0.312614     0.0737298     0.0163049       0.00000       0.00000       0.00000       0.00000       0.00000       0.00000       0.00000       0.00000       0.00000       0.00000       0.00000       0.00000       0.00000       0.00000       0.00000       0.00000       0.00000       0.00000       0.00000       0.00000       0.00000       0.00000       0.00000       0.00000
   6  14 2415.5694    1.3843  1.0584 10.6622  0.0003  0.0493   0.0519   0.1132    0.2895   0.0000   431.3108      -9.82118       6.50612      -2.71972      -3.36175      -2.56579      -3.12030       3.10547      0.385733      0.218275    -0.0702635    -0.0155187       0.00000       0.00000       0.00000       0.00000       0.00000       0.00000       0.00000       0.00000       0.00000       0.00000       0.00000       0.00000       0.00000       0.00000       0.00000       0.00000       0.00000       0.00000       0.00000       0.00000       0.00000       0.00000       0.00000       0.00000       12.0697       15.4983       12.6737       11.0362       8.47130       5.27522       3.54004       1.49068      0.824659      0.249837     0.0983113     0.0222917       0.00000       0.00000       0.00000       0.00000       0.00000       0.00000       0.00000       0.00000       0.00000       0.00000       0.00000       0.00000       0.00000       0.00000       0.00000       0.00000       0.00000       0.00000       0.00000       0.00000       0.00000       0.00000       0.00000       0.00000
   6  15 2551.1085    1.9633  0.8028 11.4706  0.0027  0.0438   0.0804   0.0892    0.2350   0.0000   412.2755       19.6188       10.3395       4.73032     -0.442055      -7.38390       3.87509       2.92132      0.416764     -0.196076     0.0341037    0.00669267       0.00000       0.00000       0.00000       0.00000       0.00000       0.00000       0.00000       0.00000       0.00000       0.00000       0.00000       0.00000       0.00000       0.00000       0.00000       0.00000       0.00000       0.00000       0.00000       0.00000       0.00000       0.00000       0.00000       0.00000       11.1991       12.0427       12.9011       9.15842       6.43132       4.83025       2.55423       1.29344      0.679650      0.281418     0.0759535     0.0129634       0.00000       0.00000       0.00000       0.00000       0.00000       0.00000       0.00000       0.00000       0.00000       0.00000       0.00000       0.00000       0.00000       0.00000       0.00000       0.00000       0.00000       0.00000       0.00000       0.00000       0.00000       0.00000       0.00000       0.00000
   6  16 2687.1085    2.4046  1.0840 11.0435  0.0036  0.0426   0.0881   0.1260    0.4793   0.0000   440.5661      -12.7406       20.6682       18.0981       4.54620       3.03247     -0.933329       1.24601     -0.648265     -0.405351    -0.0248790    0.00620043       0.00000       0.00000       0.00000       0.00000       0.00000       0.00000       0.00000       0.00000       0.00000       0.00000       0.00000       0.00000       0.00000       0.00000       0.00000       0.00000       0.00000       0.00000       0.00000       0.00000       0.00000       0.00000       0.00000       0.00000       10.4380       10.5171       11.9050       9.04780       6.69418       4.53852       2.72760       1.41670      0.717605      0.275750     0.0782654     0.0138398       0.00000       0.00000       0.00000       0.00000       0.00000       0.00000       0.00000       0.00000       0.00000       0.00000       0.00000       0.00000       0.00000       0.00000       0.00000       0.00000       0.00000       0.00000       0.00000       0.00000       0.00000       0.00000       0.00000       0.00000
   6  18 2960.6982    3.5912  0.8404 12.6801 -0.0127  0.0474   0.1502   0.0946    0.3243   0.0000   436.6222       15.3514       6.90324       13.5788       1.82972      -3.70726      -1.05707      -3.06758      0.599738    -0.0730049   -0.00640840    -0.0157478       0.00000       0.00000       0.00000       0.00000       0.00000       0.00000       0.00000       0.00000       0.00000       0.00000       0.00000       0.00000       0.00000       0.00000       0.00000       0.00000       0.00000       0.00000       0.00000       0.00000       0.00000       0.00000       0.00000       0.00000       15.9138       19.3546       17.3068       12.5448       7.78107       4.42516       2.46300       1.23732      0.600421      0.219457     0.0693417     0.0149915       0.00000       0.00000       0.00000       0.00000       0.00000       0.00000       0.00000       0.00000       0.00000       0.00000       0.00000       0.00000       0.00000       0.00000       0.00000       0.00000       0.00000       0.00000       0.00000       0.00000       0.00000       0.00000       0.00000       0.00000
   6  19 3097.3853    3.8301  0.8608 13.0271 -0.0047  0.0376   0.1529   0.1017    0.2747   0.0000   423.8312       19.4814       19.3895       7.48826       4.43011     0.0747925      0.719318      0.622499       1.14617      0.120627     0.0103584     0.0166245       0.00000       0.00000       0.00000       0.00000       0.00000       0.00000       0.00000       0.00000       0.00000       0.00000       0.00000       0.00000       0.00000       0.00000       0.00000       0.00000       0.00000       0.00000       0.00000       0.00000       0.00000       0.00000       0.00000       0.00000       9.04120       11.3020       10.0817       8.56604       5.95482       4.07615       2.28366       1.30275      0.559606      0.235229     0.0685536     0.0166444       0.00000       0.00000       0.00000       0.00000       0.00000       0.00000       0.00000       0.00000       0.00000       0.00000       0.00000       0.00000       0.00000       0.00000       0.00000       0.00000       0.00000       0.00000       0.00000       0.00000       0.00000       0.00000       0.00000       0.00000
   6  20 3234.0415    3.8200  1.3125 11.7937 -0.0068  0.0529   0.1389   0.1189    1.0684   0.0000   444.4737       33.9085      0.123401       10.3035      -5.61908      -10.2402       3.39585      -2.16953      0.505215     -0.438496     0.0806082    -0.0259085       0.00000       0.00000       0.00000       0.00000       0.00000       0.00000       0.00000       0.00000       0.00000       0.00000       0.00000       0.00000       0.00000       0.00000       0.00000       0.00000       0.00000       0.00000       0.00000       0.00000       0.00000       0.00000       0.00000       0.00000       14.1761       14.8147       12.9309       11.6255       9.57238       6.84430       3.82276       1.70485      0.820288      0.310829     0.0888093     0.0192360       0.00000       0.00000       0.00000       0.00000       0.00000       0.00000       0.00000       0.00000       0.00000       0.00000       0.00000       0.00000       0.00000       0.00000       0.00000       0.00000       0.00000       0.00000       0.00000       0.00000       0.00000       0.00000       0.00000       0.00000
   6  21 3371.1579    3.4069  1.7728 11.7393 -0.0040  0.0628   0.0977   0.1491    0.5303   0.0000   423.6570      -5.21002      -14.7090       28.9234       12.0655       1.28864      -3.39506      0.268246      0.883631     -0.106325     -0.225250    -0.0101268       0.00000       0.00000       0.00000       0.00000       0.00000       0.00000       0.00000       0.00000       0.00000       0.00000       0.00000       0.00000       0.00000       0.00000       0.00000       0.00000       0.00000       0.00000       0.00000       0.00000       0.00000       0.00000       0.00000       0.00000       13.9498       17.0299       16.0869       13.0024       10.7264       6.49752       4.15224       2.30638      0.980349      0.395539      0.134220     0.0257891       0.00000       0.00000       0.00000       0.00000       0.00000       0.00000       0.00000       0.00000       0.00000       0.00000       0.00000       0.00000       0.00000       0.00000       0.00000       0.00000       0.00000       0.00000       0.00000       0.00000       0.00000       0.00000       0.00000       0.00000
   6  22 3508.5757    2.8808  2.5506 11.5346  0.0003  0.0738   0.0719   0.1934    0.3440   0.0000   417.9172       7.22356       11.7529      0.203671       5.07155      -11.7767      -2.48377       1.30969      0.782415     -0.480406    -0.0922223    -0.0382971       0.00000       0.00000       0.00000       0.00000       0.00000       0.00000       0.00000       0.00000       0.00000       0.00000       0.00000       0.00000       0.00000       0.00000       0.00000       0.00000       0.00000       0.00000       0.00000       0.00000       0.00000       0.00000       0.00000       0.00000       17.2264       21.7087       19.7895       16.9418       11.8317       8.26623       4.91173       2.42728       1.26274      0.480300      0.146566     0.0334047       0.00000       0.00000       0.00000       0.00000       0.00000       0.00000       0.00000       0.00000       0.00000       0.00000       0.00000       0.00000       0.00000       0.00000       0.00000       0.00000       0.00000       0.00000       0.00000       0.00000       0.00000       0.00000       0.00000       0.00000
   6  23 3646.0824    2.4015  4.1401 10.6910 -0.0020  0.0901   0.0475   0.2586    0.2881   0.0000   440.5527       36.1512      -10.7231      -5.14042       4.91496      -3.71718      -2.42147      -4.19601       1.14679    -0.0548176     -0.154309    -0.0282390       0.00000       0.00000       0.00000       0.00000       0.00000       0.00000       0.00000       0.00000       0.00000       0.00000       0.00000       0.00000       0.00000       0.00000       0.00000       0.00000       0.00000       0.00000       0.00000       0.00000       0.00000       0.00000       0.00000       0.00000       22.6404       26.8951       23.9096       20.8705       15.4192       10.2625       6.07462       3.18191       1.42168      0.549863      0.175087     0.0385516       0.00000       0.00000       0.00000       0.00000       0.00000       0.00000       0.00000       0.00000       0.00000       0.00000       0.00000       0.00000       0.00000       0.00000       0.00000       0.00000       0.00000       0.00000       0.00000       0.00000       0.00000       0.00000       0.00000       0.00000
   6  24 3783.9548    2.0006  5.6914 10.3880  0.0000  0.1158   0.0358   0.3059    0.2099   0.0000   448.3666       29.0300      0.267745      -34.9905       4.98886       14.8412       13.4386      -2.19415      -2.62965      0.487459      0.673137    -0.0844928       0.00000       0.00000       0.00000       0.00000       0.00000       0.00000       0.00000       0.00000       0.00000       0.00000       0.00000       0.00000       0.00000       0.00000       0.00000       0.00000       0.00000       0.00000       0.00000       0.00000       0.00000       0.00000       0.00000       0.00000       29.8001       35.9764       31.8410       27.6321       19.7849       13.2976       7.64193       4.16730       1.80079      0.725283      0.223285     0.0505691       0.00000       0.00000       0.00000       0.00000       0.00000       0.00000       0.00000       0.00000       0.00000       0.00000       0.00000       0.00000       0.00000       0.00000       0.00000       0.00000       0.00000       0.00000       0.00000       0.00000       0.00000       0.00000       0.00000       0.00000
   6  25 3922.1042    1.6645  7.9087 10.1744  0.0005  0.1389   0.0262   0.4052    0.1430   0.0000   458.7214       33.0137       69.0190      -28.2784      -5.01091      -6.72548      -5.69333      -9.01951      -4.65382     -0.921743      0.189969    -0.0225887       0.00000       0.00000       0.00000       0.00000       0.00000       0.00000       0.00000       0.00000       0.00000       0.00000       0.00000       0.00000       0.00000       0.00000       0.00000       0.00000       0.00000       0.00000       0.00000       0.00000       0.00000       0.00000       0.00000       0.00000       34.8398       40.2276       38.1733       31.5315       23.6434       16.1568       9.38201       4.92432       2.26904      0.902856      0.276834     0.0570240       0.00000       0.00000       0.00000       0.00000       0.00000       0.00000       0.00000       0.00000       0.00000       0.00000       0.00000       0.00000       0.00000       0.00000       0.00000       0.00000       0.00000       0.00000       0.00000       0.00000       0.00000       0.00000       0.00000       0.00000
   7  10 1906.8696    0.4739  0.3633 10.0719 -0.0027  0.0325   0.0286   0.0644    0.0810   0.0000   443.0987      -13.2278       4.85835       2.22057      -2.59065      -1.01637      0.444353     -0.666770     0.0325873     -0.228194    -0.0458013    -0.0308722    0.00604199    0.00167244       0.00000       0.00000       0.00000       0.00000       0.00000       0.00000       0.00000       0.00000       0.00000       0.00000       0.00000       0.00000       0.00000       0.00000       0.00000       0.00000       0.00000       0.00000       0.00000       0.00000       0.00000       0.00000       7.77244       8.19796       7.92460       5.97681       5.35395       4.39493       2.56286       1.48058      0.753843      0.334995      0.153011     0.0599053     0.0154658    0.00271224       0.00000       0.00000       0.00000       0.00000       0.00000       0.00000       0.00000       0.00000       0.00000       0.00000       0.00000       0.00000       0.00000       0.00000       0.00000       0.00000       0.00000       0.00000       0.00000       0.00000       0.00000       0.00000
   7  13 2322.1996    1.2071  0.7296 10.5557 -0.0149  0.0351   0.0475   0.0778    0.2140   0.0000   438.7518       7.90158       11.0585      -7.53871       1.15691     -0.529466      0.258976      0.975304     -0.186143     0.0927128    -0.0722949    -0.0697333    -0.0145875   -0.00403818       0.00000       0.00000       0.00000       0.00000       0.00000       0.00000       0.00000       0.00000       0.00000       0.00000       0.00000       0.00000       0.00000       0.00000       0.00000       0.00000       0.00000       0.00000       0.00000       0.00000       0.00000       0.00000       8.36837       9.18848       8.72337       8.39691       6.00694       4.07049       2.57764       1.71674      0.922543      0.437442      0.161823     0.0562577     0.0140619    0.00316363       0.00000       0.00000       0.00000       0.00000       0.00000       0.00000       0.00000       0.00000       0.00000       0.00000       0.00000       0.00000       0.00000       0.00000       0.00000       0.00000       0.00000       0.00000       0.00000       0.00000       0.00000       0.00000
   7  14 2458.1758    1.6096  0.8558 11.2487 -0.0043  0.0420   0.0602   0.0886    0.2017   0.0000   432.7670      -1.38510       22.9974      -1.49206      -1.22824      -8.25857       2.58293      -1.61819      0.179729     -0.388117     -0.192207     0.0759534    0.00361083    0.00121827       0.00000       0.00000       0.00000       0.00000       0.00000       0.00000       0.00000       0.00000       0.00000       0.00000       0.00000       0.00000       0.00000       0.00000       0.00000       0.00000       0.00000       0.00000       0.00000       0.00000       0.00000       0.00000       8.64845       10.0033       10.4703       7.94903       6.86240       4.89680       2.96230       1.86300       1.06199      0.410494      0.204526     0.0769391     0.0210099    0.00357333       0.00000       0.00000       0.00000       0.00000       0.00000       0.00000       0.00000       0.00000       0.00000       0.00000       0.00000       0.00000       0.00000       0.00000       0.00000       0.00000       0.00000       0.00000       0.00000       0.00000       0.00000       0.00000
   7  15 2594.3017    2.0377  0.9054 11.4357  0.0108  0.0417   0.0757   0.0977    0.2550   0.0000   451.5957       3.97728       8.36282       16.7887      -1.25590       9.12689      -2.37274     -0.114726     -0.725306      0.674375     0.0251438    -0.0956917   -0.00692974    0.00184706       0.00000       0.00000       0.00000       0.00000       0.00000       0.00000       0.00000       0.00000       0.00000       0.00000       0.00000       0.00000       0.00000       0.00000       0.00000       0.00000       0.00000       0.00000       0.00000       0.00000       0.00000       0.00000       10.5718       11.9609       10.7960       9.07001       7.38173       5.45133       3.50318       1.87256      0.878837      0.452767      0.169099     0.0600444     0.0169628    0.00325449       0.00000       0.00000       0.00000       0.00000       0.00000       0.00000       0.00000       0.00000       0.00000       0.00000       0.00000       0.00000       0.00000       0.00000       0.00000       0.00000       0.00000       0.00000       0.00000       0.00000       0.00000       0.00000
   7  16 2731.1587    2.6808  0.8483 11.7996  0.0001  0.0439   0.0988   0.0848    0.2742   0.0000   448.6724       6.16690       14.9527       3.77162       1.32527       3.33224     -0.434447      -1.99364      0.601213     -0.240024      0.245692     0.0906583    0.00729665   -0.00105027       0.00000       0.00000       0.00000       0.00000       0.00000       0.00000       0.00000       0.00000       0.00000       0.00000       0.00000       0.00000       0.00000       0.00000       0.00000       0.00000       0.00000       0.00000       0.00000       0.00000       0.00000       0.00000       8.89360       11.8240       8.59175       10.2765       6.72502       6.09359       3.09249       2.46736      0.959908      0.594683      0.165314     0.0878167     0.0159644    0.00550540       0.00000       0.00000       0.00000       0.00000       0.00000       0.00000       0.00000       0.00000       0.00000       0.00000       0.00000       0.00000       0.00000       0.00000       0.00000       0.00000       0.00000       0.00000       0.00000       0.00000       0.00000       0.00000
   7  17 2868.3528    3.1411  0.7938 12.6927 -0.0082  0.0364   0.1236   0.0804    0.2123   0.0000   443.3020       13.3444       25.8074      -3.02915       3.75856      -4.57109     0.0885259     -0.852376     -0.779316     -0.424888     -0.327778    -0.0780981     0.0118149    0.00375947       0.00000       0.00000       0.00000       0.00000       0.00000       0.00000       0.00000       0.00000       0.00000       0.00000       0.00000       0.00000       0.00000       0.00000       0.00000       0.00000       0.00000       0.00000       0.00000       0.00000       0.00000       0.00000       8.00073       8.91498       8.73734       7.40863       6.35915       4.35607       2.90299       1.76610      0.944587      0.424456      0.175077     0.0622618     0.0181595    0.00323821       0.00000       0.00000       0.00000       0.00000       0.00000       0.00000       0.00000       0.00000       0.00000       0.00000       0.00000       0.00000       0.00000       0.00000       0.00000       0.00000       0.00000       0.00000       0.00000       0.00000       0.00000       0.00000
   7  18 3005.7165    3.9217  0.8637 12.8519 -0.0027  0.0355   0.1479   0.0892    0.2523   0.0000   433.8164       8.86171       5.26937      -5.97119       4.89412       1.15659      -3.72759      -2.24647      -1.02658      0.560804      0.186356    -0.0481990    0.00616997   0.000747266       0.00000       0.00000       0.00000       0.00000       0.00000       0.00000       0.00000       0.00000       0.00000       0.00000       0.00000       0.00000       0.00000       0.00000       0.00000       0.00000       0.00000       0.00000       0.00000       0.00000       0.00000       0.00000       8.20041       8.58691       8.44905       8.34995       5.88471       4.02556       2.74749       1.73925      0.966703      0.465423      0.176756     0.0566826     0.0146315    0.00319280       0.00000       0.00000       0.00000       0.00000       0.00000       0.00000       0.00000       0.00000       0.00000       0.00000       0.00000       0.00000       0.00000       0.00000       0.00000       0.00000       0.00000       0.00000       0.00000       0.00000       0.00000       0.00000
   7  19 3142.7988    3.9820  1.1007 12.1787 -0.0002  0.0491   0.1313   0.0967    0.4753   0.0000   449.6477       15.7237      -1.22296       5.71108      -2.78830      -7.11242      -4.06238      -1.82383      -1.02643      0.183121      0.122097   -0.00762671    -0.0100820   0.000922226       0.00000       0.00000       0.00000       0.00000       0.00000       0.00000       0.00000       0.00000       0.00000       0.00000       0.00000       0.00000       0.00000       0.00000       0.00000       0.00000       0.00000       0.00000       0.00000       0.00000       0.00000       0.00000       13.8647       16.1456       15.0635       11.9052       9.39981       6.21779       3.91271       2.15149       1.05918      0.470850      0.186697     0.0662709     0.0201065    0.00338530       0.00000       0.00000       0.00000       0.00000       0.00000       0.00000       0.00000       0.00000       0.00000       0.00000       0.00000       0.00000       0.00000       0.00000       0.00000       0.00000       0.00000       0.00000       0.00000       0.00000       0.00000       0.00000
   7  20 3279.9224    3.7351  1.4151 12.5879  0.0051  0.0467   0.1185   0.1251    0.3020   0.0000   434.2283       19.3953       21.9685      -2.28932      -3.27895      -6.61295      0.846346      0.426532      -1.36856     -0.236078    -0.0732823     0.0436121     0.0129414   -0.00248900       0.00000       0.00000       0.00000       0.00000       0.00000       0.00000       0.00000       0.00000       0.00000       0.00000       0.00000       0.00000       0.00000       0.00000       0.00000       0.00000       0.00000       0.00000       0.00000       0.00000       0.00000       0.00000       9.98214       11.8009       11.3951       10.0941       7.60675       5.57707       3.82442       2.08035       1.12497      0.581568      0.238064     0.0789744     0.0229836    0.00456781       0.00000       0.00000       0.00000       0.00000       0.00000       0.00000       0.00000       0.00000       0.00000       0.00000       0.00000       0.00000       0.00000       0.00000       0.00000       0.00000       0.00000       0.00000       0.00000       0.00000       0.00000       0.00000
   7  21 3417.5557    3.2569  1.7959 12.3976 -0.0060  0.0567   0.0950   0.1434    0.2419   0.0000   459.3591      -1.14588       23.4771       12.8528      -5.83883       4.08675       3.43822      -2.01106      -1.20078      -1.05777      0.715322    -0.0211231    -0.0172366    0.00272049       0.00000       0.00000       0.00000       0.00000       0.00000       0.00000       0.00000       0.00000       0.00000       0.00000       0.00000       0.00000       0.00000       0.00000       0.00000       0.00000       0.00000       0.00000       0.00000       0.00000       0.00000       0.00000       12.7907       15.2042       13.6649       13.0601       9.56102       6.87565       4.51250       2.71921       1.44768      0.699453      0.280217     0.0940055     0.0257433    0.00575251       0.00000       0.00000       0.00000       0.00000       0.00000       0.00000       0.00000       0.00000       0.00000       0.00000       0.00000       0.00000       0.00000       0.00000       0.00000       0.00000       0.00000       0.00000       0.00000       0.00000       0.00000       0.00000
   7  22 3555.3301    2.7138  3.3001 11.0247 -0.0032  0.0747   0.0532   0.1900    0.2799   0.0000   454.8089       10.1262      -2.77289       10.8066      -1.81117       6.00870      -3.50968       1.19968      0.169047       1.46848      0.117692    -0.0272980    -0.0601201    0.00606349       0.00000       0.00000       0.00000       0.00000       0.00000       0.00000       0.00000       0.00000       0.00000       0.00000       0.00000       0.00000       0.00000       0.00000       0.00000       0.00000       0.00000       0.00000       0.00000       0.00000       0.00000       0.00000       16.9814       20.1893       19.4592       16.4069       12.6777       9.17311       5.65174       3.55180       1.75717      0.906331      0.343770      0.134474     0.0355390    0.00697041       0.00000       0.00000       0.00000       0.00000       0.00000       0.00000       0.00000       0.00000       0.00000       0.00000       0.00000       0.00000       0.00000       0.00000       0.00000       0.00000       0.00000       0.00000       0.00000       0.00000       0.00000       0.00000
   7  23 3693.6584    2.2723  4.1550 10.6476 -0.0016  0.0854   0.0406   0.2232    0.2398   0.0000   436.9204       30.7843       26.4420       6.29526       1.23093      -10.0530      0.860757      -1.19119      -2.11757      0.576001    -0.0163523    -0.0944490   -0.00787069    0.00214499       0.00000       0.00000       0.00000       0.00000       0.00000       0.00000       0.00000       0.00000       0.00000       0.00000       0.00000       0.00000       0.00000       0.00000       0.00000       0.00000       0.00000       0.00000       0.00000       0.00000       0.00000       0.00000       18.2354       20.2830       20.7855       18.5234       14.4498       9.89355       6.87481       4.10684       2.22553       1.11318      0.438736      0.150623     0.0435967    0.00793939       0.00000       0.00000       0.00000       0.00000       0.00000       0.00000       0.00000       0.00000       0.00000       0.00000       0.00000       0.00000       0.00000       0.00000       0.00000       0.00000       0.00000       0.00000       0.00000       0.00000       0.00000       0.00000
   7  24 3832.0680    1.8888  6.7495 10.0803  0.0019  0.1148   0.0270   0.3084    0.1685   0.0000   417.0777       50.0104       47.4000      -14.3316       9.81732      -2.23106      -1.67260       1.35599       1.13191       1.85123      0.874310     -0.303254    -0.0780984     0.0196926       0.00000       0.00000       0.00000       0.00000       0.00000       0.00000       0.00000       0.00000       0.00000       0.00000       0.00000       0.00000       0.00000       0.00000       0.00000       0.00000       0.00000       0.00000       0.00000       0.00000       0.00000       0.00000       24.6973       30.2311       28.3384       25.0524       19.8135       14.7014       9.25120       5.51520       2.87863       1.35465      0.576180      0.213640     0.0598966     0.0118622       0.00000       0.00000       0.00000       0.00000       0.00000       0.00000       0.00000       0.00000       0.00000       0.00000       0.00000       0.00000       0.00000       0.00000       0.00000       0.00000       0.00000       0.00000       0.00000       0.00000       0.00000       0.00000
   7  25 3970.7130    1.6007  7.4528 10.1151 -0.0018  0.1264   0.0241   0.3692    0.1441   0.0000   401.9382      -34.4754       6.15300       39.7433      -12.4413      -7.05474      -1.76298      -2.62262       3.89196      -1.77673      0.304864     -0.192663    -0.0395718     0.0116485       0.00000       0.00000       0.00000       0.00000       0.00000       0.00000       0.00000       0.00000       0.00000       0.00000       0.00000       0.00000       0.00000       0.00000       0.00000       0.00000       0.00000       0.00000       0.00000       0.00000       0.00000       0.00000       27.7979       33.9103       32.5064       27.5926       21.7137       15.3781       10.1667       5.89411       3.00997       1.56180      0.622453      0.225865     0.0658618     0.0125778       0.00000       0.00000       0.00000       0.00000       0.00000       0.00000       0.00000       0.00000       0.00000       0.00000       0.00000       0.00000       0.00000       0.00000       0.00000       0.00000       0.00000       0.00000       0.00000       0.00000       0.00000       0.00000
   8  11 2086.1322    0.6795  0.6132 10.1934 -0.0009  0.0356   0.0309   0.0799    0.1056   0.0000   424.3824      -21.6214      -3.89535      -10.3590      -4.25655      -2.32508     -0.290903      -2.64673      -1.86603     -0.219315     -0.197491    -0.0310134     -0.130961    -0.0183462   -0.00244776  -0.000303787       0.00000       0.00000       0.00000       0.00000       0.00000       0.00000       0.00000       0.00000       0.00000       0.00000       0.00000       0.00000       0.00000       0.00000       0.00000       0.00000       0.00000       0.00000       0.00000       0.00000       6.98385       8.04518       8.86317       7.47137       5.53216       4.38574       2.85592       1.66772       1.23134      0.607239      0.276960      0.126012     0.0585584     0.0160970    0.00391298   0.000750137       0.00000       0.00000       0.00000       0.00000       0.00000       0.00000       0.00000       0.00000       0.00000       0.00000       0.00000       0.00000       0.00000       0.00000       0.00000       0.00000       0.00000       0.00000       0.00000       0.00000
   8  12 2225.1282    0.9910  0.6884 10.4757 -0.0011  0.0314   0.0409   0.0838    0.1482   0.0000   440.2473      -1.72976       9.56013       4.66433       12.3829      -6.03224      0.952774       2.16318     -0.736658     -0.418586      0.307009     0.0952146     0.0175724   -0.00548596  -0.000786368   0.000911612       0.00000       0.00000       0.00000       0.00000       0.00000       0.00000       0.00000       0.00000       0.00000       0.00000       0.00000       0.00000       0.00000       0.00000       0.00000       0.00000       0.00000       0.00000       0.00000       0.00000       6.19144       6.59310       6.20346       6.21809       4.97129       3.94065       2.88777       1.81871       1.02584      0.565059      0.283684      0.118395     0.0419028     0.0134615    0.00330167   0.000651811       0.00000       0.00000       0.00000       0.00000       0.00000       0.00000       0.00000       0.00000       0.00000       0.00000       0.00000       0.00000       0.00000       0.00000       0.00000       0.00000       0.00000       0.00000       0.00000       0.00000
   8  13 2362.8512    1.3757  0.8179 10.5374  0.0007  0.0368   0.0507   0.0837    0.2245   0.0000   441.2438       1.46867       17.6036       7.99470      -3.18367       1.33459      -6.08777      -1.57807      0.728022     0.0563359     -0.229645    -0.0192947     0.0390448    -0.0192144   -0.00750877   -0.00179930       0.00000       0.00000       0.00000       0.00000       0.00000       0.00000       0.00000       0.00000       0.00000       0.00000       0.00000       0.00000       0.00000       0.00000       0.00000       0.00000       0.00000       0.00000       0.00000       0.00000       9.20229       11.5123       11.3205       9.46426       6.94258       4.67591       3.04136       1.80635       1.01919      0.530693      0.271762      0.112193     0.0437108     0.0140391    0.00368664   0.000704518       0.00000       0.00000       0.00000       0.00000       0.00000       0.00000       0.00000       0.00000       0.00000       0.00000       0.00000       0.00000       0.00000       0.00000       0.00000       0.00000       0.00000       0.00000       0.00000       0.00000
   8  14 2499.4161    1.6980  0.7973 11.6346 -0.0037  0.0497   0.0632   0.0851    0.1745   0.0000   424.7459       8.11715       21.4755       3.24075      -4.53247      0.567441       1.17233      -2.17137     0.0300887    -0.0137030      0.465087     0.0610369    -0.0289814   -0.00123167   -0.00349514   0.000120412       0.00000       0.00000       0.00000       0.00000       0.00000       0.00000       0.00000       0.00000       0.00000       0.00000       0.00000       0.00000       0.00000       0.00000       0.00000       0.00000       0.00000       0.00000       0.00000       0.00000       13.4682       17.3917       16.4722       13.6323       9.93466       6.49529       4.03243       2.27050       1.22691      0.618452      0.287205      0.123858     0.0463205     0.0148985    0.00421729   0.000836327       0.00000       0.00000       0.00000       0.00000       0.00000       0.00000       0.00000       0.00000       0.00000       0.00000       0.00000       0.00000       0.00000       0.00000       0.00000       0.00000       0.00000       0.00000       0.00000       0.00000
   8  15 2636.1887    2.1854  0.9477 11.5854 -0.0021  0.0379   0.0725   0.0872    0.2390   0.0000   449.0264       6.09476       10.3263       4.44172       3.66373      -5.76848      0.553485       2.15945     -0.364125     -0.999427     0.0133729     0.0602603    0.00270201   -0.00956825   -0.00349538  -0.000578939       0.00000       0.00000       0.00000       0.00000       0.00000       0.00000       0.00000       0.00000       0.00000       0.00000       0.00000       0.00000       0.00000       0.00000       0.00000       0.00000       0.00000       0.00000       0.00000       0.00000       6.73137       8.36736       8.43844       7.32006       6.23090       4.47136       3.41252       2.08287       1.23163      0.669006      0.345000      0.148150     0.0580620     0.0188001    0.00530528   0.000904132       0.00000       0.00000       0.00000       0.00000       0.00000       0.00000       0.00000       0.00000       0.00000       0.00000       0.00000       0.00000       0.00000       0.00000       0.00000       0.00000       0.00000       0.00000       0.00000       0.00000
   8  16 2773.7665    2.7661  0.8634 11.9421  0.0032  0.0343   0.0929   0.0806    0.2407   0.0000   441.1610       2.67842       9.18841       11.1938      -3.40538     -0.776097      0.463382     -0.213615      0.257612     -0.673103      0.300660     0.0460421     0.0502730     0.0396001   -0.00164710  -0.000350949       0.00000       0.00000       0.00000       0.00000       0.00000       0.00000       0.00000       0.00000       0.00000       0.00000       0.00000       0.00000       0.00000       0.00000       0.00000       0.00000       0.00000       0.00000       0.00000       0.00000       7.01652       8.12013       7.87842       6.87307       6.17485       4.21964       3.06319       1.99912       1.14915      0.645246      0.291642      0.130151     0.0436688     0.0161115    0.00448030   0.000701635       0.00000       0.00000       0.00000       0.00000       0.00000       0.00000       0.00000       0.00000       0.00000       0.00000       0.00000       0.00000       0.00000       0.00000       0.00000       0.00000       0.00000       0.00000       0.00000       0.00000
   8  17 2911.6349    3.4191  0.9748 12.2822 -0.0061  0.0367   0.1123   0.0884    0.3011   0.0000   443.7025       14.3594      -4.80985       5.04188      -1.00418      -1.59374       2.28069      -3.43548     -0.155794     -0.243932     -0.221883     -0.124480     0.0681239   -0.00970899    0.00538160   0.000888990       0.00000       0.00000       0.00000       0.00000       0.00000       0.00000       0.00000       0.00000       0.00000       0.00000       0.00000       0.00000       0.00000       0.00000       0.00000       0.00000       0.00000       0.00000       0.00000       0.00000       6.74282       7.99104       8.05948       7.27036       5.60092       4.82529       2.99422       2.11988       1.17578      0.666565      0.302758      0.144241     0.0549228     0.0193948    0.00423236   0.000871175       0.00000       0.00000       0.00000       0.00000       0.00000       0.00000       0.00000       0.00000       0.00000       0.00000       0.00000       0.00000       0.00000       0.00000       0.00000       0.00000       0.00000       0.00000       0.00000       0.00000
   8  18 3049.2292    3.9829  0.8418 12.7714 -0.0100  0.0327   0.1390   0.0827    0.2397   0.0000   436.2322       8.22760       14.7369      -12.8825       2.10268      -2.26072      0.923686       1.78530      0.146540     -0.608338   -0.00311007     -0.129003   -0.00755939     0.0139780   -0.00509300  -0.000128173       0.00000       0.00000       0.00000       0.00000       0.00000       0.00000       0.00000       0.00000       0.00000       0.00000       0.00000       0.00000       0.00000       0.00000       0.00000       0.00000       0.00000       0.00000       0.00000       0.00000       6.56335       8.10443       7.73567       6.94619       5.33593       4.30819       2.71906       1.87751       1.02454      0.569696      0.264453      0.121933     0.0455518     0.0162546    0.00367027   0.000767718       0.00000       0.00000       0.00000       0.00000       0.00000       0.00000       0.00000       0.00000       0.00000       0.00000       0.00000       0.00000       0.00000       0.00000       0.00000       0.00000       0.00000       0.00000       0.00000       0.00000
   8  19 3186.8067    3.7437  1.2151 12.7257 -0.0008  0.0418   0.1165   0.1096    0.2838   0.0000   435.9030      -7.69811       9.67415       3.18417       2.17183       5.84918       1.51083     -0.393412       1.86753     -0.460009      0.330405     -0.166082     0.0946570    -0.0188501    0.00102637  -0.000634952       0.00000       0.00000       0.00000       0.00000       0.00000       0.00000       0.00000       0.00000       0.00000       0.00000       0.00000       0.00000       0.00000       0.00000       0.00000       0.00000       0.00000       0.00000       0.00000       0.00000       8.39852       9.40365       9.60939       8.69841       6.74373       5.27264       3.93685       2.52515       1.25353      0.707771      0.410449      0.168937     0.0605076     0.0197278    0.00485760   0.000869932       0.00000       0.00000       0.00000       0.00000       0.00000       0.00000       0.00000       0.00000       0.00000       0.00000       0.00000       0.00000       0.00000       0.00000       0.00000       0.00000       0.00000       0.00000       0.00000       0.00000
   8  20 3324.4269    3.4446  1.4519 12.7150 -0.0035  0.0463   0.0990   0.1169    0.2035   0.0000   422.8436       48.2370       39.7403      -23.6183       4.86819      -2.61981       2.08961     -0.343817     -0.567731      -1.05052      0.537967     0.0984835    0.00584778    -0.0345232   -0.00281618   0.000847922       0.00000       0.00000       0.00000       0.00000       0.00000       0.00000       0.00000       0.00000       0.00000       0.00000       0.00000       0.00000       0.00000       0.00000       0.00000       0.00000       0.00000       0.00000       0.00000       0.00000       8.70350       10.2603       10.4447       9.24774       7.54307       5.73529       4.20817       2.56340       1.54276      0.819005      0.419242      0.183816     0.0727893     0.0223485    0.00600678    0.00104606       0.00000       0.00000       0.00000       0.00000       0.00000       0.00000       0.00000       0.00000       0.00000       0.00000       0.00000       0.00000       0.00000       0.00000       0.00000       0.00000       0.00000       0.00000       0.00000       0.00000
   8  21 3462.4925    3.0406  2.2606 11.7298 -0.0022  0.0576   0.0702   0.1433    0.2296   0.0000   452.9596       18.5019       28.2161       16.1696      -2.50945     -0.263157      -7.86212      0.136651     -0.632137      -1.43715     -0.251169     0.0363671    -0.0205111     0.0752606    0.00615321   -0.00254842       0.00000       0.00000       0.00000       0.00000       0.00000       0.00000       0.00000       0.00000       0.00000       0.00000       0.00000       0.00000       0.00000       0.00000       0.00000       0.00000       0.00000       0.00000       0.00000       0.00000       11.2776       13.0204       12.3762       11.7136       9.62636       7.58596       5.01616       3.29692       2.02780       1.06601      0.499117      0.213429     0.0847322     0.0275099    0.00664519    0.00133653       0.00000       0.00000       0.00000       0.00000       0.00000       0.00000       0.00000       0.00000       0.00000       0.00000       0.00000       0.00000       0.00000       0.00000       0.00000       0.00000       0.00000       0.00000       0.00000       0.00000
   8  22 3601.0457    2.5495  3.0321 11.2932 -0.0020  0.0683   0.0518   0.1681    0.2027   0.0000   455.5103       22.7621      0.932942       6.06476       7.23297      -14.6417      -2.99729      -2.82108     -0.859772     -0.202016     -0.996163     0.0893166     -0.122248    -0.0341324   -0.00817330   -0.00168832       0.00000       0.00000       0.00000       0.00000       0.00000       0.00000       0.00000       0.00000       0.00000       0.00000       0.00000       0.00000       0.00000       0.00000       0.00000       0.00000       0.00000       0.00000       0.00000       0.00000       13.3570       16.0718       15.4755       14.3336       11.4868       8.43462       6.11354       3.75689       2.31394       1.21151      0.615139      0.260679      0.102771     0.0307084    0.00866210    0.00158641       0.00000       0.00000       0.00000       0.00000       0.00000       0.00000       0.00000       0.00000       0.00000       0.00000       0.00000       0.00000       0.00000       0.00000       0.00000       0.00000       0.00000       0.00000       0.00000       0.00000
   8  23 3739.3716    2.0832  4.8342 10.8958 -0.0011  0.0900   0.0355   0.2431    0.1523   0.0000   437.7916       45.6048       14.8595      -14.9131       1.29898       12.7794      -5.81684      -7.24771       1.65723       2.21905       1.18557     -0.293692     -0.159363    -0.0590406   -0.00955763    0.00248492       0.00000       0.00000       0.00000       0.00000       0.00000       0.00000       0.00000       0.00000       0.00000       0.00000       0.00000       0.00000       0.00000       0.00000       0.00000       0.00000       0.00000       0.00000       0.00000       0.00000       17.7534       21.9474       21.2643       19.0685       15.0922       11.4898       7.99097       4.99155       2.93650       1.51949      0.792416      0.329657      0.134303     0.0426704     0.0115230    0.00214085       0.00000       0.00000       0.00000       0.00000       0.00000       0.00000       0.00000       0.00000       0.00000       0.00000       0.00000       0.00000       0.00000       0.00000       0.00000       0.00000       0.00000       0.00000       0.00000       0.00000
   8  24 3878.5507    1.7986  6.8274  9.9695 -0.0005  0.1077   0.0242   0.2901    0.1611   0.0000   458.6078       30.6652       6.49998      0.390630       19.8052      -34.7834      -3.99319      -4.11966       3.75836      -1.54570     -0.656225      0.243790    -0.0230482    -0.0490810   -0.00510145    0.00344184       0.00000       0.00000       0.00000       0.00000       0.00000       0.00000       0.00000       0.00000       0.00000       0.00000       0.00000       0.00000       0.00000       0.00000       0.00000       0.00000       0.00000       0.00000       0.00000       0.00000       21.6201       25.5646       24.5542       22.5223       18.5777       14.1086       9.62301       6.29935       3.73337       2.01229      0.959402      0.416231      0.158305     0.0521994     0.0134728    0.00246510       0.00000       0.00000       0.00000       0.00000       0.00000       0.00000       0.00000       0.00000       0.00000       0.00000       0.00000       0.00000       0.00000       0.00000       0.00000       0.00000       0.00000       0.00000       0.00000       0.00000
   8  25 4017.5271    1.4820  8.4980 10.0178 -0.0037  0.1318   0.0194   0.3603    0.1117   0.0000   416.8554       67.5973       19.6478       14.1303      -5.88203      -14.4192      -6.06847       2.84460     -0.576797     -0.548009      -2.97321      0.686621     0.0766463     -0.146862    -0.0140407    0.00748247       0.00000       0.00000       0.00000       0.00000       0.00000       0.00000       0.00000       0.00000       0.00000       0.00000       0.00000       0.00000       0.00000       0.00000       0.00000       0.00000       0.00000       0.00000       0.00000       0.00000       24.8185       30.5254       29.2737       26.9604       22.6550       16.8586       11.9329       7.61955       4.73956       2.49773       1.23485      0.523628      0.208056     0.0665399     0.0183115    0.00325747       0.00000       0.00000       0.00000       0.00000       0.00000       0.00000       0.00000       0.00000       0.00000       0.00000       0.00000       0.00000       0.00000       0.00000       0.00000       0.00000       0.00000       0.00000       0.00000       0.00000
   8  26 4156.7224    1.2663 10.6993  9.9250 -0.0014  0.1597   0.0164   0.4416    0.0917   0.0000   449.9574      -1.51094      -76.9670      -12.7902       18.0658      -8.84057      -14.0580       13.0715      0.328523      -6.54322      0.536540      0.137814     -0.125383     0.0333343    0.00283213    0.00193685       0.00000       0.00000       0.00000       0.00000       0.00000       0.00000       0.00000       0.00000       0.00000       0.00000       0.00000       0.00000       0.00000       0.00000       0.00000       0.00000       0.00000       0.00000       0.00000       0.00000       30.5394       37.2663       37.3678       33.0527       27.4913       20.3721       14.2799       9.35035       5.62277       2.99826       1.56356      0.643510      0.258966     0.0840207     0.0220713    0.00376065       0.00000       0.00000       0.00000       0.00000       0.00000       0.00000       0.00000       0.00000       0.00000       0.00000       0.00000       0.00000       0.00000       0.00000       0.00000       0.00000       0.00000       0.00000       0.00000       0.00000
   9  10 1984.1845    0.5903  0.3708 10.2329 -0.0237  0.0253   0.0409   0.0765    0.0841   0.0000   447.2652       9.03102       11.3493      -5.82071      -3.02947     0.0203787       2.26295     -0.171035      0.263616     -0.393122     -0.476827      0.104237     -0.165660     -0.102421   -0.00770817  -0.000699016   0.000734661   0.000160523       0.00000       0.00000       0.00000       0.00000       0.00000       0.00000       0.00000       0.00000       0.00000       0.00000       0.00000       0.00000       0.00000       0.00000       0.00000       0.00000       0.00000       0.00000       4.80499       5.95939       6.18318       5.99110       4.27209       3.13151       2.23967       1.38245      0.905360      0.511964      0.274374      0.135923     0.0679578     0.0296058    0.00967722    0.00277262   0.000791352   0.000128943       0.00000       0.00000       0.00000       0.00000       0.00000       0.00000       0.00000       0.00000       0.00000       0.00000       0.00000       0.00000       0.00000       0.00000       0.00000       0.00000       0.00000       0.00000
   9  11 2125.1121    0.7955  0.5157 10.3494 -0.0042  0.0275   0.0405   0.0660    0.1110   0.0000   439.6753      -13.9220       9.61936      -1.78764      -8.73520       4.28222       2.41706       1.65245     -0.281605     -0.358278      0.417890     0.0916093      0.126939    -0.0165643    0.00716310    0.00174117  -0.000245280   0.000122273       0.00000       0.00000       0.00000       0.00000       0.00000       0.00000       0.00000       0.00000       0.00000       0.00000       0.00000       0.00000       0.00000       0.00000       0.00000       0.00000       0.00000       0.00000       4.52603       5.55954       5.78929       5.45795       4.37049       3.34029       2.80668       1.46893       1.19048      0.710247      0.346936      0.195799     0.0788459     0.0384115     0.0128137    0.00344491   0.000932733   0.000175468       0.00000       0.00000       0.00000       0.00000       0.00000       0.00000       0.00000       0.00000       0.00000       0.00000       0.00000       0.00000       0.00000       0.00000       0.00000       0.00000       0.00000       0.00000
   9  12 2264.4873    1.0658  0.6413 10.7617 -0.0055  0.0290   0.0418   0.0738    0.1254   0.0000   444.3132       5.59049       15.2962       5.98154      -2.32465      -6.58073      0.684827      -1.86538      -1.48586      0.132160      0.121891     0.0759858     0.0149467    -0.0183315   -0.00563286    0.00191915   0.000622898   4.37531e-05       0.00000       0.00000       0.00000       0.00000       0.00000       0.00000       0.00000       0.00000       0.00000       0.00000       0.00000       0.00000       0.00000       0.00000       0.00000       0.00000       0.00000       0.00000       5.33368       5.83997       5.95753       5.64082       4.61041       3.82680       2.72870       1.97584       1.19891      0.711610      0.387342      0.193415     0.0880027     0.0350693     0.0122542    0.00374680   0.000834749   0.000145967       0.00000       0.00000       0.00000       0.00000       0.00000       0.00000       0.00000       0.00000       0.00000       0.00000       0.00000       0.00000       0.00000       0.00000       0.00000       0.00000       0.00000       0.00000
   9  13 2402.3029    1.4075  0.9544 10.8630 -0.0006  0.0410   0.0474   0.0966    0.1928   0.0000   434.0812       4.31247      -2.10972      -11.0743       1.64311       10.4128      -2.44719       4.76027     -0.415683      0.665379     -0.324352     0.0188145      0.106120   -0.00874871   -0.00588546    0.00534828   0.000200137  -0.000255650       0.00000       0.00000       0.00000       0.00000       0.00000       0.00000       0.00000       0.00000       0.00000       0.00000       0.00000       0.00000       0.00000       0.00000       0.00000       0.00000       0.00000       0.00000       8.81909       10.3752       11.0557       9.44533       7.43754       5.60229       3.66272       2.54271       1.49352      0.896346      0.483050      0.214173      0.111239     0.0420204     0.0157619    0.00478893    0.00109215   0.000168429       0.00000       0.00000       0.00000       0.00000       0.00000       0.00000       0.00000       0.00000       0.00000       0.00000       0.00000       0.00000       0.00000       0.00000       0.00000       0.00000       0.00000       0.00000
   9  14 2539.5073    1.8474  0.8750 11.4015 -0.0013  0.0339   0.0609   0.0811    0.1973   0.0000   441.7868       9.18828       2.26892       3.76853       5.18281       3.14916       1.20504      0.572482     -0.177055     -0.437162     -0.393964     0.0603656   -0.00247243    -0.0750065   -0.00408622    0.00739930  -0.000153452  -0.000110486       0.00000       0.00000       0.00000       0.00000       0.00000       0.00000       0.00000       0.00000       0.00000       0.00000       0.00000       0.00000       0.00000       0.00000       0.00000       0.00000       0.00000       0.00000       6.50987       7.55431       7.18011       6.99280       5.98037       4.54070       3.09767       2.04958       1.49269      0.863547      0.478978      0.215755     0.0943040     0.0374719     0.0140451    0.00379441   0.000970900   0.000173898       0.00000       0.00000       0.00000       0.00000       0.00000       0.00000       0.00000       0.00000       0.00000       0.00000       0.00000       0.00000       0.00000       0.00000       0.00000       0.00000       0.00000       0.00000
   9  15 2677.0825    2.4048  0.8749 11.8272  0.0018  0.0331   0.0804   0.0813    0.1809   0.0000   435.2164       3.31163       17.0893      0.209341      -1.18314     -0.957221       4.32952      -1.06648      -1.15215     -0.529533     0.0176851     -0.115053     0.0953254   -0.00218620     0.0272476   -0.00205814   -0.00137782   0.000473909       0.00000       0.00000       0.00000       0.00000       0.00000       0.00000       0.00000       0.00000       0.00000       0.00000       0.00000       0.00000       0.00000       0.00000       0.00000       0.00000       0.00000       0.00000       5.85523       6.78694       7.45127       6.55343       5.39593       4.26797       3.00389       2.03966       1.28834      0.785419      0.427491      0.207970      0.101350     0.0407194     0.0149381    0.00446066    0.00101734   0.000166378       0.00000       0.00000       0.00000       0.00000       0.00000       0.00000       0.00000       0.00000       0.00000       0.00000       0.00000       0.00000       0.00000       0.00000       0.00000       0.00000       0.00000       0.00000
   9  16 2815.2371    3.1441  0.7132 12.1311 -0.0055  0.0345   0.1127   0.0697    0.2093   0.0000   436.6293       12.4102       6.85216       4.13286      -4.09241     0.0228455       4.64928     -0.772013       2.05268     -0.431055     -0.244735   -0.00245905     -0.245450    -0.0443327   -0.00669379   -0.00202620   0.000840892   3.37129e-05       0.00000       0.00000       0.00000       0.00000       0.00000       0.00000       0.00000       0.00000       0.00000       0.00000       0.00000       0.00000       0.00000       0.00000       0.00000       0.00000       0.00000       0.00000       5.57851       6.34655       7.04053       7.07793       4.75036       4.13240       3.42981       1.97279       1.34125      0.852468      0.440442      0.208870      0.124141     0.0489800     0.0163893    0.00400154    0.00105293   0.000195413       0.00000       0.00000       0.00000       0.00000       0.00000       0.00000       0.00000       0.00000       0.00000       0.00000       0.00000       0.00000       0.00000       0.00000       0.00000       0.00000       0.00000       0.00000
   9  17 2953.6151    3.5463  0.8367 12.7835 -0.0070  0.0318   0.1173   0.0804    0.2061   0.0000   458.4896       11.7926       13.2766      -12.0734      -4.50298      0.493609      -6.12906      -3.14213     -0.378926      0.193179      0.369446     0.0831118     -0.109106    -0.0252071     0.0298391   5.98552e-06   0.000741010  -0.000261390       0.00000       0.00000       0.00000       0.00000       0.00000       0.00000       0.00000       0.00000       0.00000       0.00000       0.00000       0.00000       0.00000       0.00000       0.00000       0.00000       0.00000       0.00000       6.05491       7.59590       7.41229       6.45838       5.29348       4.47658       3.00389       2.10727       1.30702      0.697988      0.387251      0.199239     0.0798141     0.0347746     0.0138229    0.00414138   0.000894054   0.000168242       0.00000       0.00000       0.00000       0.00000       0.00000       0.00000       0.00000       0.00000       0.00000       0.00000       0.00000       0.00000       0.00000       0.00000       0.00000       0.00000       0.00000       0.00000
   9  18 3091.5857    3.8392  0.8810 13.0932 -0.0072  0.0335   0.1323   0.0807    0.1974   0.0000   448.0628       18.8264       10.1893       7.40607      -2.58409       2.80162      -6.15616      -1.88206     -0.483844     -0.655726      0.464887      0.102992     0.0623180    -0.0594890    -0.0170504  -0.000404731   -0.00227211   0.000219484       0.00000       0.00000       0.00000       0.00000       0.00000       0.00000       0.00000       0.00000       0.00000       0.00000       0.00000       0.00000       0.00000       0.00000       0.00000       0.00000       0.00000       0.00000       6.60137       7.36899       7.07297       6.71423       5.57129       4.72693       3.50116       2.32050       1.43719      0.848851      0.432275      0.209231     0.0921370     0.0396102     0.0130147    0.00388507   0.000900974   0.000163858       0.00000       0.00000       0.00000       0.00000       0.00000       0.00000       0.00000       0.00000       0.00000       0.00000       0.00000       0.00000       0.00000       0.00000       0.00000       0.00000       0.00000       0.00000
   9  19 3229.5530    3.9059  1.2248 12.7802 -0.0053  0.0424   0.1137   0.0994    0.2491   0.0000   434.1947       6.75570       20.8910       2.81572     -0.753194       1.02022      -7.28472     -0.150791       1.83391      -1.64941     -0.143296     -0.138050     0.0137024    -0.0448265   -0.00947511   -0.00179248  -0.000512562   0.000137082       0.00000       0.00000       0.00000       0.00000       0.00000       0.00000       0.00000       0.00000       0.00000       0.00000       0.00000       0.00000       0.00000       0.00000       0.00000       0.00000       0.00000       0.00000       8.28693       9.29740       8.39017       7.19477       7.00253       6.08056       4.80975       3.20354       1.94921      0.983442      0.527646      0.265873      0.107464     0.0445681     0.0167804    0.00483766    0.00129958   0.000203402       0.00000       0.00000       0.00000       0.00000       0.00000       0.00000       0.00000       0.00000       0.00000       0.00000       0.00000       0.00000       0.00000       0.00000       0.00000       0.00000       0.00000       0.00000
   9  20 3367.7557    3.2608  1.7185 12.6405 -0.0106  0.0495   0.0859   0.1244    0.1561   0.0000   439.0421       29.3091       18.1907       1.14925      -2.41773      -2.92368       3.87818      -5.73476     -0.730145      -2.41556      0.186158     -0.101202      0.206626    -0.0294721     0.0535872  -0.000481262   0.000556820  -3.92336e-05       0.00000       0.00000       0.00000       0.00000       0.00000       0.00000       0.00000       0.00000       0.00000       0.00000       0.00000       0.00000       0.00000       0.00000       0.00000       0.00000       0.00000       0.00000       8.17022       10.1662       10.0263       9.06216       8.13030       5.93494       4.91910       3.21376       2.00862       1.14622      0.618878      0.337065      0.140527     0.0613086     0.0215307    0.00635610    0.00176130   0.000281739       0.00000       0.00000       0.00000       0.00000       0.00000       0.00000       0.00000       0.00000       0.00000       0.00000       0.00000       0.00000       0.00000       0.00000       0.00000       0.00000       0.00000       0.00000
   9  21 3506.2968    2.7860  2.6381 11.8440 -0.0016  0.0597   0.0557   0.1505    0.1302   0.0000   425.0613       22.8455       25.6140      -2.00526      -4.59119      -3.63926       3.48525       4.40396      0.174895     -0.737532     -0.569161    0.00131471     -0.152842    -0.0594700    -0.0191558   -0.00169108   -0.00284594   0.000679150       0.00000       0.00000       0.00000       0.00000       0.00000       0.00000       0.00000       0.00000       0.00000       0.00000       0.00000       0.00000       0.00000       0.00000       0.00000       0.00000       0.00000       0.00000       10.0759       12.1350       12.2425       10.9687       9.58742       7.57365       5.63128       3.87534       2.44886       1.40788      0.787579      0.385678      0.179726     0.0711786     0.0263939    0.00802198    0.00198385   0.000327691       0.00000       0.00000       0.00000       0.00000       0.00000       0.00000       0.00000       0.00000       0.00000       0.00000       0.00000       0.00000       0.00000       0.00000       0.00000       0.00000       0.00000       0.00000
   9  22 3645.3073    2.3557  3.7906 11.1714  0.0006  0.0693   0.0398   0.1870    0.1229   0.0000   430.1762       11.0305      -28.5716       7.89375      -15.9248      -8.69983     -0.487671     -0.966962      -3.08218       1.82996      0.996694     -0.726822     -0.404663     0.0168557    0.00653052    -0.0156854   -0.00112230  -0.000273778       0.00000       0.00000       0.00000       0.00000       0.00000       0.00000       0.00000       0.00000       0.00000       0.00000       0.00000       0.00000       0.00000       0.00000       0.00000       0.00000       0.00000       0.00000       12.5646       15.1364       14.9170       13.3979       11.4487       9.30659       6.87857       4.64534       2.87613       1.67837      0.886012      0.436536      0.200976     0.0827134     0.0293870    0.00910663    0.00222126   0.000374937       0.00000       0.00000       0.00000       0.00000       0.00000       0.00000       0.00000       0.00000       0.00000       0.00000       0.00000       0.00000       0.00000       0.00000       0.00000       0.00000       0.00000       0.00000
   9  23 3784.2953    1.9256  5.1401 10.9948 -0.0038  0.0860   0.0303   0.2458    0.1025   0.0000   421.4920       28.8610       4.07495      -20.6291      -1.12835       14.2910       9.49501      -6.30760       4.10273      -3.35380     -0.489314      -1.16181     -0.370788     0.0807755     0.0350503    0.00429051    0.00260724  -0.000198202       0.00000       0.00000       0.00000       0.00000       0.00000       0.00000       0.00000       0.00000       0.00000       0.00000       0.00000       0.00000       0.00000       0.00000       0.00000       0.00000       0.00000       0.00000       15.1503       17.7626       17.6896       16.7131       13.9492       11.4155       8.31097       5.68732       3.64278       2.12380       1.16515      0.566946      0.262761      0.104491     0.0383466     0.0113582    0.00273090   0.000477437       0.00000       0.00000       0.00000       0.00000       0.00000       0.00000       0.00000       0.00000       0.00000       0.00000       0.00000       0.00000       0.00000       0.00000       0.00000       0.00000       0.00000       0.00000
   9  24 3923.5421    1.5977  7.2689 10.4138 -0.0016  0.1092   0.0211   0.3158    0.0919   0.0000   390.8896       40.5344       20.6191      -6.15940       9.68239      -7.43330       4.63548      -6.76676       2.72783      -5.64199      -1.41455     -0.848007      0.166990     -0.184029     0.0506372     0.0143981    0.00492886   0.000667107       0.00000       0.00000       0.00000       0.00000       0.00000       0.00000       0.00000       0.00000       0.00000       0.00000       0.00000       0.00000       0.00000       0.00000       0.00000       0.00000       0.00000       0.00000       18.8521       23.1580       23.5567       21.5181       17.8562       14.2318       10.7003       7.01117       4.54700       2.68581       1.45263      0.713382      0.338992      0.140332     0.0505832     0.0149741    0.00375970   0.000618702       0.00000       0.00000       0.00000       0.00000       0.00000       0.00000       0.00000       0.00000       0.00000       0.00000       0.00000       0.00000       0.00000       0.00000       0.00000       0.00000       0.00000       0.00000
   9  25 4063.1510    1.3773  9.2337 10.1872 -0.0025  0.1363   0.0176   0.3736    0.0846   0.0000   408.8307      -5.29599       13.8493       29.1359      -16.5873      -1.35280       5.53254      -7.14581      -7.26294       3.17356      -3.91210      -1.18537    -0.0742237    -0.0815310    -0.0269857    0.00680868    0.00551334  -0.000508176       0.00000       0.00000       0.00000       0.00000       0.00000       0.00000       0.00000       0.00000       0.00000       0.00000       0.00000       0.00000       0.00000       0.00000       0.00000       0.00000       0.00000       0.00000       23.3147       28.8153       28.1610       26.9264       22.5760       17.9592       13.0728       9.02106       5.73661       3.38538       1.85054      0.919047      0.414261      0.169300     0.0612746     0.0189320    0.00467283   0.000813257       0.00000       0.00000       0.00000       0.00000       0.00000       0.00000       0.00000       0.00000       0.00000       0.00000       0.00000       0.00000       0.00000       0.00000       0.00000       0.00000       0.00000       0.00000
   9  28 4483.4005    0.7923 15.8601 10.0595 -0.0045  0.2618   0.0114   0.7476    0.0543   0.0000   392.0610       35.3448       30.4132      -20.1629      -28.6143       26.6507      -30.6994      -37.8579     -0.771878      -17.6668       1.69973       1.59290      0.450667      0.571162      0.291512    0.00853910     0.0162881  -0.000516047       0.00000       0.00000       0.00000       0.00000       0.00000       0.00000       0.00000       0.00000       0.00000       0.00000       0.00000       0.00000       0.00000       0.00000       0.00000       0.00000       0.00000       0.00000       43.9827       54.9757       55.5087       51.4987       43.3929       35.1444       25.6316       18.1977       11.3264       6.84226       3.75009       1.89762      0.877946      0.358478      0.128156     0.0400682    0.00939605    0.00157186       0.00000       0.00000       0.00000       0.00000       0.00000       0.00000       0.00000       0.00000       0.00000       0.00000       0.00000       0.00000       0.00000       0.00000       0.00000       0.00000       0.00000       0.00000
  10  11 2162.9256    0.8280  0.6641 10.4173 -0.0122  0.0293   0.0310   0.0774    0.1281   0.0000   435.3481      -3.05701       12.0727      -2.71342      -5.52455      -7.66779     0.0669882      0.668768     -0.657160       1.45603     -0.405228      0.445686     -0.102234   -0.00937471     0.0137613     0.0107808  -0.000281010   -0.00149771  -0.000247264   3.27905e-06       0.00000       0.00000       0.00000       0.00000       0.00000       0.00000       0.00000       0.00000       0.00000       0.00000       0.00000       0.00000       0.00000       0.00000       0.00000       0.00000       5.05002       5.99014       6.15973       5.40507       4.62825       4.08531       3.06348       2.14730       1.47053      0.873375      0.485627      0.270231      0.134264     0.0596173     0.0260916     0.0105362    0.00357586   0.000957376   0.000216415   3.37970e-05       0.00000       0.00000       0.00000       0.00000       0.00000       0.00000       0.00000       0.00000       0.00000       0.00000       0.00000       0.00000       0.00000       0.00000       0.00000       0.00000
  10  12 2302.8220    1.1694  0.7888 10.6952 -0.0034  0.0358   0.0389   0.0753    0.1534   0.0000   438.0813       4.75439       14.5942     -0.125331     -0.585910      -3.29728       1.31989     -0.891667     -0.474887      0.508798      0.269277      0.235551     -0.127249     0.0649165    0.00464590   -0.00157773    0.00441600  -0.000431131   8.32031e-06  -5.55368e-06       0.00000       0.00000       0.00000       0.00000       0.00000       0.00000       0.00000       0.00000       0.00000       0.00000       0.00000       0.00000       0.00000       0.00000       0.00000       0.00000       5.10540       5.85117       6.74942       6.38683       5.08064       4.73943       3.44589       2.33026       1.67577       1.10339      0.652235      0.359140      0.168153     0.0913383     0.0361846     0.0157021    0.00511702    0.00136175   0.000293286   4.83229e-05       0.00000       0.00000       0.00000       0.00000       0.00000       0.00000       0.00000       0.00000       0.00000       0.00000       0.00000       0.00000       0.00000       0.00000       0.00000       0.00000
  10  13 2440.8053    1.4826  0.9554 11.0427 -0.0049  0.0345   0.0466   0.0863    0.1854   0.0000   448.7693       9.95082       24.4840      -8.69821      -2.59838      0.524208      -1.87057      -6.64341     -0.926706      0.194149      0.504852     -0.266767     -0.137993   -0.00844600    -0.0638493   -0.00159511  -0.000684898  -0.000930146  -0.000331160  -2.44214e-05       0.00000       0.00000       0.00000       0.00000       0.00000       0.00000       0.00000       0.00000       0.00000       0.00000       0.00000       0.00000       0.00000       0.00000       0.00000       0.00000       5.44380       7.33986       7.28663       6.64340       5.52125       4.58721       3.45456       2.37688       1.63548      0.928371      0.581268      0.295091      0.150304     0.0730249     0.0312015     0.0122560    0.00454473    0.00121280   0.000299838   5.02162e-05       0.00000       0.00000       0.00000       0.00000       0.00000       0.00000       0.00000       0.00000       0.00000       0.00000       0.00000       0.00000       0.00000       0.00000       0.00000       0.00000
  10  14 2578.7282    1.9916  0.8488 11.6169 -0.0028  0.0313   0.0618   0.0695    0.1690   0.0000   435.8033      -5.38057       15.9911      -4.16068      -3.91073       1.27467      -4.25721   -0.00997694       1.34817      0.859877     0.0338373     0.0186244     0.0646457     0.0788831     0.0344805    0.00533301   -0.00271501  -0.000696847  -0.000211314   4.10623e-05       0.00000       0.00000       0.00000       0.00000       0.00000       0.00000       0.00000       0.00000       0.00000       0.00000       0.00000       0.00000       0.00000       0.00000       0.00000       0.00000       5.19713       6.23829       6.22502       5.96897       5.32304       4.18244       2.99715       2.15189       1.48927      0.954267      0.581049      0.308311      0.150996     0.0710972     0.0281708     0.0106243    0.00376485    0.00109989   0.000252951   4.08020e-05       0.00000       0.00000       0.00000       0.00000       0.00000       0.00000       0.00000       0.00000       0.00000       0.00000       0.00000       0.00000       0.00000       0.00000       0.00000       0.00000
  10  15 2717.0018    2.4050  0.9258 12.0067 -0.0114  0.0324   0.0764   0.0823    0.1850   0.0000   440.4029       11.2261       8.69604       12.0683       7.28160       2.91677      -2.52752       3.45350       1.11733      -1.16095      0.179187     -0.585819     -0.222533     0.0279231     0.0579653    -0.0207162   -0.00204435  -0.000965870  -0.000246370  -5.51301e-05       0.00000       0.00000       0.00000       0.00000       0.00000       0.00000       0.00000       0.00000       0.00000       0.00000       0.00000       0.00000       0.00000       0.00000       0.00000       0.00000       5.26528       6.03642       6.12753       5.90393       4.95202       4.14994       3.48164       2.33599       1.54790      0.999579      0.604180      0.304394      0.150269     0.0774860     0.0332224     0.0119634    0.00386010    0.00102703   0.000257936   4.09722e-05       0.00000       0.00000       0.00000       0.00000       0.00000       0.00000       0.00000       0.00000       0.00000       0.00000       0.00000       0.00000       0.00000       0.00000       0.00000       0.00000
  10  16 2855.7135    3.0316  0.8026 12.5410 -0.0070  0.0320   0.0979   0.0748    0.1704   0.0000   442.7126       20.6712       11.3248      -8.18162       2.23057     -0.460631       2.52492     -0.616328      0.547217     -0.586204     -0.722674    -0.0576064    -0.0220736    0.00921034    0.00662724     0.0158487    0.00274887    0.00127203   0.000129039  -3.44647e-05       0.00000       0.00000       0.00000       0.00000       0.00000       0.00000       0.00000       0.00000       0.00000       0.00000       0.00000       0.00000       0.00000       0.00000       0.00000       0.00000       4.37514       6.27234       5.38189       5.72881       4.81619       4.02486       3.03549       2.30441       1.49767      0.941291      0.541526      0.306432      0.165684     0.0698657     0.0321063     0.0118437    0.00403127    0.00123036   0.000288045   5.51663e-05       0.00000       0.00000       0.00000       0.00000       0.00000       0.00000       0.00000       0.00000       0.00000       0.00000       0.00000       0.00000       0.00000       0.00000       0.00000       0.00000
  10  17 2994.5769    3.5632  0.8913 12.9656 -0.0103  0.0368   0.1143   0.0777    0.1788   0.0000   448.0175       17.6051       10.5253      -2.94372       1.32655      -2.15110      -4.64184      -2.72351       1.58646      0.299188      0.240244     -0.245924    -0.0892469     0.0329907     0.0345284    -0.0121510    0.00337144   0.000144584   0.000124150   1.56649e-06       0.00000       0.00000       0.00000       0.00000       0.00000       0.00000       0.00000       0.00000       0.00000       0.00000       0.00000       0.00000       0.00000       0.00000       0.00000       0.00000       6.35903       6.02204       6.47655       7.47318       6.12660       3.99438       3.61557       3.02047       1.89713      0.938974      0.607745      0.401457      0.228875      0.102447     0.0375912     0.0118395    0.00390450    0.00106051   0.000251387   3.85100e-05       0.00000       0.00000       0.00000       0.00000       0.00000       0.00000       0.00000       0.00000       0.00000       0.00000       0.00000       0.00000       0.00000       0.00000       0.00000       0.00000
  10  18 3133.0045    3.8276  1.0837 12.9874 -0.0025  0.0419   0.1123   0.0992    0.2074   0.0000   437.9198       10.8836       10.4997      -5.09261       8.87647       4.14127      -5.45143      0.185199       1.03215     -0.114481       1.10952     -0.269464      0.149221     0.0591178    0.00812105  -7.84790e-06   0.000211428   0.000518955  -6.05065e-05   3.19498e-05       0.00000       0.00000       0.00000       0.00000       0.00000       0.00000       0.00000       0.00000       0.00000       0.00000       0.00000       0.00000       0.00000       0.00000       0.00000       0.00000       7.55237       7.20882       7.35100       8.46231       6.70852       5.05641       4.19931       3.37212       2.21813       1.16411      0.688825      0.461993      0.243906      0.105955     0.0411093     0.0144118    0.00435351    0.00117666   0.000254140   4.50014e-05       0.00000       0.00000       0.00000       0.00000       0.00000       0.00000       0.00000       0.00000       0.00000       0.00000       0.00000       0.00000       0.00000       0.00000       0.00000       0.00000
  10  19 3271.3819    3.8998  1.3403 12.5276  0.0132  0.0379   0.1031   0.0987    0.2318   0.0000   444.8837       27.4220       21.0227       7.33819      -8.87343      -6.53440       4.17588       1.99514      -2.57014      -1.96579     -0.198017     -0.319744      0.119229    -0.0429594     0.0439918    0.00429610   -0.00451821  -0.000820105  -2.37276e-05   2.37285e-05       0.00000       0.00000       0.00000       0.00000       0.00000       0.00000       0.00000       0.00000       0.00000       0.00000       0.00000       0.00000       0.00000       0.00000       0.00000       0.00000       6.09037       7.74035       8.02274       7.18218       6.32882       4.88402       3.67084       2.56137       1.72162       1.08934      0.644999      0.347418      0.174913     0.0830835     0.0353995     0.0134717    0.00462910    0.00136459   0.000322574   4.85785e-05       0.00000       0.00000       0.00000       0.00000       0.00000       0.00000       0.00000       0.00000       0.00000       0.00000       0.00000       0.00000       0.00000       0.00000       0.00000       0.00000
  10  20 3410.2949    3.1315  2.0534 12.2210 -0.0038  0.0492   0.0664   0.1245    0.1410   0.0000   426.4952       10.4616       14.3266      -5.08306     -0.463348       2.22621      -10.9376      0.648376      -2.01919      0.298397       1.41497     -0.639401     -0.132088     -0.159867    0.00709048     0.0125139   0.000627332   -0.00195375  -9.09310e-05  -1.81228e-06       0.00000       0.00000       0.00000       0.00000       0.00000       0.00000       0.00000       0.00000       0.00000       0.00000       0.00000       0.00000       0.00000       0.00000       0.00000       0.00000       7.86843       9.43882       9.23571       9.07643       7.79300       6.40454       4.91417       3.59027       2.43390       1.45006      0.846579      0.484660      0.245730      0.111791     0.0453985     0.0176982    0.00599998    0.00171358   0.000395801   6.76898e-05       0.00000       0.00000       0.00000       0.00000       0.00000       0.00000       0.00000       0.00000       0.00000       0.00000       0.00000       0.00000       0.00000       0.00000       0.00000       0.00000
  10  21 3549.2270    2.6809  3.0699 11.8518 -0.0030  0.0621   0.0486   0.1680    0.1027   0.0000   439.7608       14.9467       30.3297       8.67846      -10.9593       8.80313      -9.29365      -1.50715      -6.89560       1.12457      0.383396       1.28325     0.0447602     -0.295762    -0.0342715   -0.00938147   0.000312295   -0.00559157   -0.00126749   3.07371e-05       0.00000       0.00000       0.00000       0.00000       0.00000       0.00000       0.00000       0.00000       0.00000       0.00000       0.00000       0.00000       0.00000       0.00000       0.00000       0.00000       10.0005       12.5453       12.3519       11.8292       9.92453       7.97785       6.30217       4.39573       2.91304       1.81930       1.03716      0.582918      0.290534      0.141023     0.0588460     0.0230380    0.00733275    0.00214445   0.000510465   8.56701e-05       0.00000       0.00000       0.00000       0.00000       0.00000       0.00000       0.00000       0.00000       0.00000       0.00000       0.00000       0.00000       0.00000       0.00000       0.00000       0.00000
  10  22 3688.4621    2.1844  4.1881 11.4061 -0.0008  0.0756   0.0354   0.1960    0.0890   0.0000   425.8445      -3.48539       11.8851      -10.6617      -36.1421      -1.11064       4.53390      -1.62341       7.91517      -1.57405    -0.0822742      -1.28191      0.425973    -0.0235813     0.0712183    -0.0522821    0.00643079   -0.00540712  -0.000812794  -3.83627e-05       0.00000       0.00000       0.00000       0.00000       0.00000       0.00000       0.00000       0.00000       0.00000       0.00000       0.00000       0.00000       0.00000       0.00000       0.00000       0.00000       12.0230       14.7508       15.1405       14.3520       12.1308       9.90202       7.37788       5.25636       3.56631       2.23252       1.32128      0.727408      0.370884      0.171285     0.0736983     0.0283893    0.00963721    0.00273222   0.000626177   0.000102402       0.00000       0.00000       0.00000       0.00000       0.00000       0.00000       0.00000       0.00000       0.00000       0.00000       0.00000       0.00000       0.00000       0.00000       0.00000       0.00000
  10  23 3828.1599    1.8344  5.7085 10.8999 -0.0016  0.0909   0.0262   0.2401    0.0875   0.0000   428.9810       8.85498       17.7289       28.7939      -17.3261      -3.80312       1.49915      -4.22864      0.178696      0.640864       1.67707    -0.0294524     -0.828898     -0.224570      0.201748    -0.0434289   0.000611975   -0.00298208    0.00125405  -5.97803e-05       0.00000       0.00000       0.00000       0.00000       0.00000       0.00000       0.00000       0.00000       0.00000       0.00000       0.00000       0.00000       0.00000       0.00000       0.00000       0.00000       13.9803       17.6707       17.2496       16.7894       14.5800       11.8675       8.81616       6.45107       4.25898       2.79479       1.60558      0.907266      0.446478      0.211997     0.0874285     0.0343572     0.0111071    0.00340579   0.000789394   0.000133722       0.00000       0.00000       0.00000       0.00000       0.00000       0.00000       0.00000       0.00000       0.00000       0.00000       0.00000       0.00000       0.00000       0.00000       0.00000       0.00000
  10  24 3967.8228    1.5520  7.2886 10.4426 -0.0017  0.1075   0.0198   0.2930    0.0835   0.0000   425.9845     -0.528363       26.2779       3.16432      -39.1866       5.84705       10.1141      -8.01365      -5.31675      -1.02527      -2.87255      -1.74157    -0.0238760      0.503045     -0.117529     0.0167980    0.00423157   -0.00220878   -0.00142881   1.54331e-05       0.00000       0.00000       0.00000       0.00000       0.00000       0.00000       0.00000       0.00000       0.00000       0.00000       0.00000       0.00000       0.00000       0.00000       0.00000       0.00000       16.5721       20.8132       20.7962       20.4868       17.1688       13.8769       10.6113       7.64688       5.19311       3.14887       1.94062       1.03738      0.551623      0.250291      0.109390     0.0397677     0.0141656    0.00391242   0.000931341   0.000155768       0.00000       0.00000       0.00000       0.00000       0.00000       0.00000       0.00000       0.00000       0.00000       0.00000       0.00000       0.00000       0.00000       0.00000       0.00000       0.00000
  10  27 4388.1978    0.8855 14.8538 10.1157 -0.0055  0.2253   0.0116   0.6373    0.0538   0.0000   418.6764      -26.0808       78.6426      -68.5193      -10.5828       10.1875      -37.4192      -9.86676      -19.8501      -1.50717      -7.04038      -3.58052     -0.102598    -0.0838863      0.186321      0.148504    -0.0196742   -0.00144832  -0.000200026  -0.000289535       0.00000       0.00000       0.00000       0.00000       0.00000       0.00000       0.00000       0.00000       0.00000       0.00000       0.00000       0.00000       0.00000       0.00000       0.00000       0.00000       33.7066       41.8997       42.5752       40.9639       35.6360       29.4543       23.0118       16.5154       11.2800       7.19111       4.29624       2.35758       1.20233      0.573851      0.245506     0.0944160     0.0320559    0.00911426    0.00208271   0.000326515       0.00000       0.00000       0.00000       0.00000       0.00000       0.00000       0.00000       0.00000       0.00000       0.00000       0.00000       0.00000       0.00000       0.00000       0.00000       0.00000
  11  10 2057.9450    0.6762  0.6049 10.1770 -0.0056  0.0354   0.0267   0.0680    0.0938   0.0000   427.9008       2.85327       9.46713     -0.359954       2.35150       2.94974      -2.73569      -3.90188      -1.09164     -0.964158      0.189507     -0.182322     -0.164001    -0.0425574     0.0107141    -0.0153665    -0.0173247  -0.000893324   -0.00135444  -0.000163978   2.49266e-05  -3.15665e-06       0.00000       0.00000       0.00000       0.00000       0.00000       0.00000       0.00000       0.00000       0.00000       0.00000       0.00000       0.00000       0.00000       0.00000       4.15922       5.92847       5.93833       5.76109       4.92522       4.23990       3.06879       2.55877       1.58656       1.06332      0.755416      0.441228      0.227084      0.122145     0.0671007     0.0280634     0.0108945    0.00382811    0.00139047   0.000373968   7.65162e-05   1.36009e-05       0.00000       0.00000       0.00000       0.00000       0.00000       0.00000       0.00000       0.00000       0.00000       0.00000       0.00000       0.00000       0.00000       0.00000
  11  11 2199.8266    0.9278  0.6433 10.4588 -0.0016  0.0281   0.0340   0.0678    0.1209   0.0000   433.0913     -0.774702       14.3360       8.34189     -0.591130      -3.91055      -3.49253      0.778536      0.591122      0.758616      0.316344     -0.447695      0.383783     0.0547232    -0.0459234    -0.0115394   -0.00242022   6.19479e-05  -0.000547758  -0.000179804   4.50819e-06   2.21372e-05       0.00000       0.00000       0.00000       0.00000       0.00000       0.00000       0.00000       0.00000       0.00000       0.00000       0.00000       0.00000       0.00000       0.00000       4.27837       4.92609       4.86630       5.05769       4.17937       3.50246       3.09313       2.28545       1.48955      0.992362      0.656860      0.365201      0.189928     0.0960350     0.0539029     0.0220001    0.00893960    0.00285479   0.000897253   0.000245306   5.48616e-05   9.43465e-06       0.00000       0.00000       0.00000       0.00000       0.00000       0.00000       0.00000       0.00000       0.00000       0.00000       0.00000       0.00000       0.00000       0.00000
  11  13 2478.5171    1.7203  0.9931 10.9286 -0.0004  0.0329   0.0495   0.0825    0.2230   0.0000   433.4713      0.105470       22.0390      -1.57089       6.32026      -3.44825       5.00037       1.28564     -0.286944     -0.532670      0.191152     -0.363204     -0.170191      0.151704    -0.0477528    -0.0114587     0.0135109    0.00199339  -3.07088e-05   1.41818e-05  -2.79546e-05   9.87542e-06       0.00000       0.00000       0.00000       0.00000       0.00000       0.00000       0.00000       0.00000       0.00000       0.00000       0.00000       0.00000       0.00000       0.00000       5.05890       5.69516       5.84062       5.48372       4.72636       4.01446       3.76165       2.73890       1.80789       1.19996      0.731734      0.422710      0.206521      0.111742     0.0595462     0.0258743     0.0102336    0.00351548   0.000989542   0.000287675   6.45912e-05   8.92496e-06       0.00000       0.00000       0.00000       0.00000       0.00000       0.00000       0.00000       0.00000       0.00000       0.00000       0.00000       0.00000       0.00000       0.00000
  11  14 2617.0196    2.1960  0.8642 11.7298 -0.0006  0.0304   0.0662   0.0718    0.1771   0.0000   441.2920       2.24377       13.7992     -0.392819       4.07163      -1.89996       1.36578       1.03597      -1.16151     -0.555496     0.0817123      0.179433    -0.0101054     -0.192153    -0.0198354     0.0230408    0.00561334  -0.000522008   0.000569754   0.000104925   6.59900e-05  -2.44419e-06       0.00000       0.00000       0.00000       0.00000       0.00000       0.00000       0.00000       0.00000       0.00000       0.00000       0.00000       0.00000       0.00000       0.00000       4.62519       5.51678       5.55894       5.57754       5.09115       3.78368       2.99174       2.37863       1.71311       1.04766      0.607419      0.382798      0.231443      0.124547     0.0544063     0.0227959    0.00860250    0.00313831   0.000965197   0.000275781   6.39153e-05   9.33538e-06       0.00000       0.00000       0.00000       0.00000       0.00000       0.00000       0.00000       0.00000       0.00000       0.00000       0.00000       0.00000       0.00000       0.00000
  11  15 2756.2086    2.8662  0.8110 12.2942 -0.0056  0.0264   0.0909   0.0725    0.1570   0.0000   438.3379      -5.70607       13.2320      -2.32124       2.63224       2.23755      0.546619     -0.461009       3.17982      0.515415     0.0975760     -0.146328      0.355830     0.0388104     0.0695892     0.0217496    0.00332004    0.00178410   0.000349430   0.000150118  -6.51545e-05   5.27307e-06       0.00000       0.00000       0.00000       0.00000       0.00000       0.00000       0.00000       0.00000       0.00000       0.00000       0.00000       0.00000       0.00000       0.00000       4.13745       4.63822       4.82745       4.68010       4.16728       3.52310       2.71891       1.91564       1.36702      0.965364      0.609002      0.354418      0.191713     0.0931578     0.0446199     0.0194718    0.00800441    0.00279950   0.000863315   0.000231004   4.83814e-05   7.25070e-06       0.00000       0.00000       0.00000       0.00000       0.00000       0.00000       0.00000       0.00000       0.00000       0.00000       0.00000       0.00000       0.00000       0.00000
  11  16 2895.4240    3.3289  0.8807 12.6787 -0.0137  0.0300   0.1048   0.0734    0.1804   0.0000   428.8995       15.1199       15.1021       12.8378       1.71376       1.33577       4.40785      -4.48911      0.898196     -0.907485     -0.916508    -0.0281045    -0.0172303    0.00205287     0.0373987    -0.0164131    0.00449612   -0.00367181    0.00157685   0.000212838  -0.000135280   3.21772e-05       0.00000       0.00000       0.00000       0.00000       0.00000       0.00000       0.00000       0.00000       0.00000       0.00000       0.00000       0.00000       0.00000       0.00000       4.40006       5.20004       5.21212       5.54835       4.58096       3.78379       2.99374       2.34232       1.51801       1.02991      0.664491      0.377526      0.216881      0.109073     0.0558324     0.0236870    0.00930154    0.00295178   0.000988931   0.000268668   5.66316e-05   1.03722e-05       0.00000       0.00000       0.00000       0.00000       0.00000       0.00000       0.00000       0.00000       0.00000       0.00000       0.00000       0.00000       0.00000       0.00000
  11  17 3034.6192    3.6951  0.8234 13.1826 -0.0083  0.0310   0.1164   0.0725    0.1428   0.0000   439.7121       20.4739       17.5204       6.26887      -4.29594      -4.46672      0.825861      -1.54472      0.960011     -0.794031      0.349988     -0.296064    -0.0361226      0.235561     0.0813648    -0.0224366    0.00282227    0.00563715   5.00045e-06  -0.000424782   0.000119305  -1.56485e-05       0.00000       0.00000       0.00000       0.00000       0.00000       0.00000       0.00000       0.00000       0.00000       0.00000       0.00000       0.00000       0.00000       0.00000       4.49324       5.61770       4.91439       5.31964       4.98171       4.13797       3.02794       2.04505       1.65139       1.13128      0.731699      0.457789      0.222910      0.122786     0.0491010     0.0238404    0.00787466    0.00354911    0.00101218   0.000284305   6.86959e-05   1.15271e-05       0.00000       0.00000       0.00000       0.00000       0.00000       0.00000       0.00000       0.00000       0.00000       0.00000       0.00000       0.00000       0.00000       0.00000
  11  18 3173.5531    3.8965  0.9800 13.3045 -0.0052  0.0342   0.1196   0.0849    0.1595   0.0000   437.5156       16.7446       10.5992      -4.69632      -7.22705      -12.1432      -2.88440      -1.15469       4.26278      -1.89625     -0.960683     -0.240458     0.0361695     0.0993257    -0.0769976    -0.0449900   -0.00426140   -0.00107866   0.000342756   0.000567513  -4.55679e-05   4.88835e-06       0.00000       0.00000       0.00000       0.00000       0.00000       0.00000       0.00000       0.00000       0.00000       0.00000       0.00000       0.00000       0.00000       0.00000       5.35673       6.80276       6.43840       5.97581       5.67819       4.69041       3.70865       2.62520       1.93954       1.25417      0.792635      0.447755      0.233799      0.109263     0.0563645     0.0218791    0.00949071    0.00332140    0.00113024   0.000311987   7.37721e-05   1.10351e-05       0.00000       0.00000       0.00000       0.00000       0.00000       0.00000       0.00000       0.00000       0.00000       0.00000       0.00000       0.00000       0.00000       0.00000
  11  19 3312.4303    3.5331  1.4521 12.7212 -0.0090  0.0429   0.0851   0.1047    0.1598   0.0000   439.9886       27.5590      -3.80334       2.96906      0.694848      -1.71693      -9.19411       4.95737       1.55633      -1.62888       1.64996     -0.423928     -0.164814     -0.130031    -0.0216030   -0.00188767     0.0109687   -0.00340753   -0.00131522   0.000715599   6.56243e-05   4.13938e-06       0.00000       0.00000       0.00000       0.00000       0.00000       0.00000       0.00000       0.00000       0.00000       0.00000       0.00000       0.00000       0.00000       0.00000       5.76547       7.88182       7.48112       6.96049       6.80414       5.05473       4.70775       3.19748       2.23315       1.56985      0.854572      0.545907      0.288668      0.138265     0.0748848     0.0270946     0.0132752    0.00466091    0.00130335   0.000442712   0.000111497   1.53677e-05       0.00000       0.00000       0.00000       0.00000       0.00000       0.00000       0.00000       0.00000       0.00000       0.00000       0.00000       0.00000       0.00000       0.00000
  11  20 3451.8073    3.1283  2.2860 12.0094 -0.0023  0.0499   0.0602   0.1215    0.1273   0.0000   439.5205       5.97798       10.6895       8.13868      -3.09468      -6.50388      -5.71158      -9.60125       3.27945     -0.195390      -2.38238     -0.102117     -0.309693      0.260284    -0.0346830    -0.0137488    -0.0145871   -0.00571342    0.00271134   0.000293855   1.06684e-05  -1.94525e-05       0.00000       0.00000       0.00000       0.00000       0.00000       0.00000       0.00000       0.00000       0.00000       0.00000       0.00000       0.00000       0.00000       0.00000       7.45939       9.09581       9.25714       8.63868       7.96562       6.22992       5.35843       3.90006       2.76320       1.74960       1.07810      0.644221      0.336450      0.177220     0.0874215     0.0364383     0.0145373    0.00537530    0.00163846   0.000458281   0.000112569   1.52220e-05       0.00000       0.00000       0.00000       0.00000       0.00000       0.00000       0.00000       0.00000       0.00000       0.00000       0.00000       0.00000       0.00000       0.00000
  11  21 3591.2583    2.5275  3.3366 11.6131 -0.0029  0.0613   0.0416   0.1596    0.0970   0.0000   447.2612       19.8871      -7.34036      0.217358       4.19558      -5.38995       2.46763      0.602749       8.17489     -0.345223       1.67236     -0.784574    -0.0801843     -0.136986      0.140781    -0.0515937     0.0315426    0.00133277  -0.000396757  -2.40906e-06  -0.000204182  -5.45990e-06       0.00000       0.00000       0.00000       0.00000       0.00000       0.00000       0.00000       0.00000       0.00000       0.00000       0.00000       0.00000       0.00000       0.00000       8.94290       10.4804       11.1925       10.9219       9.36153       7.75535       6.09439       4.76268       3.26378       2.04768       1.35183      0.766821      0.428187      0.225988      0.111249     0.0490145     0.0187721    0.00657244    0.00221565   0.000575799   0.000121728   1.89954e-05       0.00000       0.00000       0.00000       0.00000       0.00000       0.00000       0.00000       0.00000       0.00000       0.00000       0.00000       0.00000       0.00000       0.00000
  11  22 3730.8999    2.1488  4.7447 11.0552 -0.0033  0.0758   0.0311   0.1954    0.0924   0.0000   421.3216       6.22180       12.7743      -2.01250       16.7583      -7.58056      -15.8107      -2.87646       7.44143      -3.81896      0.128605       1.42299     -0.914963     -0.527648     0.0409346   -0.00546786     0.0106878   -0.00245876    0.00214230  -0.000467605   0.000172230  -2.97010e-06       0.00000       0.00000       0.00000       0.00000       0.00000       0.00000       0.00000       0.00000       0.00000       0.00000       0.00000       0.00000       0.00000       0.00000       10.6103       13.7376       13.3377       13.6021       11.4559       9.86902       7.60171       5.71922       3.99385       2.62387       1.65209      0.963750      0.530103      0.273091      0.130501     0.0573099     0.0229908    0.00829093    0.00269427   0.000733391   0.000163855   2.81452e-05       0.00000       0.00000       0.00000       0.00000       0.00000       0.00000       0.00000       0.00000       0.00000       0.00000       0.00000       0.00000       0.00000       0.00000
  11  23 3870.8112    1.7480  6.1801 10.7961 -0.0038  0.0938   0.0230   0.2464    0.0795   0.0000   454.2170       38.9454       39.7396      -26.2544       13.4709      -20.4722       16.0814      -1.62125       4.14931      -2.87948      -1.14287     -0.244060    -0.0828867     -0.250942      0.325666    -0.0512103    -0.0155723     0.0120780    0.00381171   0.000264989  -6.12775e-05  -4.24508e-05       0.00000       0.00000       0.00000       0.00000       0.00000       0.00000       0.00000       0.00000       0.00000       0.00000       0.00000       0.00000       0.00000       0.00000       13.1456       17.2738       17.2395       16.4763       14.7000       11.8332       9.82582       6.86558       5.07960       3.24200       2.03831       1.20030      0.664424      0.346100      0.163467     0.0730403     0.0291335     0.0108558    0.00343140   0.000917006   0.000224437   3.29626e-05       0.00000       0.00000       0.00000       0.00000       0.00000       0.00000       0.00000       0.00000       0.00000       0.00000       0.00000       0.00000       0.00000       0.00000
  11  24 4010.9445    1.4687  7.9269 10.3510 -0.0045  0.1080   0.0175   0.3020    0.0764   0.0000   508.1221       35.1798       13.1769       5.78844      -8.88077      -20.6522       20.4366       4.80378       13.0027      -2.03688      -3.19123       1.88739     -0.134396     -0.811328     -0.214181     0.0270681     0.0402731    -0.0268128    0.00452583    0.00183911  -7.54179e-05   4.97231e-05       0.00000       0.00000       0.00000       0.00000       0.00000       0.00000       0.00000       0.00000       0.00000       0.00000       0.00000       0.00000       0.00000       0.00000       15.3633       19.1078       19.0434       18.4680       16.4035       13.8459       11.3112       8.36957       5.99312       3.83138       2.44560       1.39774      0.785158      0.411610      0.189807     0.0879680     0.0339238     0.0122973    0.00400534    0.00105693   0.000242171   3.67971e-05       0.00000       0.00000       0.00000       0.00000       0.00000       0.00000       0.00000       0.00000       0.00000       0.00000       0.00000       0.00000       0.00000       0.00000
  11  25 4151.3792    1.2232  9.8911 10.2777 -0.0015  0.1352   0.0148   0.3744    0.0640   0.0000   481.8230       30.3192       13.0957       4.56375      -16.6532      -39.0594      -15.0865       4.88918      -1.04770      -2.85059       2.67201      -1.85415     -0.759373     -0.242790     -0.149195     -0.140107     0.0360399    0.00487701   0.000651318   0.000753241   3.87270e-05   6.61756e-05       0.00000       0.00000       0.00000       0.00000       0.00000       0.00000       0.00000       0.00000       0.00000       0.00000       0.00000       0.00000       0.00000       0.00000       18.5978       22.8463       23.9557       23.2305       20.7963       16.9447       13.7757       10.3939       7.23815       4.82988       3.05059       1.80618      0.998468      0.526334      0.251883      0.113443     0.0444788     0.0160956    0.00512313    0.00142043   0.000314190   4.60148e-05       0.00000       0.00000       0.00000       0.00000       0.00000       0.00000       0.00000       0.00000       0.00000       0.00000       0.00000       0.00000       0.00000       0.00000
  11  26 4292.0857    1.0565 12.9252 10.0522 -0.0015  0.1715   0.0121   0.4889    0.0587   0.0000   408.3286      -16.9658       56.9976      -17.8311      -3.60900      -39.0722       47.0294       22.8847      -24.2503       3.52484       8.21874     -0.605595      -2.76393     -0.524863     0.0881068     0.0582332     0.0265071    0.00174927    0.00710911  -0.000449632  -0.000628123  -8.80911e-05       0.00000       0.00000       0.00000       0.00000       0.00000       0.00000       0.00000       0.00000       0.00000       0.00000       0.00000       0.00000       0.00000       0.00000       23.1652       29.1669       30.1389       28.7420       26.2585       21.8917       17.6280       13.0063       9.19739       6.42907       3.84021       2.39614       1.30172      0.666456      0.330062      0.139453     0.0592296     0.0216750    0.00655343    0.00188636   0.000407097   5.95957e-05       0.00000       0.00000       0.00000       0.00000       0.00000       0.00000       0.00000       0.00000       0.00000       0.00000       0.00000       0.00000       0.00000       0.00000
  11  27 4432.7031    0.8437 14.7793 10.1683 -0.0026  0.2241   0.0110   0.6255    0.0475   0.0000   402.5627       59.9648       123.999      -28.3001      -54.7172      -18.5912      -7.75951       28.4711       24.1410     -0.258584      -9.83340      -1.29011       3.38512      -1.71197      0.657430      0.197042     -0.110849     0.0107129    0.00481434   -0.00276956  -0.000117694  -2.23439e-05       0.00000       0.00000       0.00000       0.00000       0.00000       0.00000       0.00000       0.00000       0.00000       0.00000       0.00000       0.00000       0.00000       0.00000       30.2635       38.7872       39.1867       37.2262       34.8290       28.7042       23.3397       17.5245       12.3923       8.48358       5.27748       3.15395       1.76708      0.905861      0.437742      0.191436     0.0787045     0.0283182    0.00900095    0.00251538   0.000549588   7.88042e-05       0.00000       0.00000       0.00000       0.00000       0.00000       0.00000       0.00000       0.00000       0.00000       0.00000       0.00000       0.00000       0.00000       0.00000
  12   8 1805.7483    0.3710  0.3892 10.0048 -0.0070  0.0300   0.0192   0.0596    0.0570   0.0000   440.1365      -1.24096       12.8215      -2.64232      -2.44805       1.29115      0.392920      -1.43989     -0.128342     -0.122022    -0.0936226      0.348344      0.101177     -0.102370    -0.0321850     0.0102939     0.0203279   -0.00961424   0.000467950  -0.000860053  -0.000130068   5.08184e-05   1.88703e-05  -7.99745e-07       0.00000       0.00000       0.00000       0.00000       0.00000       0.00000       0.00000       0.00000       0.00000       0.00000       0.00000       0.00000       3.64850       5.51466       5.04671       5.36004       4.12665       3.90517       2.80654       2.42880       1.39461       1.16048      0.704065      0.466901      0.236558      0.142356     0.0656613     0.0373188     0.0161957    0.00758334    0.00247970   0.000948185   0.000251805   8.91250e-05   1.42175e-05   3.27524e-06       0.00000       0.00000       0.00000       0.00000       0.00000       0.00000       0.00000       0.00000       0.00000       0.00000       0.00000       0.00000
  12  11 2235.8490    0.9676  0.7610 10.3392 -0.0034  0.0285   0.0318   0.0716    0.1260   0.0000   435.1375       1.28674       12.8786      -4.36740       2.41973       4.10040      -1.51032      -2.41035       1.74701      0.637763      0.182205     -0.243495     -0.142611     -0.305715    -0.0203212    0.00754632    -0.0105519   0.000506680    0.00145962   -0.00123890  -0.000377777   0.000112041   2.95210e-05  -1.94957e-06       0.00000       0.00000       0.00000       0.00000       0.00000       0.00000       0.00000       0.00000       0.00000       0.00000       0.00000       0.00000       3.49235       4.59937       4.11817       4.71682       4.06421       3.57692       2.61027       2.23800       1.54639       1.11363      0.700941      0.467160      0.260048      0.159394     0.0761330     0.0394397     0.0162802    0.00700214    0.00232846   0.000924987   0.000263905   7.70007e-05   1.48229e-05   2.78079e-06       0.00000       0.00000       0.00000       0.00000       0.00000       0.00000       0.00000       0.00000       0.00000       0.00000       0.00000       0.00000
  12  12 2376.3133    1.2830  0.8439 11.1783 -0.0175  0.0332   0.0429   0.0814    0.1494   0.0000   436.1107     -0.979579       2.34842       1.09546      -4.97981      -4.30860       2.63791      -1.07839       2.26813      0.713696     -0.129007      -1.01837     -0.105358      0.169633    -0.0596426    -0.0157948   -0.00365666    0.00790034   -0.00349943   0.000343568   0.000376946   5.82345e-05  -4.34106e-05   4.02719e-06       0.00000       0.00000       0.00000       0.00000       0.00000       0.00000       0.00000       0.00000       0.00000       0.00000       0.00000       0.00000       4.61619       4.78767       5.40857       5.98985       4.75984       3.72783       3.33141       2.74873       1.84745       1.15261      0.849919      0.587523      0.298632      0.150112     0.0883482     0.0499411     0.0219528    0.00875388    0.00290932   0.000969321   0.000269137   6.61076e-05   1.33736e-05   2.11407e-06       0.00000       0.00000       0.00000       0.00000       0.00000       0.00000       0.00000       0.00000       0.00000       0.00000       0.00000       0.00000
  12  13 2515.4542    1.7581  0.9048 11.5430 -0.0055  0.0336   0.0555   0.0817    0.1635   0.0000   437.1059     0.0525931       17.3360       10.0210     0.0458462      -2.34128       4.21146       1.51854       3.16134      -1.81743     -0.522665     -0.202219     -0.831444     -0.200906     -0.216935     0.0276613   -0.00437899    0.00966916    0.00146931  -0.000492581  -0.000201253   6.38415e-06  -1.91515e-05   4.10114e-07       0.00000       0.00000       0.00000       0.00000       0.00000       0.00000       0.00000       0.00000       0.00000       0.00000       0.00000       0.00000       4.60257       4.84889       5.46237       5.03866       4.64087       4.50078       3.47926       2.40426       1.84223       1.37617      0.916785      0.599452      0.371167      0.167881     0.0936880     0.0448079     0.0181908    0.00805633    0.00349337    0.00112875   0.000333709   7.97835e-05   1.48621e-05   2.13235e-06       0.00000       0.00000       0.00000       0.00000       0.00000       0.00000       0.00000       0.00000       0.00000       0.00000       0.00000       0.00000
  12  14 2654.6709    2.1633  0.8476 12.2387 -0.0032  0.0331   0.0678   0.0699    0.1434   0.0000   439.0960       7.00712       13.7081      0.137897       3.78946      0.789500       1.67999     -0.304130       1.79430      -1.55925      0.251795    -0.0357410      0.177250      0.141269    -0.0588091    -0.0577404     0.0278944   -0.00396603  -0.000289388    0.00205576  -0.000505812   5.63285e-05   3.86959e-05   9.51642e-07       0.00000       0.00000       0.00000       0.00000       0.00000       0.00000       0.00000       0.00000       0.00000       0.00000       0.00000       0.00000       4.11561       5.06429       5.73538       5.21654       4.49354       4.08227       3.32723       2.43616       1.83983       1.30410      0.780704      0.499596      0.282000      0.168452     0.0833792     0.0398321     0.0191927    0.00823275    0.00326250    0.00119864   0.000332173   8.76418e-05   1.78972e-05   2.48329e-06       0.00000       0.00000       0.00000       0.00000       0.00000       0.00000       0.00000       0.00000       0.00000       0.00000       0.00000       0.00000
  12  15 2794.5372    2.9399  0.8259 12.3090 -0.0060  0.0282   0.0914   0.0698    0.1680   0.0000   436.8609       6.26970       17.6254       4.17059       1.21570      -1.91060       2.04493      -1.49637      0.868254      -1.73778      0.388255      0.350184     0.0761438     0.0701441      0.117401   -0.00128204    -0.0151694    0.00348336    0.00466060  -4.55131e-05  -5.31803e-05   0.000110330  -1.79176e-05   2.48797e-06       0.00000       0.00000       0.00000       0.00000       0.00000       0.00000       0.00000       0.00000       0.00000       0.00000       0.00000       0.00000       3.85373       4.79055       4.54310       4.64945       4.25986       3.54413       3.02403       2.17427       1.75240       1.13166      0.755455      0.429873      0.274504      0.157022     0.0754319     0.0377728     0.0145786    0.00710662    0.00239672   0.000858010   0.000267174   6.15513e-05   1.60851e-05   2.29455e-06       0.00000       0.00000       0.00000       0.00000       0.00000       0.00000       0.00000       0.00000       0.00000       0.00000       0.00000       0.00000
  12  16 2934.3958    3.5497  0.8187 12.7816 -0.0023  0.0284   0.1029   0.0632    0.1685   0.0000   438.7459       16.6220       15.3669      0.797910      -3.92137      -3.80350      0.250670       1.62311      -1.06402      0.320027     -0.302998     -0.532360     -0.106007     0.0534196     0.0447157   -0.00161653    -0.0219716    0.00642800   0.000842875  -8.56871e-05   0.000138465  -2.23640e-06  -6.92616e-06   5.80140e-07       0.00000       0.00000       0.00000       0.00000       0.00000       0.00000       0.00000       0.00000       0.00000       0.00000       0.00000       0.00000       4.02772       5.04839       5.21461       5.10769       4.49681       3.92192       2.90793       2.17968       1.57804       1.13093      0.696965      0.458616      0.264194      0.146780     0.0730022     0.0360747     0.0147722    0.00664924    0.00252335   0.000904329   0.000257167   7.00034e-05   1.38148e-05   2.24283e-06       0.00000       0.00000       0.00000       0.00000       0.00000       0.00000       0.00000       0.00000       0.00000       0.00000       0.00000       0.00000
  12  17 3073.8837    3.8216  0.8075 13.1874 -0.0032  0.0289   0.1118   0.0652    0.1542   0.0000   439.7383       8.38439       2.93145      -4.27163      0.893766      -2.25646     -0.137727     -0.901821      -1.39613      -1.15186      0.930357     -0.556136     -0.152135     -0.196292     0.0271635    -0.0191192    -0.0203609    0.00783842   -0.00410968   0.000275499   0.000110739  -7.30877e-05   1.79093e-05  -2.84544e-06       0.00000       0.00000       0.00000       0.00000       0.00000       0.00000       0.00000       0.00000       0.00000       0.00000       0.00000       0.00000       3.87406       4.73232       4.76304       4.47482       3.95524       3.70842       3.10101       2.39320       1.75204       1.23019      0.738736      0.491185      0.268397      0.140223     0.0760874     0.0364283     0.0164396    0.00671248    0.00285063   0.000955579   0.000269631   7.47834e-05   1.50591e-05   2.32601e-06       0.00000       0.00000       0.00000       0.00000       0.00000       0.00000       0.00000       0.00000       0.00000       0.00000       0.00000       0.00000
  12  18 3213.3197    3.8635  1.1295 13.1181  0.0063  0.0347   0.1028   0.0857    0.1605   0.0000   433.4636       13.3548       18.7031      -5.22701      -10.7864     -0.227084    -0.0730439       1.74770      0.354231      -3.12637     -0.436663      0.278311     -0.480693    -0.0864183    -0.0195336      0.110982    -0.0229347   -0.00350267    0.00645136    0.00170839   0.000124823  -6.35406e-05  -3.42506e-05  -2.89089e-06       0.00000       0.00000       0.00000       0.00000       0.00000       0.00000       0.00000       0.00000       0.00000       0.00000       0.00000       0.00000       4.50856       5.32608       5.40830       5.70356       5.00942       4.00022       3.55713       2.83847       2.01272       1.41655      0.892234      0.537663      0.331712      0.184442     0.0986568     0.0504632     0.0215474    0.00928528    0.00339077    0.00107590   0.000324917   8.89803e-05   1.93236e-05   2.80994e-06       0.00000       0.00000       0.00000       0.00000       0.00000       0.00000       0.00000       0.00000       0.00000       0.00000       0.00000       0.00000
  12  19 3352.8128    3.3383  1.6000 12.5979 -0.0082  0.0396   0.0755   0.1028    0.1442   0.0000   437.1462       18.1278       23.3108       3.26670       13.9801      -2.66336       5.45444      -4.06547      -3.09903      -1.41662     -0.608193      0.483619     -0.255674     -0.224078     -0.265601    -0.0245817     0.0223491    0.00450534    0.00331224   0.000858172   0.000655908  -0.000130777   2.90071e-05   2.57043e-06       0.00000       0.00000       0.00000       0.00000       0.00000       0.00000       0.00000       0.00000       0.00000       0.00000       0.00000       0.00000       5.59571       6.72412       6.97392       6.86956       6.22088       5.20970       4.12328       3.21612       2.32237       1.63578       1.01726      0.638764      0.387857      0.209739      0.111965     0.0535147     0.0227998    0.00953492    0.00373936    0.00123461   0.000374227   0.000101428   2.04103e-05   2.94324e-06       0.00000       0.00000       0.00000       0.00000       0.00000       0.00000       0.00000       0.00000       0.00000       0.00000       0.00000       0.00000
  12  20 3492.5452    2.7946  2.3877 12.2376 -0.0002  0.0504   0.0523   0.1286    0.0971   0.0000   439.2037       10.4886       21.8565      -1.12434       13.7560       1.96990      -3.89758       5.28840      -3.53544      -1.67535      -1.85716      0.754232    -0.0486863      0.164666    -0.0298355    -0.0293263    -0.0544779    0.00201320    0.00284165   0.000133214  -0.000984596  -5.94289e-05   2.14837e-05  -8.02456e-06       0.00000       0.00000       0.00000       0.00000       0.00000       0.00000       0.00000       0.00000       0.00000       0.00000       0.00000       0.00000       6.84130       8.21811       8.53527       8.60233       7.43771       6.35690       5.31122       4.11433       2.95872       1.96665       1.35078      0.805272      0.475048      0.259616      0.138114     0.0666602     0.0321318     0.0127892    0.00482240    0.00158587   0.000498921   0.000122413   2.69459e-05   4.02059e-06       0.00000       0.00000       0.00000       0.00000       0.00000       0.00000       0.00000       0.00000       0.00000       0.00000       0.00000       0.00000
  12  21 3632.4549    2.3981  3.4121 11.4930 -0.0028  0.0605   0.0372   0.1544    0.0899   0.0000   434.3974       23.9251       25.3998       3.50401       11.6254       6.42005       7.75820     -0.539606     -0.344562      -3.77057      -2.10699       1.03268     -0.459831      0.367598     0.0361315    -0.0690399    -0.0101610    -0.0134003   -0.00224282   -0.00196493  -0.000444336   4.21646e-05  -4.18211e-05   5.89833e-06       0.00000       0.00000       0.00000       0.00000       0.00000       0.00000       0.00000       0.00000       0.00000       0.00000       0.00000       0.00000       7.87898       9.25068       10.0370       9.79272       8.75132       7.35457       6.17521       4.93739       3.56521       2.31026       1.59266      0.991053      0.565710      0.305031      0.167140     0.0880053     0.0378277     0.0157621    0.00577207    0.00201279   0.000624741   0.000155670   3.29969e-05   4.63562e-06       0.00000       0.00000       0.00000       0.00000       0.00000       0.00000       0.00000       0.00000       0.00000       0.00000       0.00000       0.00000
  12  22 3772.6166    1.9922  5.1163 11.0603 -0.0032  0.0784   0.0266   0.1980    0.0755   0.0000   453.2500       6.04237       20.7101       16.0920      -14.5582       1.69689       4.98422      -2.31609      -2.63854      -1.08894      0.574080      -2.06249      -1.00851     -0.471031     -0.453194     -0.207276     0.0503822    0.00882471    0.00183010   0.000753217   0.000515538   0.000302701  -2.52213e-06  -1.50970e-06       0.00000       0.00000       0.00000       0.00000       0.00000       0.00000       0.00000       0.00000       0.00000       0.00000       0.00000       0.00000       10.1643       12.6724       12.9799       12.9773       11.1683       10.0129       7.97859       6.25337       4.46193       3.11118       2.08244       1.26422      0.751378      0.410435      0.217488      0.101481     0.0498129     0.0197785    0.00781147    0.00260125   0.000809037   0.000203240   4.18796e-05   6.67955e-06       0.00000       0.00000       0.00000       0.00000       0.00000       0.00000       0.00000       0.00000       0.00000       0.00000       0.00000       0.00000
  12  23 3913.1186    1.6593  6.8854 10.6074 -0.0004  0.0918   0.0200   0.2564    0.0732   0.0000   452.5362      -6.94721       19.9532       25.1574      -34.6854      -24.6835       2.95896       7.31349      -1.17345      0.577989     -0.394239      0.947730       1.66217     -0.564214      0.401948     -0.113529     0.0209416   -0.00166837    0.00426844  -0.000665654  -0.000180536   0.000102049  -2.60689e-05   4.47722e-06       0.00000       0.00000       0.00000       0.00000       0.00000       0.00000       0.00000       0.00000       0.00000       0.00000       0.00000       0.00000       11.9241       15.0977       15.5112       15.1051       13.6471       11.6544       9.50454       7.38424       5.24482       3.73849       2.36116       1.51710      0.860439      0.483239      0.251574      0.121842     0.0562442     0.0230643    0.00891781    0.00311635   0.000910632   0.000254110   5.22822e-05   7.64960e-06       0.00000       0.00000       0.00000       0.00000       0.00000       0.00000       0.00000       0.00000       0.00000       0.00000       0.00000       0.00000
  12  25 4194.3561    1.0995 10.1480 10.3739 -0.0023  0.1402   0.0139   0.3992    0.0565   0.0000   453.4036       16.2886       39.2136       38.0261     -0.696627      -23.5521      -27.1010       14.7202       3.63417      -15.8346      -4.81927     -0.816544      0.255751      -1.57466     -0.121176     0.0468676    -0.0546761     0.0489631     0.0106177    0.00761594   0.000174036  -0.000194918  -2.12218e-05  -6.84072e-06       0.00000       0.00000       0.00000       0.00000       0.00000       0.00000       0.00000       0.00000       0.00000       0.00000       0.00000       0.00000       17.6779       22.5887       22.5639       23.1241       20.4049       17.9207       14.3618       11.2029       8.18044       5.72496       3.78676       2.31494       1.39049      0.780813      0.405864      0.190946     0.0909616     0.0370505     0.0143453    0.00484076    0.00150392   0.000387581   8.18596e-05   1.26211e-05       0.00000       0.00000       0.00000       0.00000       0.00000       0.00000       0.00000       0.00000       0.00000       0.00000       0.00000       0.00000
  12  27 4476.6213    0.7883 15.1182 10.1298 -0.0010  0.2257   0.0100   0.6228    0.0455   0.0000   433.6198       42.1925       16.5245       19.9489      -15.1555      -6.38738       14.9711       17.5623       3.77266      0.183714       12.3429       4.09335      -2.08169      0.754485    -0.0399889      0.123867     -0.240865    -0.0155422     0.0681900    0.00819267   -0.00611003   0.000689001   6.70066e-05  -5.83933e-06       0.00000       0.00000       0.00000       0.00000       0.00000       0.00000       0.00000       0.00000       0.00000       0.00000       0.00000       0.00000       28.5544       35.7902       38.3609       36.7816       32.9960       29.1543       23.1314       18.3678       13.3607       9.25421       6.15783       3.85889       2.25737       1.28151      0.653544      0.338171      0.144994     0.0643562     0.0236794    0.00851764    0.00257909   0.000659098   0.000130426   1.89637e-05       0.00000       0.00000       0.00000       0.00000       0.00000       0.00000       0.00000       0.00000       0.00000       0.00000       0.00000       0.00000
  13   9 1983.8181    0.5865  0.4310 10.0434 -0.0120  0.0342   0.0293   0.0532    0.0803   0.0000   436.9979      -7.70393       12.5899      0.550612      -3.22606      0.305129      -5.09345       3.09533      0.917269       1.14699     -0.997758       1.31371     -0.173119    -0.0163751      0.117846    -0.0416213    -0.0355625    -0.0154867   -0.00697787  -0.000216157   0.000637650   0.000162945  -0.000125043   8.75505e-06   3.99369e-07   1.21016e-07       0.00000       0.00000       0.00000       0.00000       0.00000       0.00000       0.00000       0.00000       0.00000       0.00000       3.14664       5.19429       4.68166       4.84137       4.31492       3.68485       3.62464       2.09678       2.36273       1.10419       1.08670      0.586224      0.437116      0.211812      0.107923     0.0743108     0.0258020     0.0198599    0.00421057    0.00354965   0.000851181   0.000359712   0.000122696   1.50020e-05   6.94081e-06   8.57676e-07       0.00000       0.00000       0.00000       0.00000       0.00000       0.00000       0.00000       0.00000       0.00000       0.00000
  13  10 2128.4697    0.8207  0.6140 10.2389 -0.0071  0.0295   0.0312   0.0663    0.1010   0.0000   437.5500      -2.98295       16.2701       6.85984       1.43431      -2.06412     0.0459537      -1.41220      0.700055      -1.58324     -0.852083      0.827102      0.379877     -0.171940    -0.0848218    -0.0701781    -0.0431795    -0.0252629    0.00257063    0.00333525  -9.70212e-06  -0.000263455  -7.98501e-05  -4.91051e-06  -8.14099e-06   9.49732e-07       0.00000       0.00000       0.00000       0.00000       0.00000       0.00000       0.00000       0.00000       0.00000       0.00000       3.47203       3.80432       4.50820       4.31727       4.04992       3.82056       2.55998       2.38256       1.81306       1.11437      0.872210      0.625961      0.343334      0.209477      0.123039     0.0614666     0.0300827     0.0165727    0.00576557    0.00216419   0.000825125   0.000326600   9.68684e-05   2.08037e-05   3.46203e-06   5.26639e-07       0.00000       0.00000       0.00000       0.00000       0.00000       0.00000       0.00000       0.00000       0.00000       0.00000
  13  11 2271.0910    1.0538  0.7654 10.7232 -0.0091  0.0301   0.0338   0.0709    0.1122   0.0000   437.2340       4.20120       14.6826       1.48824       3.67292       2.72497     -0.657009     -0.409196      -1.55910     -0.466465      -1.02004      -1.07124     -0.320440      0.124462    -0.0407613     0.0159308    0.00960729    0.00613622   0.000513276   0.000154085   0.000147342  -0.000223282  -1.64199e-05   2.17908e-05  -3.67505e-06  -7.53223e-07       0.00000       0.00000       0.00000       0.00000       0.00000       0.00000       0.00000       0.00000       0.00000       0.00000       4.05782       4.31413       4.46272       4.82582       4.62534       3.79350       2.73745       2.42904       2.06388       1.41749      0.855730      0.530742      0.360816      0.220822      0.136647     0.0720939     0.0342702     0.0142139    0.00546051    0.00217916   0.000822192   0.000255966   7.48768e-05   1.67113e-05   3.28688e-06   4.86546e-07       0.00000       0.00000       0.00000       0.00000       0.00000       0.00000       0.00000       0.00000       0.00000       0.00000
  13  13 2551.6889    1.7893  0.9676 11.7317 -0.0232  0.0341   0.0515   0.0770    0.1627   0.0000   434.2453       4.82169       12.1796       8.50623     -0.529481      -2.75028      -1.70368       2.31968     -0.744908       1.17660     -0.150217     -0.364489     -0.221397     -0.457879     0.0275610      0.118037    -0.0251169    -0.0146750     0.0104829  -6.49739e-05   -0.00255324   0.000232331   0.000163708   1.08950e-05  -7.50468e-06   9.78481e-07       0.00000       0.00000       0.00000       0.00000       0.00000       0.00000       0.00000       0.00000       0.00000       0.00000       4.38295       5.42918       5.36910       5.66857       5.32012       4.21718       3.39843       2.65962       2.10999       1.56069      0.965171      0.575664      0.375638      0.246481      0.144017     0.0718710     0.0333294     0.0153765    0.00633060    0.00252405   0.000919487   0.000278148   8.41820e-05   2.13123e-05   4.50586e-06   6.48155e-07       0.00000       0.00000       0.00000       0.00000       0.00000       0.00000       0.00000       0.00000       0.00000       0.00000
  13  14 2691.7080    2.4458  0.8976 11.8591 -0.0077  0.0301   0.0695   0.0731    0.2058   0.0000   436.6958       10.3119       13.8923       1.15059      -2.17090       1.73570       4.53365      0.194902      0.818203      -1.30517      0.115511     -0.183089      0.494131   -0.00749955     0.0556612     0.0273828    -0.0285807    -0.0224423    0.00655706    0.00488861  -0.000876293  -3.67736e-05  -0.000141677   2.26958e-05  -9.26704e-07  -5.88086e-07       0.00000       0.00000       0.00000       0.00000       0.00000       0.00000       0.00000       0.00000       0.00000       0.00000       3.98702       4.95693       5.04094       4.71442       3.99488       3.83186       3.35994       2.77349       2.05588       1.46683      0.944777      0.564595      0.336552      0.196149      0.110834     0.0533437     0.0283329     0.0120883    0.00599431    0.00224468   0.000840632   0.000264709   7.83003e-05   1.95222e-05   3.71750e-06   5.90250e-07       0.00000       0.00000       0.00000       0.00000       0.00000       0.00000       0.00000       0.00000       0.00000       0.00000
  13  15 2832.2256    3.0389  0.8547 12.6656 -0.0146  0.0314   0.0941   0.0670    0.1838   0.0000   439.2042      -1.65506       14.3482       3.91427       2.66230      -1.32304       9.07322      -2.11099      -1.89984     -0.116234     -0.322076      0.157925    -0.0914512     -0.450488   -0.00776101     0.0673589     0.0778784    0.00884319    0.00701975   6.21840e-05    0.00130805  -0.000289591   0.000100140   2.42899e-05  -2.97128e-07   9.45334e-08       0.00000       0.00000       0.00000       0.00000       0.00000       0.00000       0.00000       0.00000       0.00000       0.00000       3.79888       4.63331       4.87715       4.97166       4.34255       3.73125       3.44956       2.56186       1.90271       1.39087      0.984378      0.540956      0.370374      0.214169      0.126742     0.0612723     0.0293925     0.0149016    0.00646837    0.00266740   0.000931247   0.000264337   8.88933e-05   2.00013e-05   4.40335e-06   6.07284e-07       0.00000       0.00000       0.00000       0.00000       0.00000       0.00000       0.00000       0.00000       0.00000       0.00000
  13  16 2972.6551    3.6863  0.8846 12.8338 -0.0050  0.0299   0.1039   0.0685    0.1827   0.0000   443.8550       7.26581       10.8048      -11.1312      0.451584       3.59074       2.24636      -4.51395     -0.199845      -1.12517     -0.280018     -0.108779      0.297908     0.0484865     0.0229270    -0.0405427    -0.0314508   -0.00117616   0.000955328   4.64999e-05    0.00115018   0.000302349  -7.40710e-05   4.71848e-05   2.14354e-07  -6.16159e-07       0.00000       0.00000       0.00000       0.00000       0.00000       0.00000       0.00000       0.00000       0.00000       0.00000       3.52486       4.82383       4.58858       4.43333       3.93690       3.46560       3.17359       2.49472       1.94043       1.32323      0.894814      0.535383      0.325122      0.192418      0.105584     0.0532142     0.0278707     0.0120159    0.00587087    0.00217040   0.000813345   0.000267261   7.81105e-05   1.93634e-05   4.41732e-06   6.36576e-07       0.00000       0.00000       0.00000       0.00000       0.00000       0.00000       0.00000       0.00000       0.00000       0.00000
  13  17 3112.5404    4.0438  0.8833 13.0136 -0.0061  0.0291   0.1129   0.0678    0.1703   0.0000   438.8333       3.24654       12.6873      -3.15882       4.88292      -5.04997      -3.10143      -3.78192      -1.66308     -0.235467      0.516694      -1.01527      0.335045     -0.163668     0.0646491    0.00469485     0.0319973    0.00541674    0.00234938    0.00317258    0.00121259   0.000319379  -7.44705e-05  -2.78297e-06   2.60761e-06  -1.48253e-07       0.00000       0.00000       0.00000       0.00000       0.00000       0.00000       0.00000       0.00000       0.00000       0.00000       3.94813       4.28506       4.09812       4.67115       4.40450       3.66787       2.98564       2.40067       1.78741       1.27477      0.916573      0.597246      0.378178      0.220087      0.123584     0.0633309     0.0315130     0.0136290    0.00587503    0.00209454   0.000730489   0.000219404   6.74542e-05   1.60201e-05   3.40557e-06   5.07246e-07       0.00000       0.00000       0.00000       0.00000       0.00000       0.00000       0.00000       0.00000       0.00000       0.00000
  13  18 3252.4007    3.6306  1.3250 12.8932 -0.0040  0.0355   0.0892   0.0945    0.1512   0.0000   439.9328       13.8675       8.09874       2.58605      -7.08651      -2.63956      -5.11612      -4.23185       1.52201      -3.14806     -0.679067      0.156048      0.836944      0.127470     0.0950249    -0.0693771     0.0469582    0.00593258   -0.00233744    0.00216825   -0.00119529   0.000259941   0.000258508   2.97236e-06  -4.88051e-06  -6.49889e-07       0.00000       0.00000       0.00000       0.00000       0.00000       0.00000       0.00000       0.00000       0.00000       0.00000       4.54515       5.39421       5.63414       5.25525       5.07532       4.39322       3.79651       3.09920       2.16871       1.63116       1.12598      0.711997      0.435879      0.253502      0.131217     0.0694359     0.0361816     0.0150594    0.00748458    0.00274405   0.000973987   0.000320360   9.66196e-05   2.45608e-05   4.71031e-06   6.26853e-07       0.00000       0.00000       0.00000       0.00000       0.00000       0.00000       0.00000       0.00000       0.00000       0.00000
  13  19 3392.4527    3.1811  1.8966 12.5983 -0.0078  0.0430   0.0650   0.1095    0.1018   0.0000   435.0704       13.9764       18.3760       6.54984      -10.5233      -7.19839      -4.84162      -7.76522      -2.37578      -3.07229      0.170179     -0.155816      0.552056     -0.327000     -0.297513     0.0489881    -0.0110229    -0.0203563    -0.0161676   0.000500820    0.00160775   9.18476e-06  -0.000107160   4.33095e-05   3.33189e-06   8.03302e-07       0.00000       0.00000       0.00000       0.00000       0.00000       0.00000       0.00000       0.00000       0.00000       0.00000       5.16205       6.80780       6.91583       7.01774       6.13498       5.53326       4.29579       3.57652       2.55163       1.92217       1.22499      0.843400      0.488641      0.311324      0.158604     0.0923055     0.0398082     0.0214598    0.00784806    0.00368370    0.00117521   0.000443848   0.000117198   3.22117e-05   5.80920e-06   9.48279e-07       0.00000       0.00000       0.00000       0.00000       0.00000       0.00000       0.00000       0.00000       0.00000       0.00000
  13  20 3532.6041    2.6966  2.7059 12.0042 -0.0018  0.0525   0.0453   0.1289    0.0884   0.0000   424.6779       18.4763       20.9830      -2.74476      -12.1760       4.88220       4.51162      -8.18499       2.80962     -0.861104       1.27970      -1.43538      0.612030     -0.104245      0.168365      0.137619    -0.0714619    0.00920541    0.00334908    0.00343352   0.000339015  -0.000133677   0.000243498   3.35624e-05  -6.33989e-06   9.91653e-07       0.00000       0.00000       0.00000       0.00000       0.00000       0.00000       0.00000       0.00000       0.00000       0.00000       6.41754       8.14240       8.10327       8.12883       7.26331       6.67464       5.36018       4.41645       3.16912       2.33748       1.56324       1.07050      0.632439      0.370052      0.200181      0.105986     0.0527736     0.0243938     0.0103974    0.00409923    0.00150980   0.000507286   0.000142774   3.72374e-05   6.91670e-06   1.10792e-06       0.00000       0.00000       0.00000       0.00000       0.00000       0.00000       0.00000       0.00000       0.00000       0.00000
  13  21 3673.1629    2.2011  4.1544 11.2191  0.0006  0.0637   0.0305   0.1715    0.0781   0.0000   437.8449       12.7933       20.6255      -2.95936      -14.7999       3.91142      -8.77362      -8.73699       2.08490      -3.80913       1.23093     -0.716988      0.402312      0.556157    -0.0620045     -0.155680     0.0443641    -0.0220167   -0.00434855   -0.00416607   -0.00153620   0.000188833  -0.000325789  -2.94447e-05   8.14244e-06   1.10014e-06       0.00000       0.00000       0.00000       0.00000       0.00000       0.00000       0.00000       0.00000       0.00000       0.00000       7.79203       9.98747       9.94731       9.89211       9.07306       7.93479       6.58182       5.37455       4.02566       2.82191       1.92515       1.21916      0.754580      0.432988      0.244718      0.125782     0.0632551     0.0285696     0.0124026    0.00475370    0.00178107   0.000581514   0.000177505   4.39923e-05   9.04583e-06   1.30990e-06       0.00000       0.00000       0.00000       0.00000       0.00000       0.00000       0.00000       0.00000       0.00000       0.00000
  13  22 3813.8443    1.8503  6.0232 10.8882 -0.0018  0.0808   0.0222   0.2217    0.0668   0.0000   429.8927       27.4157       24.2957       15.5417      -1.35377      -11.7764       2.67128      -1.19998       3.70261      -1.03386     -0.714225       1.36248       1.04759   -0.00866875      0.170691     -0.106624    -0.0868620   -0.00266747    -0.0395061    0.00201929   -0.00106064  -0.000303286  -0.000288169   2.27976e-05  -9.55574e-06   3.28122e-07       0.00000       0.00000       0.00000       0.00000       0.00000       0.00000       0.00000       0.00000       0.00000       0.00000       9.87050       12.2638       12.5909       12.6443       11.5754       10.1960       8.41544       6.64697       5.04983       3.62872       2.47414       1.59982      0.986360      0.587924      0.330181      0.166361     0.0859273     0.0367074     0.0172935    0.00637325    0.00244942   0.000792229   0.000232083   5.75984e-05   1.16040e-05   1.64298e-06       0.00000       0.00000       0.00000       0.00000       0.00000       0.00000       0.00000       0.00000       0.00000       0.00000
  13  23 3954.5418    1.5393  7.1175 10.7179 -0.0009  0.0934   0.0182   0.2634    0.0608   0.0000   412.1223       4.08681       29.4879       5.88842       3.19994       2.45661       1.84654       1.65457     -0.657602       2.04347      -4.84874     -0.901261     -0.981551     0.0701985     -0.396460      0.220671     -0.171933    -0.0137566     0.0215309    0.00448574    0.00154577   0.000538970   8.59615e-05  -7.62077e-05   7.69231e-06   1.99544e-06       0.00000       0.00000       0.00000       0.00000       0.00000       0.00000       0.00000       0.00000       0.00000       0.00000       11.2070       14.4238       14.8874       14.8150       13.7522       11.6391       9.83353       7.47399       5.85118       4.03875       2.84455       1.79530       1.13112      0.662372      0.376005      0.192783     0.0966889     0.0439256     0.0193831    0.00752022    0.00279880   0.000913606   0.000274142   6.63731e-05   1.45658e-05   1.92855e-06       0.00000       0.00000       0.00000       0.00000       0.00000       0.00000       0.00000       0.00000       0.00000       0.00000
  13  24 4095.3436    1.2750  9.3964 10.3514 -0.0019  0.1198   0.0143   0.3258    0.0606   0.0000   429.5662       58.5611       23.6967       2.07947      0.860094       22.8080      0.746975       8.50580      -2.74812    -0.0560569       3.81309      -2.67615      0.668196      0.530789      0.288669     -0.475151   0.000425060     0.0529814     0.0386451     0.0139479    0.00158207   0.000818511   0.000534980   5.26132e-05  -9.96912e-06  -7.30564e-07       0.00000       0.00000       0.00000       0.00000       0.00000       0.00000       0.00000       0.00000       0.00000       0.00000       14.2022       18.1615       18.7791       18.9431       17.1334       15.1540       12.2769       9.82076       7.29387       5.26988       3.63313       2.35299       1.46596      0.872626      0.479602      0.252538      0.128646     0.0561802     0.0259454    0.00998290    0.00365363    0.00121329   0.000358166   8.86458e-05   1.75644e-05   2.54523e-06       0.00000       0.00000       0.00000       0.00000       0.00000       0.00000       0.00000       0.00000       0.00000       0.00000
  13  25 4236.3900    1.1046 11.4291 10.1791 -0.0012  0.1449   0.0125   0.3962    0.0571   0.0000   452.6474       8.16611      -5.23724       14.1442      -17.1163     -0.708495       44.7907      -6.00610      -16.3295       3.76305       2.55013       2.84271     -0.492430      -1.15978      0.283807     -0.195427      0.217463     -0.197186    -0.0280459   -0.00841237   0.000488762   -0.00234271  -8.56995e-05   7.88316e-05   1.13258e-05  -2.59674e-07       0.00000       0.00000       0.00000       0.00000       0.00000       0.00000       0.00000       0.00000       0.00000       0.00000       16.7291       21.7948       22.3371       22.9515       20.5842       18.1743       14.9963       11.7400       9.04463       6.39213       4.39300       2.90243       1.76702       1.06481      0.585940      0.311500      0.152972     0.0716654     0.0306420     0.0123667    0.00449093    0.00153627   0.000437900   0.000108830   2.23252e-05   3.19360e-06       0.00000       0.00000       0.00000       0.00000       0.00000       0.00000       0.00000       0.00000       0.00000       0.00000
  13  26 4377.9676    0.9003 14.7903 10.1710  0.0002  0.1968   0.0099   0.5531    0.0446   0.0000   453.8910       42.2945      -1.46006       36.2311       11.1384      -7.95648       10.4541      -6.06636      -6.63916      -5.09071      -3.69086      -5.68143       3.61966      -1.00899      0.582139      0.564882     -0.163276    0.00582674    -0.0315613     0.0419440     0.0140950   0.000879375  -0.000586847  -0.000192157  -2.10717e-05  -8.62802e-06       0.00000       0.00000       0.00000       0.00000       0.00000       0.00000       0.00000       0.00000       0.00000       0.00000       22.7505       29.0547       31.0544       30.4821       28.2379       24.2032       20.4128       16.0009       12.0756       8.71944       6.02946       3.94429       2.43960       1.46952      0.829506      0.430597      0.218856      0.100542     0.0450979     0.0174551    0.00644345    0.00210804   0.000610524   0.000152229   3.03362e-05   4.03821e-06       0.00000       0.00000       0.00000       0.00000       0.00000       0.00000       0.00000       0.00000       0.00000       0.00000
  14   9 2016.9835    0.6298  0.4906 10.2377 -0.0105  0.0244   0.0225   0.0489    0.0770   0.0000   443.8159      -1.44807       16.4390      -4.67706      0.331937       1.78313      -2.13305       2.37515       1.37445     -0.425648     -0.238497     -0.262264      0.521468     0.0267275     0.0404620    0.00539973    -0.0126425    0.00316451    -0.0165318   -0.00350913    0.00311588    0.00117882   1.07704e-05   7.16858e-05   3.52164e-05   1.09150e-06  -7.55120e-07  -1.82063e-08       0.00000       0.00000       0.00000       0.00000       0.00000       0.00000       0.00000       0.00000       2.75447       3.50415       3.94712       3.65455       3.54138       3.08004       2.52117       1.96232       1.37225       1.10330      0.766352      0.538736      0.327813      0.217909      0.132650     0.0630993     0.0394446     0.0179715    0.00756774    0.00428078    0.00169758   0.000571026   0.000230731   6.79236e-05   1.92803e-05   4.93309e-06   8.33845e-07   1.09684e-07       0.00000       0.00000       0.00000       0.00000       0.00000       0.00000       0.00000       0.00000
  14  10 2162.5394    0.8454  0.6999 10.3701 -0.0051  0.0242   0.0257   0.0641    0.0963   0.0000   442.0374      -1.24946       13.5150       8.07558       3.00827      -2.40611       4.34734      0.371637      0.524149      0.167411      0.266073      0.152178      0.362388     -0.126485     0.0788666      0.154098    -0.0475476     0.0134603    0.00228128   -0.00479159   0.000152768  -0.000119866   0.000454054  -1.87774e-05   3.06752e-05   1.89379e-06  -9.90386e-08  -1.02844e-08       0.00000       0.00000       0.00000       0.00000       0.00000       0.00000       0.00000       0.00000       2.75725       3.20630       3.39918       3.54595       3.15757       2.97896       2.51544       1.87138       1.47323       1.16380      0.783050      0.536973      0.344474      0.228613      0.124736     0.0753745     0.0375076     0.0189472    0.00817721    0.00382420    0.00160520   0.000645241   0.000206087   6.72163e-05   1.62063e-05   4.12347e-06   7.73997e-07   1.13572e-07       0.00000       0.00000       0.00000       0.00000       0.00000       0.00000       0.00000       0.00000
  14  11 2305.6709    1.1758  0.8869 10.3094 -0.0050  0.0281   0.0317   0.0673    0.1612   0.0000   434.3493      -3.70511       12.6727    -0.0810492       2.33812      -6.54776       3.26846       3.34911       3.08158      -1.10046       1.04493     -0.585309     -0.610692     -0.227608    -0.0194112      0.177937    -0.0260954   -0.00224174   -0.00320659    0.00113752    0.00228650   0.000508010   8.26061e-05  -2.26411e-05   1.99828e-05  -3.09668e-06   6.38657e-07   3.64627e-08       0.00000       0.00000       0.00000       0.00000       0.00000       0.00000       0.00000       0.00000       3.02814       3.93641       4.01695       3.91531       3.81443       3.15675       2.93994       2.22005       1.82281       1.32454      0.904467      0.618402      0.393995      0.229952      0.144846     0.0792218     0.0401011     0.0211444    0.00937278    0.00448919    0.00165024   0.000692519   0.000244770   7.19153e-05   2.07651e-05   5.20406e-06   1.10929e-06   1.33584e-07       0.00000       0.00000       0.00000       0.00000       0.00000       0.00000       0.00000       0.00000
  14  12 2446.7494    1.5591  0.9336 11.0107 -0.0015  0.0285   0.0412   0.0692    0.1575   0.0000   442.0800       2.89115       17.5596       2.37558      -1.87631      -4.26681      -6.79972      0.289880       2.11000      0.244701     0.0671404      0.486219    -0.0977709     0.0991135     0.0745109    -0.0780267    0.00843869    0.00927224    -0.0114953   -0.00414413    0.00122671   0.000286569   0.000112222   7.37513e-06   1.51385e-05   1.79556e-06  -1.25515e-06   2.61290e-07       0.00000       0.00000       0.00000       0.00000       0.00000       0.00000       0.00000       0.00000       3.17542       4.23483       4.10123       4.36099       3.98562       3.47912       2.95344       2.27266       1.82748       1.24436      0.921456      0.605893      0.404959      0.236788      0.140901     0.0800275     0.0399540     0.0215558    0.00950753    0.00438639    0.00158459   0.000670726   0.000220012   7.15104e-05   2.09819e-05   4.68795e-06   1.08165e-06   1.54395e-07       0.00000       0.00000       0.00000       0.00000       0.00000       0.00000       0.00000       0.00000
  14  13 2587.3242    1.9614  0.9742 11.8547 -0.0052  0.0333   0.0515   0.0715    0.1458   0.0000   439.0793       4.74111       12.4912     -0.387813       8.59288      -2.14776       1.61296       1.48973      0.959278     -0.983449     -0.780461       1.39325    -0.0430938     0.0287332     -0.165756     0.0319058    -0.0110733    0.00913002   -0.00133921    0.00283219    0.00124370   4.84519e-06  -0.000304969  -0.000105384  -1.99791e-06  -1.25390e-06  -5.95766e-07   2.16878e-07       0.00000       0.00000       0.00000       0.00000       0.00000       0.00000       0.00000       0.00000       3.55761       4.68833       4.57627       4.53801       4.77001       3.77233       3.47561       2.50201       2.15361       1.56514       1.09232      0.765479      0.445329      0.323308      0.168256      0.108863     0.0515398     0.0247619     0.0131877    0.00454920    0.00228051   0.000830844   0.000261451   0.000100134   2.31001e-05   6.57168e-06   1.41639e-06   1.65133e-07       0.00000       0.00000       0.00000       0.00000       0.00000       0.00000       0.00000       0.00000
  14  15 2869.2817    3.1328  0.9036 12.5821 -0.0070  0.0271   0.0864   0.0716    0.1863   0.0000   437.9574       5.19709       4.11723      0.158897       3.60941       3.94659      -1.49081       1.89307      -1.83947     -0.860604      0.719572      0.395683      0.415852     0.0640820    -0.0135277     0.0196617     0.0504784     0.0120877   -0.00487870    0.00441549    0.00108642  -0.000696571  -0.000225619  -5.29419e-05  -1.27752e-07  -3.60357e-07  -1.29519e-06   2.05894e-07       0.00000       0.00000       0.00000       0.00000       0.00000       0.00000       0.00000       0.00000       3.25116       4.06703       4.22271       4.08255       3.84735       3.26643       2.83110       2.35048       1.89819       1.35831      0.932171      0.596665      0.378745      0.237383      0.130734     0.0789740     0.0414452     0.0201993    0.00957656    0.00386235    0.00170437   0.000643920   0.000211750   7.35120e-05   2.00485e-05   4.80633e-06   9.58425e-07   1.23042e-07       0.00000       0.00000       0.00000       0.00000       0.00000       0.00000       0.00000       0.00000
  14  16 3010.1928    4.0109  0.8511 12.7273 -0.0017  0.0294   0.1079   0.0632    0.2179   0.0000   438.3753       9.65886       14.0073     -0.866857      -3.05104      -4.29918      -5.54939      -1.02254      -1.36279      -3.69982    0.00266777     -0.182300      0.179586     -0.579658      0.209308   -0.00648144    -0.0391447     0.0106983   0.000936971  -0.000366706  -0.000605553   0.000460533   0.000153883   2.55305e-05  -3.06278e-07  -9.73276e-07   5.61543e-07  -1.41435e-07       0.00000       0.00000       0.00000       0.00000       0.00000       0.00000       0.00000       0.00000       3.65022       4.09591       3.97115       3.96324       4.35815       3.87675       2.98045       2.31949       1.90426       1.42047       1.05714      0.676464      0.437070      0.295472      0.175643     0.0949124     0.0489537     0.0218919    0.00974979    0.00420569    0.00174694   0.000599440   0.000219204   7.64565e-05   2.15414e-05   4.64788e-06   9.32367e-07   1.18080e-07       0.00000       0.00000       0.00000       0.00000       0.00000       0.00000       0.00000       0.00000
  14  17 3150.5853    3.8511  0.9155 13.4431  0.0029  0.0292   0.1067   0.0713    0.1375   0.0000   446.7362       24.5582       10.8034      -9.40926      -3.87155       3.05113      -5.81813     -0.646397      0.457410      -2.00100     -0.546322     -0.964857    -0.0138875     -0.418089    -0.0863888     0.0335727     0.0418681    -0.0270345    -0.0133387     0.0133913    0.00288488  -0.000375070   0.000203757   8.36137e-05   2.11437e-05   1.31453e-06  -3.00754e-06   1.60752e-07       0.00000       0.00000       0.00000       0.00000       0.00000       0.00000       0.00000       0.00000       3.25231       4.16810       4.38641       4.29902       3.99334       3.66689       3.01548       2.41188       1.79613       1.27367      0.962471      0.669271      0.423612      0.268654      0.145731     0.0813400     0.0430238     0.0207702     0.0107611    0.00438496    0.00196976   0.000686637   0.000250280   8.37768e-05   2.28768e-05   5.37221e-06   1.04171e-06   1.45123e-07       0.00000       0.00000       0.00000       0.00000       0.00000       0.00000       0.00000       0.00000
  14  18 3290.9832    3.4603  1.4245 12.8173 -0.0028  0.0357   0.0764   0.0923    0.1487   0.0000   438.7978       3.42073       10.4591       11.9275      -3.51967       2.41405      -1.14628      -3.75393      -1.32396      -3.89334      0.467328     -0.153014     -0.143352   -0.00962770     0.0440494      0.292326    0.00863107   -0.00200668    -0.0130960   -0.00519027    0.00268634  -0.000135367  -0.000180326  -5.17348e-05   1.75749e-05  -1.06637e-05   2.16723e-07  -5.69003e-08       0.00000       0.00000       0.00000       0.00000       0.00000       0.00000       0.00000       0.00000       4.22368       5.03248       5.45866       5.26833       5.10460       4.48028       3.72147       2.93369       2.24114       1.59564       1.15851      0.829273      0.540565      0.327155      0.182608      0.103046     0.0542018     0.0280640     0.0126929    0.00575679    0.00222554   0.000874975   0.000302583   9.81566e-05   2.65873e-05   6.23774e-06   1.18535e-06   1.48666e-07       0.00000       0.00000       0.00000       0.00000       0.00000       0.00000       0.00000       0.00000
  14  19 3431.5690    3.0276  1.9982 12.5878  0.0015  0.0438   0.0583   0.1114    0.0945   0.0000   439.7461       6.10757       12.3818      -2.48558       7.33026     -0.621370      -7.60872      -2.76197      0.843761      -3.67171     -0.420177      0.830545      0.946461   -0.00567896     0.0285896     -0.221208     0.0122163   -0.00404475    0.00636410    -0.0181268    0.00169768  -0.000818892   0.000224350  -1.96640e-06   3.87637e-05   3.46982e-06  -1.94854e-06  -3.25457e-08       0.00000       0.00000       0.00000       0.00000       0.00000       0.00000       0.00000       0.00000       4.84929       6.18650       6.46304       6.45603       5.98067       5.42757       4.34644       3.57249       2.67805       2.00755       1.45414      0.935461      0.633007      0.384035      0.225362      0.129759     0.0647411     0.0327892     0.0154622    0.00678147    0.00280236    0.00111359   0.000369798   0.000120676   3.55043e-05   8.05368e-06   1.53042e-06   2.21774e-07       0.00000       0.00000       0.00000       0.00000       0.00000       0.00000       0.00000       0.00000
  14  20 3572.3332    2.5254  3.0947 11.7092 -0.0007  0.0524   0.0379   0.1360    0.0842   0.0000   436.9477       16.1767       22.9263       3.14425      -4.92286       8.11728     -0.554170     -0.591825       8.66139      -3.84654      0.273948      0.422293     -0.524576     0.0214805     0.0947478     0.0916231     0.0160936    -0.0317324    -0.0110183   -0.00255987    0.00272064    0.00149267   6.02324e-05  -1.99341e-05   4.30356e-05   1.57389e-05  -7.68229e-08  -1.56731e-07       0.00000       0.00000       0.00000       0.00000       0.00000       0.00000       0.00000       0.00000       5.84053       7.49071       7.54507       7.86071       7.11486       6.52256       5.31595       4.36769       3.40282       2.44596       1.75552       1.20978      0.760158      0.477054      0.277250      0.156182     0.0799390     0.0414194     0.0188790    0.00870296    0.00334791    0.00132864   0.000458802   0.000152728   4.10185e-05   9.71900e-06   1.89787e-06   2.76935e-07       0.00000       0.00000       0.00000       0.00000       0.00000       0.00000       0.00000       0.00000
  14  21 3713.1985    2.1093  4.7936 11.0542  0.0003  0.0669   0.0259   0.1756    0.0741   0.0000   440.7186       11.1916     -0.551091       10.0779      -22.4164       7.71719      -2.71583      -17.8102      -5.84705       2.46434      -1.16071      -3.20536      0.158695     -0.399634      0.420766   -0.00572327      0.108128    0.00207774   -0.00226296   -0.00575359    0.00427121   0.000707486   0.000146529   0.000148021  -1.39174e-05  -4.98536e-06  -2.43663e-06   1.67911e-07       0.00000       0.00000       0.00000       0.00000       0.00000       0.00000       0.00000       0.00000       7.71706       9.57090       9.91300       10.2002       9.50255       8.23584       6.93030       5.61848       4.29498       3.20988       2.25265       1.48694      0.955647      0.594502      0.359243      0.199825      0.103275     0.0516777     0.0242374     0.0107635    0.00435499    0.00165848   0.000566829   0.000178167   5.08223e-05   1.23572e-05   2.42462e-06   3.27858e-07       0.00000       0.00000       0.00000       0.00000       0.00000       0.00000       0.00000       0.00000
  14  22 3854.3887    1.7659  6.1337 10.8212 -0.0018  0.0797   0.0203   0.2157    0.0642   0.0000   442.7646       12.1197      -11.8584       22.5170     -0.397908      -6.67544      -13.8230       11.3380       5.33815      -6.16628       3.12084     -0.740665      0.713746     -0.721367      0.508440      0.277500     0.0836458      0.124293    -0.0400308    0.00941851     0.0145474  -0.000610407  -0.000891577   6.03795e-05   1.56776e-05   1.57426e-05  -1.90686e-06  -8.24037e-07       0.00000       0.00000       0.00000       0.00000       0.00000       0.00000       0.00000       0.00000       9.01070       11.4253       12.0487       11.5106       10.9820       9.67294       8.35080       6.72812       5.27664       3.88166       2.75247       1.78933       1.15047      0.708248      0.422952      0.234718      0.121574     0.0606329     0.0286713     0.0127837    0.00529316    0.00203693   0.000709433   0.000225967   6.46343e-05   1.52596e-05   3.00873e-06   3.82467e-07       0.00000       0.00000       0.00000       0.00000       0.00000       0.00000       0.00000       0.00000
  14  24 4136.6742    1.2543 10.2835 10.2785 -0.0002  0.1234   0.0132   0.3365    0.0586   0.0000   434.1411       37.1149     -0.571663      -32.4713      -17.4167      -2.16643      -7.37746       6.20304     -0.388601    0.00342382      -3.29497      0.399055       2.33975       1.19305     -0.109336     -0.307054     -0.161759     -0.140491     0.0482979     0.0283365    -0.0100747    0.00474335    0.00206656   0.000504721  -3.37032e-05  -2.47886e-05   3.09622e-06   3.51275e-08       0.00000       0.00000       0.00000       0.00000       0.00000       0.00000       0.00000       0.00000       13.5055       17.4985       18.3447       18.6799       16.9428       15.4965       12.4711       10.4750       7.73176       5.78113       4.18975       2.80348       1.79378       1.12733      0.661301      0.364641      0.194607     0.0946449     0.0468093     0.0201959    0.00868904    0.00315945    0.00113240   0.000364991   0.000104191   2.46386e-05   4.53161e-06   6.56350e-07       0.00000       0.00000       0.00000       0.00000       0.00000       0.00000       0.00000       0.00000
  15  10 2195.7947    0.8904  0.6763 10.5355 -0.0124  0.0297   0.0274   0.0571    0.1015   0.0000   432.4044      -1.09301       7.78911      -1.81604      -10.5547      -3.73912       4.52199     -0.645338     -0.634795       1.53703     -0.963108     -0.196943     -0.726388      0.672581      0.261062   -0.00122258    0.00249058     0.0280904    -0.0235061    0.00774028   4.07293e-05   -0.00196850    0.00158792   8.36381e-06  -4.32863e-05   4.65065e-06   5.34734e-06   3.10754e-07   1.09946e-07  -3.08166e-08       0.00000       0.00000       0.00000       0.00000       0.00000       0.00000       3.90011       5.02467       5.36806       5.20277       4.97671       4.33737       3.52672       2.79342       1.97788       1.45109       1.02733      0.741213      0.530176      0.334793      0.177289      0.101992     0.0547808     0.0298548     0.0153648    0.00693696    0.00297977    0.00122400   0.000504410   0.000174794   5.46862e-05   1.86916e-05   5.15519e-06   1.21433e-06   2.06557e-07   2.71548e-08       0.00000       0.00000       0.00000       0.00000       0.00000       0.00000
  15  11 2339.4714    1.2281  0.8295 10.9177 -0.0048  0.0274   0.0320   0.0639    0.1121   0.0000   434.4564       1.51963       15.9226       1.86627      -1.49940     -0.233171       1.82959      -2.35145      0.465522     -0.340734    -0.0245157      0.334232      0.173001      0.286862   -0.00994350    -0.0107343   -0.00691084     0.0483933    -0.0217887     0.0117526    0.00542053   1.86803e-05  -0.000247211   0.000244932  -8.74854e-05   2.06575e-05  -1.18806e-06  -1.34157e-06  -7.95298e-08  -4.90529e-09       0.00000       0.00000       0.00000       0.00000       0.00000       0.00000       2.91529       3.74387       3.93524       3.97572       3.71930       3.46195       2.66841       2.30466       1.67975       1.33649      0.918388      0.671157      0.429409      0.287003      0.170020      0.109289     0.0539651     0.0322955     0.0148768    0.00731021    0.00333997    0.00136254   0.000514335   0.000212998   6.30693e-05   2.15291e-05   5.38733e-06   1.32875e-06   2.09747e-07   3.32141e-08       0.00000       0.00000       0.00000       0.00000       0.00000       0.00000
  15  12 2481.0439    1.5972  1.0475 11.2692 -0.0046  0.0328   0.0384   0.0750    0.1395   0.0000   437.7275       3.76870       18.5779       1.30077      -12.4977      -3.51552       1.92763     0.0750152      -2.03499      0.348231      0.496190      0.340271     -0.130673     0.0214460      0.134173     0.0866529     0.0229706     0.0352856    -0.0134095     0.0100016    0.00568517  -0.000687731   0.000161316   0.000137971  -4.73363e-05  -5.54950e-06  -1.01917e-06   7.04105e-07  -3.02234e-07  -8.88884e-09       0.00000       0.00000       0.00000       0.00000       0.00000       0.00000       3.05162       4.33680       4.32114       4.32092       4.41793       3.42887       3.32109       2.53712       2.05677       1.63896       1.10795      0.805218      0.528014      0.322979      0.228365      0.108481     0.0763069     0.0345409     0.0183799    0.00938976    0.00352651    0.00186488   0.000653720   0.000227597   9.47431e-05   2.29258e-05   7.24633e-06   1.85779e-06   3.60999e-07   4.14131e-08       0.00000       0.00000       0.00000       0.00000       0.00000       0.00000
  15  13 2622.4391    2.2440  0.8608 11.6666 -0.0064  0.0245   0.0587   0.0646    0.1513   0.0000   441.6611       1.68025       15.0070       2.70221      -1.92884       2.51469      -2.71518      -1.51179       1.47667      -2.42402       1.09313      0.442725       1.13026     -0.479288      0.329056     0.0802779     0.0107560    -0.0386411     0.0145499    0.00885970   0.000125329   0.000668283   -0.00119433  -0.000113273  -3.82214e-05   2.20801e-05  -4.55102e-06   1.23039e-06   2.20402e-08  -2.34897e-09       0.00000       0.00000       0.00000       0.00000       0.00000       0.00000       2.68205       3.39080       3.40046       3.52030       3.20371       2.89346       2.60420       2.10505       1.64967       1.26813      0.928859      0.639394      0.418125      0.265812      0.163516     0.0964782     0.0509982     0.0271171     0.0133823    0.00664240    0.00302389    0.00126701   0.000499554   0.000182231   5.89125e-05   1.82568e-05   4.73075e-06   1.13874e-06   2.21479e-07   2.98341e-08       0.00000       0.00000       0.00000       0.00000       0.00000       0.00000
  15  14 2764.1554    2.7926  0.8945 12.2116 -0.0037  0.0270   0.0726   0.0638    0.1538   0.0000   434.3451       6.38491       20.4695       3.48293      -1.74908     -0.951374       2.95341       1.33873      -1.74492     -0.508802      -1.68084      0.701968      0.521053      0.305495      0.190364     0.0756602     0.0482073    -0.0144704    -0.0152238    0.00718715   -0.00381730   0.000485889  -0.000337611   7.65301e-06   3.13947e-05  -3.32870e-05   5.28443e-06   9.25057e-08   1.48177e-07  -1.01665e-08       0.00000       0.00000       0.00000       0.00000       0.00000       0.00000       3.01665       3.67360       3.99780       3.90824       3.63843       3.41510       2.71498       2.35776       1.84500       1.37621      0.967794      0.709956      0.450977      0.293714      0.180633      0.100555     0.0552339     0.0331569     0.0153431    0.00691270    0.00355178    0.00136329   0.000503044   0.000202716   6.98841e-05   2.15099e-05   5.38761e-06   1.26973e-06   2.04387e-07   3.02294e-08       0.00000       0.00000       0.00000       0.00000       0.00000       0.00000
  15  15 2905.8142    3.3471  0.8821 12.7190 -0.0131  0.0282   0.0940   0.0655    0.1765   0.0000   439.3228       4.03073       16.1170      0.278685      -4.36961     -0.128721       4.53587      -1.29736     -0.137968       1.58994      0.546195      0.606222      0.382572     -0.375505     -0.201364     -0.145010    -0.0504566     0.0425726    -0.0168050    -0.0157562   -0.00519592   0.000552569   7.13788e-05  -2.42683e-07   3.00290e-05   5.32690e-06  -7.15388e-06  -5.62928e-07  -4.06919e-07   1.40993e-08       0.00000       0.00000       0.00000       0.00000       0.00000       0.00000       2.82339       3.79987       3.88590       4.09956       3.45283       3.38457       2.81321       2.25800       1.84929       1.28540      0.994814      0.668353      0.465826      0.275338      0.183841     0.0953137     0.0583070     0.0298449     0.0156090    0.00742676    0.00345681    0.00143193   0.000571995   0.000207684   7.85157e-05   2.18710e-05   6.20553e-06   1.20094e-06   2.56572e-07   3.84346e-08       0.00000       0.00000       0.00000       0.00000       0.00000       0.00000
  15  16 3047.1478    3.9598  0.9361 12.9708  0.0002  0.0300   0.1020   0.0663    0.1770   0.0000   432.9839       8.67169       16.6084      0.475408      -2.29061      -5.15853       2.35284      -1.44813       1.15651      -2.96722       2.09017     -0.921388      0.142249     -0.217236      0.316944    -0.0109211    -0.0589657    -0.0289714  -0.000687774   -0.00800031   -0.00502957  -0.000518526   0.000506341  -0.000317219  -5.13459e-05   2.23682e-05  -6.38374e-06   3.68495e-07  -9.66840e-08  -4.16285e-08       0.00000       0.00000       0.00000       0.00000       0.00000       0.00000       3.58918       4.14782       4.10422       4.41237       3.97101       3.99110       3.46409       2.51779       1.81656       1.37160       1.07802      0.816900      0.591471      0.382348      0.216087      0.118344     0.0629800     0.0335482     0.0162013    0.00771736    0.00337751    0.00151937   0.000602477   0.000220957   6.82165e-05   2.00296e-05   4.89188e-06   1.06602e-06   2.17731e-07   3.33740e-08       0.00000       0.00000       0.00000       0.00000       0.00000       0.00000
  15  17 3188.0759    3.7838  1.1895 12.9536 -0.0089  0.0348   0.0931   0.0854    0.1983   0.0000   436.8541       15.6279       12.1797      -4.80844       1.99923      -1.19306      -6.14510      -1.96955      0.444896      -1.20794      0.714043      -2.55081     0.0539421     -0.712050      0.253948    -0.0577106     0.0670675     0.0147627    0.00657859    0.00468722    0.00619934   -0.00107585  -0.000183507  -0.000571923   1.57341e-06   4.18822e-06  -4.35747e-06  -2.04658e-06  -1.92753e-07   2.86954e-08       0.00000       0.00000       0.00000       0.00000       0.00000       0.00000       3.86080       4.17481       4.88550       5.47189       4.55865       3.68764       3.78338       2.98899       2.24473       1.54072       1.28661      0.935174      0.533538      0.347739      0.233610      0.144716     0.0723271     0.0362129     0.0207792     0.0106611    0.00542465    0.00212453   0.000796908   0.000270305   8.55503e-05   2.52460e-05   5.93439e-06   1.35135e-06   2.93841e-07   3.61551e-08       0.00000       0.00000       0.00000       0.00000       0.00000       0.00000
  15  18 3328.9554    3.3548  1.5452 12.8774 -0.0001  0.0404   0.0717   0.0946    0.1342   0.0000   443.4158       16.5411       4.51382      -2.44871       3.06889      -3.94184      -6.34388      -4.17969      -4.66565      -1.19054      0.432390     -0.941893     -0.388743      0.327036     -0.439020     -0.124309    -0.0189375     0.0424224    -0.0151324    -0.0131769    0.00734357   -0.00212642   0.000686250   0.000161305   7.10371e-05  -3.83018e-07   1.22337e-05  -2.14334e-06  -2.06053e-07  -7.15522e-08       0.00000       0.00000       0.00000       0.00000       0.00000       0.00000       4.37085       5.71460       5.79083       5.49617       5.08185       4.91578       4.32247       3.51482       2.87425       2.01543       1.57030       1.05762      0.721718      0.428731      0.286286      0.140910     0.0834105     0.0454907     0.0206185     0.0104983    0.00468736    0.00221106   0.000753022   0.000300752   0.000109783   3.06497e-05   9.08039e-06   1.80543e-06   3.81816e-07   5.00236e-08       0.00000       0.00000       0.00000       0.00000       0.00000       0.00000
  15  19 3470.0720    2.9256  2.4152 12.3264 -0.0051  0.0458   0.0499   0.1193    0.0938   0.0000   434.1614       19.8559       10.0464       15.7297      -15.0854       1.58514      -2.03299      -12.4504       3.42589     -0.505185      0.813450       1.03545     -0.600392      0.239006     -0.303184      0.256259      0.144303    -0.0236600    -0.0187715    0.00736131     0.0138291   -0.00125648   -0.00120487  -0.000341271   5.52211e-05  -5.77788e-05   2.68350e-06   2.32723e-06  -1.51278e-07   7.90388e-08       0.00000       0.00000       0.00000       0.00000       0.00000       0.00000       5.01622       6.26498       6.60796       6.77433       6.13175       5.54601       4.82084       3.88905       3.06597       2.36914       1.68056       1.14646      0.760531      0.489041      0.297702      0.179114     0.0986265     0.0534370     0.0257375     0.0131896    0.00538912    0.00254669   0.000947519   0.000366362   0.000115329   3.49944e-05   9.09798e-06   2.15287e-06   4.05084e-07   5.37464e-08       0.00000       0.00000       0.00000       0.00000       0.00000       0.00000
  15  20 3611.4030    2.4148  3.5611 11.5723  0.0023  0.0569   0.0338   0.1460    0.0811   0.0000   444.3918       17.0136       25.3461       3.48470       1.05278      -5.00248      -7.27625      -5.94659       8.73990    -0.0656174       2.65469      0.925811     -0.505055     -0.416217      0.150108      0.179812   -0.00974577     0.0413808    0.00303630    -0.0263666   -0.00317244    0.00232387   0.000764825  -0.000300288  -8.22672e-05   3.74775e-05  -4.33267e-06   3.97038e-06  -7.94777e-07  -1.63475e-07       0.00000       0.00000       0.00000       0.00000       0.00000       0.00000       6.04642       7.68013       7.84549       7.88702       7.20884       6.84203       5.93513       4.82309       3.93899       2.90481       2.14957       1.45146       1.00282      0.611073      0.375945      0.224146      0.119532     0.0638915     0.0314958     0.0160860    0.00659191    0.00300407    0.00114539   0.000453484   0.000143995   4.45109e-05   1.22310e-05   2.65742e-06   5.33104e-07   7.10357e-08       0.00000       0.00000       0.00000       0.00000       0.00000       0.00000
  15  21 3752.7423    2.0552  4.9622 11.1961 -0.0050  0.0680   0.0251   0.1794    0.0678   0.0000   448.9127       8.62818       14.4190       20.6069      -4.29216      -11.5590       3.03096      -4.50267      -11.7766       1.00923       6.19262     -0.303184     -0.680961      0.635551       1.32002     -0.339765     -0.105833     -0.118713     0.0330970     0.0197232    0.00947467   0.000259086   -0.00135837  -0.000397969  -0.000153310  -1.04304e-05   7.06005e-06   2.82400e-06  -7.86120e-09  -8.82069e-08       0.00000       0.00000       0.00000       0.00000       0.00000       0.00000       7.53442       9.30324       9.87450       9.94076       9.44636       8.47294       7.11775       5.71795       4.53722       3.43281       2.51525       1.73675       1.14909      0.737510      0.470921      0.271084      0.153002     0.0791845     0.0399889     0.0186636    0.00867303    0.00357975    0.00143472   0.000514135   0.000179750   5.28417e-05   1.42982e-05   3.22846e-06   6.01442e-07   7.69341e-08       0.00000       0.00000       0.00000       0.00000       0.00000       0.00000
  15  22 3894.1939    1.6813  7.0324 10.7600 -0.0014  0.0861   0.0182   0.2372    0.0600   0.0000   437.3626       10.7231       31.2904      -1.73853      -1.74730      -1.14661      -13.4804      -18.6953       3.76308       2.70201     -0.962136     0.0915118      -2.06207      0.375037     -0.319899      0.112366    -0.0210131     0.0185699     0.0328800    -0.0252648   -0.00451481    0.00261232  -2.21150e-05   -0.00119945  -0.000430103  -5.81024e-05   7.69014e-06   4.83126e-06  -1.77074e-06   1.16819e-07       0.00000       0.00000       0.00000       0.00000       0.00000       0.00000       9.04615       11.4336       12.1150       12.2572       11.6801       10.1926       8.83244       7.29760       5.68810       4.41967       3.11702       2.17385       1.45730      0.929951      0.569735      0.335847      0.188375      0.100629     0.0516155     0.0236173     0.0112192    0.00450489    0.00186673   0.000670578   0.000225939   6.80150e-05   1.86252e-05   4.48354e-06   8.18458e-07   1.03314e-07       0.00000       0.00000       0.00000       0.00000       0.00000       0.00000
  15  23 4035.9743    1.3969  8.1325 10.5679 -0.0066  0.1021   0.0150   0.2713    0.0557   0.0000   424.5167       1.41216      -8.93275       28.7967       12.0923      -26.3335       2.73240      -7.56894       2.65459      -6.03339       8.58733       1.21805      0.350073       1.31280      0.982406      0.386318      0.181992     0.0294207   -0.00687471    -0.0889362    -0.0110893   0.000379500   -0.00454251  -0.000633058  -0.000171134   8.28840e-05   1.59710e-05  -5.62701e-06   8.15853e-07   1.77978e-07       0.00000       0.00000       0.00000       0.00000       0.00000       0.00000       10.1093       13.3333       14.0872       14.0507       13.4699       11.9893       10.4125       8.39901       6.63972       5.22863       3.60435       2.60788       1.72399       1.10282      0.682855      0.408145      0.227208      0.119449     0.0624836     0.0291804     0.0135988    0.00547294    0.00230641   0.000843513   0.000286474   8.51071e-05   2.29592e-05   5.67749e-06   1.03185e-06   1.30821e-07       0.00000       0.00000       0.00000       0.00000       0.00000       0.00000
  15  24 4177.5221    1.1978 10.5517 10.3900 -0.0011  0.1238   0.0124   0.3472    0.0493   0.0000   448.4856      -17.5342     -0.947484       20.3102       7.44554      -5.29637      0.363553      -1.86470     -0.956585       11.4696      -4.07446     -0.969060      -2.77616     -0.847939       2.66189     -0.760033     -0.288652     0.0822756    -0.0739866    -0.0628775    0.00820940    0.00977390   0.000531229   0.000507564   8.10938e-05   5.98231e-05  -1.42586e-05   4.32366e-07  -1.33829e-06  -1.50753e-07       0.00000       0.00000       0.00000       0.00000       0.00000       0.00000       12.5809       16.3127       17.2320       17.0780       16.7316       14.5782       12.7909       10.2182       8.20855       6.13940       4.47809       3.17212       2.15039       1.39277      0.849812      0.497253      0.281057      0.153339     0.0769036     0.0371912     0.0166345    0.00719232    0.00279502    0.00103954   0.000347518   0.000105883   2.83606e-05   6.63229e-06   1.25463e-06   1.50985e-07       0.00000       0.00000       0.00000       0.00000       0.00000       0.00000
  15  25 4319.2942    0.9738 13.4996 10.3466 -0.0047  0.1697   0.0105   0.4735    0.0438   0.0000   446.7474       13.0852      -8.27161       7.69968      -4.88976       3.45196       56.4032       10.8675       1.55848      -2.73823       5.92769      -4.10497       1.81848     -0.208288      -1.16900       1.81502      0.380284     -0.566299    -0.0879001     0.0727813     0.0211388   -0.00843670   0.000916886  -0.000217971  -0.000690011  -2.35700e-05   4.01191e-05   1.36312e-05   5.19119e-07  -1.39517e-08       0.00000       0.00000       0.00000       0.00000       0.00000       0.00000       17.1673       22.2041       23.7719       23.8004       22.6026       20.1731       17.3232       14.2535       11.2104       8.70066       6.10193       4.41925       2.93972       1.87787       1.17943      0.683938      0.392563      0.207784      0.107216     0.0512936     0.0232813    0.00987077    0.00394104    0.00144582   0.000500954   0.000146319   3.93258e-05   9.29626e-06   1.65355e-06   2.12895e-07       0.00000       0.00000       0.00000       0.00000       0.00000       0.00000
  15  27 4604.2051    0.6480 16.5436 10.1385 -0.0035  0.2509   0.0078   0.6570    0.0351   0.0000   425.7189       23.9708       67.4249      -22.9769       99.9731       25.3851       4.96253      -31.6365       11.7140      -7.11353       4.87973      -12.0234       9.50416       4.47122       1.05099      -1.24017     -0.347669     0.0451898     -0.228333     0.0441261     0.0735864    0.00996578   -0.00694404   -0.00261593   0.000912018   0.000163929  -0.000102370   2.01210e-06  -1.99470e-06   4.72493e-08       0.00000       0.00000       0.00000       0.00000       0.00000       0.00000       25.3967       33.3244       34.5945       35.4277       33.4199       30.2907       25.4603       21.3780       16.9324       12.8248       9.29329       6.62372       4.48971       2.90748       1.77024       1.05626      0.592190      0.325231      0.163291     0.0799888     0.0352627     0.0152535    0.00591917    0.00222820   0.000736856   0.000227380   5.99639e-05   1.36855e-05   2.47707e-06   3.27433e-07       0.00000       0.00000       0.00000       0.00000       0.00000       0.00000
  16  10 2228.3612    0.9401  0.7953 10.6420 -0.0154  0.0267   0.0274   0.0645    0.1085   0.0000   436.8218      0.844803       5.42652       3.95534      -2.14882      0.482611       2.94757      0.700645     -0.319843       1.16940       1.91716    -0.0123118     -0.872109     -0.545975      0.126788   -0.00429274     0.0642251    -0.0260054    0.00921027     0.0143411   -0.00542129    0.00233405    0.00206647  -0.000268130  -4.72521e-05   0.000161498   8.95663e-07  -1.74579e-06   8.09338e-07  -1.36225e-07   3.97932e-09   4.95831e-09       0.00000       0.00000       0.00000       0.00000       2.52485       3.48346       3.59219       3.65402       3.37868       3.10684       2.77043       2.21362       1.80585       1.37233       1.04563      0.752559      0.512104      0.335471      0.214983      0.122836     0.0791662     0.0378793     0.0231395     0.0107698    0.00563029    0.00255169    0.00111001   0.000445638   0.000185148   5.91130e-05   2.27099e-05   5.73966e-06   1.55571e-06   3.61726e-07   6.61109e-08   8.70332e-09       0.00000       0.00000       0.00000       0.00000
  16  11 2372.6074    1.3534  0.8693 10.9491 -0.0029  0.0281   0.0364   0.0615    0.1159   0.0000   439.9640      0.756697       19.7467       3.96991       2.17266      -2.71125      -1.66770      -3.69288       1.02800      -1.33638     -0.126635     -0.582541      0.464723     0.0486611      0.387690      0.248484    0.00571668    -0.0254564     0.0267246   0.000712711   -0.00589156   -0.00141688    0.00162145  -0.000964453  -0.000241473  -5.09239e-05  -3.92512e-05   4.45980e-06   1.39466e-06  -4.47058e-07  -2.94099e-11  -2.85156e-09       0.00000       0.00000       0.00000       0.00000       3.01994       3.72571       3.95477       3.46284       3.36872       3.12460       2.82947       2.59573       2.16923       1.73830       1.27318      0.842175      0.542573      0.357458      0.213594      0.137538     0.0787341     0.0434913     0.0231246     0.0113658    0.00578714    0.00230913    0.00114025   0.000441503   0.000182887   5.99010e-05   1.91358e-05   6.17760e-06   1.53810e-06   3.43859e-07   5.72948e-08   6.66266e-09       0.00000       0.00000       0.00000       0.00000
  16  12 2514.8034    1.7841  0.9519 11.2578 -0.0042  0.0270   0.0420   0.0647    0.1427   0.0000   441.5701      0.837443       10.0158       1.17340      -2.64444      0.777855      0.339950      -4.85027       1.48020     -0.607561      -1.86751      0.484592     -0.486537     -0.321088      0.100712     0.0247501    -0.0342463     0.0253005     0.0102431    0.00785822   -0.00441400    0.00145032   0.000495872   0.000559006   8.79336e-05  -3.69748e-05   9.27689e-06  -3.23268e-06  -1.62490e-06  -2.21462e-07  -3.39221e-08   4.51972e-09       0.00000       0.00000       0.00000       0.00000       2.73159       3.34494       3.51095       3.41950       3.23709       3.05629       2.73924       2.38567       1.83463       1.37911       1.09719      0.781220      0.525496      0.360316      0.220926      0.135461     0.0736251     0.0427430     0.0226287     0.0109317    0.00552041    0.00257948    0.00117822   0.000452555   0.000174056   5.97864e-05   1.90583e-05   6.07899e-06   1.48287e-06   3.27914e-07   5.89298e-08   7.55062e-09       0.00000       0.00000       0.00000       0.00000
  16  13 2656.9716    2.3269  0.7716 12.1997 -0.0034  0.0277   0.0629   0.0573    0.1145   0.0000   443.4880       3.43109       12.2410       3.96646      -1.31378       6.75947      -1.43455       1.87202       2.06220      -1.07217     0.0471649      -1.20434      0.109390     -0.208076      0.197760     0.0653514    -0.0128294     0.0166677    0.00917116    0.00268463    0.00155265    0.00255353   -0.00121096   0.000751143   0.000160836  -6.24477e-06   4.45886e-06  -1.86006e-06  -9.99150e-07   2.05831e-07   2.20502e-08   7.64988e-09       0.00000       0.00000       0.00000       0.00000       3.01926       3.69467       3.92829       4.17826       4.02650       3.39417       2.92749       2.43432       1.91739       1.31328       1.08841      0.737724      0.555477      0.323948      0.227140      0.135351     0.0804358     0.0436893     0.0215862     0.0125272    0.00594684    0.00276154    0.00113179   0.000462300   0.000149814   5.86806e-05   1.78073e-05   5.07665e-06   1.56128e-06   2.89348e-07   6.15637e-08   7.19997e-09       0.00000       0.00000       0.00000       0.00000
  16  14 2799.5267    2.8510  0.8837 12.2914 -0.0039  0.0261   0.0708   0.0619    0.1421   0.0000   434.6422      -1.99004       9.36081      0.233441      0.261388      0.747425     -0.564806      -2.23968      -3.74587      -1.63039       1.00986      0.147669      0.265940     -0.689285    -0.0349520     0.0103530     0.0835712    -0.0362224     0.0225703    0.00532591    0.00245315    0.00387836   6.08146e-05  -0.000425238  -2.60195e-05   8.16477e-05  -2.22023e-05  -6.23644e-06   1.02118e-06   1.79080e-07   1.36044e-08  -2.97315e-09       0.00000       0.00000       0.00000       0.00000       2.71578       3.30348       3.49161       3.44326       3.38661       3.24302       2.69953       2.19105       1.76555       1.25373      0.944330      0.739365      0.513602      0.361048      0.218399      0.128631     0.0739770     0.0406799     0.0220054     0.0109660    0.00533648    0.00235058    0.00104411   0.000407348   0.000158024   5.59837e-05   1.93620e-05   5.72655e-06   1.37002e-06   3.03658e-07   5.38285e-08   6.95588e-09       0.00000       0.00000       0.00000       0.00000
  16  15 2941.8622    3.5627  0.8929 12.8613 -0.0037  0.0267   0.0907   0.0633    0.1439   0.0000   437.2562       11.3547       7.42048      0.974522      -6.61966      -4.00329     -0.848759     -0.147108      0.347110     -0.788179      -2.39163     -0.939605     -0.250082     -0.102911     0.0234527    -0.0698742     0.0857145    -0.0315578     0.0385741     0.0163732    0.00770427  -0.000281848   0.000387678  -4.78932e-05  -0.000263908   4.74721e-05  -1.66455e-05   2.89595e-07   2.01450e-07  -1.59239e-07   4.82972e-08   1.30025e-08       0.00000       0.00000       0.00000       0.00000       2.66796       3.14571       3.34460       3.70981       3.28553       3.16771       2.62514       2.17960       1.76780       1.31716       1.06373      0.730006      0.493420      0.326023      0.212708      0.133715     0.0827739     0.0429394     0.0228968     0.0119172    0.00592361    0.00264111    0.00115864   0.000473167   0.000175701   5.90245e-05   1.98889e-05   5.70751e-06   1.43266e-06   2.89291e-07   5.66901e-08   8.02296e-09       0.00000       0.00000       0.00000       0.00000
  16  18 3366.4228    3.3338  1.9018 12.1609 -0.0041  0.0399   0.0601   0.0947    0.1702   0.0000   444.5729       10.6111       23.0346       3.56719      -2.74236      -2.77688      0.237658      -6.98105       3.95672      -1.87114      0.461345      -1.18924       1.05725     0.0267292      0.174063     -0.243487   -0.00348423     0.0349295     0.0179633     0.0186432    0.00205130    0.00137041    0.00163514   0.000654216  -5.82133e-05   0.000118166   1.48125e-05  -6.55082e-06   1.39732e-07   7.41407e-07   1.17205e-07  -1.96533e-08       0.00000       0.00000       0.00000       0.00000       3.78757       5.18391       5.14483       5.38636       4.97119       4.63444       3.96871       3.29400       2.65549       2.06743       1.48270       1.09656      0.756787      0.488812      0.321692      0.186939      0.112870     0.0611458     0.0342815     0.0164646    0.00860537    0.00357565    0.00172673   0.000634531   0.000265961   9.05375e-05   3.12778e-05   8.38531e-06   2.29724e-06   5.23406e-07   9.56129e-08   1.32241e-08       0.00000       0.00000       0.00000       0.00000
  16  19 3507.9894    2.7381  2.7151 12.0695 -0.0015  0.0475   0.0437   0.1243    0.0929   0.0000   438.1339       16.6211       12.9081       3.60778      -9.92482      0.100335      0.363028      -4.46636       3.42149     -0.658391       1.08671     -0.301325      0.997747      0.512535     -0.284828     -0.585134    -0.0111219    -0.0550480     0.0161475    -0.0298349   -0.00408947     0.0128076   -0.00201301   0.000500570  -0.000506836  -0.000218774  -1.78436e-05   1.58571e-05  -8.27656e-07  -1.36978e-06   7.32675e-08  -1.09120e-08       0.00000       0.00000       0.00000       0.00000       4.83977       6.18127       6.56278       6.41609       6.14430       5.64546       5.05571       4.04029       3.31473       2.55061       1.88131       1.32201      0.955277      0.602924      0.389826      0.231528      0.135426     0.0746553     0.0395913     0.0204040    0.00979689    0.00443883    0.00193328   0.000803059   0.000313514   0.000113273   3.59106e-05   1.01590e-05   2.79872e-06   6.07065e-07   1.14382e-07   1.34384e-08       0.00000       0.00000       0.00000       0.00000
  16  20 3649.7134    2.3651  3.9945 11.2509 -0.0038  0.0576   0.0302   0.1469    0.0891   0.0000   450.1721      0.117984       13.1150       9.90504      -4.34599      -6.78583     -0.294473     -0.749230       5.45264      0.195121      0.622822      0.568020      -1.34107      0.730245      0.646524     -0.331879    -0.0263732     0.0913212    -0.0801504     0.0217620    -0.0143188    0.00271164   0.000852949  -0.000331565   0.000303422   3.49618e-05   5.26830e-06   1.60391e-05  -7.95591e-06  -1.35587e-06   9.99506e-08  -1.60355e-08       0.00000       0.00000       0.00000       0.00000       5.90086       7.55351       7.87497       8.06755       7.47062       6.88756       5.94540       4.98420       4.08801       3.15436       2.29417       1.64276       1.12214      0.726156      0.467620      0.283815      0.161723     0.0936287     0.0502048     0.0249719     0.0120070    0.00568017    0.00239596   0.000969201   0.000373108   0.000136619   4.32430e-05   1.25273e-05   3.28077e-06   7.45161e-07   1.35620e-07   1.74691e-08       0.00000       0.00000       0.00000       0.00000
  16  21 3791.6397    1.9439  5.5475 10.8288 -0.0018  0.0707   0.0215   0.1844    0.0696   0.0000   430.2667       5.64824       16.8425       3.67599       1.34153      -6.19069      -7.61016       1.81086       2.64635      -4.51031     -0.157297      0.297821      0.706316      0.125003     -0.598909     -0.436043     -0.222059    -0.0673332    -0.0515266    -0.0170649   -0.00153937    0.00183431    0.00538918    0.00210097   2.43544e-05  -0.000127883   7.70517e-05  -2.39832e-06  -2.73207e-06   1.64839e-07   1.86132e-07   5.89368e-09       0.00000       0.00000       0.00000       0.00000       6.92043       9.15212       9.39894       9.71600       9.13422       8.27995       7.25795       6.00662       4.82053       3.73447       2.77026       1.96347       1.35205      0.895099      0.577202      0.340054      0.203054      0.113702     0.0617704     0.0307602     0.0149936    0.00685334    0.00305168    0.00122893   0.000469824   0.000163122   5.42290e-05   1.55070e-05   4.17353e-06   9.45464e-07   1.76004e-07   2.24694e-08       0.00000       0.00000       0.00000       0.00000
  16  22 3933.5856    1.6050  6.9905 10.5960 -0.0020  0.0857   0.0168   0.2226    0.0610   0.0000   439.0280       24.0924       32.3610      -4.15600       11.3621      -8.33263       3.60127      -7.62457      -4.52903      0.122986      -9.28696      -1.11184       1.56786      0.352564      -1.32346     -0.443320    0.00938527     0.0849627     -0.137743     0.0395329    0.00695040    0.00235671    0.00112699  -0.000385760  -0.000325549   0.000197335   1.66474e-05  -2.23769e-05   2.09350e-06   2.12124e-06   1.67498e-07  -4.13402e-08       0.00000       0.00000       0.00000       0.00000       8.55919       11.1989       11.7831       12.0233       11.4285       10.2548       8.96159       7.24977       5.91527       4.57499       3.34780       2.39296       1.65236       1.10066      0.693794      0.420244      0.252029      0.137596     0.0756390     0.0380234     0.0184094    0.00838336    0.00360486    0.00150103   0.000584037   0.000201627   6.72211e-05   1.92831e-05   5.03808e-06   1.16242e-06   2.13239e-07   2.61316e-08       0.00000       0.00000       0.00000       0.00000
  16  23 4075.7149    1.3239  9.2481 10.5116 -0.0037  0.1074   0.0135   0.2949    0.0492   0.0000   448.8021       8.00482      -10.6215      -22.0181      -7.88278      -1.15521       13.9864      -13.1370       1.03905      -5.45669     -0.939810       1.41585      -2.17372     -0.751572       1.09472     -0.246601     -0.270402    -0.0637910      0.258572    -0.0515383     0.0126904    0.00533040    0.00310203   0.000902116  -7.00872e-05   0.000367865  -9.55162e-05   8.80409e-06  -2.04097e-06  -2.99611e-07   1.24899e-08   1.80978e-08       0.00000       0.00000       0.00000       0.00000       10.4265       13.4399       14.2172       14.3770       13.7343       12.5099       10.9878       9.14345       7.29325       5.70480       4.27800       3.04256       2.08647       1.39602      0.889518      0.544786      0.314496      0.180090     0.0950848     0.0479319     0.0235096     0.0106365    0.00484125    0.00192478   0.000743658   0.000263603   8.45946e-05   2.53730e-05   6.59915e-06   1.48834e-06   2.66074e-07   3.28021e-08       0.00000       0.00000       0.00000       0.00000
  16  24 4218.0366    1.1293 10.9405 10.3217 -0.0027  0.1272   0.0115   0.3567    0.0473   0.0000   444.4201       3.76449      -11.1805      -18.9498       16.1971       21.3797      -6.10864      -13.6600       17.3831      -13.8212     -0.333124       1.30655     0.0744856      -2.87563      -1.04370      0.878600      0.537730     0.0370599     -0.371891    0.00320965     0.0308597     0.0229570   -0.00708512   0.000248526   0.000321418   0.000419984  -2.05477e-05   2.63140e-05  -7.04809e-06  -5.13268e-06   4.19498e-07   7.63156e-09       0.00000       0.00000       0.00000       0.00000       12.2517       15.8847       16.5145       16.6862       15.9574       14.6828       12.9356       10.8574       8.83329       6.82083       5.05944       3.68450       2.54123       1.68327       1.07438      0.654574      0.377325      0.217574      0.113214     0.0593506     0.0284497     0.0130971    0.00572960    0.00234259   0.000880075   0.000324846   0.000103316   3.07329e-05   7.93062e-06   1.78453e-06   3.18588e-07   3.94923e-08       0.00000       0.00000       0.00000       0.00000
  16  25 4359.9253    0.8958 13.6758 10.3608 -0.0025  0.1735   0.0098   0.4840    0.0387   0.0000   448.2569       86.6647       41.0264      -8.75687      -2.06775      -25.9638       1.15950      -9.26453      -3.39663      -10.6682       2.66228       2.89574      -6.75215     -0.304650      -1.93085       1.07891      0.905259     0.0852051     -0.252266    -0.0560055     0.0544469     0.0142832   -0.00313022   -0.00486338   8.71063e-06   0.000631123  -6.39485e-05  -1.49064e-05  -1.26649e-05   3.16303e-06  -1.10542e-07   1.46852e-08       0.00000       0.00000       0.00000       0.00000       16.7445       21.7377       23.4203       23.2629       22.2449       20.2028       17.7525       14.8945       12.0838       9.27285       7.03243       4.92942       3.48808       2.26861       1.45765      0.895983      0.523400      0.295811      0.158193     0.0806223     0.0405169     0.0177193    0.00822538    0.00320456    0.00127215   0.000447449   0.000144255   4.26764e-05   1.12510e-05   2.40356e-06   4.36193e-07   5.24358e-08       0.00000       0.00000       0.00000       0.00000
  17   8 1963.2918    0.5451  0.4806 10.1416 -0.0159  0.0222   0.0207   0.0513    0.0626   0.0000   442.6431       1.77196       13.8963      -3.98463     -0.546794   -0.00795587      0.280169       1.56720     -0.641388      -1.42417      0.205907       1.00996    -0.0626844     -0.323764     0.0213849      0.161255   -0.00879510     0.0217138    -0.0134141    -0.0181044    0.00698305    0.00271674  -0.000585380    0.00175952  -6.81547e-05  -0.000189940  -1.06876e-05  -1.03107e-05   2.46044e-06   1.11303e-06  -2.62017e-07  -6.52902e-08   1.43420e-08  -6.03398e-10       0.00000       0.00000       2.01542       2.58880       2.75532       2.77099       2.68482       2.47710       2.19905       1.69119       1.50475       1.12958      0.911788      0.609512      0.452638      0.286212      0.206777      0.121317     0.0787354     0.0463476     0.0247060     0.0132461    0.00696833    0.00331343    0.00135990   0.000708722   0.000277441   0.000114558   4.13877e-05   1.47305e-05   4.46019e-06   1.18480e-06   3.32994e-07   6.42972e-08   1.32874e-08   1.51758e-09       0.00000       0.00000
  17   9 2112.9631    0.7993  0.6017 10.2663 -0.0026  0.0235   0.0242   0.0482    0.0818   0.0000   441.3584      -9.56472       14.4809      -3.79450      -5.56802     -0.793247      -4.77026     0.0102491     -0.903577     0.0389577     -0.151683    -0.0192292      0.288327      0.135141      0.155978      0.122466    -0.0710858     0.0164293    -0.0179035   0.000876902    -0.0124780   -0.00269996    0.00429033   0.000354190  -0.000195050   0.000142386   4.66970e-05  -2.17499e-05  -1.54823e-06   1.40608e-07  -5.34517e-07  -7.81938e-08   2.13575e-08   8.43232e-10       0.00000       0.00000       2.43139       2.98544       3.34654       3.45314       3.32680       2.82433       2.49301       2.03621       1.58417       1.31967      0.966041      0.673717      0.451546      0.322626      0.213265      0.126184     0.0813629     0.0481215     0.0279826     0.0152845    0.00749078    0.00354043    0.00168390   0.000730345   0.000324735   0.000126574   4.23256e-05   1.42952e-05   4.44311e-06   1.20237e-06   3.16765e-07   7.10823e-08   1.14310e-08   1.35730e-09       0.00000       0.00000
  17  10 2260.3245    1.0895  0.8354 10.6342 -0.0109  0.0296   0.0289   0.0641    0.1128   0.0000   440.0865       2.65359       12.2565      0.610866       3.05747      -5.28055      -1.49347       2.52730      -3.14034      0.298770     -0.829213      0.400033      0.301236      0.190113     0.0174609     0.0142691    -0.0446490    -0.0361183    0.00122730    -0.0125845    0.00204862    0.00160596    0.00168922   0.000350129  -0.000463826  -0.000119330   1.02023e-05  -2.61187e-05   7.04880e-06   1.85809e-06  -2.31757e-07  -4.92868e-08  -3.71574e-09  -1.98773e-09       0.00000       0.00000       2.86777       3.49172       3.20255       3.66479       3.75853       3.44725       2.93105       2.07536       1.95673       1.58021       1.37672      0.873032      0.596031      0.335382      0.259046      0.186095      0.122820     0.0727877     0.0388260     0.0197462    0.00924047    0.00447650    0.00193642   0.000903187   0.000360267   0.000146987   5.13435e-05   1.85576e-05   5.32075e-06   1.57731e-06   4.27653e-07   7.67020e-08   1.88649e-08   2.13180e-09       0.00000       0.00000
  17  11 2404.9723    1.4454  0.8682 11.1517 -0.0105  0.0258   0.0381   0.0639    0.1209   0.0000   440.6313       8.86989       9.38702     -0.253602    0.00854080     -0.140327      -2.66202      -1.92282      0.426015      -1.68601     -0.351504      -1.16311      0.432669     -0.239836    -0.0154750     -0.355024      0.182163    -0.0321621    -0.0624870    -0.0268874    0.00661101    0.00123502  -0.000732648  -0.000992502   0.000616701   0.000369982  -6.71641e-05  -1.07766e-06  -2.85697e-06   4.34178e-08   1.49432e-07  -5.68532e-08  -3.14029e-08  -1.29098e-09       0.00000       0.00000       2.46719       2.96749       3.15203       3.17539       3.13433       2.90724       2.65770       2.24064       1.66475       1.26122      0.993493      0.771309      0.570130      0.396313      0.258075      0.171421     0.0988710     0.0528214     0.0315036     0.0158733    0.00813025    0.00406027    0.00198496   0.000876671   0.000352382   0.000139013   5.26056e-05   1.60863e-05   5.20941e-06   1.51610e-06   3.81704e-07   8.21656e-08   1.42642e-08   1.72995e-09       0.00000       0.00000
  17  12 2548.1449    1.9084  0.9330 11.6086 -0.0024  0.0300   0.0472   0.0639    0.1334   0.0000   439.4268      0.619923       10.6841      -2.42931     -0.807976      -4.03106      -2.26569      -1.53348      0.500648      -1.34973      -2.30456      -1.88060     -0.346167     0.0979789     -0.430636     -0.200676     0.0405414     0.0522711    -0.0931741    -0.0113378   -0.00907763  -0.000827617   0.000684737   0.000330505   0.000170164   8.55594e-05   2.91128e-05  -1.77574e-05  -3.89837e-06  -1.08272e-07  -1.28596e-07   8.31530e-08   3.42305e-09  -8.24610e-10       0.00000       0.00000       3.18699       4.23723       4.92875       4.70261       4.62789       4.13732       3.33945       2.64935       2.13777       1.55969       1.21488      0.860130      0.559203      0.404416      0.242441      0.165977      0.108740     0.0550847     0.0360994     0.0177702    0.00846550    0.00450043    0.00205050   0.000911303   0.000343580   0.000161620   5.59496e-05   1.71014e-05   6.63586e-06   1.86059e-06   4.27477e-07   8.85903e-08   1.50178e-08   1.67188e-09       0.00000       0.00000
  17  13 2691.0863    2.3905  0.9012 12.0764 -0.0016  0.0263   0.0574   0.0631    0.1273   0.0000   438.9965       3.52610       19.0765     -0.798389      -1.31106      -1.03926      -2.48993      -3.91877       1.77744     0.0527047      0.903061     -0.475908      0.162842     -0.273429     -0.223603      0.112890    -0.0104915    -0.0650672  -0.000114797     0.0205463    0.00647239   -0.00642979  -0.000111611   0.000169101  -0.000125072  -6.39259e-05   7.00323e-05   1.36060e-05  -1.04084e-05  -1.06106e-06   9.94559e-07   9.12338e-08  -1.97200e-08  -1.83766e-10       0.00000       0.00000       2.52817       3.15540       3.24512       3.46199       2.98960       2.84042       2.57150       2.30775       1.90520       1.55395       1.18567      0.832374      0.579981      0.373082      0.234918      0.156714     0.0964405     0.0558520     0.0308165     0.0158082    0.00894545    0.00419083    0.00202724   0.000856102   0.000388515   0.000140163   5.54770e-05   1.72754e-05   5.35269e-06   1.52786e-06   3.82703e-07   8.02770e-08   1.44768e-08   2.00946e-09       0.00000       0.00000
  17  15 2977.3009    3.8055  0.9058 12.7323 -0.0032  0.0260   0.0921   0.0576    0.1523   0.0000   437.8334       3.45015       12.4288       5.32470     -0.666582      -4.52622      0.276002       1.18501      -1.22079      0.232305      -1.17096     -0.858518       1.13834    -0.0970508      0.347047    -0.0279777      0.101573     0.0642507     0.0269646   -0.00239583    -0.0130482   0.000667976   0.000576994    0.00243321  -0.000217076  -3.71927e-05  -7.69922e-05  -6.59390e-06  -8.34927e-07  -6.53570e-07  -2.25615e-09   5.75524e-09  -2.86139e-08  -4.72708e-10       0.00000       0.00000       2.67016       3.39051       3.46054       3.35207       2.96444       2.76112       2.75024       2.34770       2.04386       1.64724       1.23492      0.861399      0.608080      0.392653      0.249379      0.146030     0.0941228     0.0522099     0.0276978     0.0155469    0.00799099    0.00401497    0.00170472   0.000812002   0.000341185   0.000144128   4.88738e-05   1.68288e-05   5.09540e-06   1.35306e-06   3.62393e-07   7.70840e-08   1.47507e-08   1.74582e-09       0.00000       0.00000
  17  16 3119.4958    3.9764  1.0560 13.1451 -0.0029  0.0332   0.0912   0.0688    0.1608   0.0000   442.3338      0.471834       19.0952       6.86319     -0.631407     -0.497941     -0.843700     -0.610414      -3.26360     -0.698855     -0.889168     -0.617853     -0.645337      0.212286      0.213660     -0.137387     0.0120197     0.0326617    -0.0318974     0.0140758   -0.00906514  -0.000907586    0.00196594  -0.000491437  -5.52614e-05  -4.86582e-05  -4.90266e-05   1.19735e-06  -2.06276e-06  -8.87905e-07   4.87118e-07   3.54118e-08   2.72690e-08   1.01511e-09       0.00000       0.00000       3.00612       4.36225       3.95336       4.38747       3.77613       3.95249       3.25331       2.94480       2.16400       1.84923       1.20105       1.09176      0.641477      0.532208      0.298747      0.213689      0.107865     0.0719295     0.0353216     0.0214960    0.00893170    0.00553639    0.00191287    0.00121562   0.000352156   0.000192952   5.55017e-05   2.39084e-05   6.35672e-06   2.17052e-06   3.77135e-07   1.28017e-07   1.72770e-08   3.15676e-09       0.00000       0.00000
  17  17 3261.4461    3.6543  1.4708 13.0729 -0.0010  0.0363   0.0753   0.0881    0.1296   0.0000   434.0399       6.96436       20.1928      -3.16089       1.21340     -0.880846      0.435293      -3.44589      0.962567      0.423894      0.558874      0.434238      0.609708     -0.134106      0.522994      0.101460   -0.00989744     0.0223391   -0.00810054   -0.00159578    0.00192564   -0.00312526    0.00392242   0.000660977  -0.000337254   2.87668e-05  -5.36824e-05   2.68335e-05   5.62021e-06   5.94958e-07  -7.94879e-08  -2.48822e-07   7.56415e-09  -3.14264e-09       0.00000       0.00000       3.31017       4.54685       4.57370       4.60327       4.36140       3.96686       3.51809       3.13130       2.56445       2.10689       1.56021       1.12966      0.810571      0.504099      0.356142      0.201189      0.145896     0.0723278     0.0443819     0.0224388     0.0121071    0.00569879    0.00286131    0.00109384   0.000515254   0.000196050   7.63332e-05   2.38516e-05   8.99144e-06   2.09576e-06   6.41190e-07   1.30355e-07   2.21211e-08   2.88310e-09       0.00000       0.00000
  17  18 3403.4799    3.2740  1.9338 12.3631 -0.0064  0.0401   0.0609   0.0955    0.1533   0.0000   437.5264       17.2749       15.6244      -4.98739       1.30239      -8.02443      0.206906      -4.70759      -2.69260      -3.03236      0.474567      -1.86305      -1.25632     -0.113483      0.169218      0.324569     -0.198546      0.101662     0.0320124     0.0431159   -0.00423051   -0.00583001    0.00228483    0.00194932  -0.000361848   7.62570e-05   3.47364e-05   2.83713e-05   8.35907e-06  -3.50371e-06  -3.02117e-07  -6.30645e-08   2.06232e-08   1.27633e-09       0.00000       0.00000       3.93126       5.07039       4.99479       5.20743       4.50613       4.47472       3.78079       3.68244       3.06792       2.45465       1.79615       1.35841      0.898009      0.603883      0.382475      0.234048      0.146259     0.0825186     0.0465691     0.0242767     0.0136499    0.00630332    0.00308420    0.00127274   0.000567722   0.000199700   7.85174e-05   2.57157e-05   8.77653e-06   2.41515e-06   5.87576e-07   1.29517e-07   2.10202e-08   3.22484e-09       0.00000       0.00000
  17  19 3545.4805    2.7085  3.0158 11.8419 -0.0065  0.0487   0.0393   0.1260    0.0998   0.0000   438.1824       24.0353       18.2620       8.87758      -11.0861      -7.61896       1.46040      -1.65996       2.11934      0.137731      -2.82341     -0.838675      0.551052     -0.823075     -0.313480     -0.372247      0.128229     0.0553203    -0.0675701    -0.0401360     0.0239137   -0.00301303  -0.000155882    0.00177496    0.00164941  -0.000163094   8.26017e-05  -2.26236e-05   3.10865e-06  -4.37958e-06  -6.94373e-07  -2.09478e-07  -1.71566e-08   1.68260e-09       0.00000       0.00000       4.56915       5.99291       6.23015       6.51636       6.05574       5.55966       4.90772       4.23285       3.41235       2.60803       1.99599       1.48222       1.04442      0.733909      0.470678      0.301368      0.173081      0.104028     0.0585127     0.0319685     0.0161894    0.00807073    0.00377917    0.00170883   0.000700318   0.000274142   9.95988e-05   3.44523e-05   1.05413e-05   3.12661e-06   7.55577e-07   1.67304e-07   2.92626e-08   3.77631e-09       0.00000       0.00000
  17  20 3687.8272    2.2446  4.4236 11.1335 -0.0021  0.0590   0.0265   0.1582    0.0813   0.0000   448.3043       13.4493       18.0778       2.21621       6.77382       4.68443       1.72371       3.44360       1.43165      -4.31186       1.09460     -0.288440     -0.451493     -0.653284     -0.216024     0.0390179     -0.223057   -0.00767036     0.0302940     0.0255294     0.0457158     0.0183188   -0.00749181    0.00214889   0.000150582  -0.000346019   3.77868e-05  -7.58729e-05   2.45252e-05  -6.86343e-07   5.10454e-07   2.83641e-07  -2.69237e-08   3.20605e-09       0.00000       0.00000       5.44792       7.06600       7.60378       7.65499       7.46367       6.75769       5.96562       5.02414       4.08027       3.24884       2.40361       1.79787       1.24972      0.862827      0.556115      0.354227      0.214941      0.126092     0.0698414     0.0374653     0.0195857    0.00966464    0.00432237    0.00200762   0.000809497   0.000326881   0.000120004   4.15105e-05   1.30673e-05   3.75433e-06   9.45461e-07   2.15966e-07   3.65737e-08   4.35337e-09       0.00000       0.00000
  17  21 3830.1694    1.8676  5.6500 10.8626 -0.0004  0.0698   0.0203   0.1885    0.0658   0.0000   433.8798       4.81679       20.3386       7.50064      -5.18620       12.9602     -0.718394      -3.41144      -2.30410      -1.94563     -0.481973      0.434258     -0.468921     -0.548411      -1.18186      0.303208    -0.0759744     -0.129231    -0.0311890     0.0548401    -0.0341551    0.00811685   0.000863628    0.00245188  -5.49295e-05  -4.22444e-05  -8.35160e-06   0.000110875  -1.31425e-05  -2.95590e-10  -7.94738e-07   1.70868e-07  -1.18917e-07   4.16197e-09       0.00000       0.00000       6.52640       7.97146       8.72641       9.05628       8.55707       7.96754       7.00221       5.95626       4.73277       3.76794       2.88995       2.10707       1.47020       1.04993      0.683966      0.426481      0.256190      0.150023     0.0868487     0.0471170     0.0228935     0.0115458    0.00539221    0.00244965    0.00100692   0.000411224   0.000143933   4.88899e-05   1.53941e-05   4.41592e-06   1.09397e-06   2.39013e-07   4.05310e-08   5.01507e-09       0.00000       0.00000
  17  22 3972.4740    1.5378  7.7398 10.5655 -0.0028  0.0874   0.0151   0.2403    0.0536   0.0000   450.1053       23.6267       16.5492       6.32159      -7.99927      -16.5299       3.39361      -1.90895       11.8689      -1.48571      -4.21155     -0.189717      0.421933   -0.00286184      -1.10305       1.09187      0.345526     -0.287970     -0.105706    -0.0113254    -0.0239922    0.00159349    0.00500782    0.00362800   -0.00283331  -0.000276314   0.000379273   2.71220e-05   3.38271e-05   3.14722e-06   1.49525e-06  -5.42230e-07   8.90320e-09  -1.08462e-08       0.00000       0.00000       8.17302       10.5395       11.1690       11.3509       10.8112       10.2344       8.69810       7.55267       6.16947       4.83672       3.66624       2.67046       1.90625       1.29814      0.847414      0.538097      0.324188      0.188962      0.108090     0.0580744     0.0294278     0.0146595    0.00675992    0.00302063    0.00123248   0.000499093   0.000183580   6.29401e-05   1.99110e-05   5.71080e-06   1.43574e-06   3.05202e-07   5.25185e-08   6.67284e-09       0.00000       0.00000
  17  24 4257.4114    1.0627 11.5846 10.3611 -0.0028  0.1343   0.0106   0.3737    0.0425   0.0000   436.3573       32.7147       24.0623      -18.3682       10.7730       32.8038      -18.4717       5.45698       10.4498      -6.12895      -7.38403       2.60806      0.931226      -3.47447      0.891136     -0.478079     -0.375766      0.192134      0.248240     -0.115779    -0.0453959     0.0112428     0.0124398    0.00359952    0.00229625  -0.000144448  -0.000297103  -4.09722e-05   3.77803e-06  -5.91702e-06   3.41833e-06  -4.82645e-07  -1.07354e-07  -7.45981e-09       0.00000       0.00000       12.0878       15.6608       17.0431       17.1407       16.3008       15.3085       13.1896       11.5432       9.41753       7.22918       5.59892       4.10737       2.94839       1.99015       1.32306      0.831854      0.503680      0.298513      0.164814     0.0907857     0.0468617     0.0231786     0.0110652    0.00482213    0.00206218   0.000797627   0.000294831   0.000103664   3.22110e-05   9.25102e-06   2.33620e-06   4.81013e-07   8.29904e-08   1.02202e-08       0.00000       0.00000
  17  26 4543.2894    0.6918 16.2362 10.2291 -0.0041  0.2336   0.0073   0.5968    0.0321   0.0000   490.8663      -11.4733      -47.0774       26.1967       39.4610       3.02874      -53.0551       1.25389       5.72527       10.3280      -6.63689      -7.83002       5.28281      -1.76715       1.89673     0.0572284     -0.196495     -0.165264      0.751830     -0.168439     -0.149058     0.0599304     0.0282442   -0.00630931   -0.00636492    0.00106694    0.00114200   0.000106738  -8.03002e-05  -3.87275e-05   3.19223e-06   1.25259e-06   1.39560e-07  -1.14141e-08       0.00000       0.00000       20.1861       27.0625       28.6274       29.5053       28.1702       26.0773       23.0541       19.4757       16.3060       12.5897       9.85050       7.08702       5.21621       3.50306       2.35745       1.50040      0.919553      0.548925      0.309534      0.169376     0.0881766     0.0437529     0.0204727    0.00918793    0.00384211    0.00152063   0.000560656   0.000192763   5.93049e-05   1.67873e-05   4.22405e-06   8.63458e-07   1.56005e-07   1.86732e-08       0.00000       0.00000
  18   9 2143.7292    0.8277  0.6353 10.4017 -0.0064  0.0256   0.0251   0.0499    0.0806   0.0000   436.8829     -0.899654       9.85490       1.65202       2.25181      -6.88576     -0.508159      0.770688      0.114168      0.269663      -1.16491      -1.32376     -0.794501      0.112514     -0.134628    -0.0502517    0.00854677    -0.0260695    -0.0138325   -0.00178667     0.0276257    0.00400733  -0.000328151   0.000642678   0.000729908   2.12941e-06  -0.000110685  -5.39721e-05  -9.84704e-06  -1.57298e-06  -7.01994e-08   2.95698e-07  -4.77586e-08   1.72834e-09  -2.74802e-09   1.84623e-10       2.14747       2.70558       2.68166       3.11845       2.89066       2.74839       2.33307       2.06747       1.56369       1.42446       1.09818      0.807824      0.567893      0.388852      0.267022      0.172878      0.115175     0.0698534     0.0416988     0.0237033     0.0133476    0.00626335    0.00315672    0.00147101   0.000672114   0.000279570   0.000120213   4.38556e-05   1.54344e-05   4.77410e-06   1.43234e-06   3.82642e-07   1.03943e-07   2.14967e-08   3.51233e-09   5.05619e-10
  18  12 2580.9062    2.0992  0.8111 11.7979 -0.0077  0.0231   0.0514   0.0544    0.1195   0.0000   435.1497      0.697805       13.6449      0.565133     -0.927360     0.0504311      0.500682      -4.42190      0.601106      0.582246       1.27211      0.320167      0.215965      0.298335      0.292322      0.117708     0.0649504     0.0237388    -0.0237379    -0.0151734    0.00759077   -0.00352034   -0.00319713   -0.00130610   0.000547048  -7.01430e-05  -0.000102187   2.51144e-05   7.06208e-06  -9.06288e-06  -1.49422e-06   3.65852e-07  -1.25698e-07  -2.78482e-08   9.30116e-10   2.25388e-10       2.24368       2.65021       2.64909       2.90824       2.79904       2.58346       2.16341       1.95166       1.71692       1.44486       1.05190      0.778256      0.550193      0.392380      0.261626      0.168109      0.101042     0.0633826     0.0376750     0.0228479     0.0120467    0.00644045    0.00299993    0.00137009   0.000617070   0.000242786   0.000100153   3.84997e-05   1.32292e-05   4.61642e-06   1.26683e-06   3.58594e-07   8.38518e-08   1.88142e-08   3.01233e-09   4.03862e-10
  18  13 2724.7785    2.6069  0.8372 12.2812 -0.0077  0.0269   0.0629   0.0549    0.1219   0.0000   435.8602       7.98472       15.1113       1.40067      -1.92170       1.98411       4.07282      -4.13201       1.02218      0.826519      0.473841      -1.74673     -0.340745      0.114087    -0.0336901    -0.0499296     0.0621801      0.114456     0.0203013    -0.0155880   -0.00963633  -0.000473782    0.00265914    0.00237771  -0.000232322  -7.06991e-05   4.14128e-05  -2.19778e-05  -3.60020e-05   3.34191e-06   1.93444e-06  -4.36956e-07   9.55415e-09  -2.82823e-08  -1.01638e-10  -6.95884e-10       2.22955       3.18782       3.02113       3.44535       3.08376       2.98688       2.65860       2.24618       1.74069       1.40579       1.08753      0.851126      0.595811      0.397326      0.284219      0.185001      0.118712     0.0679585     0.0431754     0.0222359     0.0128698    0.00572397    0.00324013    0.00151660   0.000719718   0.000291425   0.000122562   4.24642e-05   1.73296e-05   4.91251e-06   1.64360e-06   4.00464e-07   1.07787e-07   2.30338e-08   4.14507e-09   5.84422e-10
  18  14 2868.7184    3.1919  0.8627 12.5823 -0.0026  0.0253   0.0788   0.0575    0.1279   0.0000   436.9483       8.02296       11.0106       2.36741      -1.55491      -5.61648      -1.74636     0.0617698       3.30581      -4.26787      0.977820     -0.556439      0.605838     -0.180393      0.117351      0.140663    -0.0640848    -0.0579642    -0.0195537    -0.0124666     0.0269313    0.00605412    0.00390742    0.00124780  -0.000537159   0.000593641   0.000163099   2.64656e-05  -3.87499e-06   6.45472e-06   4.51066e-07  -2.58435e-07  -1.08780e-07   9.05911e-09   3.13136e-09  -9.11522e-10       2.07035       2.85848       2.77627       3.09106       2.89717       2.77364       2.47606       2.03707       1.72112       1.32716       1.09662      0.775115      0.568533      0.398272      0.277720      0.173516      0.117484     0.0664008     0.0417815     0.0217421     0.0126631    0.00580309    0.00308806    0.00144100   0.000644807   0.000286380   0.000118101   4.19687e-05   1.57152e-05   4.64209e-06   1.65325e-06   4.22254e-07   1.09970e-07   2.17136e-08   4.29507e-09   5.39286e-10
  18  15 3012.1629    3.7951  0.8152 13.0625 -0.0153  0.0240   0.0973   0.0582    0.1375   0.0000   439.1487       9.10685       12.4921      -1.05168       1.01713      -4.89826       3.13724     -0.590776      -1.06886      -2.14093      -1.58503      0.896355     0.0696688     -0.639417    0.00215453     -0.269203      0.181359   -0.00836423     0.0144225    -0.0293586   -0.00775612  -0.000408830   -0.00712789   0.000817712    0.00133955  -6.12903e-05  -2.53489e-05   2.58724e-05  -2.48121e-06  -1.44858e-06  -6.18397e-07   1.84569e-08  -2.80537e-08  -2.51372e-08   1.64505e-10   6.98349e-11       2.23655       2.85044       3.12674       3.16031       3.09031       2.80660       2.62516       2.01869       1.71072       1.27920      0.962954      0.757449      0.551765      0.398532      0.255685      0.174755      0.112085     0.0630072     0.0379810     0.0193936     0.0111253    0.00552112    0.00287190    0.00139042   0.000560051   0.000262905   9.95996e-05   4.05888e-05   1.51661e-05   4.46964e-06   1.47719e-06   3.73274e-07   8.83136e-08   2.04696e-08   3.63092e-09   3.76810e-10
  18  16 3154.9314    3.9562  1.0860 13.2709 -0.0022  0.0271   0.0878   0.0711    0.1384   0.0000   439.7858       7.65555       18.0969      0.156456       7.48750      -1.14153       1.30564      -4.30921      0.188974      -3.45398      0.635223     -0.971626      -1.05384     -0.351708      0.351101      0.128971    -0.0214013    -0.0344689    -0.0351984     0.0267879    0.00101511   -0.00406065   -0.00270315    0.00194598   1.48450e-06   0.000193836  -0.000112186   2.28673e-05   1.75255e-05   5.91436e-06  -1.24675e-06   4.18664e-09  -7.85594e-08  -2.06726e-08   4.21719e-09   8.81175e-11       2.54003       3.31164       3.29008       3.38916       3.15116       2.99817       2.69176       2.41731       2.03807       1.63588       1.25317      0.940086      0.670879      0.460312      0.316445      0.198533      0.121237     0.0697245     0.0434610     0.0239035     0.0127407    0.00651318    0.00316113    0.00151341   0.000701553   0.000285700   0.000113964   4.37201e-05   1.57358e-05   5.10501e-06   1.62101e-06   4.25890e-07   1.07747e-07   2.23327e-08   3.94657e-09   5.10748e-10
  18  17 3297.4818    3.5592  1.4183 12.8262  0.0012  0.0328   0.0700   0.0757    0.1349   0.0000   438.8632       5.63933       19.9239       6.58859      -5.05682       1.07265       3.58439      -3.45774       2.38236      -2.86531     -0.251933     -0.455432      0.671824     -0.117187      0.363282    -0.0762815      0.109527    -0.0729681    -0.0288147    0.00543122    0.00810175   -0.00655844   -0.00119612   0.000872222  -0.000172709  -0.000319525   9.18655e-05  -7.64293e-07  -3.72438e-05   7.14172e-06  -3.22528e-07   6.31932e-07  -2.92777e-08  -2.70586e-08  -4.10554e-09   5.05250e-10       2.92313       3.79261       3.97434       4.02929       4.20115       3.68709       3.26720       2.71541       2.23751       1.87928       1.41830       1.06041      0.733310      0.519854      0.362976      0.227483      0.149723     0.0887699     0.0542101     0.0311961     0.0159316    0.00859310    0.00392102    0.00188902   0.000853997   0.000361141   0.000143309   5.73128e-05   1.88845e-05   6.61319e-06   2.04724e-06   5.42590e-07   1.42011e-07   3.08138e-08   5.00349e-09   5.62120e-10
  18  18 3440.1053    2.9957  2.2052 12.3815 -0.0071  0.0405   0.0515   0.1053    0.1119   0.0000   442.0045       12.9181       3.34847       4.67481      0.660192       5.07632      -9.24383       3.07526     -0.325387      -4.62283      -1.58883      -3.58120      0.601664      -1.40790     0.0483158      0.447420    -0.0879345    -0.0866374    -0.0547698     0.0298419     0.0276848    0.00989476    0.00109567   0.000700558  -0.000838285   0.000648390   0.000244475  -2.92771e-06   1.00942e-05  -7.00577e-06  -1.22198e-06   1.10627e-06   1.35530e-07  -1.01050e-07  -9.14693e-09   6.09025e-11       3.52686       4.58318       4.80144       4.97038       4.79424       4.44837       4.03947       3.41574       2.81028       2.30601       1.70792       1.34282      0.942327      0.676144      0.439298      0.292916      0.185025      0.112232     0.0643126     0.0355181     0.0194237     0.0102328    0.00493290    0.00245965   0.000999713   0.000476089   0.000177542   7.17753e-05   2.50028e-05   8.32036e-06   2.54705e-06   6.99085e-07   1.68544e-07   3.81661e-08   6.19253e-09   7.58540e-10
  18  19 3582.7334    2.5841  3.3068 11.6963 -0.0030  0.0502   0.0364   0.1323    0.0967   0.0000   442.0876       15.7570       9.06513      -8.32976      -6.44498       4.19152      -11.1288      -3.52087      0.856841      -2.36218       1.45031      0.622584      -1.77240     -0.482559   -0.00606511     -0.304606     -0.404366     0.0658311     0.0259810     -0.108528     0.0331662     0.0104320   -0.00621139   -0.00150933   0.000175316  -1.31208e-05   0.000439422  -1.89341e-05  -7.41897e-05  -8.64993e-06   1.95109e-06  -9.21226e-07  -1.19026e-08   5.85030e-08  -7.90116e-09  -6.55502e-10       4.53140       5.82274       6.10928       6.23326       5.83146       5.72488       4.96449       4.48626       3.51393       2.82190       2.22300       1.69978       1.18269      0.845291      0.570952      0.366957      0.233469      0.138259     0.0803729     0.0448539     0.0232655     0.0123604    0.00595346    0.00288713    0.00132928   0.000574632   0.000228131   8.78577e-05   2.98246e-05   1.02134e-05   3.19708e-06   8.76450e-07   2.10669e-07   4.43719e-08   7.06866e-09   9.44241e-10
  18  20 3725.3434    2.1448  4.6164 11.2472 -0.0022  0.0613   0.0253   0.1593    0.0724   0.0000   442.3976       29.3187       17.2057       8.32682      -5.13226       9.42003     -0.567018      -17.4737      -1.10718       2.36664      0.511438     -0.505705       2.41306       1.19059      0.120430     -0.244433      0.148042    -0.0551920    -0.0544715     0.0303785     0.0417085    -0.0104847  -0.000838917    0.00811808  -0.000262079   7.85748e-05   0.000244033  -3.58221e-05  -2.85858e-05   2.92614e-06   1.03370e-05  -7.13531e-07   4.08898e-07  -3.88420e-08   7.79264e-09   7.93206e-10       5.49381       6.84724       7.34976       7.78943       7.40589       6.80088       6.05282       5.35359       4.36928       3.42960       2.59283       1.99242       1.48314       1.02342      0.673932      0.450563      0.282768      0.168409     0.0970932     0.0545555     0.0300776     0.0154075    0.00812964    0.00379005    0.00168864   0.000691173   0.000287538   0.000106012   3.88575e-05   1.24279e-05   3.79933e-06   1.05576e-06   2.58302e-07   5.49900e-08   9.19515e-09   1.10969e-09
  18  22 4011.0655    1.4790  8.4750 10.5110 -0.0021  0.0927   0.0137   0.2525    0.0501   0.0000   445.2812       9.63516      -1.55087       5.55992      -5.09071     -0.151033       8.52888      -3.70289       4.87743      -4.87396       2.67222      -1.03344       2.48073       1.89890      0.277151      0.280838      0.129808     -0.180617     -0.116115    -0.0597655     0.0520424    -0.0277619    -0.0193765   -0.00567464    0.00209529  -0.000847029  -0.000328771   8.86608e-05   2.65983e-05  -9.22552e-06  -1.42541e-06   1.39692e-06  -8.99552e-08  -1.88990e-07  -2.01288e-08  -1.05087e-09       8.04784       10.4810       11.2577       11.5846       11.3831       10.1983       9.29531       7.80388       6.51463       5.22180       4.04236       3.04522       2.17263       1.50975       1.02796      0.676204      0.424837      0.259245      0.153028     0.0859672     0.0467893     0.0236584     0.0120814    0.00564622    0.00261097    0.00109161   0.000451329   0.000166835   6.11630e-05   2.00007e-05   6.10248e-06   1.68338e-06   4.15372e-07   8.87572e-08   1.50388e-08   1.68848e-09
  18  23 4153.7194    1.1971 10.0432 10.4324 -0.0015  0.1106   0.0114   0.3151    0.0436   0.0000   448.2273       50.7442       12.8760      -40.0191      -7.61735       10.9286       12.1550       11.5127      -5.48379       10.5961       4.98354      -5.38630      0.235045       2.77317     -0.954741     -0.492471      0.476132     -0.210594    -0.0748755      0.188548    -0.0257419    -0.0183024     0.0181499    0.00408320    0.00241219  -0.000960706  -0.000154122  -0.000133619   2.36707e-05  -1.74940e-05   1.37109e-05  -9.01753e-07   1.19847e-07  -9.98962e-08   1.28326e-08   3.05905e-09       9.41624       12.4684       12.9568       13.6625       12.8736       12.1394       10.8347       9.29049       7.88074       6.16694       4.90509       3.64291       2.63697       1.83240       1.24284      0.810429      0.513064      0.317247      0.180707      0.103599     0.0561145     0.0284914     0.0148785    0.00668236    0.00321396    0.00128715   0.000563028   0.000199985   7.35853e-05   2.45774e-05   7.40510e-06   2.04569e-06   4.93665e-07   1.02781e-07   1.82080e-08   2.17973e-09
  18  24 4296.9322    1.0004 12.8663 10.3713 -0.0017  0.1464   0.0096   0.4216    0.0389   0.0000   443.3703       38.1870      -11.3447       18.1603      -14.7990      -13.5269     -0.606581      -11.9674       6.03137       3.20124       1.36416      -9.79301      0.956094      0.590419    -0.0653595      0.933507      -1.54962      0.707363      0.530281      0.192261     -0.151069     0.0340652    0.00575670    0.00475680   -0.00137469   0.000533536  -0.000673179   7.04399e-05   1.82410e-05  -4.46995e-05  -6.87686e-06   6.11734e-06  -2.20401e-07  -8.31716e-08   9.37555e-10  -7.16938e-10       12.3953       16.2433       17.4185       17.7506       17.6760       15.9699       14.3726       12.3353       10.2855       8.18981       6.45131       4.81080       3.50224       2.44522       1.62294       1.10729      0.685312      0.421909      0.250189      0.137539     0.0760521     0.0391103     0.0195025    0.00935966    0.00418698    0.00181050   0.000717604   0.000276790   0.000100822   3.24338e-05   9.98267e-06   2.83669e-06   6.80858e-07   1.42961e-07   2.40514e-08   2.70843e-09
  18  26 4582.9484    0.6937 18.1087 10.1634 -0.0015  0.2423   0.0066   0.6270    0.0294   0.0000   497.8918       9.35976      -4.48994       11.3583       15.6686      -7.78450       28.7689      -4.09701      -13.1281      -12.5256       14.6763       7.20975      -2.12497      -10.0663      -1.35050      -1.04687      0.554505      -1.01169      0.624645      0.575154      0.111036     -0.114955   -0.00745406    -0.0101468    -0.0142053   -0.00249434   1.92255e-05  -0.000335878  -0.000262949  -2.69706e-06   5.72814e-05  -5.29093e-06  -4.38140e-08  -3.18240e-07  -1.05347e-08   8.42017e-09       20.3329       26.6366       28.9246       29.7611       28.8142       26.9212       23.7027       20.2394       16.9837       13.4644       10.6043       8.02301       5.74117       4.05318       2.79997       1.83001       1.17130      0.728252      0.424934      0.243714      0.131942     0.0691756     0.0342961     0.0165444    0.00741875    0.00325500    0.00130234   0.000496602   0.000175678   5.93923e-05   1.77718e-05   4.80527e-06   1.14445e-06   2.33985e-07   3.92115e-08   4.58750e-09
  19   9 2173.7715    0.9108  0.6723 10.5492 -0.0037  0.0299   0.0243   0.0527    0.0829   0.0000   438.4277     -0.245923       8.83924       1.00121      0.405028      -3.78599      0.680620       1.64473      0.708267      0.578527     -0.307952     0.0938267    -0.0428233    -0.0671861      0.254760      0.171366     -0.223832    -0.0276420     0.0150898     0.0130449   -0.00854524     0.0103220    0.00366508   0.000498557   -0.00131742   2.61380e-05   6.23494e-05   1.64690e-05   3.71828e-05   3.17226e-07   1.17118e-06   5.74098e-07   2.56409e-07  -7.61255e-08  -4.03976e-10   5.24216e-09       2.72478       2.80356       3.30373       4.00346       2.95419       2.78536       3.35638       2.77038       1.64366       1.59476       1.44756      0.934379      0.618028      0.612287      0.432790      0.235709      0.150171      0.115115     0.0670702     0.0280684     0.0165297     0.0117496    0.00643609    0.00241267    0.00103630   0.000589700   0.000353546   0.000150686   5.74552e-05   1.71313e-05   5.24589e-06   1.28747e-06   3.91836e-07   9.65098e-08   2.27852e-08   5.23876e-09
  19  10 2322.2951    1.1964  0.8733 10.8597 -0.0042  0.0273   0.0284   0.0581    0.1041   0.0000   439.6123       4.05806       17.5329       3.40381      -1.04627      -2.12099     -0.301726      -3.78549      0.754580       2.12128       1.11372      0.273953    -0.0196738     -0.655105      0.315031     -0.229653      0.342502     0.0962526    -0.0138702    -0.0250176    0.00935428   -0.00159574   -0.00179451   -0.00336960  -0.000900496  -0.000101063  -0.000345583  -0.000227214  -2.00733e-05   3.76239e-06  -1.38498e-06  -4.13961e-06  -3.71174e-07   8.42848e-08  -2.89508e-08   3.75512e-09       2.32400       3.03865       2.92106       3.02727       3.25694       3.00332       2.83113       2.05727       1.89376       1.48761       1.31435      0.985505      0.675839      0.493440      0.308094      0.231870      0.156473      0.103153     0.0629512     0.0345751     0.0203667    0.00952244    0.00525610    0.00246229    0.00113220   0.000544738   0.000205423   0.000104222   3.49296e-05   1.38404e-05   4.81661e-06   1.42026e-06   4.71740e-07   1.14426e-07   2.74463e-08   5.91588e-09
  19  11 2468.1861    1.5938  0.9499 11.4728 -0.0062  0.0274   0.0363   0.0636    0.1099   0.0000   436.1316       1.34163       11.0281      0.382605      -5.93143       1.53512      -3.98274       1.64600       1.27710      0.420976       1.78235      0.365492     -0.441629     -0.431377      0.405664     -0.124499     0.0312236   -0.00157675     0.0424387    -0.0205249    0.00502390    0.00735551   5.81463e-05    0.00284234    0.00157055  -0.000320762   0.000284064  -4.78995e-05   3.98422e-06  -2.18874e-05  -3.74754e-06  -5.09529e-07   1.22698e-06  -1.98587e-10  -1.17997e-08   6.77970e-09       2.40564       2.91647       3.26486       3.22789       3.11854       2.90716       2.70426       2.46312       1.96283       1.52545       1.28318      0.892953      0.739729      0.520857      0.349753      0.238310      0.153457     0.0952756     0.0588284     0.0298123     0.0180104    0.00989598    0.00483195    0.00279831    0.00124348   0.000556775   0.000255896   0.000107538   3.83239e-05   1.56183e-05   5.14424e-06   1.45360e-06   4.80228e-07   1.31665e-07   3.14375e-08   5.39227e-09
  19  12 2613.0847    2.2025  0.9448 11.5982  0.0000  0.0241   0.0482   0.0598    0.1478   0.0000   438.5046       4.48912       15.9533      -1.96322      -1.93818      -3.12016      -3.30497      -1.80915       1.14031      0.605783     -0.629942     -0.750069     -0.592542      0.502442     0.0658677     -0.204161    -0.0906648      0.195903     0.0783207   -0.00268828   -0.00241432   -0.00323058    -0.0124583    0.00225892   0.000871716   2.32878e-05   0.000103561  -7.31239e-05  -3.95629e-05  -5.47317e-06  -6.04287e-07  -2.27105e-06  -5.54796e-08   1.42920e-07  -5.36598e-09   9.10451e-09       2.03609       2.57850       2.85215       2.76320       2.64978       2.65899       2.30030       2.08533       1.65557       1.37501       1.07646      0.801204      0.613980      0.448397      0.291397      0.199921      0.132694     0.0824618     0.0478743     0.0279558     0.0153812    0.00820538    0.00430154    0.00222055    0.00109327   0.000447781   0.000213539   8.59397e-05   3.61782e-05   1.31693e-05   4.38462e-06   1.40473e-06   4.23990e-07   1.16860e-07   2.68260e-08   5.14156e-09
  19  13 2758.0085    2.7635  0.8493 12.4652 -0.0060  0.0223   0.0675   0.0589    0.1054   0.0000   436.3230       6.09681       20.9266     -0.629908     -0.332827     -0.590522      -2.29624      -5.42632     -0.550805      0.714076      0.862660      0.130299     -0.849658      0.300338     -0.151682      0.314812     -0.113263    -0.0905296     0.0534939     0.0698008   -0.00542447    0.00198724   1.35795e-05  -0.000699194  -0.000113500   0.000394759   0.000211964   1.08493e-07  -1.05030e-05   1.74994e-05  -7.79620e-06   2.11805e-07   4.55647e-07  -2.20602e-07  -2.35040e-08  -1.76014e-09       1.93774       2.46611       2.57631       2.77057       2.73703       2.47192       2.17777       1.82854       1.60106       1.30218      0.979869      0.745139      0.531115      0.410592      0.277211      0.189372      0.115608     0.0716686     0.0459543     0.0262711     0.0159739    0.00842319    0.00454519    0.00218301   0.000958672   0.000499051   0.000182176   8.79009e-05   3.05916e-05   1.18263e-05   4.21275e-06   1.23266e-06   3.91070e-07   1.01814e-07   2.25832e-08   5.33637e-09
  19  15 3046.5440    3.7378  0.9073 13.2872 -0.0146  0.0251   0.0898   0.0620    0.1143   0.0000   440.6736       3.26245       17.1426       1.81543     0.0692996      -4.09466       8.03913       1.81612      -1.85758      -2.37216       1.13596     -0.377305      0.705908      0.724480      0.309144     -0.232995     0.0497798     0.0275158     0.0334079    -0.0854042   -0.00398372     0.0150385    0.00441486  -0.000660336  -0.000263444  -4.08076e-05   0.000263873  -0.000125688   1.44441e-05   1.24825e-05  -1.10442e-05  -1.68449e-06  -1.73362e-07   1.54633e-07   2.43668e-08   2.16365e-09       2.35603       2.84839       3.08928       3.46294       3.23703       2.81351       2.72518       2.33948       1.83127       1.31527       1.12684      0.892975      0.609241      0.431736      0.316555      0.224665      0.133140     0.0796219     0.0494941     0.0313196     0.0171817    0.00852801    0.00431965    0.00223095    0.00118886   0.000579539   0.000247268   9.66612e-05   3.49434e-05   1.19239e-05   4.10168e-06   1.26875e-06   3.79935e-07   1.03426e-07   2.28494e-08   4.92465e-09
  19  16 3189.9174    3.7893  1.2005 13.1868 -0.0075  0.0289   0.0786   0.0725    0.1367   0.0000   440.2137       4.50573       11.4949       3.43317       4.77495      0.731458      -1.25647     0.0836960    -0.0514127      -3.80838      0.124978     -0.352457     -0.505146     -0.635953     0.0957757    -0.0242402     0.0748569     0.0232787     0.0369704     0.0195200     0.0407167     0.0117413   -0.00261147   -0.00155103   0.000460216    0.00123326   0.000215285  -0.000173734  -7.61318e-06  -9.41947e-06   3.56511e-06   1.11152e-06   3.98684e-07   2.56787e-07  -1.77154e-08  -5.02988e-09       2.48322       3.19593       3.37933       3.47596       3.45414       3.14482       2.76404       2.40459       2.13120       1.71965       1.29817      0.989988      0.709821      0.532744      0.365900      0.234403      0.151193     0.0942691     0.0555207     0.0334789     0.0201613     0.0104090    0.00554921    0.00278159    0.00129142   0.000573427   0.000241622   0.000105694   4.02758e-05   1.40572e-05   5.20224e-06   1.68134e-06   5.04815e-07   1.31948e-07   3.10601e-08   6.52266e-09
  19  17 3332.9881    3.4231  1.6282 12.6645 -0.0072  0.0318   0.0609   0.0850    0.1168   0.0000   443.1509       6.52615       6.66300      -1.38342       1.50588      -4.27379       3.10888      -2.12472     -0.205304      0.496580       2.17079      0.138690      0.334552      0.696109      0.139973      0.357753      0.226764   -0.00347404    -0.0528786     0.0287263   0.000412239     0.0108487   -0.00871014    0.00294183   -0.00229032    0.00128028  -1.47287e-05   8.33050e-05   1.18867e-06   1.21664e-05  -8.67954e-06   1.75814e-06   7.45841e-07   1.80945e-07  -2.23899e-08  -1.49389e-08       2.82717       3.53043       3.87073       3.87760       3.75580       3.59092       3.24027       2.80165       2.31510       1.87888       1.41491       1.09030      0.835960      0.597048      0.415769      0.284470      0.177767      0.105993     0.0651254     0.0381036     0.0212016     0.0114103    0.00591373    0.00291441    0.00141703   0.000657244   0.000275688   0.000111690   4.52472e-05   1.72820e-05   6.04215e-06   1.89281e-06   5.52775e-07   1.47470e-07   3.52239e-08   7.08114e-09
  19  18 3476.1527    2.9428  2.3993 12.1645 -0.0066  0.0416   0.0444   0.1021    0.0976   0.0000   433.0996       8.68776       13.5605      -2.51483      -5.68483       3.53654       1.75519      -2.79956      -5.27476      -2.27285      0.246106      -2.37745      -2.04712      0.223346      0.550821      0.168231      0.118878    -0.0211913    -0.0171488    -0.0261858     0.0498760     0.0186777    0.00448680    0.00318791   -0.00161558   2.24797e-05  -0.000116086  -0.000176133   3.37030e-05   1.74963e-05  -1.23426e-05  -3.63392e-06  -6.26911e-07   4.01149e-07  -2.13839e-08  -1.66837e-08       3.56163       4.46332       4.96282       5.13794       4.92123       4.70276       4.04915       3.45109       3.00263       2.36095       1.81788       1.41942       1.01588      0.767670      0.507167      0.347437      0.225043      0.139090     0.0838513     0.0497071     0.0284147     0.0152309    0.00793148    0.00406343    0.00191863   0.000865264   0.000368616   0.000156656   6.09288e-05   2.29467e-05   7.85834e-06   2.57513e-06   7.74810e-07   2.02033e-07   4.33351e-08   9.20223e-09
  19  19 3619.4351    2.3873  3.2907 11.7871 -0.0098  0.0503   0.0326   0.1281    0.0828   0.0000   439.1537       4.92087       16.7092      -4.51031      -2.85843       2.35112      -1.97026       7.13634      -6.06231       1.35216       1.30444       2.54225      -2.93068       1.41996     -0.479977     0.0397680     -0.522075      0.253336      0.176201     0.0283374    -0.0191701   -0.00753963    0.00780285    0.00521601  -5.66756e-05   -0.00100980  -0.000738221  -5.18216e-06  -1.17616e-06  -3.73199e-06  -1.00370e-05   1.65636e-06  -2.63858e-07  -3.04076e-07   1.08914e-07   8.60150e-09       4.13703       5.31113       5.70566       5.82903       5.83555       5.47085       4.86280       4.22988       3.50419       2.88634       2.19958       1.70374       1.25151      0.921743      0.645279      0.429678      0.274199      0.167814      0.104092     0.0598862     0.0345497     0.0187394    0.00961388    0.00478600    0.00229805    0.00101932   0.000466231   0.000186991   7.38155e-05   2.77278e-05   9.61718e-06   3.09942e-06   9.23233e-07   2.46927e-07   5.88306e-08   1.23819e-08
  19  20 3762.6194    2.0609  4.9334 11.0386 -0.0010  0.0607   0.0224   0.1639    0.0701   0.0000   437.3923       18.0271       9.34868      -5.83313       8.37816       3.69278       2.05619      -9.34961      -3.13734       1.19481       1.23948      0.873162      -1.69826       2.75628      0.947852     -0.633648     -0.233540     0.0987242     0.0251070    -0.0458669    -0.0385423     0.0121261    0.00112916   -0.00274235   0.000985364    0.00240111  -0.000330863   2.02843e-05   1.79239e-05  -2.33657e-05  -2.53297e-06  -7.99979e-06   6.61758e-07   6.16492e-07  -1.38367e-08   1.16270e-08       5.16481       6.60780       7.21240       7.32867       7.29698       6.55537       6.09460       5.14034       4.38034       3.48590       2.70843       2.09250       1.55382       1.09452      0.752729      0.504445      0.334371      0.206396      0.123219     0.0736199     0.0405059     0.0220479     0.0115417    0.00587574    0.00285898    0.00129123   0.000554428   0.000227832   9.08505e-05   3.36469e-05   1.13990e-05   3.74128e-06   1.08548e-06   2.86163e-07   6.92795e-08   1.44690e-08
  19  21 3905.7726    1.7233  6.6986 10.5758 -0.0013  0.0755   0.0166   0.1990    0.0618   0.0000   446.7452       24.2650       11.3535      -1.50451       9.87808       1.00652     -0.553121      -12.7743      -3.51016       3.88366       6.68016      -8.28722      -3.25296       1.15682      0.702475      -1.38246      0.718932      0.303460      0.451193     -0.105219    -0.0424337   -0.00579535    0.00439073   6.92068e-05    0.00116674   -0.00107389   0.000356632   0.000126357  -9.33668e-05  -2.13849e-05  -1.74849e-05   2.89832e-06  -2.34115e-07  -6.19685e-07   4.41356e-08  -3.53433e-09       6.31121       8.12922       8.79857       9.08862       9.02737       8.18958       7.36689       6.48554       5.42901       4.29013       3.37303       2.57122       1.92377       1.37376      0.962273      0.641633      0.410845      0.258098      0.151297     0.0910402     0.0511898     0.0274153     0.0144355    0.00727603    0.00352528    0.00157724   0.000688779   0.000282194   0.000111508   4.00165e-05   1.40972e-05   4.65606e-06   1.34999e-06   3.72642e-07   8.92293e-08   1.82316e-08
  19  22 4049.1328    1.3827  8.9360 10.4325 -0.0023  0.0959   0.0123   0.2592    0.0470   0.0000   438.3448       3.95825       15.7946       5.10597      -2.22289      -9.02848      -15.1201      -4.29215       13.0846      -6.81781      -10.3574      -3.57698       3.20661    -0.0872351       1.58145     -0.748774      0.302475      0.204500      0.573910     -0.160051     0.0466435     0.0460769    0.00227803    -0.0118343   -0.00904865   0.000930862   0.000241886  -4.64868e-05  -5.04193e-05   5.80821e-05   1.24504e-05  -7.58052e-06  -3.39948e-06  -6.49695e-07   1.67203e-07  -1.63193e-08       7.97589       10.3135       11.0514       11.5695       11.2674       10.3904       9.52127       8.22922       6.83639       5.36804       4.27086       3.29384       2.44765       1.74290       1.23639      0.840242      0.530174      0.331848      0.199063      0.119040     0.0666330     0.0357195     0.0186727    0.00938020    0.00461304    0.00213515   0.000928519   0.000379830   0.000148166   5.39535e-05   1.88900e-05   6.08583e-06   1.76464e-06   4.80163e-07   1.12440e-07   2.31297e-08
  19  23 4192.4434    1.1573 11.2772 10.4052 -0.0015  0.1224   0.0106   0.3323    0.0414   0.0000   430.8289       13.6059       6.60211     -0.927243       39.2319       31.0324      -3.20260      -11.0580      -14.3019      -17.9679      -2.85202       1.88397       2.36736       1.53423       3.76285      -2.84352     -0.635166      0.213254      0.426656      0.117281    -0.0734933    -0.0330906     0.0308660   -0.00443793    0.00656645    0.00483348   -0.00160469   -0.00104368   0.000216346  -4.75622e-05   7.61589e-07  -6.18053e-06   1.04138e-06  -6.17304e-07  -1.79826e-07  -5.42080e-08       10.1304       13.1549       14.1895       14.5174       14.2816       13.4325       11.8962       10.3955       8.73738       7.21067       5.55929       4.22956       3.13799       2.27108       1.58162       1.06704      0.671300      0.419912      0.258882      0.149928     0.0856349     0.0465449     0.0244027     0.0118418    0.00570319    0.00261868    0.00114730   0.000469074   0.000186671   6.93628e-05   2.45807e-05   7.73694e-06   2.31669e-06   6.26395e-07   1.48470e-07   3.03344e-08
  19  24 4335.7711    0.9616 13.8290 10.3616 -0.0002  0.1577   0.0087   0.4327    0.0354   0.0000   414.2050       5.19527       22.9342       8.14425       21.7924       21.0236      -4.24403      -10.0053      -3.73940      -13.7359      -4.35991       2.47637      0.744689      0.250437       2.01352       2.67463     -0.465430     -0.998891      0.345321      0.275476     -0.127027    -0.0420775    -0.0385079     0.0115840    0.00297607  -0.000995970   0.000376300  -0.000444922  -6.23641e-05  -0.000119579   6.77294e-06   2.10607e-06   5.58453e-06  -1.31541e-06  -3.15074e-07  -4.08069e-08       12.6483       16.5548       17.9596       18.5155       18.0607       16.6435       15.1511       13.2160       11.0290       9.21049       7.18676       5.61638       4.00212       2.91518       1.96850       1.36837      0.876353      0.556597      0.340802      0.201952      0.113487     0.0612019     0.0327674     0.0158254    0.00800086    0.00357767    0.00162519   0.000639838   0.000265406   9.42527e-05   3.32202e-05   1.04688e-05   3.09782e-06   8.33864e-07   1.91802e-07   4.06560e-08
  19  25 4479.3038    0.7849 15.6681 10.2414  0.0013  0.1933   0.0073   0.5135    0.0323   0.0000   413.0061       18.8234       29.1946      -12.2118      -16.3286      -8.57381      -16.8438      -13.7501       8.63948      -13.0287      -1.53436       8.09325      -3.93334       1.73697      -3.87206       1.69525      0.681390     -0.348519      0.161964      0.504040     -0.155071      0.126035    -0.0161979    -0.0236367    0.00498150    0.00715326   0.000288539   -0.00116421   7.24627e-05  -1.78486e-05  -4.68896e-05   2.11453e-05   2.18002e-06  -5.84877e-07  -8.20500e-08  -6.93905e-08       15.4943       20.0262       22.0241       22.6798       22.3976       20.6160       18.5134       16.2792       13.4823       11.1553       8.81749       6.65194       4.94866       3.59032       2.49024       1.68250       1.09067      0.692925      0.426161      0.249622      0.142071     0.0780597     0.0418167     0.0204495    0.00982087    0.00466079    0.00198411   0.000841299   0.000329281   0.000120490   4.16707e-05   1.31320e-05   3.89511e-06   1.04593e-06   2.44415e-07   4.88308e-08
  20   7 1893.8869    0.4816  0.3945 10.1213 -0.0060  0.0231   0.0174   0.0395    0.0508   0.0000   441.1750      -3.66059       15.7215       3.05600      -5.89895    -0.0145715      -1.56668      -1.47018      0.900304      0.449145       1.16251     -0.446890     -0.392021      0.515827     -0.271141     0.0939528    -0.0636180    -0.0369860     0.0217848     0.0143389    -0.0216560   -0.00280285    0.00235508   -0.00395963    0.00101886   0.000216571  -0.000538937   0.000262779   2.57167e-05  -3.19874e-05   1.44303e-05   6.24317e-06  -2.78744e-06   7.40048e-07  -4.99323e-08   2.45234e-08       1.93761       2.04110       2.36848       2.84155       2.47920       2.07064       2.17225       1.92559       1.51081       1.32205       1.19594      0.837794      0.486457      0.448538      0.358167      0.214607      0.116977     0.0839690     0.0638303     0.0315123     0.0188971     0.0117735    0.00756302    0.00374283    0.00152896   0.000663713   0.000371574   0.000201085   8.78818e-05   3.20492e-05   1.07870e-05   3.47756e-06   1.13623e-06   3.22204e-07   1.00439e-07   2.23627e-08
  20   8 2050.0107    0.7118  0.5024 10.2583 -0.0053  0.0207   0.0215   0.0414    0.0682   0.0000   439.1709      -1.00154       15.5791       2.73358      -2.62335      0.580702      -1.63834      -2.15815       2.77455     -0.624099     -0.556630      0.632558      0.270716      0.473907     -0.127756  -0.000129716    -0.0545462     -0.135167     0.0944293    -0.0120661    -0.0208380   -0.00556364   -0.00205375    0.00396524   -0.00252753  -0.000858654  -1.37650e-05   7.26764e-06  -7.21657e-05  -1.61096e-06   2.87073e-06   3.14552e-07   6.88120e-07   1.15246e-07  -2.16599e-08   4.23726e-09       1.70426       2.19175       2.37051       2.54234       2.47852       2.30133       1.98499       1.71263       1.45434       1.14480      0.898190      0.742469      0.521606      0.365036      0.255361      0.188097      0.125164     0.0780764     0.0468290     0.0321258     0.0176811     0.0107144    0.00523777    0.00266530    0.00146274   0.000709898   0.000322295   0.000147749   5.58401e-05   2.18897e-05   9.05779e-06   3.13594e-06   1.03523e-06   3.62926e-07   8.96287e-08   2.59644e-08
  20   9 2203.1461    0.9248  0.7089 10.7416 -0.0026  0.0239   0.0250   0.0515    0.0815   0.0000   439.3488      -4.46002       13.7979       3.10244      -1.12940      -1.50604      0.272827      0.501617      -1.06252    -0.0371681      0.206314       1.04562     -0.939113     -0.282256      0.229423     0.0240407    -0.0618829      0.171476    -0.0476978    -0.0331503   -0.00363246     0.0216933   -0.00155924    0.00140023  -0.000706183  -0.000201989  -0.000140325   5.06039e-05   1.51935e-05   1.80878e-05  -3.70737e-06   4.36865e-06  -6.14014e-07  -2.95423e-07   1.74088e-07  -1.00311e-08       2.01205       2.55594       2.84475       2.74865       2.55120       2.42820       2.11978       2.12646       1.85302       1.54343       1.30361      0.980326      0.692974      0.498038      0.354466      0.226334      0.142237      0.100790     0.0556606     0.0363697     0.0208647     0.0114751    0.00666603    0.00366237    0.00150554   0.000848726   0.000393973   0.000170480   7.14606e-05   3.30300e-05   1.04193e-05   3.63207e-06   1.35778e-06   4.40144e-07   1.18988e-07   3.37840e-08
  20  11 2498.9749    1.7380  0.9684 11.1353  0.0001  0.0242   0.0384   0.0600    0.1454   0.0000   437.3091       2.34849       16.5294       4.70421      -1.93322      -5.14810      -1.80096      -3.33464      -1.67742     -0.262378     -0.590017      0.249868       1.08981      0.752195     -0.277786     0.0397043     0.0277225    -0.0354720    -0.0675315     0.0268424     0.0122088   -0.00957239   -0.00289796    0.00557161   0.000242699  -0.000375359   0.000602695   0.000117147   0.000128652  -6.35705e-05   4.91191e-06  -1.71663e-06  -1.17512e-06   3.20611e-07  -2.21079e-07  -1.85920e-08       1.91235       2.50511       2.67383       2.78928       2.68916       2.59991       2.25860       2.08447       1.71678       1.32852       1.06918      0.846703      0.625533      0.470976      0.332649      0.228057      0.154221     0.0977066     0.0575994     0.0368175     0.0210255     0.0111969    0.00651416    0.00334778    0.00166080   0.000836926   0.000408065   0.000167315   7.11307e-05   2.93705e-05   1.10774e-05   3.59331e-06   1.29716e-06   4.22281e-07   1.24843e-07   3.06138e-08
  20  12 2644.8381    2.2279  0.9947 11.7794  0.0005  0.0258   0.0479   0.0616    0.1372   0.0000   436.4592     -0.645513       20.0574    -0.0780224     -0.354081       1.72504      -3.76792     -0.334796       2.22335     -0.548389      -1.55915     0.0828330     -0.942054    -0.0780959      0.265369     -0.339446     -0.204704     -0.103705    -0.0439626     0.0388658   -0.00555470   -0.00825640    0.00601441    0.00337112    0.00142125  -0.000151261  -0.000408929   0.000512734   0.000104638  -2.43023e-05   6.52184e-06   3.65573e-06  -1.21767e-06   3.83572e-07   1.83021e-07   1.75777e-09       2.13009       2.70107       3.10378       3.05526       2.91409       2.72457       2.53004       2.09517       1.88634       1.59501       1.25098      0.953840      0.709009      0.507149      0.357896      0.233421      0.153039      0.107097     0.0631256     0.0372898     0.0232831     0.0124730    0.00699298    0.00365954    0.00191752   0.000883099   0.000407538   0.000177290   8.14232e-05   3.32074e-05   1.23048e-05   4.30837e-06   1.59334e-06   4.58745e-07   1.27479e-07   3.28625e-08
  20  14 2935.9954    3.5588  0.7790 12.8967 -0.0019  0.0227   0.0849   0.0519    0.1088   0.0000   438.4150       5.72272       11.0564      -3.02425     -0.999960     -0.318584      -1.19277      -1.95579      0.293570       1.27081     -0.815627      0.490746     -0.978983     -0.643755   0.000911172     -0.169529     -0.184419     0.0104774     0.0223476     0.0140083     0.0194599   -0.00110946    0.00539441   -0.00247847   0.000320363  -0.000560831   0.000440405  -0.000145589   1.14550e-05   1.29788e-05  -1.73222e-05  -2.01340e-06  -8.42691e-07   3.12691e-09   5.98188e-08   7.90406e-09       1.96355       2.41622       2.43128       2.46512       2.53495       2.60801       2.26571       1.79854       1.52704       1.36863       1.15130      0.913373      0.663778      0.420712      0.305358      0.194017      0.150527      0.100447     0.0658813     0.0392226     0.0230797     0.0123690    0.00625216    0.00313902    0.00155231   0.000728388   0.000309802   0.000148206   5.95001e-05   2.57020e-05   9.24200e-06   3.50299e-06   1.15333e-06   3.77496e-07   9.97238e-08   2.37187e-08
  20  15 3080.5343    3.8910  1.0120 12.8331 -0.0039  0.0241   0.0807   0.0613    0.1391   0.0000   436.5994       6.58393       13.4670      -2.34148       3.30554      0.714399       1.89465      -1.65690       2.71971      -2.57267      -1.07589      -1.72010     -0.272674      0.586931     -0.703383      0.218380     0.0461661     -0.131135      0.157103    0.00477371     0.0314123    -0.0105861  -0.000189175   -0.00140298    0.00305480  -0.000471938  -2.76706e-05  -0.000274606  -3.60501e-05   1.79340e-05  -1.54465e-05   5.56059e-07   1.08922e-06   9.38104e-08   1.86301e-07   4.65377e-08       1.89003       2.45615       2.58018       2.81441       2.61942       2.57171       2.32373       2.08805       1.63091       1.38278       1.12779      0.865112      0.658018      0.454614      0.357845      0.216740      0.162056     0.0956672     0.0666500     0.0361134     0.0222344     0.0119029    0.00669097    0.00325740    0.00177191   0.000796172   0.000385131   0.000180035   7.64952e-05   3.00103e-05   1.13478e-05   4.00954e-06   1.29202e-06   4.12085e-07   1.17773e-07   2.92093e-08
  20  16 3224.5292    3.7700  1.2027 13.2828 -0.0040  0.0348   0.0761   0.0699    0.1129   0.0000   441.3685       9.80681       12.8301      -1.43030      -4.48074      -3.86505      -3.78419      -3.31919     -0.521563      -1.05120      0.523990     -0.286822     -0.686014      0.346891      0.554924     -0.278189      0.173069    -0.0715721    0.00894189     0.0139658     0.0356837    -0.0205767   0.000570887   -0.00371161   -0.00115479   0.000671834  -0.000103987  -0.000124164  -6.03822e-05  -4.63669e-06   2.18579e-05   3.09631e-06   1.33516e-06   3.31118e-07  -9.43205e-08  -7.30432e-08       3.09460       3.28844       3.45332       4.11632       3.73337       3.50429       3.31302       2.89334       2.49273       2.21215       1.56568       1.19315      0.998121      0.796230      0.472751      0.313240      0.236872      0.164913     0.0915837     0.0534392     0.0327223     0.0177589    0.00945107    0.00554846    0.00308302    0.00143274   0.000538274   0.000237033   0.000104193   4.64596e-05   1.75645e-05   5.77091e-06   1.79336e-06   4.92487e-07   1.35976e-07   3.31308e-08
  20  17 3368.1908    3.2962  1.7405 12.8242 -0.0060  0.0332   0.0560   0.0881    0.0846   0.0000   441.5317       5.80041       10.0706     -0.538079       1.57724      -6.07486      -1.60674      -5.07583      -5.24116      0.533309       3.04115      -1.50837      0.751101      0.364315     -0.269076      0.177985     -0.214878   -0.00618890     0.0996576     0.0731165    -0.0486190   -0.00318905     0.0147628   -0.00182638   -0.00398911  -0.000449588   0.000224959   0.000273130  -0.000150343   2.93344e-05   1.18534e-05  -6.52107e-06   2.80532e-08  -6.46142e-07  -2.68379e-07   9.91440e-09       2.65288       3.50190       3.71029       3.78072       3.62139       3.41109       3.03183       2.83435       2.37637       2.03952       1.62118       1.27111      0.922342      0.661652      0.454677      0.315391      0.202819      0.132895     0.0806035     0.0510909     0.0287398     0.0166844    0.00885838    0.00470527    0.00234365    0.00113892   0.000549992   0.000234136   0.000102855   3.99914e-05   1.54068e-05   5.52229e-06   1.82462e-06   5.88725e-07   1.61746e-07   4.44156e-08
  20  18 3511.9959    2.7293  2.6305 12.2511 -0.0033  0.0430   0.0383   0.1108    0.0718   0.0000   445.1005       6.50543       15.2241       16.7984       2.67840      -4.54778       4.75461      -5.68308       2.06793     -0.651872       1.74014       1.19040      0.912776      0.517824     0.0655861     -0.308465     0.0924974      0.199422    0.00115416   -0.00326110     0.0143501     0.0376834    -0.0101752   -0.00507920   0.000572831    0.00104416   0.000290227   0.000547190  -5.69511e-07  -7.17905e-05   9.63549e-06   9.87299e-06  -2.38220e-06   4.53900e-07  -2.17727e-07  -1.65883e-08       3.41214       4.71798       4.85119       5.32679       4.91356       4.66557       4.08499       3.71056       3.09403       2.60606       2.02487       1.58048       1.16383      0.846838      0.586621      0.407055      0.261686      0.171327      0.104928     0.0650137     0.0368737     0.0215134     0.0116811    0.00614444    0.00312649    0.00148672   0.000717777   0.000307081   0.000133197   5.13533e-05   2.01356e-05   7.16004e-06   2.35646e-06   7.52225e-07   2.03134e-07   5.54567e-08
  20  19 3655.6921    2.2979  3.9508 11.4207 -0.0022  0.0517   0.0268   0.1429    0.0719   0.0000   431.8429       10.2822       17.2750       11.8517       3.91179      -6.15771       3.96184      -6.82012       1.91964     -0.472199       1.75826      0.426670       2.58600      -2.23991     -0.766521    -0.0633868    -0.0293559     -0.316270     -0.150818    -0.0457888   -0.00103563     0.0295481  -0.000715009   -0.00381293   -0.00615590   -0.00240725   0.000383645   0.000500441  -0.000105742   6.37661e-05  -3.98117e-05   5.34616e-06  -1.64224e-06  -1.62022e-06  -6.28788e-08  -2.30329e-08       4.21053       5.34096       5.76810       5.98084       5.83572       5.60979       5.04696       4.23475       3.79741       3.02163       2.48646       1.89378       1.42425       1.01910      0.724751      0.499221      0.327900      0.213720      0.130776     0.0813217     0.0473270     0.0262554     0.0144753    0.00734368    0.00371703    0.00180006   0.000826184   0.000370408   0.000151775   6.24797e-05   2.38649e-05   8.47691e-06   2.92904e-06   9.19177e-07   2.58331e-07   6.61409e-08
  20  20 3799.4105    1.9672  5.4567 10.9208 -0.0000  0.0641   0.0197   0.1686    0.0621   0.0000   439.9808       27.4190       12.3402       2.24251       1.05510       1.76415      -7.77556      -12.2272       9.36146      -12.3204      -6.82226     -0.275464      -1.06049       1.24449      0.123205     -0.283548      0.210873      0.238128     0.0687231     -0.119219    -0.0934607     0.0460958    -0.0211092    -0.0157018   0.000500051    0.00321926  -0.000894597   0.000556313  -0.000123884   1.97416e-05  -4.21172e-05   3.14416e-06   7.79256e-07  -4.12233e-07   2.34182e-07  -2.55824e-10       5.05055       6.37589       7.09845       7.32572       6.86496       6.75709       6.08469       5.29985       4.59551       3.85058       2.98243       2.34891       1.75298       1.27390      0.921366      0.619630      0.404692      0.266806      0.164414     0.0977814     0.0578651     0.0327065     0.0177699    0.00943156    0.00471510    0.00225191    0.00105151   0.000464214   0.000204188   8.09304e-05   3.07813e-05   1.13134e-05   3.87108e-06   1.19455e-06   3.29002e-07   8.40535e-08
  20  21 3943.1525    1.6246  7.5938 10.5723 -0.0022  0.0789   0.0143   0.2169    0.0502   0.0000   437.8225       8.99067      -4.74669       4.83845       7.47236      -21.1582      -12.8079       7.10242       11.7145      -5.50560      -8.93458       7.10291      0.817578     -0.155454      -2.59189     -0.927846     -0.229529      0.168290     -0.305178      0.126794     0.0785460     0.0228229   -0.00654128     0.0126650   -0.00241039    0.00326948    0.00117968   -0.00104468  -0.000248448   9.09156e-05  -2.67696e-05  -3.60038e-06   6.00212e-06   3.02244e-06   4.57214e-07   7.41867e-08       6.44921       8.20347       8.79529       8.99535       8.94928       8.36425       7.72144       6.62395       5.72776       4.73876       3.79518       2.97349       2.18987       1.59306       1.11595      0.769023      0.509892      0.329687      0.207913      0.124868     0.0728507     0.0409746     0.0221790     0.0114763    0.00582856    0.00277497    0.00130099   0.000573399   0.000244998   9.65792e-05   3.74022e-05   1.33709e-05   4.50190e-06   1.40425e-06   3.96667e-07   1.02399e-07
  20  22 4086.9210    1.3476  9.8974 10.3644 -0.0006  0.0992   0.0112   0.2748    0.0438   0.0000   445.3548      -3.16452       13.5652       4.57682      -15.8662      -3.12201      -6.01879       1.56185      -6.06076      -8.53339       13.7724     -0.265157      -1.43505       1.57640       2.60272     -0.772909     -0.915684     0.0680847      0.506374     -0.201578     -0.276975     0.0520523     0.0235989   -0.00472869   -0.00163046    0.00367212   -0.00117552  -0.000977751  -0.000460777   9.54409e-05  -4.22040e-05   5.67476e-06   1.23071e-06  -1.56334e-06  -2.71448e-07   4.66141e-08       8.00159       10.2884       10.8867       11.3188       11.2021       10.5279       9.62814       8.33687       7.17682       5.96452       4.74289       3.66380       2.79416       1.97599       1.43530      0.978663      0.653646      0.414174      0.261727      0.158217     0.0934405     0.0520565     0.0283879     0.0147106    0.00738379    0.00359189    0.00167455   0.000737170   0.000309116   0.000124204   4.75901e-05   1.72085e-05   5.81632e-06   1.79014e-06   5.00255e-07   1.30899e-07
  20  23 4230.3941    1.1025 11.9610 10.3736 -0.0024  0.1254   0.0094   0.3540    0.0382   0.0000   437.5192       22.9296       4.83997       3.88529       6.71174       1.06766       12.4720     -0.165802       13.8966      -15.7359      -2.05699       4.02113       4.36082     -0.971645      -1.13613     -0.234308      0.148965       1.51774     -0.308186      0.287177    -0.0308709     0.0704677    0.00271528  -0.000154369    -0.0146611    0.00497539   0.000333204    0.00108334   0.000109633  -0.000183543  -7.22763e-05  -2.91251e-05  -1.20865e-06   2.58258e-06   4.67283e-07  -1.62581e-07       9.82372       12.8922       13.9246       14.4874       14.1488       13.3492       12.0407       10.5111       9.08280       7.40387       5.92178       4.60039       3.42137       2.55494       1.76186       1.24612      0.807047      0.533390      0.328736      0.198136      0.118174     0.0658208     0.0361594     0.0188430    0.00967550    0.00459607    0.00217651   0.000937492   0.000411323   0.000161685   6.24339e-05   2.21884e-05   7.65225e-06   2.33915e-06   6.74997e-07   1.76028e-07
  20  24 4374.7753    0.8866 13.4445 10.3694 -0.0050  0.1610   0.0083   0.4253    0.0340   0.0000   416.8922       29.9356       6.83275       13.2092       24.3778       3.27228       1.90361      -13.0138       6.92509       23.9274      -5.55295      -9.18844      -6.04890       5.21220       5.09514      -1.76604     0.0833007      0.140400      0.777389     -0.167757     -0.130508     -0.125437     0.0225264     0.0716536     0.0172648    -0.0184522  -0.000308007    0.00113611   0.000904818   0.000104219  -0.000120746   6.42500e-05   1.52311e-05  -1.63944e-06  -1.00777e-06   8.86391e-08       12.4738       15.9706       17.6815       18.3868       17.9015       16.7422       15.4110       13.3953       11.4096       9.28355       7.56179       5.87429       4.40111       3.19058       2.32508       1.56309       1.06739      0.685860      0.431943      0.265002      0.153780     0.0878710     0.0480885     0.0252388     0.0128463    0.00625073    0.00294246    0.00131792   0.000560042   0.000224466   8.57527e-05   3.01835e-05   1.01022e-05   3.20999e-06   8.81944e-07   2.26111e-07
  20  25 4517.9287    0.7173 16.0798 10.2665 -0.0042  0.2080   0.0067   0.5455    0.0292   0.0000   411.0618       3.81201      0.509953       5.20890      -13.6934      -4.90489       16.5140       14.4410      -5.10042       8.99401      -3.34553       1.27893      -13.6871      -6.16984      -1.22694      -2.28251       1.67933       1.35573       1.23892     -0.367275     -0.149092      0.384725    -0.0573427    -0.0324932     0.0119793     0.0168678   -0.00508125   -0.00440495  -0.000947127   0.000339615   0.000152432  -4.41030e-05  -1.76643e-05   5.34745e-06  -1.30567e-06  -1.42853e-09       15.7012       20.7020       22.6730       23.2150       22.8427       21.3697       19.6643       17.1833       14.8195       12.1499       9.78195       7.62148       5.68761       4.24542       2.98055       2.05306       1.37490      0.901785      0.562776      0.342305      0.199756      0.115335     0.0624972     0.0334018     0.0171366    0.00814204    0.00392860    0.00167889   0.000755191   0.000291690   0.000113923   4.03771e-05   1.34726e-05   4.24306e-06   1.18679e-06   3.06809e-07
  21   7 1919.8342    0.5265  0.4204 10.1962 -0.0112  0.0192   0.0178   0.0406    0.0505   0.0000   439.4447      -2.56919       19.3622     -0.670755      -2.90507      -1.84894      0.135171       1.04924     -0.622486      0.445854     -0.857990      0.263420     -0.871138     -0.166320     -0.617282      0.104916     -0.157877    -0.0396702    -0.0506238     0.0103931   -0.00281506     0.0336610    0.00292828   -0.00257887  -0.000959598    0.00143115  -0.000232485  -6.47675e-05  -3.34611e-05   4.60160e-06   7.51693e-06  -2.55295e-07  -1.25903e-06  -1.83479e-06  -2.18798e-07  -1.89021e-08       1.44248       1.71759       2.21640       1.96133       1.94894       1.87221       1.66899       1.54206       1.38812       1.09001      0.923042      0.746335      0.526355      0.404281      0.289460      0.185345      0.142201     0.0839842     0.0556479     0.0355742     0.0200433     0.0128163    0.00670613    0.00368745    0.00193561    0.00104450   0.000517074   0.000228142   0.000114553   4.82296e-05   1.98092e-05   7.56028e-06   2.80037e-06   1.04773e-06   3.07495e-07   1.04934e-07
  21   8 2077.7226    0.7244  0.5740 10.2677 -0.0089  0.0211   0.0198   0.0446    0.0679   0.0000   439.2098     -0.242093       11.6436       1.67860      0.635615     -0.329637      -2.46687       2.38855     -0.126047     0.0194550      0.741884     -0.452715     -0.579169     -0.264889      0.358236    -0.0212300     0.0923378     0.0344380    -0.0394000    -0.0179198     0.0191646   -0.00814334   -0.00326948   -0.00293038   -0.00207522   0.000420954  -0.000453160  -0.000495382  -4.78263e-05  -2.58166e-05  -3.04815e-05   7.22346e-06  -1.10294e-06   2.31990e-07   1.02437e-07   4.77665e-08       1.42823       1.92413       2.07135       2.04686       2.19658       1.93183       1.83893       1.58207       1.38680       1.10894      0.906156      0.682639      0.540472      0.389562      0.290980      0.182409      0.142192     0.0863396     0.0608371     0.0353243     0.0219614     0.0130944    0.00698739    0.00402563    0.00213427    0.00107368   0.000546824   0.000252370   0.000107184   5.02920e-05   1.85656e-05   8.07455e-06   2.78076e-06   9.91197e-07   3.13508e-07   1.06248e-07
  21   9 2231.8776    0.9906  0.8101 10.5658 -0.0116  0.0230   0.0236   0.0533    0.0965   0.0000   439.2505     -0.623447       19.6164      0.224528      -3.07302      -2.22709       2.29685       2.64082      -1.48581     -0.916974      0.795997     -0.903708    -0.0255996      0.227819     -0.230499      0.389855    -0.0167290     0.0463811    -0.0726516    -0.0959672     0.0227601     0.0144442     0.0138842   -0.00330624  -0.000637275    0.00178547   0.000663327  -0.000763272  -3.72914e-05   1.24346e-05   1.02186e-05   6.71059e-06  -4.64123e-06  -8.01742e-07  -2.48145e-07   8.75637e-08       1.72245       2.21091       2.48630       2.49715       2.50889       2.42868       2.24569       1.94091       1.56852       1.37698       1.03508      0.835922      0.653290      0.467280      0.344277      0.240204      0.166070      0.109088     0.0704147     0.0442240     0.0255509     0.0155173    0.00896751    0.00414795    0.00253717    0.00124933   0.000580142   0.000289145   0.000121829   5.93315e-05   2.12817e-05   9.01914e-06   3.62754e-06   1.15497e-06   4.02364e-07   1.20169e-07
  21  10 2381.8668    1.3889  0.9481 10.9275 -0.0037  0.0243   0.0303   0.0599    0.1117   0.0000   438.9658       3.16749       19.3228       1.95662      -4.10751     -0.439703     -0.590695     -0.730737     0.0625827     -0.160584       1.81746      -1.53031      -1.42474      0.408667      0.235068      0.182989    0.00817309    -0.0278818    -0.0161531     0.0472175    0.00320987    0.00657850    0.00104121   -0.00608943   -0.00180840   -0.00175700   0.000538208   7.68994e-05   2.11970e-05   4.89715e-05  -3.10140e-05  -8.75177e-06  -5.12345e-07  -1.04789e-06  -7.67344e-07  -3.53188e-08       2.07487       2.49809       2.81664       3.00726       2.77050       2.60150       2.44350       2.19525       1.74799       1.50828       1.28367      0.970755      0.695643      0.543133      0.372696      0.252963      0.175050      0.120269     0.0732080     0.0432100     0.0286899     0.0169069    0.00903672    0.00470405    0.00260424    0.00132999   0.000663558   0.000285541   0.000137350   6.02477e-05   2.75388e-05   9.86218e-06   3.57113e-06   1.14834e-06   3.70384e-07   1.05803e-07
  21  11 2529.2976    1.9362  0.9592 11.3127 -0.0028  0.0314   0.0412   0.0599    0.1305   0.0000   439.4811       2.88528       13.7055      -3.25765      -1.07215      -2.85174     -0.773745      -1.08280       2.35319      -1.72930      0.207058      0.189587     -0.363154      0.129675      0.534179      0.198028     -0.403089   -0.00770940     0.0656259   -0.00871403     0.0312315    -0.0116590     0.0162649   -0.00225423  -0.000362038    0.00140221   0.000766872   0.000210031   4.03281e-05  -0.000118612  -3.54767e-05  -3.86884e-06  -8.29119e-07  -6.87137e-08  -3.72861e-07  -1.68557e-09       3.15488       3.51178       2.93673       2.79195       3.83353       4.19622       3.67496       2.62445       1.80536       1.65124       1.73261       1.60265       1.17029      0.714460      0.374508      0.249059      0.236610      0.200759      0.147153     0.0927604     0.0544360     0.0284179     0.0138784    0.00678182    0.00322660    0.00149729   0.000714799   0.000310465   0.000127082   5.35730e-05   2.27762e-05   8.44169e-06   2.97056e-06   1.12766e-06   3.78042e-07   1.15592e-07
  21  12 2676.2259    2.3497  0.9852 12.1590 -0.0090  0.0247   0.0511   0.0623    0.1175   0.0000   438.9629       6.04437       12.1243     -0.130438       1.96168     -0.497403     -0.236229     -0.275368     -0.518626      -1.73029       2.58271    -0.0687137     -0.372254     -0.526468    -0.0912671     -0.386349     0.0722416    -0.0116494     -0.138725    -0.0198247     0.0349923    -0.0222679   -0.00408973   -0.00361289   -0.00230035   -0.00123114  -0.000666210   0.000224639  -5.21516e-05  -1.30801e-06  -1.81894e-05   9.92144e-06  -4.08349e-06  -1.62269e-06   4.07696e-07  -1.13985e-07       2.06921       2.54835       2.78094       2.92683       2.90381       2.71568       2.35194       2.09165       1.77904       1.55630       1.32351      0.975939      0.695996      0.514452      0.389021      0.266614      0.175834      0.109827     0.0737255     0.0457210     0.0282718     0.0179729    0.00976383    0.00543279    0.00273034    0.00135044   0.000612873   0.000307781   0.000130635   6.24658e-05   2.41241e-05   9.74893e-06   3.27408e-06   1.18994e-06   3.63147e-07   1.17389e-07
  21  13 2822.9880    3.0669  0.8777 12.3833 -0.0085  0.0222   0.0679   0.0527    0.1354   0.0000   438.7443       4.38062       14.3328      -1.15801     -0.843985      -1.30987      -1.88063       1.54099      -1.47726     -0.835991     -0.496948    -0.0285339     -0.244638      0.258094     -0.260637     -0.141390    -0.0152842     0.0607621    -0.0182691     0.0650400    0.00480048    -0.0272446   0.000692388    0.00211870   -0.00119042   -0.00154169   0.000681436   1.49403e-05  -0.000171815   1.84215e-05   3.01729e-05   1.14372e-05   6.84450e-07  -3.72632e-07   3.01939e-07  -1.33785e-07       1.78417       2.17789       2.28739       2.50783       2.42448       2.38269       2.11870       1.78488       1.64182       1.31865       1.05205      0.815870      0.658512      0.472671      0.344583      0.237386      0.157841      0.111760     0.0706349     0.0457023     0.0250998     0.0150485    0.00847913    0.00485221    0.00258226    0.00123652   0.000635059   0.000274067   0.000131514   5.02749e-05   2.21199e-05   7.89662e-06   3.13020e-06   1.05870e-06   3.58128e-07   1.07252e-07
  21  14 2968.9406    3.5396  0.9272 13.1553 -0.0059  0.0246   0.0794   0.0541    0.1043   0.0000   438.6025       6.08775       14.6006       1.76866      -5.28600      -3.98834     -0.869653      -2.05622      0.468333      -3.05854      -1.64517      0.971517      0.641683      0.214090     -0.633730     -0.327752      0.108177    -0.0102373    -0.0418280    -0.0108157    -0.0181007   -0.00258855    -0.0100970  -0.000260022    0.00499132   -0.00168554  -0.000547266  -0.000620453  -0.000124770   3.86907e-05   4.14254e-05  -7.07977e-06   1.59644e-06  -2.39405e-08  -1.10867e-06   4.00372e-08       1.94305       2.50889       2.51489       2.85804       2.74668       2.64068       2.38229       2.01463       1.82861       1.45524       1.19223      0.915030      0.673591      0.532316      0.380405      0.296702      0.176508      0.127059     0.0709411     0.0495366     0.0282419     0.0183354    0.00984150    0.00536623    0.00283948    0.00140123   0.000709149   0.000302890   0.000150102   5.90129e-05   2.51091e-05   9.09276e-06   3.34771e-06   1.17885e-06   3.75062e-07   1.19564e-07
  21  15 3114.0285    3.9137  0.9450 13.2855 -0.0093  0.0233   0.0854   0.0576    0.1118   0.0000   436.7577       7.71785       17.8221       1.42106       2.15700      -1.28370      -4.00250      -5.12991      0.864094      -3.60131      0.680118      0.378228     -0.113982     -0.340866     -0.145119      0.142247      0.106850      0.224066      0.185838    -0.0341433     0.0871182    -0.0198229    0.00758596   -0.00451505  -6.11031e-05    0.00175266  -0.000479249   0.000668787   3.90128e-05   1.02563e-05  -1.20906e-05   3.83059e-06  -3.25160e-06   7.41578e-07   3.95788e-07   1.57203e-07       1.79802       2.28517       2.43526       2.61511       2.54302       2.39182       2.20746       2.02504       1.66721       1.33895       1.04598      0.849702      0.670812      0.477721      0.348349      0.254434      0.176056      0.114774     0.0692009     0.0440442     0.0278178     0.0156911    0.00852208    0.00458228    0.00232272    0.00131935   0.000642862   0.000305256   0.000141209   5.45856e-05   2.30498e-05   9.22173e-06   3.20711e-06   1.16719e-06   3.70714e-07   1.10281e-07
  21  16 3258.6376    3.7424  1.3063 13.1183  0.0009  0.0311   0.0707   0.0702    0.1133   0.0000   442.1654       6.75536       13.3218       4.39964      -2.97707      -2.81767      -1.60049      -6.54122       2.57921       1.71553      -1.99272     -0.809504     -0.241288     -0.691700     -0.762402     -0.410667     -0.126489     0.0792203     0.0156781    -0.0725627    -0.0428971     0.0380057  -0.000250506    0.00295788   -0.00385019   0.000139965  -0.000842496   3.75820e-05   0.000247903  -0.000145500  -1.57165e-05  -2.81685e-06  -1.41426e-06  -6.32284e-07   1.63532e-07   5.32811e-08       2.38925       2.79941       3.17558       3.56779       3.37471       3.08775       2.63669       2.78117       2.30243       1.72071       1.37139       1.26362      0.890781      0.647188      0.455089      0.333323      0.244411      0.149669     0.0855087     0.0581002     0.0378202     0.0222530     0.0114761    0.00610246    0.00324115    0.00180832   0.000996597   0.000467735   0.000203217   8.24713e-05   3.34109e-05   1.19896e-05   4.31107e-06   1.48641e-06   5.02943e-07   1.58616e-07
  21  17 3402.9593    3.1383  1.9448 12.6328 -0.0047  0.0362   0.0477   0.0860    0.0759   0.0000   440.1460       8.04385       25.9965      0.546595      -7.25977      0.738606       3.34785      -4.45840      -5.27156      -2.29955      0.973920       1.35411      -1.42758      0.364868     -0.178932     -0.257701    -0.0152944     0.0448789      0.106276     0.0629093     0.0156171  -9.90867e-05    0.00601723  -0.000955712   -0.00416259   -0.00105518  -1.21748e-05   0.000204717   0.000525805  -3.35229e-05  -1.38220e-05   1.09515e-06  -6.90405e-07   1.87021e-06   7.70194e-07   1.02055e-07       2.69544       3.47259       3.66202       3.89544       3.83400       3.42397       3.27839       3.01800       2.54968       2.17588       1.70887       1.38128       1.02728      0.796085      0.570095      0.384985      0.259238      0.176879      0.117268     0.0697417     0.0410584     0.0236111     0.0136853    0.00779341    0.00413324    0.00208680    0.00101393   0.000456260   0.000222594   9.06602e-05   3.93569e-05   1.45253e-05   5.30770e-06   1.83922e-06   5.83458e-07   1.77966e-07
  21  18 3547.2286    2.6408  3.1184 11.9381 -0.0038  0.0460   0.0328   0.1159    0.0629   0.0000   436.1510       12.9355       14.9709       3.90283      -10.7545      -5.38944       7.69893      0.684549       3.51718      -3.12804       3.94755      0.186077       1.20814     -0.700623     -0.486363      0.806860      0.856081     -0.419251     -0.114688     0.0702329     0.0634912    -0.0199787    0.00454520   -0.00477579  -0.000288923   -0.00586809    0.00159519  -0.000603573   0.000428910   2.84487e-05   3.41758e-05  -1.77521e-08   3.68598e-06   9.26657e-07  -1.47604e-06  -2.29508e-07       3.37873       4.38631       4.90767       5.05515       4.99090       4.72381       4.22061       3.86026       3.11456       2.62823       2.19074       1.66950       1.24144      0.953775      0.677079      0.490507      0.326549      0.209126      0.142443     0.0858037     0.0521462     0.0312771     0.0169243     0.0100843    0.00496565    0.00249575    0.00123772   0.000597009   0.000271757   0.000116047   5.06489e-05   1.88315e-05   6.82086e-06   2.58727e-06   7.31914e-07   2.37513e-07
  21  19 3691.6677    2.2407  4.3587 11.3235 -0.0018  0.0532   0.0246   0.1446    0.0647   0.0000   435.0532       12.4662       13.9528      -4.61764      -2.31456      -5.45235       3.24155      -2.60543       4.04767      -1.40716      -1.84870     -0.772546       1.74435      -1.07932     -0.605449     -0.258976      0.296745     0.0786567    -0.0341381     0.0880038    -0.0470439    -0.0988579   0.000318909     0.0449842    0.00347721   0.000293390   -0.00419918   0.000698773   3.63350e-05  -0.000271844  -4.01089e-05  -3.62876e-05   2.63969e-07   2.30584e-06  -2.06194e-07   2.22788e-08       4.12453       5.37523       5.73983       6.13067       5.92937       5.61305       5.07280       4.51293       3.84401       3.23330       2.59601       2.02189       1.53998       1.16062      0.820296      0.572530      0.389513      0.260349      0.163529      0.101931     0.0620245     0.0360611     0.0201053     0.0112503    0.00588562    0.00295907    0.00148629   0.000681398   0.000303272   0.000130059   5.53594e-05   2.11492e-05   7.78703e-06   2.68404e-06   8.62786e-07   2.61499e-07
  21  20 3835.5598    1.8376  6.1222 10.8825 -0.0012  0.0676   0.0173   0.1827    0.0533   0.0000   424.3117       14.7522       21.5270       13.8703      -7.77537      -17.1697       4.87041     -0.868546      -9.46322      -3.38228       3.61597       2.82050      -2.27778      -2.10444      0.629157     0.0207671     -0.693547     -0.326660     -0.223348     -0.125649   -0.00433968   -0.00686648     0.0141598     0.0149320   -0.00409252    0.00145469   -0.00263531  -0.000509678  -0.000293815  -0.000239566   3.51757e-05   4.29780e-06  -1.28092e-06   6.72769e-06   1.76291e-06   2.35413e-08       5.07836       6.50575       7.07993       7.44695       7.20808       6.92612       6.24568       5.60626       4.78106       4.10234       3.29224       2.62329       1.93660       1.47376       1.03858      0.734023      0.491607      0.328170      0.210605      0.130666     0.0785643     0.0469816     0.0260349     0.0142510    0.00745968    0.00384169    0.00181383   0.000866645   0.000381753   0.000173102   6.89851e-05   2.74455e-05   1.00067e-05   3.56442e-06   1.12926e-06   3.49605e-07
  21  21 3979.9973    1.5486  8.2782 10.5450 -0.0015  0.0840   0.0129   0.2295    0.0453   0.0000   437.7333       20.1059       9.48713      -3.10135      -4.40974       5.36577      -9.97218       2.01002      -1.78903     -0.994474      -4.15212      0.473330     -0.623725       2.01027       2.07570      0.689894       1.14821     -0.343724     0.0373085      0.101375    -0.0812617    -0.0139553     0.0560813    -0.0387806    0.00498206   -0.00285140    0.00480680   -0.00138785  -0.000317535   0.000510309   3.63543e-05   4.26745e-05  -1.28480e-06  -4.33318e-06   1.65964e-06   1.56598e-07       6.26643       8.27398       8.90985       9.36830       9.08636       8.73669       7.85162       6.97236       6.08376       5.04475       4.05474       3.18786       2.41557       1.80110       1.31651      0.926765      0.616232      0.410234      0.258258      0.163708     0.0961613     0.0578506     0.0325667     0.0176863    0.00949406    0.00467324    0.00232661    0.00107360   0.000490815   0.000211256   8.68785e-05   3.32396e-05   1.27582e-05   4.37730e-06   1.44635e-06   4.43692e-07
  21  22 4124.3429    1.2589 10.0615 10.4245 -0.0002  0.1038   0.0103   0.2852    0.0393   0.0000   439.6007       14.2301       40.8613      -7.59809      -9.96471      -4.35795       7.98783       5.13311      -4.42389       6.10897      -2.00634      -3.42970       4.04565      -3.00803       1.01263       1.91525     -0.653779      -1.00579     -0.431443     0.0941472      0.146289   -0.00958684     0.0371434    -0.0240021    -0.0158615   -0.00393635   -0.00183246  -0.000520767   0.000213084   0.000547327  -5.43658e-05  -5.71195e-05  -3.28630e-05   1.70628e-05   9.14628e-07   1.84138e-07       7.70011       10.1398       10.8550       11.2310       11.0722       10.4325       9.79248       8.66794       7.44845       6.26698       4.92254       3.98192       2.98653       2.30972       1.64802       1.13510      0.797081      0.522384      0.329481      0.204837      0.124413     0.0720690     0.0405993     0.0224090     0.0117990    0.00614345    0.00298427    0.00140558   0.000620204   0.000271874   0.000112324   4.49304e-05   1.61909e-05   5.63573e-06   1.80447e-06   5.57304e-07
  21  24 4412.6643    0.8598 14.9521 10.3559 -0.0030  0.1684   0.0074   0.4594    0.0315   0.0000   418.5716     -0.790481       10.2485       34.0742       33.7692      -5.53630      -2.93102       10.2917      -8.29879       17.6345      -13.0803      -4.35747       1.14841      -1.62331      -1.33899     -0.586728       2.39809      -1.10728      -1.16521     -0.382940     0.0259538     0.0705496    -0.0639368    0.00663450     0.0120205    0.00470016   -0.00605210  -0.000825399    0.00101334  -0.000180152  -0.000125106  -7.65692e-05  -8.92886e-06   2.72968e-05  -4.90880e-07  -8.54377e-07       12.8127       16.3581       18.0829       18.7197       18.4819       17.5285       15.9130       14.0951       12.1960       10.1370       8.13302       6.48218       4.94767       3.66263       2.66134       1.86160       1.27814      0.844310      0.547338      0.342587      0.206597      0.120410     0.0689971     0.0378888     0.0201391     0.0102252    0.00502249    0.00241890    0.00105786   0.000469912   0.000187456   7.46435e-05   2.74278e-05   9.57119e-06   3.08570e-06   9.34600e-07
  22   8 2104.7184    0.7505  0.6378 10.4175 -0.0034  0.0204   0.0197   0.0465    0.0662   0.0000   437.0081      -1.60010       13.6003       1.33434      -2.51402       2.75465      0.639208    -0.0695285       1.26804      -2.37305      0.459993     -0.498863     -0.174669     -0.156114      0.441757     -0.159956     0.0810854     -0.210170     0.0773760    -0.0124364    0.00958756     0.0222840   -0.00917256  -0.000806360   -0.00235656   -0.00182471  -0.000927838   0.000733857   4.56513e-05  -9.19730e-05   2.69733e-05   2.65760e-05  -8.74448e-06  -1.45022e-06   1.92965e-07   1.32831e-07       1.52630       1.87966       2.00519       2.12237       2.11296       2.09181       1.90113       1.64777       1.52167       1.16037      0.983914      0.757993      0.615080      0.448429      0.337862      0.252070      0.170767      0.113358     0.0774554     0.0483828     0.0298564     0.0175204     0.0104611    0.00594011    0.00319011    0.00166653   0.000868571   0.000409953   0.000198002   9.53205e-05   3.91582e-05   1.61280e-05   6.30878e-06   2.45168e-06   8.71929e-07   3.20377e-07
  22   9 2259.9902    1.0811  0.8684 10.6100 -0.0034  0.0240   0.0239   0.0577    0.1005   0.0000   439.5644       3.68469       17.6186     0.0777860       1.23207       1.29614      0.152776      -1.13771      0.952564      -1.07496      0.890435     -0.122495     -0.622585     -0.619310      0.266836    -0.0522435     -0.207474     0.0601250     0.0304446    -0.0238441    -0.0115306    0.00518911     0.0130268   -0.00400730   -0.00446409    0.00165971    0.00143551  -0.000281131  -8.82487e-05   1.44050e-05  -2.52244e-05   1.59537e-05  -5.95922e-06   1.23394e-06   1.85493e-06  -4.93156e-07       1.75739       2.16675       2.16547       2.59927       2.54414       2.33134       1.95240       1.85049       1.70125       1.46988       1.13731      0.868362      0.694628      0.560352      0.395375      0.262755      0.178857      0.122315     0.0902421     0.0541857     0.0323971     0.0189643     0.0113281    0.00679503    0.00398541    0.00221942    0.00110990   0.000530730   0.000236324   0.000105446   4.56501e-05   1.87550e-05   6.96437e-06   2.74158e-06   9.66186e-07   3.22850e-07
  22  10 2410.7920    1.4877  0.9394 11.0790 -0.0066  0.0229   0.0317   0.0574    0.1194   0.0000   436.0486       4.04631       10.0730       1.97721     -0.333330      -2.60892     -0.355449      0.832216      0.429946     -0.688438      0.594071       2.88870      0.354536     0.0263107      0.222383     0.0226628     -0.375708     0.0591595     0.0906754     0.0474784     0.0200760     0.0123302    0.00444844     0.0130188    0.00406662  -0.000447350   0.000336014   0.000177419   9.84011e-05   0.000120220   4.51011e-05  -2.64976e-05  -3.63987e-06  -1.47604e-06   1.75937e-06  -4.03831e-07       1.66285       2.20580       2.34692       2.36904       2.32751       2.25660       2.09358       1.84560       1.62540       1.39830       1.18555      0.924531      0.714904      0.536786      0.378697      0.274895      0.183067      0.127012     0.0843617     0.0511869     0.0335247     0.0194159     0.0114023    0.00638561    0.00355470    0.00178085   0.000961372   0.000439683   0.000217790   9.54169e-05   4.32728e-05   1.81189e-05   7.81909e-06   2.72420e-06   1.05973e-06   3.59752e-07
  22  11 2559.2204    1.9456  1.0317 11.4229 -0.0107  0.0244   0.0397   0.0593    0.1391   0.0000   435.8204     -0.193818       13.7316       3.22281      -1.34707      -1.40078       1.86535      -1.02872      0.698676      -1.12775      -1.38559      0.421107       1.07102      0.533071       1.08352     0.0984973     -0.184875      0.171382    -0.0379314     0.0550005     0.0586317     0.0179963    0.00967601    0.00302233    0.00200705   -0.00528474   0.000206017   0.000233847   0.000128068   2.63192e-05  -3.42978e-05  -3.10862e-05   5.77806e-06   1.65556e-06   1.18919e-06  -1.50164e-07       1.73736       2.16745       2.44324       2.46637       2.53969       2.18730       2.17887       1.98584       1.71291       1.43488       1.18587      0.953763      0.748775      0.540551      0.396976      0.296912      0.192624      0.127418     0.0875117     0.0558318     0.0345785     0.0193316     0.0117535    0.00673882    0.00377138    0.00196415   0.000964714   0.000496393   0.000238725   0.000115146   4.96481e-05   1.98201e-05   7.65993e-06   2.95571e-06   1.07043e-06   3.63042e-07
  22  12 2707.1779    2.5920  0.8721 12.1246 -0.0011  0.0212   0.0554   0.0515    0.1193   0.0000   439.0994       4.69461       12.7173       4.35372      -3.10373      -3.17206      0.294499     -0.353689       1.10566    -0.0620266      -1.18741       1.14578      -1.37402     0.0559910      0.277930    -0.0872360     -0.442139     -0.155253   -0.00330340     0.0647388     0.0142288    0.00890533    0.00782189    0.00746949   -0.00151348    0.00252233  -0.000374086   0.000459862  -0.000336622   5.51880e-05  -6.30683e-05   8.04484e-07   7.69846e-07   5.93541e-07   9.85527e-07  -1.26074e-07       1.56303       1.91942       2.17464       2.13320       2.30339       2.17206       1.92592       1.69642       1.48600       1.24068       1.03004      0.811697      0.633889      0.469334      0.349315      0.240704      0.174242      0.114138     0.0773598     0.0503406     0.0296804     0.0192363     0.0107484    0.00607166    0.00348240    0.00172002   0.000920664   0.000436018   0.000201317   9.46096e-05   3.92903e-05   1.71723e-05   6.58666e-06   2.47960e-06   9.74165e-07   3.08209e-07
  22  13 2854.7664    3.1749  0.8519 12.7904 -0.0071  0.0239   0.0683   0.0513    0.1024   0.0000   438.7991       2.54143       12.0092       4.62925      -3.64982       1.85579       3.38849      -1.32018      -1.56544      -2.21377      0.385404     -0.704113      0.460532     0.0829475     0.0404509    -0.0386884     0.0292119     0.0622158     0.0771990    -0.0848110    -0.0511087     0.0147283    0.00972426    0.00330609    0.00246913   0.000314403  -4.97276e-05   0.000796685  -5.47971e-05   1.29694e-05   7.01642e-05  -1.15561e-05  -6.64177e-07  -1.31367e-06  -5.85771e-07  -2.94182e-07       1.89113       2.15334       2.32016       2.68964       2.62254       2.43487       2.29398       1.96745       1.58621       1.44159       1.27183      0.901778      0.647673      0.531087      0.401576      0.285873      0.201226      0.136972     0.0819527     0.0471524     0.0333235     0.0237698     0.0139222    0.00701894    0.00374501    0.00206730    0.00112092   0.000506127   0.000217125   0.000101327   4.85824e-05   2.15187e-05   8.26099e-06   2.97291e-06   1.01316e-06   3.09313e-07
  22  14 3001.4889    3.8042  0.8618 13.4074 -0.0048  0.0227   0.0867   0.0547    0.0972   0.0000   437.2655       2.34387       13.6814       5.68168      0.470519     -0.236135      -5.54851      -1.59415      0.162101      -1.96955     -0.133062      -1.67165     -0.476776     -0.450551      0.296534     -0.170546     -0.148530      0.197337    -0.0590763    0.00560164     0.0203675    -0.0229213  -0.000671829    0.00141470    0.00632679  -0.000210390   -0.00225464  -0.000127226   0.000152744  -0.000133050   4.49540e-05   2.53896e-05   9.96104e-07   5.70111e-06   2.11970e-06   4.47266e-07       1.78919       2.28058       2.44074       2.56858       2.40916       2.20297       2.24384       1.97354       1.67476       1.40736       1.21593      0.916365      0.709107      0.543461      0.401857      0.275110      0.189089      0.127931     0.0837043     0.0522530     0.0308868     0.0189228     0.0109087    0.00593175    0.00327726    0.00175506   0.000914022   0.000418896   0.000200828   9.38750e-05   4.37009e-05   1.86227e-05   7.16601e-06   2.80788e-06   9.52506e-07   2.95782e-07
  22  15 3147.0773    3.9597  1.0674 13.3219 -0.0030  0.0246   0.0792   0.0632    0.1105   0.0000   438.0352       8.48316       15.9811       2.63698       2.74112       2.09152       2.51905      -2.18814     -0.638109      -1.53809    -0.0522697      0.532874      0.899518      0.679442    -0.0858391      0.331792      0.184162      0.206567    -0.0319955    -0.0361148    0.00928022     0.0470733   -0.00497215   -0.00934284   -0.00457113    0.00246624  -0.000659316  -0.000830453  -0.000124266   0.000239726  -1.33392e-05  -2.58830e-05  -4.73089e-06  -1.41227e-07  -4.87657e-07  -4.07305e-07       1.88220       2.27085       2.42380       2.61241       2.68140       2.42887       2.34649       2.04639       1.71582       1.43142       1.18979      0.965393      0.737253      0.542139      0.412067      0.290024      0.209527      0.140868     0.0900345     0.0579858     0.0361083     0.0230751     0.0130892    0.00698307    0.00393221    0.00197897    0.00105999   0.000520902   0.000242898   0.000114045   4.82289e-05   2.12330e-05   7.88264e-06   2.91212e-06   1.07288e-06   3.32917e-07
  22  16 3292.2916    3.4902  1.4239 13.1592 -0.0052  0.0289   0.0643   0.0770    0.0912   0.0000   439.5136       5.14886       16.0066       5.10652      -7.19691      -5.05475      -1.88514      -4.70784      0.760883     -0.315755      0.352874      -4.49694      0.921114      -1.22772      0.808014     0.0292404      0.111312     -0.262723      0.165597     -0.105717    -0.0254985    0.00164969    0.00439421    0.00409075    0.00797632  -0.000972754   0.000696696   0.000574214  -0.000342946  -5.61116e-05   0.000109319   6.62859e-05  -1.27801e-05  -5.42190e-06  -9.39701e-07  -7.21313e-08       2.11709       2.73875       2.89975       3.16302       3.04718       2.96471       2.65799       2.42426       2.02350       1.81535       1.37976       1.10302      0.872378      0.681889      0.474720      0.354465      0.240975      0.167160      0.107670     0.0676701     0.0439163     0.0243792     0.0150804    0.00835302    0.00473055    0.00249781    0.00125669   0.000648556   0.000294426   0.000134277   5.59317e-05   2.52163e-05   9.51885e-06   3.94109e-06   1.33908e-06   4.60536e-07
  22  17 3437.3591    3.0256  2.2278 12.4989 -0.0006  0.0372   0.0421   0.0922    0.0662   0.0000   444.0043       11.9336       6.80765     -0.850122     -0.993694      0.170074       5.94826      -1.96111     -0.325919      0.972429     -0.264220      -1.05536      0.125950    -0.0147474      0.302670     -0.619424      0.690318   -0.00904432     -0.154575    -0.0729042    -0.0793890     0.0616265     0.0366629     0.0107989   -0.00442540    0.00469126   0.000498246  -0.000510177  -0.000264619   0.000104094  -3.62821e-05   4.91224e-05   7.82109e-06  -4.33075e-06  -1.60637e-07   6.12935e-07       2.65242       3.50301       3.71122       3.87734       3.72024       3.65004       3.42734       3.10215       2.61920       2.26032       1.78499       1.45080       1.09958      0.864220      0.626272      0.449730      0.322256      0.211430      0.134541     0.0851811     0.0541105     0.0320546     0.0186674     0.0105597    0.00565380    0.00297973    0.00153797   0.000762253   0.000368122   0.000163396   7.20747e-05   2.99522e-05   1.26049e-05   4.78950e-06   1.67499e-06   5.62407e-07
  22  18 3582.2439    2.5083  3.3788 11.7724 -0.0003  0.0450   0.0291   0.1188    0.0581   0.0000   434.3648       11.1480       21.0577      -4.64434       5.86865      -5.84706      -8.78958      -1.86254      -3.71731      -2.30979       1.37652      -1.78129      -2.64396      -2.35860     -0.373193      0.799711     -0.310321     0.0730285     0.0764242     0.0505395    -0.0807962   -0.00396776   -0.00939069   -0.00343790   -0.00160231   -0.00464668   -0.00203514   -0.00121716   0.000235980  -2.53167e-05   0.000104045  -5.14241e-05   6.94409e-06   1.03495e-05   2.34872e-06  -1.05229e-06       3.30856       4.16470       4.61038       4.74362       4.69695       4.46861       4.15271       3.75043       3.24662       2.66915       2.15385       1.72667       1.36738       1.03169      0.754960      0.540364      0.379139      0.252693      0.169256      0.105868     0.0648261     0.0391307     0.0223187     0.0126616    0.00696610    0.00371267    0.00192146   0.000950726   0.000453536   0.000204553   9.10276e-05   3.73718e-05   1.49040e-05   5.67691e-06   2.05381e-06   6.97732e-07
  22  19 3727.1171    2.1112  4.4969 11.4381 -0.0042  0.0547   0.0226   0.1481    0.0528   0.0000   437.6164       8.68447       3.45482       16.3699      -7.29640      -4.99797     -0.769307       2.25005      -5.91981      -5.06705    -0.0491592     -0.898775       1.66842      -1.76530       1.41436     -0.368993     0.0666318      0.687931      0.258122      0.320598     -0.167707    -0.0310766     0.0451971    -0.0282361   -0.00838540    -0.0173522    0.00219175  -0.000824543  -0.000413270   0.000528707   0.000166383  -1.06722e-05   2.25663e-06  -5.50369e-06  -4.28858e-07  -8.65880e-07       3.98692       5.09571       5.40127       5.86226       5.76564       5.40756       4.91918       4.48433       3.96727       3.25323       2.71166       2.16001       1.68602       1.26370      0.912473      0.654874      0.454626      0.306853      0.199799      0.131634     0.0798715     0.0478892     0.0278349     0.0159978    0.00889531    0.00462538    0.00236430    0.00117842   0.000572720   0.000252606   0.000111505   4.50844e-05   1.80199e-05   6.80244e-06   2.40674e-06   8.04611e-07
  22  20 3871.7578    1.7712  6.5076 10.7850 -0.0004  0.0699   0.0158   0.1820    0.0506   0.0000   434.4183       5.45357     -0.904724      -2.37040       6.44758      -9.15074       4.89371      -8.89210      -3.58534      0.790807      -1.62529       1.62051       1.99231     -0.355910       1.35350    -0.0405968     -0.128653     -0.281465    -0.0135392    -0.0848804    -0.0237006     0.0786559    -0.0697310   0.000352708     0.0206970  -8.91064e-05  -0.000550240   0.000617083  -0.000159523   0.000346515   8.83562e-05  -0.000102972  -4.69434e-05  -1.74784e-05  -2.09951e-06   5.79946e-07       5.06437       6.54864       7.00013       7.37714       7.33120       6.96467       6.48270       5.68552       5.02540       4.22831       3.46490       2.76693       2.10514       1.59446       1.20738      0.845480      0.589880      0.399848      0.258473      0.163399      0.103354     0.0621952     0.0359382     0.0209216     0.0110669    0.00596900    0.00297175    0.00148661   0.000687666   0.000319717   0.000137428   5.90313e-05   2.34763e-05   8.90589e-06   3.03958e-06   1.08836e-06
  22  21 4016.2596    1.4635  8.5390 10.6094 -0.0021  0.0858   0.0122   0.2370    0.0411   0.0000   427.4790       19.5880       13.2764       3.75323      -7.38468      -7.52292       1.91857      -1.06357      -6.05319      -6.78194      0.228141      -4.69197      -2.44051      -3.76800       1.95855      0.622856      -2.16621      0.462855      0.350479   -0.00528053     -0.235532      0.103988   -0.00772235    -0.0126649     0.0112563  -0.000964491  -0.000274644  -0.000902732  -0.000101953  -0.000525438   9.62282e-05  -9.44809e-05  -2.05352e-05   1.57542e-05  -4.26702e-06  -1.63597e-06       6.19864       8.12007       9.03978       9.25292       9.01042       8.64943       8.01220       7.08003       6.15180       5.24312       4.32496       3.39322       2.67707       1.97877       1.44134       1.02829      0.705417      0.484949      0.311394      0.204861      0.123510     0.0751616     0.0438236     0.0244954     0.0135404    0.00710498    0.00367387    0.00180086   0.000848922   0.000399698   0.000170722   7.37324e-05   2.90388e-05   1.14010e-05   4.06921e-06   1.37063e-06
  22  22 4161.0183    1.2131 11.0903 10.4736 -0.0029  0.1119   0.0097   0.3081    0.0360   0.0000   445.1182       5.71644       27.6374      -6.83263       3.64616       31.1750       8.84018      -2.78844       5.22657      -3.71989       3.93433      -1.47492      -3.83625     -0.283527       3.79907       4.11580     -0.865581      0.667410     -0.329015     -0.443380     -0.126225     0.0980338   -0.00951371    -0.0181904    -0.0101184   -0.00555290   0.000394464    0.00300882  -0.000448287   0.000540438  -3.02035e-05  -4.09979e-06   2.00900e-05  -8.38714e-06  -3.77827e-06  -5.94364e-07       7.82420       10.3224       11.2117       11.6465       11.7028       10.9987       10.2934       9.06928       7.89890       6.74030       5.50078       4.43764       3.38470       2.55516       1.91015       1.34032      0.941188      0.630508      0.421815      0.266813      0.166822      0.100251     0.0590183     0.0332615     0.0183465    0.00970414    0.00492809    0.00243123    0.00116759   0.000523709   0.000238632   9.82388e-05   3.94362e-05   1.49588e-05   5.25941e-06   1.79754e-06
  22  23 4305.9319    1.0031 12.8849 10.3917 -0.0010  0.1372   0.0082   0.3720    0.0332   0.0000   437.2065      -21.5305       2.46353      -9.25454       1.02791       4.94667       23.9582       8.84960      -3.59864       13.2244       5.65044       3.29749       6.26687      -1.35512       3.03115      -1.03166       1.04661      -1.40082      0.326958    -0.0249654     0.0985533      0.167741    -0.0811561   -0.00590724    -0.0434900    0.00100578   -0.00198447   -0.00249276   -0.00206813   4.84371e-05   0.000407142  -0.000123172  -5.41081e-05  -1.01650e-05   1.23383e-05   6.78488e-07       9.65201       12.6177       13.6627       14.3889       14.0214       13.6851       12.4219       11.2017       9.70183       8.36286       6.76015       5.42004       4.20504       3.16158       2.34056       1.69020       1.16002      0.793089      0.512302      0.332078      0.203451      0.125842     0.0728905     0.0415428     0.0226635     0.0120689    0.00617814    0.00302941    0.00145043   0.000655688   0.000293038   0.000120519   4.87870e-05   1.84980e-05   6.63223e-06   2.25585e-06
  22  24 4450.3420    0.8232 15.3304 10.3139  0.0024  0.1762   0.0069   0.4708    0.0299   0.0000   432.6594       14.3173       29.9268       17.0342      -16.1254       3.17207       11.8394       2.34945      -3.06341      -20.6731       6.09278      -2.96929       2.05353      -4.69273      -2.47938      -1.39895       2.39800      -2.05980     -0.839298     -0.175556     -0.552727      0.110846     0.0144632    -0.0419663    -0.0299330     0.0301924    0.00207919   -0.00212683    0.00113373    0.00150720  -0.000163508  -0.000124637  -1.15061e-06   1.34788e-05  -4.83540e-06  -2.43563e-07       12.1335       16.4529       17.5197       18.7095       18.2859       17.4915       15.8713       14.4018       12.4682       10.7438       8.67786       6.93656       5.33613       4.05207       3.00444       2.17108       1.48904       1.01779      0.654280      0.430258      0.262473      0.161649     0.0959890     0.0542590     0.0301308     0.0159358    0.00825682    0.00400105    0.00193720   0.000878907   0.000390856   0.000160989   6.46931e-05   2.46271e-05   8.59141e-06   2.89578e-06
  23   6 1804.2123    0.4069  0.2814 10.1781 -0.0043  0.0157   0.0162   0.0342    0.0391   0.0000   439.7261      -1.47313       18.3722       1.75108      0.482008      0.645527       1.70066    -0.0143542      -1.06595      0.580810     -0.364520     -0.347220     -0.723300     -0.629971      0.112517     0.0818616    -0.0365443    -0.0528515     0.0811868     0.0331269    0.00591741    0.00311073     0.0157773    0.00301696    0.00268617  -0.000938175   0.000166666  -0.000321917   1.38082e-05   0.000176404   3.55983e-05   2.93901e-05  -4.65142e-06  -4.80560e-06   1.41933e-06   8.07384e-07       1.12755       1.45522       1.50244       1.43106       1.60211       1.58435       1.61143       1.24549       1.06818      0.846395      0.744676      0.667124      0.579523      0.394034      0.264526      0.179928      0.115126      0.101583     0.0742121     0.0502077     0.0332944     0.0191709     0.0110562    0.00600484    0.00319654    0.00175533   0.000831703   0.000466269   0.000221646   0.000109450   4.84934e-05   2.21235e-05   9.25163e-06   3.86295e-06   1.41371e-06   5.27652e-07
  23   7 1969.6152    0.5812  0.4949 10.3170 -0.0113  0.0194   0.0192   0.0482    0.0532   0.0000   440.1066      -4.98831       17.2234     -0.251518      -3.09704       1.25067    -0.0739623    -0.0870279      -1.51796       1.57724       1.26038      0.365402      0.570749      0.349744      0.135218    -0.0535940     0.0866471     -0.127327    -0.0354847    -0.0566390   -0.00325478  -0.000212076    0.00830623     0.0125998    0.00379678   -0.00320425  -0.000234559   0.000323719  -0.000156188  -0.000176501   3.68036e-06   3.84604e-05   1.79806e-06  -4.38773e-06  -8.12907e-07  -1.20006e-06       1.42196       1.53245       1.73339       2.04963       2.03900       1.71953       1.60729       1.56366       1.42163       1.10203      0.899372      0.776668      0.617985      0.463021      0.337997      0.223866      0.167778      0.128650     0.0834354     0.0464574     0.0296296     0.0222370     0.0135959    0.00742394    0.00356798    0.00215057    0.00128908   0.000725784   0.000354383   0.000166505   7.00430e-05   3.26034e-05   1.39523e-05   5.59137e-06   1.97264e-06   7.02534e-07
  23   8 2131.0462    0.8093  0.6693 10.4480 -0.0069  0.0197   0.0200   0.0463    0.0701   0.0000   439.2505      0.700044       16.6582       2.67881      -3.17942       2.49283       1.06207      -2.04973     -0.704129       1.60924      0.775819     0.0781468     -0.243224      0.204381     -0.362156     0.0923538     -0.557756      0.386164      0.129185    -0.0323542   -0.00966499    -0.0118806     0.0218349   -0.00481757    0.00303541    0.00168015   0.000409257  -7.91190e-05   0.000394605  -0.000128054   6.35935e-06  -4.47400e-05   3.07998e-07  -1.56539e-06  -7.23146e-07   1.60392e-07       1.36097       1.77793       1.96016       2.10216       2.05131       1.98153       1.80220       1.57679       1.36665       1.20681      0.944266      0.756952      0.567525      0.450898      0.350452      0.251079      0.168192      0.125709     0.0805026     0.0513413     0.0328668     0.0207267     0.0119689    0.00740838    0.00417124    0.00233842    0.00125281   0.000633636   0.000311870   0.000140898   6.71566e-05   2.94304e-05   1.30519e-05   5.37994e-06   2.10869e-06   7.18244e-07
  23   9 2287.4738    1.1386  0.9347 10.7288 -0.0046  0.0229   0.0232   0.0551    0.0963   0.0000   435.7959      -1.18049       15.8128       1.01592      0.987377     -0.169220       3.46560      -3.46337      -1.95628      0.142150     0.0161565     -0.186956   -0.00247310      0.182227     -0.644566     -0.298980     0.0648634      0.124495    0.00878162     0.0990456     0.0363001    -0.0247750    0.00385182    0.00582540   0.000452227   -0.00109642   0.000448660   0.000270272   7.23882e-05   0.000140842   1.80835e-05  -1.87534e-05  -5.58706e-06  -4.86309e-07   6.51302e-07   7.02072e-07       1.65535       2.11512       2.25598       2.30940       2.22619       2.27390       2.09662       1.90154       1.57807       1.37813       1.17252      0.936300      0.743791      0.566767      0.402477      0.299266      0.209873      0.148591     0.0975363     0.0618901     0.0428563     0.0248895     0.0149252    0.00859557    0.00490179    0.00252473    0.00133350   0.000664699   0.000344604   0.000168421   7.36777e-05   3.31112e-05   1.37951e-05   6.09638e-06   2.41018e-06   8.67143e-07
  23  10 2439.1888    1.6238  0.9465 11.1685 -0.0053  0.0232   0.0330   0.0553    0.1184   0.0000   440.5479      -1.18309       12.9648       3.19719      0.246563      -3.15193      -2.51610     -0.451379       2.13462      -1.12820      0.524714     -0.808498      0.835007      0.778649     -0.563589      0.191648      0.107362      0.106055     0.0972079    -0.0973750   0.000589178   -0.00132226  -5.13828e-06     0.0115654     0.0128400   -0.00358579   0.000395958    0.00106374   0.000137887   2.37467e-05  -0.000136276   4.35936e-05   3.78509e-05   2.72889e-06  -8.42396e-08  -1.10323e-07       1.53294       2.05563       2.12501       2.31510       2.26522       2.19086       2.08601       1.85893       1.60211       1.31083       1.11350      0.863191      0.709408      0.540406      0.399504      0.292899      0.209080      0.144418      0.100378     0.0629597     0.0423014     0.0242827     0.0152796    0.00817151    0.00518722    0.00252663    0.00146426   0.000714128   0.000371525   0.000174259   8.34598e-05   3.46405e-05   1.55515e-05   6.14079e-06   2.40809e-06   8.67364e-07
  23  11 2588.7026    2.0205  1.0418 11.8703 -0.0061  0.0245   0.0405   0.0599    0.1071   0.0000   441.1563       7.57305       19.3588       4.26103       2.54953     0.0226699       2.01627      -1.59155       2.41999       1.39737      -1.22455      -1.25488     -0.639569      0.375927     -0.274133     0.0924936    -0.0426440    -0.0514842     -0.104900    -0.0139252    0.00365918   -0.00244981    -0.0171328   -0.00289143    -0.0106572   -0.00183745    0.00273066  -0.000561525   0.000239727  -0.000209776   8.43246e-05   2.46669e-05  -2.17298e-05  -3.31355e-06   6.66356e-07  -2.65729e-07       1.88471       2.46440       2.75845       2.97375       2.92905       2.79298       2.56320       2.19095       1.83864       1.52741       1.20866      0.950120      0.758560      0.574391      0.420015      0.308244      0.215300      0.145658      0.104255     0.0677782     0.0442422     0.0254120     0.0153829    0.00906503    0.00527920    0.00276190    0.00156222   0.000761517   0.000364729   0.000181943   8.61393e-05   3.67445e-05   1.52212e-05   6.43534e-06   2.47729e-06   9.10669e-07
  23  12 2737.6452    2.6964  0.8794 12.3162 -0.0065  0.0214   0.0560   0.0506    0.1068   0.0000   438.0018       2.82471       15.5686       5.33475      -2.06712      -2.26118     -0.984058      -2.68503       2.02164     -0.374708     0.0750633     -0.724484      0.735609      0.502159     -0.351575     -0.178308      0.493208     -0.171496      0.139332     0.0120637     0.0348344     0.0216908  -0.000133891   0.000123694   1.02108e-05   -0.00276637  -0.000385678  -0.000708739   0.000555842   0.000399919  -4.09098e-05   2.03792e-05  -1.98597e-05   4.14599e-06  -5.21314e-07   1.35081e-07       1.49590       2.04214       2.07655       2.41992       2.14062       2.19990       1.97905       1.82418       1.53696       1.34213       1.10107      0.903699      0.694347      0.521863      0.402276      0.276665      0.204665      0.135453     0.0968992     0.0555173     0.0397717     0.0223062     0.0155243    0.00766203    0.00494512    0.00236585    0.00144401   0.000684766   0.000354820   0.000161853   7.54223e-05   3.45849e-05   1.43668e-05   6.16094e-06   2.16498e-06   8.40140e-07
  23  14 3033.4770    3.8252  0.9280 13.3190 -0.0059  0.0223   0.0816   0.0587    0.1042   0.0000   437.3115       5.55651       16.9004       4.31626       1.43844     -0.723204      -4.07460      -4.34703       1.58482      -3.24705     -0.247410      -1.53558     -0.209071      0.514906     -0.658951     -0.232282     -0.248640     -0.232395     -0.128327     0.0168218    -0.0142926    -0.0411853   -0.00102259   -0.00773785   -0.00373040    0.00702454   0.000983780    0.00108654   0.000667721   3.52780e-05  -0.000108156   1.32800e-05   2.21263e-05  -3.08513e-06   4.22052e-07   6.59578e-07       1.65321       2.19535       2.25294       2.58774       2.43988       2.38944       2.08999       1.93235       1.61915       1.44119       1.11332      0.892756      0.668226      0.555066      0.387340      0.294177      0.197931      0.144122     0.0901535     0.0609873     0.0373086     0.0240655     0.0136710    0.00854811    0.00466618    0.00272577    0.00136158   0.000746863   0.000348196   0.000176173   7.10117e-05   3.45221e-05   1.29696e-05   5.86520e-06   2.13774e-06   8.27475e-07
  23  15 3179.8280    3.9329  1.2726 12.9245 -0.0033  0.0260   0.0687   0.0645    0.1214   0.0000   439.7625       6.74881       9.99340      0.222968     -0.742552     -0.464274       2.37212      -1.01922      0.467944      -3.85154      0.503094      0.327250      0.448407       1.07144      0.208566     -0.182478     -0.199294    -0.0417515    -0.0365572     0.0954751     0.0231056    -0.0370214    0.00901330    -0.0125137    0.00347514   -0.00183670   3.98576e-05    0.00189700   0.000619844   0.000270164   6.55237e-05   9.97160e-06   5.13622e-06  -6.45331e-06  -3.69262e-06   3.64495e-08       1.81303       2.38195       2.62266       2.70622       2.63673       2.43165       2.33352       2.06880       1.88864       1.68055       1.27736       1.11132      0.845745      0.653490      0.464945      0.338283      0.234749      0.160346      0.108951     0.0695022     0.0433242     0.0272259     0.0163366    0.00953785    0.00510003    0.00295804    0.00158219   0.000832936   0.000411716   0.000194410   8.98827e-05   4.01346e-05   1.65820e-05   6.76798e-06   2.62371e-06   1.00355e-06
  23  16 3325.5979    3.5122  1.5829 12.8903 -0.0015  0.0297   0.0563   0.0741    0.0862   0.0000   438.2797       7.26125       13.0918       6.19604      -1.01393     -0.971110      -1.58284      -1.34126       2.19515     -0.238207      -1.40537      -1.72747     -0.567669     -0.198235      0.173680     -0.842613      0.375361     -0.298870      0.221276     0.0308068   -0.00115309   -0.00888427   -0.00835828   -0.00625875   -0.00674623   -0.00600446   -0.00159098    0.00130455   0.000272225  -0.000144721   0.000172405   2.80261e-05   2.88420e-05   6.99910e-06  -7.89511e-07  -4.93221e-08       2.14358       2.80734       3.03409       3.02317       3.12796       2.98934       2.75700       2.44951       2.09104       1.80967       1.53920       1.24133      0.991433      0.724968      0.535483      0.380616      0.262503      0.188321      0.127488     0.0831303     0.0544095     0.0326192     0.0200504     0.0112353    0.00632307    0.00342721    0.00180591   0.000928231   0.000453197   0.000216082   9.83246e-05   4.52759e-05   1.86754e-05   7.97556e-06   2.94903e-06   1.09376e-06
  23  17 3471.3570    2.8780  2.3243 12.4756 -0.0022  0.0374   0.0392   0.0944    0.0660   0.0000   441.0221       6.03269       13.8457    -0.0908193       2.41869     -0.848130     -0.144298      -1.60198    -0.0508492      -1.90823      -3.21538      -1.64209      0.333320      0.564776     -0.417306      0.585040      0.294535     0.0316409    0.00912046      0.240623    -0.0154401    -0.0588995   -0.00843001    -0.0122919    0.00396237    0.00112415   -0.00356253   -0.00142391   3.39981e-05   0.000382904  -2.90505e-05  -9.30122e-06  -2.19960e-05   1.00117e-05  -2.31673e-06   1.08276e-07       2.58747       3.40760       3.58819       3.85324       3.68502       3.59729       3.34060       3.02768       2.62771       2.28787       1.90757       1.53816       1.20588      0.899457      0.685743      0.490020      0.350742      0.239182      0.159581      0.101630     0.0658059     0.0411833     0.0246766     0.0144550    0.00804472    0.00437346    0.00230721    0.00119992   0.000586651   0.000288532   0.000128023   5.95526e-05   2.42468e-05   1.04643e-05   3.84649e-06   1.44072e-06
  23  18 3616.9164    2.4563  3.5866 11.7048 -0.0012  0.0457   0.0265   0.1177    0.0532   0.0000   441.4626       4.44226       13.4180       8.32519    -0.0503170      -4.40290      -10.7144      -4.09647      0.816217     -0.930588      -2.17917      -3.87364     -0.637404      0.366225     -0.126154      0.200473    0.00268555     -0.395594     -0.127441     0.0216159     0.0587475     0.0365354   -0.00420179     0.0185517     0.0152347   -0.00382150   -0.00243737    0.00238443   0.000822162   1.38547e-05  -3.45705e-05   3.17425e-07   2.49670e-05  -9.15200e-07   8.11977e-06   4.24788e-07       3.25855       4.25775       4.64063       4.97603       4.83279       4.68852       4.18115       3.86403       3.31464       2.80767       2.30367       1.87873       1.45077       1.12780      0.806066      0.598867      0.414710      0.291129      0.190419      0.129181     0.0796765     0.0502787     0.0291761     0.0173195    0.00988165    0.00540065    0.00285092    0.00144563   0.000749258   0.000349093   0.000163779   7.05030e-05   3.06933e-05   1.20737e-05   4.78470e-06   1.74624e-06
  23  19 3762.1402    2.0125  4.9461 11.3671 -0.0008  0.0568   0.0199   0.1519    0.0476   0.0000   440.3693       7.62247       16.9599       8.75299       2.54327      -5.06245      -2.97076    -0.0859940      -2.61275      -5.33645       5.44262      -1.95487     -0.487750      0.669755      0.272777      -1.09573     -0.632764     -0.383833      0.232624     0.0895826    -0.0603750    -0.0640710     0.0424471    0.00109329   -0.00820712    -0.0140517  -0.000471771    0.00423591   0.000322171   -0.00111479   9.66708e-05   0.000181364  -4.47050e-05   3.87844e-06   4.97382e-06   9.02356e-07       3.92387       4.93165       5.48671       5.80680       5.76728       5.52149       5.15653       4.56486       3.93770       3.41582       2.84527       2.23183       1.73441       1.36383       1.00921      0.744190      0.526898      0.364300      0.242502      0.157843     0.0996088     0.0635488     0.0387393     0.0220443     0.0129402    0.00694727    0.00373277    0.00191240   0.000951403   0.000455360   0.000202782   9.47406e-05   3.96038e-05   1.66344e-05   6.24630e-06   2.38561e-06
  23  20 3907.4239    1.6635  7.2198 10.7933 -0.0013  0.0721   0.0140   0.2008    0.0433   0.0000   440.1954       11.9299       21.8142       7.32137       2.29302       8.27811       2.43429       2.79208    0.00385644       1.29032      -2.59462      -5.62429     -0.810138       4.40462      -2.07242      0.711642     -0.318228     -0.220558      0.429546      0.138984     0.0364118    -0.0594418   -0.00832460    -0.0274216    -0.0105919    0.00202361   -0.00273210   -0.00304452   -0.00191321    0.00106074   1.54631e-05  -0.000120314   4.40558e-06   1.17633e-05  -8.49594e-06  -5.17771e-06       5.12629       6.52389       6.92726       7.37329       7.26456       7.15270       6.59042       5.82144       5.20204       4.34029       3.69051       2.98112       2.38395       1.79154       1.30509      0.950939      0.679696      0.474852      0.311094      0.207541      0.133619     0.0820585     0.0498523     0.0286967     0.0160919    0.00860048    0.00463493    0.00237562    0.00117442   0.000571953   0.000262410   0.000113412   4.79302e-05   1.97231e-05   7.65857e-06   2.84066e-06
  23  21 4052.7358    1.3790  9.3800 10.5551 -0.0016  0.0927   0.0110   0.2465    0.0386   0.0000   436.7342       4.83828       13.3623       8.57659      -14.2200      -7.99607      -1.68359       12.1781      -6.49306      -6.50471      -7.63704      -1.98354       1.08381      -1.00998     -0.500129      0.287401       1.49431     -0.567455     -0.586021      0.698300      0.257805     -0.128269     0.0289807     0.0569302     0.0355210   -0.00137720   -0.00165389    0.00209738    0.00203843   0.000497939   0.000148285   0.000158298  -8.24800e-05   2.62931e-05   4.43780e-06   1.92103e-07       6.31910       8.35714       9.19187       9.50844       9.41731       9.00032       8.38307       7.60765       6.60993       5.65794       4.72324       3.78521       2.94640       2.27125       1.68718       1.23548      0.866364      0.594040      0.398980      0.259801      0.164946      0.102179     0.0607223     0.0357639     0.0204008     0.0112344    0.00586358    0.00303433    0.00150954   0.000739406   0.000328501   0.000155296   6.31720e-05   2.69191e-05   9.96882e-06   3.76520e-06
  23  22 4197.7852    1.1585 11.1356 10.4544 -0.0018  0.1127   0.0092   0.3064    0.0353   0.0000   444.6327       7.16121       6.03678       12.7821       4.80294       1.59802      -8.32938      -8.24077       9.20841       25.9785       1.47531      -4.26220       3.49771      -1.42217      -3.25273      0.318718      0.202738     -0.746686    -0.0947919      0.610568     -0.109420    -0.0666921      0.102205     0.0588450     0.0498008    0.00935689   -0.00552193    0.00230257  -0.000566165  -0.000894270   0.000370856  -0.000163530  -2.27866e-07   3.13351e-05  -1.09034e-05  -1.25581e-06       7.65574       10.0686       11.0651       11.4811       11.5445       11.1692       10.3133       9.15419       7.93772       6.83386       5.61534       4.56313       3.53506       2.75320       2.01628       1.49765       1.03945      0.730720      0.492283      0.322119      0.204786      0.127479     0.0776176     0.0437993     0.0255338     0.0138937    0.00730958    0.00374588    0.00190279   0.000892085   0.000408090   0.000185564   8.02423e-05   3.22076e-05   1.23723e-05   4.65024e-06
  23  23 4342.7665    0.9368 13.7769 10.4147 -0.0017  0.1478   0.0074   0.4000    0.0307   0.0000   426.2795      -7.52883       6.32423      -5.63708       17.0795      -12.3510      -26.4378      -33.5699      -4.44602      -13.2950       4.81583      -10.1314      -6.74357       3.28874       1.93422      0.119213     -0.176610      -2.69994     0.0830145      0.895543    -0.0328513      0.229290     -0.229895    0.00942787     0.0175008    -0.0266228    -0.0175708  -0.000837476   0.000991219   1.96658e-05   0.000908995  -0.000492226  -7.79956e-05  -6.91114e-05   2.23048e-05   7.43677e-06       9.76819       12.9294       13.9858       14.8712       14.8363       14.2557       13.4372       11.6860       10.4100       8.84560       7.35750       5.88529       4.67324       3.54840       2.67475       1.97064       1.39065      0.966270      0.646367      0.427591      0.269605      0.170186      0.102675     0.0598655     0.0342667     0.0185736    0.00999494    0.00511427    0.00252510    0.00122688   0.000560329   0.000253663   0.000106278   4.43931e-05   1.64930e-05   6.30784e-06
  23  24 4487.5410    0.7616 16.1276 10.3068 -0.0006  0.1897   0.0063   0.4921    0.0283   0.0000   438.7369       10.5465       26.0013      -9.34114       32.2366      -9.47937       5.12727      -6.70735      -2.02822       5.81114      -10.5271       6.78425     -0.579653      -7.73400      0.860717       4.72432     -0.931164      0.252846     -0.391202      0.484832    -0.0231610     -0.169116      0.182047     -0.124944    -0.0465330     0.0316663     0.0274481   0.000374817   -0.00511825   -0.00115275   -0.00103943  -6.55359e-05   0.000211697   3.86241e-05  -3.34090e-06  -5.62074e-06       12.6724       16.6442       18.2951       19.1059       19.1960       18.3752       17.1129       15.3569       13.2686       11.3002       9.37299       7.71448       5.95425       4.62245       3.45702       2.47078       1.79257       1.23520      0.842987      0.552319      0.355751      0.220831      0.133762     0.0781808     0.0442698     0.0244911     0.0132070    0.00673964    0.00342705    0.00165199   0.000746233   0.000351282   0.000141415   6.04860e-05   2.21585e-05   8.21173e-06
  24   7 1993.5758    0.6351  0.4360 10.3271 -0.0174  0.0169   0.0208   0.0368    0.0540   0.0000   440.1175      -1.67655       18.6235    -0.0726580     -0.189848     -0.846460       3.20558      -3.03248      -1.02990       1.44375      0.544201      0.987550      -1.07152   -0.00413460     -0.517504      0.214338    -0.0573897    -0.0386705   -0.00412142    -0.0873149   -0.00281410    -0.0105397   -0.00694126   -0.00716822  -0.000943544    0.00159585    0.00238353   0.000453855   9.87418e-05  -5.38877e-05   7.02482e-05   2.40167e-05  -7.53928e-06   3.90992e-06   6.33816e-07  -2.87381e-06       1.14015       1.47542       1.70941       1.80842       1.83690       1.70623       1.60800       1.51026       1.11265       1.02091      0.879249      0.639680      0.519176      0.380169      0.299752      0.239653      0.154613      0.115066     0.0812783     0.0477648     0.0344104     0.0201704     0.0131109    0.00812156    0.00450901    0.00255704    0.00152519   0.000718169   0.000392147   0.000179238   8.82425e-05   4.49117e-05   2.10721e-05   8.25365e-06   4.27266e-06   1.52533e-06
  24   8 2156.7529    0.8835  0.6942 10.4775 -0.0070  0.0205   0.0206   0.0442    0.0750   0.0000   437.8111      0.352083       18.2999      -1.10759      -3.41343     -0.712369       1.53778      0.562202      0.919714      -1.28722      0.386803      0.419798      0.506984     -0.531946     0.0869013      0.293194    -0.0821762     0.0469807    0.00664731    -0.0119046    -0.0127612    -0.0230577    0.00163678    0.00667050   -0.00184159  -0.000442323    0.00121966  -0.000382894  -0.000148323  -1.14571e-05  -5.55243e-05  -1.27192e-06  -4.12044e-05   1.19496e-05   4.23722e-06  -3.81442e-06       1.27043       1.73647       1.82257       1.98420       1.93472       1.75068       1.74281       1.47435       1.45845       1.18533       1.03113      0.797359      0.659908      0.524362      0.365429      0.279032      0.195585      0.137999     0.0917194     0.0621286     0.0389487     0.0246768     0.0154851    0.00934196    0.00514763    0.00301824    0.00161111   0.000965896   0.000467972   0.000247022   0.000111619   5.65064e-05   2.29455e-05   1.07211e-05   3.98828e-06   1.74473e-06
  24   9 2314.3064    1.2061  0.8789 11.0759 -0.0107  0.0223   0.0257   0.0535    0.0828   0.0000   439.5088      -3.22624       17.1900      0.194958     -0.759090      -2.69836       3.08292      -4.47878     -0.152660     -0.318435      0.527861    -0.0559996     -0.364597      0.111342      0.544765      0.154764      0.157096      0.164230    -0.0427418     0.0995970     0.0179632    0.00885494     0.0214766     0.0188117   -0.00211577   -0.00230532  -1.98171e-06   5.67239e-05  -0.000275173   0.000122057   0.000333758  -9.11646e-05   3.36083e-05  -1.42933e-05   4.10606e-06  -1.28707e-06       1.57577       1.98665       2.06795       2.19955       2.18381       2.12903       2.07820       1.81195       1.56884       1.36311       1.18581      0.937579      0.755253      0.596785      0.437084      0.322050      0.224180      0.154794      0.112192     0.0780137     0.0483542     0.0306261     0.0192845     0.0112285    0.00636939    0.00380266    0.00203054    0.00106975   0.000546764   0.000284009   0.000120352   6.14869e-05   2.73082e-05   1.36101e-05   4.76103e-06   1.98812e-06
  24  10 2467.0361    1.6713  0.9747 11.2726 -0.0066  0.0240   0.0336   0.0544    0.1224   0.0000   440.5156       4.30373       17.0031      0.709252      -3.86809      -2.02734      -1.23549       1.42777       1.39975     -0.833324      0.221997      0.457528      0.309156     0.0146404    -0.0167958      0.414293     -0.137910      0.104166     0.0602617    -0.0325663     0.0175665   -0.00510037   -0.00155025     0.0191090  -0.000977095   -0.00292409    0.00281248    0.00231136  -8.10012e-05  -0.000203137  -0.000177024   0.000125075   4.13764e-06   2.24204e-05  -2.72001e-06  -4.65015e-06       1.70056       2.23882       2.53400       2.65972       2.62780       2.47448       2.16012       2.05172       1.77623       1.52937       1.23127       1.06621      0.834076      0.595886      0.456252      0.331736      0.224381      0.158232      0.108073     0.0718745     0.0478196     0.0296063     0.0181021     0.0111822    0.00625263    0.00370648    0.00203004    0.00102761   0.000567266   0.000286406   0.000136888   6.43388e-05   3.07703e-05   1.27281e-05   5.03751e-06   1.91114e-06
  24  11 2617.6708    2.1728  1.0041 12.0514  0.0006  0.0239   0.0432   0.0589    0.1019   0.0000   441.0644       2.46263       17.6784       1.51203      -2.41383      -2.56216      -4.19936      0.719944       1.23884     -0.386265      -2.12519     -0.363049      0.308705      0.725757     -0.271180   -0.00296576     -0.154987     -0.149118    -0.0515150     0.0271059     0.0349854   -0.00512616     0.0146767   -0.00409643    0.00679182    0.00669554   -0.00233013  -2.14882e-05  -0.000153542  -0.000150677   6.87413e-05  -1.82243e-05  -2.22637e-05  -1.49623e-06   2.90822e-06  -1.90217e-06       1.72688       2.13471       2.38158       2.65791       2.58353       2.35390       2.25575       2.06069       1.75099       1.42989       1.23692       1.03061      0.787381      0.580016      0.446747      0.344339      0.246405      0.157802      0.110571     0.0767263     0.0510557     0.0301030     0.0185579     0.0114789    0.00674602    0.00391897    0.00216484    0.00107554   0.000544006   0.000285860   0.000140830   7.06645e-05   3.25950e-05   1.30685e-05   5.11991e-06   2.06325e-06
  24  12 2767.7473    2.8032  0.9020 12.2548 -0.0040  0.0197   0.0566   0.0515    0.1069   0.0000   438.3065       4.60333       15.6820      -2.39877     -0.197999      -1.29920       1.24353      -3.21831     -0.410384      -1.40952    -0.0775056     -0.420044    -0.0337015     -0.587915     -0.279180      0.427080     -0.172571     -0.341050     0.0543632     0.0434897    0.00860204    -0.0153864    0.00123350   -0.00261736   -0.00993439    0.00410303   0.000406503  -0.000485782  -0.000277768   0.000444454   2.63277e-05  -8.05081e-05   1.07932e-05   4.22246e-06  -1.50983e-06   5.81048e-07       1.38995       1.69089       1.75479       1.96174       1.91029       1.90839       1.76239       1.58840       1.39796       1.18379      0.975132      0.834596      0.665454      0.519164      0.380965      0.275422      0.194130      0.142928     0.0992375     0.0661532     0.0449731     0.0274575     0.0168806     0.0101940    0.00579165    0.00319460    0.00174994    0.00100648   0.000480239   0.000250326   0.000117280   5.66081e-05   2.42689e-05   1.01603e-05   4.37705e-06   1.73100e-06
  24  13 2917.0205    3.6166  0.8470 12.8699 -0.0005  0.0202   0.0735   0.0477    0.1110   0.0000   436.0883       6.05837       18.2837      -2.37338       1.69011      -3.25364     -0.252144      -1.63843      -1.03105    -0.0709621      -1.30458      0.204650      0.674122     -0.229621     0.0670040     -0.199210     -0.213598     0.0330865    -0.0779066     0.0566075    -0.0386355    0.00268453   -0.00166906    0.00766619  -0.000605105   -0.00506523   0.000837752    0.00120807  -0.000315983  -0.000373063   0.000111075   2.90717e-05  -1.84621e-05  -3.09417e-06   4.84764e-06   1.13418e-06       1.46578       1.89236       2.01681       2.16642       2.16223       2.00842       1.76836       1.68849       1.55895       1.29154       1.10125      0.867538      0.756250      0.556952      0.398576      0.281603      0.208019      0.145282     0.0995893     0.0625648     0.0416017     0.0267702     0.0166620     0.0100328    0.00561912    0.00289029    0.00177862   0.000941306   0.000515792   0.000258953   0.000124154   5.77008e-05   2.46658e-05   1.01540e-05   4.02664e-06   1.70307e-06
  24  14 3065.1124    3.9469  0.9284 13.2530 -0.0013  0.0207   0.0796   0.0545    0.1028   0.0000   437.8032       5.28864       14.1632       5.04800       1.08178       2.16922       1.37026      -1.99453       2.20555     -0.997443     -0.339698     -0.399625      0.894222     0.0581072     -0.383452     -0.334857    -0.0734168     0.0869105    -0.0803527     0.0568129     0.0281696     0.0156093   -0.00207803   -0.00354415    0.00518271    0.00411754   -0.00120887  -0.000336385    0.00120435   0.000194520   1.31930e-05  -2.96492e-06  -1.95667e-05   4.91884e-06  -5.63533e-06   2.38983e-06       1.49504       1.84518       2.08075       2.17704       2.07603       1.97592       1.91916       1.77034       1.51542       1.30201       1.07140      0.892569      0.722607      0.531664      0.410127      0.300659      0.216995      0.148618      0.103186     0.0673395     0.0424172     0.0276435     0.0170867    0.00977335    0.00575991    0.00322152    0.00174087   0.000910539   0.000499417   0.000248166   0.000123910   5.55574e-05   2.65417e-05   1.13993e-05   4.85605e-06   1.76211e-06
  24  15 3212.1129    3.7753  1.3189 13.0357 -0.0061  0.0261   0.0659   0.0661    0.1127   0.0000   437.3460       7.15158       12.7173     0.0319685       1.83259      -3.69881      0.546633      -3.02154     -0.627327     -0.198268      0.205928      -2.06948     -0.416284       1.46235      0.932023      0.468930     -0.299612    -0.0712725      0.123105      0.210498     -0.110074    -0.0181752     0.0113082    -0.0164460    0.00270387    0.00179321   -0.00400234  -0.000185552   0.000447740  -0.000135422  -4.65946e-05  -8.90629e-06  -4.78680e-06   2.41094e-05  -6.27816e-06   3.70001e-06       1.75612       2.33497       2.50095       2.69425       2.59724       2.59312       2.35277       2.11263       1.85116       1.58809       1.32138       1.11574      0.848087      0.675353      0.492550      0.371693      0.250975      0.186693      0.122357     0.0861228     0.0540297     0.0360692     0.0206256     0.0129544    0.00736687    0.00421393    0.00228368    0.00120704   0.000614865   0.000309725   0.000149005   6.91247e-05   3.11256e-05   1.34137e-05   5.71792e-06   2.23359e-06
  24  16 3358.5196    3.4433  1.6656 12.9455 -0.0031  0.0293   0.0546   0.0775    0.0760   0.0000   439.4903       13.3452       14.9159       4.19479      -3.61403      -3.39041      -3.26749     -0.594356     -0.478182      -2.32410     -0.297852     -0.773021     -0.572729      -1.05585       1.42428      0.578380     0.0883049     0.0361400   -0.00242742   -0.00536125     -0.117303     0.0890998     0.0142571    0.00952473   -0.00105366   0.000557249   -0.00303973  -0.000913225   0.000619493   -0.00121695   0.000420995  -2.84791e-05   2.09478e-05   2.72712e-05  -8.12263e-06   1.72759e-06       1.97163       2.51132       2.71311       2.96117       2.89071       2.81764       2.59776       2.32049       2.06742       1.77289       1.50989       1.20945      0.951871      0.731401      0.564009      0.411211      0.302752      0.211033      0.144935     0.0912859     0.0589412     0.0395992     0.0245184     0.0150205    0.00853421    0.00475719    0.00258562    0.00144781   0.000723083   0.000369757   0.000172644   8.21178e-05   3.49816e-05   1.60488e-05   6.56573e-06   2.64027e-06
  24  17 3504.9918    2.7586  2.7303 12.2561 -0.0002  0.0385   0.0340   0.1030    0.0548   0.0000   439.8100       7.99152       14.2119      0.300019      -5.48483      0.422696       9.70228      -1.99483      -2.39968     -0.469319       2.35323      -2.27644     -0.162421       1.67611     -0.336431      0.456685    -0.0247976      0.115572    -0.0143361      0.238547     0.0698803      0.104096    -0.0207342   -0.00451641    0.00343688   -0.00616310   0.000504490   0.000317605  -5.43569e-05   0.000297723   0.000325497  -0.000101774   9.49031e-05  -2.22788e-05  -5.15290e-06   4.67589e-06       2.61497       3.37753       3.68447       3.86059       3.74404       3.66135       3.39855       3.09961       2.75652       2.39910       1.98194       1.64689       1.27587       1.00173      0.748032      0.555060      0.403878      0.273366      0.192741      0.121311     0.0814950     0.0504036     0.0318531     0.0186781     0.0110227    0.00619495    0.00339212    0.00179972   0.000936354   0.000468943   0.000224871   0.000106618   4.67471e-05   2.09734e-05   8.37110e-06   3.38477e-06
  24  18 3651.1532    2.3009  3.8050 11.6809 -0.0002  0.0474   0.0243   0.1226    0.0485   0.0000   440.9940       12.4015       12.6019       4.61352       2.57138      -1.86689      -2.08472      0.944674      -1.39000      -2.65363      0.820745       1.46221     -0.772950     -0.599484     -0.988191      0.455285     -0.556653    -0.0255716      0.209577     -0.185705      0.113764      0.115148     0.0521662    -0.0254628    0.00902002   0.000156397  -9.71115e-05   -0.00300340   7.91875e-05    0.00113915  -0.000204577  -0.000189075   2.58850e-05   4.61424e-05  -2.58013e-06  -5.88081e-06       3.20896       4.13586       4.46460       4.76208       4.71186       4.53182       4.36439       3.78555       3.42121       2.87599       2.39142       1.98828       1.56996       1.21779      0.887904      0.700572      0.484248      0.346665      0.228404      0.160022      0.101912     0.0647326     0.0395501     0.0232955     0.0139212    0.00793091    0.00426194    0.00221838    0.00112788   0.000592187   0.000278454   0.000134210   5.90714e-05   2.59506e-05   1.02346e-05   4.13413e-06
  24  19 3796.8921    1.8968  5.8177 11.0592 -0.0005  0.0617   0.0167   0.1637    0.0440   0.0000   439.4590       7.34975       15.0198       3.43051      -9.06127      -3.08355      -9.64322       2.87459       8.85822       3.20644      -2.07087      -6.45820       1.16666      -1.94926      0.303742       1.96445     -0.828756     -0.442631      0.343976      0.175559     -0.232347    -0.0340060    0.00731429    -0.0881555    -0.0211964     0.0161905    0.00303704    0.00549225  -0.000250617  -0.000880105   0.000287759   7.97119e-05  -1.28629e-06  -3.12437e-05  -3.64544e-06   5.39852e-06       3.89783       5.36212       5.68040       5.98937       5.93790       5.80318       5.41559       4.87248       4.28148       3.73591       3.15481       2.57085       2.06787       1.58256       1.19300      0.873797      0.627909      0.440087      0.302539      0.202497      0.132767     0.0843225     0.0512745     0.0309961     0.0178733     0.0102694    0.00556020    0.00292378    0.00151126   0.000764047   0.000367054   0.000166714   7.87622e-05   3.24140e-05   1.36974e-05   5.38654e-06
  24  20 3942.6947    1.5734  7.4389 10.8161 -0.0024  0.0747   0.0130   0.2015    0.0396   0.0000   434.6715       3.15221       29.7725       1.81647       4.14284      -9.65660     -0.536206      -3.18057      -1.22935      -5.12025       7.15032      -2.34108    0.00585128       1.06952     -0.389904      -2.67209      0.373069      0.111981     -0.386709     -0.155260     0.0313127     0.0652727     0.0212507     0.0574767    -0.0102018    0.00729804     0.0118510   -0.00184286    0.00402577  -0.000437141   0.000749519  -4.81720e-05  -4.21237e-05  -3.80364e-05  -8.53415e-06   1.69484e-06       4.89415       6.55162       7.19598       7.47775       7.48237       7.32386       6.64761       6.04140       5.36498       4.53577       3.86689       3.10154       2.48738       1.89647       1.45006       1.05719      0.756207      0.539520      0.364115      0.242739      0.156882      0.100397     0.0623819     0.0371221     0.0216373     0.0123169    0.00672215    0.00360813    0.00184120   0.000958052   0.000438888   0.000211444   9.29070e-05   4.15856e-05   1.63700e-05   6.71392e-06
  24  21 4088.4602    1.3168  9.8581 10.5055 -0.0009  0.0951   0.0101   0.2598    0.0372   0.0000   425.9546       19.3729       18.4301     -0.913135      -2.88719      -2.69386       15.8524      -11.6832     0.0809544      -7.39911       5.97161     -0.720943      0.964565      -1.05591      -1.97235       1.39907      0.409344     -0.988552     -0.412463      0.209443     -0.208021     -0.117518      0.172927    0.00984428    -0.0143752   -0.00480451   -0.00268397   -0.00195038   -0.00172187   0.000214275  -0.000899789  -0.000110900  -3.28497e-08  -1.75189e-05   9.61343e-06  -4.91041e-07       6.22577       8.22499       8.79886       9.32560       9.43676       9.03908       8.41522       7.63236       6.76845       5.83508       4.84587       3.94376       3.10631       2.43646       1.84905       1.36044       1.01110      0.703924      0.477580      0.311359      0.201532      0.131050     0.0812865     0.0487468     0.0283964     0.0163083    0.00861733    0.00479649    0.00242862    0.00124011   0.000593543   0.000274800   0.000120102   5.29329e-05   2.16182e-05   8.45615e-06
  24  22 4234.0280    1.0961 12.0581 10.4884 -0.0007  0.1195   0.0085   0.3353    0.0322   0.0000   441.6553       26.3917       24.7740      -11.6494      -5.32519      -7.35496      -1.04790      -5.20494       8.10700      -1.21014      -2.69396       1.51843      -1.80842     -0.517379      -4.43335     -0.324848     -0.103498      0.620815     -0.730307     -0.142589      0.181472      0.172588    -0.0205695    -0.0136651    -0.0395692     0.0272955    0.00471461   -0.00818939   0.000944049  -0.000487031  -0.000563714   0.000548960   0.000174108  -7.30625e-05  -1.64102e-05  -2.57249e-06       7.82374       10.3359       11.2410       11.6769       11.5832       11.2563       10.5118       9.61683       8.57592       7.37814       6.09607       5.01089       3.91239       3.09172       2.38013       1.74247       1.26374      0.890698      0.598626      0.402394      0.261829      0.162681      0.101599     0.0599123     0.0358198     0.0203565     0.0111993    0.00600094    0.00306808    0.00157728   0.000742736   0.000356477   0.000155021   6.93826e-05   2.75570e-05   1.12148e-05
  24  23 4379.7701    0.8958 14.7168 10.3603 -0.0016  0.1553   0.0068   0.4207    0.0293   0.0000   452.1798       14.9139       18.2604       12.0131       19.2686       18.6362      -2.74374       5.19275       6.83229      -5.25327       2.69777      -2.53744     -0.851050      -10.0475      -2.83508      0.809570      0.404859       1.40332     -0.430512     -0.760744      0.106442     -0.378041     -0.315161   -0.00698202    0.00467231     0.0149134  -0.000131986   0.000576273   -0.00326404   -0.00294893  -0.000217842   0.000608895   2.13425e-05   3.75898e-05   2.00174e-06   1.22262e-06       10.1326       13.3222       14.6017       15.3962       15.1994       14.9292       13.9136       12.5464       10.9031       9.50634       7.79791       6.52117       5.10855       3.96997       3.03583       2.22631       1.61946       1.13970      0.779637      0.523907      0.346677      0.217191      0.134984     0.0805313     0.0480315     0.0268477     0.0148566    0.00794121    0.00410686    0.00203854    0.00100782   0.000475653   0.000207681   9.25980e-05   3.71232e-05   1.49340e-05
  24  24 4524.7105    0.7286 16.7677 10.2888 -0.0011  0.1934   0.0060   0.5142    0.0262   0.0000   463.7428       23.6184       41.6350       27.7020       7.86496       12.4636       3.54474      -10.5640     -0.861437       19.8289       10.4816      0.559234       2.49834       9.08952       2.73921      -3.35006       2.45850     -0.554305      0.251644      0.993549     -0.428651      0.163286      0.514110      0.167988    -0.0647491    0.00298514    -0.0165538   -0.00461203    0.00929400    0.00114189    0.00101273   0.000876331   2.57047e-05  -4.10229e-05   1.29078e-05  -1.06333e-05       12.3079       16.3445       17.9137       19.2015       18.6920       18.3094       16.9754       15.5439       13.4447       11.7347       9.74533       8.03721       6.39006       5.00313       3.74054       2.76860       1.99787       1.42468      0.969551      0.659134      0.428232      0.276125      0.168864      0.103062     0.0596190     0.0343311     0.0187520     0.0101647    0.00527389    0.00266841    0.00129004   0.000611076   0.000269888   0.000119439   4.74265e-05   1.92843e-05
[truncated: 1,568,467 more chars]
