# Supplementary material for: Global-Mode Analysis of Full-Disk Data from the Michelson Doppler Imager and the Helioseismic and Magnetic Imager
Source: Sol Phys. 2018 Jan 31;293(2):29. doi: 10.1007/s11207-017-1201-5 (PMC6566312; doi:10.1007/s11207-017-1201-5)
Supplement: Supplementary file 2 — (TAR 362.4 MB) [file 11207_2017_1201_MOESM2_ESM.tar › HMI/hmiv360d.7408.36]

   0  12 1822.2032    0.3541  0.1287 11.8390  0.0000  0.0327   0.0518   0.0450    0.1084   0.0000     0.0000       0.00000       0.00000       0.00000       0.00000       0.00000       0.00000       0.00000       0.00000       0.00000       0.00000       0.00000       0.00000       0.00000       0.00000       0.00000       0.00000       0.00000       0.00000       0.00000       0.00000       0.00000       0.00000       0.00000       0.00000       0.00000       0.00000       0.00000       0.00000       0.00000       0.00000       0.00000       0.00000       0.00000       0.00000       0.00000       0.00000       0.00000       0.00000       0.00000       0.00000       0.00000       0.00000       0.00000       0.00000       0.00000       0.00000       0.00000       0.00000       0.00000       0.00000       0.00000       0.00000       0.00000       0.00000       0.00000       0.00000       0.00000       0.00000       0.00000       0.00000       0.00000       0.00000       0.00000       0.00000       0.00000       0.00000       0.00000       0.00000       0.00000       0.00000       0.00000
   0  13 1957.4522    0.5593  0.3474 11.7522  0.0000  0.0360   0.0527   0.1143    0.1643   0.0000     0.0000       0.00000       0.00000       0.00000       0.00000       0.00000       0.00000       0.00000       0.00000       0.00000       0.00000       0.00000       0.00000       0.00000       0.00000       0.00000       0.00000       0.00000       0.00000       0.00000       0.00000       0.00000       0.00000       0.00000       0.00000       0.00000       0.00000       0.00000       0.00000       0.00000       0.00000       0.00000       0.00000       0.00000       0.00000       0.00000       0.00000       0.00000       0.00000       0.00000       0.00000       0.00000       0.00000       0.00000       0.00000       0.00000       0.00000       0.00000       0.00000       0.00000       0.00000       0.00000       0.00000       0.00000       0.00000       0.00000       0.00000       0.00000       0.00000       0.00000       0.00000       0.00000       0.00000       0.00000       0.00000       0.00000       0.00000       0.00000       0.00000       0.00000       0.00000       0.00000
   0  14 2093.5627    0.7661  0.3491 11.7722  0.0000  0.0329   0.0728   0.0960    0.2006   0.0000     0.0000       0.00000       0.00000       0.00000       0.00000       0.00000       0.00000       0.00000       0.00000       0.00000       0.00000       0.00000       0.00000       0.00000       0.00000       0.00000       0.00000       0.00000       0.00000       0.00000       0.00000       0.00000       0.00000       0.00000       0.00000       0.00000       0.00000       0.00000       0.00000       0.00000       0.00000       0.00000       0.00000       0.00000       0.00000       0.00000       0.00000       0.00000       0.00000       0.00000       0.00000       0.00000       0.00000       0.00000       0.00000       0.00000       0.00000       0.00000       0.00000       0.00000       0.00000       0.00000       0.00000       0.00000       0.00000       0.00000       0.00000       0.00000       0.00000       0.00000       0.00000       0.00000       0.00000       0.00000       0.00000       0.00000       0.00000       0.00000       0.00000       0.00000       0.00000       0.00000
   0  15 2228.6422    1.0669  0.5372 11.8632  0.0000  0.0454   0.0781   0.1066    0.3552   0.0000     0.0000       0.00000       0.00000       0.00000       0.00000       0.00000       0.00000       0.00000       0.00000       0.00000       0.00000       0.00000       0.00000       0.00000       0.00000       0.00000       0.00000       0.00000       0.00000       0.00000       0.00000       0.00000       0.00000       0.00000       0.00000       0.00000       0.00000       0.00000       0.00000       0.00000       0.00000       0.00000       0.00000       0.00000       0.00000       0.00000       0.00000       0.00000       0.00000       0.00000       0.00000       0.00000       0.00000       0.00000       0.00000       0.00000       0.00000       0.00000       0.00000       0.00000       0.00000       0.00000       0.00000       0.00000       0.00000       0.00000       0.00000       0.00000       0.00000       0.00000       0.00000       0.00000       0.00000       0.00000       0.00000       0.00000       0.00000       0.00000       0.00000       0.00000       0.00000       0.00000
   0  16 2362.7980    1.3459  1.0467 11.0286  0.0000  0.0633   0.0844   0.2033    2.4851   0.0000     0.0000       0.00000       0.00000       0.00000       0.00000       0.00000       0.00000       0.00000       0.00000       0.00000       0.00000       0.00000       0.00000       0.00000       0.00000       0.00000       0.00000       0.00000       0.00000       0.00000       0.00000       0.00000       0.00000       0.00000       0.00000       0.00000       0.00000       0.00000       0.00000       0.00000       0.00000       0.00000       0.00000       0.00000       0.00000       0.00000       0.00000       0.00000       0.00000       0.00000       0.00000       0.00000       0.00000       0.00000       0.00000       0.00000       0.00000       0.00000       0.00000       0.00000       0.00000       0.00000       0.00000       0.00000       0.00000       0.00000       0.00000       0.00000       0.00000       0.00000       0.00000       0.00000       0.00000       0.00000       0.00000       0.00000       0.00000       0.00000       0.00000       0.00000       0.00000       0.00000
   0  18 2629.7308    2.0018  1.1332  6.7587  0.0000  0.0621   0.1223   0.2746  488.8942   0.0000     0.0000       0.00000       0.00000       0.00000       0.00000       0.00000       0.00000       0.00000       0.00000       0.00000       0.00000       0.00000       0.00000       0.00000       0.00000       0.00000       0.00000       0.00000       0.00000       0.00000       0.00000       0.00000       0.00000       0.00000       0.00000       0.00000       0.00000       0.00000       0.00000       0.00000       0.00000       0.00000       0.00000       0.00000       0.00000       0.00000       0.00000       0.00000       0.00000       0.00000       0.00000       0.00000       0.00000       0.00000       0.00000       0.00000       0.00000       0.00000       0.00000       0.00000       0.00000       0.00000       0.00000       0.00000       0.00000       0.00000       0.00000       0.00000       0.00000       0.00000       0.00000       0.00000       0.00000       0.00000       0.00000       0.00000       0.00000       0.00000       0.00000       0.00000       0.00000       0.00000
   0  19 2764.2955    2.7875  0.9646 12.8463  0.0000  0.0599   0.1754   0.1960    1.9735   0.0000     0.0000       0.00000       0.00000       0.00000       0.00000       0.00000       0.00000       0.00000       0.00000       0.00000       0.00000       0.00000       0.00000       0.00000       0.00000       0.00000       0.00000       0.00000       0.00000       0.00000       0.00000       0.00000       0.00000       0.00000       0.00000       0.00000       0.00000       0.00000       0.00000       0.00000       0.00000       0.00000       0.00000       0.00000       0.00000       0.00000       0.00000       0.00000       0.00000       0.00000       0.00000       0.00000       0.00000       0.00000       0.00000       0.00000       0.00000       0.00000       0.00000       0.00000       0.00000       0.00000       0.00000       0.00000       0.00000       0.00000       0.00000       0.00000       0.00000       0.00000       0.00000       0.00000       0.00000       0.00000       0.00000       0.00000       0.00000       0.00000       0.00000       0.00000       0.00000       0.00000
   0  22 3168.8312    3.9088  1.1353  3.2880  0.0000  0.0603   0.2303   0.2386 1000.0000   0.0000     0.0000       0.00000       0.00000       0.00000       0.00000       0.00000       0.00000       0.00000       0.00000       0.00000       0.00000       0.00000       0.00000       0.00000       0.00000       0.00000       0.00000       0.00000       0.00000       0.00000       0.00000       0.00000       0.00000       0.00000       0.00000       0.00000       0.00000       0.00000       0.00000       0.00000       0.00000       0.00000       0.00000       0.00000       0.00000       0.00000       0.00000       0.00000       0.00000       0.00000       0.00000       0.00000       0.00000       0.00000       0.00000       0.00000       0.00000       0.00000       0.00000       0.00000       0.00000       0.00000       0.00000       0.00000       0.00000       0.00000       0.00000       0.00000       0.00000       0.00000       0.00000       0.00000       0.00000       0.00000       0.00000       0.00000       0.00000       0.00000       0.00000       0.00000       0.00000       0.00000
   0  23 3303.7237    3.7740  1.5211  2.7648  0.0000  0.0746   0.2158   0.2794 1000.0000   0.0000     0.0000       0.00000       0.00000       0.00000       0.00000       0.00000       0.00000       0.00000       0.00000       0.00000       0.00000       0.00000       0.00000       0.00000       0.00000       0.00000       0.00000       0.00000       0.00000       0.00000       0.00000       0.00000       0.00000       0.00000       0.00000       0.00000       0.00000       0.00000       0.00000       0.00000       0.00000       0.00000       0.00000       0.00000       0.00000       0.00000       0.00000       0.00000       0.00000       0.00000       0.00000       0.00000       0.00000       0.00000       0.00000       0.00000       0.00000       0.00000       0.00000       0.00000       0.00000       0.00000       0.00000       0.00000       0.00000       0.00000       0.00000       0.00000       0.00000       0.00000       0.00000       0.00000       0.00000       0.00000       0.00000       0.00000       0.00000       0.00000       0.00000       0.00000       0.00000       0.00000
   0  24 3439.1481    3.2805  2.4158  4.6616  0.0000  0.1032   0.1496   0.3718 1000.0000   0.0000     0.0000       0.00000       0.00000       0.00000       0.00000       0.00000       0.00000       0.00000       0.00000       0.00000       0.00000       0.00000       0.00000       0.00000       0.00000       0.00000       0.00000       0.00000       0.00000       0.00000       0.00000       0.00000       0.00000       0.00000       0.00000       0.00000       0.00000       0.00000       0.00000       0.00000       0.00000       0.00000       0.00000       0.00000       0.00000       0.00000       0.00000       0.00000       0.00000       0.00000       0.00000       0.00000       0.00000       0.00000       0.00000       0.00000       0.00000       0.00000       0.00000       0.00000       0.00000       0.00000       0.00000       0.00000       0.00000       0.00000       0.00000       0.00000       0.00000       0.00000       0.00000       0.00000       0.00000       0.00000       0.00000       0.00000       0.00000       0.00000       0.00000       0.00000       0.00000       0.00000
   0  25 3574.8336    2.5760  3.3881 10.3955  0.0038  0.1302   0.0845   0.4336    5.3474   0.0000     0.0000       0.00000       0.00000       0.00000       0.00000       0.00000       0.00000       0.00000       0.00000       0.00000       0.00000       0.00000       0.00000       0.00000       0.00000       0.00000       0.00000       0.00000       0.00000       0.00000       0.00000       0.00000       0.00000       0.00000       0.00000       0.00000       0.00000       0.00000       0.00000       0.00000       0.00000       0.00000       0.00000       0.00000       0.00000       0.00000       0.00000       0.00000       0.00000       0.00000       0.00000       0.00000       0.00000       0.00000       0.00000       0.00000       0.00000       0.00000       0.00000       0.00000       0.00000       0.00000       0.00000       0.00000       0.00000       0.00000       0.00000       0.00000       0.00000       0.00000       0.00000       0.00000       0.00000       0.00000       0.00000       0.00000       0.00000       0.00000       0.00000       0.00000       0.00000       0.00000
   1  11 1749.2314    0.3254  0.2336 11.9557  0.0000  0.0259   0.0236   0.0518    0.0598   0.0000   444.0640       24.5350       0.00000       0.00000       0.00000       0.00000       0.00000       0.00000       0.00000       0.00000       0.00000       0.00000       0.00000       0.00000       0.00000       0.00000       0.00000       0.00000       0.00000       0.00000       0.00000       0.00000       0.00000       0.00000       0.00000       0.00000       0.00000       0.00000       0.00000       0.00000       0.00000       0.00000       0.00000       0.00000       0.00000       0.00000       33.9882       17.3786       0.00000       0.00000       0.00000       0.00000       0.00000       0.00000       0.00000       0.00000       0.00000       0.00000       0.00000       0.00000       0.00000       0.00000       0.00000       0.00000       0.00000       0.00000       0.00000       0.00000       0.00000       0.00000       0.00000       0.00000       0.00000       0.00000       0.00000       0.00000       0.00000       0.00000       0.00000       0.00000       0.00000       0.00000
   1  12 1885.0237    0.4580  0.4728 11.8804  0.0000  0.0305   0.0241   0.0871    0.0908   0.0000   379.0482       7.45304       0.00000       0.00000       0.00000       0.00000       0.00000       0.00000       0.00000       0.00000       0.00000       0.00000       0.00000       0.00000       0.00000       0.00000       0.00000       0.00000       0.00000       0.00000       0.00000       0.00000       0.00000       0.00000       0.00000       0.00000       0.00000       0.00000       0.00000       0.00000       0.00000       0.00000       0.00000       0.00000       0.00000       0.00000       39.3625       18.4491       0.00000       0.00000       0.00000       0.00000       0.00000       0.00000       0.00000       0.00000       0.00000       0.00000       0.00000       0.00000       0.00000       0.00000       0.00000       0.00000       0.00000       0.00000       0.00000       0.00000       0.00000       0.00000       0.00000       0.00000       0.00000       0.00000       0.00000       0.00000       0.00000       0.00000       0.00000       0.00000       0.00000       0.00000
   1  13 2020.6628    0.6261  0.9017 11.4773  0.0000  0.0481   0.0268   0.1353    0.2543   0.0000   413.8306      -43.4481       0.00000       0.00000       0.00000       0.00000       0.00000       0.00000       0.00000       0.00000       0.00000       0.00000       0.00000       0.00000       0.00000       0.00000       0.00000       0.00000       0.00000       0.00000       0.00000       0.00000       0.00000       0.00000       0.00000       0.00000       0.00000       0.00000       0.00000       0.00000       0.00000       0.00000       0.00000       0.00000       0.00000       0.00000       65.4070       26.5438       0.00000       0.00000       0.00000       0.00000       0.00000       0.00000       0.00000       0.00000       0.00000       0.00000       0.00000       0.00000       0.00000       0.00000       0.00000       0.00000       0.00000       0.00000       0.00000       0.00000       0.00000       0.00000       0.00000       0.00000       0.00000       0.00000       0.00000       0.00000       0.00000       0.00000       0.00000       0.00000       0.00000       0.00000
   1  14 2156.7079    0.8734  0.9285 11.1477  0.0000  0.0389   0.0331   0.1058    0.5083   0.0000   390.1902      -7.73265       0.00000       0.00000       0.00000       0.00000       0.00000       0.00000       0.00000       0.00000       0.00000       0.00000       0.00000       0.00000       0.00000       0.00000       0.00000       0.00000       0.00000       0.00000       0.00000       0.00000       0.00000       0.00000       0.00000       0.00000       0.00000       0.00000       0.00000       0.00000       0.00000       0.00000       0.00000       0.00000       0.00000       0.00000       50.2877       24.3854       0.00000       0.00000       0.00000       0.00000       0.00000       0.00000       0.00000       0.00000       0.00000       0.00000       0.00000       0.00000       0.00000       0.00000       0.00000       0.00000       0.00000       0.00000       0.00000       0.00000       0.00000       0.00000       0.00000       0.00000       0.00000       0.00000       0.00000       0.00000       0.00000       0.00000       0.00000       0.00000       0.00000       0.00000
   1  15 2291.9374    1.1526  0.8252 11.8693  0.0000  0.0364   0.0431   0.0963    0.4015   0.0000   296.1911       28.2321       0.00000       0.00000       0.00000       0.00000       0.00000       0.00000       0.00000       0.00000       0.00000       0.00000       0.00000       0.00000       0.00000       0.00000       0.00000       0.00000       0.00000       0.00000       0.00000       0.00000       0.00000       0.00000       0.00000       0.00000       0.00000       0.00000       0.00000       0.00000       0.00000       0.00000       0.00000       0.00000       0.00000       0.00000       48.5779       22.8893       0.00000       0.00000       0.00000       0.00000       0.00000       0.00000       0.00000       0.00000       0.00000       0.00000       0.00000       0.00000       0.00000       0.00000       0.00000       0.00000       0.00000       0.00000       0.00000       0.00000       0.00000       0.00000       0.00000       0.00000       0.00000       0.00000       0.00000       0.00000       0.00000       0.00000       0.00000       0.00000       0.00000       0.00000
   1  16 2425.6463    1.5307  0.9002 11.6436  0.0000  0.0346   0.0543   0.0968    0.8306   0.0000   457.3758       7.89620       0.00000       0.00000       0.00000       0.00000       0.00000       0.00000       0.00000       0.00000       0.00000       0.00000       0.00000       0.00000       0.00000       0.00000       0.00000       0.00000       0.00000       0.00000       0.00000       0.00000       0.00000       0.00000       0.00000       0.00000       0.00000       0.00000       0.00000       0.00000       0.00000       0.00000       0.00000       0.00000       0.00000       0.00000       43.4660       22.6763       0.00000       0.00000       0.00000       0.00000       0.00000       0.00000       0.00000       0.00000       0.00000       0.00000       0.00000       0.00000       0.00000       0.00000       0.00000       0.00000       0.00000       0.00000       0.00000       0.00000       0.00000       0.00000       0.00000       0.00000       0.00000       0.00000       0.00000       0.00000       0.00000       0.00000       0.00000       0.00000       0.00000       0.00000
   1  21 3098.3062    4.1493  1.0808  5.1418  0.0000  0.0372   0.1367   0.1260 1000.0000   0.0000   453.2310       75.2626       0.00000       0.00000       0.00000       0.00000       0.00000       0.00000       0.00000       0.00000       0.00000       0.00000       0.00000       0.00000       0.00000       0.00000       0.00000       0.00000       0.00000       0.00000       0.00000       0.00000       0.00000       0.00000       0.00000       0.00000       0.00000       0.00000       0.00000       0.00000       0.00000       0.00000       0.00000       0.00000       0.00000       0.00000       44.0478       27.0680       0.00000       0.00000       0.00000       0.00000       0.00000       0.00000       0.00000       0.00000       0.00000       0.00000       0.00000       0.00000       0.00000       0.00000       0.00000       0.00000       0.00000       0.00000       0.00000       0.00000       0.00000       0.00000       0.00000       0.00000       0.00000       0.00000       0.00000       0.00000       0.00000       0.00000       0.00000       0.00000       0.00000       0.00000
   1  22 3233.3452    3.6514  1.4482 13.5557 -0.0162  0.0486   0.1099   0.1427    2.0701   0.0000   383.5949       108.177       0.00000       0.00000       0.00000       0.00000       0.00000       0.00000       0.00000       0.00000       0.00000       0.00000       0.00000       0.00000       0.00000       0.00000       0.00000       0.00000       0.00000       0.00000       0.00000       0.00000       0.00000       0.00000       0.00000       0.00000       0.00000       0.00000       0.00000       0.00000       0.00000       0.00000       0.00000       0.00000       0.00000       0.00000       64.3119       30.8785       0.00000       0.00000       0.00000       0.00000       0.00000       0.00000       0.00000       0.00000       0.00000       0.00000       0.00000       0.00000       0.00000       0.00000       0.00000       0.00000       0.00000       0.00000       0.00000       0.00000       0.00000       0.00000       0.00000       0.00000       0.00000       0.00000       0.00000       0.00000       0.00000       0.00000       0.00000       0.00000       0.00000       0.00000
   1  23 3368.6106    3.3720  2.1297 11.8325  0.0000  0.0557   0.0840   0.1815    2.6203   0.0000   460.3709       114.327       0.00000       0.00000       0.00000       0.00000       0.00000       0.00000       0.00000       0.00000       0.00000       0.00000       0.00000       0.00000       0.00000       0.00000       0.00000       0.00000       0.00000       0.00000       0.00000       0.00000       0.00000       0.00000       0.00000       0.00000       0.00000       0.00000       0.00000       0.00000       0.00000       0.00000       0.00000       0.00000       0.00000       0.00000       68.3045       38.1277       0.00000       0.00000       0.00000       0.00000       0.00000       0.00000       0.00000       0.00000       0.00000       0.00000       0.00000       0.00000       0.00000       0.00000       0.00000       0.00000       0.00000       0.00000       0.00000       0.00000       0.00000       0.00000       0.00000       0.00000       0.00000       0.00000       0.00000       0.00000       0.00000       0.00000       0.00000       0.00000       0.00000       0.00000
   1  24 3504.3440    2.9758  3.0130  5.8798  0.0000  0.0675   0.0648   0.2203  567.9786   0.0000   424.1919       117.201       0.00000       0.00000       0.00000       0.00000       0.00000       0.00000       0.00000       0.00000       0.00000       0.00000       0.00000       0.00000       0.00000       0.00000       0.00000       0.00000       0.00000       0.00000       0.00000       0.00000       0.00000       0.00000       0.00000       0.00000       0.00000       0.00000       0.00000       0.00000       0.00000       0.00000       0.00000       0.00000       0.00000       0.00000       82.8087       47.7299       0.00000       0.00000       0.00000       0.00000       0.00000       0.00000       0.00000       0.00000       0.00000       0.00000       0.00000       0.00000       0.00000       0.00000       0.00000       0.00000       0.00000       0.00000       0.00000       0.00000       0.00000       0.00000       0.00000       0.00000       0.00000       0.00000       0.00000       0.00000       0.00000       0.00000       0.00000       0.00000       0.00000       0.00000
   1  25 3640.5767    2.4891  4.2864 -0.7849  0.0000  0.0843   0.0432   0.2920 1000.0000   0.0000   437.5696       23.8541       0.00000       0.00000       0.00000       0.00000       0.00000       0.00000       0.00000       0.00000       0.00000       0.00000       0.00000       0.00000       0.00000       0.00000       0.00000       0.00000       0.00000       0.00000       0.00000       0.00000       0.00000       0.00000       0.00000       0.00000       0.00000       0.00000       0.00000       0.00000       0.00000       0.00000       0.00000       0.00000       0.00000       0.00000       102.430       59.9093       0.00000       0.00000       0.00000       0.00000       0.00000       0.00000       0.00000       0.00000       0.00000       0.00000       0.00000       0.00000       0.00000       0.00000       0.00000       0.00000       0.00000       0.00000       0.00000       0.00000       0.00000       0.00000       0.00000       0.00000       0.00000       0.00000       0.00000       0.00000       0.00000       0.00000       0.00000       0.00000       0.00000       0.00000
   2  10 1674.5488    0.2236  0.1612 11.8123  0.0000  0.0269   0.0168   0.0363    0.0419   0.0000   445.3664      -13.3545       7.11730      -2.32646       0.00000       0.00000       0.00000       0.00000       0.00000       0.00000       0.00000       0.00000       0.00000       0.00000       0.00000       0.00000       0.00000       0.00000       0.00000       0.00000       0.00000       0.00000       0.00000       0.00000       0.00000       0.00000       0.00000       0.00000       0.00000       0.00000       0.00000       0.00000       0.00000       0.00000       0.00000       0.00000       21.4999       16.4453       7.71139       2.12841       0.00000       0.00000       0.00000       0.00000       0.00000       0.00000       0.00000       0.00000       0.00000       0.00000       0.00000       0.00000       0.00000       0.00000       0.00000       0.00000       0.00000       0.00000       0.00000       0.00000       0.00000       0.00000       0.00000       0.00000       0.00000       0.00000       0.00000       0.00000       0.00000       0.00000       0.00000       0.00000
   2  11 1810.2845    0.3739  0.2362 11.7634  0.0000  0.0181   0.0202   0.0358    0.0500   0.0000   419.5343       2.31221       4.28900     -0.842839       0.00000       0.00000       0.00000       0.00000       0.00000       0.00000       0.00000       0.00000       0.00000       0.00000       0.00000       0.00000       0.00000       0.00000       0.00000       0.00000       0.00000       0.00000       0.00000       0.00000       0.00000       0.00000       0.00000       0.00000       0.00000       0.00000       0.00000       0.00000       0.00000       0.00000       0.00000       0.00000       13.4943       10.8573       5.64850       2.04708       0.00000       0.00000       0.00000       0.00000       0.00000       0.00000       0.00000       0.00000       0.00000       0.00000       0.00000       0.00000       0.00000       0.00000       0.00000       0.00000       0.00000       0.00000       0.00000       0.00000       0.00000       0.00000       0.00000       0.00000       0.00000       0.00000       0.00000       0.00000       0.00000       0.00000       0.00000       0.00000
   2  12 1945.7665    0.5289  0.4207 11.8544  0.0000  0.0199   0.0219   0.0549    0.0699   0.0000   458.8807       12.5919       4.43836      -10.0530       0.00000       0.00000       0.00000       0.00000       0.00000       0.00000       0.00000       0.00000       0.00000       0.00000       0.00000       0.00000       0.00000       0.00000       0.00000       0.00000       0.00000       0.00000       0.00000       0.00000       0.00000       0.00000       0.00000       0.00000       0.00000       0.00000       0.00000       0.00000       0.00000       0.00000       0.00000       0.00000       15.5874       12.6901       6.18377       2.35584       0.00000       0.00000       0.00000       0.00000       0.00000       0.00000       0.00000       0.00000       0.00000       0.00000       0.00000       0.00000       0.00000       0.00000       0.00000       0.00000       0.00000       0.00000       0.00000       0.00000       0.00000       0.00000       0.00000       0.00000       0.00000       0.00000       0.00000       0.00000       0.00000       0.00000       0.00000       0.00000
   2  13 2082.0644    0.6969  0.5397 11.9324  0.0000  0.0230   0.0247   0.0570    0.0950   0.0000   430.9792      -22.8119       8.66488       10.1934       0.00000       0.00000       0.00000       0.00000       0.00000       0.00000       0.00000       0.00000       0.00000       0.00000       0.00000       0.00000       0.00000       0.00000       0.00000       0.00000       0.00000       0.00000       0.00000       0.00000       0.00000       0.00000       0.00000       0.00000       0.00000       0.00000       0.00000       0.00000       0.00000       0.00000       0.00000       0.00000       15.0270       12.9152       7.75318       3.03506       0.00000       0.00000       0.00000       0.00000       0.00000       0.00000       0.00000       0.00000       0.00000       0.00000       0.00000       0.00000       0.00000       0.00000       0.00000       0.00000       0.00000       0.00000       0.00000       0.00000       0.00000       0.00000       0.00000       0.00000       0.00000       0.00000       0.00000       0.00000       0.00000       0.00000       0.00000       0.00000
   2  14 2217.6503    0.9045  0.6445 12.0688  0.0000  0.0227   0.0292   0.0667    0.1324   0.0000   458.0307      -4.54108       8.57174     -0.710034       0.00000       0.00000       0.00000       0.00000       0.00000       0.00000       0.00000       0.00000       0.00000       0.00000       0.00000       0.00000       0.00000       0.00000       0.00000       0.00000       0.00000       0.00000       0.00000       0.00000       0.00000       0.00000       0.00000       0.00000       0.00000       0.00000       0.00000       0.00000       0.00000       0.00000       0.00000       0.00000       16.1375       13.8468       7.38072       3.09056       0.00000       0.00000       0.00000       0.00000       0.00000       0.00000       0.00000       0.00000       0.00000       0.00000       0.00000       0.00000       0.00000       0.00000       0.00000       0.00000       0.00000       0.00000       0.00000       0.00000       0.00000       0.00000       0.00000       0.00000       0.00000       0.00000       0.00000       0.00000       0.00000       0.00000       0.00000       0.00000
   2  15 2352.2133    1.3532  0.8406 11.7539  0.0000  0.0259   0.0379   0.0707    0.3890   0.0000   413.3605       32.1027     -0.629258      -4.88088       0.00000       0.00000       0.00000       0.00000       0.00000       0.00000       0.00000       0.00000       0.00000       0.00000       0.00000       0.00000       0.00000       0.00000       0.00000       0.00000       0.00000       0.00000       0.00000       0.00000       0.00000       0.00000       0.00000       0.00000       0.00000       0.00000       0.00000       0.00000       0.00000       0.00000       0.00000       0.00000       18.5139       14.9666       9.48663       3.24590       0.00000       0.00000       0.00000       0.00000       0.00000       0.00000       0.00000       0.00000       0.00000       0.00000       0.00000       0.00000       0.00000       0.00000       0.00000       0.00000       0.00000       0.00000       0.00000       0.00000       0.00000       0.00000       0.00000       0.00000       0.00000       0.00000       0.00000       0.00000       0.00000       0.00000       0.00000       0.00000
   2  16 2485.8956    1.7787  0.9380 11.9129  0.0000  0.0263   0.0487   0.0795    0.6741   0.0000   427.4343       69.4931       9.68463     -0.116338       0.00000       0.00000       0.00000       0.00000       0.00000       0.00000       0.00000       0.00000       0.00000       0.00000       0.00000       0.00000       0.00000       0.00000       0.00000       0.00000       0.00000       0.00000       0.00000       0.00000       0.00000       0.00000       0.00000       0.00000       0.00000       0.00000       0.00000       0.00000       0.00000       0.00000       0.00000       0.00000       19.3273       16.2071       8.79615       3.40981       0.00000       0.00000       0.00000       0.00000       0.00000       0.00000       0.00000       0.00000       0.00000       0.00000       0.00000       0.00000       0.00000       0.00000       0.00000       0.00000       0.00000       0.00000       0.00000       0.00000       0.00000       0.00000       0.00000       0.00000       0.00000       0.00000       0.00000       0.00000       0.00000       0.00000       0.00000       0.00000
   2  18 2754.4990    2.7818  0.8996 12.9453  0.0000  0.0255   0.0763   0.0738    0.5938   0.0000   445.9904       30.1259      0.946510       4.17554       0.00000       0.00000       0.00000       0.00000       0.00000       0.00000       0.00000       0.00000       0.00000       0.00000       0.00000       0.00000       0.00000       0.00000       0.00000       0.00000       0.00000       0.00000       0.00000       0.00000       0.00000       0.00000       0.00000       0.00000       0.00000       0.00000       0.00000       0.00000       0.00000       0.00000       0.00000       0.00000       18.0527       15.6162       8.46442       3.43233       0.00000       0.00000       0.00000       0.00000       0.00000       0.00000       0.00000       0.00000       0.00000       0.00000       0.00000       0.00000       0.00000       0.00000       0.00000       0.00000       0.00000       0.00000       0.00000       0.00000       0.00000       0.00000       0.00000       0.00000       0.00000       0.00000       0.00000       0.00000       0.00000       0.00000       0.00000       0.00000
   2  19 2889.6723    3.4478  0.8730  6.0554  0.0000  0.0242   0.0915   0.0692  837.2187   0.0000   457.0231       38.1263       8.35097       1.98744       0.00000       0.00000       0.00000       0.00000       0.00000       0.00000       0.00000       0.00000       0.00000       0.00000       0.00000       0.00000       0.00000       0.00000       0.00000       0.00000       0.00000       0.00000       0.00000       0.00000       0.00000       0.00000       0.00000       0.00000       0.00000       0.00000       0.00000       0.00000       0.00000       0.00000       0.00000       0.00000       17.6904       14.7067       8.41956       3.15761       0.00000       0.00000       0.00000       0.00000       0.00000       0.00000       0.00000       0.00000       0.00000       0.00000       0.00000       0.00000       0.00000       0.00000       0.00000       0.00000       0.00000       0.00000       0.00000       0.00000       0.00000       0.00000       0.00000       0.00000       0.00000       0.00000       0.00000       0.00000       0.00000       0.00000       0.00000       0.00000
   2  20 3024.8473    3.7586  1.1229  6.7190  0.0000  0.0273   0.0972   0.0874  663.8895   0.0000   398.9048       66.5592       4.19492      -2.02542       0.00000       0.00000       0.00000       0.00000       0.00000       0.00000       0.00000       0.00000       0.00000       0.00000       0.00000       0.00000       0.00000       0.00000       0.00000       0.00000       0.00000       0.00000       0.00000       0.00000       0.00000       0.00000       0.00000       0.00000       0.00000       0.00000       0.00000       0.00000       0.00000       0.00000       0.00000       0.00000       19.7738       16.4133       9.85371       3.60965       0.00000       0.00000       0.00000       0.00000       0.00000       0.00000       0.00000       0.00000       0.00000       0.00000       0.00000       0.00000       0.00000       0.00000       0.00000       0.00000       0.00000       0.00000       0.00000       0.00000       0.00000       0.00000       0.00000       0.00000       0.00000       0.00000       0.00000       0.00000       0.00000       0.00000       0.00000       0.00000
   2  22 3295.2094    3.6152  1.4287 14.0797  0.0000  0.0347   0.0906   0.1102    0.4073   0.0000   409.5678       94.9641       10.0588       10.6358       0.00000       0.00000       0.00000       0.00000       0.00000       0.00000       0.00000       0.00000       0.00000       0.00000       0.00000       0.00000       0.00000       0.00000       0.00000       0.00000       0.00000       0.00000       0.00000       0.00000       0.00000       0.00000       0.00000       0.00000       0.00000       0.00000       0.00000       0.00000       0.00000       0.00000       0.00000       0.00000       25.2088       20.7743       12.3357       4.43844       0.00000       0.00000       0.00000       0.00000       0.00000       0.00000       0.00000       0.00000       0.00000       0.00000       0.00000       0.00000       0.00000       0.00000       0.00000       0.00000       0.00000       0.00000       0.00000       0.00000       0.00000       0.00000       0.00000       0.00000       0.00000       0.00000       0.00000       0.00000       0.00000       0.00000       0.00000       0.00000
   2  23 3430.8577    3.1304  2.2741 12.7951  0.0000  0.0425   0.0594   0.1358    0.5371   0.0000   434.1440       42.2752      -19.4700       1.72652       0.00000       0.00000       0.00000       0.00000       0.00000       0.00000       0.00000       0.00000       0.00000       0.00000       0.00000       0.00000       0.00000       0.00000       0.00000       0.00000       0.00000       0.00000       0.00000       0.00000       0.00000       0.00000       0.00000       0.00000       0.00000       0.00000       0.00000       0.00000       0.00000       0.00000       0.00000       0.00000       31.8009       25.9942       14.7867       5.39906       0.00000       0.00000       0.00000       0.00000       0.00000       0.00000       0.00000       0.00000       0.00000       0.00000       0.00000       0.00000       0.00000       0.00000       0.00000       0.00000       0.00000       0.00000       0.00000       0.00000       0.00000       0.00000       0.00000       0.00000       0.00000       0.00000       0.00000       0.00000       0.00000       0.00000       0.00000       0.00000
   2  24 3566.9801    2.6317  3.2123 12.4248 -0.0037  0.0537   0.0441   0.1646    0.4585   0.0000   524.7906       21.4172       31.1284       5.62850       0.00000       0.00000       0.00000       0.00000       0.00000       0.00000       0.00000       0.00000       0.00000       0.00000       0.00000       0.00000       0.00000       0.00000       0.00000       0.00000       0.00000       0.00000       0.00000       0.00000       0.00000       0.00000       0.00000       0.00000       0.00000       0.00000       0.00000       0.00000       0.00000       0.00000       0.00000       0.00000       39.2360       32.2417       19.1359       7.00423       0.00000       0.00000       0.00000       0.00000       0.00000       0.00000       0.00000       0.00000       0.00000       0.00000       0.00000       0.00000       0.00000       0.00000       0.00000       0.00000       0.00000       0.00000       0.00000       0.00000       0.00000       0.00000       0.00000       0.00000       0.00000       0.00000       0.00000       0.00000       0.00000       0.00000       0.00000       0.00000
   3   9 1591.5507    0.1733  0.0899 11.6448  0.0000  0.0128   0.0129   0.0179    0.0318   0.0000   429.4884      -1.10565      0.500143      -2.57663      -1.25440     0.0865726       0.00000       0.00000       0.00000       0.00000       0.00000       0.00000       0.00000       0.00000       0.00000       0.00000       0.00000       0.00000       0.00000       0.00000       0.00000       0.00000       0.00000       0.00000       0.00000       0.00000       0.00000       0.00000       0.00000       0.00000       0.00000       0.00000       0.00000       0.00000       0.00000       0.00000       6.22980       4.36714       4.85227       3.34961       1.43051      0.322727       0.00000       0.00000       0.00000       0.00000       0.00000       0.00000       0.00000       0.00000       0.00000       0.00000       0.00000       0.00000       0.00000       0.00000       0.00000       0.00000       0.00000       0.00000       0.00000       0.00000       0.00000       0.00000       0.00000       0.00000       0.00000       0.00000       0.00000       0.00000       0.00000       0.00000
   3  10 1729.0714    0.3132  0.1407 11.7078  0.0000  0.0127   0.0176   0.0218    0.0384   0.0000   438.7621      -4.29442       7.43271      -1.25685     -0.531227     -0.607914       0.00000       0.00000       0.00000       0.00000       0.00000       0.00000       0.00000       0.00000       0.00000       0.00000       0.00000       0.00000       0.00000       0.00000       0.00000       0.00000       0.00000       0.00000       0.00000       0.00000       0.00000       0.00000       0.00000       0.00000       0.00000       0.00000       0.00000       0.00000       0.00000       0.00000       5.39193       6.62326       3.86083       2.97011      0.993130      0.476621       0.00000       0.00000       0.00000       0.00000       0.00000       0.00000       0.00000       0.00000       0.00000       0.00000       0.00000       0.00000       0.00000       0.00000       0.00000       0.00000       0.00000       0.00000       0.00000       0.00000       0.00000       0.00000       0.00000       0.00000       0.00000       0.00000       0.00000       0.00000       0.00000       0.00000
   3  11 1865.2449    0.4128  0.3239 11.7828  0.0000  0.0161   0.0162   0.0379    0.0504   0.0000   436.2348       4.83903       9.27517      -3.50671       1.58928      0.689506       0.00000       0.00000       0.00000       0.00000       0.00000       0.00000       0.00000       0.00000       0.00000       0.00000       0.00000       0.00000       0.00000       0.00000       0.00000       0.00000       0.00000       0.00000       0.00000       0.00000       0.00000       0.00000       0.00000       0.00000       0.00000       0.00000       0.00000       0.00000       0.00000       0.00000       7.71361       7.57964       5.70355       3.32410       1.56085      0.460070       0.00000       0.00000       0.00000       0.00000       0.00000       0.00000       0.00000       0.00000       0.00000       0.00000       0.00000       0.00000       0.00000       0.00000       0.00000       0.00000       0.00000       0.00000       0.00000       0.00000       0.00000       0.00000       0.00000       0.00000       0.00000       0.00000       0.00000       0.00000       0.00000       0.00000
   3  12 2001.1999    0.5518  0.4140 11.8720  0.0000  0.0171   0.0187   0.0420    0.0647   0.0000   442.9982       11.0530      -2.47092      -2.20566       2.29819      0.266349       0.00000       0.00000       0.00000       0.00000       0.00000       0.00000       0.00000       0.00000       0.00000       0.00000       0.00000       0.00000       0.00000       0.00000       0.00000       0.00000       0.00000       0.00000       0.00000       0.00000       0.00000       0.00000       0.00000       0.00000       0.00000       0.00000       0.00000       0.00000       0.00000       0.00000       8.37421       8.43583       5.97625       3.77326       1.58126      0.513097       0.00000       0.00000       0.00000       0.00000       0.00000       0.00000       0.00000       0.00000       0.00000       0.00000       0.00000       0.00000       0.00000       0.00000       0.00000       0.00000       0.00000       0.00000       0.00000       0.00000       0.00000       0.00000       0.00000       0.00000       0.00000       0.00000       0.00000       0.00000       0.00000       0.00000
   3  13 2137.7470    0.7723  0.5819 12.0266  0.0000  0.0194   0.0219   0.0476    0.0902   0.0000   433.8823      -5.37275      -7.92090      -6.23393       1.59855     -0.325909       0.00000       0.00000       0.00000       0.00000       0.00000       0.00000       0.00000       0.00000       0.00000       0.00000       0.00000       0.00000       0.00000       0.00000       0.00000       0.00000       0.00000       0.00000       0.00000       0.00000       0.00000       0.00000       0.00000       0.00000       0.00000       0.00000       0.00000       0.00000       0.00000       0.00000       9.25971       8.99718       6.88969       4.06782       1.89873      0.563657       0.00000       0.00000       0.00000       0.00000       0.00000       0.00000       0.00000       0.00000       0.00000       0.00000       0.00000       0.00000       0.00000       0.00000       0.00000       0.00000       0.00000       0.00000       0.00000       0.00000       0.00000       0.00000       0.00000       0.00000       0.00000       0.00000       0.00000       0.00000       0.00000       0.00000
   3  14 2273.3596    1.0222  0.7798 12.1877  0.0000  0.0219   0.0258   0.0594    0.1312   0.0000   437.4462       2.82825      -7.27952      -4.51561       1.28700      0.867209       0.00000       0.00000       0.00000       0.00000       0.00000       0.00000       0.00000       0.00000       0.00000       0.00000       0.00000       0.00000       0.00000       0.00000       0.00000       0.00000       0.00000       0.00000       0.00000       0.00000       0.00000       0.00000       0.00000       0.00000       0.00000       0.00000       0.00000       0.00000       0.00000       0.00000       11.3143       11.1096       7.81275       4.63277       1.99723      0.632927       0.00000       0.00000       0.00000       0.00000       0.00000       0.00000       0.00000       0.00000       0.00000       0.00000       0.00000       0.00000       0.00000       0.00000       0.00000       0.00000       0.00000       0.00000       0.00000       0.00000       0.00000       0.00000       0.00000       0.00000       0.00000       0.00000       0.00000       0.00000       0.00000       0.00000
   3  15 2407.6756    1.4387  0.9227 12.0998  0.0000  0.0228   0.0338   0.0650    0.2674   0.0000   440.9425       21.2628       17.5520      -2.34232      -3.43134     -0.347612       0.00000       0.00000       0.00000       0.00000       0.00000       0.00000       0.00000       0.00000       0.00000       0.00000       0.00000       0.00000       0.00000       0.00000       0.00000       0.00000       0.00000       0.00000       0.00000       0.00000       0.00000       0.00000       0.00000       0.00000       0.00000       0.00000       0.00000       0.00000       0.00000       0.00000       11.2933       11.0029       8.05307       4.83610       2.13828      0.663873       0.00000       0.00000       0.00000       0.00000       0.00000       0.00000       0.00000       0.00000       0.00000       0.00000       0.00000       0.00000       0.00000       0.00000       0.00000       0.00000       0.00000       0.00000       0.00000       0.00000       0.00000       0.00000       0.00000       0.00000       0.00000       0.00000       0.00000       0.00000       0.00000       0.00000
   3  16 2541.7174    1.8714  1.0379 12.2800  0.0000  0.0244   0.0422   0.0671    0.3973   0.0000   435.8194       4.65104       7.10510       1.11554       1.35495     -0.839521       0.00000       0.00000       0.00000       0.00000       0.00000       0.00000       0.00000       0.00000       0.00000       0.00000       0.00000       0.00000       0.00000       0.00000       0.00000       0.00000       0.00000       0.00000       0.00000       0.00000       0.00000       0.00000       0.00000       0.00000       0.00000       0.00000       0.00000       0.00000       0.00000       0.00000       12.1047       11.8415       8.80863       4.97674       2.38152      0.712398       0.00000       0.00000       0.00000       0.00000       0.00000       0.00000       0.00000       0.00000       0.00000       0.00000       0.00000       0.00000       0.00000       0.00000       0.00000       0.00000       0.00000       0.00000       0.00000       0.00000       0.00000       0.00000       0.00000       0.00000       0.00000       0.00000       0.00000       0.00000       0.00000       0.00000
   3  17 2676.2009    2.4572  0.9138 12.8512  0.0000  0.0228   0.0564   0.0604    0.3656   0.0000   450.3908       19.9919      -3.93479       4.38087      -3.72947      0.545907       0.00000       0.00000       0.00000       0.00000       0.00000       0.00000       0.00000       0.00000       0.00000       0.00000       0.00000       0.00000       0.00000       0.00000       0.00000       0.00000       0.00000       0.00000       0.00000       0.00000       0.00000       0.00000       0.00000       0.00000       0.00000       0.00000       0.00000       0.00000       0.00000       0.00000       12.5105       11.7622       8.36639       4.64022       2.05021      0.588746       0.00000       0.00000       0.00000       0.00000       0.00000       0.00000       0.00000       0.00000       0.00000       0.00000       0.00000       0.00000       0.00000       0.00000       0.00000       0.00000       0.00000       0.00000       0.00000       0.00000       0.00000       0.00000       0.00000       0.00000       0.00000       0.00000       0.00000       0.00000       0.00000       0.00000
   3  18 2811.3978    3.0952  0.9081 12.0473  0.0000  0.0211   0.0679   0.0574    1.0562   0.0000   415.5397       35.3046       11.8209       5.98269      0.721037     -0.103326       0.00000       0.00000       0.00000       0.00000       0.00000       0.00000       0.00000       0.00000       0.00000       0.00000       0.00000       0.00000       0.00000       0.00000       0.00000       0.00000       0.00000       0.00000       0.00000       0.00000       0.00000       0.00000       0.00000       0.00000       0.00000       0.00000       0.00000       0.00000       0.00000       0.00000       10.7589       10.1553       7.61374       4.59402       1.99305      0.594140       0.00000       0.00000       0.00000       0.00000       0.00000       0.00000       0.00000       0.00000       0.00000       0.00000       0.00000       0.00000       0.00000       0.00000       0.00000       0.00000       0.00000       0.00000       0.00000       0.00000       0.00000       0.00000       0.00000       0.00000       0.00000       0.00000       0.00000       0.00000       0.00000       0.00000
   3  19 2947.0666    3.5662  0.8574 13.8692  0.0000  0.0210   0.0835   0.0630    0.2942   0.0000   432.2198       19.8265       13.1635       3.54147      -1.24264     -0.514648       0.00000       0.00000       0.00000       0.00000       0.00000       0.00000       0.00000       0.00000       0.00000       0.00000       0.00000       0.00000       0.00000       0.00000       0.00000       0.00000       0.00000       0.00000       0.00000       0.00000       0.00000       0.00000       0.00000       0.00000       0.00000       0.00000       0.00000       0.00000       0.00000       0.00000       10.5351       9.73757       7.80658       4.40007       2.12357      0.578111       0.00000       0.00000       0.00000       0.00000       0.00000       0.00000       0.00000       0.00000       0.00000       0.00000       0.00000       0.00000       0.00000       0.00000       0.00000       0.00000       0.00000       0.00000       0.00000       0.00000       0.00000       0.00000       0.00000       0.00000       0.00000       0.00000       0.00000       0.00000       0.00000       0.00000
   3  20 3082.3793    4.0693  0.9744 13.2865  0.0000  0.0223   0.0898   0.0635    0.6682   0.0000   418.2461       47.3169    -0.0653621       14.3683       2.69349     -0.323167       0.00000       0.00000       0.00000       0.00000       0.00000       0.00000       0.00000       0.00000       0.00000       0.00000       0.00000       0.00000       0.00000       0.00000       0.00000       0.00000       0.00000       0.00000       0.00000       0.00000       0.00000       0.00000       0.00000       0.00000       0.00000       0.00000       0.00000       0.00000       0.00000       0.00000       11.8671       11.2078       8.27232       4.42325       2.15322      0.605447       0.00000       0.00000       0.00000       0.00000       0.00000       0.00000       0.00000       0.00000       0.00000       0.00000       0.00000       0.00000       0.00000       0.00000       0.00000       0.00000       0.00000       0.00000       0.00000       0.00000       0.00000       0.00000       0.00000       0.00000       0.00000       0.00000       0.00000       0.00000       0.00000       0.00000
   3  21 3217.8643    3.8620  1.3129 13.1469  0.0000  0.0260   0.0765   0.0779    0.6371   0.0000   424.2501       49.7882       6.43558       7.55446      -3.09665      0.278852       0.00000       0.00000       0.00000       0.00000       0.00000       0.00000       0.00000       0.00000       0.00000       0.00000       0.00000       0.00000       0.00000       0.00000       0.00000       0.00000       0.00000       0.00000       0.00000       0.00000       0.00000       0.00000       0.00000       0.00000       0.00000       0.00000       0.00000       0.00000       0.00000       0.00000       13.1770       13.1902       9.11987       5.61771       2.33246      0.781656       0.00000       0.00000       0.00000       0.00000       0.00000       0.00000       0.00000       0.00000       0.00000       0.00000       0.00000       0.00000       0.00000       0.00000       0.00000       0.00000       0.00000       0.00000       0.00000       0.00000       0.00000       0.00000       0.00000       0.00000       0.00000       0.00000       0.00000       0.00000       0.00000       0.00000
   3  22 3353.5437    3.4489  1.8377 12.9568  0.0000  0.0317   0.0579   0.0916    0.4094   0.0000   453.2695       47.5064      -3.55807       4.33730      -5.73837      0.347330       0.00000       0.00000       0.00000       0.00000       0.00000       0.00000       0.00000       0.00000       0.00000       0.00000       0.00000       0.00000       0.00000       0.00000       0.00000       0.00000       0.00000       0.00000       0.00000       0.00000       0.00000       0.00000       0.00000       0.00000       0.00000       0.00000       0.00000       0.00000       0.00000       0.00000       15.9951       15.3281       11.3925       6.83853       3.01051      0.907967       0.00000       0.00000       0.00000       0.00000       0.00000       0.00000       0.00000       0.00000       0.00000       0.00000       0.00000       0.00000       0.00000       0.00000       0.00000       0.00000       0.00000       0.00000       0.00000       0.00000       0.00000       0.00000       0.00000       0.00000       0.00000       0.00000       0.00000       0.00000       0.00000       0.00000
   3  23 3489.5541    2.9750  2.8017 12.4615  0.0000  0.0402   0.0404   0.1147    0.2819   0.0000   428.8897       40.1724       25.5026       7.90968      -5.05740      0.802677       0.00000       0.00000       0.00000       0.00000       0.00000       0.00000       0.00000       0.00000       0.00000       0.00000       0.00000       0.00000       0.00000       0.00000       0.00000       0.00000       0.00000       0.00000       0.00000       0.00000       0.00000       0.00000       0.00000       0.00000       0.00000       0.00000       0.00000       0.00000       0.00000       0.00000       19.6207       19.4248       14.3166       8.46566       3.87891       1.20774       0.00000       0.00000       0.00000       0.00000       0.00000       0.00000       0.00000       0.00000       0.00000       0.00000       0.00000       0.00000       0.00000       0.00000       0.00000       0.00000       0.00000       0.00000       0.00000       0.00000       0.00000       0.00000       0.00000       0.00000       0.00000       0.00000       0.00000       0.00000       0.00000       0.00000
   3  24 3626.2144    2.4189  4.0862 12.3638  0.0000  0.0524   0.0293   0.1463    0.1657   0.0000   401.1023       52.1665      -45.2016       16.9672      0.908201      0.383217       0.00000       0.00000       0.00000       0.00000       0.00000       0.00000       0.00000       0.00000       0.00000       0.00000       0.00000       0.00000       0.00000       0.00000       0.00000       0.00000       0.00000       0.00000       0.00000       0.00000       0.00000       0.00000       0.00000       0.00000       0.00000       0.00000       0.00000       0.00000       0.00000       0.00000       26.1370       25.5390       18.7611       10.8002       5.01700       1.52188       0.00000       0.00000       0.00000       0.00000       0.00000       0.00000       0.00000       0.00000       0.00000       0.00000       0.00000       0.00000       0.00000       0.00000       0.00000       0.00000       0.00000       0.00000       0.00000       0.00000       0.00000       0.00000       0.00000       0.00000       0.00000       0.00000       0.00000       0.00000       0.00000       0.00000
   3  25 3762.8053    2.0359  5.3564 12.1188  0.0000  0.0618   0.0224   0.1860    0.1344   0.0000   494.4585       6.22207      -8.13177       27.8917       5.11671      -1.95789       0.00000       0.00000       0.00000       0.00000       0.00000       0.00000       0.00000       0.00000       0.00000       0.00000       0.00000       0.00000       0.00000       0.00000       0.00000       0.00000       0.00000       0.00000       0.00000       0.00000       0.00000       0.00000       0.00000       0.00000       0.00000       0.00000       0.00000       0.00000       0.00000       0.00000       31.4424       30.1909       22.2180       13.1913       5.82707       1.77431       0.00000       0.00000       0.00000       0.00000       0.00000       0.00000       0.00000       0.00000       0.00000       0.00000       0.00000       0.00000       0.00000       0.00000       0.00000       0.00000       0.00000       0.00000       0.00000       0.00000       0.00000       0.00000       0.00000       0.00000       0.00000       0.00000       0.00000       0.00000       0.00000       0.00000
   4   7 1356.3716    0.0879  0.0253 11.7695  0.0321  0.0063   0.0136   0.0163    0.0258   0.0000   428.9251       4.45517       8.34885      -1.25154     -0.122497    0.00189868     0.0976970     0.0265958       0.00000       0.00000       0.00000       0.00000       0.00000       0.00000       0.00000       0.00000       0.00000       0.00000       0.00000       0.00000       0.00000       0.00000       0.00000       0.00000       0.00000       0.00000       0.00000       0.00000       0.00000       0.00000       0.00000       0.00000       0.00000       0.00000       0.00000       0.00000       2.60578       2.64623       2.28803       1.48284      0.770323      0.475225      0.184714     0.0400439       0.00000       0.00000       0.00000       0.00000       0.00000       0.00000       0.00000       0.00000       0.00000       0.00000       0.00000       0.00000       0.00000       0.00000       0.00000       0.00000       0.00000       0.00000       0.00000       0.00000       0.00000       0.00000       0.00000       0.00000       0.00000       0.00000       0.00000       0.00000
   4   9 1640.9252    0.2141  0.1466 11.6730 -0.0018  0.0128   0.0116   0.0225    0.0297   0.0000   433.2731      -2.77645       7.87566    -0.0485686     0.0621400      0.191971     0.0426891   -0.00446929       0.00000       0.00000       0.00000       0.00000       0.00000       0.00000       0.00000       0.00000       0.00000       0.00000       0.00000       0.00000       0.00000       0.00000       0.00000       0.00000       0.00000       0.00000       0.00000       0.00000       0.00000       0.00000       0.00000       0.00000       0.00000       0.00000       0.00000       0.00000       4.81585       5.35422       4.34002       2.64735       1.72834      0.723047      0.348173     0.0888817       0.00000       0.00000       0.00000       0.00000       0.00000       0.00000       0.00000       0.00000       0.00000       0.00000       0.00000       0.00000       0.00000       0.00000       0.00000       0.00000       0.00000       0.00000       0.00000       0.00000       0.00000       0.00000       0.00000       0.00000       0.00000       0.00000       0.00000       0.00000
   4  10 1778.0170    0.3284  0.2395 11.6795 -0.0040  0.0129   0.0139   0.0302    0.0364   0.0000   434.1302      -2.51651       7.04334       6.60044      0.651480      -2.29599      0.300092     -0.244179       0.00000       0.00000       0.00000       0.00000       0.00000       0.00000       0.00000       0.00000       0.00000       0.00000       0.00000       0.00000       0.00000       0.00000       0.00000       0.00000       0.00000       0.00000       0.00000       0.00000       0.00000       0.00000       0.00000       0.00000       0.00000       0.00000       0.00000       0.00000       4.93783       4.91125       4.44769       2.99479       1.66005      0.937565      0.337696     0.0817279       0.00000       0.00000       0.00000       0.00000       0.00000       0.00000       0.00000       0.00000       0.00000       0.00000       0.00000       0.00000       0.00000       0.00000       0.00000       0.00000       0.00000       0.00000       0.00000       0.00000       0.00000       0.00000       0.00000       0.00000       0.00000       0.00000       0.00000       0.00000
   4  11 1914.6959    0.4990  0.4142 11.7030  0.0003  0.0171   0.0152   0.0360    0.0492   0.0000   425.7802      0.986971       12.5385      -4.45415      -1.81588       1.35270      0.171161     0.0624040       0.00000       0.00000       0.00000       0.00000       0.00000       0.00000       0.00000       0.00000       0.00000       0.00000       0.00000       0.00000       0.00000       0.00000       0.00000       0.00000       0.00000       0.00000       0.00000       0.00000       0.00000       0.00000       0.00000       0.00000       0.00000       0.00000       0.00000       0.00000       5.84774       6.38221       5.55096       3.51164       2.39674       1.01111      0.483338      0.115974       0.00000       0.00000       0.00000       0.00000       0.00000       0.00000       0.00000       0.00000       0.00000       0.00000       0.00000       0.00000       0.00000       0.00000       0.00000       0.00000       0.00000       0.00000       0.00000       0.00000       0.00000       0.00000       0.00000       0.00000       0.00000       0.00000       0.00000       0.00000
   4  12 2051.6486    0.6714  0.4814 11.7021 -0.0006  0.0156   0.0188   0.0379    0.0685   0.0000   433.4380      -1.65417      -1.74000     0.0847501      -1.89283      0.199189      0.150284     0.0735272       0.00000       0.00000       0.00000       0.00000       0.00000       0.00000       0.00000       0.00000       0.00000       0.00000       0.00000       0.00000       0.00000       0.00000       0.00000       0.00000       0.00000       0.00000       0.00000       0.00000       0.00000       0.00000       0.00000       0.00000       0.00000       0.00000       0.00000       0.00000       6.31677       6.56018       5.41198       3.48511       1.95152       1.00919      0.378002     0.0940813       0.00000       0.00000       0.00000       0.00000       0.00000       0.00000       0.00000       0.00000       0.00000       0.00000       0.00000       0.00000       0.00000       0.00000       0.00000       0.00000       0.00000       0.00000       0.00000       0.00000       0.00000       0.00000       0.00000       0.00000       0.00000       0.00000       0.00000       0.00000
   4  13 2188.3476    0.8938  0.6743 11.8689 -0.0005  0.0188   0.0212   0.0459    0.1226   0.0000   440.0153      -6.77295       6.12598       2.04485       1.12025     0.0590796     0.0317121     0.0802986       0.00000       0.00000       0.00000       0.00000       0.00000       0.00000       0.00000       0.00000       0.00000       0.00000       0.00000       0.00000       0.00000       0.00000       0.00000       0.00000       0.00000       0.00000       0.00000       0.00000       0.00000       0.00000       0.00000       0.00000       0.00000       0.00000       0.00000       0.00000       7.04449       7.16826       6.36976       4.27292       2.55163       1.31157      0.508856      0.122623       0.00000       0.00000       0.00000       0.00000       0.00000       0.00000       0.00000       0.00000       0.00000       0.00000       0.00000       0.00000       0.00000       0.00000       0.00000       0.00000       0.00000       0.00000       0.00000       0.00000       0.00000       0.00000       0.00000       0.00000       0.00000       0.00000       0.00000       0.00000
   4  14 2324.1543    1.2323  0.6798 12.1890 -0.0030  0.0190   0.0294   0.0465    0.1723   0.0000   427.0109       2.36904      -4.32940       7.24259       1.86696      0.222400     -0.740241     -0.185483       0.00000       0.00000       0.00000       0.00000       0.00000       0.00000       0.00000       0.00000       0.00000       0.00000       0.00000       0.00000       0.00000       0.00000       0.00000       0.00000       0.00000       0.00000       0.00000       0.00000       0.00000       0.00000       0.00000       0.00000       0.00000       0.00000       0.00000       0.00000       7.29126       7.03312       6.14222       4.61251       2.79241       1.31103      0.484691      0.119692       0.00000       0.00000       0.00000       0.00000       0.00000       0.00000       0.00000       0.00000       0.00000       0.00000       0.00000       0.00000       0.00000       0.00000       0.00000       0.00000       0.00000       0.00000       0.00000       0.00000       0.00000       0.00000       0.00000       0.00000       0.00000       0.00000       0.00000       0.00000
   4  16 2593.0891    2.0382  0.9022 12.7768 -0.0017  0.0216   0.0428   0.0568    0.3101   0.0000   423.4014       22.1896       5.68243       3.89243      -3.78712       2.05308     -0.550406     -0.206391       0.00000       0.00000       0.00000       0.00000       0.00000       0.00000       0.00000       0.00000       0.00000       0.00000       0.00000       0.00000       0.00000       0.00000       0.00000       0.00000       0.00000       0.00000       0.00000       0.00000       0.00000       0.00000       0.00000       0.00000       0.00000       0.00000       0.00000       0.00000       7.72055       8.81782       6.62658       5.14133       2.76440       1.49629      0.509739      0.162275       0.00000       0.00000       0.00000       0.00000       0.00000       0.00000       0.00000       0.00000       0.00000       0.00000       0.00000       0.00000       0.00000       0.00000       0.00000       0.00000       0.00000       0.00000       0.00000       0.00000       0.00000       0.00000       0.00000       0.00000       0.00000       0.00000       0.00000       0.00000
   4  17 2728.4893    2.5839  0.9022 13.2075 -0.0003  0.0216   0.0532   0.0530    0.3072   0.0000   442.8738       13.6948       21.7958       9.87991      0.543853     -0.311454    -0.0182635    -0.0484401       0.00000       0.00000       0.00000       0.00000       0.00000       0.00000       0.00000       0.00000       0.00000       0.00000       0.00000       0.00000       0.00000       0.00000       0.00000       0.00000       0.00000       0.00000       0.00000       0.00000       0.00000       0.00000       0.00000       0.00000       0.00000       0.00000       0.00000       0.00000       8.86788       9.44141       7.60376       4.82945       2.67423       1.37022      0.523932      0.133790       0.00000       0.00000       0.00000       0.00000       0.00000       0.00000       0.00000       0.00000       0.00000       0.00000       0.00000       0.00000       0.00000       0.00000       0.00000       0.00000       0.00000       0.00000       0.00000       0.00000       0.00000       0.00000       0.00000       0.00000       0.00000       0.00000       0.00000       0.00000
   4  18 2864.2744    3.1553  0.8276 13.8969 -0.0049  0.0187   0.0692   0.0535    0.2496   0.0000   438.6367       16.8271       7.09671       1.11225      -2.20890     -0.969817     -0.919859    -0.0324561       0.00000       0.00000       0.00000       0.00000       0.00000       0.00000       0.00000       0.00000       0.00000       0.00000       0.00000       0.00000       0.00000       0.00000       0.00000       0.00000       0.00000       0.00000       0.00000       0.00000       0.00000       0.00000       0.00000       0.00000       0.00000       0.00000       0.00000       0.00000       7.02831       7.74992       6.11437       4.38169       2.48404       1.24301      0.471386      0.133398       0.00000       0.00000       0.00000       0.00000       0.00000       0.00000       0.00000       0.00000       0.00000       0.00000       0.00000       0.00000       0.00000       0.00000       0.00000       0.00000       0.00000       0.00000       0.00000       0.00000       0.00000       0.00000       0.00000       0.00000       0.00000       0.00000       0.00000       0.00000
   4  19 3000.2173    3.7763  0.9366 13.7251 -0.0012  0.0195   0.0774   0.0556    0.3612   0.0000   432.2616       39.7643       4.48154       14.4093       1.50782      -2.50050      0.105664     -0.206054       0.00000       0.00000       0.00000       0.00000       0.00000       0.00000       0.00000       0.00000       0.00000       0.00000       0.00000       0.00000       0.00000       0.00000       0.00000       0.00000       0.00000       0.00000       0.00000       0.00000       0.00000       0.00000       0.00000       0.00000       0.00000       0.00000       0.00000       0.00000       7.57060       7.80398       6.71632       4.49600       2.64648       1.34789      0.518444      0.127267       0.00000       0.00000       0.00000       0.00000       0.00000       0.00000       0.00000       0.00000       0.00000       0.00000       0.00000       0.00000       0.00000       0.00000       0.00000       0.00000       0.00000       0.00000       0.00000       0.00000       0.00000       0.00000       0.00000       0.00000       0.00000       0.00000       0.00000       0.00000
   4  21 3271.8212    3.6661  1.4068 13.9661  0.0001  0.0255   0.0662   0.0738    0.2701   0.0000   444.8886       31.5835       4.45649      -1.08265      0.210303      0.690638     -0.382676     -0.268288       0.00000       0.00000       0.00000       0.00000       0.00000       0.00000       0.00000       0.00000       0.00000       0.00000       0.00000       0.00000       0.00000       0.00000       0.00000       0.00000       0.00000       0.00000       0.00000       0.00000       0.00000       0.00000       0.00000       0.00000       0.00000       0.00000       0.00000       0.00000       9.87214       9.79411       8.69172       5.99697       3.59646       1.80205      0.684139      0.162611       0.00000       0.00000       0.00000       0.00000       0.00000       0.00000       0.00000       0.00000       0.00000       0.00000       0.00000       0.00000       0.00000       0.00000       0.00000       0.00000       0.00000       0.00000       0.00000       0.00000       0.00000       0.00000       0.00000       0.00000       0.00000       0.00000       0.00000       0.00000
   4  22 3408.1527    3.1580  1.9651 13.7408 -0.0004  0.0316   0.0488   0.0876    0.1678   0.0000   442.9474       31.5186       6.07103       3.07918     -0.986677      -2.01791      0.320398     -0.359023       0.00000       0.00000       0.00000       0.00000       0.00000       0.00000       0.00000       0.00000       0.00000       0.00000       0.00000       0.00000       0.00000       0.00000       0.00000       0.00000       0.00000       0.00000       0.00000       0.00000       0.00000       0.00000       0.00000       0.00000       0.00000       0.00000       0.00000       0.00000       11.8000       12.4668       10.3491       7.43885       4.42885       2.16473      0.830265      0.220707       0.00000       0.00000       0.00000       0.00000       0.00000       0.00000       0.00000       0.00000       0.00000       0.00000       0.00000       0.00000       0.00000       0.00000       0.00000       0.00000       0.00000       0.00000       0.00000       0.00000       0.00000       0.00000       0.00000       0.00000       0.00000       0.00000       0.00000       0.00000
   4  23 3544.7925    2.7088  3.1238 12.7882 -0.0010  0.0399   0.0329   0.1069    0.1669   0.0000   428.7708       48.5151       4.80081       16.0504      -4.39660      -3.06670     -0.544456     -0.407027       0.00000       0.00000       0.00000       0.00000       0.00000       0.00000       0.00000       0.00000       0.00000       0.00000       0.00000       0.00000       0.00000       0.00000       0.00000       0.00000       0.00000       0.00000       0.00000       0.00000       0.00000       0.00000       0.00000       0.00000       0.00000       0.00000       0.00000       0.00000       15.3785       16.1084       13.4488       9.20795       5.61361       2.61387       1.05271      0.265826       0.00000       0.00000       0.00000       0.00000       0.00000       0.00000       0.00000       0.00000       0.00000       0.00000       0.00000       0.00000       0.00000       0.00000       0.00000       0.00000       0.00000       0.00000       0.00000       0.00000       0.00000       0.00000       0.00000       0.00000       0.00000       0.00000       0.00000       0.00000
   4  24 3681.6227    2.2826  4.1850 12.4484 -0.0009  0.0476   0.0251   0.1310    0.1366   0.0000   462.8995       36.5451       9.52041       15.5466     -0.345101      0.925155     -0.988288      0.120681       0.00000       0.00000       0.00000       0.00000       0.00000       0.00000       0.00000       0.00000       0.00000       0.00000       0.00000       0.00000       0.00000       0.00000       0.00000       0.00000       0.00000       0.00000       0.00000       0.00000       0.00000       0.00000       0.00000       0.00000       0.00000       0.00000       0.00000       0.00000       17.8538       18.8284       15.3175       11.3286       6.75871       3.19680       1.21216      0.331463       0.00000       0.00000       0.00000       0.00000       0.00000       0.00000       0.00000       0.00000       0.00000       0.00000       0.00000       0.00000       0.00000       0.00000       0.00000       0.00000       0.00000       0.00000       0.00000       0.00000       0.00000       0.00000       0.00000       0.00000       0.00000       0.00000       0.00000       0.00000
   4  25 3818.8764    1.9149  5.7522 12.1610  0.0006  0.0589   0.0191   0.1672    0.1069   0.0000   431.3618       42.9817      -14.6413       44.4823      -7.68876      -3.63544      0.298744      0.247490       0.00000       0.00000       0.00000       0.00000       0.00000       0.00000       0.00000       0.00000       0.00000       0.00000       0.00000       0.00000       0.00000       0.00000       0.00000       0.00000       0.00000       0.00000       0.00000       0.00000       0.00000       0.00000       0.00000       0.00000       0.00000       0.00000       0.00000       0.00000       22.0672       23.1080       19.5796       13.8145       8.16809       4.09364       1.55907      0.404766       0.00000       0.00000       0.00000       0.00000       0.00000       0.00000       0.00000       0.00000       0.00000       0.00000       0.00000       0.00000       0.00000       0.00000       0.00000       0.00000       0.00000       0.00000       0.00000       0.00000       0.00000       0.00000       0.00000       0.00000       0.00000       0.00000       0.00000       0.00000
   4  26 3956.3683    1.5600  7.7313 11.7402 -0.0004  0.0732   0.0147   0.2145    0.1043   0.0000   402.8828       34.9985      -9.95861       10.7660       9.15727      -9.33456       1.58768     -0.242291       0.00000       0.00000       0.00000       0.00000       0.00000       0.00000       0.00000       0.00000       0.00000       0.00000       0.00000       0.00000       0.00000       0.00000       0.00000       0.00000       0.00000       0.00000       0.00000       0.00000       0.00000       0.00000       0.00000       0.00000       0.00000       0.00000       0.00000       0.00000       26.8499       28.8587       24.0159       16.9905       9.99528       5.02730       1.93996      0.515963       0.00000       0.00000       0.00000       0.00000       0.00000       0.00000       0.00000       0.00000       0.00000       0.00000       0.00000       0.00000       0.00000       0.00000       0.00000       0.00000       0.00000       0.00000       0.00000       0.00000       0.00000       0.00000       0.00000       0.00000       0.00000       0.00000       0.00000       0.00000
   4  27 4094.1538    1.3425  9.8134 11.5909 -0.0003  0.0893   0.0127   0.2679    0.0934   0.0000   438.1245       75.3338      -6.54174      -5.54318      -3.93459      -2.01892      -2.07088      0.198143       0.00000       0.00000       0.00000       0.00000       0.00000       0.00000       0.00000       0.00000       0.00000       0.00000       0.00000       0.00000       0.00000       0.00000       0.00000       0.00000       0.00000       0.00000       0.00000       0.00000       0.00000       0.00000       0.00000       0.00000       0.00000       0.00000       0.00000       0.00000       33.2057       36.1592       29.8644       20.7989       12.3672       6.07913       2.42652      0.640444       0.00000       0.00000       0.00000       0.00000       0.00000       0.00000       0.00000       0.00000       0.00000       0.00000       0.00000       0.00000       0.00000       0.00000       0.00000       0.00000       0.00000       0.00000       0.00000       0.00000       0.00000       0.00000       0.00000       0.00000       0.00000       0.00000       0.00000       0.00000
   5   8 1545.2896    0.1792  0.0734 11.5853 -0.0006  0.0068   0.0138   0.0170    0.0248   0.0000   434.7298      -4.37237       10.8993      -1.94368      -2.04684     -0.177416      0.256637    -0.0396683    -0.0718490    0.00456367       0.00000       0.00000       0.00000       0.00000       0.00000       0.00000       0.00000       0.00000       0.00000       0.00000       0.00000       0.00000       0.00000       0.00000       0.00000       0.00000       0.00000       0.00000       0.00000       0.00000       0.00000       0.00000       0.00000       0.00000       0.00000       0.00000       2.29813       2.00472       1.69350       1.63089       1.33637      0.764906      0.338050      0.124756     0.0434263    0.00910040       0.00000       0.00000       0.00000       0.00000       0.00000       0.00000       0.00000       0.00000       0.00000       0.00000       0.00000       0.00000       0.00000       0.00000       0.00000       0.00000       0.00000       0.00000       0.00000       0.00000       0.00000       0.00000       0.00000       0.00000       0.00000       0.00000
   5   9 1685.8366    0.2554  0.1599 11.6137  0.0009  0.0094   0.0115   0.0212    0.0283   0.0000   433.6891      -6.92697       7.84815     -0.985221      -2.99927       1.20463     -0.284465      0.131392    -0.0521763    -0.0168938       0.00000       0.00000       0.00000       0.00000       0.00000       0.00000       0.00000       0.00000       0.00000       0.00000       0.00000       0.00000       0.00000       0.00000       0.00000       0.00000       0.00000       0.00000       0.00000       0.00000       0.00000       0.00000       0.00000       0.00000       0.00000       0.00000       2.83514       3.03291       2.67547       2.17850       1.48604      0.963036      0.401415      0.200361     0.0602296     0.0148612       0.00000       0.00000       0.00000       0.00000       0.00000       0.00000       0.00000       0.00000       0.00000       0.00000       0.00000       0.00000       0.00000       0.00000       0.00000       0.00000       0.00000       0.00000       0.00000       0.00000       0.00000       0.00000       0.00000       0.00000       0.00000       0.00000
   5  10 1823.3633    0.3880  0.2853 11.6577 -0.0034  0.0121   0.0132   0.0298    0.0357   0.0000   439.1238      -7.65633       7.89433    0.00757910       1.35184      -2.06449     -0.522821      0.232718     0.0403589    0.00350889       0.00000       0.00000       0.00000       0.00000       0.00000       0.00000       0.00000       0.00000       0.00000       0.00000       0.00000       0.00000       0.00000       0.00000       0.00000       0.00000       0.00000       0.00000       0.00000       0.00000       0.00000       0.00000       0.00000       0.00000       0.00000       0.00000       3.42018       3.55351       3.62151       2.69148       1.79047       1.07660      0.618015      0.260903     0.0875376     0.0182619       0.00000       0.00000       0.00000       0.00000       0.00000       0.00000       0.00000       0.00000       0.00000       0.00000       0.00000       0.00000       0.00000       0.00000       0.00000       0.00000       0.00000       0.00000       0.00000       0.00000       0.00000       0.00000       0.00000       0.00000       0.00000       0.00000
   5  11 1960.5700    0.5243  0.3890 11.7070  0.0000  0.0126   0.0149   0.0341    0.0454   0.0000   437.1533      -9.83797       7.87197      0.293004      -1.03011     -0.460203     0.0195579     -0.138056    -0.0549476   -0.00453920       0.00000       0.00000       0.00000       0.00000       0.00000       0.00000       0.00000       0.00000       0.00000       0.00000       0.00000       0.00000       0.00000       0.00000       0.00000       0.00000       0.00000       0.00000       0.00000       0.00000       0.00000       0.00000       0.00000       0.00000       0.00000       0.00000       3.72490       4.03173       3.66860       3.01110       1.87118       1.22659      0.607797      0.280390     0.0833213     0.0207457       0.00000       0.00000       0.00000       0.00000       0.00000       0.00000       0.00000       0.00000       0.00000       0.00000       0.00000       0.00000       0.00000       0.00000       0.00000       0.00000       0.00000       0.00000       0.00000       0.00000       0.00000       0.00000       0.00000       0.00000       0.00000       0.00000
   5  12 2098.4382    0.7123  0.5568 11.8125 -0.0025  0.0154   0.0170   0.0373    0.0643   0.0000   440.8477       7.89085       12.2974     -0.487219      0.764427     -0.365234     -0.934522     -0.309758      0.157730   0.000163395       0.00000       0.00000       0.00000       0.00000       0.00000       0.00000       0.00000       0.00000       0.00000       0.00000       0.00000       0.00000       0.00000       0.00000       0.00000       0.00000       0.00000       0.00000       0.00000       0.00000       0.00000       0.00000       0.00000       0.00000       0.00000       0.00000       4.46057       5.02380       4.54079       3.50694       2.31972       1.34720      0.783903      0.310727      0.110808     0.0254417       0.00000       0.00000       0.00000       0.00000       0.00000       0.00000       0.00000       0.00000       0.00000       0.00000       0.00000       0.00000       0.00000       0.00000       0.00000       0.00000       0.00000       0.00000       0.00000       0.00000       0.00000       0.00000       0.00000       0.00000       0.00000       0.00000
   5  13 2235.3830    1.0147  0.7575 11.9126 -0.0002  0.0172   0.0204   0.0440    0.1027   0.0000   436.8096      -9.41941     -0.180634       1.73277       3.09809     -0.742114     -0.669905     -0.190028     0.0849680    0.00350766       0.00000       0.00000       0.00000       0.00000       0.00000       0.00000       0.00000       0.00000       0.00000       0.00000       0.00000       0.00000       0.00000       0.00000       0.00000       0.00000       0.00000       0.00000       0.00000       0.00000       0.00000       0.00000       0.00000       0.00000       0.00000       0.00000       5.26128       5.56846       5.18488       3.99425       2.66191       1.53586      0.878025      0.342735      0.117640     0.0258112       0.00000       0.00000       0.00000       0.00000       0.00000       0.00000       0.00000       0.00000       0.00000       0.00000       0.00000       0.00000       0.00000       0.00000       0.00000       0.00000       0.00000       0.00000       0.00000       0.00000       0.00000       0.00000       0.00000       0.00000       0.00000       0.00000
   5  14 2371.1166    1.3815  0.7445 12.2392 -0.0009  0.0163   0.0281   0.0414    0.1285   0.0000   429.5568      0.110966       9.58458     -0.468889      0.785831      -1.24690      0.859292      0.427266      0.272820    0.00189524       0.00000       0.00000       0.00000       0.00000       0.00000       0.00000       0.00000       0.00000       0.00000       0.00000       0.00000       0.00000       0.00000       0.00000       0.00000       0.00000       0.00000       0.00000       0.00000       0.00000       0.00000       0.00000       0.00000       0.00000       0.00000       0.00000       5.07071       5.27429       4.75489       3.87952       2.60674       1.56475      0.808264      0.334682      0.107518     0.0249309       0.00000       0.00000       0.00000       0.00000       0.00000       0.00000       0.00000       0.00000       0.00000       0.00000       0.00000       0.00000       0.00000       0.00000       0.00000       0.00000       0.00000       0.00000       0.00000       0.00000       0.00000       0.00000       0.00000       0.00000       0.00000       0.00000
   5  15 2506.0850    1.7636  0.9019 12.4464 -0.0013  0.0180   0.0322   0.0467    0.1835   0.0000   440.4548       13.4906       16.4454      -5.29507    -0.0836808     -0.841655     -0.224839      0.441689    -0.0319573    -0.0155942       0.00000       0.00000       0.00000       0.00000       0.00000       0.00000       0.00000       0.00000       0.00000       0.00000       0.00000       0.00000       0.00000       0.00000       0.00000       0.00000       0.00000       0.00000       0.00000       0.00000       0.00000       0.00000       0.00000       0.00000       0.00000       0.00000       5.66948       6.02730       5.33299       4.26090       2.94495       1.76706      0.845558      0.369426      0.119415     0.0279203       0.00000       0.00000       0.00000       0.00000       0.00000       0.00000       0.00000       0.00000       0.00000       0.00000       0.00000       0.00000       0.00000       0.00000       0.00000       0.00000       0.00000       0.00000       0.00000       0.00000       0.00000       0.00000       0.00000       0.00000       0.00000       0.00000
   5  16 2641.2388    2.2461  0.9561 12.7824  0.0002  0.0189   0.0409   0.0483    0.2483   0.0000   431.0380       14.9275       9.28308       1.57203      -2.94609     -0.860846       1.53705     -0.525682     0.0452077   -0.00127320       0.00000       0.00000       0.00000       0.00000       0.00000       0.00000       0.00000       0.00000       0.00000       0.00000       0.00000       0.00000       0.00000       0.00000       0.00000       0.00000       0.00000       0.00000       0.00000       0.00000       0.00000       0.00000       0.00000       0.00000       0.00000       0.00000       5.91315       6.45691       5.56975       4.47079       3.06945       1.86565      0.847635      0.387905      0.124452     0.0302058       0.00000       0.00000       0.00000       0.00000       0.00000       0.00000       0.00000       0.00000       0.00000       0.00000       0.00000       0.00000       0.00000       0.00000       0.00000       0.00000       0.00000       0.00000       0.00000       0.00000       0.00000       0.00000       0.00000       0.00000       0.00000       0.00000
   5  18 2913.7353    3.4362  0.9759 12.1541  0.0009  0.0188   0.0631   0.0524    1.2080   0.0000   435.3426       37.5913       17.7181       7.46835      -4.63901      -1.66779    -0.0866529    -0.0144668     0.0458821    -0.0703199       0.00000       0.00000       0.00000       0.00000       0.00000       0.00000       0.00000       0.00000       0.00000       0.00000       0.00000       0.00000       0.00000       0.00000       0.00000       0.00000       0.00000       0.00000       0.00000       0.00000       0.00000       0.00000       0.00000       0.00000       0.00000       0.00000       5.88475       6.47970       5.91031       4.39382       2.97087       1.83528      0.834135      0.411156      0.133271     0.0300706       0.00000       0.00000       0.00000       0.00000       0.00000       0.00000       0.00000       0.00000       0.00000       0.00000       0.00000       0.00000       0.00000       0.00000       0.00000       0.00000       0.00000       0.00000       0.00000       0.00000       0.00000       0.00000       0.00000       0.00000       0.00000       0.00000
   5  19 3050.0337    3.7748  1.0645 13.6526 -0.0037  0.0209   0.0739   0.0573    0.6265   0.0000   432.5896       25.0039       9.75200       7.43910       3.84238      -1.36383     -0.677878     -0.105372    -0.0108732    -0.0795967       0.00000       0.00000       0.00000       0.00000       0.00000       0.00000       0.00000       0.00000       0.00000       0.00000       0.00000       0.00000       0.00000       0.00000       0.00000       0.00000       0.00000       0.00000       0.00000       0.00000       0.00000       0.00000       0.00000       0.00000       0.00000       0.00000       6.36331       6.99458       6.10898       4.97040       3.39802       1.98642       1.07709      0.424796      0.143800     0.0344789       0.00000       0.00000       0.00000       0.00000       0.00000       0.00000       0.00000       0.00000       0.00000       0.00000       0.00000       0.00000       0.00000       0.00000       0.00000       0.00000       0.00000       0.00000       0.00000       0.00000       0.00000       0.00000       0.00000       0.00000       0.00000       0.00000
   5  20 3186.2913    3.8367  1.2583 13.7154 -0.0071  0.0228   0.0709   0.0651    0.5805   0.0000   431.3245       21.3380       5.65760       8.63628       1.15731      -1.14231     0.0628678     -0.581681    -0.0128880     -0.108688       0.00000       0.00000       0.00000       0.00000       0.00000       0.00000       0.00000       0.00000       0.00000       0.00000       0.00000       0.00000       0.00000       0.00000       0.00000       0.00000       0.00000       0.00000       0.00000       0.00000       0.00000       0.00000       0.00000       0.00000       0.00000       0.00000       6.88534       7.71005       6.60904       5.44584       3.72781       2.32665       1.07289      0.495100      0.156904     0.0394792       0.00000       0.00000       0.00000       0.00000       0.00000       0.00000       0.00000       0.00000       0.00000       0.00000       0.00000       0.00000       0.00000       0.00000       0.00000       0.00000       0.00000       0.00000       0.00000       0.00000       0.00000       0.00000       0.00000       0.00000       0.00000       0.00000
   5  22 3459.4983    2.9710  2.4288 12.8822 -0.0022  0.0322   0.0367   0.0875    0.2504   0.0000   429.9632       40.2829      -2.84856       1.05226      -3.82504       2.23003     -0.532694      0.296169     0.0326443     -0.159160       0.00000       0.00000       0.00000       0.00000       0.00000       0.00000       0.00000       0.00000       0.00000       0.00000       0.00000       0.00000       0.00000       0.00000       0.00000       0.00000       0.00000       0.00000       0.00000       0.00000       0.00000       0.00000       0.00000       0.00000       0.00000       0.00000       9.64117       11.0845       9.91616       7.38540       5.16679       3.08126       1.51691      0.684278      0.239339     0.0544317       0.00000       0.00000       0.00000       0.00000       0.00000       0.00000       0.00000       0.00000       0.00000       0.00000       0.00000       0.00000       0.00000       0.00000       0.00000       0.00000       0.00000       0.00000       0.00000       0.00000       0.00000       0.00000       0.00000       0.00000       0.00000       0.00000
   5  23 3596.6966    2.5071  3.6474 12.4770 -0.0007  0.0406   0.0262   0.1121    0.1687   0.0000   434.0225       53.8675      -1.34534       14.0380      -5.51573      -6.74558      0.132910    -0.0602799    -0.0563428     -0.114964       0.00000       0.00000       0.00000       0.00000       0.00000       0.00000       0.00000       0.00000       0.00000       0.00000       0.00000       0.00000       0.00000       0.00000       0.00000       0.00000       0.00000       0.00000       0.00000       0.00000       0.00000       0.00000       0.00000       0.00000       0.00000       0.00000       12.0651       13.9431       11.9712       9.81049       6.43539       3.96408       1.97425      0.876153      0.285740     0.0714131       0.00000       0.00000       0.00000       0.00000       0.00000       0.00000       0.00000       0.00000       0.00000       0.00000       0.00000       0.00000       0.00000       0.00000       0.00000       0.00000       0.00000       0.00000       0.00000       0.00000       0.00000       0.00000       0.00000       0.00000       0.00000       0.00000
   5  24 3734.0010    2.1094  5.0532 12.0195 -0.0006  0.0490   0.0190   0.1358    0.1303   0.0000   465.7776       72.6478       12.0732       2.74135      0.112364       1.54527     -0.401724      -1.71965     -0.121552    -0.0301833       0.00000       0.00000       0.00000       0.00000       0.00000       0.00000       0.00000       0.00000       0.00000       0.00000       0.00000       0.00000       0.00000       0.00000       0.00000       0.00000       0.00000       0.00000       0.00000       0.00000       0.00000       0.00000       0.00000       0.00000       0.00000       0.00000       15.1349       16.9764       15.0174       11.6400       7.92165       4.72761       2.34710       1.03115      0.351439     0.0809781       0.00000       0.00000       0.00000       0.00000       0.00000       0.00000       0.00000       0.00000       0.00000       0.00000       0.00000       0.00000       0.00000       0.00000       0.00000       0.00000       0.00000       0.00000       0.00000       0.00000       0.00000       0.00000       0.00000       0.00000       0.00000       0.00000
   5  25 3871.7850    1.7720  6.5825 11.7764 -0.0000  0.0597   0.0145   0.1632    0.0935   0.0000   469.0981       55.3049       11.4019     -0.370959      -7.94821       3.49808       3.25587       1.15786     -0.326645     -0.213769       0.00000       0.00000       0.00000       0.00000       0.00000       0.00000       0.00000       0.00000       0.00000       0.00000       0.00000       0.00000       0.00000       0.00000       0.00000       0.00000       0.00000       0.00000       0.00000       0.00000       0.00000       0.00000       0.00000       0.00000       0.00000       0.00000       17.6107       20.2394       18.0328       14.0483       9.60300       5.68150       2.98140       1.27622      0.447279      0.103471       0.00000       0.00000       0.00000       0.00000       0.00000       0.00000       0.00000       0.00000       0.00000       0.00000       0.00000       0.00000       0.00000       0.00000       0.00000       0.00000       0.00000       0.00000       0.00000       0.00000       0.00000       0.00000       0.00000       0.00000       0.00000       0.00000
   5  26 4009.7380    1.5153  8.5631 11.5657 -0.0002  0.0718   0.0117   0.2006    0.0769   0.0000   415.4017       79.2718       3.26228       12.5625      -14.9687       6.83677      0.755865      0.378097       1.39447     -0.114429       0.00000       0.00000       0.00000       0.00000       0.00000       0.00000       0.00000       0.00000       0.00000       0.00000       0.00000       0.00000       0.00000       0.00000       0.00000       0.00000       0.00000       0.00000       0.00000       0.00000       0.00000       0.00000       0.00000       0.00000       0.00000       0.00000       21.5806       24.6429       21.6895       17.1352       11.5573       6.86928       3.52753       1.51874      0.525118      0.123568       0.00000       0.00000       0.00000       0.00000       0.00000       0.00000       0.00000       0.00000       0.00000       0.00000       0.00000       0.00000       0.00000       0.00000       0.00000       0.00000       0.00000       0.00000       0.00000       0.00000       0.00000       0.00000       0.00000       0.00000       0.00000       0.00000
   5  27 4147.8867    1.2290 10.5606 11.5029 -0.0001  0.0849   0.0093   0.2563    0.0595   0.0000   396.8691       69.7756       48.3393      -14.4712      -3.34294     -0.508280      0.296927       1.07068     -0.316247   -0.00641140       0.00000       0.00000       0.00000       0.00000       0.00000       0.00000       0.00000       0.00000       0.00000       0.00000       0.00000       0.00000       0.00000       0.00000       0.00000       0.00000       0.00000       0.00000       0.00000       0.00000       0.00000       0.00000       0.00000       0.00000       0.00000       0.00000       25.5202       29.3415       26.0073       20.5691       13.8681       8.42481       4.29528       1.88737      0.641725      0.149506       0.00000       0.00000       0.00000       0.00000       0.00000       0.00000       0.00000       0.00000       0.00000       0.00000       0.00000       0.00000       0.00000       0.00000       0.00000       0.00000       0.00000       0.00000       0.00000       0.00000       0.00000       0.00000       0.00000       0.00000       0.00000       0.00000
   6   9 1727.7506    0.2975  0.2287 11.6047 -0.0024  0.0101   0.0102   0.0239    0.0290   0.0000   437.4876       1.00395       9.14553      0.359940   -0.00969337     -0.361752      0.401882     -0.361681    -0.0539804     0.0262967     0.0248116   0.000456474       0.00000       0.00000       0.00000       0.00000       0.00000       0.00000       0.00000       0.00000       0.00000       0.00000       0.00000       0.00000       0.00000       0.00000       0.00000       0.00000       0.00000       0.00000       0.00000       0.00000       0.00000       0.00000       0.00000       0.00000       2.78808       3.05924       2.95682       2.27224       1.71832       1.04111      0.638307      0.343348      0.147909     0.0562303     0.0183086    0.00333780       0.00000       0.00000       0.00000       0.00000       0.00000       0.00000       0.00000       0.00000       0.00000       0.00000       0.00000       0.00000       0.00000       0.00000       0.00000       0.00000       0.00000       0.00000       0.00000       0.00000       0.00000       0.00000       0.00000       0.00000
   6  10 1866.0813    0.4070  0.3419 11.6909 -0.0012  0.0130   0.0119   0.0281    0.0360   0.0000   435.8110       3.48331       6.76786    -0.0603126       4.80297      -1.52901      -2.59288      -1.29281     -0.191143    0.00266481    -0.0347664    0.00961652       0.00000       0.00000       0.00000       0.00000       0.00000       0.00000       0.00000       0.00000       0.00000       0.00000       0.00000       0.00000       0.00000       0.00000       0.00000       0.00000       0.00000       0.00000       0.00000       0.00000       0.00000       0.00000       0.00000       0.00000       3.17273       3.88378       3.36780       2.86826       2.19059       1.33272      0.910110      0.405645      0.211968     0.0659309     0.0250055    0.00554352       0.00000       0.00000       0.00000       0.00000       0.00000       0.00000       0.00000       0.00000       0.00000       0.00000       0.00000       0.00000       0.00000       0.00000       0.00000       0.00000       0.00000       0.00000       0.00000       0.00000       0.00000       0.00000       0.00000       0.00000
   6  11 2004.0547    0.5583  0.4916 11.6900 -0.0019  0.0138   0.0131   0.0344    0.0496   0.0000   440.4734      -4.23581       11.9100      -1.85595      -2.39836     0.0332254     -0.509699      0.241433     0.0331107     0.0614535    0.00931017    0.00622218       0.00000       0.00000       0.00000       0.00000       0.00000       0.00000       0.00000       0.00000       0.00000       0.00000       0.00000       0.00000       0.00000       0.00000       0.00000       0.00000       0.00000       0.00000       0.00000       0.00000       0.00000       0.00000       0.00000       0.00000       3.57190       3.95037       3.64110       3.03464       2.33556       1.54053      0.931208      0.451310      0.215429     0.0779223     0.0244854    0.00504757       0.00000       0.00000       0.00000       0.00000       0.00000       0.00000       0.00000       0.00000       0.00000       0.00000       0.00000       0.00000       0.00000       0.00000       0.00000       0.00000       0.00000       0.00000       0.00000       0.00000       0.00000       0.00000       0.00000       0.00000
   6  12 2142.4818    0.8032  0.6356 11.8201 -0.0011  0.0145   0.0164   0.0380    0.0677   0.0000   437.1038       7.75632       16.0694      -5.83858      0.896121      -1.09717      0.674398      0.295718     0.0802704     0.0153940    -0.0895430    -0.0106892       0.00000       0.00000       0.00000       0.00000       0.00000       0.00000       0.00000       0.00000       0.00000       0.00000       0.00000       0.00000       0.00000       0.00000       0.00000       0.00000       0.00000       0.00000       0.00000       0.00000       0.00000       0.00000       0.00000       0.00000       3.62818       4.14122       3.94748       3.19626       2.33869       1.53159      0.907930      0.494122      0.219014     0.0863284     0.0266496    0.00546652       0.00000       0.00000       0.00000       0.00000       0.00000       0.00000       0.00000       0.00000       0.00000       0.00000       0.00000       0.00000       0.00000       0.00000       0.00000       0.00000       0.00000       0.00000       0.00000       0.00000       0.00000       0.00000       0.00000       0.00000
   6  13 2279.8210    1.0747  0.7296 12.1365 -0.0013  0.0157   0.0204   0.0391    0.0876   0.0000   435.0182      -2.64186       9.23545      -2.65580       2.63550      -1.70641       1.35092     -0.538204      0.258100     -0.102008    0.00985415   0.000609999       0.00000       0.00000       0.00000       0.00000       0.00000       0.00000       0.00000       0.00000       0.00000       0.00000       0.00000       0.00000       0.00000       0.00000       0.00000       0.00000       0.00000       0.00000       0.00000       0.00000       0.00000       0.00000       0.00000       0.00000       3.99710       4.17369       4.25405       3.45305       2.57520       1.77363       1.05406      0.532856      0.258955     0.0978537     0.0286280    0.00549639       0.00000       0.00000       0.00000       0.00000       0.00000       0.00000       0.00000       0.00000       0.00000       0.00000       0.00000       0.00000       0.00000       0.00000       0.00000       0.00000       0.00000       0.00000       0.00000       0.00000       0.00000       0.00000       0.00000       0.00000
   6  14 2415.5664    1.4369  0.9316 12.4385 -0.0031  0.0177   0.0247   0.0455    0.1249   0.0000   437.7873      -4.75491       3.93894     -0.126965       1.64030      0.617229      0.429586    -0.0927458    -0.0959767     -0.103248    -0.0279982    -0.0142149       0.00000       0.00000       0.00000       0.00000       0.00000       0.00000       0.00000       0.00000       0.00000       0.00000       0.00000       0.00000       0.00000       0.00000       0.00000       0.00000       0.00000       0.00000       0.00000       0.00000       0.00000       0.00000       0.00000       0.00000       4.58018       5.29595       4.68975       3.95944       2.98033       1.95429       1.14975      0.588839      0.262100     0.0990795     0.0313539    0.00689982       0.00000       0.00000       0.00000       0.00000       0.00000       0.00000       0.00000       0.00000       0.00000       0.00000       0.00000       0.00000       0.00000       0.00000       0.00000       0.00000       0.00000       0.00000       0.00000       0.00000       0.00000       0.00000       0.00000       0.00000
   6  15 2551.0943    1.8772  0.9251 13.1041 -0.0021  0.0180   0.0324   0.0450    0.1159   0.0000   436.6312       10.1645       3.64111      -3.96761       2.61744       1.65678      0.264593     -0.195615     -0.750778     -0.157902    -0.0400085   -0.00510729       0.00000       0.00000       0.00000       0.00000       0.00000       0.00000       0.00000       0.00000       0.00000       0.00000       0.00000       0.00000       0.00000       0.00000       0.00000       0.00000       0.00000       0.00000       0.00000       0.00000       0.00000       0.00000       0.00000       0.00000       5.14690       5.75791       5.44903       4.29239       2.97533       1.91552       1.11738      0.591913      0.270965      0.102239     0.0300266    0.00602018       0.00000       0.00000       0.00000       0.00000       0.00000       0.00000       0.00000       0.00000       0.00000       0.00000       0.00000       0.00000       0.00000       0.00000       0.00000       0.00000       0.00000       0.00000       0.00000       0.00000       0.00000       0.00000       0.00000       0.00000
   6  16 2687.1475    2.3926  0.9424 13.2755  0.0005  0.0167   0.0398   0.0464    0.1366   0.0000   439.4935      0.732043       13.7974       7.21378     -0.716574     -0.303822      -1.10921     -0.524487      0.213494     -0.103143   1.65157e-05   -0.00141766       0.00000       0.00000       0.00000       0.00000       0.00000       0.00000       0.00000       0.00000       0.00000       0.00000       0.00000       0.00000       0.00000       0.00000       0.00000       0.00000       0.00000       0.00000       0.00000       0.00000       0.00000       0.00000       0.00000       0.00000       4.36366       4.94317       4.60371       3.76673       2.75972       1.87328       1.08159      0.547560      0.257811     0.0995629     0.0296619    0.00630263       0.00000       0.00000       0.00000       0.00000       0.00000       0.00000       0.00000       0.00000       0.00000       0.00000       0.00000       0.00000       0.00000       0.00000       0.00000       0.00000       0.00000       0.00000       0.00000       0.00000       0.00000       0.00000       0.00000       0.00000
   6  17 2823.8071    2.8709  0.9302 13.6699 -0.0019  0.0170   0.0477   0.0436    0.1464   0.0000   439.9594       12.3435       10.3782       13.8914       7.63223       2.35343     0.0738445      -1.13403     -0.182030     -0.315844    -0.0299692    0.00264617       0.00000       0.00000       0.00000       0.00000       0.00000       0.00000       0.00000       0.00000       0.00000       0.00000       0.00000       0.00000       0.00000       0.00000       0.00000       0.00000       0.00000       0.00000       0.00000       0.00000       0.00000       0.00000       0.00000       0.00000       4.50124       4.89360       4.50837       3.85346       2.93396       1.98134       1.15014      0.580922      0.263628      0.100346     0.0299899    0.00629130       0.00000       0.00000       0.00000       0.00000       0.00000       0.00000       0.00000       0.00000       0.00000       0.00000       0.00000       0.00000       0.00000       0.00000       0.00000       0.00000       0.00000       0.00000       0.00000       0.00000       0.00000       0.00000       0.00000       0.00000
   6  18 2960.7451    3.6969  0.8573 13.8260 -0.0003  0.0156   0.0646   0.0416    0.1885   0.0000   443.9646       26.5771       7.79884       8.11289      -2.86001      0.444831      -1.66343      -1.37188      0.738247    -0.0329770     0.0101608    -0.0226976       0.00000       0.00000       0.00000       0.00000       0.00000       0.00000       0.00000       0.00000       0.00000       0.00000       0.00000       0.00000       0.00000       0.00000       0.00000       0.00000       0.00000       0.00000       0.00000       0.00000       0.00000       0.00000       0.00000       0.00000       4.33306       4.95934       4.66767       3.64433       2.57892       1.68406      0.973711      0.503419      0.236088     0.0908037     0.0274280    0.00566463       0.00000       0.00000       0.00000       0.00000       0.00000       0.00000       0.00000       0.00000       0.00000       0.00000       0.00000       0.00000       0.00000       0.00000       0.00000       0.00000       0.00000       0.00000       0.00000       0.00000       0.00000       0.00000       0.00000       0.00000
   6  19 3097.3954    3.8018  0.9641 14.4530 -0.0018  0.0175   0.0644   0.0474    0.1505   0.0000   430.8175       24.7787       23.8320       4.00505      -1.82046      -3.96715       1.40771    -0.0666713      0.305022     0.0428567    -0.0357711   -0.00883620       0.00000       0.00000       0.00000       0.00000       0.00000       0.00000       0.00000       0.00000       0.00000       0.00000       0.00000       0.00000       0.00000       0.00000       0.00000       0.00000       0.00000       0.00000       0.00000       0.00000       0.00000       0.00000       0.00000       0.00000       4.70503       5.42726       4.98054       4.00732       2.94333       1.90295       1.12590      0.567444      0.265119      0.100137     0.0314716    0.00661987       0.00000       0.00000       0.00000       0.00000       0.00000       0.00000       0.00000       0.00000       0.00000       0.00000       0.00000       0.00000       0.00000       0.00000       0.00000       0.00000       0.00000       0.00000       0.00000       0.00000       0.00000       0.00000       0.00000       0.00000
   6  20 3234.0860    3.7080  1.3694 13.9238 -0.0016  0.0215   0.0560   0.0585    0.2372   0.0000   443.4245       33.2153       4.98544       9.66779       4.28022      -2.63715      0.741329      -1.62445      0.202998     -0.273679     0.0811329    -0.0107248       0.00000       0.00000       0.00000       0.00000       0.00000       0.00000       0.00000       0.00000       0.00000       0.00000       0.00000       0.00000       0.00000       0.00000       0.00000       0.00000       0.00000       0.00000       0.00000       0.00000       0.00000       0.00000       0.00000       0.00000       5.73842       6.42724       5.88414       4.97199       3.58330       2.50915       1.41480      0.718316      0.333214      0.129036     0.0369563    0.00812483       0.00000       0.00000       0.00000       0.00000       0.00000       0.00000       0.00000       0.00000       0.00000       0.00000       0.00000       0.00000       0.00000       0.00000       0.00000       0.00000       0.00000       0.00000       0.00000       0.00000       0.00000       0.00000       0.00000       0.00000
   6  21 3371.1576    3.3441  1.9208 13.0515 -0.0016  0.0264   0.0416   0.0688    0.2887   0.0000   427.7593       22.5102       4.63955       11.2265      -1.77767       1.03810     -0.737441      0.834504      0.297448     -0.173967     -0.100456    -0.0108937       0.00000       0.00000       0.00000       0.00000       0.00000       0.00000       0.00000       0.00000       0.00000       0.00000       0.00000       0.00000       0.00000       0.00000       0.00000       0.00000       0.00000       0.00000       0.00000       0.00000       0.00000       0.00000       0.00000       0.00000       6.62187       7.44126       7.32857       5.91240       4.31460       2.92365       1.72563      0.927312      0.426247      0.169538     0.0502759    0.00996833       0.00000       0.00000       0.00000       0.00000       0.00000       0.00000       0.00000       0.00000       0.00000       0.00000       0.00000       0.00000       0.00000       0.00000       0.00000       0.00000       0.00000       0.00000       0.00000       0.00000       0.00000       0.00000       0.00000       0.00000
   6  22 3508.4582    2.8234  2.6899 13.0223 -0.0016  0.0326   0.0305   0.0879    0.1599   0.0000   436.1508       23.4284       1.73384       5.06418       8.94115      -8.66398      -4.00474      0.370667     -0.177261     -0.538802     0.0470830   -0.00846446       0.00000       0.00000       0.00000       0.00000       0.00000       0.00000       0.00000       0.00000       0.00000       0.00000       0.00000       0.00000       0.00000       0.00000       0.00000       0.00000       0.00000       0.00000       0.00000       0.00000       0.00000       0.00000       0.00000       0.00000       7.99091       9.70586       8.73943       7.52374       5.40317       3.69319       2.16544       1.15726      0.526791      0.209532     0.0624905     0.0140701       0.00000       0.00000       0.00000       0.00000       0.00000       0.00000       0.00000       0.00000       0.00000       0.00000       0.00000       0.00000       0.00000       0.00000       0.00000       0.00000       0.00000       0.00000       0.00000       0.00000       0.00000       0.00000       0.00000       0.00000
   6  23 3646.1384    2.3694  3.9959 12.3317 -0.0010  0.0400   0.0213   0.1096    0.1305   0.0000   429.0945       31.7529      -10.3529       3.07066       1.33948     -0.412405       3.53951      -3.44129     -0.136070     -0.205288     0.0473092    -0.0192045       0.00000       0.00000       0.00000       0.00000       0.00000       0.00000       0.00000       0.00000       0.00000       0.00000       0.00000       0.00000       0.00000       0.00000       0.00000       0.00000       0.00000       0.00000       0.00000       0.00000       0.00000       0.00000       0.00000       0.00000       9.97578       12.0107       10.9554       9.22816       6.86318       4.49145       2.69401       1.43387      0.643666      0.251662     0.0803060     0.0171313       0.00000       0.00000       0.00000       0.00000       0.00000       0.00000       0.00000       0.00000       0.00000       0.00000       0.00000       0.00000       0.00000       0.00000       0.00000       0.00000       0.00000       0.00000       0.00000       0.00000       0.00000       0.00000       0.00000       0.00000
   6  24 3783.9864    1.9609  5.6236 12.0116  0.0002  0.0505   0.0156   0.1364    0.0930   0.0000   417.4507       41.5616       13.5164       1.98076      -1.70627       4.36573   -0.00108720     -0.673118      0.255814     -0.153951      0.165311    -0.0229651       0.00000       0.00000       0.00000       0.00000       0.00000       0.00000       0.00000       0.00000       0.00000       0.00000       0.00000       0.00000       0.00000       0.00000       0.00000       0.00000       0.00000       0.00000       0.00000       0.00000       0.00000       0.00000       0.00000       0.00000       12.6242       15.0472       13.7807       11.7932       8.57873       5.81433       3.41972       1.82087      0.830031      0.325003     0.0998459     0.0216934       0.00000       0.00000       0.00000       0.00000       0.00000       0.00000       0.00000       0.00000       0.00000       0.00000       0.00000       0.00000       0.00000       0.00000       0.00000       0.00000       0.00000       0.00000       0.00000       0.00000       0.00000       0.00000       0.00000       0.00000
   6  25 3922.1205    1.6722  7.0496 11.8576  0.0001  0.0584   0.0124   0.1634    0.0695   0.0000   410.0809       59.9100       3.39593       1.56711      -3.21564     -0.652506      -4.87890      -4.07524     -0.989913      0.117490      0.162411    -0.0238652       0.00000       0.00000       0.00000       0.00000       0.00000       0.00000       0.00000       0.00000       0.00000       0.00000       0.00000       0.00000       0.00000       0.00000       0.00000       0.00000       0.00000       0.00000       0.00000       0.00000       0.00000       0.00000       0.00000       0.00000       14.6654       17.0670       16.2167       13.4065       10.0345       6.68567       3.96978       2.10713      0.962540      0.380315      0.118266     0.0239795       0.00000       0.00000       0.00000       0.00000       0.00000       0.00000       0.00000       0.00000       0.00000       0.00000       0.00000       0.00000       0.00000       0.00000       0.00000       0.00000       0.00000       0.00000       0.00000       0.00000       0.00000       0.00000       0.00000       0.00000
   6  26 4060.5932    1.3819  9.4672 11.5961 -0.0002  0.0734   0.0095   0.2066    0.0563   0.0000   451.5611       74.8867       19.6669      -5.96004      -17.8622       1.03586      -8.07904      -3.17726      0.759779     -0.915145     -0.199238    -0.0140137       0.00000       0.00000       0.00000       0.00000       0.00000       0.00000       0.00000       0.00000       0.00000       0.00000       0.00000       0.00000       0.00000       0.00000       0.00000       0.00000       0.00000       0.00000       0.00000       0.00000       0.00000       0.00000       0.00000       0.00000       18.5150       21.8426       20.3725       17.0223       12.6685       8.53807       4.98782       2.64427       1.20605      0.479224      0.148812     0.0308941       0.00000       0.00000       0.00000       0.00000       0.00000       0.00000       0.00000       0.00000       0.00000       0.00000       0.00000       0.00000       0.00000       0.00000       0.00000       0.00000       0.00000       0.00000       0.00000       0.00000       0.00000       0.00000       0.00000       0.00000
   6  27 4199.1758    1.1355 10.8052 11.6430 -0.0001  0.0866   0.0083   0.2497    0.0440   0.0000   406.3923       56.1281       22.6743      -5.36159      -11.4136       8.77124       13.2970     -0.450014      -4.51791     -0.430236    -0.0493192    -0.0624750       0.00000       0.00000       0.00000       0.00000       0.00000       0.00000       0.00000       0.00000       0.00000       0.00000       0.00000       0.00000       0.00000       0.00000       0.00000       0.00000       0.00000       0.00000       0.00000       0.00000       0.00000       0.00000       0.00000       0.00000       21.2793       25.7376       23.8120       19.8306       15.1437       10.0237       6.09672       3.10047       1.49180      0.564672      0.182527     0.0374618       0.00000       0.00000       0.00000       0.00000       0.00000       0.00000       0.00000       0.00000       0.00000       0.00000       0.00000       0.00000       0.00000       0.00000       0.00000       0.00000       0.00000       0.00000       0.00000       0.00000       0.00000       0.00000       0.00000       0.00000
   6  28 4338.5703    0.9574 13.3796 11.5831  0.0004  0.1065   0.0071   0.3171    0.0378   0.0000   438.5136       61.2325       84.3919       30.4055      -17.1522       1.75520       14.4023      -3.76994      -2.82787    -0.0257518    -0.0441263    -0.0588285       0.00000       0.00000       0.00000       0.00000       0.00000       0.00000       0.00000       0.00000       0.00000       0.00000       0.00000       0.00000       0.00000       0.00000       0.00000       0.00000       0.00000       0.00000       0.00000       0.00000       0.00000       0.00000       0.00000       0.00000       26.0948       31.2385       29.4097       24.7312       18.6362       12.3982       7.60925       3.96429       1.88150      0.718342      0.226301     0.0458471       0.00000       0.00000       0.00000       0.00000       0.00000       0.00000       0.00000       0.00000       0.00000       0.00000       0.00000       0.00000       0.00000       0.00000       0.00000       0.00000       0.00000       0.00000       0.00000       0.00000       0.00000       0.00000       0.00000       0.00000
   7   7 1483.4144    0.1417  0.0405 11.6666 -0.0062  0.0067   0.0121   0.0099    0.0206   0.0000   434.7674      0.582095       12.4450     -0.485785     0.0154650     -0.438715      0.754334     -0.380897     -0.111098      0.192016    -0.0490982     0.0100073   0.000856190   0.000726363       0.00000       0.00000       0.00000       0.00000       0.00000       0.00000       0.00000       0.00000       0.00000       0.00000       0.00000       0.00000       0.00000       0.00000       0.00000       0.00000       0.00000       0.00000       0.00000       0.00000       0.00000       0.00000       1.53178       2.06425       1.96886       1.51156       1.27184      0.677362      0.562962      0.282991      0.141743     0.0930080     0.0311416     0.0107493    0.00385519   0.000733230       0.00000       0.00000       0.00000       0.00000       0.00000       0.00000       0.00000       0.00000       0.00000       0.00000       0.00000       0.00000       0.00000       0.00000       0.00000       0.00000       0.00000       0.00000       0.00000       0.00000       0.00000       0.00000
   7   8 1627.5166    0.2082  0.1385 11.5808 -0.0053  0.0107   0.0096   0.0195    0.0232   0.0000   438.9196      -2.22631       12.9362      0.375727     -0.898155     -0.194217     -0.194074     -0.478163     0.0261238    -0.0859062     0.0211079   -0.00297151   -0.00806499  -3.91513e-06       0.00000       0.00000       0.00000       0.00000       0.00000       0.00000       0.00000       0.00000       0.00000       0.00000       0.00000       0.00000       0.00000       0.00000       0.00000       0.00000       0.00000       0.00000       0.00000       0.00000       0.00000       0.00000       2.72893       2.13322       2.17008       2.82087       2.05444       1.01739      0.736144      0.670274      0.379183      0.160889     0.0484245     0.0149075    0.00333021   0.000777849       0.00000       0.00000       0.00000       0.00000       0.00000       0.00000       0.00000       0.00000       0.00000       0.00000       0.00000       0.00000       0.00000       0.00000       0.00000       0.00000       0.00000       0.00000       0.00000       0.00000       0.00000       0.00000
   7   9 1767.6747    0.3060  0.2374 11.6942 -0.0044  0.0104   0.0102   0.0233    0.0273   0.0000   434.2823      -1.85763       8.39532     -0.561436      -3.11581       1.72329      0.201714    -0.0868520      0.292760     0.0809196    -0.0239088    0.00658998  -0.000769547    0.00202717       0.00000       0.00000       0.00000       0.00000       0.00000       0.00000       0.00000       0.00000       0.00000       0.00000       0.00000       0.00000       0.00000       0.00000       0.00000       0.00000       0.00000       0.00000       0.00000       0.00000       0.00000       0.00000       2.45657       2.85980       2.59559       2.28693       1.88827       1.23087      0.838080      0.488441      0.248035      0.123159     0.0438851     0.0157227    0.00487098   0.000944087       0.00000       0.00000       0.00000       0.00000       0.00000       0.00000       0.00000       0.00000       0.00000       0.00000       0.00000       0.00000       0.00000       0.00000       0.00000       0.00000       0.00000       0.00000       0.00000       0.00000       0.00000       0.00000
   7  10 1906.8488    0.4535  0.3620 11.7322 -0.0036  0.0123   0.0117   0.0260    0.0355   0.0000   440.4860      -1.17221       7.64930       2.62751     -0.992979      -1.80623     -0.539851     -0.589627      0.513232     -0.224437    -0.0547904   -0.00880710   0.000834223    0.00113208       0.00000       0.00000       0.00000       0.00000       0.00000       0.00000       0.00000       0.00000       0.00000       0.00000       0.00000       0.00000       0.00000       0.00000       0.00000       0.00000       0.00000       0.00000       0.00000       0.00000       0.00000       0.00000       2.72313       3.27386       3.01941       2.61942       1.95749       1.47674      0.912391      0.540145      0.261442      0.139554     0.0528358     0.0201092    0.00517165    0.00111905       0.00000       0.00000       0.00000       0.00000       0.00000       0.00000       0.00000       0.00000       0.00000       0.00000       0.00000       0.00000       0.00000       0.00000       0.00000       0.00000       0.00000       0.00000       0.00000       0.00000       0.00000       0.00000
   7  11 2045.8141    0.6363  0.5278 11.7653 -0.0016  0.0129   0.0133   0.0310    0.0490   0.0000   441.5505     -0.145889       2.36816       3.27198      -3.58088     -0.298941      0.211794      0.661728     -0.300122   -0.00684137  -0.000297688     0.0242661   -0.00783899    0.00123060       0.00000       0.00000       0.00000       0.00000       0.00000       0.00000       0.00000       0.00000       0.00000       0.00000       0.00000       0.00000       0.00000       0.00000       0.00000       0.00000       0.00000       0.00000       0.00000       0.00000       0.00000       0.00000       2.82714       3.31484       3.15069       2.72444       2.16646       1.50320       1.01470      0.581158      0.310567      0.147926     0.0609035     0.0206406    0.00613818    0.00118266       0.00000       0.00000       0.00000       0.00000       0.00000       0.00000       0.00000       0.00000       0.00000       0.00000       0.00000       0.00000       0.00000       0.00000       0.00000       0.00000       0.00000       0.00000       0.00000       0.00000       0.00000       0.00000
   7  12 2184.5481    0.8637  0.6167 11.9875 -0.0002  0.0139   0.0164   0.0325    0.0644   0.0000   432.8596       4.80002       5.40474       1.62688      -2.49373      -2.68427      -1.86619     -0.599689      0.172875     -0.136421    -0.0138313    0.00990338   -0.00321841   0.000142489       0.00000       0.00000       0.00000       0.00000       0.00000       0.00000       0.00000       0.00000       0.00000       0.00000       0.00000       0.00000       0.00000       0.00000       0.00000       0.00000       0.00000       0.00000       0.00000       0.00000       0.00000       0.00000       3.01612       3.41032       3.32863       2.95454       2.31852       1.54418       1.05867      0.632977      0.356986      0.159620     0.0666860     0.0217351    0.00647244    0.00122237       0.00000       0.00000       0.00000       0.00000       0.00000       0.00000       0.00000       0.00000       0.00000       0.00000       0.00000       0.00000       0.00000       0.00000       0.00000       0.00000       0.00000       0.00000       0.00000       0.00000       0.00000       0.00000
   7  13 2322.2022    1.1862  0.8091 12.2051  0.0017  0.0152   0.0195   0.0385    0.0899   0.0000   436.6067       2.54466       9.47974     -0.327132       2.71867       1.16624       2.11573      0.266665     -0.245124   -0.00810758     0.0455827   -0.00478786   -0.00470421    0.00102056       0.00000       0.00000       0.00000       0.00000       0.00000       0.00000       0.00000       0.00000       0.00000       0.00000       0.00000       0.00000       0.00000       0.00000       0.00000       0.00000       0.00000       0.00000       0.00000       0.00000       0.00000       0.00000       3.45854       3.94644       3.81864       3.30647       2.54676       1.80214       1.19531      0.679524      0.369429      0.172462     0.0731753     0.0244442    0.00698446    0.00134269       0.00000       0.00000       0.00000       0.00000       0.00000       0.00000       0.00000       0.00000       0.00000       0.00000       0.00000       0.00000       0.00000       0.00000       0.00000       0.00000       0.00000       0.00000       0.00000       0.00000       0.00000       0.00000
   7  14 2458.2179    1.5514  0.9179 12.5821 -0.0013  0.0163   0.0245   0.0423    0.1064   0.0000   434.0585       5.18938       16.7235       1.55321      -3.27831     -0.876771     -0.879065      -1.05991     -0.417100    -0.0573772   -0.00836162    -0.0103518  -0.000159661    0.00153796       0.00000       0.00000       0.00000       0.00000       0.00000       0.00000       0.00000       0.00000       0.00000       0.00000       0.00000       0.00000       0.00000       0.00000       0.00000       0.00000       0.00000       0.00000       0.00000       0.00000       0.00000       0.00000       3.56242       3.92704       4.05736       3.43828       2.63424       1.89755       1.24137      0.734940      0.399713      0.190792     0.0806488     0.0277350    0.00748776    0.00138193       0.00000       0.00000       0.00000       0.00000       0.00000       0.00000       0.00000       0.00000       0.00000       0.00000       0.00000       0.00000       0.00000       0.00000       0.00000       0.00000       0.00000       0.00000       0.00000       0.00000       0.00000       0.00000
   7  15 2594.3127    1.9856  0.9360 12.9588 -0.0000  0.0158   0.0309   0.0434    0.1248   0.0000   437.9667       13.8284       14.7273       13.1126       5.28647     -0.484627     -0.493991     0.0152325      0.106343     0.0632358    -0.0619805    -0.0147343    0.00446673   -0.00166295       0.00000       0.00000       0.00000       0.00000       0.00000       0.00000       0.00000       0.00000       0.00000       0.00000       0.00000       0.00000       0.00000       0.00000       0.00000       0.00000       0.00000       0.00000       0.00000       0.00000       0.00000       0.00000       3.54236       4.12895       4.04719       3.39592       2.62619       1.89928       1.22440      0.712847      0.367359      0.185448     0.0751013     0.0270109    0.00743078    0.00142554       0.00000       0.00000       0.00000       0.00000       0.00000       0.00000       0.00000       0.00000       0.00000       0.00000       0.00000       0.00000       0.00000       0.00000       0.00000       0.00000       0.00000       0.00000       0.00000       0.00000       0.00000       0.00000
   7  16 2731.2104    2.6002  0.8974 13.5197 -0.0035  0.0157   0.0412   0.0401    0.1205   0.0000   436.2759       10.8687       5.25678       4.66353       1.84353      -1.37673      -2.01194      -1.68926      0.294792     -0.250827     0.0448520    0.00756590    0.00725151   -0.00349707       0.00000       0.00000       0.00000       0.00000       0.00000       0.00000       0.00000       0.00000       0.00000       0.00000       0.00000       0.00000       0.00000       0.00000       0.00000       0.00000       0.00000       0.00000       0.00000       0.00000       0.00000       0.00000       3.79881       4.44897       4.10700       3.46878       2.77278       1.97234       1.26008      0.725741      0.357894      0.174260     0.0682762     0.0249633    0.00706750    0.00138602       0.00000       0.00000       0.00000       0.00000       0.00000       0.00000       0.00000       0.00000       0.00000       0.00000       0.00000       0.00000       0.00000       0.00000       0.00000       0.00000       0.00000       0.00000       0.00000       0.00000       0.00000       0.00000
   7  17 2868.4056    3.1034  0.8989 13.8942 -0.0041  0.0153   0.0493   0.0407    0.1240   0.0000   440.6914       14.0533       13.1526       6.03955     -0.872293      -1.23931       1.00178      -1.67055     -0.658780    -0.0253334     -0.112836    -0.0431556    0.00397925   0.000339047       0.00000       0.00000       0.00000       0.00000       0.00000       0.00000       0.00000       0.00000       0.00000       0.00000       0.00000       0.00000       0.00000       0.00000       0.00000       0.00000       0.00000       0.00000       0.00000       0.00000       0.00000       0.00000       3.68228       4.14305       3.93553       3.39328       2.67718       1.87071       1.22964      0.707850      0.374403      0.172654     0.0709434     0.0238607    0.00680006    0.00128988       0.00000       0.00000       0.00000       0.00000       0.00000       0.00000       0.00000       0.00000       0.00000       0.00000       0.00000       0.00000       0.00000       0.00000       0.00000       0.00000       0.00000       0.00000       0.00000       0.00000       0.00000       0.00000
   7  18 3005.7765    3.7798  0.7927 14.3790 -0.0010  0.0144   0.0628   0.0364    0.1112   0.0000   438.5891       15.3629       8.51970       3.48803       1.60122      0.715978      0.374594      -1.68555     -0.635587     -0.115028     0.0432693    -0.0195127    0.00579242   -0.00104403       0.00000       0.00000       0.00000       0.00000       0.00000       0.00000       0.00000       0.00000       0.00000       0.00000       0.00000       0.00000       0.00000       0.00000       0.00000       0.00000       0.00000       0.00000       0.00000       0.00000       0.00000       0.00000       3.30270       3.78754       3.61598       3.28988       2.32458       1.75236       1.10126      0.663616      0.349958      0.170096     0.0696779     0.0240154    0.00599581    0.00133993       0.00000       0.00000       0.00000       0.00000       0.00000       0.00000       0.00000       0.00000       0.00000       0.00000       0.00000       0.00000       0.00000       0.00000       0.00000       0.00000       0.00000       0.00000       0.00000       0.00000       0.00000       0.00000
   7  19 3142.8893    3.9274  1.0374 14.2785 -0.0062  0.0162   0.0597   0.0451    0.1495   0.0000   438.1860       22.8527       12.8782       11.3921       3.83804      -2.23371     -0.507780      -3.17842     0.0988503      0.163043    0.00113856     0.0126131   -0.00843125   -0.00312489       0.00000       0.00000       0.00000       0.00000       0.00000       0.00000       0.00000       0.00000       0.00000       0.00000       0.00000       0.00000       0.00000       0.00000       0.00000       0.00000       0.00000       0.00000       0.00000       0.00000       0.00000       0.00000       3.77897       4.38975       4.20697       3.53629       2.80432       1.93018       1.27666      0.744630      0.387365      0.184438     0.0753822     0.0260294    0.00763374    0.00143134       0.00000       0.00000       0.00000       0.00000       0.00000       0.00000       0.00000       0.00000       0.00000       0.00000       0.00000       0.00000       0.00000       0.00000       0.00000       0.00000       0.00000       0.00000       0.00000       0.00000       0.00000       0.00000
   7  20 3280.0252    3.6085  1.3864 14.3471 -0.0026  0.0206   0.0500   0.0533    0.1172   0.0000   442.2202       30.1688       12.3412      -5.38889      -1.76697     -0.342553      -1.84020      -1.15954     -0.965049     -0.768433    -0.0461912     0.0211789    0.00904023   -0.00273833       0.00000       0.00000       0.00000       0.00000       0.00000       0.00000       0.00000       0.00000       0.00000       0.00000       0.00000       0.00000       0.00000       0.00000       0.00000       0.00000       0.00000       0.00000       0.00000       0.00000       0.00000       0.00000       4.41916       5.21340       4.97149       4.43952       3.43478       2.40345       1.64151      0.949236      0.505501      0.254072      0.100464     0.0344914     0.0101303    0.00201764       0.00000       0.00000       0.00000       0.00000       0.00000       0.00000       0.00000       0.00000       0.00000       0.00000       0.00000       0.00000       0.00000       0.00000       0.00000       0.00000       0.00000       0.00000       0.00000       0.00000       0.00000       0.00000
   7  21 3417.5601    3.2325  2.1204 13.2535 -0.0033  0.0244   0.0365   0.0651    0.1591   0.0000   441.6958       26.6766       16.4110       9.98704      -4.28364      0.986694     -0.420948      -1.97294      -1.06859     -0.969995    -0.0448234    -0.0769989    -0.0127402   -0.00285995       0.00000       0.00000       0.00000       0.00000       0.00000       0.00000       0.00000       0.00000       0.00000       0.00000       0.00000       0.00000       0.00000       0.00000       0.00000       0.00000       0.00000       0.00000       0.00000       0.00000       0.00000       0.00000       5.73320       6.62265       6.34473       5.46714       4.20935       2.93969       1.90338       1.12903      0.596701      0.284524      0.114434     0.0401381     0.0112731    0.00218209       0.00000       0.00000       0.00000       0.00000       0.00000       0.00000       0.00000       0.00000       0.00000       0.00000       0.00000       0.00000       0.00000       0.00000       0.00000       0.00000       0.00000       0.00000       0.00000       0.00000       0.00000       0.00000
   7  22 3555.4893    2.6654  3.1879 12.5589 -0.0006  0.0314   0.0238   0.0831    0.1358   0.0000   436.3409       32.1625       15.2787       6.62157      -2.07350     -0.816172      0.522408      0.145213      0.174148     -0.228968      0.225438    -0.0232848   0.000562715   -0.00125734       0.00000       0.00000       0.00000       0.00000       0.00000       0.00000       0.00000       0.00000       0.00000       0.00000       0.00000       0.00000       0.00000       0.00000       0.00000       0.00000       0.00000       0.00000       0.00000       0.00000       0.00000       0.00000       7.09037       8.43008       8.07234       6.95544       5.28729       3.77491       2.46451       1.42767      0.745082      0.373474      0.151441     0.0534778     0.0150241    0.00293649       0.00000       0.00000       0.00000       0.00000       0.00000       0.00000       0.00000       0.00000       0.00000       0.00000       0.00000       0.00000       0.00000       0.00000       0.00000       0.00000       0.00000       0.00000       0.00000       0.00000       0.00000       0.00000
   7  23 3693.6105    2.2414  4.5395 12.2174 -0.0000  0.0397   0.0173   0.1072    0.1000   0.0000   448.3827       22.0317       21.2516       12.3466       7.07389       2.83319      -5.33291      -3.03519      -1.35187      0.494161     -0.125425    -0.0324963   -0.00472283    0.00121467       0.00000       0.00000       0.00000       0.00000       0.00000       0.00000       0.00000       0.00000       0.00000       0.00000       0.00000       0.00000       0.00000       0.00000       0.00000       0.00000       0.00000       0.00000       0.00000       0.00000       0.00000       0.00000       8.54755       10.1685       9.81040       8.62062       6.72245       4.79317       3.14100       1.88473       1.00406      0.485465      0.199195     0.0712249     0.0200866    0.00387403       0.00000       0.00000       0.00000       0.00000       0.00000       0.00000       0.00000       0.00000       0.00000       0.00000       0.00000       0.00000       0.00000       0.00000       0.00000       0.00000       0.00000       0.00000       0.00000       0.00000       0.00000       0.00000
   7  24 3832.0757    1.8560  6.2210 11.8625  0.0003  0.0491   0.0127   0.1352    0.0768   0.0000   462.4160       27.7270      -14.4804       3.68328       10.7212      -4.90887      -5.98269      -4.16161    -0.0558344    0.00549320      0.125187     -0.160288     0.0294474    0.00148356       0.00000       0.00000       0.00000       0.00000       0.00000       0.00000       0.00000       0.00000       0.00000       0.00000       0.00000       0.00000       0.00000       0.00000       0.00000       0.00000       0.00000       0.00000       0.00000       0.00000       0.00000       0.00000       10.6560       12.9952       12.2086       10.7384       8.41481       6.15837       3.95606       2.34712       1.22734      0.592357      0.246161     0.0894817     0.0252355    0.00498709       0.00000       0.00000       0.00000       0.00000       0.00000       0.00000       0.00000       0.00000       0.00000       0.00000       0.00000       0.00000       0.00000       0.00000       0.00000       0.00000       0.00000       0.00000       0.00000       0.00000       0.00000       0.00000
   7  25 3970.5658    1.5687  7.9096 11.7224 -0.0007  0.0581   0.0102   0.1664    0.0587   0.0000   440.0719       13.5380       9.70202       3.30864      -24.4498      -8.53510       2.71453      -4.39279      0.582063      0.672835      0.526377    -0.0990226    -0.0109831     0.0107645       0.00000       0.00000       0.00000       0.00000       0.00000       0.00000       0.00000       0.00000       0.00000       0.00000       0.00000       0.00000       0.00000       0.00000       0.00000       0.00000       0.00000       0.00000       0.00000       0.00000       0.00000       0.00000       12.7615       15.3121       14.7126       12.6784       10.1786       7.20155       4.77703       2.79636       1.50016      0.716467      0.299238      0.105833     0.0308217    0.00573690       0.00000       0.00000       0.00000       0.00000       0.00000       0.00000       0.00000       0.00000       0.00000       0.00000       0.00000       0.00000       0.00000       0.00000       0.00000       0.00000       0.00000       0.00000       0.00000       0.00000       0.00000       0.00000
   7  26 4109.4254    1.3042 10.1109 11.5299  0.0009  0.0714   0.0082   0.2051    0.0482   0.0000   424.5208       24.5825       16.4948       40.4016      -11.3818       3.93678       14.3569      -5.66806     -0.357638     -0.785748      0.266489    -0.0426254    -0.0285005    0.00307411       0.00000       0.00000       0.00000       0.00000       0.00000       0.00000       0.00000       0.00000       0.00000       0.00000       0.00000       0.00000       0.00000       0.00000       0.00000       0.00000       0.00000       0.00000       0.00000       0.00000       0.00000       0.00000       15.5623       18.6624       17.9108       15.7332       12.4003       9.02230       5.94207       3.48095       1.85715      0.898768      0.375353      0.133333     0.0377095    0.00717165       0.00000       0.00000       0.00000       0.00000       0.00000       0.00000       0.00000       0.00000       0.00000       0.00000       0.00000       0.00000       0.00000       0.00000       0.00000       0.00000       0.00000       0.00000       0.00000       0.00000       0.00000       0.00000
   7  28 4388.1765    0.8947 14.3795 11.6115  0.0001  0.1110   0.0064   0.3235    0.0321   0.0000   441.0377       61.3028      -19.3671       45.9689       25.0536      -4.69098      -16.1389      -6.61364       2.65081      0.879817     -0.141285     -0.231928    -0.0165169     0.0126472       0.00000       0.00000       0.00000       0.00000       0.00000       0.00000       0.00000       0.00000       0.00000       0.00000       0.00000       0.00000       0.00000       0.00000       0.00000       0.00000       0.00000       0.00000       0.00000       0.00000       0.00000       0.00000       23.3037       28.6419       27.2781       24.1885       19.3391       14.1033       9.39724       5.53204       2.98130       1.43600      0.607549      0.213560     0.0609523     0.0116289       0.00000       0.00000       0.00000       0.00000       0.00000       0.00000       0.00000       0.00000       0.00000       0.00000       0.00000       0.00000       0.00000       0.00000       0.00000       0.00000       0.00000       0.00000       0.00000       0.00000       0.00000       0.00000
   7  29 4527.4764    0.7298 15.8198 11.5986 -0.0010  0.1342   0.0058   0.3893    0.0290   0.0000   467.2903       46.8654       38.5166       12.4534       27.8292       14.1771     -0.997133       10.6012       6.43488      -3.34198     -0.821881     -0.104769    -0.0406744    -0.0235507       0.00000       0.00000       0.00000       0.00000       0.00000       0.00000       0.00000       0.00000       0.00000       0.00000       0.00000       0.00000       0.00000       0.00000       0.00000       0.00000       0.00000       0.00000       0.00000       0.00000       0.00000       0.00000       28.6752       34.8523       33.7784       29.5612       23.7597       17.1820       11.4501       6.90316       3.67803       1.81709      0.744286      0.266573     0.0745312     0.0137394       0.00000       0.00000       0.00000       0.00000       0.00000       0.00000       0.00000       0.00000       0.00000       0.00000       0.00000       0.00000       0.00000       0.00000       0.00000       0.00000       0.00000       0.00000       0.00000       0.00000       0.00000       0.00000
   8   9 1806.2235    0.3596  0.2732 11.6962 -0.0052  0.0100   0.0103   0.0230    0.0285   0.0000   435.4763      -2.65116       11.9722       4.19457      -2.76962      0.279981      0.550442    -0.0828682      0.144977   -0.00729612      0.122876    -0.0264267    -0.0302909   -0.00376796    0.00151498  -0.000566828       0.00000       0.00000       0.00000       0.00000       0.00000       0.00000       0.00000       0.00000       0.00000       0.00000       0.00000       0.00000       0.00000       0.00000       0.00000       0.00000       0.00000       0.00000       0.00000       0.00000       1.85697       2.29833       2.08680       1.93631       1.60122       1.24471      0.868884      0.542547      0.319790      0.175537     0.0754173     0.0370841     0.0135267    0.00451740    0.00120261   0.000242009       0.00000       0.00000       0.00000       0.00000       0.00000       0.00000       0.00000       0.00000       0.00000       0.00000       0.00000       0.00000       0.00000       0.00000       0.00000       0.00000       0.00000       0.00000       0.00000       0.00000
   8  10 1946.0818    0.5101  0.3971 11.7433 -0.0014  0.0109   0.0117   0.0256    0.0372   0.0000   437.1903      -1.41017       9.95899      -2.06358      -2.73221       2.93647      0.146673     -0.930475     -0.379639     -0.275497     -0.205088     0.0131037    -0.0325502   -0.00140552  -0.000754396   3.16983e-05       0.00000       0.00000       0.00000       0.00000       0.00000       0.00000       0.00000       0.00000       0.00000       0.00000       0.00000       0.00000       0.00000       0.00000       0.00000       0.00000       0.00000       0.00000       0.00000       0.00000       2.08374       2.51839       2.41042       2.16787       1.75730       1.34284      0.942444      0.597343      0.342905      0.184484     0.0912750     0.0394654     0.0153243    0.00488799    0.00128557   0.000243585       0.00000       0.00000       0.00000       0.00000       0.00000       0.00000       0.00000       0.00000       0.00000       0.00000       0.00000       0.00000       0.00000       0.00000       0.00000       0.00000       0.00000       0.00000       0.00000       0.00000
   8  11 2086.1585    0.6917  0.5453 11.8516 -0.0008  0.0121   0.0133   0.0302    0.0473   0.0000   437.8391      -2.06841       8.82991       1.02858      0.134613      -2.78772     -0.372343     -0.972363     -0.408720     -0.259742     -0.157697     0.0559999    -0.0420208    0.00338716  -0.000180162  -5.61558e-05       0.00000       0.00000       0.00000       0.00000       0.00000       0.00000       0.00000       0.00000       0.00000       0.00000       0.00000       0.00000       0.00000       0.00000       0.00000       0.00000       0.00000       0.00000       0.00000       0.00000       2.39146       2.78513       2.86937       2.53084       1.97187       1.46655       1.03080      0.636785      0.394023      0.205753      0.106163     0.0451544     0.0182860    0.00545053    0.00143364   0.000253984       0.00000       0.00000       0.00000       0.00000       0.00000       0.00000       0.00000       0.00000       0.00000       0.00000       0.00000       0.00000       0.00000       0.00000       0.00000       0.00000       0.00000       0.00000       0.00000       0.00000
   8  12 2225.1695    0.9481  0.7142 12.0973 -0.0002  0.0134   0.0159   0.0352    0.0649   0.0000   437.0173      -1.96897       13.5217       6.28712       1.05439      -2.18650      0.517346     -0.653967      0.608278     -0.322330     0.0142256    0.00509191    0.00984331   0.000860795   -0.00255404  -0.000229294       0.00000       0.00000       0.00000       0.00000       0.00000       0.00000       0.00000       0.00000       0.00000       0.00000       0.00000       0.00000       0.00000       0.00000       0.00000       0.00000       0.00000       0.00000       0.00000       0.00000       2.70807       3.19935       3.09335       2.78491       2.26587       1.67008       1.16966      0.747936      0.434847      0.237252      0.113428     0.0499291     0.0183760    0.00600578    0.00158742   0.000288632       0.00000       0.00000       0.00000       0.00000       0.00000       0.00000       0.00000       0.00000       0.00000       0.00000       0.00000       0.00000       0.00000       0.00000       0.00000       0.00000       0.00000       0.00000       0.00000       0.00000
   8  13 2362.8480    1.3255  0.8608 12.2974  0.0015  0.0144   0.0201   0.0373    0.0907   0.0000   435.4612       4.29989       9.84520       5.66262       2.50827       1.48512      -1.86030     -0.218170      0.679848     -0.537570    -0.0287137     0.0812678   0.000802673   -0.00155260  -0.000622360   -0.00123398       0.00000       0.00000       0.00000       0.00000       0.00000       0.00000       0.00000       0.00000       0.00000       0.00000       0.00000       0.00000       0.00000       0.00000       0.00000       0.00000       0.00000       0.00000       0.00000       0.00000       2.81066       3.34178       3.29618       2.91319       2.38335       1.80896       1.27429      0.813108      0.461898      0.247941      0.125809     0.0536936     0.0207327    0.00680158    0.00177874   0.000323888       0.00000       0.00000       0.00000       0.00000       0.00000       0.00000       0.00000       0.00000       0.00000       0.00000       0.00000       0.00000       0.00000       0.00000       0.00000       0.00000       0.00000       0.00000       0.00000       0.00000
   8  14 2499.4970    1.6933  0.8693 12.9333 -0.0008  0.0149   0.0258   0.0368    0.0892   0.0000   436.6447       8.90460       12.5740       3.93649       1.00767      -1.55315      0.633442     -0.822471     -0.541067     -0.290035     0.0814592    -0.0243257   -0.00907690    -0.0104006   0.000593423   0.000235199       0.00000       0.00000       0.00000       0.00000       0.00000       0.00000       0.00000       0.00000       0.00000       0.00000       0.00000       0.00000       0.00000       0.00000       0.00000       0.00000       0.00000       0.00000       0.00000       0.00000       2.95427       3.58326       3.43609       3.10378       2.49931       1.88925       1.30668      0.836200      0.479507      0.261579      0.125046     0.0558312     0.0208082    0.00693685    0.00181293   0.000343917       0.00000       0.00000       0.00000       0.00000       0.00000       0.00000       0.00000       0.00000       0.00000       0.00000       0.00000       0.00000       0.00000       0.00000       0.00000       0.00000       0.00000       0.00000       0.00000       0.00000
   8  15 2636.1882    2.1925  0.9254 13.1016 -0.0006  0.0146   0.0319   0.0387    0.1138   0.0000   438.2448       5.44142       12.6834       3.21639       3.75766      0.659036      0.250703     -0.256347      0.879596     -0.101644    -0.0910875     0.0125174    0.00206449   -0.00937770   -0.00234540   9.07775e-05       0.00000       0.00000       0.00000       0.00000       0.00000       0.00000       0.00000       0.00000       0.00000       0.00000       0.00000       0.00000       0.00000       0.00000       0.00000       0.00000       0.00000       0.00000       0.00000       0.00000       2.92915       3.44711       3.41247       3.08782       2.43609       1.84065       1.27701      0.819333      0.470276      0.256824      0.127536     0.0558020     0.0208799    0.00680717    0.00172365   0.000322199       0.00000       0.00000       0.00000       0.00000       0.00000       0.00000       0.00000       0.00000       0.00000       0.00000       0.00000       0.00000       0.00000       0.00000       0.00000       0.00000       0.00000       0.00000       0.00000       0.00000
   8  16 2773.8481    2.7858  0.8916 13.4914  0.0001  0.0142   0.0406   0.0364    0.1192   0.0000   442.1964       13.7052       14.8250       8.42090      -1.87713     -0.260931      -1.71039     -0.766986      0.500393    -0.0320662     0.0593341    -0.0470307    -0.0176416     0.0108208    0.00291633  -0.000358377       0.00000       0.00000       0.00000       0.00000       0.00000       0.00000       0.00000       0.00000       0.00000       0.00000       0.00000       0.00000       0.00000       0.00000       0.00000       0.00000       0.00000       0.00000       0.00000       0.00000       2.95380       3.32222       3.26306       2.95277       2.48082       1.80177       1.24357      0.813797      0.489209      0.260559      0.124493     0.0520483     0.0195741    0.00636579    0.00166563   0.000288772       0.00000       0.00000       0.00000       0.00000       0.00000       0.00000       0.00000       0.00000       0.00000       0.00000       0.00000       0.00000       0.00000       0.00000       0.00000       0.00000       0.00000       0.00000       0.00000       0.00000
   8  17 2911.6410    3.3739  0.9091 13.9028  0.0009  0.0143   0.0492   0.0375    0.1241   0.0000   443.7885       17.1536      -1.64171       8.44753      -4.44338      -1.77130      -1.85501     -0.371970      0.432182    -0.0537649    -0.0602394    -0.0225710    -0.0148058    -0.0110452   -0.00135700  -0.000107247       0.00000       0.00000       0.00000       0.00000       0.00000       0.00000       0.00000       0.00000       0.00000       0.00000       0.00000       0.00000       0.00000       0.00000       0.00000       0.00000       0.00000       0.00000       0.00000       0.00000       2.95081       3.34632       3.23530       2.92828       2.35362       1.91604       1.34107      0.825934      0.478798      0.247276      0.121811     0.0532128     0.0208470    0.00639986    0.00160473   0.000304514       0.00000       0.00000       0.00000       0.00000       0.00000       0.00000       0.00000       0.00000       0.00000       0.00000       0.00000       0.00000       0.00000       0.00000       0.00000       0.00000       0.00000       0.00000       0.00000       0.00000
   8  18 3049.2237    3.9085  0.9376 14.3516 -0.0034  0.0150   0.0567   0.0379    0.1194   0.0000   432.2716       12.2355       2.26297      0.337136      -2.37245      -1.80546      0.948745     0.0613685      0.415416     -0.428698   -0.00294065     -0.132349     0.0330833    0.00840246    0.00320023  -0.000537701       0.00000       0.00000       0.00000       0.00000       0.00000       0.00000       0.00000       0.00000       0.00000       0.00000       0.00000       0.00000       0.00000       0.00000       0.00000       0.00000       0.00000       0.00000       0.00000       0.00000       2.97311       3.54801       3.51220       3.08872       2.52571       1.86094       1.27650      0.848725      0.477691      0.266054      0.129949     0.0567322     0.0208162    0.00716840    0.00184261   0.000330896       0.00000       0.00000       0.00000       0.00000       0.00000       0.00000       0.00000       0.00000       0.00000       0.00000       0.00000       0.00000       0.00000       0.00000       0.00000       0.00000       0.00000       0.00000       0.00000       0.00000
   8  19 3186.8170    3.7426  1.1635 14.6000  0.0002  0.0178   0.0517   0.0477    0.1084   0.0000   435.1886       18.8838       14.2032       4.17753      -3.80355      -1.09931     0.0330977      0.466495      0.102300     -0.645901    0.00714487    -0.0859862     0.0179151    -0.0151807   -0.00197865  -0.000279975       0.00000       0.00000       0.00000       0.00000       0.00000       0.00000       0.00000       0.00000       0.00000       0.00000       0.00000       0.00000       0.00000       0.00000       0.00000       0.00000       0.00000       0.00000       0.00000       0.00000       3.55263       4.19363       4.00205       3.75908       2.98835       2.20828       1.60820       1.01215      0.586090      0.314727      0.163486     0.0676255     0.0256127    0.00789590    0.00214406   0.000404935       0.00000       0.00000       0.00000       0.00000       0.00000       0.00000       0.00000       0.00000       0.00000       0.00000       0.00000       0.00000       0.00000       0.00000       0.00000       0.00000       0.00000       0.00000       0.00000       0.00000
   8  20 3324.4872    3.4259  1.5863 14.1324  0.0007  0.0208   0.0407   0.0533    0.0923   0.0000   434.2292       20.2775       21.5350       3.57483      -2.28188      -2.01814       1.70657     -0.698967     -0.670107     -0.117942      0.253118    -0.0428709   -0.00455319   -0.00540145  -0.000699565   0.000410505       0.00000       0.00000       0.00000       0.00000       0.00000       0.00000       0.00000       0.00000       0.00000       0.00000       0.00000       0.00000       0.00000       0.00000       0.00000       0.00000       0.00000       0.00000       0.00000       0.00000       4.24651       5.14802       4.92133       4.31469       3.58657       2.68380       1.85677       1.17002      0.685025      0.357975      0.174566     0.0745176     0.0291717    0.00954925    0.00256904   0.000464529       0.00000       0.00000       0.00000       0.00000       0.00000       0.00000       0.00000       0.00000       0.00000       0.00000       0.00000       0.00000       0.00000       0.00000       0.00000       0.00000       0.00000       0.00000       0.00000       0.00000
   8  21 3462.5815    2.9497  2.4123 13.3867 -0.0014  0.0257   0.0288   0.0665    0.0867   0.0000   441.9604       35.6129       14.2498       4.79118       7.18705      -2.92947       1.08436      -3.20761      0.372359     -0.462928     -0.277247     -0.140371     0.0205286    -0.0106233    0.00216157   0.000429212       0.00000       0.00000       0.00000       0.00000       0.00000       0.00000       0.00000       0.00000       0.00000       0.00000       0.00000       0.00000       0.00000       0.00000       0.00000       0.00000       0.00000       0.00000       0.00000       0.00000       5.05736       6.05915       5.81269       5.43523       4.26086       3.24491       2.21918       1.44983      0.844267      0.461183      0.224131     0.0978670     0.0365840     0.0119836    0.00306568   0.000603265       0.00000       0.00000       0.00000       0.00000       0.00000       0.00000       0.00000       0.00000       0.00000       0.00000       0.00000       0.00000       0.00000       0.00000       0.00000       0.00000       0.00000       0.00000       0.00000       0.00000
   8  22 3601.0948    2.4933  3.3893 12.8534 -0.0004  0.0313   0.0211   0.0815    0.0813   0.0000   432.0639       25.6758       11.9959       18.7415      -6.40967      -7.93612      -1.40261      -3.85077   -0.00369643    -0.0165238     -0.234229    -0.0951456    -0.0830877    0.00391908    0.00337102   -0.00128862       0.00000       0.00000       0.00000       0.00000       0.00000       0.00000       0.00000       0.00000       0.00000       0.00000       0.00000       0.00000       0.00000       0.00000       0.00000       0.00000       0.00000       0.00000       0.00000       0.00000       6.14305       7.26888       7.12053       6.43478       5.28707       3.91834       2.78866       1.75780       1.05623      0.568421      0.273182      0.121238     0.0459267     0.0145830    0.00397184   0.000708738       0.00000       0.00000       0.00000       0.00000       0.00000       0.00000       0.00000       0.00000       0.00000       0.00000       0.00000       0.00000       0.00000       0.00000       0.00000       0.00000       0.00000       0.00000       0.00000       0.00000
   8  23 3739.6382    2.0750  4.8736 12.3391 -0.0007  0.0394   0.0152   0.1058    0.0729   0.0000   422.6905       30.2720       11.0024      -7.50357      -5.97784       2.83546      0.716805      -6.00538      -1.04247     -0.311814      0.279999     -0.325199     0.0251939    -0.0278446     0.0112327    0.00144036       0.00000       0.00000       0.00000       0.00000       0.00000       0.00000       0.00000       0.00000       0.00000       0.00000       0.00000       0.00000       0.00000       0.00000       0.00000       0.00000       0.00000       0.00000       0.00000       0.00000       7.73906       9.27221       9.04715       8.21911       6.60681       5.02461       3.49080       2.23031       1.31155      0.701386      0.347569      0.150147     0.0583286     0.0188445    0.00494157   0.000907914       0.00000       0.00000       0.00000       0.00000       0.00000       0.00000       0.00000       0.00000       0.00000       0.00000       0.00000       0.00000       0.00000       0.00000       0.00000       0.00000       0.00000       0.00000       0.00000       0.00000
   8  24 3878.4986    1.7630  6.5710 11.9348 -0.0001  0.0482   0.0112   0.1304    0.0589   0.0000   446.7485       14.8502       31.8516       11.1913       4.58958       1.53274      -2.60637     -0.977027     -0.746212      -1.18268     -0.496293    -0.0976661     -0.157458    -0.0213361  -0.000579993    0.00174891       0.00000       0.00000       0.00000       0.00000       0.00000       0.00000       0.00000       0.00000       0.00000       0.00000       0.00000       0.00000       0.00000       0.00000       0.00000       0.00000       0.00000       0.00000       0.00000       0.00000       9.35481       11.3365       10.9128       9.90421       8.24140       6.27411       4.33321       2.79536       1.66815      0.889459      0.429079      0.186605     0.0726455     0.0239667    0.00635250    0.00114469       0.00000       0.00000       0.00000       0.00000       0.00000       0.00000       0.00000       0.00000       0.00000       0.00000       0.00000       0.00000       0.00000       0.00000       0.00000       0.00000       0.00000       0.00000       0.00000       0.00000
   8  25 4017.6436    1.4648  8.6368 11.7010 -0.0007  0.0592   0.0087   0.1645    0.0470   0.0000   444.1199       56.8174       17.5237       9.55308       4.56729      -3.46503      -6.07896      -2.10401      0.372880     -0.505557      -1.46148     -0.138592    0.00280352    -0.0532789   -0.00320868    0.00124149       0.00000       0.00000       0.00000       0.00000       0.00000       0.00000       0.00000       0.00000       0.00000       0.00000       0.00000       0.00000       0.00000       0.00000       0.00000       0.00000       0.00000       0.00000       0.00000       0.00000       11.3367       13.8168       13.3723       12.1668       10.0887       7.67609       5.43019       3.43403       2.08610       1.09624      0.548060      0.234007     0.0935295     0.0297625    0.00801580    0.00142536       0.00000       0.00000       0.00000       0.00000       0.00000       0.00000       0.00000       0.00000       0.00000       0.00000       0.00000       0.00000       0.00000       0.00000       0.00000       0.00000       0.00000       0.00000       0.00000       0.00000
   8  26 4156.9058    1.2403 10.8362 11.5967 -0.0000  0.0719   0.0073   0.2048    0.0386   0.0000   427.2890       8.57624     -0.132978     -0.963570       3.93419      -3.51894      -5.46848      0.618940     -0.224150      -3.54068     -0.117986     0.0615191    0.00658776     0.0339015   -0.00509021   0.000894762       0.00000       0.00000       0.00000       0.00000       0.00000       0.00000       0.00000       0.00000       0.00000       0.00000       0.00000       0.00000       0.00000       0.00000       0.00000       0.00000       0.00000       0.00000       0.00000       0.00000       13.7191       16.6704       16.6459       14.7833       12.3039       9.25025       6.59854       4.21599       2.49799       1.35647      0.674535      0.296851      0.114470     0.0375487     0.0100002    0.00170797       0.00000       0.00000       0.00000       0.00000       0.00000       0.00000       0.00000       0.00000       0.00000       0.00000       0.00000       0.00000       0.00000       0.00000       0.00000       0.00000       0.00000       0.00000       0.00000       0.00000
   8  28 4436.1704    0.8338 15.1603 11.6519 -0.0012  0.1147   0.0057   0.3309    0.0271   0.0000   459.3636       24.6027      -11.6695       17.7261       8.45765       6.61629      -18.8683      -2.78398      -2.35234     -0.288118     -0.842580      -1.01434     0.0132564     0.0357132     0.0211631   -0.00462220       0.00000       0.00000       0.00000       0.00000       0.00000       0.00000       0.00000       0.00000       0.00000       0.00000       0.00000       0.00000       0.00000       0.00000       0.00000       0.00000       0.00000       0.00000       0.00000       0.00000       21.3684       26.2639       25.9640       23.2473       19.7659       14.9959       10.6960       6.98013       4.17927       2.28221       1.13400      0.495661      0.191617     0.0629168     0.0164308    0.00280189       0.00000       0.00000       0.00000       0.00000       0.00000       0.00000       0.00000       0.00000       0.00000       0.00000       0.00000       0.00000       0.00000       0.00000       0.00000       0.00000       0.00000       0.00000       0.00000       0.00000
   9   8 1702.4472    0.2730  0.1879 11.6580 -0.0009  0.0081   0.0088   0.0180    0.0224   0.0000   436.9077     -0.244313       12.9201     -0.880796      0.225481      0.951701      0.330832      0.510696      0.484724    0.00887260     -0.102865     0.0582703     0.0200024   -0.00452914    0.00289629  -1.33317e-05  -7.61132e-05  -5.13166e-05       0.00000       0.00000       0.00000       0.00000       0.00000       0.00000       0.00000       0.00000       0.00000       0.00000       0.00000       0.00000       0.00000       0.00000       0.00000       0.00000       0.00000       0.00000       1.34407       1.52054       1.62227       1.49541       1.33008      0.949149      0.721378      0.476772      0.336356      0.190070      0.107592     0.0563202     0.0230576    0.00970405    0.00351159   0.000997855   0.000271285   4.06886e-05       0.00000       0.00000       0.00000       0.00000       0.00000       0.00000       0.00000       0.00000       0.00000       0.00000       0.00000       0.00000       0.00000       0.00000       0.00000       0.00000       0.00000       0.00000
   9   9 1843.6140    0.4059  0.2957 11.6804  0.0008  0.0106   0.0104   0.0214    0.0282   0.0000   436.2997       1.60724       11.4505      -2.59724     -0.733131       1.42664     -0.639242    -0.0207658      0.342371     0.0592664     0.0777903    -0.0585932    0.00600462   -0.00761523   -0.00173439   -0.00179768   2.76208e-05  -0.000152090       0.00000       0.00000       0.00000       0.00000       0.00000       0.00000       0.00000       0.00000       0.00000       0.00000       0.00000       0.00000       0.00000       0.00000       0.00000       0.00000       0.00000       0.00000       1.84542       1.89779       1.95061       2.09057       1.64337       1.16572      0.970508      0.727973      0.405216      0.225489      0.142261     0.0760708     0.0339540     0.0120965    0.00389117    0.00114185   0.000285337   5.01564e-05       0.00000       0.00000       0.00000       0.00000       0.00000       0.00000       0.00000       0.00000       0.00000       0.00000       0.00000       0.00000       0.00000       0.00000       0.00000       0.00000       0.00000       0.00000
   9  10 1984.2226    0.5699  0.4040 11.7838 -0.0032  0.0099   0.0124   0.0251    0.0366   0.0000   440.1780      -1.84037       13.9162      0.531041      -1.86882      -1.66553      0.318598     -0.265989      0.479650    -0.0378527     -0.236962    0.00291575    -0.0668512    -0.0182736   -0.00648135    0.00179656   0.000238616   6.29691e-06       0.00000       0.00000       0.00000       0.00000       0.00000       0.00000       0.00000       0.00000       0.00000       0.00000       0.00000       0.00000       0.00000       0.00000       0.00000       0.00000       0.00000       0.00000       1.77171       2.12030       2.07374       1.97439       1.63240       1.24786      0.904152      0.621057      0.394303      0.228756      0.129574     0.0610722     0.0289749     0.0108658    0.00397986    0.00119712   0.000295537   5.21009e-05       0.00000       0.00000       0.00000       0.00000       0.00000       0.00000       0.00000       0.00000       0.00000       0.00000       0.00000       0.00000       0.00000       0.00000       0.00000       0.00000       0.00000       0.00000
   9  11 2125.0980    0.7634  0.6174 11.8313 -0.0023  0.0128   0.0130   0.0290    0.0545   0.0000   437.0980     -0.671746       18.2701     -0.829384      -3.00720     -0.492751       1.50993      0.162126      0.146437     -0.545300      0.213416     -0.132688     0.0429279    -0.0188642    0.00313039    0.00174999   0.000407037   5.83975e-05       0.00000       0.00000       0.00000       0.00000       0.00000       0.00000       0.00000       0.00000       0.00000       0.00000       0.00000       0.00000       0.00000       0.00000       0.00000       0.00000       0.00000       0.00000       2.12984       2.65990       2.60775       2.49656       2.01648       1.59208       1.10244      0.755778      0.502694      0.294560      0.160782     0.0824682     0.0345809     0.0148232    0.00535741    0.00161692   0.000391156   7.29294e-05       0.00000       0.00000       0.00000       0.00000       0.00000       0.00000       0.00000       0.00000       0.00000       0.00000       0.00000       0.00000       0.00000       0.00000       0.00000       0.00000       0.00000       0.00000
   9  12 2264.5481    1.0448  0.7025 12.2579 -0.0014  0.0123   0.0167   0.0322    0.0606   0.0000   436.4595       3.08948       14.1112       3.01927      -5.30132      -2.42521      -1.86286      0.444963     -0.322340     -0.488571      0.247380    -0.0891482    -0.0470900   -0.00793914   -0.00931283   -0.00202587   0.000100609   6.15041e-05       0.00000       0.00000       0.00000       0.00000       0.00000       0.00000       0.00000       0.00000       0.00000       0.00000       0.00000       0.00000       0.00000       0.00000       0.00000       0.00000       0.00000       0.00000       2.19706       2.60271       2.55795       2.35809       2.00134       1.60790       1.17887      0.802460      0.504696      0.295645      0.157067     0.0795760     0.0346581     0.0144866    0.00509373    0.00155741   0.000378017   6.59180e-05       0.00000       0.00000       0.00000       0.00000       0.00000       0.00000       0.00000       0.00000       0.00000       0.00000       0.00000       0.00000       0.00000       0.00000       0.00000       0.00000       0.00000       0.00000
   9  13 2402.3259    1.4388  0.9164 12.4281 -0.0008  0.0146   0.0202   0.0363    0.0894   0.0000   432.6278       7.25277       10.4864      -4.07139      0.222572      0.107888     -0.488538     -0.885123     -0.935687     -0.619318    -0.0405223   -0.00980291     0.0802788    -0.0169631   -0.00522859   -0.00206428  -0.000889125  -1.14948e-05       0.00000       0.00000       0.00000       0.00000       0.00000       0.00000       0.00000       0.00000       0.00000       0.00000       0.00000       0.00000       0.00000       0.00000       0.00000       0.00000       0.00000       0.00000       2.77809       3.36931       3.34074       3.00363       2.48643       1.93700       1.37351      0.938553      0.575600      0.337830      0.180414     0.0883330     0.0404537     0.0160876    0.00575223    0.00178505   0.000424881   7.41115e-05       0.00000       0.00000       0.00000       0.00000       0.00000       0.00000       0.00000       0.00000       0.00000       0.00000       0.00000       0.00000       0.00000       0.00000       0.00000       0.00000       0.00000       0.00000
   9  14 2539.5890    1.8389  0.9039 12.9853 -0.0013  0.0138   0.0261   0.0368    0.0879   0.0000   438.8868       10.4769       11.5738       4.14073     0.0391660     -0.510521       1.90104     -0.308143     -0.713708    -0.0448001     -0.352925      0.121750     0.0342141   -0.00419523    0.00283048    0.00232080   2.26349e-05  -6.35243e-05       0.00000       0.00000       0.00000       0.00000       0.00000       0.00000       0.00000       0.00000       0.00000       0.00000       0.00000       0.00000       0.00000       0.00000       0.00000       0.00000       0.00000       0.00000       2.49509       2.96701       2.97131       2.74869       2.25953       1.80505       1.28872      0.876596      0.559464      0.323766      0.179593     0.0867198     0.0404219     0.0158830    0.00585197    0.00173320   0.000413295   7.33978e-05       0.00000       0.00000       0.00000       0.00000       0.00000       0.00000       0.00000       0.00000       0.00000       0.00000       0.00000       0.00000       0.00000       0.00000       0.00000       0.00000       0.00000       0.00000
   9  15 2677.0630    2.3365  0.9079 13.3352 -0.0009  0.0139   0.0325   0.0356    0.0960   0.0000   438.3821       6.13729       16.7504      -2.61114      -1.49606       2.65562     -0.778621     -0.372404     -0.280104     -0.835612     0.0805424    -0.0830154    -0.0244363    0.00651445   -0.00264236   -0.00344070  -0.000348759   9.64803e-05       0.00000       0.00000       0.00000       0.00000       0.00000       0.00000       0.00000       0.00000       0.00000       0.00000       0.00000       0.00000       0.00000       0.00000       0.00000       0.00000       0.00000       0.00000       2.50491       2.95276       3.01017       2.73164       2.28918       1.82769       1.29169      0.865442      0.562257      0.344669      0.179875     0.0846489     0.0404305     0.0164342    0.00589942    0.00178784   0.000421468   7.23709e-05       0.00000       0.00000       0.00000       0.00000       0.00000       0.00000       0.00000       0.00000       0.00000       0.00000       0.00000       0.00000       0.00000       0.00000       0.00000       0.00000       0.00000       0.00000
   9  16 2815.2531    3.0085  0.8099 13.7253 -0.0008  0.0127   0.0433   0.0323    0.0999   0.0000   434.8774       11.6339       7.32254       1.42539      -3.91820      -1.18432      0.893999      -2.43869      0.597849     -0.410565     0.0437489   -0.00522293    -0.0503940    -0.0166963    0.00226607    0.00293796  -0.000376429  -6.37075e-05       0.00000       0.00000       0.00000       0.00000       0.00000       0.00000       0.00000       0.00000       0.00000       0.00000       0.00000       0.00000       0.00000       0.00000       0.00000       0.00000       0.00000       0.00000       2.33749       2.78905       2.73876       2.53112       2.11237       1.62917       1.24754      0.836785      0.505671      0.301846      0.157786     0.0816778     0.0364565     0.0151377    0.00498560    0.00155842   0.000393357   6.73884e-05       0.00000       0.00000       0.00000       0.00000       0.00000       0.00000       0.00000       0.00000       0.00000       0.00000       0.00000       0.00000       0.00000       0.00000       0.00000       0.00000       0.00000       0.00000
   9  17 2953.6280    3.5042  0.8895 14.3400 -0.0015  0.0143   0.0499   0.0351    0.0918   0.0000   440.9518       15.6526       16.0997      -2.07947      -1.75567       3.11639     -0.413231      -3.36643      0.205632     -0.506375    -0.0657285     0.0667369     0.0713008    -0.0101195    0.00161404   -0.00184521   0.000265612  -0.000160040       0.00000       0.00000       0.00000       0.00000       0.00000       0.00000       0.00000       0.00000       0.00000       0.00000       0.00000       0.00000       0.00000       0.00000       0.00000       0.00000       0.00000       0.00000       2.51513       3.07560       3.10549       2.74846       2.29495       1.92394       1.30269      0.911670      0.592832      0.324856      0.183135     0.0885560     0.0392014     0.0160605    0.00645885    0.00189598   0.000436374   7.79193e-05       0.00000       0.00000       0.00000       0.00000       0.00000       0.00000       0.00000       0.00000       0.00000       0.00000       0.00000       0.00000       0.00000       0.00000       0.00000       0.00000       0.00000       0.00000
   9  18 3091.6336    3.8799  0.9058 14.3908 -0.0016  0.0138   0.0542   0.0351    0.1017   0.0000   437.2401       24.6372       14.2170       4.85837      0.512806      0.862107      -2.86089      -1.41190      0.530395     -0.325710      0.109076     0.0231920    -0.0324905    -0.0238188    -0.0113273    0.00243872  -0.000328145  -1.37312e-05       0.00000       0.00000       0.00000       0.00000       0.00000       0.00000       0.00000       0.00000       0.00000       0.00000       0.00000       0.00000       0.00000       0.00000       0.00000       0.00000       0.00000       0.00000       2.45533       3.01749       2.83765       2.61942       2.27374       1.83114       1.35691      0.925268      0.569001      0.336167      0.174918     0.0866275     0.0387281     0.0160679    0.00559327    0.00178023   0.000440546   7.82626e-05       0.00000       0.00000       0.00000       0.00000       0.00000       0.00000       0.00000       0.00000       0.00000       0.00000       0.00000       0.00000       0.00000       0.00000       0.00000       0.00000       0.00000       0.00000
   9  19 3229.6141    3.7245  1.2720 14.5729 -0.0042  0.0176   0.0469   0.0463    0.0929   0.0000   435.4931       20.5014       8.81513       5.97858      -4.41289       1.12499      -4.17718     -0.124166      0.272071      -1.26019      0.169049     -0.229331    0.00542127    -0.0294031    0.00720761   0.000113169  -0.000279970  -2.13890e-05       0.00000       0.00000       0.00000       0.00000       0.00000       0.00000       0.00000       0.00000       0.00000       0.00000       0.00000       0.00000       0.00000       0.00000       0.00000       0.00000       0.00000       0.00000       3.13217       3.82425       3.60805       3.33489       2.93430       2.29535       1.70849       1.15104      0.736054      0.424154      0.227111      0.113095     0.0487297     0.0199884    0.00718963    0.00220118   0.000568335   9.77014e-05       0.00000       0.00000       0.00000       0.00000       0.00000       0.00000       0.00000       0.00000       0.00000       0.00000       0.00000       0.00000       0.00000       0.00000       0.00000       0.00000       0.00000       0.00000
   9  20 3367.8432    3.3072  1.8329 14.0393 -0.0012  0.0208   0.0348   0.0556    0.0715   0.0000   435.4554       27.5288       19.0914       7.27954      -2.35421      -3.14111      0.414048      -3.88715     -0.136104     -0.376936     -0.175728     -0.123837    0.00477473    -0.0112139    0.00900240   0.000295713   0.000718046  -0.000181584       0.00000       0.00000       0.00000       0.00000       0.00000       0.00000       0.00000       0.00000       0.00000       0.00000       0.00000       0.00000       0.00000       0.00000       0.00000       0.00000       0.00000       0.00000       3.65919       4.50084       4.50412       4.13240       3.39857       2.69456       1.92669       1.31448      0.831529      0.491107      0.264262      0.133098     0.0595393     0.0249226    0.00889390    0.00272283   0.000657914   0.000116267       0.00000       0.00000       0.00000       0.00000       0.00000       0.00000       0.00000       0.00000       0.00000       0.00000       0.00000       0.00000       0.00000       0.00000       0.00000       0.00000       0.00000       0.00000
   9  21 3506.3624    2.8203  2.6040 13.4823 -0.0009  0.0257   0.0251   0.0667    0.0610   0.0000   432.4745       28.2763       15.9663       5.41762      0.906913      -2.97030       1.80540      -1.91635      0.492758     -0.399634     -0.494680     -0.316311    -0.0522942    -0.0123109   5.50654e-05   -0.00396990   0.000223127   0.000163629       0.00000       0.00000       0.00000       0.00000       0.00000       0.00000       0.00000       0.00000       0.00000       0.00000       0.00000       0.00000       0.00000       0.00000       0.00000       0.00000       0.00000       0.00000       4.45826       5.40672       5.32943       4.93266       4.17494       3.29956       2.47552       1.64779       1.05019      0.616611      0.333904      0.161868     0.0764166     0.0305853     0.0109908    0.00329560   0.000838338   0.000143671       0.00000       0.00000       0.00000       0.00000       0.00000       0.00000       0.00000       0.00000       0.00000       0.00000       0.00000       0.00000       0.00000       0.00000       0.00000       0.00000       0.00000       0.00000
   9  22 3645.3077    2.3725  3.8078 12.7779 -0.0008  0.0314   0.0179   0.0824    0.0596   0.0000   427.9342       26.7675       7.03588       12.6822      -13.4287      -1.44741      0.936012      -6.24942      -1.30748      0.805310     -0.193389     -0.454586     -0.136153    -0.0714906     0.0193666   -0.00352161   -0.00114516   6.08666e-05       0.00000       0.00000       0.00000       0.00000       0.00000       0.00000       0.00000       0.00000       0.00000       0.00000       0.00000       0.00000       0.00000       0.00000       0.00000       0.00000       0.00000       0.00000       5.48249       6.67268       6.57949       6.06366       5.13725       4.10610       3.00921       2.04319       1.30367      0.755492      0.416657      0.199306     0.0946549     0.0371945     0.0137654    0.00412604    0.00102539   0.000176345       0.00000       0.00000       0.00000       0.00000       0.00000       0.00000       0.00000       0.00000       0.00000       0.00000       0.00000       0.00000       0.00000       0.00000       0.00000       0.00000       0.00000       0.00000
   9  23 3784.3588    1.9566  5.3224 12.4127 -0.0003  0.0388   0.0130   0.1060    0.0505   0.0000   421.0312       35.0921       15.3349       1.82372      -6.91691      0.602386       4.07313      -4.46568    -0.0782174      -1.37595     -0.368265     0.0237103      0.119696     0.0360836    0.00977888   -0.00148067    0.00176240   1.17143e-05       0.00000       0.00000       0.00000       0.00000       0.00000       0.00000       0.00000       0.00000       0.00000       0.00000       0.00000       0.00000       0.00000       0.00000       0.00000       0.00000       0.00000       0.00000       6.89447       8.30120       8.17872       7.61324       6.45055       5.07802       3.77662       2.54173       1.62590      0.945614      0.517554      0.253129      0.117003     0.0467160     0.0168977    0.00504805    0.00127393   0.000215395       0.00000       0.00000       0.00000       0.00000       0.00000       0.00000       0.00000       0.00000       0.00000       0.00000       0.00000       0.00000       0.00000       0.00000       0.00000       0.00000       0.00000       0.00000
   9  24 3923.6543    1.6168  7.3498 11.9447 -0.0004  0.0492   0.0095   0.1357    0.0453   0.0000   428.7373       32.1846     -0.442679      -6.34093       5.92101      -1.18922      -1.68232      -6.27441       1.09916      -2.67020     -0.236405     -0.529575    -0.0708917    -0.0599563   -0.00436316   -0.00554558    0.00216380   0.000140861       0.00000       0.00000       0.00000       0.00000       0.00000       0.00000       0.00000       0.00000       0.00000       0.00000       0.00000       0.00000       0.00000       0.00000       0.00000       0.00000       0.00000       0.00000       8.43264       10.3975       10.3769       9.69756       8.06512       6.37796       4.76146       3.20928       2.05109       1.19910      0.660175      0.329928      0.152294     0.0621192     0.0223835    0.00673827    0.00168225   0.000284551       0.00000       0.00000       0.00000       0.00000       0.00000       0.00000       0.00000       0.00000       0.00000       0.00000       0.00000       0.00000       0.00000       0.00000       0.00000       0.00000       0.00000       0.00000
   9  25 4063.2806    1.3682  9.2301 11.7761 -0.0001  0.0596   0.0078   0.1678    0.0379   0.0000   441.2981       24.2019       1.07382       13.4322      -24.8391       1.20016      0.441894      -6.24176      -4.08212     -0.922152     -0.816715    -0.0760207      0.232548     -0.204506   -0.00217320     0.0131493    0.00186075  -5.78833e-05       0.00000       0.00000       0.00000       0.00000       0.00000       0.00000       0.00000       0.00000       0.00000       0.00000       0.00000       0.00000       0.00000       0.00000       0.00000       0.00000       0.00000       0.00000       10.2129       12.5915       12.5772       11.6210       9.82408       7.83748       5.80396       3.93903       2.51297       1.47632      0.803408      0.402296      0.183925     0.0759622     0.0273932    0.00837418    0.00206717   0.000345615       0.00000       0.00000       0.00000       0.00000       0.00000       0.00000       0.00000       0.00000       0.00000       0.00000       0.00000       0.00000       0.00000       0.00000       0.00000       0.00000       0.00000       0.00000
   9  26 4202.9689    1.1466 10.9651 11.6917 -0.0012  0.0717   0.0067   0.2028    0.0327   0.0000   415.0230       31.3021       17.4877       17.7728      0.244654      -4.42409      -21.5760      -1.06783       5.18204      -1.12078      -1.79575      -1.49315      0.214814      0.202227    -0.0415838    0.00138884    0.00209963  -0.000420581       0.00000       0.00000       0.00000       0.00000       0.00000       0.00000       0.00000       0.00000       0.00000       0.00000       0.00000       0.00000       0.00000       0.00000       0.00000       0.00000       0.00000       0.00000       12.0692       15.0094       15.0221       14.1221       11.7030       9.48885       6.91684       4.77490       3.02539       1.78585      0.977661      0.491940      0.225507     0.0927658     0.0335851     0.0103434    0.00249436   0.000428909       0.00000       0.00000       0.00000       0.00000       0.00000       0.00000       0.00000       0.00000       0.00000       0.00000       0.00000       0.00000       0.00000       0.00000       0.00000       0.00000       0.00000       0.00000
   9  27 4343.0725    0.9503 13.2949 11.6762 -0.0005  0.0902   0.0059   0.2616    0.0280   0.0000   442.2060       53.7575       12.8017      -32.3030       9.27891       16.2492       5.20378      -19.5763      -6.01276       5.39308      0.627602      0.618982      0.247342    -0.0978347    -0.0813202   -0.00236455  -0.000978386  -0.000149788       0.00000       0.00000       0.00000       0.00000       0.00000       0.00000       0.00000       0.00000       0.00000       0.00000       0.00000       0.00000       0.00000       0.00000       0.00000       0.00000       0.00000       0.00000       15.1946       18.8534       18.9274       17.4265       14.9751       11.9919       8.84500       6.10268       3.91308       2.35316       1.26843      0.644824      0.290683      0.122175     0.0433870     0.0134363    0.00323626   0.000530280       0.00000       0.00000       0.00000       0.00000       0.00000       0.00000       0.00000       0.00000       0.00000       0.00000       0.00000       0.00000       0.00000       0.00000       0.00000       0.00000       0.00000       0.00000
   9  28 4483.3327    0.7912 15.6598 11.6709 -0.0016  0.1154   0.0052   0.3300    0.0240   0.0000   401.9762     -0.805364       24.2165     -0.974402      -30.1068       8.20168      -22.2563      -19.5728       2.74910      -8.35748      -3.89126     -0.262285      0.296238    0.00137783   -0.00263846    0.00776026    0.00872221  -0.000172222       0.00000       0.00000       0.00000       0.00000       0.00000       0.00000       0.00000       0.00000       0.00000       0.00000       0.00000       0.00000       0.00000       0.00000       0.00000       0.00000       0.00000       0.00000       18.9971       23.8114       23.9453       22.2314       19.0120       15.3117       11.3616       7.97748       5.02612       3.02869       1.65684      0.848159      0.386369      0.160184     0.0568655     0.0176788    0.00421224   0.000695954       0.00000       0.00000       0.00000       0.00000       0.00000       0.00000       0.00000       0.00000       0.00000       0.00000       0.00000       0.00000       0.00000       0.00000       0.00000       0.00000       0.00000       0.00000
  10   7 1592.9122    0.2079  0.1172 11.6419 -0.0025  0.0059   0.0087   0.0156    0.0191   0.0000   435.6477      -1.29996       11.9735     -0.516261      -1.00370      0.872986    -0.0976871      0.162922     0.0748733     0.0217152    -0.0221966    -0.0184084     0.0635502   -0.00818369   -0.00230500    0.00288499  -0.000302876   0.000105741  -2.48260e-05   5.33137e-06       0.00000       0.00000       0.00000       0.00000       0.00000       0.00000       0.00000       0.00000       0.00000       0.00000       0.00000       0.00000       0.00000       0.00000       0.00000       0.00000      0.957968       1.10567       1.05490       1.08213      0.921437      0.814387      0.554483      0.387000      0.287118      0.187675      0.114405     0.0580982     0.0302588     0.0119069    0.00562434    0.00207211   0.000725755   0.000195074   4.28035e-05   7.96554e-06       0.00000       0.00000       0.00000       0.00000       0.00000       0.00000       0.00000       0.00000       0.00000       0.00000       0.00000       0.00000       0.00000       0.00000       0.00000       0.00000
  10   8 1737.8227    0.3128  0.1912 11.6475 -0.0064  0.0076   0.0098   0.0166    0.0224   0.0000   436.0991       1.19522       13.9280      0.247691     -0.487598       1.51798     -0.129176     -0.497630    -0.0667945      0.183144     0.0212434    -0.0456715     0.0128484    -0.0387687    -0.0126759   0.000909869   -0.00120916  -7.19862e-06  -7.53439e-06  -3.81662e-07       0.00000       0.00000       0.00000       0.00000       0.00000       0.00000       0.00000       0.00000       0.00000       0.00000       0.00000       0.00000       0.00000       0.00000       0.00000       0.00000       1.16425       1.37910       1.30510       1.29785       1.21175       1.01247      0.685578      0.502254      0.360598      0.231789      0.148853     0.0730178     0.0373691     0.0166626    0.00706919    0.00240240   0.000958699   0.000264295   6.09936e-05   1.03909e-05       0.00000       0.00000       0.00000       0.00000       0.00000       0.00000       0.00000       0.00000       0.00000       0.00000       0.00000       0.00000       0.00000       0.00000       0.00000       0.00000
  10   9 1880.0105    0.4534  0.3394 11.6287 -0.0022  0.0093   0.0101   0.0209    0.0299   0.0000   438.7126      0.451993       12.5859     -0.335063      0.742517       1.24292      0.237684     -0.895349      0.732591      0.128677     0.0723720     -0.110281     0.0591698     0.0160591     0.0107555  -4.89426e-05   0.000586290  -2.47291e-05  -7.75934e-05   4.74938e-06       0.00000       0.00000       0.00000       0.00000       0.00000       0.00000       0.00000       0.00000       0.00000       0.00000       0.00000       0.00000       0.00000       0.00000       0.00000       0.00000       1.43546       1.78265       1.80398       1.69727       1.45035       1.19486      0.877656      0.638352      0.415501      0.270337      0.164662     0.0832390     0.0416199     0.0210659    0.00877527    0.00322291    0.00112861   0.000332381   7.37256e-05   1.26237e-05       0.00000       0.00000       0.00000       0.00000       0.00000       0.00000       0.00000       0.00000       0.00000       0.00000       0.00000       0.00000       0.00000       0.00000       0.00000       0.00000
  10  10 2021.4971    0.6361  0.4574 11.7550 -0.0005  0.0106   0.0121   0.0250    0.0403   0.0000   437.3796     -0.795451       13.4979      -1.44492      0.123382     -0.786845      0.746489     -0.524783     -0.227548     -0.360117     0.0670549     0.0273616    -0.0334411   -0.00537837    0.00612668   -0.00222704  -0.000721347  -0.000203688  -1.42327e-05  -8.29031e-06       0.00000       0.00000       0.00000       0.00000       0.00000       0.00000       0.00000       0.00000       0.00000       0.00000       0.00000       0.00000       0.00000       0.00000       0.00000       0.00000       1.59381       1.97388       1.82786       1.77261       1.53243       1.36271       1.05403      0.770779      0.507955      0.305633      0.187179     0.0909120     0.0502516     0.0214111     0.0101551    0.00340093    0.00129740   0.000353084   8.25639e-05   1.49708e-05       0.00000       0.00000       0.00000       0.00000       0.00000       0.00000       0.00000       0.00000       0.00000       0.00000       0.00000       0.00000       0.00000       0.00000       0.00000       0.00000
  10  11 2162.9626    0.8715  0.6475 11.8107 -0.0013  0.0117   0.0139   0.0302    0.0621   0.0000   436.0277      -1.95542       13.8320       3.47502      -1.03680      -2.11227       1.22419     -0.702073      0.373939    -0.0422208      0.171548      0.149399     0.0307956    -0.0372921     0.0193085   -0.00239524   -0.00140017  -0.000724038  -0.000199789   7.64563e-06       0.00000       0.00000       0.00000       0.00000       0.00000       0.00000       0.00000       0.00000       0.00000       0.00000       0.00000       0.00000       0.00000       0.00000       0.00000       0.00000       1.80250       2.21117       2.20467       2.14148       1.76094       1.46933       1.16056      0.788977      0.539102      0.335360      0.205014      0.103479     0.0555892     0.0252840     0.0117625    0.00413647    0.00144085   0.000377892   9.27959e-05   1.58185e-05       0.00000       0.00000       0.00000       0.00000       0.00000       0.00000       0.00000       0.00000       0.00000       0.00000       0.00000       0.00000       0.00000       0.00000       0.00000       0.00000
  10  12 2302.8301    1.1597  0.7976 12.1375 -0.0011  0.0132   0.0164   0.0323    0.0800   0.0000   435.9615     -0.680504       13.1894       2.28705      -2.99735      0.704041       1.66601      0.530312     -0.455068     -0.272144    -0.0176111     0.0366480    -0.0780331    -0.0122153    0.00548043   -0.00206636    0.00159100   3.42988e-05   1.51846e-05  -5.63704e-06       0.00000       0.00000       0.00000       0.00000       0.00000       0.00000       0.00000       0.00000       0.00000       0.00000       0.00000       0.00000       0.00000       0.00000       0.00000       0.00000       1.98766       2.45049       2.48060       2.41446       2.01548       1.67747       1.21749      0.868173      0.594656      0.380561      0.226709      0.123837     0.0616536     0.0292348     0.0122773    0.00479041    0.00161787   0.000459825   0.000104153   1.81878e-05       0.00000       0.00000       0.00000       0.00000       0.00000       0.00000       0.00000       0.00000       0.00000       0.00000       0.00000       0.00000       0.00000       0.00000       0.00000       0.00000
  10  13 2440.8140    1.5198  0.9230 12.6491 -0.0018  0.0135   0.0205   0.0361    0.0827   0.0000   439.9198       9.54695       16.3233      0.700500     -0.970116      0.572779      0.759061      -3.24508      -1.20856      0.184982      0.138336     -0.138443   -0.00395422    -0.0192151    -0.0127744  -0.000189726  -0.000732933  -0.000269533  -4.84707e-05   8.20030e-06       0.00000       0.00000       0.00000       0.00000       0.00000       0.00000       0.00000       0.00000       0.00000       0.00000       0.00000       0.00000       0.00000       0.00000       0.00000       0.00000       2.17005       2.64711       2.72181       2.53884       2.09525       1.77902       1.33323      0.946027      0.629842      0.391126      0.229351      0.124517     0.0618821     0.0303615     0.0127050    0.00501542    0.00167268   0.000466140   0.000104381   1.78529e-05       0.00000       0.00000       0.00000       0.00000       0.00000       0.00000       0.00000       0.00000       0.00000       0.00000       0.00000       0.00000       0.00000       0.00000       0.00000       0.00000
  10  14 2578.6927    2.0002  0.9195 12.9778 -0.0003  0.0133   0.0262   0.0343    0.0930   0.0000   440.6493       6.13442       9.14768      -1.56298       1.29156       2.72013     -0.597931     0.0710184      0.235610     -0.561972     0.0529934     0.0718004    -0.0406547     0.0314375     0.0116426    0.00460863   3.56625e-05  -0.000610311   0.000119681   2.17075e-05       0.00000       0.00000       0.00000       0.00000       0.00000       0.00000       0.00000       0.00000       0.00000       0.00000       0.00000       0.00000       0.00000       0.00000       0.00000       0.00000       2.13856       2.49729       2.52148       2.40295       2.10282       1.74898       1.28568      0.933434      0.636118      0.399966      0.238364      0.127969     0.0647283     0.0292858     0.0124693    0.00468108    0.00162102   0.000457229   0.000102164   1.69440e-05       0.00000       0.00000       0.00000       0.00000       0.00000       0.00000       0.00000       0.00000       0.00000       0.00000       0.00000       0.00000       0.00000       0.00000       0.00000       0.00000
  10  15 2717.0553    2.4504  0.9351 13.5752 -0.0017  0.0138   0.0327   0.0353    0.0876   0.0000   438.3020       10.9339       9.04822       5.34770       5.55463       1.01312      0.268000      -2.52872      0.524039     -0.367127      0.134387    -0.0385773     -0.125316    -0.0214390    -0.0204071   -0.00739174   -0.00101692   4.61177e-05  -4.46003e-05  -3.71153e-05       0.00000       0.00000       0.00000       0.00000       0.00000       0.00000       0.00000       0.00000       0.00000       0.00000       0.00000       0.00000       0.00000       0.00000       0.00000       0.00000       2.38748       2.78604       2.79969       2.73962       2.30875       1.86750       1.35009      0.939067      0.638217      0.424907      0.256100      0.131664     0.0647091     0.0305252     0.0128613    0.00474554    0.00157511   0.000434228   9.80785e-05   1.69755e-05       0.00000       0.00000       0.00000       0.00000       0.00000       0.00000       0.00000       0.00000       0.00000       0.00000       0.00000       0.00000       0.00000       0.00000       0.00000       0.00000
  10  16 2855.7620    3.0977  0.8255 14.0623 -0.0011  0.0127   0.0427   0.0315    0.0821   0.0000   441.4617       11.9985       12.1821      0.359522      -1.52680      -3.80939      0.216667      -1.21558     -0.152257     -0.318949     0.0222832     -0.286109    -0.0663801    -0.0493164   -0.00767438    0.00525602  -0.000682108   0.000151727   3.60129e-05  -1.75799e-05       0.00000       0.00000       0.00000       0.00000       0.00000       0.00000       0.00000       0.00000       0.00000       0.00000       0.00000       0.00000       0.00000       0.00000       0.00000       0.00000       2.01620       2.39644       2.45256       2.41676       1.93381       1.65571       1.24768      0.889036      0.606391      0.367641      0.218763      0.120216     0.0641154     0.0282468     0.0127368    0.00469191    0.00160608   0.000423892   9.64674e-05   1.73512e-05       0.00000       0.00000       0.00000       0.00000       0.00000       0.00000       0.00000       0.00000       0.00000       0.00000       0.00000       0.00000       0.00000       0.00000       0.00000       0.00000
  10  17 2994.5906    3.6968  0.8784 14.2834 -0.0013  0.0128   0.0498   0.0329    0.0943   0.0000   440.9235       18.0587       13.8620     -0.866580      -2.25577      -1.63103      0.260136      -3.15565       1.56766     -0.457649      0.142699     -0.269425     0.0636366     0.0210821   -0.00303646    0.00536067  -0.000380412   3.64541e-05   5.40416e-05   1.05868e-05       0.00000       0.00000       0.00000       0.00000       0.00000       0.00000       0.00000       0.00000       0.00000       0.00000       0.00000       0.00000       0.00000       0.00000       0.00000       0.00000       2.14398       2.47151       2.49041       2.43765       2.09176       1.66371       1.26553      0.920712      0.624857      0.379072      0.225673      0.124908     0.0644902     0.0288541     0.0120751    0.00442896    0.00150538   0.000415737   9.73157e-05   1.58163e-05       0.00000       0.00000       0.00000       0.00000       0.00000       0.00000       0.00000       0.00000       0.00000       0.00000       0.00000       0.00000       0.00000       0.00000       0.00000       0.00000
  10  18 3133.0192    3.9182  1.0589 14.5504  0.0002  0.0147   0.0495   0.0386    0.0983   0.0000   439.1537       21.5078       7.98562      0.305808       2.76513       1.28860     -0.197221      -1.42083       1.06380     -0.463205     0.0217273    -0.0827089     0.0660746    0.00945234   -0.00388316   -0.00637203  -0.000941634   0.000660240  -8.98660e-05  -1.65242e-05       0.00000       0.00000       0.00000       0.00000       0.00000       0.00000       0.00000       0.00000       0.00000       0.00000       0.00000       0.00000       0.00000       0.00000       0.00000       0.00000       2.44820       2.87778       2.79599       2.62577       2.31279       1.95035       1.53123       1.11495      0.726356      0.446171      0.253702      0.138019     0.0696217     0.0320162     0.0135677    0.00510486    0.00169277   0.000494826   0.000112131   1.85872e-05       0.00000       0.00000       0.00000       0.00000       0.00000       0.00000       0.00000       0.00000       0.00000       0.00000       0.00000       0.00000       0.00000       0.00000       0.00000       0.00000
  10  19 3271.4267    3.6601  1.3637 14.2210 -0.0006  0.0166   0.0414   0.0442    0.0939   0.0000   435.8875       17.5619       14.5520       5.98016      -2.97473      -6.08053       3.37514      -1.25251      -1.32548      -1.07088     -0.175492     -0.100291      0.113636    0.00400690     0.0130918   -0.00364197   -0.00143058  -2.43761e-05   5.85212e-05   6.71041e-06       0.00000       0.00000       0.00000       0.00000       0.00000       0.00000       0.00000       0.00000       0.00000       0.00000       0.00000       0.00000       0.00000       0.00000       0.00000       0.00000       2.58584       3.21080       3.22890       3.00304       2.64250       2.15466       1.60205       1.18367      0.769255      0.496117      0.287383      0.157125     0.0800238     0.0368009     0.0157981    0.00598366    0.00203928   0.000616895   0.000137548   2.27066e-05       0.00000       0.00000       0.00000       0.00000       0.00000       0.00000       0.00000       0.00000       0.00000       0.00000       0.00000       0.00000       0.00000       0.00000       0.00000       0.00000
  10  20 3410.2762    3.1152  2.0259 13.7604 -0.0012  0.0209   0.0294   0.0545    0.0660   0.0000   433.0439       21.4361       6.89343       4.17376       4.40066       2.25085      -3.58687      -2.35382     -0.289330      -1.26475    -0.0519380     -0.499414    -0.0678970     -0.121419   -0.00629743   -0.00979420   -0.00342936  -0.000231698   8.51282e-05  -5.81917e-06       0.00000       0.00000       0.00000       0.00000       0.00000       0.00000       0.00000       0.00000       0.00000       0.00000       0.00000       0.00000       0.00000       0.00000       0.00000       0.00000       3.37906       4.14082       4.07343       3.87111       3.36600       2.76049       2.07503       1.49953      0.986545      0.631913      0.367329      0.197102      0.100202     0.0455237     0.0197547    0.00734959    0.00249001   0.000736388   0.000168345   2.82348e-05       0.00000       0.00000       0.00000       0.00000       0.00000       0.00000       0.00000       0.00000       0.00000       0.00000       0.00000       0.00000       0.00000       0.00000       0.00000       0.00000
  10  21 3549.2602    2.6528  3.1052 13.2052 -0.0005  0.0265   0.0206   0.0710    0.0521   0.0000   439.7989       12.3705       18.8479       7.71344      -2.12103      0.579288      -1.61779      -4.34015      -1.16394     -0.790245      0.239175     -0.111488      0.117956    -0.0420121    -0.0109193   -0.00532165  -0.000886135   -0.00206134  -0.000341160   2.14010e-05       0.00000       0.00000       0.00000       0.00000       0.00000       0.00000       0.00000       0.00000       0.00000       0.00000       0.00000       0.00000       0.00000       0.00000       0.00000       0.00000       4.20123       5.13152       5.13981       4.89501       4.22193       3.38863       2.64115       1.86086       1.23652      0.791872      0.458911      0.251640      0.126263     0.0599862     0.0253966    0.00971887    0.00315251   0.000923606   0.000218773   3.54393e-05       0.00000       0.00000       0.00000       0.00000       0.00000       0.00000       0.00000       0.00000       0.00000       0.00000       0.00000       0.00000       0.00000       0.00000       0.00000       0.00000
  10  22 3688.5457    2.1848  4.3558 12.8072 -0.0005  0.0328   0.0151   0.0888    0.0436   0.0000   440.8467       21.2120       6.02183      -5.31697      -1.79118     -0.916876       1.73654     -0.857197       2.67453     -0.572540      0.397692     -0.662641   -0.00915800    -0.0466738    -0.0148361   -0.00980973    0.00162890   -0.00141673  -0.000497891   2.21394e-05       0.00000       0.00000       0.00000       0.00000       0.00000       0.00000       0.00000       0.00000       0.00000       0.00000       0.00000       0.00000       0.00000       0.00000       0.00000       0.00000       5.23614       6.38573       6.42196       6.08009       5.19254       4.32069       3.28665       2.33562       1.56609      0.984178      0.581410      0.312273      0.156471     0.0747762     0.0315529     0.0121051    0.00408659    0.00115985   0.000268971   4.45622e-05       0.00000       0.00000       0.00000       0.00000       0.00000       0.00000       0.00000       0.00000       0.00000       0.00000       0.00000       0.00000       0.00000       0.00000       0.00000       0.00000
  10  23 3828.1278    1.8470  5.7580 12.3579 -0.0002  0.0398   0.0115   0.1062    0.0427   0.0000   453.4374       38.2658       14.2670      -2.95712      -7.47181      -3.81517     -0.125659      -7.67792      -1.32417      -1.78069     -0.162975     -0.342481     -0.213315    -0.0197285     0.0598295    -0.0176856   -0.00156848    0.00125392   8.64152e-05  -4.42133e-05       0.00000       0.00000       0.00000       0.00000       0.00000       0.00000       0.00000       0.00000       0.00000       0.00000       0.00000       0.00000       0.00000       0.00000       0.00000       0.00000       6.14820       7.60996       7.65866       7.34254       6.35761       5.13421       3.90754       2.82324       1.89588       1.18985      0.706808      0.389479      0.198116     0.0933725     0.0390558     0.0149606    0.00506330    0.00146491   0.000343798   5.58937e-05       0.00000       0.00000       0.00000       0.00000       0.00000       0.00000       0.00000       0.00000       0.00000       0.00000       0.00000       0.00000       0.00000       0.00000       0.00000       0.00000
  10  24 3967.8284    1.5535  7.7276 11.9979 -0.0004  0.0484   0.0086   0.1352    0.0369   0.0000   432.6568       9.63097       11.1075       3.41612      -25.2884      -6.31650       7.70974      -8.65556       1.80222       1.16058      0.664318     -0.935966      0.189715     0.0864167     0.0123629    -0.0332320    0.00502489    0.00155041  -0.000233777  -3.37210e-05       0.00000       0.00000       0.00000       0.00000       0.00000       0.00000       0.00000       0.00000       0.00000       0.00000       0.00000       0.00000       0.00000       0.00000       0.00000       0.00000       7.53969       9.42879       9.47215       8.99238       7.80224       6.33461       4.81219       3.45628       2.34099       1.45040      0.869363      0.470618      0.243710      0.111471     0.0482278     0.0181017    0.00632647    0.00180129   0.000424392   6.81873e-05       0.00000       0.00000       0.00000       0.00000       0.00000       0.00000       0.00000       0.00000       0.00000       0.00000       0.00000       0.00000       0.00000       0.00000       0.00000       0.00000
  10  25 4107.8443    1.2914  9.8923 11.7919 -0.0004  0.0600   0.0069   0.1723    0.0323   0.0000   442.2610       48.3754       26.7623      -5.55669       3.86745      0.460570      -3.31637      -2.41025       1.31002     -0.495619     -0.698572     -0.189675      0.712970     -0.125701     0.0576668     0.0238911   -0.00302821  -0.000437216   0.000846274  -7.50348e-05       0.00000       0.00000       0.00000       0.00000       0.00000       0.00000       0.00000       0.00000       0.00000       0.00000       0.00000       0.00000       0.00000       0.00000       0.00000       0.00000       9.22619       11.5906       11.6795       10.9924       9.59530       7.90578       6.00704       4.34650       2.90547       1.84632       1.07683      0.598842      0.303530      0.142617     0.0605785     0.0235418    0.00790828    0.00232499   0.000534369   8.55117e-05       0.00000       0.00000       0.00000       0.00000       0.00000       0.00000       0.00000       0.00000       0.00000       0.00000       0.00000       0.00000       0.00000       0.00000       0.00000       0.00000
  10  26 4247.9840    1.0811 12.2150 11.7005 -0.0009  0.0754   0.0060   0.2169    0.0288   0.0000   426.4778       14.9062      0.191764       37.3998       8.80201      -14.3793      -7.54220      -5.84708      0.522244      -1.83634      -2.28140      0.407600      0.499673     -0.236272     -0.280496   -0.00439382    0.00468216    0.00395083  -0.000243319  -4.23877e-05       0.00000       0.00000       0.00000       0.00000       0.00000       0.00000       0.00000       0.00000       0.00000       0.00000       0.00000       0.00000       0.00000       0.00000       0.00000       0.00000       11.2923       14.3283       14.4148       13.8465       12.0025       9.80417       7.58018       5.47529       3.68376       2.33535       1.38153      0.766356      0.387980      0.186182     0.0784422     0.0304368     0.0102381    0.00298844   0.000693394   0.000110728       0.00000       0.00000       0.00000       0.00000       0.00000       0.00000       0.00000       0.00000       0.00000       0.00000       0.00000       0.00000       0.00000       0.00000       0.00000       0.00000
  10  27 4388.2590    0.8970 14.2981 11.7184 -0.0007  0.0951   0.0054   0.2722    0.0247   0.0000   401.9244       13.4423       30.3105       34.6305       22.3540       5.85188     -0.708718      -4.88250      -2.17232      -3.85689      -3.35857     -0.935535      0.900452    -0.0453954     -0.111063     0.0884407    -0.0172756   -0.00410453  -0.000454418  -4.30772e-05       0.00000       0.00000       0.00000       0.00000       0.00000       0.00000       0.00000       0.00000       0.00000       0.00000       0.00000       0.00000       0.00000       0.00000       0.00000       0.00000       14.2499       17.9263       18.2877       17.3585       15.1939       12.4671       9.62461       6.96781       4.73484       2.99788       1.79043      0.987349      0.506105      0.239581      0.102450     0.0393782     0.0134339    0.00385404   0.000881435   0.000137531       0.00000       0.00000       0.00000       0.00000       0.00000       0.00000       0.00000       0.00000       0.00000       0.00000       0.00000       0.00000       0.00000       0.00000       0.00000       0.00000
  10  28 4528.9664    0.7342 17.3207 11.6757 -0.0000  0.1264   0.0045   0.3521    0.0210   0.0000   443.6692       71.2667       22.6711      -19.0889       8.64316       36.2313      -13.8720      -19.3193      -3.97569      -1.62753     -0.431991      0.220187     -0.441822     -0.920567    -0.0146294      0.108940     0.0257372   -0.00843180  -0.000210799  -3.77871e-05       0.00000       0.00000       0.00000       0.00000       0.00000       0.00000       0.00000       0.00000       0.00000       0.00000       0.00000       0.00000       0.00000       0.00000       0.00000       0.00000       18.9351       23.8758       24.4257       23.1068       20.1709       16.8210       12.8425       9.32606       6.35635       4.10922       2.44705       1.35170      0.699255      0.326243      0.142491     0.0545440     0.0184050    0.00524811    0.00117024   0.000183532       0.00000       0.00000       0.00000       0.00000       0.00000       0.00000       0.00000       0.00000       0.00000       0.00000       0.00000       0.00000       0.00000       0.00000       0.00000       0.00000
  10  29 4669.5494    0.5790 19.1347 11.6343 -0.0005  0.1639   0.0039   0.4296    0.0183   0.0000   440.5146       25.1647       19.4712      -20.3033      -26.0452       18.7974       34.1496      -37.1067      -14.5937      -1.59496      -1.95686      -1.67086      0.598945     0.0247670     0.0755938     0.0238263     0.0313546    -0.0177228   6.96943e-05  -4.80548e-05       0.00000       0.00000       0.00000       0.00000       0.00000       0.00000       0.00000       0.00000       0.00000       0.00000       0.00000       0.00000       0.00000       0.00000       0.00000       0.00000       24.0521       30.5521       31.3593       29.6778       26.3173       21.4232       16.6958       12.2807       8.35834       5.35128       3.22387       1.81062      0.931703      0.447714      0.188953     0.0728195     0.0244138    0.00696573    0.00156516   0.000239126       0.00000       0.00000       0.00000       0.00000       0.00000       0.00000       0.00000       0.00000       0.00000       0.00000       0.00000       0.00000       0.00000       0.00000       0.00000       0.00000
  11   7 1627.1161    0.2182  0.1189 11.6326 -0.0047  0.0077   0.0086   0.0147    0.0188   0.0000   435.0684      0.602815       12.5926      -2.03232     0.0157457     -0.639169      0.374694      0.240945     -0.627329      0.325604     0.0712467     0.0386708     0.0365387   -0.00821445    -0.0113112   0.000671940    0.00173980    0.00101623  -2.37079e-05  -8.60237e-06  -1.24948e-05  -3.18795e-06       0.00000       0.00000       0.00000       0.00000       0.00000       0.00000       0.00000       0.00000       0.00000       0.00000       0.00000       0.00000       0.00000       0.00000       1.01202       1.01546       1.35265       1.23579      0.874566      0.936634      0.744556      0.463723      0.377773      0.278296      0.134098     0.0808078     0.0603334     0.0258136     0.0107937    0.00540454    0.00278969   0.000969926   0.000280742   6.08321e-05   1.16368e-05   1.90833e-06       0.00000       0.00000       0.00000       0.00000       0.00000       0.00000       0.00000       0.00000       0.00000       0.00000       0.00000       0.00000       0.00000       0.00000
  11   8 1772.2253    0.3493  0.2202 11.6605 -0.0054  0.0081   0.0097   0.0163    0.0229   0.0000   434.7491      -4.02250       11.4984       1.84096     -0.138716     -0.965426      0.329558      0.928020      0.303017      0.187532    0.00140342     -0.117225    -0.0333888     0.0439802    0.00578501   0.000260487  -0.000532277   -0.00230280   0.000174102   5.31798e-05  -2.84461e-05   4.93804e-06       0.00000       0.00000       0.00000       0.00000       0.00000       0.00000       0.00000       0.00000       0.00000       0.00000       0.00000       0.00000       0.00000       0.00000       1.20487       1.65798       1.62656       1.52804       1.28217       1.11254      0.800508      0.622641      0.417797      0.256588      0.165724     0.0903606     0.0530578     0.0245085     0.0133611    0.00493956    0.00230047   0.000787569   0.000289570   7.46636e-05   1.67034e-05   2.91217e-06       0.00000       0.00000       0.00000       0.00000       0.00000       0.00000       0.00000       0.00000       0.00000       0.00000       0.00000       0.00000       0.00000       0.00000
  11   9 1915.4200    0.4774  0.3653 11.7318 -0.0015  0.0090   0.0096   0.0213    0.0286   0.0000   437.9834       1.64411       13.0101      -3.50019      -2.65233       1.31169       1.55157     -0.549670     -0.672243     -0.509292   -0.00173597    -0.0958307     0.0236907   -0.00451332    -0.0184427   -0.00205189   0.000775129    0.00119580  -0.000280753  -7.58170e-05  -3.04009e-05   2.53175e-06       0.00000       0.00000       0.00000       0.00000       0.00000       0.00000       0.00000       0.00000       0.00000       0.00000       0.00000       0.00000       0.00000       0.00000       1.26316       1.57757       1.61096       1.55116       1.34920       1.14468      0.880502      0.655530      0.464463      0.302910      0.189057      0.113994     0.0598868     0.0323974     0.0148755    0.00681545    0.00257986    0.00100818   0.000312601   8.48645e-05   1.86081e-05   3.01981e-06       0.00000       0.00000       0.00000       0.00000       0.00000       0.00000       0.00000       0.00000       0.00000       0.00000       0.00000       0.00000       0.00000       0.00000
  11  10 2057.9653    0.6706  0.5531 11.7568 -0.0006  0.0107   0.0110   0.0259    0.0420   0.0000   433.8177      -2.19125       11.2927      -1.85385      -2.12540     -0.234383      -1.83696     -0.283521     -0.151974     -0.547423     0.0478178    0.00375688     -0.200638    -0.0144123     0.0224962    0.00581423   -0.00344314  -0.000358300  -9.95959e-06  -8.83172e-05  -2.93499e-05  -1.27762e-06       0.00000       0.00000       0.00000       0.00000       0.00000       0.00000       0.00000       0.00000       0.00000       0.00000       0.00000       0.00000       0.00000       0.00000       1.50088       1.93674       1.94101       1.88779       1.62794       1.33352       1.07639      0.772281      0.538362      0.361984      0.224166      0.131143     0.0737853     0.0361130     0.0187014    0.00767015    0.00333192    0.00113868   0.000360363   9.96199e-05   2.30302e-05   3.66986e-06       0.00000       0.00000       0.00000       0.00000       0.00000       0.00000       0.00000       0.00000       0.00000       0.00000       0.00000       0.00000       0.00000       0.00000
  11  11 2199.8147    0.9134  0.6500 12.0536  0.0005  0.0113   0.0140   0.0283    0.0543   0.0000   436.9372     -0.694569       14.6595       4.88068      -3.28723      0.383225     -0.895157     -0.406302      0.417517      0.529843     -0.123093     0.0770046     0.0658676    -0.0143895    -0.0147626   -0.00521351   -0.00256100    0.00133744   7.56974e-05  -3.11743e-05  -1.58756e-05   2.40344e-06       0.00000       0.00000       0.00000       0.00000       0.00000       0.00000       0.00000       0.00000       0.00000       0.00000       0.00000       0.00000       0.00000       0.00000       1.65739       2.04403       2.09123       2.00835       1.70988       1.42134       1.16498      0.860079      0.590563      0.384453      0.232808      0.136713     0.0742416     0.0385707     0.0191174    0.00827840    0.00335985    0.00119504   0.000367257   0.000101741   2.28617e-05   3.58063e-06       0.00000       0.00000       0.00000       0.00000       0.00000       0.00000       0.00000       0.00000       0.00000       0.00000       0.00000       0.00000       0.00000       0.00000
  11  12 2340.0165    1.2318  0.8156 12.3799  0.0001  0.0127   0.0171   0.0323    0.0756   0.0000   435.4342       4.63661       9.27215       2.70740      -4.21689       1.31613     -0.154387      0.462342      0.528246      0.441223    -0.0279102    -0.0535751     -0.147385   -0.00584761     0.0142518    0.00155393    0.00206703   0.000376187   0.000275573   0.000137336  -2.16447e-05  -2.55723e-06       0.00000       0.00000       0.00000       0.00000       0.00000       0.00000       0.00000       0.00000       0.00000       0.00000       0.00000       0.00000       0.00000       0.00000       1.86149       2.20235       2.28248       2.16713       1.91045       1.63189       1.29553      0.964734      0.676463      0.438702      0.282483      0.160677     0.0865980     0.0438278     0.0217989    0.00933650    0.00378520    0.00134742   0.000441886   0.000115434   2.52117e-05   3.83505e-06       0.00000       0.00000       0.00000       0.00000       0.00000       0.00000       0.00000       0.00000       0.00000       0.00000       0.00000       0.00000       0.00000       0.00000
  11  13 2478.5329    1.6418  0.9489 12.7052 -0.0017  0.0137   0.0211   0.0341    0.0941   0.0000   434.1759       4.64876       13.9700       5.36372      0.463486      -3.53490      0.775979      0.259152      0.394139     -0.629627     0.0651250     0.0705238     0.0387189    0.00797153    -0.0109034    -0.0190825   -0.00234535   -0.00161390  -0.000133631   5.29922e-06  -4.26737e-05   5.64786e-06       0.00000       0.00000       0.00000       0.00000       0.00000       0.00000       0.00000       0.00000       0.00000       0.00000       0.00000       0.00000       0.00000       0.00000       2.01316       2.43035       2.40509       2.36331       2.03548       1.71919       1.44160       1.07501      0.739865      0.478170      0.299475      0.169762     0.0930799     0.0473898     0.0239020     0.0102250    0.00414306    0.00140709   0.000450280   0.000120908   2.76328e-05   4.39065e-06       0.00000       0.00000       0.00000       0.00000       0.00000       0.00000       0.00000       0.00000       0.00000       0.00000       0.00000       0.00000       0.00000       0.00000
  11  14 2616.9918    2.1097  0.9281 13.2705 -0.0022  0.0130   0.0270   0.0336    0.0842   0.0000   442.1591       10.5565       16.6671       1.47002      0.210665     -0.527774       1.04586      0.373966     -0.401668     -0.537199      0.308831      0.166208    0.00226934    -0.0908913     0.0274974    0.00296653   0.000157308   -0.00158245  -0.000517364  -7.40990e-05   1.72946e-05  -2.75342e-06       0.00000       0.00000       0.00000       0.00000       0.00000       0.00000       0.00000       0.00000       0.00000       0.00000       0.00000       0.00000       0.00000       0.00000       1.91211       2.27667       2.32217       2.27998       2.01460       1.65065       1.31944      0.956283      0.704811      0.446697      0.281157      0.166069     0.0919324     0.0484708     0.0218228    0.00986482    0.00376767    0.00142091   0.000442119   0.000113697   2.68262e-05   4.04155e-06       0.00000       0.00000       0.00000       0.00000       0.00000       0.00000       0.00000       0.00000       0.00000       0.00000       0.00000       0.00000       0.00000       0.00000
  11  15 2756.2102    2.6887  0.8935 13.7985 -0.0005  0.0124   0.0350   0.0333    0.0772   0.0000   436.4727       4.59140       12.2520       1.23665      0.967559     -0.597639      -1.92555      -3.55389       1.54344    -0.0737640      0.259240     -0.116862    0.00748863    -0.0420519    0.00581804    0.00267547   -0.00557694  -0.000477499   0.000390919   2.93789e-05  -8.46902e-06   4.66301e-06       0.00000       0.00000       0.00000       0.00000       0.00000       0.00000       0.00000       0.00000       0.00000       0.00000       0.00000       0.00000       0.00000       0.00000       1.83248       2.18314       2.18221       2.18110       1.92375       1.61789       1.23396      0.928529      0.654523      0.435613      0.273629      0.163181     0.0881806     0.0460541     0.0210465    0.00938250    0.00356235    0.00132631   0.000414462   0.000112832   2.44020e-05   3.99696e-06       0.00000       0.00000       0.00000       0.00000       0.00000       0.00000       0.00000       0.00000       0.00000       0.00000       0.00000       0.00000       0.00000       0.00000
  11  16 2895.4637    3.2884  0.8266 14.0792 -0.0016  0.0117   0.0438   0.0303    0.0826   0.0000   433.4280       12.9152       10.8423       7.17748      -1.75291     -0.688834       1.50924      -1.71529     -0.295127     -0.937502     -0.695150     -0.366920    -0.0222577    -0.0123764   -0.00607969    -0.0130795    0.00364337  -0.000384892   4.60809e-05  -0.000159743  -1.43371e-05   3.64950e-06       0.00000       0.00000       0.00000       0.00000       0.00000       0.00000       0.00000       0.00000       0.00000       0.00000       0.00000       0.00000       0.00000       0.00000       1.74230       2.02121       2.16407       2.04317       1.80177       1.50804       1.17317      0.896891      0.626374      0.409620      0.248116      0.146316     0.0836716     0.0430238     0.0198910    0.00882383    0.00352713    0.00126476   0.000406979   0.000109665   2.27566e-05   3.43409e-06       0.00000       0.00000       0.00000       0.00000       0.00000       0.00000       0.00000       0.00000       0.00000       0.00000       0.00000       0.00000       0.00000       0.00000
  11  17 3034.6194    3.8020  0.9216 14.3885 -0.0015  0.0124   0.0478   0.0329    0.0837   0.0000   440.5959       16.9973       16.8366      0.854155      0.507012      0.168755   -0.00433481     -0.902484     0.0568655     -0.508237     -0.104346     -0.492895    -0.0448232    -0.0146035    0.00120536   -0.00467671    0.00514133  -0.000136507   0.000442348   9.44280e-05   1.83603e-05  -6.73195e-06       0.00000       0.00000       0.00000       0.00000       0.00000       0.00000       0.00000       0.00000       0.00000       0.00000       0.00000       0.00000       0.00000       0.00000       1.83520       2.20515       2.19324       2.14459       1.88257       1.63108       1.26659      0.952399      0.653402      0.446532      0.275041      0.161602     0.0863874     0.0446172     0.0203806    0.00937725    0.00363269    0.00132676   0.000412812   0.000115142   2.43032e-05   4.03409e-06       0.00000       0.00000       0.00000       0.00000       0.00000       0.00000       0.00000       0.00000       0.00000       0.00000       0.00000       0.00000       0.00000       0.00000
  11  18 3173.5872    3.8736  1.0626 14.6282 -0.0022  0.0141   0.0477   0.0367    0.0875   0.0000   434.5977       16.9254       10.4034       1.31823      -4.76085      -2.91045       1.31168      -3.49966       1.63234      -1.68836     0.0744848     -0.168590    -0.0680971   -0.00999893    -0.0427721    -0.0114651    0.00131475   0.000787842  -0.000422016   9.28169e-05   2.55030e-05  -6.65401e-06       0.00000       0.00000       0.00000       0.00000       0.00000       0.00000       0.00000       0.00000       0.00000       0.00000       0.00000       0.00000       0.00000       0.00000       2.11622       2.56312       2.52067       2.49033       2.15213       1.88096       1.45603       1.10432      0.779638      0.504417      0.313663      0.180318      0.100652     0.0502759     0.0243763     0.0102346    0.00421227    0.00148720   0.000489152   0.000126535   2.78422e-05   4.68234e-06       0.00000       0.00000       0.00000       0.00000       0.00000       0.00000       0.00000       0.00000       0.00000       0.00000       0.00000       0.00000       0.00000       0.00000
  11  19 3312.4838    3.5307  1.5502 14.0335 -0.0019  0.0172   0.0356   0.0440    0.0809   0.0000   439.3373       14.3451       12.7394       3.96068      -2.47682      -1.89971      -1.50383     -0.683749     -0.557036      -1.83990     -0.190315     -0.307951     0.0826923     -0.109378    -0.0164234    -0.0143049    0.00556601  -0.000228470  -0.000229549  -0.000169158   3.19338e-06  -2.34521e-06       0.00000       0.00000       0.00000       0.00000       0.00000       0.00000       0.00000       0.00000       0.00000       0.00000       0.00000       0.00000       0.00000       0.00000       2.57375       3.16330       3.22119       3.09904       2.69047       2.24390       1.77328       1.30933      0.908180      0.600710      0.372302      0.218748      0.117400     0.0608099     0.0294062     0.0128264    0.00510840    0.00185139   0.000579858   0.000158648   3.51917e-05   5.53585e-06       0.00000       0.00000       0.00000       0.00000       0.00000       0.00000       0.00000       0.00000       0.00000       0.00000       0.00000       0.00000       0.00000       0.00000
  11  20 3451.7903    3.0526  2.3037 13.5830  0.0002  0.0213   0.0259   0.0551    0.0575   0.0000   443.5788       19.5672       8.97693       6.50199      0.692966      -6.72579     -0.141796      -3.02689       2.12307      0.251357      0.250546     -0.438581    -0.0818354    -0.0265658    -0.0587673     0.0144643   -0.00812477   -0.00327598    0.00262901  -0.000145654   6.51957e-05  -1.12430e-05       0.00000       0.00000       0.00000       0.00000       0.00000       0.00000       0.00000       0.00000       0.00000       0.00000       0.00000       0.00000       0.00000       0.00000       3.14212       3.76790       3.81820       3.73479       3.33528       2.74557       2.14544       1.60979       1.14481      0.748039      0.463095      0.273261      0.155028     0.0779310     0.0372326     0.0156636    0.00643179    0.00225894   0.000730849   0.000197445   4.40086e-05   6.79354e-06       0.00000       0.00000       0.00000       0.00000       0.00000       0.00000       0.00000       0.00000       0.00000       0.00000       0.00000       0.00000       0.00000       0.00000
  11  21 3591.3059    2.5134  3.4322 13.0090 -0.0005  0.0270   0.0177   0.0697    0.0469   0.0000   436.3251       21.0499       6.33544     0.0507951       2.15493      -2.17406      -1.44555     -0.723078       2.57350     -0.743763    -0.0133246     -0.620565      0.143229     0.0316961    -0.0378264    -0.0468145     0.0151638   -0.00125984   0.000466075  -0.000214486   1.29016e-05  -8.02620e-06       0.00000       0.00000       0.00000       0.00000       0.00000       0.00000       0.00000       0.00000       0.00000       0.00000       0.00000       0.00000       0.00000       0.00000       3.85992       4.71099       4.87784       4.66156       4.14468       3.44441       2.69897       2.05641       1.43242      0.926336      0.588825      0.337831      0.191197     0.0972433     0.0471977     0.0204170    0.00821615    0.00289384   0.000971328   0.000261335   5.73720e-05   8.74910e-06       0.00000       0.00000       0.00000       0.00000       0.00000       0.00000       0.00000       0.00000       0.00000       0.00000       0.00000       0.00000       0.00000       0.00000
  11  22 3730.9305    2.1148  4.7501 12.6138  0.0000  0.0327   0.0133   0.0881    0.0402   0.0000   435.2564       20.6680       4.71295     -0.549438      -1.98575      -5.04927       2.11884      -3.83934      -1.05468      -1.74696    -0.0689404    -0.0440150     -0.192028     -0.129140     0.0637276     0.0142753  -5.38379e-05    0.00247257   0.000328119   1.43948e-05   6.91695e-05   8.00634e-06       0.00000       0.00000       0.00000       0.00000       0.00000       0.00000       0.00000       0.00000       0.00000       0.00000       0.00000       0.00000       0.00000       0.00000       4.71366       5.83382       5.94537       5.75630       5.01278       4.26921       3.31450       2.47705       1.74632       1.14912      0.711251      0.418494      0.232611      0.118170     0.0568935     0.0245503     0.0100868    0.00363679    0.00116930   0.000316592   6.92614e-05   1.09742e-05       0.00000       0.00000       0.00000       0.00000       0.00000       0.00000       0.00000       0.00000       0.00000       0.00000       0.00000       0.00000       0.00000       0.00000
  11  23 3870.8955    1.7433  6.3196 12.3097  0.0002  0.0405   0.0101   0.1116    0.0366   0.0000   433.2052       39.7252       13.5376       9.42065       5.49269      -4.29403     -0.420059      -8.26009       3.34681     -0.388573      -1.09240     -0.670369     -0.331059      0.218854    0.00740093    -0.0344352    -0.0107826    0.00350525    0.00336931  -9.12730e-05  -9.68302e-06   6.63498e-07       0.00000       0.00000       0.00000       0.00000       0.00000       0.00000       0.00000       0.00000       0.00000       0.00000       0.00000       0.00000       0.00000       0.00000       5.72063       7.26093       7.25264       7.10116       6.25636       5.21819       4.15295       3.07215       2.17684       1.41687      0.900223      0.520822      0.290365      0.146885     0.0723357     0.0309199     0.0126875    0.00449858    0.00147837   0.000399176   9.17649e-05   1.42308e-05       0.00000       0.00000       0.00000       0.00000       0.00000       0.00000       0.00000       0.00000       0.00000       0.00000       0.00000       0.00000       0.00000       0.00000
  11  24 4011.0780    1.4464  8.0937 11.9914 -0.0004  0.0488   0.0078   0.1376    0.0331   0.0000   450.0227       27.6002       17.9331       6.70599       1.61006     -0.775633       1.82018      -12.2700       4.17350       1.20139      -1.93712     -0.619245      0.188898     -0.250144    -0.0358653    -0.0542467     0.0114742   -0.00267006   6.43971e-06  -1.23873e-05   7.25095e-05   3.64797e-05       0.00000       0.00000       0.00000       0.00000       0.00000       0.00000       0.00000       0.00000       0.00000       0.00000       0.00000       0.00000       0.00000       0.00000       6.79313       8.59132       8.77334       8.46095       7.54419       6.24483       5.00866       3.66910       2.58436       1.73565       1.09068      0.641435      0.351398      0.183168     0.0862273     0.0393226     0.0155674    0.00569391    0.00180492   0.000500034   0.000112618   1.68723e-05       0.00000       0.00000       0.00000       0.00000       0.00000       0.00000       0.00000       0.00000       0.00000       0.00000       0.00000       0.00000       0.00000       0.00000
  11  25 4151.4834    1.2086 10.2853 11.8552 -0.0012  0.0610   0.0065   0.1735    0.0283   0.0000   434.7954       29.4103       13.8512      -2.29885      -5.27696      -13.6101       2.94341       5.64325       1.49353      -3.32712       1.62746     -0.771363    -0.0234871     -0.245438     0.0124995    -0.0277652     0.0638563    0.00200814   -0.00199717   -0.00106401  -0.000250708   7.46483e-05       0.00000       0.00000       0.00000       0.00000       0.00000       0.00000       0.00000       0.00000       0.00000       0.00000       0.00000       0.00000       0.00000       0.00000       8.50173       10.6685       10.9793       10.5952       9.42343       7.87659       6.25221       4.69106       3.28324       2.20855       1.37898      0.813692      0.453413      0.233358      0.111953     0.0496886     0.0201649    0.00725444    0.00232468   0.000644186   0.000140493   2.11368e-05       0.00000       0.00000       0.00000       0.00000       0.00000       0.00000       0.00000       0.00000       0.00000       0.00000       0.00000       0.00000       0.00000       0.00000
  11  26 4292.2993    1.0187 12.8414 11.7419 -0.0010  0.0776   0.0056   0.2247    0.0255   0.0000   420.7114       19.3075       27.5761      -6.98152      -14.6978      -21.9906       16.0398      -9.57162      -11.1992      -3.72231       3.41557      0.956776      0.565484     -0.485651    -0.0445968     0.0504540     0.0258790   0.000390092    0.00369486  -0.000810072  -0.000348239  -2.82276e-05       0.00000       0.00000       0.00000       0.00000       0.00000       0.00000       0.00000       0.00000       0.00000       0.00000       0.00000       0.00000       0.00000       0.00000       10.5803       13.5450       13.8392       13.2518       11.9671       9.97755       7.97538       5.91465       4.23196       2.81491       1.77985       1.05621      0.586983      0.303261      0.146887     0.0644519     0.0262661    0.00953496    0.00306034   0.000835055   0.000185396   2.73915e-05       0.00000       0.00000       0.00000       0.00000       0.00000       0.00000       0.00000       0.00000       0.00000       0.00000       0.00000       0.00000       0.00000       0.00000
  11  27 4432.8611    0.8413 14.9482 11.7262  0.0001  0.0978   0.0049   0.2798    0.0220   0.0000   437.9333       61.4591       54.0406      -22.5046      -14.7040      0.228220      -17.5300       3.69697       8.92446      -2.36953     -0.995722     -0.714684    -0.0156135    -0.0456211      0.465834     0.0377489    -0.0264246  -0.000640242    0.00371356  -0.000562924  -7.45542e-05  -7.97739e-05       0.00000       0.00000       0.00000       0.00000       0.00000       0.00000       0.00000       0.00000       0.00000       0.00000       0.00000       0.00000       0.00000       0.00000       13.4449       16.9747       17.5832       16.7992       15.1532       12.7211       10.0291       7.61498       5.40920       3.60964       2.28240       1.36194      0.763776      0.395613      0.192670     0.0838905     0.0341422     0.0123397    0.00397148    0.00107687   0.000230247   3.39791e-05       0.00000       0.00000       0.00000       0.00000       0.00000       0.00000       0.00000       0.00000       0.00000       0.00000       0.00000       0.00000       0.00000       0.00000
  11  28 4573.7812    0.6880 17.4386 11.6736 -0.0010  0.1276   0.0041   0.3441    0.0189   0.0000   426.7537       37.5491       43.6776       2.89337       49.5894      -7.88007      -23.6273      -18.0946       7.63828      -3.27911       7.01292     -0.431380     -0.576704     -0.503508      0.228038     -0.191652     0.0472867    0.00692901    0.00543628    0.00253640  -0.000523444  -0.000113427       0.00000       0.00000       0.00000       0.00000       0.00000       0.00000       0.00000       0.00000       0.00000       0.00000       0.00000       0.00000       0.00000       0.00000       17.3888       22.0910       22.8751       21.9500       19.5686       16.6536       13.2134       10.0001       7.03855       4.77366       3.05821       1.80328       1.00879      0.521054      0.256322      0.113035     0.0461631     0.0164505    0.00530695    0.00142828   0.000301972   4.50488e-05       0.00000       0.00000       0.00000       0.00000       0.00000       0.00000       0.00000       0.00000       0.00000       0.00000       0.00000       0.00000       0.00000       0.00000
  11  29 4714.9450    0.5605 20.6050 11.6116 -0.0005  0.1686   0.0035   0.4408    0.0161   0.0000   466.1454       37.0912       28.2955       4.65311       4.37808      -34.2905       24.9204       12.3334       1.85345      -1.61176      0.751018      -3.35290      -2.63818     -0.633831      0.526358     0.0577606     -0.163487   -0.00115988   0.000322636    0.00351353  -0.000221824   1.39093e-05       0.00000       0.00000       0.00000       0.00000       0.00000       0.00000       0.00000       0.00000       0.00000       0.00000       0.00000       0.00000       0.00000       0.00000       22.8078       28.9072       29.9266       28.7828       26.1812       21.8220       17.5542       13.2685       9.49366       6.41664       4.11744       2.45891       1.38974      0.720729      0.354220      0.154895     0.0632703     0.0224786    0.00715572    0.00191207   0.000409088   5.92061e-05       0.00000       0.00000       0.00000       0.00000       0.00000       0.00000       0.00000       0.00000       0.00000       0.00000       0.00000       0.00000       0.00000       0.00000
  12   7 1660.2533    0.2496  0.1421 11.6615 -0.0030  0.0078   0.0085   0.0124    0.0188   0.0000   437.1970      -1.46866       12.9775     -0.474723      -1.86976     -0.273943      0.861039      0.793241    0.00469809     -0.108921     -0.113128     0.0370973    -0.0461348    -0.0208718    0.00838051   -0.00351574   0.000336657  -0.000449682   0.000966926   0.000173358  -0.000281995  -3.03323e-05   7.91442e-06  -8.43360e-07       0.00000       0.00000       0.00000       0.00000       0.00000       0.00000       0.00000       0.00000       0.00000       0.00000       0.00000       0.00000      0.956894       1.17250       1.45630       1.05740       1.12087       1.05038      0.656715      0.633824      0.443172      0.247994      0.219868      0.110512     0.0627558     0.0439055     0.0184397    0.00793721    0.00504921    0.00186153   0.000575671   0.000280807   0.000108105   2.33321e-05   3.94953e-06   5.09647e-07       0.00000       0.00000       0.00000       0.00000       0.00000       0.00000       0.00000       0.00000       0.00000       0.00000       0.00000       0.00000
  12   8 1805.7910    0.3655  0.2828 11.6913 -0.0011  0.0090   0.0082   0.0186    0.0231   0.0000   436.8829       1.26528       13.6345      -1.07186      -4.08493     0.0421709     -0.516342     -0.358182      0.179666     -0.386970    -0.0816876   -0.00558755     0.0779471     0.0197260   -0.00179532    0.00240975    0.00219466   -0.00191275  -0.000758972  -0.000107814   8.64175e-05   6.41425e-06  -2.87089e-06   5.30970e-07       0.00000       0.00000       0.00000       0.00000       0.00000       0.00000       0.00000       0.00000       0.00000       0.00000       0.00000       0.00000       1.08425       1.51494       1.42464       1.48589       1.32710       1.09452      0.842135      0.659479      0.452919      0.345040      0.197688      0.143030     0.0745570     0.0462081     0.0231312     0.0106893    0.00523196    0.00195890   0.000771400   0.000289387   7.49751e-05   2.48195e-05   5.01381e-06   8.45627e-07       0.00000       0.00000       0.00000       0.00000       0.00000       0.00000       0.00000       0.00000       0.00000       0.00000       0.00000       0.00000
  12   9 1949.9859    0.5241  0.3817 11.7463 -0.0018  0.0090   0.0099   0.0197    0.0298   0.0000   437.7519     -0.966091       12.4345       1.82400     -0.713653     -0.466067      0.661714      -1.22236    -0.0206086      0.474191    -0.0344819     -0.101735    -0.0514368     0.0129356     0.0172221    -0.0109889     0.0125592   -0.00215162   0.000791473  -0.000107102   9.44119e-06   1.53569e-05  -5.54640e-06  -1.39629e-07       0.00000       0.00000       0.00000       0.00000       0.00000       0.00000       0.00000       0.00000       0.00000       0.00000       0.00000       0.00000       1.27325       1.55318       1.55916       1.49038       1.40637       1.19278      0.922359      0.713923      0.489616      0.355567      0.235490      0.150417     0.0849044     0.0443119     0.0231202     0.0110519    0.00496429    0.00197525   0.000765386   0.000258370   7.97468e-05   2.21561e-05   4.34272e-06   6.52524e-07       0.00000       0.00000       0.00000       0.00000       0.00000       0.00000       0.00000       0.00000       0.00000       0.00000       0.00000       0.00000
  12  10 2093.6446    0.7270  0.5479 11.8747 -0.0007  0.0100   0.0115   0.0249    0.0403   0.0000   435.6808      0.134145       12.6378      -4.05466      -2.32736       1.29234      0.144974     -0.247420    -0.0364109      0.380389     -0.219796      0.187355     0.0653967    0.00782648   -0.00673756    0.00205943    0.00663818    0.00359619  -0.000413554   0.000450092  -5.42658e-05  -2.62566e-05   1.50610e-05  -3.15631e-07       0.00000       0.00000       0.00000       0.00000       0.00000       0.00000       0.00000       0.00000       0.00000       0.00000       0.00000       0.00000       1.29256       1.61478       1.63818       1.63714       1.41958       1.27717      0.986032      0.755887      0.549572      0.373852      0.256932      0.159086     0.0928472     0.0491461     0.0263444     0.0127185    0.00583659    0.00234806   0.000925069   0.000313921   9.83384e-05   2.39560e-05   5.05969e-06   8.27623e-07       0.00000       0.00000       0.00000       0.00000       0.00000       0.00000       0.00000       0.00000       0.00000       0.00000       0.00000       0.00000
  12  11 2235.8601    0.9791  0.7275 12.0963 -0.0004  0.0114   0.0138   0.0290    0.0550   0.0000   436.0293       1.95951       8.62701      -3.65847     0.0971891       1.54842     -0.954748      -2.42511      0.313798    0.00419277     -0.531335     -0.162137     0.0459847     -0.170283    -0.0557224   -0.00526115  -0.000947199   -0.00320196  -0.000463587  -0.000153085  -0.000331570   3.51967e-05   1.01267e-05  -7.70177e-07       0.00000       0.00000       0.00000       0.00000       0.00000       0.00000       0.00000       0.00000       0.00000       0.00000       0.00000       0.00000       1.50978       1.83938       1.86679       1.90917       1.68202       1.42302       1.13630      0.877640      0.639959      0.436124      0.289561      0.178765      0.106198     0.0590887     0.0304368     0.0151372    0.00649128    0.00277732    0.00101456   0.000349224   0.000106909   2.70093e-05   5.80512e-06   9.02132e-07       0.00000       0.00000       0.00000       0.00000       0.00000       0.00000       0.00000       0.00000       0.00000       0.00000       0.00000       0.00000
  12  12 2376.3381    1.3390  0.8673 12.5199 -0.0009  0.0124   0.0174   0.0326    0.0746   0.0000   441.1782       1.01035       10.6880       4.22759      0.216566     -0.731524      -1.05622    -0.0231095      0.388481     -0.203324      0.227732     -0.472985  -0.000174737     0.0889516    0.00472778    -0.0237116    0.00727981   -0.00250347   -0.00154965   0.000292097   0.000124685  -3.10132e-05  -1.91927e-06  -8.84556e-07       0.00000       0.00000       0.00000       0.00000       0.00000       0.00000       0.00000       0.00000       0.00000       0.00000       0.00000       0.00000       1.67710       2.06804       2.12631       2.07172       1.81882       1.61318       1.24842      0.981462      0.698406      0.480511      0.320996      0.199548      0.113028     0.0634798     0.0318416     0.0159069    0.00704969    0.00301148    0.00109898   0.000394316   0.000119651   3.05296e-05   6.04626e-06   9.77662e-07       0.00000       0.00000       0.00000       0.00000       0.00000       0.00000       0.00000       0.00000       0.00000       0.00000       0.00000       0.00000
  12  13 2515.4644    1.7840  0.9397 12.8302 -0.0023  0.0127   0.0219   0.0330    0.0938   0.0000   436.9762       3.69830       11.5775      -1.03455     -0.862422      0.624134      -1.05545      0.331501      0.592252      -1.13460     0.0945910     -0.121565     -0.110588     -0.139063    -0.0351945   -0.00801881    0.00420548   0.000645514   0.000568599   0.000453472   0.000193553  -2.21596e-05   2.95522e-06  -1.24774e-06       0.00000       0.00000       0.00000       0.00000       0.00000       0.00000       0.00000       0.00000       0.00000       0.00000       0.00000       0.00000       1.68996       2.06323       2.10847       2.06421       1.86485       1.64463       1.27909      0.987216      0.709154      0.501231      0.331571      0.207799      0.120246     0.0658946     0.0335691     0.0164327    0.00725101    0.00306362    0.00115774   0.000405080   0.000123299   3.21540e-05   6.46505e-06   1.01316e-06       0.00000       0.00000       0.00000       0.00000       0.00000       0.00000       0.00000       0.00000       0.00000       0.00000       0.00000       0.00000
  12  14 2654.6418    2.2411  0.9183 13.4959 -0.0011  0.0126   0.0281   0.0326    0.0837   0.0000   438.4898       8.62648       11.9217     -0.902322       1.57672       1.56914       1.02151      -2.00037      0.132652     -0.994079      0.187321     0.0990225     0.0442982     -0.117347    -0.0151897     0.0324776    0.00553525  -0.000924277  -0.000208745   0.000677199   0.000113246   2.76542e-05  -5.96739e-06   6.97341e-07       0.00000       0.00000       0.00000       0.00000       0.00000       0.00000       0.00000       0.00000       0.00000       0.00000       0.00000       0.00000       1.73006       2.07809       2.13424       2.11454       1.89937       1.61248       1.29886       1.00007      0.745193      0.508242      0.324660      0.196488      0.120450     0.0669180     0.0347551     0.0163932    0.00728227    0.00303705    0.00116767   0.000391070   0.000120788   3.05389e-05   6.52854e-06   9.60792e-07       0.00000       0.00000       0.00000       0.00000       0.00000       0.00000       0.00000       0.00000       0.00000       0.00000       0.00000       0.00000
  12  15 2794.5546    2.8324  0.8510 13.9554  0.0002  0.0119   0.0361   0.0306    0.0775   0.0000   438.7180       8.22369       12.8687       4.05783     -0.975082       1.24356     -0.339465      -2.79342     -0.279521     -0.112908     -0.801021    -0.0533165    -0.0405408    -0.0225748   -0.00629939     0.0139637    0.00570099   -0.00355902   0.000888156  -4.87855e-05   7.06006e-05  -5.06217e-06  -1.77381e-05   1.23354e-06       0.00000       0.00000       0.00000       0.00000       0.00000       0.00000       0.00000       0.00000       0.00000       0.00000       0.00000       0.00000       1.59902       1.97248       1.94313       1.98491       1.77220       1.46642       1.23034      0.949816      0.715389      0.464428      0.307074      0.185742      0.110827     0.0617001     0.0324528     0.0159379    0.00694835    0.00286235    0.00105798   0.000362138   0.000112179   2.79279e-05   6.49760e-06   9.66750e-07       0.00000       0.00000       0.00000       0.00000       0.00000       0.00000       0.00000       0.00000       0.00000       0.00000       0.00000       0.00000
  12  16 2934.4303    3.5476  0.8329 14.1487 -0.0004  0.0113   0.0441   0.0286    0.0824   0.0000   440.0079       10.8350       10.2549       3.76833      0.385105      -4.63315      0.979536     -0.365320       1.33986     -0.353767      0.195496     -0.513829      0.111669     -0.116024    -0.0388265    -0.0206601   -0.00588961   0.000301829   0.000704252   0.000269731   5.91666e-05  -5.57470e-06   9.98948e-06   1.44833e-07       0.00000       0.00000       0.00000       0.00000       0.00000       0.00000       0.00000       0.00000       0.00000       0.00000       0.00000       0.00000       1.57892       1.91684       1.96761       1.94706       1.69975       1.49183       1.15666      0.898898      0.660359      0.447239      0.285525      0.183238      0.104863     0.0575932     0.0301200     0.0148616    0.00633204    0.00264097    0.00101332   0.000357465   0.000105017   2.68840e-05   5.44900e-06   8.77462e-07       0.00000       0.00000       0.00000       0.00000       0.00000       0.00000       0.00000       0.00000       0.00000       0.00000       0.00000       0.00000
  12  17 3073.9465    3.8933  0.9326 14.4782 -0.0007  0.0123   0.0466   0.0311    0.0845   0.0000   437.0626       14.2391       7.75862      0.192644       3.37784      -2.56363     -0.931368     -0.716943      0.615673      -1.50819    -0.0478438     0.0434718     0.0488340    -0.0695760     0.0181546    0.00100252   -0.00438297  -0.000606200  -0.000543014  -0.000208430   5.34175e-05  -5.63794e-05   2.78421e-06  -2.21789e-07       0.00000       0.00000       0.00000       0.00000       0.00000       0.00000       0.00000       0.00000       0.00000       0.00000       0.00000       0.00000       1.64878       1.98446       2.02562       2.01177       1.81670       1.54938       1.28920      0.953201      0.686058      0.500659      0.323649      0.199073      0.118640     0.0648659     0.0329069     0.0158198    0.00716981    0.00308489    0.00116813   0.000383515   0.000114396   3.06688e-05   6.54649e-06   9.63912e-07       0.00000       0.00000       0.00000       0.00000       0.00000       0.00000       0.00000       0.00000       0.00000       0.00000       0.00000       0.00000
  12  18 3213.3627    3.8228  1.2006 14.5355 -0.0008  0.0142   0.0427   0.0393    0.0837   0.0000   437.8130       18.0049       13.3384       2.95238      -3.17503      0.578744      0.227348      -3.69446      0.147335     -0.720052     -0.371827     -0.425418    -0.0914073     0.0107911    -0.0475999     0.0182997   -0.00896796    0.00516377   0.000192312  -3.54056e-05   0.000160698  -2.42064e-05  -6.51399e-06  -1.78796e-06       0.00000       0.00000       0.00000       0.00000       0.00000       0.00000       0.00000       0.00000       0.00000       0.00000       0.00000       0.00000       1.90458       2.36190       2.39706       2.35450       2.09196       1.81737       1.46063       1.16584      0.821410      0.568818      0.369107      0.228898      0.132920     0.0719271     0.0379761     0.0188067    0.00830400    0.00347749    0.00132318   0.000448524   0.000138373   3.66881e-05   7.44828e-06   1.16156e-06       0.00000       0.00000       0.00000       0.00000       0.00000       0.00000       0.00000       0.00000       0.00000       0.00000       0.00000       0.00000
  12  19 3352.8141    3.3721  1.7131 14.0830 -0.0015  0.0174   0.0314   0.0461    0.0616   0.0000   440.9026       22.3639       17.2930       4.80710      -1.05687      -1.91720      -3.31357      -2.76105     -0.479938     -0.410788     -0.364054     -0.333973      0.283441     -0.292306   -0.00909974    -0.0274354   -0.00579293   -0.00423982    0.00274064   0.000676139   6.13653e-05  -8.66005e-05   5.52749e-06   1.51215e-07       0.00000       0.00000       0.00000       0.00000       0.00000       0.00000       0.00000       0.00000       0.00000       0.00000       0.00000       0.00000       2.35898       2.90390       2.98276       2.89603       2.62142       2.21986       1.80425       1.42278       1.02397      0.700621      0.449943      0.277629      0.164252     0.0901108     0.0477702     0.0229507     0.0103700    0.00422247    0.00163567   0.000550731   0.000170302   4.51228e-05   9.34502e-06   1.37516e-06       0.00000       0.00000       0.00000       0.00000       0.00000       0.00000       0.00000       0.00000       0.00000       0.00000       0.00000       0.00000
  12  20 3492.5554    2.8422  2.4896 13.5050 -0.0002  0.0213   0.0222   0.0565    0.0485   0.0000   439.4167       13.7620       15.8612       3.17530       3.89179      -1.10438      -3.33560      -1.41625      -1.19764      -2.79813     -0.329768     -0.495831   -0.00233431     -0.116171    -0.0450848    -0.0526198    0.00105599   -0.00414931    0.00129758   0.000985855  -0.000213245   4.19801e-05   1.93500e-05  -3.34237e-06       0.00000       0.00000       0.00000       0.00000       0.00000       0.00000       0.00000       0.00000       0.00000       0.00000       0.00000       0.00000       2.86323       3.56593       3.71068       3.59019       3.20380       2.77518       2.18368       1.70479       1.21713      0.834807      0.558727      0.341293      0.197208      0.111622     0.0566846     0.0274619     0.0128156    0.00527999    0.00196426   0.000694253   0.000214992   5.52276e-05   1.13321e-05   1.71450e-06       0.00000       0.00000       0.00000       0.00000       0.00000       0.00000       0.00000       0.00000       0.00000       0.00000       0.00000       0.00000
  12  21 3632.5875    2.3668  3.7132 12.8775 -0.0007  0.0268   0.0153   0.0705    0.0414   0.0000   437.7648       26.0810       11.4859       3.23245      -2.94591     -0.361199       3.11296      -4.32095     -0.949221      -1.64751      0.421845     0.0141899     -0.139730    -0.0567112     0.0568183     0.0156243    0.00450742    -0.0121354  -1.33846e-05  -0.000188890   3.24598e-06  -9.74715e-05  -1.54712e-05   3.31602e-06       0.00000       0.00000       0.00000       0.00000       0.00000       0.00000       0.00000       0.00000       0.00000       0.00000       0.00000       0.00000       3.53097       4.33127       4.52468       4.39219       3.96133       3.38267       2.74004       2.16426       1.56105       1.06801      0.692868      0.429755      0.251365      0.139942     0.0732696     0.0359693     0.0161514    0.00670909    0.00253929   0.000881214   0.000269564   7.08624e-05   1.46909e-05   2.15285e-06       0.00000       0.00000       0.00000       0.00000       0.00000       0.00000       0.00000       0.00000       0.00000       0.00000       0.00000       0.00000
  12  22 3772.6784    1.9655  5.2796 12.5481 -0.0007  0.0342   0.0114   0.0906    0.0352   0.0000   442.7876       20.8238       7.07496     -0.610452      -3.31281     0.0473642      0.345250      -7.74419      0.660783      -2.54660      -1.26531      -1.00096    -0.0665670     -0.113728     -0.213771     -0.104790     0.0453233  -0.000273451   -0.00222140  -0.000781135  -3.43606e-05   9.23103e-05   1.78514e-05  -1.01956e-06       0.00000       0.00000       0.00000       0.00000       0.00000       0.00000       0.00000       0.00000       0.00000       0.00000       0.00000       0.00000       4.50312       5.49794       5.74947       5.67085       5.03873       4.33412       3.51362       2.74112       1.96547       1.36836      0.899578      0.554818      0.328313      0.179411     0.0953532     0.0455899     0.0213292    0.00865293    0.00336875    0.00112591   0.000347682   9.00700e-05   1.86412e-05   2.76930e-06       0.00000       0.00000       0.00000       0.00000       0.00000       0.00000       0.00000       0.00000       0.00000       0.00000       0.00000       0.00000
  12  23 3913.0749    1.6463  7.0956 12.2165 -0.0003  0.0416   0.0088   0.1160    0.0325   0.0000   452.5973       15.3445       3.76178       15.9106      -12.2748      -3.62760      -7.39711      -3.30539     -0.247581     -0.286154      0.243406     -0.126586     -0.217812     -0.577278     0.0605740    -0.0979400    -0.0184031    -0.0104612   -0.00105889   0.000707297  -0.000630546  -0.000142886  -3.47731e-06  -1.41189e-06       0.00000       0.00000       0.00000       0.00000       0.00000       0.00000       0.00000       0.00000       0.00000       0.00000       0.00000       0.00000       5.45044       6.76189       7.07909       6.86755       6.23501       5.31235       4.28254       3.29047       2.41542       1.66005       1.09356      0.679420      0.400901      0.223182      0.115778     0.0568585     0.0253476     0.0107198    0.00406037    0.00141353   0.000431723   0.000111773   2.35794e-05   3.37422e-06       0.00000       0.00000       0.00000       0.00000       0.00000       0.00000       0.00000       0.00000       0.00000       0.00000       0.00000       0.00000
  12  24 4053.5418    1.3695  8.9974 11.9529  0.0002  0.0503   0.0070   0.1446    0.0302   0.0000   440.2551       44.5898      -4.94483      -4.81061       7.96116       14.3670      -6.88770      -7.10297      -4.90037     -0.971332     0.0900807      -1.58259      0.293149     0.0664564     0.0256433     0.0613023    -0.0125815    0.00899920   0.000107645   0.000288010   0.000741378  -3.09960e-05   2.33466e-05   2.74309e-06       0.00000       0.00000       0.00000       0.00000       0.00000       0.00000       0.00000       0.00000       0.00000       0.00000       0.00000       0.00000       6.52452       8.20392       8.50716       8.30766       7.56037       6.39919       5.20912       4.02666       2.93083       2.02965       1.32330      0.831066      0.485295      0.270188      0.140995     0.0691032     0.0310970     0.0130144    0.00496393    0.00172826   0.000525112   0.000139654   2.92950e-05   4.18630e-06       0.00000       0.00000       0.00000       0.00000       0.00000       0.00000       0.00000       0.00000       0.00000       0.00000       0.00000       0.00000
  12  25 4194.4288    1.1230 10.9221 11.8800 -0.0007  0.0635   0.0060   0.1826    0.0263   0.0000   454.0550       26.8108       19.2910       14.4161      -3.71707      -14.6746      -3.41890       7.69710       2.52819      -5.31946      -1.90439      -1.14346      0.821669    -0.0775645     -0.267003    -0.0472778    -0.0474581    -0.0127592    0.00376148   0.000915602    0.00125536  -0.000151895   3.53522e-05  -4.61345e-06       0.00000       0.00000       0.00000       0.00000       0.00000       0.00000       0.00000       0.00000       0.00000       0.00000       0.00000       0.00000       8.14744       10.3883       10.7184       10.5190       9.48506       8.10770       6.60412       5.13398       3.71548       2.59497       1.69072       1.05958      0.621003      0.345444      0.181179     0.0881646     0.0404237     0.0168000    0.00647551    0.00222972   0.000680640   0.000180834   3.75596e-05   5.44337e-06       0.00000       0.00000       0.00000       0.00000       0.00000       0.00000       0.00000       0.00000       0.00000       0.00000       0.00000       0.00000
  12  26 4335.3999    0.9621 13.2250 11.7748 -0.0001  0.0797   0.0052   0.2261    0.0238   0.0000   451.0133       43.7558       4.71461      -3.84744      -3.61614      -19.6457       7.41070      -5.94403       5.61398      -4.97685     -0.837755      -1.15833     -0.859833     -0.561954     -0.230378      0.269530    -0.0320487    -0.0186084  -3.25028e-05   0.000126378   0.000450539  -0.000180610  -3.95170e-05  -3.79193e-06       0.00000       0.00000       0.00000       0.00000       0.00000       0.00000       0.00000       0.00000       0.00000       0.00000       0.00000       0.00000       9.98422       12.8030       13.1841       12.9827       11.7633       10.0888       8.27907       6.38212       4.68493       3.25808       2.17355       1.33728      0.804105      0.445674      0.234470      0.113993     0.0524788     0.0219832    0.00846137    0.00287471   0.000891255   0.000229517   4.82946e-05   6.92484e-06       0.00000       0.00000       0.00000       0.00000       0.00000       0.00000       0.00000       0.00000       0.00000       0.00000       0.00000       0.00000
  12  27 4476.5223    0.7786 15.7261 11.7449 -0.0007  0.1038   0.0044   0.2901    0.0199   0.0000   429.6890       31.9549       33.6564       37.5625      -4.15088      -15.4620       7.17819       1.67990       2.62565       4.42694       3.37451      0.979130      -1.96550     -0.449495      0.182684    -0.0400633     -0.177706    -0.0236652     0.0217707   -0.00206771   -0.00317829  -0.000302649   5.07311e-05   6.09355e-06       0.00000       0.00000       0.00000       0.00000       0.00000       0.00000       0.00000       0.00000       0.00000       0.00000       0.00000       0.00000       12.9467       16.4548       17.2408       16.8369       15.3674       13.2439       10.7273       8.32972       6.11401       4.30082       2.84371       1.79645       1.06024      0.601101      0.310538      0.154567     0.0692953     0.0296871     0.0111923    0.00392138    0.00118217   0.000307293   6.25488e-05   8.91181e-06       0.00000       0.00000       0.00000       0.00000       0.00000       0.00000       0.00000       0.00000       0.00000       0.00000       0.00000       0.00000
  13   8 1838.6610    0.3991  0.2985 11.6772 -0.0027  0.0078   0.0084   0.0181    0.0240   0.0000   436.7414      -1.38459       14.2340     -0.194759      -1.22357       1.42320    -0.0727178     -0.601798      0.167835      0.745652      0.117854      0.281365    -0.0712358    -0.0685346     0.0479697   0.000443898   -0.00531566   -0.00192879    0.00185502  -0.000136976   0.000133612  -1.39041e-05   2.32420e-06   6.29700e-06   3.29979e-07   2.00742e-08       0.00000       0.00000       0.00000       0.00000       0.00000       0.00000       0.00000       0.00000       0.00000       0.00000       1.00185       1.20776       1.32882       1.26574       1.13028      0.960965      0.814604      0.650201      0.470688      0.336553      0.228849      0.142982     0.0849431     0.0507472     0.0294847     0.0143254    0.00711030    0.00362582    0.00150974   0.000588794   0.000213084   6.81331e-05   2.01423e-05   4.98377e-06   9.69982e-07   1.30418e-07       0.00000       0.00000       0.00000       0.00000       0.00000       0.00000       0.00000       0.00000       0.00000       0.00000
  13   9 1983.8280    0.5827  0.4502 11.6896  0.0000  0.0090   0.0098   0.0228    0.0324   0.0000   437.8317      -1.38831       13.5744       2.39578      -1.99595      0.455512     0.0564821      0.235831    0.00225613   -0.00100900    -0.0659980      0.100964    0.00326786    -0.0303237     0.0159458    -0.0255368    -0.0163765    0.00163270   -0.00208374    0.00112392   7.13853e-05   8.15203e-05   7.54226e-06  -3.71576e-07   7.19675e-08   1.27928e-07       0.00000       0.00000       0.00000       0.00000       0.00000       0.00000       0.00000       0.00000       0.00000       0.00000       1.03339       1.35870       1.37924       1.33053       1.20485       1.06933      0.890923      0.718605      0.524890      0.376122      0.257589      0.162993     0.0962550     0.0596983     0.0313214     0.0168234    0.00796544    0.00391867    0.00166667   0.000687659   0.000232630   8.30508e-05   2.38045e-05   6.10681e-06   1.21166e-06   1.80872e-07       0.00000       0.00000       0.00000       0.00000       0.00000       0.00000       0.00000       0.00000       0.00000       0.00000
  13  10 2128.4957    0.7906  0.5967 11.8259 -0.0025  0.0100   0.0117   0.0258    0.0436   0.0000   437.6638      -1.83596       14.0178       1.44319      -1.48454     -0.160679      0.860214    0.00194573      0.127936    -0.0808586     -0.162551      0.367022      0.146255    -0.0357857     0.0127504    -0.0278465    -0.0245098   -0.00197846   -0.00283044    0.00116562  -0.000329411   6.34584e-05   1.58406e-06   4.52709e-06  -1.42271e-06  -2.17889e-08       0.00000       0.00000       0.00000       0.00000       0.00000       0.00000       0.00000       0.00000       0.00000       0.00000       1.15397       1.45710       1.48159       1.47422       1.37205       1.17952      0.969892      0.801454      0.568723      0.420823      0.283952      0.187260      0.116701     0.0652239     0.0374424     0.0194211    0.00965051    0.00461736    0.00188858   0.000760553   0.000278261   8.74473e-05   2.72781e-05   7.04616e-06   1.35447e-06   1.99739e-07       0.00000       0.00000       0.00000       0.00000       0.00000       0.00000       0.00000       0.00000       0.00000       0.00000
  13  11 2271.1480    1.0741  0.7916 12.1283 -0.0017  0.0113   0.0137   0.0293    0.0562   0.0000   437.7886       2.67804       14.9148      0.382870      0.225322       3.12435      -1.59746     -0.808267     -0.465139      0.318612     -0.132079     0.0293954     -0.298160    -0.0910597    -0.0350716     0.0302637   -0.00900243   -0.00870702   9.21015e-05  -0.000464944   0.000253846  -4.20505e-05   9.02851e-06   7.33017e-06  -2.78691e-06   1.04794e-07       0.00000       0.00000       0.00000       0.00000       0.00000       0.00000       0.00000       0.00000       0.00000       0.00000       1.41506       1.71722       1.77944       1.79092       1.63557       1.39995       1.13977      0.886552      0.695276      0.486885      0.319582      0.206878      0.131636     0.0760862     0.0430388     0.0229965     0.0111881    0.00498720    0.00207573   0.000840372   0.000308841   9.93048e-05   2.85025e-05   6.96784e-06   1.46404e-06   2.06546e-07       0.00000       0.00000       0.00000       0.00000       0.00000       0.00000       0.00000       0.00000       0.00000       0.00000
  13  12 2411.8532    1.4193  0.8780 12.6979 -0.0031  0.0118   0.0174   0.0312    0.0629   0.0000   436.6280       3.74198       15.8614     -0.487637      -1.42904       3.26534      0.712062      -1.80308     0.0814948     -0.370997      0.406121      0.178722     -0.167012     0.0265278    0.00968116    -0.0191473    0.00779864   -0.00500886  -0.000747996   0.000919886  -0.000272327  -0.000153917  -3.23264e-05   2.39562e-05  -7.06937e-07   5.68165e-08       0.00000       0.00000       0.00000       0.00000       0.00000       0.00000       0.00000       0.00000       0.00000       0.00000       1.47175       1.77496       1.84193       1.85051       1.66717       1.44847       1.21925      0.965762      0.739634      0.503342      0.356270      0.225640      0.139976     0.0813283     0.0441997     0.0239640     0.0119454    0.00539270    0.00234532   0.000915975   0.000323679   0.000108651   3.17329e-05   7.42797e-06   1.57294e-06   2.21976e-07       0.00000       0.00000       0.00000       0.00000       0.00000       0.00000       0.00000       0.00000       0.00000       0.00000
  13  13 2551.7349    1.8985  0.9347 13.0920 -0.0006  0.0123   0.0228   0.0319    0.0803   0.0000   436.8498       5.20496       13.7966       2.73696      -3.45835     -0.419289      0.348414     -0.541186      0.552290     -0.354563     -0.238846     -0.223735     0.0258847     -0.252832     0.0733562   -0.00498091    -0.0254361   -0.00449776  -0.000586831  -0.000474303  -0.000131133   7.86373e-05  -4.66578e-05  -9.39016e-06  -1.05201e-06   1.00254e-07       0.00000       0.00000       0.00000       0.00000       0.00000       0.00000       0.00000       0.00000       0.00000       0.00000       1.58042       1.90755       1.93448       1.94806       1.82291       1.57579       1.30077      0.966311      0.746202      0.535874      0.367871      0.243661      0.150721     0.0881904     0.0484007     0.0247357     0.0121410    0.00538342    0.00233995   0.000914732   0.000340367   0.000109719   3.10070e-05   7.74175e-06   1.63476e-06   2.26116e-07       0.00000       0.00000       0.00000       0.00000       0.00000       0.00000       0.00000       0.00000       0.00000       0.00000
  13  14 2691.7187    2.4497  0.9154 13.3302 -0.0016  0.0117   0.0293   0.0311    0.1013   0.0000   438.5499       7.81595       11.7472       1.42583      -1.85634     -0.774605       2.22166     -0.446829      0.527697      -1.13346     -0.225612     0.0217370     -0.134907    -0.0774654    -0.0941018   -0.00784500    -0.0129412   -0.00545730  -0.000225106    0.00183304  -0.000515081   0.000108085   5.67607e-06  -4.04567e-06  -3.58334e-07   2.54913e-08       0.00000       0.00000       0.00000       0.00000       0.00000       0.00000       0.00000       0.00000       0.00000       0.00000       1.47777       1.80444       1.83333       1.87012       1.69746       1.45672       1.20882      0.955495      0.733837      0.517865      0.341401      0.226661      0.137360     0.0817751     0.0451891     0.0240987     0.0119590    0.00528537    0.00227841   0.000885091   0.000322405   0.000107147   2.97053e-05   7.60245e-06   1.56337e-06   2.27697e-07       0.00000       0.00000       0.00000       0.00000       0.00000       0.00000       0.00000       0.00000       0.00000       0.00000
  13  15 2832.2474    3.1220  0.8779 13.7678 -0.0029  0.0114   0.0381   0.0292    0.1057   0.0000   438.1467       7.43245       13.3225       3.35807      -1.72306     -0.106180       3.04944     -0.846853      0.429766     -0.663361      0.215396     -0.258512    -0.0717233     -0.223063    -0.0227260    -0.0144970   -0.00346618    0.00105980    0.00333857   5.57439e-05   0.000184758  -8.55940e-05   4.69568e-05  -4.36245e-06   2.42030e-07   1.40347e-07       0.00000       0.00000       0.00000       0.00000       0.00000       0.00000       0.00000       0.00000       0.00000       0.00000       1.42700       1.77037       1.83856       1.81944       1.63714       1.44901       1.17437      0.923118      0.695552      0.496899      0.341973      0.206972      0.134445     0.0785503     0.0436209     0.0227548     0.0109260    0.00503126    0.00218155   0.000890906   0.000315925   0.000101990   3.15705e-05   7.34410e-06   1.48830e-06   2.19633e-07       0.00000       0.00000       0.00000       0.00000       0.00000       0.00000       0.00000       0.00000       0.00000       0.00000
  13  16 2972.7004    3.6704  0.8418 14.3870 -0.0021  0.0111   0.0446   0.0281    0.0813   0.0000   438.6605       11.0308       12.8441       1.20059      -2.36891       1.33579       1.71798      -1.85278      0.733122      -1.03626     -0.181324     -0.186011     0.0855023    -0.0406217     0.0223913    -0.0132592    -0.0207830    0.00116331  -0.000646333   0.000252946   0.000437169   0.000205451  -2.46679e-05   1.88204e-05   2.34121e-06   9.33051e-08       0.00000       0.00000       0.00000       0.00000       0.00000       0.00000       0.00000       0.00000       0.00000       0.00000       1.40160       1.72102       1.76963       1.73591       1.60077       1.41318       1.15914      0.899483      0.681033      0.486000      0.330907      0.215459      0.131432     0.0779640     0.0416430     0.0221523     0.0108440    0.00479524    0.00212817   0.000840173   0.000302364   0.000102704   2.91093e-05   7.30000e-06   1.47607e-06   2.09820e-07       0.00000       0.00000       0.00000       0.00000       0.00000       0.00000       0.00000       0.00000       0.00000       0.00000
  13  17 3112.5697    3.9053  0.9572 14.5948 -0.0001  0.0121   0.0453   0.0315    0.0796   0.0000   437.4613       12.8402       11.4491       5.56350       4.58525      -1.32019      -2.78859      -1.99577      0.460014      -1.26591     -0.184767     -0.399649    -0.0927672     0.0617375     0.0764541    -0.0546904   -0.00176683    0.00457110   -0.00289050  -7.55642e-05   0.000475392   6.63314e-05  -4.23026e-06  -6.03321e-06   1.49315e-06   3.58903e-07       0.00000       0.00000       0.00000       0.00000       0.00000       0.00000       0.00000       0.00000       0.00000       0.00000       1.53203       1.94758       1.95956       1.97227       1.79113       1.54895       1.25086      0.988367      0.744845      0.527062      0.355801      0.227457      0.141182     0.0826385     0.0463843     0.0240136     0.0116803    0.00536486    0.00226112   0.000891819   0.000326856   0.000107360   3.19052e-05   7.90353e-06   1.62793e-06   2.43189e-07       0.00000       0.00000       0.00000       0.00000       0.00000       0.00000       0.00000       0.00000       0.00000       0.00000
  13  18 3252.4669    3.6475  1.3247 14.3921 -0.0001  0.0149   0.0373   0.0392    0.0748   0.0000   435.9309       14.9234       9.29359       3.79482    -0.0895794      -1.03853      -1.71688      -1.36839       1.31146      -2.05672     -0.975129     -0.186244      0.154757     -0.135039    -0.0243943    -0.0517856     0.0184202   -0.00832662  -2.09910e-06  -0.000710946  -0.000519833   0.000169155   0.000122658  -8.37404e-06  -3.19885e-08   2.16909e-07       0.00000       0.00000       0.00000       0.00000       0.00000       0.00000       0.00000       0.00000       0.00000       0.00000       1.81601       2.24059       2.35231       2.31082       2.13514       1.86969       1.52843       1.20060      0.880709      0.639318      0.444476      0.290824      0.180424      0.103304     0.0573135     0.0294671     0.0149549    0.00669395    0.00299776    0.00115170   0.000429712   0.000138709   4.15947e-05   1.03085e-05   2.04362e-06   2.90134e-07       0.00000       0.00000       0.00000       0.00000       0.00000       0.00000       0.00000       0.00000       0.00000       0.00000
  13  19 3392.4863    3.2101  1.8583 14.0199  0.0000  0.0177   0.0280   0.0464    0.0531   0.0000   440.7660       15.5087       6.19119       1.51723    -0.0633720      0.207001      -5.00408      -3.76607     0.0908861      -1.43708     -0.458705     -0.614754      0.314870     -0.175946    -0.0558798    -0.0270014   -0.00213340    -0.0138332   -0.00556809    0.00191631   0.000875675  -0.000103985  -2.15040e-05   2.50672e-05  -1.18780e-06   2.60229e-08       0.00000       0.00000       0.00000       0.00000       0.00000       0.00000       0.00000       0.00000       0.00000       0.00000       2.17502       2.70397       2.83347       2.76445       2.58485       2.22023       1.83188       1.43111       1.05628      0.772922      0.523422      0.342617      0.213525      0.123479     0.0686832     0.0360179     0.0173693    0.00824899    0.00342490    0.00141034   0.000510230   0.000165695   4.88683e-05   1.24673e-05   2.46716e-06   3.40869e-07       0.00000       0.00000       0.00000       0.00000       0.00000       0.00000       0.00000       0.00000       0.00000       0.00000
  13  20 3532.7114    2.6821  2.8297 13.3646 -0.0000  0.0223   0.0191   0.0581    0.0425   0.0000   433.2490       21.3549       18.0100       7.95325      -3.78381      -5.81221       1.11914      -3.40369      0.934677      -2.03279     -0.383494     -0.431640      0.264317     0.0973446    -0.0541000    -0.0675605    -0.0414970    0.00643242   -0.00157653  -0.000410693   0.000272474  -0.000182262   9.05651e-05  -2.40246e-06  -4.92468e-06   8.86605e-07       0.00000       0.00000       0.00000       0.00000       0.00000       0.00000       0.00000       0.00000       0.00000       0.00000       2.82598       3.44522       3.56786       3.57173       3.24624       2.81833       2.32097       1.86421       1.38635      0.997306      0.664041      0.437796      0.267836      0.156640     0.0866744     0.0462406     0.0226906     0.0104554    0.00440454    0.00175611   0.000632842   0.000207884   5.94043e-05   1.52012e-05   2.98553e-06   4.30881e-07       0.00000       0.00000       0.00000       0.00000       0.00000       0.00000       0.00000       0.00000       0.00000       0.00000
  13  21 3673.2368    2.2234  4.1564 12.8184  0.0003  0.0280   0.0134   0.0747    0.0351   0.0000   438.6592       19.8228       22.6614       5.13853     0.0792699       1.80115      -3.59789      -5.00432       1.38424      -1.64642      -1.25979     -0.928490     -0.109888     -0.302224     0.0107483     0.0392626     0.0129640   -0.00803279    -0.0116132    0.00124040   0.000660263  -0.000208030  -9.84666e-05   3.08175e-05   7.94331e-06   1.80100e-07       0.00000       0.00000       0.00000       0.00000       0.00000       0.00000       0.00000       0.00000       0.00000       0.00000       3.36167       4.32320       4.38447       4.37865       4.00913       3.49725       2.87840       2.28059       1.71884       1.22489      0.836297      0.535700      0.330485      0.195082      0.109992     0.0557836     0.0282290     0.0126195    0.00567178    0.00215489   0.000812889   0.000265440   7.89182e-05   1.96992e-05   4.06254e-06   5.85109e-07       0.00000       0.00000       0.00000       0.00000       0.00000       0.00000       0.00000       0.00000       0.00000       0.00000
  13  22 3813.8093    1.8286  5.9132 12.4818 -0.0004  0.0356   0.0099   0.0973    0.0308   0.0000   435.7769       36.9798       8.28984       9.57039      -2.60750      -6.52122       1.66529      0.562623      -2.83560       3.19621       1.53231     -0.225817      0.421174     0.0537389      0.173671    -0.0799623    -0.0356077     0.0181794    -0.0189835   -0.00599969  -0.000467239   0.000104209  -0.000136478   2.38647e-05   2.24111e-07  -1.12418e-06       0.00000       0.00000       0.00000       0.00000       0.00000       0.00000       0.00000       0.00000       0.00000       0.00000       4.28890       5.39082       5.52912       5.51459       5.07367       4.49296       3.65305       2.92263       2.19832       1.58591       1.07063      0.701556      0.430511      0.255247      0.142042     0.0735177     0.0369990     0.0164101    0.00734587    0.00282524    0.00105933   0.000349627   0.000101827   2.57585e-05   5.09885e-06   7.33672e-07       0.00000       0.00000       0.00000       0.00000       0.00000       0.00000       0.00000       0.00000       0.00000       0.00000
  13  23 3954.6220    1.5295  7.3935 12.2660 -0.0003  0.0428   0.0080   0.1197    0.0283   0.0000   430.1314       28.4744       25.1284       5.78755      0.592980       5.32976      -7.42280      -3.56043     -0.395089     -0.601294      0.357159     -0.161941     -0.992285     0.0543700     -0.141791     0.0745647    -0.0348256    -0.0534646    0.00685912    0.00480590    0.00224400   5.37411e-05   0.000147396  -4.41205e-06  -4.23227e-06  -3.06271e-07       0.00000       0.00000       0.00000       0.00000       0.00000       0.00000       0.00000       0.00000       0.00000       0.00000       5.09189       6.55246       6.72363       6.75051       6.19104       5.36024       4.42100       3.51119       2.62558       1.87280       1.29155      0.834331      0.526236      0.300207      0.170622     0.0886760     0.0445545     0.0204142    0.00881541    0.00347667    0.00129565   0.000416702   0.000126439   3.14616e-05   6.42093e-06   9.03325e-07       0.00000       0.00000       0.00000       0.00000       0.00000       0.00000       0.00000       0.00000       0.00000       0.00000
  13  24 4095.5721    1.3015  9.5474 11.9266 -0.0000  0.0518   0.0064   0.1473    0.0277   0.0000   435.8895       47.9135       18.7869       15.1412      -1.72020       4.85200      -2.21443      -3.23912       4.03845       1.27692     -0.833196      -2.07319      0.934989     -0.133093      0.102834     -0.148743    -0.0344730     0.0196762     0.0188097   -0.00261168   0.000583562   0.000703046   1.84240e-05   4.03933e-05  -3.92653e-06  -1.22631e-07       0.00000       0.00000       0.00000       0.00000       0.00000       0.00000       0.00000       0.00000       0.00000       0.00000       6.16986       7.77469       8.09711       8.01452       7.41744       6.47901       5.40008       4.23720       3.17807       2.30183       1.58265       1.03056      0.639540      0.376525      0.209861      0.109213     0.0545889     0.0250054     0.0110214    0.00434581    0.00159404   0.000521420   0.000153376   3.85124e-05   7.73148e-06   1.06335e-06       0.00000       0.00000       0.00000       0.00000       0.00000       0.00000       0.00000       0.00000       0.00000       0.00000
  13  25 4236.6620    1.0868 11.5510 11.8715 -0.0005  0.0648   0.0056   0.1839    0.0242   0.0000   446.3122       24.3984      -2.77411       9.01263      -7.41542      -16.3666       10.8327      -8.28906      -11.5975      -2.06716      0.200775     -0.111879     -0.551278     -0.397993      0.207059    -0.0830188   0.000137576    -0.0250799   -0.00847146   -0.00703495  -0.000454344  -7.92918e-05   0.000204305  -5.54086e-05   3.68683e-07  -1.21847e-07       0.00000       0.00000       0.00000       0.00000       0.00000       0.00000       0.00000       0.00000       0.00000       0.00000       7.68755       9.77198       10.1550       10.0887       9.23000       8.12688       6.72634       5.39008       4.06706       2.90206       1.98679       1.30883      0.800114      0.473977      0.263932      0.139638     0.0689510     0.0325470     0.0138164    0.00554261    0.00202035   0.000676846   0.000195452   4.88884e-05   9.68591e-06   1.35433e-06       0.00000       0.00000       0.00000       0.00000       0.00000       0.00000       0.00000       0.00000       0.00000       0.00000
  13  26 4377.8777    0.9024 14.8879 11.7800 -0.0005  0.0878   0.0045   0.2478    0.0205   0.0000   432.4173       49.8330       23.6826       14.7754       11.3846      -8.67676      0.131177      -1.81545       1.46352       2.13804       2.75062      0.456869     -0.889018       1.08459     -0.271301    -0.0907297     0.0598762     0.0117730    -0.0175214    0.00476792    0.00533417  -0.000424453  -7.65191e-05  -1.52270e-05  -1.57968e-05  -7.56123e-07       0.00000       0.00000       0.00000       0.00000       0.00000       0.00000       0.00000       0.00000       0.00000       0.00000       10.2058       13.1738       13.9175       13.5315       12.5809       10.9013       9.22671       7.19298       5.48251       3.95218       2.72552       1.76105       1.09990      0.655591      0.368112      0.192384     0.0960519     0.0445743     0.0197005    0.00782719    0.00287541   0.000944667   0.000275359   6.79866e-05   1.37068e-05   1.82033e-06       0.00000       0.00000       0.00000       0.00000       0.00000       0.00000       0.00000       0.00000       0.00000       0.00000
  13  27 4519.7992    0.7521 16.9883 11.7124 -0.0018  0.1084   0.0038   0.2976    0.0177   0.0000   441.7710       54.4981       31.1692       27.5884       18.1510      -5.60246       20.0865      -13.0531      -8.02616       1.25314       3.71572       2.31381       4.08199     -0.251733      -1.04204     -0.477521     0.0556991    0.00664503    -0.0484552   -0.00485474  -0.000975287   0.000175053  -8.40585e-05  -2.61262e-05   1.83694e-05   1.56595e-06       0.00000       0.00000       0.00000       0.00000       0.00000       0.00000       0.00000       0.00000       0.00000       0.00000       12.6335       16.2204       17.0354       16.7263       15.4360       13.7107       11.2072       8.98741       6.77153       4.95125       3.38063       2.23151       1.40045      0.828913      0.468073      0.248212      0.122687     0.0577787     0.0247158     0.0100233    0.00365885    0.00119855   0.000346166   8.52529e-05   1.63662e-05   2.28015e-06       0.00000       0.00000       0.00000       0.00000       0.00000       0.00000       0.00000       0.00000       0.00000       0.00000
  13  28 4661.0835    0.6027 19.4922 11.6387  0.0006  0.1425   0.0033   0.3709    0.0155   0.0000   409.6536       42.9878       35.6489       47.0406      -14.1884      -31.8834       11.8726      -8.38484       6.26912      -8.32720      -3.75849       1.81851       3.20421     -0.234426      0.616961      0.300995     -0.335027     -0.104279     0.0277854    -0.0193080   -0.00393117  -0.000186956   0.000669385   7.75696e-06   1.07120e-05   2.65641e-06       0.00000       0.00000       0.00000       0.00000       0.00000       0.00000       0.00000       0.00000       0.00000       0.00000       16.3051       20.9246       21.8936       21.7757       20.2380       17.7299       14.7975       11.6819       8.93011       6.47273       4.51094       2.98289       1.87544       1.11358      0.635482      0.333292      0.166968     0.0785064     0.0339014     0.0134870    0.00495232    0.00160931   0.000463690   0.000112534   2.22220e-05   3.01832e-06       0.00000       0.00000       0.00000       0.00000       0.00000       0.00000       0.00000       0.00000       0.00000       0.00000
  14   7 1723.5156    0.2934  0.2175 11.6509 -0.0036  0.0105   0.0074   0.0157    0.0193   0.0000   438.1712     -0.677062       11.5550     -0.191594      -1.35818      0.286542     -0.712986      0.582532     -0.211590    -0.0996334     0.0270015     0.0442305     0.0168237    -0.0161464   -0.00730278     0.0127371   -0.00187917    0.00790463    0.00172244  -0.000539657   0.000390955   7.74438e-05   9.52574e-05   6.71913e-06  -6.66304e-06  -1.85479e-07  -7.90724e-09   3.49869e-08       0.00000       0.00000       0.00000       0.00000       0.00000       0.00000       0.00000       0.00000      0.909570       1.50339       1.22892       1.52150       1.11582       1.36643      0.845875      0.860454      0.592244      0.415636      0.340994      0.216468      0.147873     0.0861549     0.0551538     0.0222065     0.0175621    0.00607284    0.00391717    0.00132766   0.000773921   0.000172543   0.000103372   2.84181e-05   9.63210e-06   1.93080e-06   3.59123e-07   7.78616e-08       0.00000       0.00000       0.00000       0.00000       0.00000       0.00000       0.00000       0.00000
  14   8 1870.8317    0.4444  0.3294 11.6872 -0.0028  0.0081   0.0087   0.0177    0.0251   0.0000   439.5154       1.12401       12.0423      -2.20562      -2.01061       2.68494      -1.63342     -0.951231      0.122345      0.414292      0.137568    -0.0327416      0.101248     -0.117552   -0.00355003     0.0216534   -0.00396654    0.00137399    0.00510005  -0.000321339  -0.000474912   0.000268117   4.89877e-06   2.53795e-06  -3.37636e-06   1.52769e-06   9.16614e-07  -2.24825e-08       0.00000       0.00000       0.00000       0.00000       0.00000       0.00000       0.00000       0.00000      0.885121       1.11683       1.16054       1.18406       1.07100      0.954894      0.829992      0.641621      0.490005      0.356009      0.267203      0.169056      0.110846     0.0693966     0.0404975     0.0224031     0.0115973    0.00576105    0.00272415    0.00124840   0.000516565   0.000195400   6.52774e-05   2.08515e-05   5.98947e-06   1.36130e-06   2.88196e-07   3.97439e-08       0.00000       0.00000       0.00000       0.00000       0.00000       0.00000       0.00000       0.00000
  14   9 2017.0158    0.6148  0.4796 11.8316 -0.0018  0.0087   0.0097   0.0219    0.0331   0.0000   438.8907      -3.23041       14.5260     -0.964239      -1.39852      0.528929      -1.10114       1.54989    -0.0448718     0.0789367     -0.278569     -0.104543      0.249402      0.101204     0.0251026    -0.0175745    -0.0407463   -0.00497432  -0.000406945   0.000913263   0.000310242   0.000522997   6.61837e-05  -1.21076e-05  -1.36420e-06   3.98915e-06  -4.06937e-08   2.68413e-08       0.00000       0.00000       0.00000       0.00000       0.00000       0.00000       0.00000       0.00000      0.952059       1.19041       1.26481       1.24007       1.16071       1.00304      0.884665      0.699030      0.535389      0.391588      0.281220      0.191406      0.118704     0.0745867     0.0438890     0.0243351     0.0125649    0.00624327    0.00310624    0.00134810   0.000563053   0.000209073   7.28591e-05   2.31381e-05   6.31309e-06   1.56312e-06   3.10859e-07   4.05923e-08       0.00000       0.00000       0.00000       0.00000       0.00000       0.00000       0.00000       0.00000
  14  10 2162.5371    0.8340  0.6468 11.9664 -0.0021  0.0104   0.0112   0.0251    0.0430   0.0000   436.7109     -0.835152       14.0655      0.381878      -3.62840      -1.33045       3.11392     -0.185233      0.790311     -0.480336      0.414122     0.0908006      0.119868     -0.131687    -0.0155468     0.0334246    -0.0131214    0.00737147   0.000933042   -0.00208241  -2.09138e-07   9.70917e-05   0.000170558  -3.92726e-05   2.55215e-06   1.05463e-06   4.48607e-07  -3.58071e-08       0.00000       0.00000       0.00000       0.00000       0.00000       0.00000       0.00000       0.00000       1.15433       1.44066       1.45962       1.49115       1.34078       1.21928       1.05681      0.836600      0.673299      0.505593      0.343485      0.221709      0.143355     0.0909686     0.0512995     0.0301291     0.0155728    0.00774179    0.00348661    0.00155445   0.000657218   0.000259963   8.57012e-05   2.77409e-05   7.37882e-06   1.79730e-06   3.61989e-07   5.11182e-08       0.00000       0.00000       0.00000       0.00000       0.00000       0.00000       0.00000       0.00000
  14  11 2305.7148    1.1714  0.8398 12.0579 -0.0025  0.0112   0.0137   0.0281    0.0636   0.0000   438.2342     -0.412655       12.8455       3.76945     -0.208986      -3.13723     -0.564341      0.310142      0.716024     -0.698790      0.769591      0.344929    0.00737243     -0.104858    -0.0838778     0.0690966    0.00645511   9.53586e-05   -0.00208473  -6.48669e-05   0.000271530   3.15533e-05  -1.84579e-05  -3.18015e-05  -6.99911e-06  -2.51201e-06   3.59774e-07  -3.13387e-09       0.00000       0.00000       0.00000       0.00000       0.00000       0.00000       0.00000       0.00000       1.24526       1.61111       1.60818       1.67507       1.53852       1.34883       1.13539      0.899069      0.703432      0.515749      0.362243      0.242817      0.156937     0.0954074     0.0575336     0.0315169     0.0167273    0.00825109    0.00389843    0.00169724   0.000695173   0.000262254   9.37766e-05   2.87455e-05   8.18109e-06   1.97855e-06   4.04296e-07   5.72484e-08       0.00000       0.00000       0.00000       0.00000       0.00000       0.00000       0.00000       0.00000
  14  12 2446.7490    1.5386  0.9393 12.6430 -0.0012  0.0118   0.0174   0.0308    0.0674   0.0000   440.9078       1.61486       14.5509       1.50900    -0.0384496      -2.70720     -0.147361      -1.19670       1.60469     -0.482089    -0.0946146      0.196753     0.0572031   -0.00312732     0.0449539    -0.0397917    0.00675678    0.00252131   0.000647793   -0.00355883   0.000643510   0.000302453   0.000173182  -7.69783e-07   1.66587e-05   1.66026e-07   1.46066e-07   4.37256e-08       0.00000       0.00000       0.00000       0.00000       0.00000       0.00000       0.00000       0.00000       1.35971       1.65295       1.74700       1.76719       1.58968       1.43170       1.19982      0.964953      0.747983      0.548536      0.389517      0.256619      0.160881      0.102445     0.0599255     0.0338372     0.0173683    0.00864076    0.00416052    0.00182345   0.000759647   0.000285163   9.77240e-05   3.14717e-05   8.45713e-06   1.98998e-06   3.89356e-07   5.51179e-08       0.00000       0.00000       0.00000       0.00000       0.00000       0.00000       0.00000       0.00000
  14  13 2587.3550    2.0323  0.9312 13.1460 -0.0012  0.0118   0.0228   0.0293    0.0750   0.0000   439.0161       3.01028       9.60390       1.90964       1.13833      0.204075     -0.526621      0.355495      0.826277    -0.0435030     -0.305093   -0.00342198      0.285105     -0.221736    0.00508390    -0.0493219    -0.0326869     0.0147008  -0.000967017   0.000340950  -0.000130159  -0.000396504  -8.78734e-05   1.09441e-05   3.51857e-06  -3.02890e-06  -3.27447e-08  -1.39425e-08       0.00000       0.00000       0.00000       0.00000       0.00000       0.00000       0.00000       0.00000       1.34563       1.70917       1.72825       1.79387       1.61093       1.45108       1.22391      0.953840      0.744793      0.552979      0.384335      0.258115      0.170100      0.103837     0.0597325     0.0336343     0.0178435    0.00890321    0.00402689    0.00181334   0.000745463   0.000292164   9.94763e-05   3.07655e-05   8.44351e-06   2.03580e-06   4.14488e-07   5.99058e-08       0.00000       0.00000       0.00000       0.00000       0.00000       0.00000       0.00000       0.00000
  14  14 2728.2462    2.5265  0.9004 13.6951 -0.0025  0.0115   0.0294   0.0296    0.0797   0.0000   436.8903       7.63335       9.56808       1.64256      0.153706      0.210128       2.30781      -1.96622    -0.0765370      -1.05765      0.877367     -0.402167     -0.183565     0.0982036    -0.0891878    -0.0246625    0.00697264    0.00718733    0.00532382   -0.00128951  -0.000743671  -0.000107228   4.64488e-05  -9.90853e-06  -1.33504e-05  -1.57554e-06   3.36904e-07  -1.07838e-08       0.00000       0.00000       0.00000       0.00000       0.00000       0.00000       0.00000       0.00000       1.39802       1.71985       1.75117       1.71940       1.56308       1.45692       1.23930      0.990482      0.768227      0.570473      0.401525      0.262463      0.167976      0.102585     0.0596706     0.0326458     0.0168031    0.00828636    0.00380723    0.00172543   0.000710579   0.000275329   9.48988e-05   2.97282e-05   8.21875e-06   1.91219e-06   3.75247e-07   5.33856e-08       0.00000       0.00000       0.00000       0.00000       0.00000       0.00000       0.00000       0.00000
  14  15 2869.3119    3.2237  0.9207 13.9227 -0.0022  0.0112   0.0372   0.0304    0.1017   0.0000   435.4455       8.94395       10.4805       1.96640     -0.481969       1.30993       1.08422    -0.0356884     -0.254653      0.213892      0.421080     -0.213238      0.135765      0.148706     0.0619308    -0.0562556   0.000532047   -0.00441018    0.00493939   -0.00128945  -0.000838781   0.000126913   9.79271e-05  -1.07009e-05  -3.03925e-06   1.59762e-06  -1.81267e-07   6.41008e-08       0.00000       0.00000       0.00000       0.00000       0.00000       0.00000       0.00000       0.00000       1.33162       1.61023       1.75395       1.70970       1.56137       1.39443       1.16059      0.952607      0.721615      0.529000      0.373494      0.249414      0.158130     0.0973653     0.0572718     0.0314096     0.0166765    0.00834644    0.00392397    0.00176399   0.000715364   0.000270314   9.52193e-05   2.99325e-05   8.34218e-06   1.95544e-06   3.58893e-07   4.95381e-08       0.00000       0.00000       0.00000       0.00000       0.00000       0.00000       0.00000       0.00000
  14  16 3010.2483    3.7775  0.9142 14.3278 -0.0012  0.0115   0.0433   0.0288    0.0989   0.0000   439.3266       8.64653       12.2848       4.03734      -1.59225      -6.88922      -1.96953      -1.41787     -0.329320      -1.76021     -0.241491     -0.502084     -0.272159     -0.132418     0.0433119    -0.0159814    -0.0285481   -0.00454834   6.46889e-05  -0.000652774   0.000261631   0.000101106   7.92646e-05   7.52872e-06   8.05145e-06  -2.75026e-06  -3.24107e-07   1.03003e-08       0.00000       0.00000       0.00000       0.00000       0.00000       0.00000       0.00000       0.00000       1.34796       1.65210       1.71556       1.72951       1.59445       1.44332       1.18419      0.949020      0.740584      0.542144      0.385752      0.255270      0.164790      0.102618     0.0597624     0.0328503     0.0176495    0.00852210    0.00393765    0.00175398   0.000728508   0.000270642   9.60938e-05   3.05386e-05   8.52832e-06   1.95833e-06   3.83741e-07   5.42488e-08       0.00000       0.00000       0.00000       0.00000       0.00000       0.00000       0.00000       0.00000
  14  17 3150.6694    3.8710  1.0140 14.8383 -0.0012  0.0124   0.0440   0.0329    0.0739   0.0000   438.4817       16.6345       10.0449       1.21781      -1.27797      -2.86870     -0.927346      -1.32092     0.0649437      -1.47226     -0.253474     -0.452259      0.181743    -0.0335332    -0.0970288    0.00138094    -0.0146479   -0.00603817   -0.00274219    0.00190314  -0.000737161   0.000288792   0.000165415   1.25238e-05   8.31505e-06   9.02223e-07  -3.35357e-07  -5.76918e-09       0.00000       0.00000       0.00000       0.00000       0.00000       0.00000       0.00000       0.00000       1.50479       1.86177       1.92976       1.94464       1.75275       1.60346       1.32090       1.04419      0.800715      0.582871      0.417006      0.280653      0.182050      0.110542     0.0637698     0.0348255     0.0185707    0.00896967    0.00433533    0.00183425   0.000789848   0.000291377   0.000104045   3.22556e-05   8.96752e-06   2.05019e-06   4.03950e-07   5.85603e-08       0.00000       0.00000       0.00000       0.00000       0.00000       0.00000       0.00000       0.00000
  14  18 3290.9967    3.4736  1.5418 14.2817 -0.0022  0.0156   0.0323   0.0410    0.0644   0.0000   437.1459       12.9347       7.91974       7.38861      -6.32313     -0.977674     -0.772797      -3.16764      0.152605      -3.60484    0.00808490     -0.140360     -0.285056    -0.0338417     -0.111782    0.00715413     0.0362871   -0.00808395   -0.00750980   -0.00199807  -0.000278711  -0.000297104  -3.07952e-06  -4.39647e-05   1.67393e-05  -1.92859e-07  -1.14692e-06  -2.46705e-08       0.00000       0.00000       0.00000       0.00000       0.00000       0.00000       0.00000       0.00000       1.81948       2.24344       2.33599       2.32306       2.15754       1.95005       1.60890       1.29919      0.999269      0.738411      0.512463      0.354397      0.229510      0.137763     0.0808117     0.0442185     0.0236460     0.0117355    0.00550796    0.00238998   0.000976263   0.000374770   0.000134485   4.15004e-05   1.15826e-05   2.74514e-06   5.23549e-07   7.32938e-08       0.00000       0.00000       0.00000       0.00000       0.00000       0.00000       0.00000       0.00000
  14  19 3431.6097    3.0267  2.0512 14.1215 -0.0010  0.0185   0.0250   0.0494    0.0445   0.0000   439.2569       17.0288       11.5282       8.17438      0.854837      -1.91592      -2.70946      -1.86139      0.875295      -1.90295     -0.698569     -0.345369      0.133130     -0.117754     0.0179126    -0.0761497    -0.0286664    -0.0313590    0.00352236   -0.00538661    0.00104285  -0.000595357  -0.000172558   4.46969e-05   7.35842e-06  -2.47147e-07  -6.39527e-07  -1.46397e-07       0.00000       0.00000       0.00000       0.00000       0.00000       0.00000       0.00000       0.00000       2.12384       2.62577       2.77504       2.72686       2.52671       2.27431       1.90340       1.56025       1.17965      0.881943      0.633306      0.407657      0.267814      0.164839     0.0965615     0.0536233     0.0281818     0.0139073    0.00653099    0.00293108    0.00122900   0.000463485   0.000158574   5.03080e-05   1.45755e-05   3.35809e-06   6.36282e-07   8.79293e-08       0.00000       0.00000       0.00000       0.00000       0.00000       0.00000       0.00000       0.00000
  14  20 3572.3011    2.5815  3.1767 13.2276 -0.0007  0.0229   0.0169   0.0604    0.0403   0.0000   435.3738       11.4023       16.2062      -3.35340       3.36369       2.57753       3.34549      -4.25072       1.62304     -0.567740      0.159052     -0.257199      0.161595     -0.244068     -0.109583    -0.0378976    0.00313829    -0.0136186    0.00237445   0.000889789   0.000268630   0.000581362   0.000254330  -8.96569e-05   5.54110e-06   5.31909e-06   1.01156e-06   3.48833e-08       0.00000       0.00000       0.00000       0.00000       0.00000       0.00000       0.00000       0.00000       2.65757       3.28066       3.43382       3.45341       3.20024       2.84715       2.35760       1.91329       1.49260       1.09394      0.761994      0.516757      0.331250      0.203322      0.119848     0.0677886     0.0349437     0.0177939    0.00825231    0.00362838    0.00145124   0.000571538   0.000197317   6.30736e-05   1.73767e-05   4.15336e-06   7.98243e-07   1.09414e-07       0.00000       0.00000       0.00000       0.00000       0.00000       0.00000       0.00000       0.00000
  14  21 3713.2304    2.1034  4.6154 12.7940 -0.0005  0.0291   0.0119   0.0779    0.0325   0.0000   436.7209       23.9145       17.6731       9.39570      -11.3560       2.51448       1.59077      -3.49187      0.810223      -1.39980     -0.479395     -0.150600      0.300459     0.0325271      0.209282    -0.0343453    -0.0658678    -0.0248059    0.00906494   -0.00629140   -0.00109875   0.000357940  -8.17337e-05  -0.000132073   1.59515e-05   3.72679e-06   5.61142e-07   6.04717e-08       0.00000       0.00000       0.00000       0.00000       0.00000       0.00000       0.00000       0.00000       3.30132       4.13768       4.29424       4.36436       4.04423       3.56186       3.03854       2.40813       1.87318       1.35573      0.983059      0.653384      0.423993      0.261306      0.152318     0.0849159     0.0445884     0.0224342     0.0104633    0.00469839    0.00191312   0.000729786   0.000250789   8.02397e-05   2.25646e-05   5.32170e-06   1.08035e-06   1.43695e-07       0.00000       0.00000       0.00000       0.00000       0.00000       0.00000       0.00000       0.00000
  14  22 3854.4105    1.7556  6.3492 12.3841 -0.0005  0.0358   0.0089   0.0989    0.0293   0.0000   439.9912       13.6164       6.91887       6.00754       3.02254      -4.57261      -1.21763      -2.81624      -3.24672      -2.25297       1.14861     -0.779285     0.0536749     -0.587295      0.158014     -0.238450     0.0281481     0.0605051    -0.0161348    0.00424519    0.00588211  -9.76081e-05  -0.000282458   0.000108957  -1.72314e-05   4.04384e-06   4.83025e-07  -5.96356e-08       0.00000       0.00000       0.00000       0.00000       0.00000       0.00000       0.00000       0.00000       4.06777       5.16533       5.38750       5.34623       4.99592       4.38481       3.74555       3.02351       2.35048       1.71592       1.21793      0.810643      0.524677      0.320317      0.188867      0.104880     0.0554678     0.0280430     0.0129657    0.00587602    0.00237168   0.000916071   0.000318830   0.000100890   2.86018e-05   6.79958e-06   1.34047e-06   1.76168e-07       0.00000       0.00000       0.00000       0.00000       0.00000       0.00000       0.00000       0.00000
  14  23 3995.5174    1.4651  8.3115 12.1576 -0.0000  0.0450   0.0072   0.1254    0.0271   0.0000   448.2882       31.5964       18.7426     -0.556017      -7.90191       5.48996      0.177529      -3.44861       3.40486     -0.614878      -2.53381      -2.15844      0.266225    -0.0707412    -0.0100431     -0.217364     0.0157821    -0.0211022     0.0187076    0.00411307   -0.00219227  -0.000855358   2.04488e-05   0.000150691  -1.69592e-05   6.18872e-06  -1.75818e-06  -3.13878e-07       0.00000       0.00000       0.00000       0.00000       0.00000       0.00000       0.00000       0.00000       4.99858       6.39657       6.65996       6.70224       6.17222       5.57486       4.64229       3.79756       2.89703       2.17437       1.51010       1.03414      0.660094      0.408238      0.239258      0.132706     0.0706782     0.0351522     0.0165788    0.00734795    0.00304399    0.00115970   0.000411753   0.000130129   3.63115e-05   8.93119e-06   1.68007e-06   2.32405e-07       0.00000       0.00000       0.00000       0.00000       0.00000       0.00000       0.00000       0.00000
  14  24 4136.9268    1.2283 10.3161 11.9703 -0.0001  0.0545   0.0060   0.1563    0.0249   0.0000   439.9555       27.4976       5.80131      -6.30744      -5.01867       11.1882      -6.13708     -0.240622       8.72452       4.22726     -0.284215      -1.06821     -0.648653     -0.208383     -0.310345    -0.0728756    -0.0196431    -0.0477006    -0.0159185    0.00969297   -0.00543342    0.00114025   0.000269120   0.000203630   3.24190e-05  -1.39789e-05  -3.80400e-07   5.51960e-08       0.00000       0.00000       0.00000       0.00000       0.00000       0.00000       0.00000       0.00000       6.08957       7.72305       8.14578       8.11141       7.52603       6.73426       5.65391       4.61122       3.52719       2.61331       1.86279       1.25050      0.812553      0.499763      0.293411      0.162771     0.0871199     0.0431687     0.0206340    0.00906733    0.00381229    0.00143478   0.000506470   0.000159870   4.53614e-05   1.07485e-05   2.03932e-06   2.74105e-07       0.00000       0.00000       0.00000       0.00000       0.00000       0.00000       0.00000       0.00000
  14  25 4278.3695    1.0167 12.3882 11.9208 -0.0007  0.0689   0.0052   0.1962    0.0216   0.0000   422.9490       19.5025       6.30010       14.4849      -7.54131      0.857315      -4.36487      -5.04735      -5.43761      -2.67864      -1.10104      0.344775     -0.138901     -0.635252      0.332327      0.209524    -0.0980518     0.0928973    0.00810997   -0.00369956    0.00572116   -0.00157955   0.000347905  -0.000192504   8.17722e-05   2.44153e-05  -3.76180e-06  -1.13485e-07       0.00000       0.00000       0.00000       0.00000       0.00000       0.00000       0.00000       0.00000       7.57749       9.66176       10.2625       10.1564       9.51888       8.48560       7.11000       5.76515       4.48102       3.32658       2.35669       1.58726       1.02310      0.640351      0.378743      0.211384      0.113083     0.0559529     0.0267233     0.0117543    0.00494377    0.00186156   0.000660984   0.000209533   5.84949e-05   1.39249e-05   2.63998e-06   3.47710e-07       0.00000       0.00000       0.00000       0.00000       0.00000       0.00000       0.00000       0.00000
  14  26 4420.0278    0.8480 15.0890 11.8328 -0.0004  0.0901   0.0042   0.2509    0.0184   0.0000   434.5314       36.2635       2.64812      -19.3240       5.90836       7.47697       9.07006      -14.3106       5.23872      -2.61640      -1.55333      -1.29334     -0.139371     0.0481350   -0.00751086      0.306889    -0.0600426    -0.0769811   -0.00566291     0.0145159  -0.000825927   -0.00582642    0.00161810   0.000575183   4.42560e-07  -2.18858e-05  -6.81275e-07  -1.44417e-07       0.00000       0.00000       0.00000       0.00000       0.00000       0.00000       0.00000       0.00000       9.71890       12.6608       13.2830       13.1632       12.4058       11.0096       9.30442       7.58560       5.81967       4.33780       3.08128       2.12015       1.37443      0.850110      0.502751      0.280957      0.150113     0.0764190     0.0356739     0.0162350    0.00657579    0.00254043   0.000891001   0.000281257   7.83952e-05   1.87606e-05   3.52294e-06   4.66554e-07       0.00000       0.00000       0.00000       0.00000       0.00000       0.00000       0.00000       0.00000
  14  27 4562.1345    0.6858 17.1449 11.7210 -0.0008  0.1131   0.0035   0.3023    0.0165   0.0000   434.6565       24.8606      -6.82915      -8.44034      -8.39451       8.41793      -15.7067      -7.79863       9.24619      0.401448      -6.47351      -1.93522      0.375978      0.421155     -0.534035     0.0412536    -0.0239307     -0.159033    -0.0105158     0.0287303    -0.0120333  -0.000900277  -0.000999843   3.07570e-05  -3.44084e-05  -8.83024e-06   2.33069e-06  -3.59822e-07       0.00000       0.00000       0.00000       0.00000       0.00000       0.00000       0.00000       0.00000       12.1333       15.7011       16.5353       16.4643       15.5425       13.6831       11.6868       9.45959       7.42101       5.45378       3.93643       2.65946       1.72936       1.08063      0.645228      0.362212      0.193653     0.0971943     0.0466377     0.0206320    0.00856527    0.00323851    0.00113937   0.000359030   9.99585e-05   2.34242e-05   4.50647e-06   5.82071e-07       0.00000       0.00000       0.00000       0.00000       0.00000       0.00000       0.00000       0.00000
  15   6 1601.0143    0.2129  0.1145 11.6642 -0.0054  0.0059   0.0076   0.0114    0.0159   0.0000   437.3214     -0.807346       15.1367      0.477645      -2.08419     0.0870350      0.461791     -0.302119     0.0467639      0.125890      0.163284    -0.0261854     -0.125264    -0.0423182    -0.0192414     0.0238645  -0.000923133   -0.00994855   -0.00132936  -0.000381227  -0.000451963   0.000389232  -0.000110909  -9.34925e-05  -6.08216e-07   2.67832e-06   1.05785e-06  -2.27338e-07   1.72785e-08  -6.06958e-09       0.00000       0.00000       0.00000       0.00000       0.00000       0.00000      0.622565      0.821373      0.918727      0.880134      0.781118      0.725592      0.637620      0.481547      0.404887      0.278888      0.194199      0.152548     0.0932254     0.0587850     0.0357184     0.0211746     0.0112701    0.00579252    0.00323668    0.00152141   0.000744669   0.000273745   0.000118867   4.55604e-05   1.65667e-05   4.82985e-06   1.13522e-06   2.77720e-07   5.52641e-08   6.98470e-09       0.00000       0.00000       0.00000       0.00000       0.00000       0.00000
  15   8 1902.3247    0.4665  0.4086 11.6655 -0.0011  0.0086   0.0079   0.0203    0.0261   0.0000   437.7699      0.140981       12.4561     -0.268786      -1.61114     -0.725504      0.204815     -0.425808      0.607765     -0.336667     -0.355316      0.216189     0.0345019    -0.0964401    0.00433579     0.0146753    -0.0235249    -0.0160071    0.00488053    0.00200809   0.000876809  -0.000569719   9.89720e-05   1.51988e-05   2.29306e-05  -5.66507e-06   2.43542e-07  -3.99302e-07   8.99675e-08   2.71316e-09       0.00000       0.00000       0.00000       0.00000       0.00000       0.00000      0.866713       1.07449       1.12508       1.13738       1.08527      0.964163      0.826028      0.695117      0.543295      0.387010      0.300976      0.206907      0.139225     0.0878320     0.0544128     0.0315093     0.0176741    0.00904725    0.00471388    0.00238259    0.00100176   0.000443486   0.000165622   5.92607e-05   2.04315e-05   6.36023e-06   1.75643e-06   3.83519e-07   7.50611e-08   9.86567e-09       0.00000       0.00000       0.00000       0.00000       0.00000       0.00000
  15   9 2049.6231    0.6444  0.4931 11.8688 -0.0018  0.0085   0.0098   0.0220    0.0332   0.0000   437.0343       1.06602       15.4337       2.18856      -3.03563     -0.900725     -0.432010      0.902441      0.228197     -0.719637     -0.384776     -0.164588     -0.271846      0.223049     0.0653928     0.0230150   -0.00529810    0.00156509   -0.00288914    0.00545838  -0.000844118  -0.000148824  -0.000361635   0.000202357   3.67318e-05  -5.98682e-06   3.25083e-07   9.61581e-07   5.09298e-08  -1.86983e-09       0.00000       0.00000       0.00000       0.00000       0.00000       0.00000      0.916627       1.14159       1.17350       1.20345       1.10408      0.985961      0.880746      0.703577      0.561109      0.428016      0.309159      0.209352      0.138861     0.0898078     0.0538013     0.0314835     0.0177610    0.00921756    0.00464926    0.00222513   0.000980879   0.000430915   0.000171136   6.09710e-05   2.00781e-05   6.01411e-06   1.58783e-06   3.75698e-07   7.42691e-08   9.81269e-09       0.00000       0.00000       0.00000       0.00000       0.00000       0.00000
  15  10 2195.8113    0.9167  0.6835 12.0452 -0.0009  0.0099   0.0116   0.0248    0.0455   0.0000   436.3663      0.350163       12.5589     -0.101321      -3.57719     -0.647121       1.10200      -1.39673      0.497254      0.156607     -0.314678     -0.116231     -0.221044     0.0946860     0.0756261    -0.0551992     0.0109486    0.00207198   -0.00411484  -0.000962081   0.000872945   2.48727e-06   0.000276969   6.29601e-05  -3.45406e-05   3.67068e-06   1.65244e-06  -1.56661e-07  -2.73493e-08  -2.44047e-08       0.00000       0.00000       0.00000       0.00000       0.00000       0.00000       1.06016       1.32405       1.40392       1.41409       1.29521       1.18302      0.985754      0.844823      0.635633      0.501741      0.346779      0.247306      0.160247      0.103286     0.0613783     0.0380355     0.0202328     0.0107542    0.00544141    0.00271061    0.00115600   0.000502015   0.000195829   7.41207e-05   2.35697e-05   7.47421e-06   1.93800e-06   4.74647e-07   7.90692e-08   1.16344e-08       0.00000       0.00000       0.00000       0.00000       0.00000       0.00000
  15  11 2339.5030    1.2471  0.8491 12.4307 -0.0011  0.0111   0.0142   0.0279    0.0554   0.0000   436.0695     -0.436126       17.2698     0.0186270      0.860204     -0.363189       1.00702      0.900578     0.0850306     -0.130888    -0.0333260     0.0141084    -0.0192760     -0.155678     0.0679122    0.00605072     0.0284621    0.00918829   -0.00153832    0.00323379    0.00234245  -0.000180472   1.11090e-05   3.04688e-05  -6.02262e-05   1.63163e-05   2.93579e-07   1.63573e-07   4.71814e-10  -2.28579e-09       0.00000       0.00000       0.00000       0.00000       0.00000       0.00000       1.18844       1.45810       1.59480       1.58082       1.46704       1.35457       1.11301      0.917785      0.717268      0.543430      0.394693      0.270347      0.182041      0.116814     0.0713688     0.0425274     0.0231503     0.0126480    0.00628948    0.00291920    0.00138553   0.000560750   0.000228746   8.48674e-05   2.78371e-05   8.65221e-06   2.29032e-06   5.08633e-07   9.16446e-08   1.25154e-08       0.00000       0.00000       0.00000       0.00000       0.00000       0.00000
  15  12 2481.0426    1.6190  1.0108 12.7711 -0.0025  0.0120   0.0172   0.0316    0.0682   0.0000   436.9925       6.84895       15.8861       1.32644      -7.32265    -0.0127086       1.48338      -2.31727      -1.62322     -0.534377      0.335760     -0.298330      0.285411     0.0320531     0.0480919   0.000628239   -0.00876236    0.00720915   -0.00395078   -0.00316547   0.000149303  -0.000795015   7.29644e-05   5.36531e-05   5.55218e-05   1.04228e-05  -2.58020e-07  -6.74609e-07  -1.27350e-11  -1.55170e-09       0.00000       0.00000       0.00000       0.00000       0.00000       0.00000       1.27684       1.62159       1.67706       1.70040       1.58365       1.43550       1.23908      0.998804      0.779968      0.601846      0.432949      0.296242      0.202316      0.126736     0.0789219     0.0451649     0.0254099     0.0134729    0.00666580    0.00318782    0.00142386   0.000618502   0.000244088   9.03433e-05   3.00697e-05   8.82667e-06   2.47092e-06   5.69983e-07   1.07628e-07   1.44327e-08       0.00000       0.00000       0.00000       0.00000       0.00000       0.00000
  15  13 2622.4205    2.1530  0.9182 13.3282 -0.0020  0.0110   0.0237   0.0291    0.0671   0.0000   440.2333       5.84589       15.8723       2.04422      -3.56757     -0.215228     -0.632721     0.0285398      0.616382      -1.19886      0.232042      0.518435    -0.0228326     -0.139434      0.134971    -0.0145770    -0.0444353    -0.0120947    0.00101858    0.00255831   -0.00155730   0.000820573  -0.000272479   0.000137835  -7.42592e-06   6.16115e-06  -5.74879e-07  -1.01178e-07  -4.30459e-08  -3.87250e-09       0.00000       0.00000       0.00000       0.00000       0.00000       0.00000       1.20173       1.47730       1.55407       1.60761       1.47999       1.33915       1.13369      0.909997      0.704793      0.545052      0.391825      0.274374      0.179180      0.117071     0.0716204     0.0429387     0.0233680     0.0123186    0.00619628    0.00290092    0.00135827   0.000554819   0.000225457   8.14299e-05   2.66303e-05   8.13818e-06   2.10647e-06   4.99445e-07   9.18534e-08   1.26869e-08       0.00000       0.00000       0.00000       0.00000       0.00000       0.00000
  15  14 2764.1873    2.7038  0.9007 13.8061 -0.0013  0.0110   0.0298   0.0278    0.0697   0.0000   436.9305       9.81938       13.4837       1.28418      -2.05139      -3.68038      0.598671       1.44880      0.862575     -0.260022     -0.725320     0.0768053     -0.115665     -0.211173     0.0144689     0.0690188    0.00491870   -0.00600711   0.000717410    0.00858707   -0.00131838   0.000456726   0.000228877   0.000107872  -2.51879e-05  -1.31673e-05   2.60281e-06  -2.09258e-09   4.55305e-08  -2.17282e-08       0.00000       0.00000       0.00000       0.00000       0.00000       0.00000       1.20197       1.48758       1.62418       1.60909       1.47522       1.33486       1.13680      0.935865      0.716671      0.543906      0.395671      0.271065      0.181548      0.116444     0.0706703     0.0408905     0.0224995     0.0125401    0.00607215    0.00291871    0.00136323   0.000580845   0.000225099   8.43122e-05   2.72972e-05   8.33284e-06   2.23681e-06   5.06175e-07   9.21977e-08   1.23945e-08       0.00000       0.00000       0.00000       0.00000       0.00000       0.00000
  15  15 2905.8552    3.3569  0.9146 14.0791 -0.0026  0.0112   0.0374   0.0285    0.0908   0.0000   440.3117       6.12172       11.1165       1.17676      -2.38093      0.242667       1.95944     -0.601128      0.409533      -1.54717    -0.0295255     -0.253023     0.0925910    -0.0171267     0.0599557   -0.00259208    -0.0446697     0.0226447   -0.00451644  -0.000536473   -0.00187534   2.93722e-05   0.000600168  -4.67996e-05   1.42389e-05  -6.57298e-07  -6.55779e-07  -1.16780e-06  -1.73640e-07   8.83483e-09       0.00000       0.00000       0.00000       0.00000       0.00000       0.00000       1.17904       1.55826       1.57084       1.66517       1.47628       1.35521       1.15258      0.939613      0.722772      0.542623      0.397353      0.276993      0.182458      0.118666     0.0709737     0.0416662     0.0228857     0.0123254    0.00612107    0.00300060    0.00134747   0.000585442   0.000225684   8.28126e-05   2.71415e-05   8.46327e-06   2.22144e-06   5.21832e-07   1.01101e-07   1.47439e-08       0.00000       0.00000       0.00000       0.00000       0.00000       0.00000
  15  16 3047.1631    3.8778  0.9578 14.4736 -0.0011  0.0114   0.0425   0.0296    0.0908   0.0000   438.3155       11.6511       12.7204       2.24307     -0.101999     -0.262433      0.379563      0.368495     -0.224604      -1.15743      0.632217     -0.640703      0.123901     -0.139952     0.0963022    -0.0833629    -0.0318611   -0.00513180   -0.00630547  -0.000721687   -0.00117911   0.000608445  -8.78501e-05   1.18529e-05  -1.79606e-05  -8.30850e-06   1.83177e-07   2.81514e-07  -2.53985e-07   3.16921e-09       0.00000       0.00000       0.00000       0.00000       0.00000       0.00000       1.26164       1.56510       1.68029       1.71877       1.54592       1.40408       1.19378      0.956200      0.752431      0.562837      0.412239      0.278912      0.187916      0.122263     0.0728085     0.0427382     0.0241336     0.0128318    0.00649890    0.00304258    0.00139127   0.000597154   0.000240275   8.54785e-05   2.82450e-05   8.60438e-06   2.24625e-06   4.98965e-07   9.62934e-08   1.31750e-08       0.00000       0.00000       0.00000       0.00000       0.00000       0.00000
  15  17 3188.1273    3.8664  1.2055 14.6084 -0.0009  0.0133   0.0399   0.0358    0.0876   0.0000   439.5816       12.6104       14.1603       1.30848      -2.41261      -3.99380      -2.84531      -2.34146     -0.781614      -1.34966      0.104467     -0.623699      0.304608     -0.377739     0.0307738    -0.0443938    -0.0105425     0.0110751    0.00604509   0.000851506    0.00210662  -0.000835607  -1.12501e-05   3.37879e-05   1.45388e-05  -1.19365e-05  -6.52816e-07  -7.82472e-07   4.85544e-08   1.72872e-08       0.00000       0.00000       0.00000       0.00000       0.00000       0.00000       1.44256       1.77658       1.87562       1.89879       1.74967       1.57890       1.38569       1.12518      0.891164      0.666334      0.490197      0.340371      0.221841      0.140811     0.0886159     0.0509853     0.0283071     0.0148654    0.00748083    0.00363870    0.00166660   0.000706761   0.000272444   9.94998e-05   3.38348e-05   9.99278e-06   2.67625e-06   6.11842e-07   1.17517e-07   1.53450e-08       0.00000       0.00000       0.00000       0.00000       0.00000       0.00000
  15  18 3328.9611    3.4514  1.6366 14.3351 -0.0013  0.0160   0.0309   0.0425    0.0637   0.0000   441.0557       16.9793       9.37115       1.34031      0.896333      -2.74242      -1.50339      -4.43050    -0.0943348      -1.99420      0.346485     -0.214530    -0.0536962   -0.00366709    0.00549632    -0.0112904    -0.0375575   -0.00459350   -0.00413075    0.00471784    0.00398165   -0.00167933   0.000459418   0.000280478   1.29394e-05   9.25959e-06  -2.15262e-07  -3.22677e-07   4.98321e-08  -2.89099e-08       0.00000       0.00000       0.00000       0.00000       0.00000       0.00000       1.65452       2.12319       2.22137       2.23453       2.05804       1.91044       1.61404       1.34185       1.03644      0.786170      0.575299      0.399928      0.270153      0.167700      0.106666     0.0599804     0.0337827     0.0178683    0.00909156    0.00424375    0.00204047   0.000827747   0.000334210   0.000121972   4.20577e-05   1.23130e-05   3.46078e-06   7.75006e-07   1.43845e-07   1.98561e-08       0.00000       0.00000       0.00000       0.00000       0.00000       0.00000
  15  19 3470.0702    2.9250  2.4752 13.7622 -0.0003  0.0200   0.0213   0.0514    0.0457   0.0000   438.8357       17.8708       12.2280       4.48565      -3.17721       1.98304     -0.883313      -4.51560       1.01621      -2.64638      0.678602     -0.163372     0.0566529     -0.241119     -0.270838    0.00166037     0.0399090     0.0150043    -0.0135246   -0.00779336    0.00342002   0.000595180  -0.000515228  -0.000170675   1.69191e-05  -1.60605e-06  -3.27836e-06  -1.59801e-07   2.38302e-08   1.05079e-08       0.00000       0.00000       0.00000       0.00000       0.00000       0.00000       2.13538       2.69710       2.82087       2.85626       2.66232       2.38777       2.06761       1.68568       1.33334      0.997500      0.734248      0.504396      0.335233      0.215302      0.130385     0.0781278     0.0423871     0.0227196     0.0113620    0.00552893    0.00246819    0.00105595   0.000413588   0.000153373   4.99373e-05   1.56516e-05   4.15470e-06   9.56829e-07   1.83436e-07   2.37965e-08       0.00000       0.00000       0.00000       0.00000       0.00000       0.00000
  15  20 3611.4034    2.4244  3.6579 13.1130  0.0001  0.0246   0.0148   0.0651    0.0377   0.0000   441.8999       18.8483       17.5953       7.23021       7.45985      -4.89720      -5.84285      -6.36801      0.610374      -3.37796     -0.660153    -0.0534543      0.645567     -0.778467    -0.0608919      0.125241    -0.0501578     0.0135223   -0.00322590   -0.00317749    0.00322702   0.000612948  -0.000475761   5.74705e-05   2.48441e-06   2.01335e-05  -1.72090e-06   1.94708e-06  -1.90970e-07  -2.12542e-08       0.00000       0.00000       0.00000       0.00000       0.00000       0.00000       2.59452       3.30807       3.41093       3.48700       3.25248       2.96287       2.52303       2.08051       1.62669       1.21914      0.898960      0.620482      0.423548      0.267102      0.163580     0.0946784     0.0528891     0.0279914     0.0141671    0.00676747    0.00304186    0.00128972   0.000510250   0.000186969   6.28071e-05   1.90987e-05   5.29423e-06   1.19577e-06   2.27846e-07   3.05158e-08       0.00000       0.00000       0.00000       0.00000       0.00000       0.00000
  15  21 3752.7362    2.0340  5.2170 12.5766 -0.0014  0.0300   0.0105   0.0823    0.0326   0.0000   440.0642       22.7628       13.0857       10.5103    -0.0322422      -1.56583       2.32489      -9.34348      -3.72252     -0.392725       2.66642     -0.876664     -0.361867    0.00557941      0.384899     -0.168582    -0.0824459    -0.0231613     0.0247524  -0.000780116    0.00212443   -0.00201401  -0.000445814   3.41590e-05   3.36101e-05  -3.36383e-05   7.46144e-06  -3.78146e-07   2.45121e-07  -4.53175e-08       0.00000       0.00000       0.00000       0.00000       0.00000       0.00000       3.20059       4.06827       4.27179       4.30894       4.05569       3.61191       3.11919       2.53176       2.00229       1.49916       1.10575      0.756413      0.507461      0.324495      0.199525      0.116679     0.0654149     0.0343019     0.0175074    0.00828678    0.00378733    0.00159301   0.000638825   0.000229578   7.78199e-05   2.36835e-05   6.43608e-06   1.47028e-06   2.82757e-07   3.60321e-08       0.00000       0.00000       0.00000       0.00000       0.00000       0.00000
  15  22 3894.2478    1.6888  6.8409 12.3323 -0.0002  0.0371   0.0082   0.1016    0.0277   0.0000   442.0321       17.4605       10.2661      -6.05137       6.73102      -9.96891      -2.51413      -11.1215     0.0702597      -4.49472      0.663939     -0.327982     -0.469142     0.0445476     -0.192046    -0.0885306    -0.0486335    -0.0514252     0.0220242    0.00652258   -0.00389327   -0.00237710   0.000975506  -0.000172379  -0.000111921  -1.96730e-05  -8.89568e-07  -2.52792e-07   2.41946e-07   9.32814e-08       0.00000       0.00000       0.00000       0.00000       0.00000       0.00000       3.89659       4.94843       5.20558       5.26077       4.94644       4.41817       3.82296       3.13264       2.49326       1.87896       1.36711      0.945510      0.632657      0.403764      0.248096      0.145925     0.0818062     0.0431596     0.0219796     0.0105723    0.00471967    0.00201726   0.000799942   0.000292685   9.88104e-05   3.00158e-05   8.11808e-06   1.87622e-06   3.55077e-07   4.52050e-08       0.00000       0.00000       0.00000       0.00000       0.00000       0.00000
  15  23 4035.8488    1.3978  8.6395 12.1362 -0.0010  0.0456   0.0066   0.1267    0.0252   0.0000   437.7883       12.9096     -0.747762       7.27813       13.7918       7.73609       3.31439      -10.2367      -1.31567       1.79638       3.46011      -2.13148      0.197932       1.13492      0.215373     -0.345461    -0.0351062     0.0586094    -0.0400687    -0.0158919   -0.00686261    0.00175802  -0.000301449  -0.000521401  -2.21271e-05   2.22488e-05   4.66033e-06   1.17959e-06  -2.85737e-07   6.99807e-08       0.00000       0.00000       0.00000       0.00000       0.00000       0.00000       4.75784       6.13184       6.41881       6.45027       6.11239       5.48830       4.73522       3.82864       3.07226       2.30253       1.68548       1.17522      0.777163      0.504671      0.307695      0.182044      0.101292     0.0536691     0.0272698     0.0129228    0.00592239    0.00248017   0.000996568   0.000363559   0.000123221   3.80087e-05   1.00806e-05   2.35187e-06   4.47491e-07   5.64788e-08       0.00000       0.00000       0.00000       0.00000       0.00000       0.00000
  15  24 4177.6448    1.1796 10.8800 11.9478 -0.0001  0.0561   0.0055   0.1597    0.0230   0.0000   435.8490       25.5589       20.8019       2.92547       4.81794      -5.92185      -4.78002      0.553558       1.16955       1.07207       1.89577      -3.56693     -0.107892     -0.456209      0.295192     -0.148160     -0.159458     0.0191085    -0.0445055    0.00211228    0.00348727  -0.000215115   8.62267e-05  -3.71306e-05   8.87237e-07   3.62817e-05  -2.88654e-06  -2.28375e-07  -5.05055e-07  -3.89016e-08       0.00000       0.00000       0.00000       0.00000       0.00000       0.00000       5.71955       7.38675       7.78111       7.82909       7.43077       6.64469       5.74721       4.73011       3.75332       2.81627       2.05730       1.44420      0.974465      0.626499      0.382479      0.221186      0.126353     0.0675870     0.0344512     0.0163834    0.00746657    0.00316877    0.00125993   0.000458216   0.000156608   4.74668e-05   1.28739e-05   2.96899e-06   5.55638e-07   7.04205e-08       0.00000       0.00000       0.00000       0.00000       0.00000       0.00000
  15  25 4319.5628    0.9816 13.4129 11.8777 -0.0001  0.0725   0.0047   0.2067    0.0206   0.0000   433.9119       26.8040       4.39190      -15.3275     -0.802788      -12.4325       2.86889      0.604503      -4.40334      -2.31863       4.11349      -1.46495      0.966716     -0.403764      0.361031      0.352231    -0.0299199    -0.0847314     0.0445651   0.000394063    -0.0128902   -0.00472761    0.00222579  -0.000216827  -0.000401020  -0.000117069  -4.36464e-06   5.06515e-06  -7.11944e-08  -5.06948e-09       0.00000       0.00000       0.00000       0.00000       0.00000       0.00000       7.46984       9.59577       10.1428       10.1829       9.64142       8.68771       7.45046       6.17300       4.83184       3.71571       2.67957       1.89500       1.26728      0.807661      0.507817      0.293187      0.166766     0.0880588     0.0450561     0.0214768    0.00987363    0.00416074    0.00165913   0.000605844   0.000208595   6.16919e-05   1.68311e-05   3.88275e-06   7.00895e-07   9.03299e-08       0.00000       0.00000       0.00000       0.00000       0.00000       0.00000
  15  26 4461.5182    0.7899 15.6852 11.8315 -0.0011  0.0938   0.0038   0.2582    0.0171   0.0000   424.1209       25.0213       12.7624       11.6640      -26.3997      0.780145       8.63735      -8.11764      -9.72218      -7.69453       4.18690      -2.44768     -0.963194    -0.0214991     -0.794741     -0.761266     0.0643368    -0.0494046     0.0103964     0.0215364    -0.0216683    0.00269480    0.00482817   -0.00201929  -0.000422669   0.000113882  -1.14176e-05  -3.99649e-06   5.53172e-07  -2.68798e-07       0.00000       0.00000       0.00000       0.00000       0.00000       0.00000       9.47004       12.1700       13.0229       13.0863       12.3331       11.1117       9.58537       7.92051       6.27564       4.79028       3.49655       2.45038       1.65363       1.06648      0.661779      0.390606      0.221472      0.118339     0.0611628     0.0288620     0.0135174    0.00559806    0.00227742   0.000822112   0.000278347   8.34966e-05   2.23488e-05   5.06562e-06   9.23872e-07   1.17608e-07       0.00000       0.00000       0.00000       0.00000       0.00000       0.00000
  15  27 4603.6762    0.6553 18.2368 11.7038  0.0002  0.1182   0.0032   0.3130    0.0152   0.0000   447.0102       7.05279      -6.27435      -9.33252       29.4108      -18.0733      -20.5426      -18.8331       1.58406      -8.27255       5.19005      -6.90931       2.76126      0.291689      -1.06233      -1.82327     0.0359157     0.0225934    -0.0125537     0.0232771     0.0253776   -0.00493993   -0.00110555   0.000422514   0.000342936   8.67249e-06  -1.17585e-05  -3.37654e-06  -1.53310e-06   2.71150e-07       0.00000       0.00000       0.00000       0.00000       0.00000       0.00000       11.9008       15.4634       16.3842       16.5340       15.6596       14.0181       12.1156       9.94517       8.00954       6.04523       4.41299       3.10969       2.10635       1.36046      0.845413      0.494747      0.284153      0.153364     0.0779773     0.0377671     0.0169591    0.00732071    0.00287121    0.00105713   0.000357735   0.000106832   2.84238e-05   6.42790e-06   1.18813e-06   1.49573e-07       0.00000       0.00000       0.00000       0.00000       0.00000       0.00000
  16   7 1783.2770    0.3593  0.2586 11.6222 -0.0024  0.0068   0.0073   0.0151    0.0199   0.0000   437.1205     -0.775832       14.0617     -0.220461      -2.39896      0.620484      0.664195     -0.187847      0.215615     -0.418977     -0.387182      0.115770     0.0979088    0.00885884    -0.0470156    -0.0286579     0.0205495     0.0172026    0.00601189   -0.00135096  -0.000762740  -5.12958e-05   0.000142013   0.000216460   3.93301e-05  -5.72570e-06   3.24831e-06   1.25356e-06   4.22884e-07   2.50452e-08   2.01044e-08   1.36287e-09       0.00000       0.00000       0.00000       0.00000      0.698824      0.834859      0.884116      0.904654      0.854700      0.727085      0.671139      0.586019      0.477123      0.367044      0.274939      0.192578      0.127197     0.0788336     0.0511743     0.0328984     0.0195212     0.0104429    0.00522597    0.00297034    0.00144004   0.000655491   0.000275864   0.000114899   4.00316e-05   1.43954e-05   4.44376e-06   1.30856e-06   3.51145e-07   7.92314e-08   1.45431e-08   1.76092e-09       0.00000       0.00000       0.00000       0.00000
  16   8 1933.1327    0.5129  0.4080 11.6916 -0.0017  0.0082   0.0086   0.0193    0.0262   0.0000   438.1194      0.813297       12.2773      -2.33101     -0.553903     -0.795635      0.270762       1.46520     -0.228303     -0.874259      0.605941      0.363559   -0.00125862     0.0721141    -0.0670362     0.0494225     0.0511784    -0.0186779    -0.0109597    0.00460432    0.00134905  -0.000666952   0.000669693   9.33607e-05  -8.93323e-05  -1.33651e-05   6.65273e-06   1.23255e-06   3.84611e-07  -4.97703e-08   2.14058e-08  -4.88945e-09       0.00000       0.00000       0.00000       0.00000      0.804702       1.00958       1.09396       1.11767       1.04057      0.936790      0.813660      0.667346      0.534723      0.398307      0.303356      0.215079      0.146501     0.0941574     0.0615838     0.0379462     0.0222078     0.0122608    0.00623077    0.00338058    0.00160859   0.000755252   0.000323520   0.000135081   4.84425e-05   1.78592e-05   5.66373e-06   1.63806e-06   4.26091e-07   9.19924e-08   1.76293e-08   2.21033e-09       0.00000       0.00000       0.00000       0.00000
  16   9 2081.6206    0.7332  0.5409 11.8015 -0.0011  0.0088   0.0102   0.0212    0.0378   0.0000   438.2104      0.373007       14.9208     -0.465109      -1.44806       1.36378     -0.166686     -0.523598     -0.182224     -0.189095      0.283513    -0.0933030     0.0351026     -0.290544    -0.0207011     0.0142955    -0.0113103    0.00521007   -0.00974798   -0.00146172  -0.000552975  -0.000600613  -0.000202523  -5.17661e-05  -4.48270e-05   1.18507e-05   1.48396e-06  -1.05033e-06  -4.01440e-07  -1.70954e-07  -3.22671e-08  -4.26202e-09       0.00000       0.00000       0.00000       0.00000      0.860307       1.09274       1.16328       1.18864       1.10520      0.996706      0.893065      0.712107      0.581066      0.445898      0.336766      0.236428      0.160579      0.105321     0.0675364     0.0421423     0.0245010     0.0133598    0.00729936    0.00357413    0.00176949   0.000836448   0.000356409   0.000145693   5.72909e-05   1.95770e-05   6.35114e-06   1.83017e-06   4.72127e-07   1.05459e-07   2.02534e-08   2.50934e-09       0.00000       0.00000       0.00000       0.00000
  16  10 2228.3883    0.9840  0.7244 12.1093 -0.0039  0.0101   0.0119   0.0247    0.0515   0.0000   436.9215       3.16236       9.26361      -1.67696     -0.550923      0.828960      0.618937     -0.768078      0.105089     -0.646435      0.465529     -0.104932     0.0353698     0.0449257      0.311665    -0.0810152    -0.0269832   -0.00717334   -0.00813922    0.00683902    0.00135292   1.13519e-05  -0.000536140  -0.000135478  -7.42948e-05   9.24347e-06   2.91353e-06  -2.38076e-06   4.11538e-07  -3.91835e-08   3.26756e-08   6.61673e-09       0.00000       0.00000       0.00000       0.00000       1.00312       1.29815       1.38172       1.38283       1.29620       1.18739       1.01319      0.849581      0.670578      0.504694      0.382893      0.272358      0.184834      0.123615     0.0786063     0.0467052     0.0275246     0.0151397    0.00816498    0.00409964    0.00201625   0.000918672   0.000410638   0.000163440   6.25717e-05   2.16419e-05   7.28054e-06   2.15058e-06   5.56088e-07   1.21784e-07   2.22350e-08   2.91959e-09       0.00000       0.00000       0.00000       0.00000
  16  11 2372.6134    1.3417  0.8988 12.5051 -0.0015  0.0111   0.0144   0.0275    0.0577   0.0000   437.6282       3.68494       13.5165       2.97239       1.45556       1.40651      0.349253      -2.28172      0.831161     -0.819648    -0.0445619     -0.690097     0.0694986      0.209472      0.190181     0.0455454    -0.0389567    -0.0308794     0.0128937   0.000607554   -0.00100413   -0.00148887   0.000492628  -0.000241172  -3.59242e-05  -2.19403e-05  -7.59632e-06  -1.73131e-06  -7.36971e-08  -2.03137e-07   3.88824e-09  -4.48334e-09       0.00000       0.00000       0.00000       0.00000       1.10641       1.40338       1.47543       1.47185       1.40200       1.29791       1.11540      0.930496      0.745830      0.589544      0.439722      0.306704      0.204884      0.138572     0.0865505     0.0545290     0.0315791     0.0176749    0.00935443    0.00463965    0.00225291    0.00102522   0.000455012   0.000184786   7.17390e-05   2.48498e-05   7.98671e-06   2.43354e-06   6.13423e-07   1.39078e-07   2.47650e-08   3.21417e-09       0.00000       0.00000       0.00000       0.00000
  16  12 2514.8668    1.7726  0.9381 12.9601  0.0001  0.0112   0.0186   0.0282    0.0638   0.0000   438.4149       4.76208       13.4931       1.27757      0.264647      0.387976      -1.33841      -2.03565       1.30205     -0.637069      -1.08408      0.242428    -0.0658763    -0.0768562      0.194369   -0.00164488    -0.0786518     0.0121790     0.0173429    0.00451062   -0.00250884   0.000663067   0.000167341   0.000231719  -2.10970e-05  -5.20406e-06  -5.60519e-06  -1.25253e-06  -5.24214e-07  -1.12004e-07   1.30774e-08   3.93809e-09       0.00000       0.00000       0.00000       0.00000       1.14657       1.44209       1.53938       1.55609       1.45759       1.30797       1.14893      0.961093      0.769721      0.587620      0.441325      0.311878      0.208698      0.139278     0.0886107     0.0530336     0.0315744     0.0175617    0.00917307    0.00479376    0.00230242    0.00105043   0.000466291   0.000190802   6.97703e-05   2.48196e-05   8.13137e-06   2.37672e-06   6.14116e-07   1.36906e-07   2.50860e-08   3.16629e-09       0.00000       0.00000       0.00000       0.00000
  16  13 2656.9884    2.3031  0.9176 13.5122 -0.0009  0.0109   0.0243   0.0279    0.0639   0.0000   440.9271       4.92576       13.5322       2.20303      -1.24264     -0.972714      0.660691      0.578770      0.634599      0.181120      0.300022     -0.433041      0.209606    -0.0375039    -0.0809992    -0.0807621   0.000953322     0.0177531   -0.00464441   -0.00370184   0.000700241   8.92886e-05  -0.000531495  -2.29881e-05   1.47603e-05   6.09799e-06  -1.02503e-06   2.10077e-06  -3.53240e-07  -4.70717e-08   3.48468e-08  -1.04631e-09       0.00000       0.00000       0.00000       0.00000       1.14713       1.42079       1.49758       1.50295       1.45087       1.34103       1.11350      0.943110      0.746798      0.560236      0.429164      0.305433      0.211177      0.137228     0.0893967     0.0537821     0.0319782     0.0172464    0.00912128    0.00467741    0.00227689    0.00102232   0.000442920   0.000177292   6.63319e-05   2.34294e-05   7.92424e-06   2.29877e-06   6.13774e-07   1.28067e-07   2.31086e-08   3.04017e-09       0.00000       0.00000       0.00000       0.00000
  16  14 2799.5720    2.8921  0.8718 13.8788 -0.0015  0.0104   0.0309   0.0265    0.0647   0.0000   437.8130       7.30086       8.18999       1.07210      -2.20860      -1.70509      0.218943      -1.52586     -0.401296      -1.10154     -0.361360    0.00546011     0.0846497     -0.214938     0.0322193    0.00147471   0.000315689  -0.000229052     0.0105735  -0.000655310   -0.00173035    0.00196656   0.000257723  -0.000106881   1.68804e-05  -2.77844e-06  -8.38480e-06  -5.38631e-06   1.62577e-07   5.68539e-08  -2.55526e-08   1.18065e-09       0.00000       0.00000       0.00000       0.00000       1.01691       1.29031       1.40707       1.38111       1.32909       1.19278       1.05222      0.845159      0.699657      0.528706      0.400344      0.277361      0.193689      0.127710     0.0789962     0.0501410     0.0297383     0.0159794    0.00848522    0.00448748    0.00217196   0.000972391   0.000420022   0.000178098   6.84155e-05   2.37997e-05   7.72410e-06   2.31252e-06   5.88426e-07   1.28656e-07   2.45706e-08   2.90470e-09       0.00000       0.00000       0.00000       0.00000
  16  15 2941.8700    3.4761  0.8406 14.4422 -0.0015  0.0103   0.0389   0.0259    0.0651   0.0000   438.9408       11.3622       11.0937       4.41110      -1.11557      -3.30231     0.0597042     -0.423812      0.212312      -1.31507     -0.760042     -0.514383      0.330234     -0.240209     -0.155278     0.0127547     0.0390489    -0.0360460    0.00398272     0.0146935    0.00599752  -0.000269067   0.000162237  -5.37977e-05  -0.000127780   2.85859e-05   1.17071e-07   3.72792e-06   6.19976e-07  -3.34167e-09   4.23444e-08   3.57542e-09       0.00000       0.00000       0.00000       0.00000       1.07714       1.33142       1.34155       1.44301       1.35629       1.23954       1.04685      0.878604      0.703248      0.542014      0.410619      0.286202      0.198857      0.129647     0.0841960     0.0512412     0.0308404     0.0166381    0.00887498    0.00452979    0.00216483   0.000985382   0.000414179   0.000171099   6.33042e-05   2.17451e-05   7.18084e-06   2.06436e-06   5.57661e-07   1.18787e-07   2.24814e-08   3.07592e-09       0.00000       0.00000       0.00000       0.00000
  16  16 3083.5693    3.8458  1.0000 14.6557  0.0004  0.0115   0.0408   0.0306    0.0781   0.0000   440.1063       12.0804       11.1035      0.601706     -0.267928     -0.316500      -2.01605      -2.31401      0.947854     -0.528298     -0.727154     -0.686894     -0.215200     -0.175290      0.128897    -0.0407807    -0.0557573    -0.0163251    0.00674955    0.00793836   -0.00317935  -0.000602144   8.77726e-05   9.66422e-05   3.73561e-05  -2.27567e-05  -4.77549e-06  -5.81952e-07  -1.09305e-06  -1.16239e-07   1.07672e-08   1.70983e-09       0.00000       0.00000       0.00000       0.00000       1.13764       1.46490       1.52484       1.57118       1.44131       1.35621       1.16949      0.957527      0.776089      0.602663      0.450146      0.316402      0.216514      0.144435     0.0923481     0.0554344     0.0332276     0.0181770    0.00984261    0.00492504    0.00234997    0.00110416   0.000470557   0.000199004   7.55713e-05   2.62294e-05   8.68943e-06   2.47815e-06   6.45996e-07   1.42161e-07   2.66415e-08   3.57891e-09       0.00000       0.00000       0.00000       0.00000
  16  17 3225.0857    3.8153  1.2326 14.6284 -0.0012  0.0134   0.0383   0.0354    0.0841   0.0000   441.3434       12.8722       13.6397       4.65048      -1.79848       2.46157    -0.0439582      -3.51797       1.56117     -0.520850     -0.265320     -0.366587    0.00259415     -0.360368    -0.0224927     0.0145319    -0.0537703    0.00622425     0.0183411    0.00297126   -0.00113096    0.00114374  -3.38651e-05   0.000417245  -9.73006e-05   3.31672e-07   5.83435e-06  -4.15335e-06   1.86964e-06   2.02608e-07   1.31243e-08  -1.45257e-09       0.00000       0.00000       0.00000       0.00000       1.33961       1.71705       1.70586       1.80171       1.73546       1.56328       1.38266       1.12769      0.895231      0.678395      0.506552      0.371003      0.263949      0.178691      0.110331     0.0658577     0.0384658     0.0213098     0.0114952    0.00586917    0.00279819    0.00127735   0.000543447   0.000224242   8.43428e-05   2.92249e-05   9.54041e-06   2.81651e-06   7.40523e-07   1.69911e-07   3.18395e-08   4.09315e-09       0.00000       0.00000       0.00000       0.00000
  16  18 3366.5099    3.3441  1.8410 14.0438 -0.0014  0.0162   0.0279   0.0435    0.0677   0.0000   440.2323       15.6694       15.3396       7.03162     -0.890328      -1.22697     -0.807580      -3.63251       2.44896      -3.77611     -0.132169      -1.05936     0.0401154    -0.0408162      0.130981      0.101591    -0.0396726     0.0164588     0.0193147    0.00622218   -0.00109588    0.00308895    0.00117251  -0.000223945  -1.88677e-05  -5.02603e-06  -1.31342e-05  -3.20723e-06  -2.74142e-07   1.01847e-07   2.97563e-08  -1.10536e-08       0.00000       0.00000       0.00000       0.00000       1.64823       2.06081       2.21160       2.20587       2.11557       1.89517       1.65170       1.38000       1.10023      0.857157      0.626377      0.452398      0.309228      0.202107      0.129596     0.0789319     0.0459574     0.0256056     0.0138197    0.00694583    0.00341229    0.00156086   0.000678192   0.000271130   0.000104829   3.68145e-05   1.19660e-05   3.45996e-06   9.12429e-07   2.04999e-07   3.61062e-08   4.48927e-09       0.00000       0.00000       0.00000       0.00000
  16  19 3508.0696    2.7895  2.8089 13.4842 -0.0004  0.0205   0.0188   0.0554    0.0479   0.0000   439.7443       13.3993       13.1706       7.91870      -1.49404      -3.41122      -1.86990       1.17880       2.05164      -1.13119     0.0648053     -0.263923      0.968017      0.227498    -0.0306495     -0.190088      0.143702     0.0308810    -0.0304187    -0.0226011    0.00161209    0.00331473   -0.00141348   0.000550281  -4.01065e-05  -6.37926e-05  -1.86809e-05   1.03346e-05  -5.55656e-07  -9.61316e-08   2.83762e-09   2.56120e-09       0.00000       0.00000       0.00000       0.00000       2.09731       2.60747       2.73721       2.77012       2.61086       2.44219       2.10067       1.75848       1.40827       1.10164      0.811798      0.581120      0.402846      0.262055      0.168393      0.102007     0.0591798     0.0331162     0.0176315    0.00889605    0.00430173    0.00197301   0.000855141   0.000345585   0.000133086   4.74579e-05   1.52297e-05   4.41116e-06   1.16507e-06   2.57521e-07   4.56107e-08   5.93700e-09       0.00000       0.00000       0.00000       0.00000
  16  20 3649.8736    2.3141  3.9408 12.9969 -0.0013  0.0251   0.0133   0.0673    0.0370   0.0000   441.1959       9.96285       8.68354       5.31141      -1.92703     -0.538227     -0.284262      -4.98157       1.42116      -1.26718     -0.806368      -1.65362      0.598933      0.238584      0.188196     -0.195652      0.111730     0.0427431    -0.0419817   -0.00857778    0.00210740    0.00340530   -0.00218799  -9.66297e-05   0.000258280   4.22253e-05  -7.72947e-06   1.42812e-05  -6.07749e-07  -2.61539e-07  -5.04744e-08  -4.40594e-09       0.00000       0.00000       0.00000       0.00000       2.51772       3.22029       3.37724       3.43064       3.22489       2.95442       2.58236       2.14635       1.74915       1.33516      0.990458      0.713313      0.487223      0.322487      0.204411      0.122936     0.0720700     0.0400991     0.0217033     0.0109364    0.00528606    0.00245853    0.00105289   0.000431250   0.000164868   5.82704e-05   1.92197e-05   5.58993e-06   1.44945e-06   3.27015e-07   5.98367e-08   7.50479e-09       0.00000       0.00000       0.00000       0.00000
  16  21 3791.7198    1.9450  5.5950 12.4456 -0.0001  0.0312   0.0095   0.0832    0.0320   0.0000   437.1289       11.9072       15.8479       3.27957       1.35966      -2.23853      -1.62470      -3.82911       1.40506      -4.73024     -0.980236     -0.330086     -0.397653     0.0136559      0.449777     -0.185598    -0.0861910     0.0153019     0.0204144    -0.0145878    0.00592874   5.02695e-05    0.00273853    0.00127857  -7.20007e-05  -0.000163859   2.00571e-05   1.76384e-06   7.94039e-07  -2.69792e-07   4.38255e-08   1.73329e-08       0.00000       0.00000       0.00000       0.00000       3.08375       3.92797       4.14659       4.26292       4.04484       3.63265       3.18204       2.64489       2.12242       1.64312       1.22242      0.870015      0.593042      0.397875      0.254622      0.151646     0.0901623     0.0511835     0.0271257     0.0139779    0.00664217    0.00309068    0.00134890   0.000557595   0.000205018   7.31544e-05   2.37821e-05   6.93765e-06   1.82237e-06   4.13009e-07   7.51624e-08   9.34643e-09       0.00000       0.00000       0.00000       0.00000
  16  22 3933.5894    1.6131  7.3603 12.1869  0.0003  0.0381   0.0074   0.1036    0.0273   0.0000   436.3704       23.0062       12.4195      -2.05801       11.3593      0.532578      -3.96936      -8.34002       3.91017      0.101701       2.03227      -1.26138       1.04926     -0.648453     -0.119447    -0.0149101     0.0400415    0.00333611    0.00643881    0.00811281    0.00169041   -0.00144772    0.00147260   0.000305458  -0.000121722  -1.97546e-06  -3.22728e-05  -7.92472e-07   6.08635e-08   5.63409e-07   8.59276e-08  -1.85158e-08       0.00000       0.00000       0.00000       0.00000       3.76280       4.83946       5.11483       5.21338       4.93176       4.49524       3.90661       3.22258       2.62686       2.02933       1.50436       1.07467      0.731327      0.484023      0.308797      0.189640      0.111291     0.0620517     0.0332393     0.0168616    0.00815912    0.00377429    0.00162679   0.000668177   0.000256046   9.08699e-05   2.97106e-05   8.69964e-06   2.25316e-06   5.10050e-07   9.31946e-08   1.15891e-08       0.00000       0.00000       0.00000       0.00000
  16  23 4075.7372    1.3259  9.5204 12.0724 -0.0005  0.0479   0.0059   0.1353    0.0229   0.0000   440.7438       19.5887       12.2992       6.56504      -5.65092     -0.127380      0.402552      -5.14141      -3.53121      -4.20118     -0.374630    -0.0991215      0.580807      0.252757     -0.319628      0.155219     0.0961384      0.114828     0.0403499    -0.0441579     0.0174759    0.00744658   -0.00176661   0.000393680  -0.000418469   5.38396e-05   1.16714e-05   1.01630e-05  -3.56251e-07  -2.62409e-07  -1.62619e-07   7.09212e-09       0.00000       0.00000       0.00000       0.00000       4.66272       6.03904       6.39890       6.47104       6.19771       5.61842       4.88994       4.07620       3.25164       2.54447       1.88897       1.35439      0.932667      0.613952      0.395609      0.243329      0.141851     0.0796879     0.0426440     0.0214911     0.0106494    0.00480642    0.00215205   0.000853972   0.000334172   0.000117709   3.81761e-05   1.12181e-05   2.95577e-06   6.62893e-07   1.17942e-07   1.46340e-08       0.00000       0.00000       0.00000       0.00000
  16  24 4217.9472    1.1143 11.5793 11.9446 -0.0008  0.0585   0.0051   0.1686    0.0212   0.0000   438.0246       14.6227       8.79126      -10.1428    -0.0542580       9.20595       3.94721      -16.5397       11.8497     -0.709373       1.71990     -0.868228       1.89189   -0.00591453     -0.124043     -0.167902    0.00487323     0.0634877    -0.0888923     0.0274408     0.0167672    0.00278856   -0.00537190    0.00118308   0.000898446   0.000189528  -2.09627e-05  -1.16170e-05  -1.85757e-06  -4.96426e-07   3.37425e-07   2.89949e-08       0.00000       0.00000       0.00000       0.00000       5.65943       7.29498       7.78313       7.89537       7.45936       6.81358       5.96047       4.98327       4.03918       3.11259       2.32235       1.67183       1.15166      0.760423      0.488119      0.298946      0.173936     0.0989341     0.0526577     0.0271043     0.0131468    0.00612276    0.00265471    0.00108668   0.000413208   0.000148901   4.79055e-05   1.40871e-05   3.65289e-06   8.11161e-07   1.45393e-07   1.79601e-08       0.00000       0.00000       0.00000       0.00000
  16  25 4360.2051    0.9196 14.0181 11.8879 -0.0006  0.0763   0.0043   0.2147    0.0184   0.0000   428.5149       41.8348       4.14474      -11.4111       11.7510      -22.3161      -5.10699      -2.86332       3.95130      -1.68769      0.178100      -2.73165      -1.92487      -2.94152      0.103310      0.310873      0.207409     0.0138318     0.0472295    -0.0697185    -0.0166363    0.00850827    0.00216379   -0.00112649  -0.000711525   0.000116678  -1.01098e-05   2.08773e-05  -1.06215e-06   5.37079e-07  -3.41143e-07  -4.70533e-08       0.00000       0.00000       0.00000       0.00000       7.33221       9.40198       10.0595       10.1132       9.80631       8.85563       7.74348       6.42056       5.23079       4.05666       3.06253       2.15864       1.51509       1.00481      0.645176      0.399088      0.232970      0.133254     0.0712589     0.0362960     0.0176561    0.00811034    0.00356912    0.00145009   0.000559422   0.000198649   6.34461e-05   1.88195e-05   4.88824e-06   1.06209e-06   1.91416e-07   2.29613e-08       0.00000       0.00000       0.00000       0.00000
  16  27 4645.0933    0.6212 19.6394 11.6753 -0.0016  0.1277   0.0029   0.3314    0.0137   0.0000   448.2486       1.63181      -16.7553      -5.53974      -5.08011      -5.20686      -5.18015      -8.67100       16.4232      -6.55864      -6.90522       2.50742       3.18793     -0.998559     -0.991611     -0.236455     -0.138145     -0.210189      0.161982     0.0956719     -0.122137     0.0100531    0.00953229   0.000627153   -0.00220592   0.000294215   3.79862e-05   1.58526e-05   1.86783e-06   1.61477e-06  -3.72333e-07  -1.53714e-10       0.00000       0.00000       0.00000       0.00000       11.8588       15.5677       16.5704       16.8614       16.1320       14.7149       12.8303       10.7866       8.69162       6.74817       5.09258       3.66993       2.56859       1.71482       1.11000      0.682693      0.406565      0.228929      0.125133     0.0639595     0.0314782     0.0146217    0.00636898    0.00260607   0.000998871   0.000349074   0.000113561   3.27845e-05   8.48479e-06   1.84488e-06   3.26764e-07   4.03993e-08       0.00000       0.00000       0.00000       0.00000
  17   5 1493.4895    0.1436  0.0789 11.6412 -0.0124  0.0053   0.0063   0.0098    0.0140   0.0000   438.3133      0.717782       16.1025      -1.48416     -0.876367      0.845354    -0.0597573     -0.238369     -0.103900     0.0585708     -0.131103     -0.227672    -0.0620372     0.0974973   -0.00736011     0.0623084    0.00500333    0.00765911   -0.00424967  -0.000116415    0.00127057  -0.000958127  -0.000155951   0.000456943   6.47410e-05   7.27473e-06   2.31019e-06   1.10498e-08  -4.08971e-08  -1.59323e-07   1.03048e-07   9.33933e-09  -5.23792e-09  -4.82774e-10       0.00000       0.00000      0.530919      0.545126      0.641690      0.779815      0.636050      0.539674      0.557890      0.464626      0.321388      0.242330      0.222650      0.154987      0.100422     0.0728952     0.0541171     0.0339868     0.0171020     0.0108413    0.00670882    0.00346797    0.00152234   0.000813146   0.000436985   0.000221409   8.69356e-05   3.22119e-05   1.00387e-05   3.18716e-06   9.23715e-07   2.51687e-07   6.52342e-08   1.26988e-08   2.52633e-09   3.22993e-10       0.00000       0.00000
  17   6 1657.0534    0.2618  0.1519 11.6491 -0.0034  0.0061   0.0071   0.0121    0.0158   0.0000   438.1612      -1.11567       14.7500      0.100068      -2.06013     -0.708761    -0.0536458     -0.258883     -0.608679     0.0235712      0.222727     -0.172400    -0.0240024    -0.0555185     0.0121398     0.0396142     0.0207565    0.00517450   -0.00104052  -0.000508062   0.000337821  -0.000314824   0.000346303   4.92475e-05  -0.000142177  -4.12645e-06  -6.26036e-06  -2.93170e-06   1.53122e-06   5.02186e-07  -1.07269e-07  -2.98573e-09  -4.16303e-09  -3.06405e-10       0.00000       0.00000      0.578419      0.685249      0.791871      0.785803      0.811416      0.666642      0.590794      0.476407      0.422287      0.327544      0.218793      0.165448      0.121089     0.0843625     0.0581601     0.0326675     0.0182504     0.0123151    0.00714370    0.00431071    0.00201486   0.000936037   0.000474701   0.000176386   8.57972e-05   2.95826e-05   1.11488e-05   4.30669e-06   1.21651e-06   3.37155e-07   8.94927e-08   2.02393e-08   3.54483e-09   3.45332e-10       0.00000       0.00000
  17   7 1811.9784    0.3866  0.2852 11.6651 -0.0023  0.0070   0.0074   0.0155    0.0200   0.0000   438.5335      -1.16542       15.6437      -1.12818      -1.49120    -0.0308430     -0.563202     -0.145187     0.0955896     0.0394559     -0.484198     0.0861134     0.0902114     0.0629577    -0.0373533     0.0457416    -0.0275395   -0.00756581    0.00341987   -0.00648305  -0.000360712  -5.34242e-05   0.000604323   0.000130228  -8.03670e-05   5.51644e-05  -1.77942e-05  -5.72079e-06  -8.24050e-07   8.70799e-07   2.69662e-08   5.55582e-09   1.58984e-08  -9.01669e-11       0.00000       0.00000      0.642984      0.780213      0.865421      0.819801      0.817658      0.763747      0.674362      0.558902      0.484049      0.357090      0.274216      0.213062      0.142292     0.0982153     0.0659256     0.0389572     0.0252084     0.0147442    0.00742176    0.00409798    0.00227291    0.00107134   0.000469677   0.000220194   9.35876e-05   3.45085e-05   1.25241e-05   4.72894e-06   1.55350e-06   4.11637e-07   9.90987e-08   2.17403e-08   3.92383e-09   4.32156e-10       0.00000       0.00000
  17   8 1963.3098    0.5383  0.4738 11.7565 -0.0032  0.0086   0.0080   0.0205    0.0275   0.0000   438.1155       1.22859       13.7084     -0.142355     -0.630411     -0.531713      0.507610     -0.248335     -0.259603     -0.339497     0.0122866      0.421486      0.110474     -0.193105   -0.00263296   -0.00324543    -0.0148822    0.00561933   -0.00783028   -0.00565780    0.00600141   0.000180892  -0.000368719   0.000415591  -2.54786e-05  -1.35594e-05  -2.81408e-05   1.95231e-06  -8.63739e-07   4.84054e-07  -1.22127e-07  -2.27852e-08   5.62770e-09  -1.56199e-10       0.00000       0.00000      0.819900       1.03397       1.12264       1.12101       1.10382      0.952858      0.870809      0.724084      0.588587      0.451495      0.338241      0.246533      0.182097      0.122075     0.0779250     0.0482755     0.0304932     0.0173034    0.00919711    0.00514006    0.00280379    0.00135937   0.000610440   0.000264371   0.000113820   4.46384e-05   1.62141e-05   5.44555e-06   1.69532e-06   4.80126e-07   1.26570e-07   2.71456e-08   4.90405e-09   5.41477e-10       0.00000       0.00000
  17   9 2112.9837    0.7709  0.6216 11.8968  0.0007  0.0091   0.0098   0.0224    0.0361   0.0000   438.8045      -1.33223       13.6860     -0.166903      -1.67656     0.0691530     -0.919081      0.462108      0.129586     -0.209298    -0.0287179     -0.335339      0.192667     0.0155534    -0.0794661     0.0442289    -0.0353815     0.0201933   -0.00184475    0.00685110   -0.00429883   -0.00322309    0.00200480   0.000668445  -4.31410e-05   7.95384e-05  -1.73944e-05  -5.76731e-06  -1.30030e-06   1.05551e-07  -3.21195e-08  -2.05226e-08   6.45051e-09  -4.33405e-10       0.00000       0.00000      0.851876       1.09691       1.12293       1.19686       1.08907       1.04055      0.897049      0.759175      0.615609      0.487488      0.371992      0.267637      0.189895      0.128280     0.0827794     0.0527024     0.0333485     0.0189830     0.0103501    0.00550386    0.00293872    0.00139905   0.000661363   0.000278543   0.000123959   4.75743e-05   1.77821e-05   5.82836e-06   1.85856e-06   5.17045e-07   1.30997e-07   2.78077e-08   5.06073e-09   6.95487e-10       0.00000       0.00000
  17  10 2260.3266    1.0757  0.8004 12.0958 -0.0002  0.0102   0.0119   0.0258    0.0531   0.0000   438.7232       2.64873       15.8648      0.640175    -0.0670984     -0.652837     -0.928513      0.726631     0.0139883     -0.284429     -0.384939     -0.362092      0.307902      0.214729     0.0274857    -0.0594956     0.0330506    -0.0148866   -0.00264773   -0.00735042   0.000998446    0.00154096   0.000424612  -0.000343583  -0.000223127   7.06611e-05   1.57868e-06  -1.07733e-05   3.52486e-06   3.54967e-07  -4.07668e-07   1.26020e-08  -2.40771e-09  -1.36560e-11       0.00000       0.00000      0.948392       1.21248       1.30840       1.34137       1.27760       1.16979       1.00641      0.847306      0.688090      0.530609      0.411806      0.292873      0.207906      0.141624     0.0936510     0.0589598     0.0356731     0.0210942     0.0119896    0.00627139    0.00329749    0.00159135   0.000723198   0.000338725   0.000136846   5.37613e-05   2.00503e-05   6.72288e-06   2.14007e-06   6.12468e-07   1.54181e-07   3.19610e-08   5.77274e-09   7.20805e-10       0.00000       0.00000
  17  11 2405.0393    1.4385  0.8888 12.6680 -0.0020  0.0107   0.0152   0.0267    0.0577   0.0000   439.4723       4.33331       12.8710      0.972495     -0.124862      -2.13017     -0.177225      -1.36886    -0.0801843    -0.0541737    -0.0676519     -0.637287     0.0623222     -0.123491     0.0724567    -0.0885582     0.0427796   -0.00773642    -0.0255538  -0.000414383    0.00670699  -0.000273970  -0.000256937   4.44854e-05   4.50230e-05   4.16563e-05   9.79296e-07   6.38114e-06   3.27970e-06  -1.23160e-08  -1.12290e-07   8.01204e-09  -3.07298e-09  -5.82153e-10       0.00000       0.00000      0.995563       1.26542       1.34153       1.38750       1.30305       1.19607       1.07534      0.880756      0.727292      0.553957      0.425739      0.313121      0.224255      0.149313     0.0999237     0.0631067     0.0376984     0.0219026     0.0124335    0.00657557    0.00337215    0.00167003   0.000790197   0.000352238   0.000144030   5.66145e-05   2.10965e-05   7.17731e-06   2.20993e-06   6.14422e-07   1.55504e-07   3.31338e-08   6.23878e-09   7.63420e-10       0.00000       0.00000
  17  12 2548.1381    1.8739  0.9530 13.1667 -0.0030  0.0109   0.0192   0.0282    0.0603   0.0000   440.7078       4.67572       13.1464       1.46211      -1.67757      -1.60735     -0.558580      0.217638     -0.286936      -1.68201     -0.241580     -0.282989     -0.371252     -0.259412    -0.0822805    -0.0433686    -0.0854729    -0.0410692    -0.0432463   -0.00630929  -0.000907171   -0.00209366   0.000573470  -8.29837e-05  -9.44209e-06   2.78542e-05   7.82137e-07   9.53627e-06  -3.50283e-07   6.98454e-07  -2.19817e-08   2.89290e-08  -1.55744e-09   1.12339e-09       0.00000       0.00000       1.06356       1.33747       1.47853       1.46406       1.41561       1.32078       1.12514      0.923945      0.751007      0.572387      0.434239      0.320037      0.229588      0.157447      0.101437     0.0650512     0.0398476     0.0226083     0.0126831    0.00679038    0.00343632    0.00172841   0.000782715   0.000349215   0.000141511   5.87453e-05   2.13429e-05   7.35310e-06   2.34023e-06   6.65742e-07   1.62630e-07   3.41856e-08   5.94970e-09   7.22296e-10       0.00000       0.00000
  17  13 2691.0984    2.4240  0.9256 13.5084 -0.0004  0.0105   0.0246   0.0273    0.0643   0.0000   438.8650       7.48949       14.6722       2.37475       1.51218      0.426802      -2.30711      -2.28935      0.446111      -1.51031      0.400266     -0.530019     -0.148111     0.0139968     0.0558823   -0.00931646     0.0230204   -0.00310980   -0.00818153    0.00309134    0.00196769   -0.00278290   0.000449938   0.000779478   8.74015e-05  -2.73225e-05  -1.04904e-05   5.52536e-06  -2.67317e-07  -8.79508e-08   3.01909e-07   4.29867e-08  -1.61364e-09   7.56556e-10       0.00000       0.00000       1.00343       1.25450       1.32593       1.38152       1.28454       1.21741       1.04909      0.874121      0.735145      0.579960      0.426651      0.315348      0.225558      0.149548     0.0987550     0.0638704     0.0374493     0.0221179     0.0128377    0.00667543    0.00348249    0.00166022   0.000802011   0.000338881   0.000142136   5.43282e-05   2.18141e-05   7.24360e-06   2.22674e-06   6.20802e-07   1.53026e-07   3.27561e-08   5.85587e-09   7.62688e-10       0.00000       0.00000
  17  14 2834.3987    3.0624  0.8662 14.0487 -0.0015  0.0099   0.0325   0.0261    0.0626   0.0000   438.9646       7.97214       14.4700       3.42019      -1.58786     -0.789890     -0.275890     -0.646862     -0.807485      -1.15573     -0.580211     -0.531811      0.236486     -0.150790     0.0209209      0.100372    -0.0360351     0.0315085   -0.00916092   -0.00304568    0.00254073  -0.000247932  -4.61994e-05   2.14441e-05  -5.77683e-06   4.88312e-05   7.70015e-06   5.26988e-06   3.22877e-07   2.32872e-07  -6.92156e-08  -4.71728e-08   1.06102e-08   7.76823e-10       0.00000       0.00000      0.967021       1.21140       1.29857       1.32865       1.18904       1.15702      0.997300      0.867353      0.702141      0.556126      0.413639      0.305851      0.214484      0.144486     0.0939230     0.0590977     0.0348791     0.0205931     0.0114359    0.00617143    0.00314321    0.00156328   0.000720689   0.000328232   0.000134091   5.37752e-05   1.97480e-05   6.84693e-06   2.08472e-06   5.89501e-07   1.43707e-07   3.07225e-08   5.20217e-09   7.23570e-10       0.00000       0.00000
  17  15 2977.3248    3.6202  0.9260 14.2877 -0.0012  0.0105   0.0369   0.0262    0.0700   0.0000   439.1347       8.72791       12.2498       2.05512       1.03761       1.50902      -1.04895      -1.80673      -1.58513      -1.69194     -0.252004     -0.670242      0.213977     0.0848994     0.0917746    -0.0493034     0.0437316   0.000546957     0.0144643   -0.00776648   -0.00109863   -0.00139683  -0.000494328   0.000482874  -0.000153390  -9.50384e-06   1.16368e-05   7.65058e-06  -4.91001e-07  -1.17576e-06   1.36577e-07  -1.88839e-08  -1.58864e-09   1.46912e-11       0.00000       0.00000       1.01413       1.27793       1.30403       1.37794       1.28757       1.21093       1.05941      0.903369      0.729578      0.555615      0.424812      0.318070      0.226426      0.154722      0.100758     0.0632958     0.0388242     0.0217825     0.0122138    0.00653342    0.00336265    0.00168070   0.000776452   0.000341592   0.000139528   5.54469e-05   1.99197e-05   6.72571e-06   2.16021e-06   6.01420e-07   1.50624e-07   3.22538e-08   5.82717e-09   7.73214e-10       0.00000       0.00000
  17  16 3119.4960    3.8808  1.0414 14.7099 -0.0011  0.0114   0.0392   0.0306    0.0720   0.0000   438.2683       10.4268       13.3951       4.20888      -4.04030      -1.31316      0.913756      -1.78367      -1.05849      -1.93277      -1.27155     -0.821811     -0.515008      0.214444    -0.0202185   -0.00305732    0.00367975    0.00456201     0.0104606    0.00533304   -0.00531928  -0.000455647    0.00125389   0.000274803   6.38486e-05  -8.73181e-05   1.07358e-05   1.57303e-06  -1.30917e-07  -4.00147e-07   1.20600e-07   1.87288e-08  -6.62417e-09   1.37960e-09       0.00000       0.00000       1.10767       1.37387       1.46492       1.47423       1.36917       1.29434       1.12925      0.979607      0.815189      0.651593      0.485548      0.361779      0.241226      0.165555      0.105634     0.0688546     0.0405719     0.0244793     0.0133954    0.00723206    0.00366866    0.00183728   0.000823296   0.000387111   0.000152940   6.17960e-05   2.23854e-05   7.88192e-06   2.39357e-06   6.96660e-07   1.61531e-07   3.66751e-08   6.11235e-09   8.05016e-10       0.00000       0.00000
  17  17 3261.5229    3.6511  1.4239 14.5212 -0.0003  0.0140   0.0334   0.0374    0.0696   0.0000   438.0557       11.7261       14.9974       5.36407       1.08730      -1.84147      -1.07461      -3.00345      0.550835     -0.154544      0.144336     -0.723775    -0.0259994     -0.249799    -0.0379732    -0.0734495    0.00798556   -0.00384177    -0.0268395   -0.00552281    0.00367317  -0.000637808   0.000240504  -4.64383e-05  -9.82958e-05  -1.62562e-05   2.31956e-05   2.63890e-07  -4.21582e-06  -3.70309e-07   3.18197e-07  -1.63805e-08   1.51505e-08   1.42005e-09       0.00000       0.00000       1.32307       1.70368       1.75576       1.81440       1.75550       1.59695       1.40114       1.18521      0.975135      0.749051      0.571957      0.424929      0.297371      0.203963      0.131052     0.0843493     0.0520836     0.0293707     0.0166456    0.00876281    0.00460828    0.00224865    0.00105304   0.000453118   0.000188842   7.38323e-05   2.75155e-05   9.09221e-06   2.99901e-06   8.48142e-07   2.10618e-07   4.63884e-08   8.30162e-09   1.02793e-09       0.00000       0.00000
  17  18 3403.5388    3.2439  2.0605 13.9695  0.0000  0.0171   0.0253   0.0453    0.0615   0.0000   439.5948       16.8940       12.4221       2.66671      -1.99784      -3.30562      -1.56679      -2.11910     -0.251159     -0.930815    -0.0984212      -1.11181     -0.161486     -0.558056    -0.0536373     0.0332612     0.0123672    -0.0183111     0.0366593   -0.00756310   -0.00297714   -0.00275460    0.00138588   0.000346091  -0.000212555  -3.76293e-05   4.49845e-05   3.58025e-05   4.99471e-06  -1.21970e-06  -4.38267e-07   1.58350e-09   5.28549e-10  -7.09923e-10       0.00000       0.00000       1.61786       2.04842       2.13415       2.20969       2.06851       1.92214       1.69518       1.45700       1.22896      0.929636      0.718639      0.526700      0.371817      0.253446      0.162991      0.103329     0.0627993     0.0367834     0.0200048     0.0110593    0.00570972    0.00283629    0.00130120   0.000572795   0.000238865   9.39909e-05   3.38768e-05   1.19036e-05   3.71692e-06   1.06909e-06   2.59223e-07   5.50071e-08   1.00820e-08   1.26136e-09       0.00000       0.00000
  17  19 3545.6163    2.6898  3.0331 13.3716 -0.0002  0.0210   0.0173   0.0563    0.0474   0.0000   437.7326       18.7789       13.3045       5.00448     -0.960794      -5.48030      -2.68992      -3.81688    -0.0966914      -1.25002      -1.10358     -0.733669      0.232907     0.0352485     -0.172162     -0.111293     0.0371433    -0.0263858  -0.000965724    -0.0220172   -0.00210836    0.00439074  -0.000939871   0.000341958   0.000345060  -9.81013e-05  -1.82061e-05  -1.15049e-05   1.73443e-06  -4.12708e-07  -2.44516e-07   1.66515e-08   1.40209e-08   1.21516e-09       0.00000       0.00000       2.01187       2.57642       2.73406       2.76079       2.60359       2.41314       2.14507       1.81531       1.50057       1.15801      0.889591      0.645738      0.458294      0.311327      0.204304      0.127857     0.0758985     0.0448420     0.0250818     0.0136125    0.00685140    0.00340564    0.00158695   0.000712308   0.000294374   0.000116974   4.25681e-05   1.48348e-05   4.58506e-06   1.31698e-06   3.28812e-07   6.99169e-08   1.25164e-08   1.52390e-09       0.00000       0.00000
  17  20 3687.9560    2.2506  4.4233 12.6926  0.0001  0.0258   0.0118   0.0691    0.0386   0.0000   439.6105       19.0326       13.0133       3.51682      -9.06743       2.48122     -0.237232     -0.603964       1.66030      -2.00447     0.0659156     -0.677358     -0.795362     -0.232687     -0.118562     -0.187786     -0.104689    -0.0599983     0.0210137   0.000785512    0.00576144  -0.000721179    0.00130892  -0.000191836  -0.000725350  -0.000134155  -4.93654e-06  -2.85221e-05   7.22592e-06  -5.86271e-07   6.04191e-07   4.71151e-08  -5.98161e-08  -3.08217e-10       0.00000       0.00000       2.41934       3.08366       3.28091       3.37699       3.22443       2.94751       2.59768       2.20798       1.80780       1.39757       1.07222      0.791342      0.551815      0.377430      0.244521      0.157033     0.0951717     0.0558313     0.0305428     0.0166007    0.00856889    0.00424192    0.00197289   0.000872272   0.000364558   0.000142525   5.18549e-05   1.79986e-05   5.62080e-06   1.63727e-06   4.04874e-07   8.88579e-08   1.56859e-08   1.89947e-09       0.00000       0.00000
  17  21 3830.2309    1.8668  6.0436 12.3832 -0.0001  0.0318   0.0087   0.0872    0.0300   0.0000   438.2978       17.5090       13.6757       7.50745     -0.895512      -3.59985       2.58091     -0.276220     -0.123163     -0.483503     -0.193167      0.488127      0.294661     -0.378009      0.130588     0.0534800     -0.137049    -0.0429782     0.0247773    0.00135868    -0.0210240   -0.00110562    0.00106143    0.00166946   0.000438839   4.10726e-05  -3.36673e-05   3.12632e-05  -1.72507e-06  -1.67387e-06   4.52962e-07  -3.27856e-08  -6.09918e-08   6.69897e-10       0.00000       0.00000       2.95790       3.76442       3.99035       4.12802       3.95486       3.63713       3.20130       2.70671       2.22213       1.73997       1.32152      0.979576      0.682634      0.470137      0.305486      0.195576      0.118019     0.0691921     0.0386423     0.0207549     0.0106473    0.00523761    0.00244240    0.00108292   0.000449619   0.000177252   6.52407e-05   2.24027e-05   7.06003e-06   2.03334e-06   5.04287e-07   1.12101e-07   1.96376e-08   2.38603e-09       0.00000       0.00000
  17  22 3972.5959    1.5459  8.0311 12.1231 -0.0001  0.0396   0.0066   0.1090    0.0249   0.0000   442.4568       13.7286       12.5918       16.2973       3.05769      -6.10702      -1.54052       2.50861       5.90919      -2.25430      -2.00004      0.340120       1.09854      -1.26659     -0.726232      0.245840      0.178945     -0.112962     -0.113647    0.00963942    0.00614873    -0.0103559  -0.000867041    0.00142144  -0.000312780  -0.000255418   9.20277e-05   4.62158e-05   7.22080e-06  -1.23708e-06  -3.06031e-07  -2.43675e-07  -2.43697e-09  -5.73477e-09       0.00000       0.00000       3.66581       4.75316       5.03345       5.18115       4.93802       4.53636       3.99288       3.39952       2.76517       2.16947       1.65222       1.20223      0.860248      0.583734      0.383997      0.240902      0.147508     0.0854342     0.0484442     0.0258952     0.0134585    0.00658296    0.00307890    0.00136360   0.000572571   0.000225404   8.35457e-05   2.82177e-05   8.97564e-06   2.54076e-06   6.51483e-07   1.39796e-07   2.46078e-08   3.01017e-09       0.00000       0.00000
  17  23 4115.1696    1.2703 10.0799 11.9944 -0.0001  0.0489   0.0054   0.1382    0.0219   0.0000   437.9455       17.1407      0.483396       3.62150      -10.3549      -11.8634       6.08634       3.69605       3.64065     -0.784736      -1.86101     -0.114790      -1.38027     -0.696571     -0.412316      0.153375      0.143677     -0.167487     -0.122747     0.0439975     0.0139636    0.00208815    0.00157218   -0.00137093  -0.000391360   0.000393743   0.000151283   5.22669e-06  -8.43802e-06   2.06776e-06  -2.74363e-07   1.17832e-07   6.02454e-08  -5.58468e-09       0.00000       0.00000       4.48790       5.79605       6.16478       6.25518       6.01552       5.52288       4.90755       4.18528       3.42479       2.72008       2.06623       1.51093       1.06629      0.731016      0.477558      0.303623      0.182792      0.108301     0.0606965     0.0327203     0.0168635    0.00822949    0.00387540    0.00171386   0.000726240   0.000284308   0.000105480   3.60691e-05   1.12619e-05   3.24789e-06   8.14763e-07   1.77445e-07   3.05880e-08   3.67779e-09       0.00000       0.00000
  17  24 4257.6187    1.0526 12.1143 11.9474 -0.0006  0.0615   0.0047   0.1753    0.0196   0.0000   431.8041       17.0285       21.2041       5.92804       8.62589      -1.44238      -2.80487       5.50366       5.77515      -6.92931      -4.09785      -1.59221       1.24344      0.256854      0.226856     -0.249388     -0.117592     -0.157762      0.117262   -0.00816986   -0.00509520    0.00656280   -0.00584634    0.00357116    0.00172306  -0.000370770   4.03140e-05  -0.000110512  -6.47672e-06   5.50886e-07  -5.24341e-07  -1.02284e-08  -4.42764e-08  -1.70907e-09       0.00000       0.00000       5.58156       7.23030       7.77206       7.86214       7.57206       7.01835       6.12992       5.24754       4.27800       3.36882       2.57922       1.88561       1.34606      0.915643      0.602309      0.385738      0.233251      0.137700     0.0769890     0.0419143     0.0213824     0.0106140    0.00499960    0.00220345   0.000926947   0.000367554   0.000135352   4.67900e-05   1.45113e-05   4.18764e-06   1.05046e-06   2.23357e-07   3.84214e-08   4.65164e-09       0.00000       0.00000
  17  25 4400.5052    0.8584 15.0396 11.9003  0.0004  0.0819   0.0038   0.2295    0.0166   0.0000   447.7677       17.1561       8.32157       2.86020      -6.39983      -6.07447       8.55899      -6.40508      -1.15418       2.44551     -0.396623      0.308332       2.03708       1.25809       1.24978     -0.102047     -0.441987     0.0733452      0.183663     0.0505435    0.00762873    -0.0242347    0.00671747   -0.00363503   4.09837e-05  -0.000581518  -0.000126737   2.52732e-05  -3.31469e-05   3.31030e-06  -2.39476e-07  -5.96616e-08   4.52738e-08   4.21413e-10       0.00000       0.00000       7.39765       9.57046       10.2887       10.4758       10.1746       9.25269       8.24646       6.89873       5.71963       4.51192       3.46198       2.52642       1.80177       1.23497      0.812202      0.523869      0.318302      0.187848      0.106521     0.0575189     0.0293895     0.0145869    0.00681334    0.00304117    0.00126476   0.000506823   0.000186903   6.38382e-05   1.98696e-05   5.68701e-06   1.41468e-06   3.02266e-07   5.25546e-08   6.12341e-09       0.00000       0.00000
  17  26 4543.2052    0.6999 17.1048 11.7883 -0.0016  0.1035   0.0032   0.2750    0.0148   0.0000   430.9010       13.4553      -3.53330       7.52901      -6.51364       1.18800      -10.1244      -5.31378      0.290645       12.4594       1.58452      -9.33895      -1.19894     -0.184940       1.84088      0.506056     -0.211610      0.173063      0.342019     -0.105062    -0.0789501    -0.0136649     0.0135189    0.00116971   -0.00101442   0.000195611  -2.14442e-05  -8.17910e-05  -2.95624e-05  -1.81928e-05   1.62028e-06  -1.32334e-07   7.81301e-08  -5.46956e-09       0.00000       0.00000       9.10915       12.0391       12.9076       13.1337       12.6369       11.6774       10.2954       8.71660       7.20535       5.65135       4.33239       3.19786       2.29111       1.56349       1.03936      0.665411      0.407371      0.240378      0.136322     0.0740807     0.0382050     0.0191454    0.00889232    0.00402923    0.00165886   0.000667200   0.000244761   8.42597e-05   2.62615e-05   7.39734e-06   1.83702e-06   3.87505e-07   6.71328e-08   8.04281e-09       0.00000       0.00000
  18   6 1683.6657    0.2701  0.1746 11.6555 -0.0020  0.0062   0.0065   0.0122    0.0158   0.0000   439.0280      -1.24863       15.4919      0.931581      -2.67852       1.25032     -0.367292      0.627559      0.872768      0.325206      0.345190     0.0189866      0.170901   -0.00338652     0.0259626    0.00946473   -0.00152436     0.0125891    -0.0148107    0.00845091   -0.00211609  -0.000655098  -0.000743820   0.000384596  -0.000138035  -4.22081e-05   6.23000e-06   2.59666e-06   2.27979e-06   7.30572e-08   3.74852e-07  -1.50863e-08  -6.41156e-09  -4.60201e-09  -2.49549e-10   1.46787e-11      0.616815      0.782903      0.757190      0.781450      0.681638      0.591668      0.565816      0.584492      0.521416      0.411793      0.323251      0.237033      0.166207      0.102752     0.0650601     0.0410254     0.0268555     0.0155969    0.00870240    0.00474419    0.00254958    0.00147574   0.000726541   0.000363854   0.000149784   6.51690e-05   2.26330e-05   9.10265e-06   2.90065e-06   1.00033e-06   2.99886e-07   8.20493e-08   2.17127e-08   4.29546e-09   7.95719e-10   1.05601e-10
  18   7 1839.9844    0.4124  0.3477 11.6819 -0.0021  0.0080   0.0070   0.0176    0.0215   0.0000   438.8376     -0.319250       13.6842       1.69522      -2.34338     0.0498155       1.57829    -0.0717464      0.216232    -0.0223407    -0.0332636      0.351629    -0.0598099     -0.104062      0.195040   -0.00271746    0.00430174    0.00120727     0.0146949    -0.0137170   0.000403134   0.000786871  -0.000298883   0.000194320   5.51613e-05   9.57795e-06   1.07288e-06   1.62778e-05  -2.39273e-06   1.25644e-07   6.95045e-07  -3.27426e-08   1.40853e-08  -5.20538e-09   7.60523e-10   1.15177e-10      0.637670      0.904607      0.927248      0.928299      0.982842      0.789101      0.801737      0.611794      0.545512      0.416693      0.326300      0.245548      0.165597      0.129841     0.0775300     0.0543732     0.0339236     0.0192770     0.0126756    0.00623167    0.00372008    0.00191977   0.000897698   0.000449835   0.000186834   8.94763e-05   3.19405e-05   1.35789e-05   4.81766e-06   1.34688e-06   5.03112e-07   1.37141e-07   3.12185e-08   7.92409e-09   1.43383e-09   1.41279e-10
  18   8 1992.8496    0.5881  0.4793 11.7408 -0.0019  0.0081   0.0083   0.0191    0.0286   0.0000   438.2374     -0.919753       13.5226      0.288841      -2.66625     -0.175440       1.86629     -0.292784     -0.189551      0.279862      0.401097     -0.484564      0.197467     -0.215452    -0.0875668    -0.0358526    -0.0685044    -0.0241706     0.0135278    -0.0111376   -0.00495148    0.00178009   0.000961416   0.000543829  -5.32632e-05  -0.000308622  -4.74707e-05   4.16028e-05   1.90928e-06   1.18409e-06  -6.69740e-07   1.21357e-07   1.11648e-08   5.29060e-09  -1.37422e-09  -2.67102e-10      0.747897      0.917157       1.01411       1.01573      0.918460      0.862895      0.817129      0.702070      0.578134      0.470620      0.357482      0.262783      0.196074      0.132955     0.0902201     0.0553850     0.0358449     0.0210172     0.0119269    0.00666762    0.00365737    0.00192375   0.000955886   0.000456111   0.000200610   9.11141e-05   3.67029e-05   1.41221e-05   4.89617e-06   1.59478e-06   4.65443e-07   1.20377e-07   3.15913e-08   6.27035e-09   1.07866e-09   1.28715e-10
  18   9 2143.7116    0.8285  0.6346 11.9774 -0.0018  0.0090   0.0101   0.0218    0.0367   0.0000   437.6163      0.960557       14.9965       1.71928      -1.57506      -1.44044      0.643898      0.347996      0.555539      0.418580     -0.281864     -0.301946   -0.00114325     0.0324206    -0.0861031    -0.0460528    -0.0501595   -0.00789652    0.00562836   -0.00608132     0.0101100   -0.00251895   0.000797492   0.000597517   0.000463291   3.06582e-05  -1.87480e-05   5.32710e-06   1.31797e-06  -7.13025e-07   6.65646e-07   1.15778e-08   2.75537e-08   3.60840e-09   2.47550e-10   2.20656e-11      0.799512       1.00514       1.07574       1.07992       1.04247      0.972008      0.857232      0.738187      0.626762      0.503871      0.395092      0.286209      0.204078      0.142798     0.0946346     0.0606842     0.0389273     0.0235747     0.0140165    0.00747253    0.00426221    0.00219060    0.00105053   0.000488370   0.000219319   9.70904e-05   3.82734e-05   1.46562e-05   5.28526e-06   1.67608e-06   5.34627e-07   1.44309e-07   3.48723e-08   7.15367e-09   1.24562e-09   1.47680e-10
  18  10 2291.6406    1.1518  0.7663 12.2974 -0.0004  0.0096   0.0128   0.0242    0.0503   0.0000   439.2964       3.89949       13.1229      0.107078     -0.975646      0.361341     -0.297905      -1.03105       1.02872     -0.196243    -0.0471239      0.352870     -0.323839     0.0934060    -0.0246821     0.0336634    -0.0285752     0.0151015   -0.00189919    0.00521097  -0.000720568   -0.00292328    0.00151898   0.000731961   0.000312399   0.000175249  -1.11538e-05   3.30821e-07  -1.96681e-06  -2.23956e-06   2.33710e-08   2.21873e-07   3.92568e-08   1.10235e-09   1.35455e-09   1.84043e-10      0.846269       1.07418       1.16244       1.18682       1.12476       1.04419      0.922459      0.800654      0.677080      0.534622      0.421149      0.302881      0.222046      0.153819      0.100570     0.0662294     0.0421063     0.0250992     0.0145387    0.00853876    0.00449295    0.00231292    0.00117747   0.000563605   0.000242548   0.000104754   4.33215e-05   1.66396e-05   5.73049e-06   1.90723e-06   5.76916e-07   1.62524e-07   3.87915e-08   7.85856e-09   1.39655e-09   1.65970e-10
  18  11 2436.8558    1.5198  0.9602 12.8134 -0.0002  0.0110   0.0153   0.0276    0.0568   0.0000   439.3582       1.17305       14.3638     -0.235897      -1.34197       1.61190      -1.74094      -1.92504       1.47553       1.16511      0.371546     -0.232710     -0.100851    -0.0944952    0.00551615     0.0358354     0.0561771    -0.0493414     0.0250176   -0.00946331   -0.00447021   0.000531164  -0.000390177   0.000266265  -0.000112276  -0.000116572   4.11347e-06  -2.06234e-05   5.80852e-06   1.34690e-06  -4.55345e-07  -1.21488e-08  -1.89113e-08   9.13331e-09   2.59395e-09  -3.83071e-10      0.991490       1.27913       1.35684       1.40567       1.35444       1.23745       1.08625      0.927405      0.774566      0.618875      0.475261      0.354569      0.250396      0.174495      0.117203     0.0767680     0.0480927     0.0292408     0.0173052    0.00969232    0.00527727    0.00266067    0.00133618   0.000629048   0.000281054   0.000120168   4.83970e-05   1.80839e-05   6.58589e-06   2.14467e-06   6.61338e-07   1.80078e-07   4.37003e-08   9.35849e-09   1.60472e-09   1.92899e-10
  18  12 2580.8812    2.0213  0.8934 13.3408 -0.0005  0.0103   0.0208   0.0258    0.0554   0.0000   436.2058       4.55335       14.9962      0.607538      -1.06031      -1.38361      0.223338      -3.79262       1.24256     -0.355789     -0.356145     -0.130550    -0.0361435   -0.00729814      0.244779     0.0384876    -0.0360297    -0.0406284     0.0236410     0.0164516   -0.00797836   -0.00118653  -0.000667583  -0.000757538   0.000473219  -0.000203374  -5.54518e-05   9.73781e-06  -4.30384e-06  -6.15698e-06  -8.42917e-07   2.97638e-07   7.34097e-08   1.45117e-08  -2.03621e-09   2.45332e-10      0.930908       1.17159       1.22252       1.30109       1.20224       1.11285      0.995010      0.896909      0.727905      0.584707      0.454223      0.338874      0.244118      0.166383      0.109807     0.0734256     0.0458103     0.0277906     0.0161525    0.00896691    0.00482863    0.00254917    0.00127428   0.000605292   0.000277362   0.000114908   4.62144e-05   1.75014e-05   6.16058e-06   1.98819e-06   5.95410e-07   1.68227e-07   4.06743e-08   8.48349e-09   1.44146e-09   1.84646e-10
  18  13 2724.7721    2.5479  0.8946 13.8053 -0.0004  0.0102   0.0257   0.0261    0.0568   0.0000   437.5288       6.59322       15.2560       1.69116      -1.33630     -0.541016      0.471395     -0.780933       1.12001    -0.0688571     -0.391219      -1.20375    -0.0341705     0.0165731     0.0966824    0.00197989   -0.00122621     0.0138326     0.0223485    -0.0150014  -0.000303788    0.00261009    0.00189262   0.000136537   0.000101331   4.68593e-06  -2.13991e-05  -4.20751e-06  -3.97784e-07   2.07269e-06  -3.76241e-07  -1.54940e-07   9.38849e-08   2.93781e-09   2.03610e-09   2.37047e-10      0.899336       1.15622       1.24014       1.27614       1.21646       1.14583       1.01732      0.837616      0.710230      0.556671      0.429939      0.331357      0.232890      0.157981      0.109733     0.0722375     0.0448947     0.0276164     0.0162720    0.00883473    0.00480342    0.00245615    0.00121410   0.000573680   0.000266488   0.000112222   4.45324e-05   1.69128e-05   6.33890e-06   2.09533e-06   6.30483e-07   1.68490e-07   4.07690e-08   8.64272e-09   1.51788e-09   1.80254e-10
  18  14 2868.7399    3.2510  0.9150 13.8496 -0.0010  0.0100   0.0318   0.0249    0.0748   0.0000   436.0100       7.30350       11.7117       2.43610      -3.13266      -1.42440     -0.468329      -2.25863      0.564242     -0.320023      0.701040    0.00541576     -0.381241     -0.228919     0.0610649     0.0191422    -0.0161688    -0.0151664  -0.000537002   -0.00519248    0.00966520   -0.00252737   0.000304675   0.000809001  -5.17205e-05  -7.30391e-05  -3.87112e-05   1.08630e-05  -8.92836e-06  -1.91026e-06   6.99597e-07   3.25421e-07  -5.47113e-08   2.86901e-09   6.47619e-10   9.09368e-11      0.919296       1.16261       1.18079       1.23047       1.18811       1.12639      0.999921      0.839285      0.708662      0.574536      0.451029      0.329103      0.237344      0.164218      0.110201     0.0716657     0.0462347     0.0277833     0.0161399    0.00907373    0.00484439    0.00241414    0.00121531   0.000555665   0.000249283   0.000104484   4.43377e-05   1.64319e-05   5.89401e-06   1.92058e-06   5.88275e-07   1.60078e-07   3.93586e-08   8.21032e-09   1.47013e-09   1.78083e-10
  18  15 3012.2000    3.7523  0.9214 14.4793 -0.0025  0.0100   0.0380   0.0268    0.0654   0.0000   439.4742       9.46746       13.4486      0.767559      -2.00073      -1.28494     -0.251715      -1.82903      0.981143      -1.84399     -0.812359     0.0237185    -0.0700438     -0.532838     0.0779257    -0.0511188     0.0689367    -0.0140005   -0.00233119    0.00566673   -0.00673147    0.00170448   -0.00247133   0.000145259   0.000121689   0.000227848  -2.57064e-05   1.42638e-05   1.33875e-05   6.37841e-07  -1.14494e-06   4.57439e-08  -2.72715e-08  -9.33364e-10  -1.38130e-10   5.47989e-10      0.934286       1.16115       1.24832       1.28587       1.22564       1.12866       1.01084      0.867978      0.722324      0.559238      0.431903      0.324555      0.238928      0.163559      0.110325     0.0708462     0.0452027     0.0271998     0.0154029    0.00849655    0.00468831    0.00243933    0.00122291   0.000583218   0.000250873   0.000111168   4.33797e-05   1.64026e-05   5.88624e-06   1.94575e-06   5.87596e-07   1.58993e-07   3.92606e-08   7.98470e-09   1.40804e-09   1.66063e-10
  18  16 3154.9739    3.8634  1.0975 14.8062 -0.0011  0.0116   0.0374   0.0309    0.0641   0.0000   438.9579       12.5983       14.8560       4.04501      0.537853     -0.981229      0.352002      -1.59695       1.27083      -2.18246      0.113789     -0.679040     -0.312330     -0.128660     0.0969528    -0.0720298    -0.0683528     -0.110954    0.00983226    0.00120691   0.000408042   -0.00335103    0.00115866   7.10630e-05  -0.000489068   6.83885e-05  -2.77971e-05  -1.99216e-05  -5.86043e-06  -8.75525e-07  -6.94919e-07   1.55933e-07  -5.12074e-08  -1.20989e-08  -7.17051e-10  -1.71180e-10       1.04773       1.34681       1.39530       1.46418       1.40017       1.31707       1.12954      0.990331      0.812206      0.660771      0.503180      0.377948      0.265354      0.187700      0.128595     0.0823738     0.0510159     0.0313748     0.0185202     0.0104998    0.00565965    0.00287365    0.00141302   0.000658782   0.000303192   0.000127393   5.16085e-05   1.90738e-05   6.87660e-06   2.29709e-06   7.00423e-07   1.91487e-07   4.69588e-08   9.92480e-09   1.64117e-09   2.13198e-10
  18  17 3297.4888    3.5200  1.4673 14.4973 -0.0010  0.0137   0.0305   0.0362    0.0582   0.0000   438.8675       10.8622       12.9153       9.47465      -2.22935     -0.824901      0.786742      -2.11336      0.714668      -3.05107      0.402652     -0.850010   -0.00740840     -0.267041      0.279136     -0.160466     0.0651961    -0.0210301    -0.0211689     0.0280106    0.00872894   -0.00253343   -0.00119566  -0.000279549  -0.000688005  -0.000240646   5.63663e-05   9.64170e-06  -2.36994e-05   6.83854e-07   6.82048e-07   2.19443e-07  -1.21141e-07  -1.05034e-08  -3.62496e-09   8.80321e-11       1.26041       1.61335       1.68449       1.77120       1.69661       1.58382       1.38079       1.17594      0.962456      0.779029      0.602155      0.438386      0.323218      0.221821      0.150403     0.0981128     0.0622033     0.0377343     0.0221058     0.0123174    0.00666612    0.00343368    0.00167343   0.000800315   0.000346402   0.000153617   6.04289e-05   2.34679e-05   8.29658e-06   2.68960e-06   8.11692e-07   2.25216e-07   5.63399e-08   1.14207e-08   1.98423e-09   2.45334e-10
  18  18 3440.1333    3.0484  2.2124 13.8599  0.0009  0.0174   0.0220   0.0461    0.0525   0.0000   438.8216       15.3772       17.3500       5.31059      0.917511      0.763073      -2.78076       1.51175     -0.163003      -2.85422      -1.13854     -0.851828      0.254405     -0.380987    -0.0766808     0.0230566     0.0882589   -0.00277949    -0.0178517   -0.00607147     0.0123105    0.00301755   0.000526147  -0.000595294  -0.000318873   0.000207920   0.000101430  -7.54885e-06  -8.54148e-06  -2.64969e-06  -8.41826e-07   1.60734e-07   3.44771e-08  -5.08843e-08  -5.07936e-10   8.35240e-11       1.55462       1.98831       2.11071       2.14853       2.07394       1.92861       1.72336       1.49922       1.21757      0.980931      0.766527      0.576320      0.412418      0.283083      0.194883      0.126260     0.0794918     0.0482158     0.0282133     0.0155690    0.00843847    0.00430197    0.00213222    0.00103354   0.000457946   0.000203030   7.91696e-05   3.01872e-05   1.08154e-05   3.56418e-06   1.09484e-06   2.98926e-07   7.46783e-08   1.54415e-08   2.57878e-09   3.09204e-10
  18  19 3582.7723    2.5812  3.4023 13.1223 -0.0001  0.0219   0.0152   0.0576    0.0459   0.0000   438.2094       16.9161       14.0085     -0.827252      -3.41400       1.98386      -3.54160      -1.65449     -0.170084      -1.86464     0.0241514     -0.428713     0.0304978     -0.498437    -0.0389809      0.155556     0.0487484    -0.0527752  -0.000984889    -0.0156061    0.00652151   0.000332546   0.000912244  -0.000247692   0.000488718  -0.000131773  -7.04435e-05   1.19423e-05  -1.03223e-05  -1.78207e-06   1.14596e-06   1.11710e-07   7.67802e-09   2.76281e-08  -1.39419e-09   1.29523e-10       1.93081       2.51357       2.65247       2.74609       2.62073       2.46552       2.17411       1.87964       1.54102       1.22268      0.954518      0.715108      0.517955      0.358911      0.244974      0.158153      0.100682     0.0602016     0.0351083     0.0197683     0.0104425    0.00549353    0.00269346    0.00128739   0.000582791   0.000247738   9.99550e-05   3.85992e-05   1.35010e-05   4.56882e-06   1.39637e-06   3.82370e-07   9.52272e-08   1.97109e-08   3.37324e-09   4.07612e-10
  18  20 3725.4352    2.1418  4.7645 12.6743 -0.0003  0.0267   0.0108   0.0717    0.0345   0.0000   439.7546       20.7747       15.7822       9.31642       2.07776     -0.943723      -3.01904      -7.33277      0.136295      -1.81204     -0.972584      -1.45271      0.781010     0.0124171      0.373747     -0.332275    -0.0295493    -0.0897471     0.0577517     0.0227931     0.0238796   -0.00446839   -0.00643746    0.00259993    0.00122385   9.73536e-05  -2.73515e-05   6.94365e-06   2.62664e-05   6.04123e-06   8.33639e-07   4.88020e-07   6.42110e-08   4.91725e-08   8.81965e-10   2.08814e-10       2.40091       3.03470       3.25585       3.33962       3.21497       2.99780       2.64512       2.28621       1.90874       1.52967       1.16576      0.873218      0.638992      0.443114      0.299765      0.195233      0.121049     0.0732897     0.0429419     0.0243100     0.0131865    0.00672216    0.00337954    0.00159097   0.000709455   0.000301236   0.000122514   4.64994e-05   1.69196e-05   5.56445e-06   1.68096e-06   4.64937e-07   1.14028e-07   2.37695e-08   3.99575e-09   4.70101e-10
  18  21 3868.2096    1.7573  6.6254 12.2877  0.0002  0.0330   0.0077   0.0922    0.0272   0.0000   437.7715       15.4687       4.12477       15.1947     -0.835083      -3.01099      -1.53528      -2.58057       2.40540      -2.68844      0.209456     -0.955061       2.00439     -0.620781     -0.229910     -0.138385     0.0777413     0.0130740    0.00425678     0.0204147    -0.0124757    0.00182250   -0.00475807  -0.000703481   -0.00142063   6.11759e-05   0.000201065   5.10211e-05   1.70318e-05  -1.58799e-06  -1.26359e-07  -1.35601e-07  -1.01848e-07   3.51094e-08   3.98115e-09  -1.40615e-09       2.94218       3.77271       4.04225       4.14440       4.00154       3.69952       3.31066       2.82354       2.37141       1.86658       1.45651       1.07903      0.788752      0.544710      0.370912      0.239390      0.151096     0.0903172     0.0535932     0.0298334     0.0161820    0.00840004    0.00414912    0.00197446   0.000889811   0.000380354   0.000152428   5.86070e-05   2.09164e-05   6.87983e-06   2.12314e-06   5.77298e-07   1.43470e-07   2.96761e-08   5.19415e-09   5.90283e-10
  18  22 4011.0546    1.4780  8.7253 12.0191 -0.0004  0.0412   0.0060   0.1139    0.0236   0.0000   442.7092       14.3289       5.91253       6.11759       6.89691       3.50917       1.91504      -3.00431       2.42781      -2.84564      0.842150      -2.09127       1.41190       1.10542    -0.0492997      0.454703      0.105387     -0.187163     0.0436969     0.0569183    0.00919256    -0.0261220   -0.00773066   -0.00197158   4.18335e-05   9.25048e-05  -0.000150642  -4.85522e-05  -2.22983e-05  -2.67854e-06   6.21485e-06   3.56011e-07  -3.29874e-07  -2.40721e-08  -2.00972e-09  -1.15560e-09       3.57958       4.65912       4.94295       5.11228       4.96924       4.61193       4.06283       3.51379       2.88118       2.33128       1.79285       1.35515      0.972330      0.675563      0.459939      0.299790      0.189647      0.116085     0.0670009     0.0380597     0.0202763     0.0105799    0.00521765    0.00248372    0.00111483   0.000478955   0.000192942   7.37664e-05   2.61450e-05   8.86106e-06   2.67088e-06   7.42226e-07   1.84046e-07   3.89342e-08   6.47101e-09   7.66458e-10
  18  23 4154.0046    1.1984 10.3496 11.9893 -0.0006  0.0502   0.0050   0.1422    0.0203   0.0000   446.1531       24.5881       5.42712      -2.76050      -3.76322      0.851589      -2.48224       1.06306       1.17274      -1.04113       1.35088      -2.20320     -0.588179       1.14033     -0.442145     -0.632777    -0.0174709      0.256173    -0.0918383      0.132235    -0.0160108    -0.0389823    0.00357297    0.00991143    0.00240542  -0.000502761  -0.000266063  -0.000125528   4.21423e-06  -1.15393e-05   8.75293e-07   8.94727e-07  -2.04567e-07  -4.23985e-08   5.97083e-09   7.79007e-10       4.32649       5.64998       6.02307       6.22008       5.93668       5.57154       4.93932       4.29396       3.55515       2.83341       2.20680       1.65168       1.19815      0.839998      0.567694      0.371107      0.232119      0.141713     0.0823064     0.0468605     0.0252630     0.0130753    0.00654662    0.00311787    0.00140274   0.000603842   0.000245350   9.30571e-05   3.32265e-05   1.10858e-05   3.35393e-06   9.34348e-07   2.26880e-07   4.72461e-08   7.98104e-09   9.44743e-10
  18  24 4297.0089    1.0123 13.3113 11.9042  0.0003  0.0656   0.0042   0.1875    0.0183   0.0000   444.8771       30.6236      -4.89851      -2.73603       2.66209     -0.220119     -0.178211     -0.624109     -0.221553      -4.41776       1.79187      -3.63345      -1.61730      0.539708       1.11717     -0.443712     -0.104881      0.246708     0.0292256    -0.0645652    0.00942941     0.0224254    0.00315996   -0.00357724    0.00205206   0.000953522   1.43543e-05  -0.000151097  -8.62736e-07   2.22406e-07   3.41352e-06   1.70991e-06  -5.01139e-08  -5.26839e-08   1.79343e-09   1.75213e-09       5.63980       7.30244       7.80299       8.02007       7.84263       7.21663       6.45461       5.55599       4.62547       3.70162       2.88540       2.15643       1.57869       1.10050      0.743915      0.491796      0.309922      0.190167      0.111158     0.0626193     0.0339929     0.0178528    0.00885818    0.00418594    0.00191263   0.000809538   0.000329573   0.000125715   4.48258e-05   1.48142e-05   4.47055e-06   1.24198e-06   3.01657e-07   6.24457e-08   1.05196e-08   1.20295e-09
  18  25 4439.9561    0.8023 15.5378 11.8973 -0.0006  0.0863   0.0035   0.2393    0.0155   0.0000   439.8539       6.81711      0.653324       18.4208       4.67380      -1.52259       11.3804      -5.06263      -11.1169      -1.02163      0.512630      -1.77206      -2.74024      0.244119      0.231564     -0.294104     -0.318968     -0.332270     -0.168101     -0.244488     0.0664393   -0.00400219     0.0120841    0.00701315  -0.000660872  -4.62793e-06   2.71798e-05   0.000258842  -2.20353e-05   5.78226e-07   7.71560e-06  -5.01908e-08  -3.09658e-07   6.79083e-08   1.16794e-08   5.70942e-10       7.28036       9.48205       10.2738       10.4881       10.2045       9.52609       8.37080       7.34143       6.00567       4.85728       3.80572       2.82884       2.07958       1.45265      0.988518      0.649285      0.415317      0.254179      0.148934     0.0842177     0.0457643     0.0240386     0.0119419    0.00567678    0.00257565    0.00110797   0.000451255   0.000172477   6.10913e-05   2.02370e-05   6.13484e-06   1.69139e-06   4.12386e-07   8.31257e-08   1.36783e-08   1.60575e-09
[truncated: 1,883,925 more chars]
