# Supplementary material for: Global-Mode Analysis of Full-Disk Data from the Michelson Doppler Imager and the Helioseismic and Magnetic Imager
Source: Sol Phys. 2018 Jan 31;293(2):29. doi: 10.1007/s11207-017-1201-5 (PMC6566312; doi:10.1007/s11207-017-1201-5)
Supplement: Supplementary file 2 — (TAR 362.4 MB) [file 11207_2017_1201_MOESM2_ESM.tar › HMI/hmivw72d.8128.18]

   0  13 1957.2901    0.5488  0.4332  9.9620  0.0000  0.0940   0.1028   0.2868    0.3938   0.0000    -0.0000       0.00000       0.00000       0.00000       0.00000       0.00000       0.00000       0.00000       0.00000       0.00000       0.00000       0.00000       0.00000       0.00000       0.00000       0.00000       0.00000       0.00000       0.00000       0.00000       0.00000       0.00000       0.00000       0.00000       0.00000       0.00000       0.00000       0.00000       0.00000       0.00000       0.00000       0.00000       0.00000       0.00000       0.00000       0.00000
   0  15 2228.5907    1.0979  0.7611 10.2438  0.0000  0.1286   0.1657   0.3651    0.8917   0.0000    -0.0000       0.00000       0.00000       0.00000       0.00000       0.00000       0.00000       0.00000       0.00000       0.00000       0.00000       0.00000       0.00000       0.00000       0.00000       0.00000       0.00000       0.00000       0.00000       0.00000       0.00000       0.00000       0.00000       0.00000       0.00000       0.00000       0.00000       0.00000       0.00000       0.00000       0.00000       0.00000       0.00000       0.00000       0.00000       0.00000
   0  21 3033.9660    3.7021  1.2113  0.6975  0.0000  0.1389   0.5011   0.6604 1000.0000   0.0000    -0.0000       0.00000       0.00000       0.00000       0.00000       0.00000       0.00000       0.00000       0.00000       0.00000       0.00000       0.00000       0.00000       0.00000       0.00000       0.00000       0.00000       0.00000       0.00000       0.00000       0.00000       0.00000       0.00000       0.00000       0.00000       0.00000       0.00000       0.00000       0.00000       0.00000       0.00000       0.00000       0.00000       0.00000       0.00000       0.00000
   0  24 3439.1892    3.1073  2.3590  1.7875  0.0000  0.2266   0.2990   0.7150 1000.0000   0.0000    -0.0000       0.00000       0.00000       0.00000       0.00000       0.00000       0.00000       0.00000       0.00000       0.00000       0.00000       0.00000       0.00000       0.00000       0.00000       0.00000       0.00000       0.00000       0.00000       0.00000       0.00000       0.00000       0.00000       0.00000       0.00000       0.00000       0.00000       0.00000       0.00000       0.00000       0.00000       0.00000       0.00000       0.00000       0.00000       0.00000
   1  11 1749.1954    0.3626  0.2027  9.6137  0.0000  0.0571   0.0589   0.0882    0.1343   0.0000   479.6832      -38.4230       0.00000       0.00000       0.00000       0.00000       0.00000       0.00000       0.00000       0.00000       0.00000       0.00000       0.00000       0.00000       0.00000       0.00000       0.00000       0.00000       79.6020       35.3347       0.00000       0.00000       0.00000       0.00000       0.00000       0.00000       0.00000       0.00000       0.00000       0.00000       0.00000       0.00000       0.00000       0.00000       0.00000       0.00000
   1  12 1885.0716    0.4323  0.4224  9.9184  0.0000  0.0642   0.0589   0.2369    0.1859   0.0000   521.6476      -22.2347       0.00000       0.00000       0.00000       0.00000       0.00000       0.00000       0.00000       0.00000       0.00000       0.00000       0.00000       0.00000       0.00000       0.00000       0.00000       0.00000       67.4485       63.0764       0.00000       0.00000       0.00000       0.00000       0.00000       0.00000       0.00000       0.00000       0.00000       0.00000       0.00000       0.00000       0.00000       0.00000       0.00000       0.00000
   1  13 2020.7491    0.6337  0.5831  9.8061  0.0000  0.0720   0.0668   0.2481    0.3266   0.0000   632.0840      -77.4122       0.00000       0.00000       0.00000       0.00000       0.00000       0.00000       0.00000       0.00000       0.00000       0.00000       0.00000       0.00000       0.00000       0.00000       0.00000       0.00000       95.5288       47.4101       0.00000       0.00000       0.00000       0.00000       0.00000       0.00000       0.00000       0.00000       0.00000       0.00000       0.00000       0.00000       0.00000       0.00000       0.00000       0.00000
   1  14 2156.7007    0.8171  0.8240 10.0237  0.0000  0.0836   0.0758   0.2547    0.4477   0.0000   390.3984      -37.2642       0.00000       0.00000       0.00000       0.00000       0.00000       0.00000       0.00000       0.00000       0.00000       0.00000       0.00000       0.00000       0.00000       0.00000       0.00000       0.00000       104.844       65.0367       0.00000       0.00000       0.00000       0.00000       0.00000       0.00000       0.00000       0.00000       0.00000       0.00000       0.00000       0.00000       0.00000       0.00000       0.00000       0.00000
   1  16 2425.6987    1.3751  0.6891 10.8094  0.0000  0.0773   0.1334   0.2590    0.4900   0.0000   402.7241       26.2619       0.00000       0.00000       0.00000       0.00000       0.00000       0.00000       0.00000       0.00000       0.00000       0.00000       0.00000       0.00000       0.00000       0.00000       0.00000       0.00000       93.0596       51.6141       0.00000       0.00000       0.00000       0.00000       0.00000       0.00000       0.00000       0.00000       0.00000       0.00000       0.00000       0.00000       0.00000       0.00000       0.00000       0.00000
   1  19 2828.2542    3.1274  0.7932  4.4278  0.0000  0.0775   0.2400   0.2071 1000.0000   0.0000   399.1174      -3.24936       0.00000       0.00000       0.00000       0.00000       0.00000       0.00000       0.00000       0.00000       0.00000       0.00000       0.00000       0.00000       0.00000       0.00000       0.00000       0.00000       101.370       46.0035       0.00000       0.00000       0.00000       0.00000       0.00000       0.00000       0.00000       0.00000       0.00000       0.00000       0.00000       0.00000       0.00000       0.00000       0.00000       0.00000
   1  24 3503.9561    2.5737  2.3438 12.2311 -0.0718  0.1747   0.1889   0.4762    0.8283   0.0000   318.9147       132.163       0.00000       0.00000       0.00000       0.00000       0.00000       0.00000       0.00000       0.00000       0.00000       0.00000       0.00000       0.00000       0.00000       0.00000       0.00000       0.00000       208.880       123.265       0.00000       0.00000       0.00000       0.00000       0.00000       0.00000       0.00000       0.00000       0.00000       0.00000       0.00000       0.00000       0.00000       0.00000       0.00000       0.00000
   2  11 1810.2319    0.3627  0.2869  9.8442  0.0000  0.0844   0.0641   0.2658    0.1277   0.0000   467.2335      -26.0715      -4.32810      -9.31871       0.00000       0.00000       0.00000       0.00000       0.00000       0.00000       0.00000       0.00000       0.00000       0.00000       0.00000       0.00000       0.00000       0.00000       76.5621       48.7523       17.6002       10.3468       0.00000       0.00000       0.00000       0.00000       0.00000       0.00000       0.00000       0.00000       0.00000       0.00000       0.00000       0.00000       0.00000       0.00000
   2  12 1945.7253    0.5587  0.4573  9.9130  0.0000  0.0524   0.0516   0.1299    0.1863   0.0000   454.4191      -3.36042      -12.6289      -2.01124       0.00000       0.00000       0.00000       0.00000       0.00000       0.00000       0.00000       0.00000       0.00000       0.00000       0.00000       0.00000       0.00000       0.00000       39.8341       31.4506       18.8898       6.48696       0.00000       0.00000       0.00000       0.00000       0.00000       0.00000       0.00000       0.00000       0.00000       0.00000       0.00000       0.00000       0.00000       0.00000
   2  13 2082.0327    0.7253  0.4530  9.9780  0.0000  0.0578   0.0662   0.1155    0.2210   0.0000   431.0798       15.4093       38.1852       21.5175       0.00000       0.00000       0.00000       0.00000       0.00000       0.00000       0.00000       0.00000       0.00000       0.00000       0.00000       0.00000       0.00000       0.00000       30.4146       38.1866       16.4151       10.5285       0.00000       0.00000       0.00000       0.00000       0.00000       0.00000       0.00000       0.00000       0.00000       0.00000       0.00000       0.00000       0.00000       0.00000
   2  15 2352.1337    1.3314  1.0013 10.2465  0.0000  0.0752   0.0854   0.1856    0.6094   0.0000   447.7343       47.7398     -0.166458       1.50784       0.00000       0.00000       0.00000       0.00000       0.00000       0.00000       0.00000       0.00000       0.00000       0.00000       0.00000       0.00000       0.00000       0.00000       48.9337       44.9907       24.1024       10.8760       0.00000       0.00000       0.00000       0.00000       0.00000       0.00000       0.00000       0.00000       0.00000       0.00000       0.00000       0.00000       0.00000       0.00000
   2  16 2485.8073    1.7616  1.0989 -1.0950  0.0000  0.0622   0.0990   0.1933 1000.0000   0.0000   397.1986       37.2601      -6.78145      -17.8039       0.00000       0.00000       0.00000       0.00000       0.00000       0.00000       0.00000       0.00000       0.00000       0.00000       0.00000       0.00000       0.00000       0.00000       48.8656       38.0899       21.8462       7.60702       0.00000       0.00000       0.00000       0.00000       0.00000       0.00000       0.00000       0.00000       0.00000       0.00000       0.00000       0.00000       0.00000       0.00000
   2  17 2619.6489    2.3874  1.2088  5.0770  0.0000  0.0860   0.1646   0.2143  266.0827   0.0000   415.0230       25.0890       9.21000       1.16400       0.00000       0.00000       0.00000       0.00000       0.00000       0.00000       0.00000       0.00000       0.00000       0.00000       0.00000       0.00000       0.00000       0.00000       67.1114       51.9970       30.6802       9.22723       0.00000       0.00000       0.00000       0.00000       0.00000       0.00000       0.00000       0.00000       0.00000       0.00000       0.00000       0.00000       0.00000       0.00000
   2  22 3295.1751    3.9306  1.6723  6.0840  0.0000  0.0929   0.2102   0.2432  197.1989   0.0000   421.9149       43.8010       4.29500       3.38300       0.00000       0.00000       0.00000       0.00000       0.00000       0.00000       0.00000       0.00000       0.00000       0.00000       0.00000       0.00000       0.00000       0.00000       70.0741       57.7248       27.5793       10.9758       0.00000       0.00000       0.00000       0.00000       0.00000       0.00000       0.00000       0.00000       0.00000       0.00000       0.00000       0.00000       0.00000       0.00000
   2  23 3431.0408    3.3244  2.1130 10.9852  0.0000  0.1094   0.1460   0.2788    1.1093   0.0000   399.5155       38.7889      -36.8589       28.0177       0.00000       0.00000       0.00000       0.00000       0.00000       0.00000       0.00000       0.00000       0.00000       0.00000       0.00000       0.00000       0.00000       0.00000       66.9596       71.3393       30.9060       17.9704       0.00000       0.00000       0.00000       0.00000       0.00000       0.00000       0.00000       0.00000       0.00000       0.00000       0.00000       0.00000       0.00000       0.00000
   2  24 3567.0445    2.4908  3.5898 11.2368 -0.0156  0.1443   0.0851   0.3990    0.3882   0.0000   480.5496      -1.27357       23.4653       37.5396       0.00000       0.00000       0.00000       0.00000       0.00000       0.00000       0.00000       0.00000       0.00000       0.00000       0.00000       0.00000       0.00000       0.00000       104.291       88.0215       50.8084       19.4378       0.00000       0.00000       0.00000       0.00000       0.00000       0.00000       0.00000       0.00000       0.00000       0.00000       0.00000       0.00000       0.00000       0.00000
   3  12 2001.1668    0.5844  0.4660 10.0247  0.0000  0.0558   0.0406   0.0920    0.1718   0.0000   464.9382       13.8972       9.89910       14.8603      0.356973      0.669277       0.00000       0.00000       0.00000       0.00000       0.00000       0.00000       0.00000       0.00000       0.00000       0.00000       0.00000       0.00000       24.0291       22.7999       18.7741       14.1011       5.39782       1.62167       0.00000       0.00000       0.00000       0.00000       0.00000       0.00000       0.00000       0.00000       0.00000       0.00000       0.00000       0.00000
   3  13 2137.7231    0.8052  0.6253  9.7223  0.0000  0.0507   0.0469   0.1029    0.2792   0.0000   422.6073       3.63411      -12.1099      -16.8015       1.76876      0.757142       0.00000       0.00000       0.00000       0.00000       0.00000       0.00000       0.00000       0.00000       0.00000       0.00000       0.00000       0.00000       20.7049       23.6721       18.0233       10.5360       5.41384       1.86480       0.00000       0.00000       0.00000       0.00000       0.00000       0.00000       0.00000       0.00000       0.00000       0.00000       0.00000       0.00000
   3  14 2273.4743    0.9838  0.8268 10.5610  0.0000  0.1314   0.0622   0.1527    0.2359   0.0000   475.3312      -75.8616      -23.2006       9.23427      -10.0537      0.899275       0.00000       0.00000       0.00000       0.00000       0.00000       0.00000       0.00000       0.00000       0.00000       0.00000       0.00000       0.00000       41.3150       59.5603       52.8371       12.6805       17.3428       4.77687       0.00000       0.00000       0.00000       0.00000       0.00000       0.00000       0.00000       0.00000       0.00000       0.00000       0.00000       0.00000
   3  15 2407.6599    1.4096  0.7256 11.2120  0.0000  0.0601   0.0888   0.1299    0.2575   0.0000   406.0333      -29.5669      -22.6478      -7.87314       3.05460     -0.743093       0.00000       0.00000       0.00000       0.00000       0.00000       0.00000       0.00000       0.00000       0.00000       0.00000       0.00000       0.00000       25.6397       26.2690       20.4273       12.3678       5.99097       1.80768       0.00000       0.00000       0.00000       0.00000       0.00000       0.00000       0.00000       0.00000       0.00000       0.00000       0.00000       0.00000
   3  17 2676.2585    2.3832  0.7116 11.9290  0.0000  0.0568   0.1472   0.1243    0.4219   0.0000   404.2519       34.6990      -7.15141       7.79271      0.832070      -1.23226       0.00000       0.00000       0.00000       0.00000       0.00000       0.00000       0.00000       0.00000       0.00000       0.00000       0.00000       0.00000       24.8055       27.5185       19.0585       13.7210       5.18657       1.99474       0.00000       0.00000       0.00000       0.00000       0.00000       0.00000       0.00000       0.00000       0.00000       0.00000       0.00000       0.00000
   3  19 2947.0342    3.7840  0.8302 10.7814  0.0000  0.0452   0.2002   0.1222    1.6523   0.0000   442.0056       44.1419      -13.6931       5.49812      -3.40164     -0.830282       0.00000       0.00000       0.00000       0.00000       0.00000       0.00000       0.00000       0.00000       0.00000       0.00000       0.00000       0.00000       22.6859       20.4313       16.6950       9.96735       4.53054       1.22561       0.00000       0.00000       0.00000       0.00000       0.00000       0.00000       0.00000       0.00000       0.00000       0.00000       0.00000       0.00000
   3  20 3082.4085    3.8302  0.8032 12.5306  0.0000  0.0573   0.2113   0.1244    0.3996   0.0000   375.6701       27.2411       36.1911      -15.3280      -2.45154      -1.50717       0.00000       0.00000       0.00000       0.00000       0.00000       0.00000       0.00000       0.00000       0.00000       0.00000       0.00000       0.00000       29.3831       29.6528       19.8755       10.8684       4.93695       1.59577       0.00000       0.00000       0.00000       0.00000       0.00000       0.00000       0.00000       0.00000       0.00000       0.00000       0.00000       0.00000
   3  21 3217.8246    3.8601  1.3092 12.3041  0.0000  0.0699   0.1737   0.1645    0.5136   0.0000   412.0001      -5.73292      -5.52613       18.2501      -5.00978      -1.50881       0.00000       0.00000       0.00000       0.00000       0.00000       0.00000       0.00000       0.00000       0.00000       0.00000       0.00000       0.00000       32.9014       30.4637       25.3627       16.8578       7.12020       2.08935       0.00000       0.00000       0.00000       0.00000       0.00000       0.00000       0.00000       0.00000       0.00000       0.00000       0.00000       0.00000
   3  22 3353.6278    3.5984  1.7146 12.3095  0.0042  0.0811   0.1495   0.2017    0.3241   0.0000   381.7874       9.95193       31.5477       9.57697      -5.24146    -0.0147747       0.00000       0.00000       0.00000       0.00000       0.00000       0.00000       0.00000       0.00000       0.00000       0.00000       0.00000       0.00000       36.9097       38.2048       28.3971       16.3277       8.07816       2.49434       0.00000       0.00000       0.00000       0.00000       0.00000       0.00000       0.00000       0.00000       0.00000       0.00000       0.00000       0.00000
   3  23 3489.5130    2.8357  2.3755 11.5457  0.0000  0.0975   0.1011   0.2396    0.3272   0.0000   393.6383       53.6001       17.0941       6.57249       6.97087      0.747654       0.00000       0.00000       0.00000       0.00000       0.00000       0.00000       0.00000       0.00000       0.00000       0.00000       0.00000       0.00000       47.3456       50.6611       33.0856       21.7482       8.57287       3.20542       0.00000       0.00000       0.00000       0.00000       0.00000       0.00000       0.00000       0.00000       0.00000       0.00000       0.00000       0.00000
   3  24 3626.2010    2.3165  3.1072 11.4974  0.0000  0.1179   0.0802   0.3163    0.2249   0.0000   535.5395       34.3699      -28.6773      -51.4662       19.8122       1.04112       0.00000       0.00000       0.00000       0.00000       0.00000       0.00000       0.00000       0.00000       0.00000       0.00000       0.00000       0.00000       53.2715       56.7474       41.9925       24.1296       12.4476       3.85012       0.00000       0.00000       0.00000       0.00000       0.00000       0.00000       0.00000       0.00000       0.00000       0.00000       0.00000       0.00000
   4  12 2051.6962    0.6094  0.5594 10.1829 -0.0090  0.0517   0.0400   0.1073    0.1291   0.0000   447.9249       27.2219       20.1425      -12.9985      -18.6861     -0.152132       1.29926      0.666435       0.00000       0.00000       0.00000       0.00000       0.00000       0.00000       0.00000       0.00000       0.00000       0.00000       18.6013       15.7968       16.4997       13.0278       7.73984       4.00133       1.42340      0.329420       0.00000       0.00000       0.00000       0.00000       0.00000       0.00000       0.00000       0.00000       0.00000       0.00000
   4  13 2188.3990    0.8456  0.5210 10.2163 -0.0068  0.0386   0.0475   0.0909    0.2009   0.0000   427.3657       11.8759       15.4437      -6.40613      -9.47391       4.60210    -0.0112030     -0.301152       0.00000       0.00000       0.00000       0.00000       0.00000       0.00000       0.00000       0.00000       0.00000       0.00000       13.6079       13.8951       11.9226       9.26151       5.68297       2.87614       1.04739      0.287431       0.00000       0.00000       0.00000       0.00000       0.00000       0.00000       0.00000       0.00000       0.00000       0.00000
   4  14 2324.1568    1.3650  0.8477  9.0879  0.0156  0.1062   0.0818   0.1881    1.1325   0.0000   415.1134      -4.39977       11.7565       18.2874       7.37506      -3.05869    -0.0623519     -0.619968       0.00000       0.00000       0.00000       0.00000       0.00000       0.00000       0.00000       0.00000       0.00000       0.00000       55.6724       58.5313       38.9042       23.0611       10.0014       3.82955       1.21229      0.359985       0.00000       0.00000       0.00000       0.00000       0.00000       0.00000       0.00000       0.00000       0.00000       0.00000
   4  15 2458.6146    1.4231  1.1101 10.8462 -0.0054  0.0666   0.0771   0.2119    0.8147   0.0000   427.9868      -17.9556      -18.5117       26.7286       12.9227      -7.46711      -2.88870     -0.521116       0.00000       0.00000       0.00000       0.00000       0.00000       0.00000       0.00000       0.00000       0.00000       0.00000       23.9013       26.4335       23.6384       15.4906       9.44157       4.89746       2.00563      0.490856       0.00000       0.00000       0.00000       0.00000       0.00000       0.00000       0.00000       0.00000       0.00000       0.00000
   4  17 2728.4900    2.5437  0.9464 11.9983  0.0034  0.0615   0.1231   0.1413    0.4682   0.0000   444.1005       18.1531      -9.97858       5.13822       6.17483      -2.56974      -2.24381    -0.0996386       0.00000       0.00000       0.00000       0.00000       0.00000       0.00000       0.00000       0.00000       0.00000       0.00000       24.7130       23.0319       18.9779       15.7498       9.83899       4.35169       1.45499      0.372089       0.00000       0.00000       0.00000       0.00000       0.00000       0.00000       0.00000       0.00000       0.00000       0.00000
   4  18 2864.2706    2.9716  0.8283 12.2704  0.0007  0.0495   0.1473   0.1266    0.3898   0.0000   443.8785     -0.773328       1.56814       5.07324      -3.67120      -8.90804      0.552278    -0.0987866       0.00000       0.00000       0.00000       0.00000       0.00000       0.00000       0.00000       0.00000       0.00000       0.00000       20.7958       20.6343       16.4246       13.0953       7.28774       3.54096       1.12100      0.313207       0.00000       0.00000       0.00000       0.00000       0.00000       0.00000       0.00000       0.00000       0.00000       0.00000
   4  22 3408.1829    3.3399  1.9182 11.7429 -0.0056  0.0783   0.1310   0.2027    0.5678   0.0000   418.6427       32.2254      -11.3472       24.7651       1.68594      -6.39262       1.44650     -0.806458       0.00000       0.00000       0.00000       0.00000       0.00000       0.00000       0.00000       0.00000       0.00000       0.00000       27.0752       28.6944       25.6098       17.8099       10.9609       5.56617       2.19482      0.553727       0.00000       0.00000       0.00000       0.00000       0.00000       0.00000       0.00000       0.00000       0.00000       0.00000
   4  23 3544.6486    2.5068  2.4919 12.3197 -0.0006  0.1001   0.0910   0.2647    0.1890   0.0000   458.2210       68.4353       31.7784       9.35096      -1.50863       16.4601     -0.213977     -0.407613       0.00000       0.00000       0.00000       0.00000       0.00000       0.00000       0.00000       0.00000       0.00000       0.00000       36.1075       40.4889       34.0645       23.9903       15.0414       7.19553       2.95475      0.756815       0.00000       0.00000       0.00000       0.00000       0.00000       0.00000       0.00000       0.00000       0.00000       0.00000
   4  24 3681.6770    2.1797  4.4181 11.5108  0.0023  0.1449   0.0570   0.3657    0.1544   0.0000   380.7614       48.5345       53.7560       28.5308      -22.1904       4.06857       4.69484       1.09896       0.00000       0.00000       0.00000       0.00000       0.00000       0.00000       0.00000       0.00000       0.00000       0.00000       46.4195       56.0035       45.9423       35.5835       20.2568       11.2981       4.19464       1.21000       0.00000       0.00000       0.00000       0.00000       0.00000       0.00000       0.00000       0.00000       0.00000       0.00000
   5   9 1685.8085    0.2502  0.2697  9.7052 -0.0020  0.0346   0.0242   0.0715    0.0702   0.0000   445.8554      -22.5011       10.0342      -2.61975      -1.97791      -2.42362      -1.46380     0.0289340     -0.404400   -0.00177071       0.00000       0.00000       0.00000       0.00000       0.00000       0.00000       0.00000       0.00000       10.0981       10.3935       10.4056       7.98313       5.22720       3.21510       1.82359      0.786169      0.275043     0.0526554       0.00000       0.00000       0.00000       0.00000       0.00000       0.00000       0.00000       0.00000
   5  11 1960.5536    0.5177  0.4325  9.8862  0.0011  0.0368   0.0326   0.0774    0.0950   0.0000   431.8747       19.0696      -6.80998      -1.85769     -0.541781       3.27278      -2.98823       1.07802      0.145000    -0.0697029       0.00000       0.00000       0.00000       0.00000       0.00000       0.00000       0.00000       0.00000       10.6595       11.9394       9.90927       8.84160       5.28208       3.33969       1.82851      0.738860      0.213134     0.0636851       0.00000       0.00000       0.00000       0.00000       0.00000       0.00000       0.00000       0.00000
   5  13 2235.4331    1.0433  0.6247 10.4276 -0.0037  0.0436   0.0556   0.0913    0.1601   0.0000   405.7993       7.11600       10.5713      -3.86150      0.765509      -3.54078       2.44370     -0.643974      0.691505    -0.0456132       0.00000       0.00000       0.00000       0.00000       0.00000       0.00000       0.00000       0.00000       15.5101       15.5444       13.3023       10.6304       8.27403       4.68921       1.85776      0.824883      0.277237     0.0553945       0.00000       0.00000       0.00000       0.00000       0.00000       0.00000       0.00000       0.00000
   5  14 2371.1797    1.3130  0.8474 10.6966  0.0032  0.0473   0.0602   0.1027    0.2317   0.0000   443.2479      0.785885       2.60434       17.8297      -5.57584      -1.90882      -1.36334       1.17557      0.324903    -0.0215879       0.00000       0.00000       0.00000       0.00000       0.00000       0.00000       0.00000       0.00000       15.2749       16.8608       14.6282       10.9036       7.97653       4.39368       2.26604      0.874748      0.333579     0.0745798       0.00000       0.00000       0.00000       0.00000       0.00000       0.00000       0.00000       0.00000
   5  15 2506.0883    1.6007  1.0238 11.3467 -0.0029  0.0582   0.0783   0.1275    0.2728   0.0000   435.5818       28.2191       12.0506      -6.13569      -2.31964       2.31348     -0.219297     -0.736350       1.18740     0.0599528       0.00000       0.00000       0.00000       0.00000       0.00000       0.00000       0.00000       0.00000       17.5105       17.0493       18.3029       14.3300       8.07652       5.54314       3.19624       1.42160      0.429477     0.0876829       0.00000       0.00000       0.00000       0.00000       0.00000       0.00000       0.00000       0.00000
   5  16 2641.2285    2.1386  0.8241 11.4942  0.0035  0.0447   0.1020   0.1072    0.3574   0.0000   412.9942       36.7454       19.0663       32.7550       11.9541       3.79207      -2.89731     -0.739579     0.0939103    -0.0554481       0.00000       0.00000       0.00000       0.00000       0.00000       0.00000       0.00000       0.00000       14.6161       15.2316       12.9365       11.0003       7.89878       4.27855       2.36571      0.807418      0.306009     0.0685733       0.00000       0.00000       0.00000       0.00000       0.00000       0.00000       0.00000       0.00000
   5  17 2777.3052    2.7561  0.9163 10.4794  0.0022  0.0475   0.1071   0.1050    1.2062   0.0000   434.0490       5.30384       32.5956       3.24509      -20.6796      -12.3412      -1.60633      0.779768      0.130484    -0.0729656       0.00000       0.00000       0.00000       0.00000       0.00000       0.00000       0.00000       0.00000       14.7203       14.7915       15.0931       11.8566       7.02034       4.77161       2.42789       1.16330      0.328787     0.0712470       0.00000       0.00000       0.00000       0.00000       0.00000       0.00000       0.00000       0.00000
   5  20 3186.3462    3.9337  1.1000 12.2301 -0.0045  0.0727   0.1799   0.1650    1.5807   0.0000   420.9330       53.1242       3.68122       22.9235       2.37895      -4.78986     -0.518951       1.08167      0.206176     0.0759163       0.00000       0.00000       0.00000       0.00000       0.00000       0.00000       0.00000       0.00000       21.1138       24.0947       18.3716       17.3813       13.5822       7.94227       4.04697       1.48341      0.499801      0.128589       0.00000       0.00000       0.00000       0.00000       0.00000       0.00000       0.00000       0.00000
   5  23 3596.8193    2.5578  3.2555 11.4598 -0.0046  0.1137   0.0727   0.2850    0.3669   0.0000   432.2475       23.6762       52.3355       32.8623       6.45218       7.11208       3.02971      -2.73264      0.826180     -0.221389       0.00000       0.00000       0.00000       0.00000       0.00000       0.00000       0.00000       0.00000       30.7866       35.7474       34.5736       27.5578       17.7764       13.4224       5.52504       3.22908      0.909013      0.205442       0.00000       0.00000       0.00000       0.00000       0.00000       0.00000       0.00000       0.00000
   5  25 3871.6327    1.6917  5.6225 10.8792 -0.0011  0.1548   0.0382   0.4100    0.1653   0.0000   416.5314       72.1458       90.9579      -41.5952     -0.747192      -12.5555      -7.37580       2.38975      0.790448     -0.571845       0.00000       0.00000       0.00000       0.00000       0.00000       0.00000       0.00000       0.00000       45.5395       50.8522       49.2892       38.3623       28.6762       18.1198       9.02775       4.27830       1.36022      0.262716       0.00000       0.00000       0.00000       0.00000       0.00000       0.00000       0.00000       0.00000
   6  11 2004.1267    0.5501  0.5296  9.9689  0.0020  0.0480   0.0319   0.0876    0.1024   0.0000   440.0016      -1.16960      -5.73037       5.80187     -0.267793      -1.66788     -0.770679      0.700296      0.794506      0.369746    -0.0308321   -0.00966441       0.00000       0.00000       0.00000       0.00000       0.00000       0.00000       14.0892       13.8359       11.0920       10.5926       9.68841       7.00589       3.80219       1.54822      0.731409      0.246561     0.0850943     0.0170295       0.00000       0.00000       0.00000       0.00000       0.00000       0.00000
   6  12 2142.5176    0.9011  0.6252  9.7191 -0.0063  0.0375   0.0413   0.0841    0.1706   0.0000   441.0219      -4.50717      -5.86655       18.1732      -2.56815       2.76639       3.91354      -1.53641      0.485488    -0.0329482    -0.0552879    0.00605850       0.00000       0.00000       0.00000       0.00000       0.00000       0.00000       9.41605       9.02459       9.17370       7.60449       6.13630       4.55317       2.51102       1.21444      0.579453      0.229384     0.0629263     0.0121247       0.00000       0.00000       0.00000       0.00000       0.00000       0.00000
   6  14 2415.6199    1.3525  0.9223 11.0553  0.0010  0.0504   0.0568   0.1040    0.1677   0.0000   448.4853      -2.26075       15.0153      -5.36560       4.10777      -4.21186     -0.888055      0.309407     -0.115768     -0.307671     0.0122596    -0.0165974       0.00000       0.00000       0.00000       0.00000       0.00000       0.00000       11.2044       12.6847       13.0174       10.1281       8.27546       5.28976       3.29244       1.71587      0.827970      0.308983      0.105549     0.0199250       0.00000       0.00000       0.00000       0.00000       0.00000       0.00000
   6  15 2551.0562    1.8533  0.9072 11.3488 -0.0061  0.0461   0.0752   0.1007    0.1923   0.0000   428.8968     -0.408387       14.3257      -10.2094     -0.286304      -7.19719       2.29202      -1.65654     -0.283009     -0.224750     0.0130947    -0.0163605       0.00000       0.00000       0.00000       0.00000       0.00000       0.00000       11.9477       12.1771       12.9700       11.2860       7.11513       5.03403       3.21616       1.76809      0.847974      0.317526     0.0787561     0.0170008       0.00000       0.00000       0.00000       0.00000       0.00000       0.00000
   6  16 2687.1433    2.2941  0.7838 12.0607  0.0062  0.0460   0.1080   0.0974    0.1725   0.0000   441.3079      -19.0183       12.1105       10.1163      -11.7046      -3.27930      0.106655      -1.10126     -0.719237    -0.0555481     -0.109027    -0.0185570       0.00000       0.00000       0.00000       0.00000       0.00000       0.00000       14.8005       16.9975       15.2632       11.1304       7.78905       5.14342       2.73969       1.27587      0.641340      0.253927     0.0742851     0.0134139       0.00000       0.00000       0.00000       0.00000       0.00000       0.00000
   6  17 2823.6977    2.9161  0.8723 11.9912 -0.0127  0.0400   0.1157   0.0980    0.2515   0.0000   418.9021       22.1926      -18.9717      -3.57220       7.60427       2.83435      -2.30931      -2.78146      0.104506     0.0804011    -0.0665830   -0.00300658       0.00000       0.00000       0.00000       0.00000       0.00000       0.00000       11.0473       12.0685       11.3111       9.45629       6.98884       4.51927       2.66187       1.54664      0.612077      0.236099     0.0688791     0.0141787       0.00000       0.00000       0.00000       0.00000       0.00000       0.00000
   6  18 2960.7633    3.4607  0.8479 12.2170 -0.0039  0.0468   0.1371   0.0926    0.3108   0.0000   434.8137     0.0932210       7.26572       1.45257      -2.23690       10.5843     -0.181008     -0.195721     -0.581847     -0.235757     0.0305920    -0.0181752       0.00000       0.00000       0.00000       0.00000       0.00000       0.00000       9.60587       13.8612       11.4696       9.98020       8.13426       4.58512       3.63726       1.41786      0.947301      0.254975      0.109385     0.0232043       0.00000       0.00000       0.00000       0.00000       0.00000       0.00000
   6  19 3097.3886    4.0823  0.8389 12.2699 -0.0133  0.0423   0.1751   0.0995    0.5028   0.0000   440.3090       16.4574       9.56199       15.0628       8.15199      -1.61561      -3.19489      0.526518      0.898196     -0.487494     0.0363431   -0.00449584       0.00000       0.00000       0.00000       0.00000       0.00000       0.00000       9.85433       12.4113       12.0058       8.28604       7.73600       4.18334       2.64028       1.61539      0.552663      0.268400     0.0965259     0.0169795       0.00000       0.00000       0.00000       0.00000       0.00000       0.00000
   6  20 3234.0994    3.8351  1.4571 12.0266 -0.0067  0.0602   0.1193   0.1408    0.5398   0.0000   436.7910       59.5863      -7.86019      -15.7180       2.75112       3.80653     -0.117882     -0.436341       1.01791      0.134715     0.0694644    -0.0285522       0.00000       0.00000       0.00000       0.00000       0.00000       0.00000       13.2417       17.5316       14.9122       13.8685       10.0154       6.68486       4.17365       2.28277       1.00524      0.392342      0.123794     0.0289134       0.00000       0.00000       0.00000       0.00000       0.00000       0.00000
   6  21 3371.2429    3.3227  1.7602 12.4094  0.0031  0.0703   0.1115   0.1834    0.3702   0.0000   432.9754       16.8615       29.6433       27.2270       8.26376      -12.7806       7.17770      -2.07252      -2.59099    -0.0659783     0.0852896    -0.0505058       0.00000       0.00000       0.00000       0.00000       0.00000       0.00000       16.4601       21.9484       17.8713       16.6334       12.1395       8.12659       4.97300       2.40623       1.20346      0.447860      0.143028     0.0331477       0.00000       0.00000       0.00000       0.00000       0.00000       0.00000
   6  22 3508.4109    2.8403  2.3030 11.9725 -0.0137  0.0847   0.0788   0.2114    0.3028   0.0000   461.4163       45.8179      -10.3060       28.5445      -9.26927      -3.93753       11.4397       1.27895      -2.62719     -0.705723      0.223494   -0.00218956       0.00000       0.00000       0.00000       0.00000       0.00000       0.00000       19.8094       24.2276       22.5796       19.7688       14.7130       9.65293       6.54321       3.33591       1.64708      0.597426      0.183122     0.0372564       0.00000       0.00000       0.00000       0.00000       0.00000       0.00000
   6  26 4060.5673    1.3052  8.6881 10.5556  0.0018  0.2028   0.0252   0.5666    0.0959   0.0000   427.0287       95.7246       6.95783       19.3989       33.6708       19.9357      -20.2388      -7.22226       8.56571     -0.602806     -0.752154    -0.0684500       0.00000       0.00000       0.00000       0.00000       0.00000       0.00000       48.3679       58.9637       56.4121       48.6587       38.8950       27.0816       16.9370       9.31514       4.24986       1.64876      0.478857     0.0904416       0.00000       0.00000       0.00000       0.00000       0.00000       0.00000
   7  11 2045.8557    0.6399  0.6248 10.0178  0.0045  0.0467   0.0309   0.0983    0.0981   0.0000   430.3249      0.165105       5.96817       1.60827       2.41002       2.91601      -2.62588      -2.20161       1.18750      0.165570     -0.177843    -0.0393321   -0.00616042    0.00128947       0.00000       0.00000       0.00000       0.00000       8.68976       12.5832       10.6826       10.0186       7.59402       5.07431       3.65380       1.72258       1.29529      0.384517      0.266236     0.0695868     0.0252116    0.00552431       0.00000       0.00000       0.00000       0.00000
   7  12 2184.5732    0.8912  0.7592 10.1979  0.0065  0.0467   0.0385   0.0993    0.1484   0.0000   441.4974      -1.62925      0.257412       3.88145       6.58625       3.18503      0.887216      0.437889     -0.804509      0.413973    0.00489078    -0.0756032    0.00767499   -0.00176807       0.00000       0.00000       0.00000       0.00000       10.1591       13.0957       11.4844       10.0124       7.32262       5.09066       3.11111       1.81950      0.973219      0.433876      0.197434     0.0664641     0.0182989    0.00424967       0.00000       0.00000       0.00000       0.00000
   7  13 2322.0464    1.1713  0.8251 10.4465 -0.0022  0.0432   0.0424   0.0872    0.1675   0.0000   430.5924       10.1350       8.74897      -15.7934     -0.425486      0.345977      -1.53210    -0.0201148      0.154206     -0.573813      0.212208      0.109797     0.0167242    0.00295955       0.00000       0.00000       0.00000       0.00000       8.89457       10.3856       10.8570       9.01254       6.53142       4.85455       3.44696       1.79556      0.980175      0.546720      0.232201     0.0751528     0.0213703    0.00395270       0.00000       0.00000       0.00000       0.00000
   7  14 2458.2457    1.5453  1.0257 10.6887  0.0006  0.0504   0.0533   0.1006    0.2043   0.0000   420.3164      -10.7977       3.03036       24.0783       1.93829     -0.589615     -0.991441     -0.203076       1.22187     -0.365338     -0.384487     0.0779995   -0.00805263   -0.00119207       0.00000       0.00000       0.00000       0.00000       10.6619       13.7510       12.0355       10.9848       8.45059       5.98894       4.13885       2.12696       1.30678      0.536920      0.265091     0.0787541     0.0248453    0.00534004       0.00000       0.00000       0.00000       0.00000
   7  15 2594.2182    2.0971  0.7842 11.7073  0.0053  0.0425   0.0789   0.0869    0.1680   0.0000   446.9080       27.8523      -10.3012      -7.07938       15.8293      -2.15769     -0.943944      0.387960      0.348032     0.0525156     0.0869044     0.0193964    -0.0311066  -0.000461772       0.00000       0.00000       0.00000       0.00000       8.37149       10.9490       9.23752       9.48364       6.79712       5.06237       3.16006       2.07844       1.11683      0.527350      0.204687     0.0747591     0.0203581    0.00482672       0.00000       0.00000       0.00000       0.00000
   7  16 2731.2219    2.4359  0.8748 12.4354  0.0062  0.0514   0.0944   0.0979    0.1451   0.0000   432.2654       6.95538       20.3197      -3.93600     0.0587684       3.37978      -6.14285      -2.84291    -0.0250331     -0.372138     -0.365171      0.108177    0.00162024   -0.00430933       0.00000       0.00000       0.00000       0.00000       11.3137       12.7059       11.0628       9.81641       9.94853       6.47395       4.81226       2.69091       1.23100      0.665423      0.218191     0.0818906     0.0282213    0.00476351       0.00000       0.00000       0.00000       0.00000
   7  17 2868.3943    3.2132  0.7895 12.7328 -0.0097  0.0381   0.1248   0.0894    0.1687   0.0000   421.4521       9.43965       17.7366       9.52773      -5.29681      -5.38352      -2.00225     -0.266879      0.426072     -0.933233     -0.479656    -0.0881062    -0.0522089   -0.00196911       0.00000       0.00000       0.00000       0.00000       8.43454       10.0669       9.90897       8.07886       6.74921       4.88405       3.03976       1.78902       1.03069      0.403115      0.204856     0.0723417     0.0212119    0.00353173       0.00000       0.00000       0.00000       0.00000
   7  18 3005.7788    3.4852  0.9157 13.1359 -0.0017  0.0430   0.1368   0.1108    0.1373   0.0000   431.0994       27.1363       23.9856       3.57281       4.36935      -7.61535       1.91541     -0.201606     0.0346974     -0.311586     0.0555301     0.0599445   -0.00346444   -0.00175408       0.00000       0.00000       0.00000       0.00000       8.22434       11.1002       9.65602       9.03663       7.01367       4.96484       3.64138       1.81069       1.13134      0.487069      0.240275     0.0692539     0.0231674    0.00490647       0.00000       0.00000       0.00000       0.00000
   7  19 3142.8613    3.9383  1.0614 12.3706 -0.0124  0.0412   0.1424   0.1076    0.3000   0.0000   452.8074       35.4832       19.0948      -14.6683       4.92056      -2.59997      -6.59916      -3.59069    0.00706636     -0.212749      0.218696    -0.0823581     0.0411363    0.00779874       0.00000       0.00000       0.00000       0.00000       8.28026       10.8528       9.95580       8.71827       6.80129       4.62993       3.13252       1.90580      0.983868      0.515304      0.200246     0.0731462     0.0217926    0.00432201       0.00000       0.00000       0.00000       0.00000
   7  20 3280.0283    3.6548  1.4111 11.7318  0.0105  0.0504   0.1154   0.1141    0.3774   0.0000   435.4741       28.5298       27.6595      0.501593       1.29040       7.36421      -4.29881      -1.78724    -0.0108947     0.0873837      0.214576     -0.173307    0.00970669   -0.00365007       0.00000       0.00000       0.00000       0.00000       10.8023       13.3988       12.3687       10.9855       8.45536       5.98849       4.12878       2.29536       1.22665      0.620951      0.251080     0.0872238     0.0254402    0.00507954       0.00000       0.00000       0.00000       0.00000
   7  21 3417.6815    3.1495  1.9846 12.0038  0.0008  0.0635   0.0861   0.1456    0.2252   0.0000   467.0707       25.6847      -5.96221       16.7672       11.0966      -11.7965      -3.63895      -4.13376      0.892998      -1.14525      0.319202    -0.0205297    -0.0118051    -0.0106925       0.00000       0.00000       0.00000       0.00000       13.6360       15.8093       15.6420       13.3170       11.2500       7.74123       5.26621       3.27812       1.65033      0.839295      0.321813      0.117451     0.0339905    0.00605366       0.00000       0.00000       0.00000       0.00000
   7  22 3555.4680    2.6160  2.7919 11.2197 -0.0007  0.0768   0.0583   0.2034    0.2719   0.0000   460.2309       41.9730      -4.30828       34.7945       1.78029      -23.0677      -7.74544       3.39662       3.10793     -0.972112      0.241316      0.194956    0.00991013     0.0126602       0.00000       0.00000       0.00000       0.00000       17.0304       19.1826       18.2882       16.5005       13.4819       10.0028       6.80383       3.93099       1.98086       1.02035      0.407322      0.142680     0.0388715    0.00730208       0.00000       0.00000       0.00000       0.00000
   7  23 3693.3761    2.1291  4.0663 11.2424 -0.0083  0.1088   0.0420   0.2737    0.1658   0.0000   453.1482       36.7244       4.91991       50.4354    0.00253030      -22.7271     -0.462724      -5.54457      -4.53915     -0.974286       1.25046     -0.245819     -0.119348    0.00420145       0.00000       0.00000       0.00000       0.00000       22.4229       27.0034       24.9845       24.9741       18.2880       13.8971       9.01071       5.89847       3.10825       1.57286      0.613891      0.216999     0.0535788     0.0116947       0.00000       0.00000       0.00000       0.00000
   7  24 3832.0440    1.7823  5.8384 10.8112 -0.0097  0.1389   0.0310   0.3543    0.1233   0.0000   409.2363       54.8592       28.0543       22.4846       2.98433       2.31826      -3.25156      -20.9954       6.29880       3.48302      -1.48569     -0.644209    -0.0751680     0.0122954       0.00000       0.00000       0.00000       0.00000       26.7038       34.5827       33.6234       30.3569       23.6400       18.4331       11.5039       7.62981       4.02133       2.00882      0.832731      0.307725     0.0792331     0.0155773       0.00000       0.00000       0.00000       0.00000
   7  25 3970.6178    1.4845  7.8308 10.6053 -0.0003  0.1704   0.0254   0.4781    0.1015   0.0000   436.9133       58.4147       13.8352       7.66961      -18.2041       29.2879      0.816125      -8.99609      -1.65829      -3.41323      0.426348      0.159692    -0.0355666    -0.0283105       0.00000       0.00000       0.00000       0.00000       34.7850       43.5552       43.0714       37.0112       31.1430       22.4110       15.6121       9.40945       5.17138       2.51423       1.06327      0.371377      0.103179     0.0178696       0.00000       0.00000       0.00000       0.00000
   8  11 2086.1461    0.6924  0.5336 10.2330  0.0056  0.0327   0.0337   0.0715    0.0907   0.0000   443.1054       6.38862       5.11407       3.56713     -0.227356       1.46852     -0.109191      -2.37428      0.738453      0.975564      0.133739     -0.229925    0.00827861     0.0201709   -0.00630147  -0.000245954       0.00000       0.00000       5.42606       7.23446       6.74483       6.15444       5.29455       3.68187       2.84152       1.74902       1.08960      0.575078      0.304238      0.121564     0.0496631     0.0152280    0.00476695   0.000816348       0.00000       0.00000
   8  12 2225.2153    0.9678  0.6089 10.6951  0.0033  0.0364   0.0420   0.0690    0.1068   0.0000   434.8819       12.2847       8.07401       5.31622       4.03631       2.73119      -3.99771      0.775578       1.87186      0.527006     -0.382305    -0.0903450     0.0358788     0.0131818    0.00143754    0.00134136       0.00000       0.00000       6.57626       9.44260       7.70985       7.91229       5.44310       4.97908       3.00835       2.12429       1.11903      0.690415      0.277113      0.149939     0.0502266     0.0191024    0.00394896    0.00107227       0.00000       0.00000
   8  13 2362.8814    1.2210  1.0898 10.4577 -0.0084  0.0455   0.0413   0.1044    0.1840   0.0000   417.0800       16.1171       6.29946      -2.20092      -6.29138       1.91946      -3.13286      -2.60104     -0.906081     -0.230014      0.172810     0.0888787     0.0163400    -0.0305008     0.0100046  -0.000910915       0.00000       0.00000       7.68416       10.4069       10.0759       9.11912       7.34586       5.23161       3.96828       2.48305       1.40973      0.800955      0.402323      0.183318     0.0654741     0.0225568    0.00639174    0.00118117       0.00000       0.00000
   8  14 2499.4976    1.7910  0.8255 11.1714 -0.0090  0.0385   0.0657   0.0799    0.1680   0.0000   445.7172       8.92652       8.19573       19.0707      -8.65304     -0.161987     -0.471569      -1.84912       2.29673      0.475789      0.341501     0.0436105    -0.0673581   -0.00873501   -0.00731501  -0.000572105       0.00000       0.00000       6.91180       8.59605       9.15251       7.26692       6.34542       4.70409       3.13952       2.04916       1.29427      0.694675      0.301198      0.149078     0.0598577     0.0208102    0.00544693   0.000839703       0.00000       0.00000
   8  15 2636.2334    2.2653  0.8802 11.5289 -0.0002  0.0356   0.0821   0.0930    0.1892   0.0000   437.8333       10.8317       6.81038      0.288334       9.12933      -4.97909      -2.41203     -0.806913      -2.01263      0.119969      0.121693    -0.0519129    -0.0714620    -0.0207950   -0.00157156  -0.000307129       0.00000       0.00000       7.11107       8.35438       8.09347       6.94301       5.82228       4.58955       3.18989       1.96515       1.15226      0.614304      0.268929      0.130109     0.0498206     0.0160049    0.00414360   0.000729056       0.00000       0.00000
   8  17 2911.6358    3.3898  0.7684 12.8369 -0.0089  0.0349   0.1293   0.0916    0.1440   0.0000   415.4654       26.0440       3.34359       8.50769      -2.68119      -10.7599       4.19490      -3.04198    -0.0792266      -1.66722      0.753301     -0.136682     -0.112864  -0.000193031    0.00112697  -0.000699756       0.00000       0.00000       7.03075       8.59556       7.60548       7.06282       5.73507       4.88515       3.23928       2.12115       1.15100      0.641463      0.280809      0.128685     0.0481320     0.0165104    0.00387748   0.000850635       0.00000       0.00000
   8  18 3049.2646    3.6079  0.8946 13.3629 -0.0071  0.0772   0.1275   0.0964    0.1387   0.0000   441.2613       23.5736      -1.82041      -10.6830     -0.163719      -3.28016     0.0756391      -6.27013       1.00970      -1.34203      0.106466   0.000473970     0.0653145  -0.000592741   -0.00121275   0.000572318       0.00000       0.00000       8.31689       18.4658       11.7171       15.4756       9.56851       8.74614       5.66878       3.26997       2.35790      0.919797      0.635538      0.198536      0.115670     0.0318691     0.0100008    0.00272364       0.00000       0.00000
   8  19 3186.8318    3.8929  0.8728 13.4573 -0.0152  0.0578   0.1519   0.0951    0.1487   0.0000   422.0474       38.8091       38.9519      -1.72681      -8.57702       2.36732       5.39067      -5.78625      0.660343      -1.49471     0.0205216     0.0220572    -0.0242406     0.0139216   -0.00368943   -0.00254743       0.00000       0.00000       8.67862       13.6008       10.7783       11.3285       9.45877       6.61000       6.13265       2.67739       2.39248      0.852798      0.665285      0.171784      0.116988     0.0216709    0.00979847    0.00191306       0.00000       0.00000
   8  20 3324.5176    3.3734  1.3360 13.1014 -0.0153  0.0512   0.1038   0.1285    0.1306   0.0000   444.8181       19.5163       18.6753      -12.7992       3.47258       4.56699      0.829528      -2.72485      -4.23416      0.475641       1.07372     -0.476695    -0.0423263   -0.00620173   -0.00661051   0.000539344       0.00000       0.00000       9.37745       12.5590       10.9999       10.6947       8.52278       6.28877       4.76377       2.79422       1.85798      0.910142      0.489693      0.193526     0.0823404     0.0229203    0.00700848    0.00136537       0.00000       0.00000
   8  21 3462.6758    2.9914  2.3274 12.3168  0.0018  0.0652   0.0689   0.1774    0.1146   0.0000   443.7267       27.1377      -1.38944       3.77954       4.23887      -24.2719       5.29886       6.02850       3.73412      -1.50710     -0.341016      0.413851    -0.0124440    -0.0399344    0.00306759   0.000199441       0.00000       0.00000       11.9891       14.5617       14.5570       13.0408       11.0074       8.21133       5.75168       3.88343       2.30247       1.26305      0.629312      0.272427      0.103316     0.0347381    0.00894263    0.00155010       0.00000       0.00000
   8  22 3600.9435    2.3444  3.1516 11.7119 -0.0050  0.0805   0.0490   0.2061    0.1237   0.0000   451.1840       42.0444       8.26945      -1.49002      -9.83124       10.3821       10.5225       2.10544      -3.09451     -0.514452     -0.306810     0.0540045      0.300028     0.0896603   -0.00759458   0.000160232       0.00000       0.00000       16.1038       19.4521       19.0454       17.0054       14.1332       10.4804       7.23983       4.77826       2.88676       1.61033      0.740602      0.341634      0.126031     0.0416709     0.0104781    0.00183275       0.00000       0.00000
   8  23 3739.4931    2.0068  4.5744 11.0622 -0.0015  0.1005   0.0349   0.2800    0.1264   0.0000   440.5885       54.9546       11.0634      -7.39006       9.40736       6.90153      -11.0570      -8.80939      -1.34903      -1.11384       2.72323      0.109352     -0.268710    -0.0976243     0.0125852    0.00249344       0.00000       0.00000       19.3548       24.3071       24.0602       21.6062       17.0208       13.4756       9.25031       6.11782       3.48324       2.02802      0.949654      0.454094      0.165808     0.0571029     0.0137220    0.00247422       0.00000       0.00000
   8  24 3878.3606    1.7050  5.6331 11.0275 -0.0015  0.1238   0.0293   0.3385    0.0976   0.0000   467.5266       25.5734      -50.8696      -26.8650       31.2430       6.75621       1.59376      -14.2583       1.93505       2.25810      -2.19268     -0.752304     0.0174379     0.0815452   -0.00864389  -0.000363259       0.00000       0.00000       22.9419       29.1597       29.1756       25.6782       21.5785       16.0471       11.3587       7.37152       4.47583       2.46130       1.19478      0.537647      0.208943     0.0689542     0.0179019    0.00302132       0.00000       0.00000
   8  26 4156.7679    1.1661  9.1597 10.4476 -0.0014  0.1932   0.0193   0.5249    0.0737   0.0000   444.9094       124.052       28.8891       3.30116       49.2952       20.7706      -41.1351       3.75531       23.0680       4.17286      -5.72952     -0.908515      0.660550    -0.0422649    -0.0208494    0.00691973       0.00000       0.00000       33.8638       41.9696       44.4504       38.2033       33.3430       25.9495       18.9639       12.4196       7.85132       4.31132       2.18845      0.965096      0.388285      0.120381     0.0298480    0.00471566       0.00000       0.00000
   9  11 2125.1465    0.7622  0.5468 10.3447 -0.0233  0.0325   0.0342   0.0766    0.1278   0.0000   427.5330      0.407216       10.7351      -1.29169       1.68131      -5.60418      -5.45366      -1.44563       1.58552    -0.0908077     -0.267006     -0.165554     0.0413704     0.0500371    -0.0198950    -0.0108259  -0.000729301   0.000117865       5.69542       7.24682       6.81666       6.49539       5.25670       4.25319       2.95836       1.82881       1.30929      0.735198      0.403983      0.180788     0.0867825     0.0347699     0.0132145    0.00386998   0.000974405   0.000182991
   9  12 2264.5890    1.0734  0.6619 10.7488 -0.0015  0.0363   0.0429   0.0739    0.1135   0.0000   437.3764      -3.84696       27.1965       5.22664       5.29422      -3.07749       1.21833      -2.52822      -2.73803      0.756602     -0.185774     -0.411877    -0.0151964     0.0436597     0.0174358    0.00483799  -0.000112850   7.88216e-05       7.11558       9.34627       8.58260       7.69760       6.12625       5.00261       3.47341       2.42250       1.38840      0.831053      0.363919      0.241047     0.0736412     0.0443242     0.0126796    0.00464280   0.000998183   0.000202912
   9  14 2539.6223    1.7891  0.8470 11.3978 -0.0078  0.0393   0.0625   0.0807    0.1546   0.0000   434.7205       4.94184       7.21231      0.106272      -2.11622       3.34865       4.51685       2.25410      -3.93506      0.742735      0.927576     -0.303006     0.0312641    0.00157834    0.00468034   -0.00234225    0.00187451  -0.000259998       7.16102       8.85757       7.54401       7.90098       6.19497       5.30078       3.87577       2.97946       1.58656      0.929839      0.494467      0.277322      0.111647     0.0462868     0.0138194    0.00508439    0.00103978   0.000240269
   9  15 2677.0882    2.4788  0.8006 11.9061 -0.0084  0.0325   0.0866   0.0776    0.1537   0.0000   443.9630       8.41439       6.29893       7.99803       7.68033      -5.39153       1.43153      -1.29696      -2.69247      0.602666     -0.794253     0.0188205     0.0834782    -0.0178652    -0.0157019  -4.37166e-05  -0.000297111  -0.000143557       5.30026       6.88128       6.57252       6.09927       5.15230       3.97324       3.00152       1.99030       1.31993      0.729826      0.437517      0.198831     0.0992817     0.0367721     0.0143002    0.00409043    0.00108206   0.000191757
   9  16 2815.2891    3.0795  0.9215 11.9489 -0.0086  0.0533   0.1012   0.0800    0.2052   0.0000   434.1770       12.0675       28.2461      0.274551      -6.42129      -2.23001       1.60833     -0.631036      -1.28497      -2.39908      0.819797      0.195622    -0.0971657     0.0958107    0.00427755    0.00432337   0.000751257  -9.03839e-05       6.96721       9.70379       10.6431       8.09482       8.37219       5.53942       5.00038       3.01536       1.91599       1.41368      0.640822      0.327389      0.159376     0.0751203     0.0232380    0.00808515    0.00227170   0.000305052
   9  17 2953.6225    3.6927  0.8684 12.1968 -0.0062  0.0357   0.1206   0.0791    0.2116   0.0000   443.9603       18.5569       2.07362      0.401124       8.27799       2.40598       1.36938      -2.90173      -1.74368      -1.46556     0.0127844    -0.0685503    -0.0385065    -0.0460393    -0.0275905   -0.00836536   0.000575817  -0.000224867       6.15934       6.89502       8.02119       6.90577       6.02264       4.13314       3.18543       2.51293       1.31720      0.806265      0.475257      0.261723      0.122375     0.0447827     0.0151341    0.00539389    0.00118226   0.000165198
   9  18 3091.5838    4.0051  0.9402 12.6337 -0.0048  0.0359   0.1322   0.0888    0.2015   0.0000   437.9516       22.9568       1.47960       5.38539       7.78952      -1.64460      -5.11036      0.737576       3.09147    0.00422152      0.466879     -0.155657    -0.0709412     0.0163408   -0.00431618   -0.00184650   0.000958574  -9.81135e-05       6.04647       7.92099       7.73469       6.58548       5.95943       4.67471       3.33166       2.46380       1.39778      0.824509      0.455878      0.206172      0.108481     0.0383186     0.0146530    0.00528175    0.00122219   0.000203717
   9  19 3229.6159    3.7966  1.2175 12.9652 -0.0080  0.0451   0.1128   0.1058    0.1724   0.0000   439.1572       15.8222       7.80203       12.4700      0.771249      -6.03367      -1.11223      -4.14607      0.244597     -0.713467      0.410559     -0.272260      0.145323    -0.0797094   -0.00208465   0.000811633   0.000931986  -1.26766e-05       7.07141       9.89031       8.95214       8.94819       7.02390       5.71377       4.43964       2.94806       1.86914       1.04490      0.641196      0.283246      0.156527     0.0548992     0.0217602    0.00616241    0.00160671   0.000305854
   9  20 3367.9084    3.1773  1.7553 12.9568 -0.0098  0.0601   0.0853   0.1421    0.1094   0.0000   425.1266       55.2759       18.4171       4.63223       7.66718       1.97497      -7.32933      -4.46413       2.75147       2.89242     -0.659386     -0.550300    -0.0131456     0.0212790     0.0117195    0.00437879   -0.00168798  -0.000318121       9.99948       13.1181       12.1694       12.2698       9.89854       7.52146       5.67166       3.82154       2.45948       1.44492      0.784780      0.422900      0.175469     0.0757417     0.0257145    0.00783807    0.00206685   0.000386420
   9  21 3506.4116    2.6000  2.1153 12.4207 -0.0081  0.0662   0.0616   0.1549    0.0928   0.0000   434.9123       42.6203       5.77506      -9.12026      -11.7104      -5.34134       9.48325      -1.81496      0.801506      -1.41420      0.695498     -0.624140     -0.432782    -0.0199440    -0.0224150    -0.0160232    0.00153798   0.000262034       10.3659       13.9355       13.6927       12.3584       10.8744       8.39030       6.51950       4.09312       2.84707       1.63079      0.876392      0.454710      0.194818     0.0872038     0.0321254    0.00936829    0.00253710   0.000411086
   9  22 3645.1375    2.2484  3.3883 11.9336 -0.0006  0.0839   0.0460   0.2111    0.0824   0.0000   444.3344       28.5777       18.7000       19.9284       13.5317      -6.63151      -8.79733      -10.2805       1.93620      0.742473      -1.81729      -1.14700      0.305054    -0.0875235    -0.0847746    -0.0105315   -0.00181928   0.000526231       14.2460       17.6227       17.9537       15.6919       13.4431       11.5307       8.42384       5.73535       3.78847       2.08862       1.18975      0.593153      0.273074      0.112050     0.0440550     0.0126067    0.00294312   0.000480880
   9  23 3784.4609    1.7841  4.7357 11.5719 -0.0024  0.1067   0.0329   0.2868    0.0733   0.0000   434.6329       16.5039       5.33419       21.6794      -3.58435       13.9426       2.19003      -11.2826      -11.3296      -1.59454       6.40589      -1.18963     -0.494356    -0.0347809    -0.0524146    -0.0164279   -0.00574192   0.000300905       17.9796       22.0980       21.1443       21.0077       18.0597       14.4039       10.4987       7.55912       5.01409       2.99317       1.72614      0.823173      0.391882      0.148020     0.0549090     0.0159024    0.00380776   0.000651368
   9  24 3923.7063    1.5489  5.9207 11.1292 -0.0153  0.1272   0.0260   0.3253    0.0732   0.0000   460.2101       5.74001       51.3655       44.3242      -37.2166      -1.67003       15.6275      -8.22019      -5.37377      -2.45054       3.75791      0.645662      0.418798     -0.555872    -0.0733211     0.0457192    0.00849309  -0.000171964       20.7636       25.8876       27.0080       24.1383       21.3428       16.8633       12.3610       8.94666       5.73031       3.35798       1.94225      0.994602      0.444716      0.181596     0.0667915     0.0204170    0.00474821   0.000739771
   9  25 4063.3504    1.2837  8.0352 10.8490 -0.0030  0.1646   0.0214   0.4409    0.0632   0.0000   424.6364       28.7903       31.2238       24.6415      -12.0386       17.9105       43.7565      -29.1705      -3.06494      0.346778      0.864682      0.882428    0.00773715     -0.403135      0.204215    -0.0105025    0.00318768  -0.000215077       26.2623       34.1328       32.8774       32.9357       27.0476       22.2513       16.5384       11.6927       7.69438       4.67262       2.64243       1.34865      0.617784      0.251138     0.0897289     0.0260451    0.00607608    0.00107090
  10   9 1880.0420    0.4558  0.3342 10.0023 -0.0160  0.0329   0.0336   0.0651    0.0633   0.0000   431.9426      -2.73489       21.3004       1.98743      -3.54667      0.603794       1.25643     -0.560608     -0.641966     -0.251147      0.246462     -0.237452    -0.0628539     0.0783767    -0.0375307    -0.0101283   -0.00230210   0.000367804       3.84325       6.03292       5.80500       5.01640       5.13143       3.11072       3.52508       2.02596       1.33708      0.903841      0.467158      0.362978      0.112643     0.0812245     0.0245599     0.0118581    0.00333477   0.000817723
  10  10 2021.4296    0.6339  0.5509  9.9693 -0.0118  0.0353   0.0272   0.0668    0.1069   0.0000   434.9206      -9.07609       15.8941       5.74436      -3.62569      -2.97510       2.16575      0.172935      0.641865       1.17435     -0.425320      0.333816     -0.218878     0.0933700    0.00260245    -0.0115853   -0.00181006   0.000986201       6.35813       7.85486       9.06742       7.59468       6.00234       5.18170       3.24935       2.17328       1.58624      0.887460      0.509939      0.307345      0.147814     0.0634540     0.0294454     0.0131356    0.00456111    0.00115384
  10  11 2162.9610    0.8413  0.6018 10.3657  0.0008  0.0315   0.0342   0.0720    0.1445   0.0000   443.4731       3.11554       10.4337       8.51055      -2.69229     -0.747445      -1.06044       2.05564      -1.15220      -1.33970      0.700054     -0.213466     0.0402553     0.0708976    0.00767616    0.00963927    0.00189016  -0.000661386       4.64429       5.69230       5.92006       5.13635       4.93946       3.96424       2.97955       2.28042       1.47598       1.01093      0.574060      0.308206      0.190280     0.0611117     0.0385754     0.0119904    0.00425749    0.00137715
  10  12 2302.7985    1.1134  0.7795 10.4505 -0.0078  0.0322   0.0382   0.0811    0.2073   0.0000   440.3693     -0.133304       11.1703       5.78498       9.45206      -5.19634      -1.99295     -0.121590      -2.49177      0.718007      0.698809     -0.101830    -0.0846137     0.0577687    -0.0121285    -0.0124745   0.000799585   0.000857630       5.03288       6.12049       5.80047       5.88199       5.29136       4.21909       3.06723       2.13614       1.61583      0.955469      0.627266      0.323905      0.157019     0.0775319     0.0281182     0.0112502    0.00399441    0.00103236
  10  13 2440.8275    1.5268  0.9116 11.1303 -0.0095  0.0366   0.0507   0.0806    0.1665   0.0000   438.6531       24.1969       22.2836       3.47679      -5.22398       7.91517       5.04227       3.47581      0.818605     -0.585150      0.566290    -0.0679377     -0.115079     0.0238313     0.0380897     0.0101723   -0.00629878   0.000706440       5.30696       6.68749       7.16863       6.49790       5.68926       4.46799       3.41218       2.62707       1.67511       1.13320      0.591032      0.418702      0.177476      0.104655     0.0341671     0.0171244    0.00488081    0.00155612
  10  14 2578.6769    1.9336  0.8970 11.6349 -0.0018  0.0342   0.0629   0.0816    0.1340   0.0000   433.6502      0.856186       2.97935       1.54504       1.97542      -4.43442      -6.30938    -0.0970831      0.578667      -1.55226     0.0740136     0.0169984     0.0704877    -0.0411755    -0.0256100    -0.0208771    0.00165143  -0.000101129       5.39873       5.89268       6.66777       6.17800       5.09097       4.46393       3.46589       2.45070       1.67622       1.03357      0.666184      0.346064      0.168014     0.0908011     0.0363103     0.0138774    0.00467031    0.00121517
  10  15 2717.0189    2.4849  0.8474 12.2488 -0.0016  0.0346   0.0829   0.0801    0.1343   0.0000   441.4880       15.7952      -3.36436      -7.72054       16.1768      0.303218      -5.46612      -2.03514       1.24503      0.761200      0.239693      0.172121     -0.175331   -0.00936022     0.0439787   -0.00249545   -0.00641801    0.00100490       5.54529       6.32891       7.23582       6.41891       5.44300       4.54298       3.35700       2.40212       1.68437       1.03727      0.570212      0.357231      0.184704     0.0774707     0.0351420     0.0135587    0.00449666    0.00124974
  10  16 2855.7911    3.0468  0.8958 12.4328 -0.0034  0.0366   0.0990   0.0820    0.1397   0.0000   436.7516       11.3493       12.6682      -1.70572       3.47850      -5.46069      0.251521      0.333920      -3.12157      -1.59713      0.577544     -0.690865     -0.222939     0.0642642  -0.000830392   -0.00123608   -0.00369969   0.000727970       6.15635       6.72178       7.86281       6.75553       5.29439       5.40386       3.76397       2.43185       2.07133       1.11991      0.612121      0.378703      0.183135     0.0708008     0.0352837     0.0162161    0.00574896    0.00130231
  10  17 2994.6142    3.6239  0.8789 12.5996  0.0033  0.0333   0.1129   0.0733    0.1582   0.0000   431.5161       25.4084       2.90034      0.353144      -17.8188       4.43962       1.18898      -4.44167      0.600701      -1.10001      0.333465     -0.293447     -0.180291      0.128496  -0.000702999   -0.00158669   -0.00534053  -0.000594064       5.26982       6.46271       6.43765       5.77065       5.28258       4.36493       3.45574       2.40508       1.67645       1.02544      0.569146      0.345250      0.155991     0.0842723     0.0293932     0.0146384    0.00430982    0.00118671
  10  18 3133.0653    3.8490  1.0160 12.9626 -0.0053  0.0428   0.1151   0.0866    0.1663   0.0000   444.0092       17.8153       11.8298       20.7120      -1.52756      -11.8545      0.285400       1.22300       1.58042      -1.64122      0.294135      0.220616     0.0617229     -0.115237    -0.0413624    0.00241282     0.0100971   -0.00164058       8.46851       11.1111       11.3422       10.2486       8.12411       6.13534       4.24295       2.72440       1.82431       1.10853      0.606753      0.356533      0.186234     0.0783171     0.0359653     0.0142697    0.00459178    0.00133752
  10  19 3271.5641    3.7789  1.3884 12.2531  0.0015  0.0413   0.0947   0.1008    0.1694   0.0000   427.5971       15.2787       26.2658       9.16688      -4.57541      -3.48558      -6.06666      -4.92878      0.985482      0.228333      -1.60389     -0.217025     0.0718757     0.0673014  -0.000433821    -0.0144153    0.00496970  -0.000627345       6.25966       7.65776       7.89454       7.37830       6.66840       5.10278       4.09414       2.94992       1.99390       1.23624      0.720787      0.423127      0.220152      0.100348     0.0424857     0.0168867    0.00532177    0.00157206
  10  20 3410.1900    3.1371  1.8358 12.4615 -0.0038  0.0526   0.0742   0.1292    0.1226   0.0000   422.1826       20.7232      -2.79535       4.07326      -6.49239     -0.457516      0.170973       2.17898       1.09096     0.0963110     -0.193015      0.445567     -0.159234      0.109795   -0.00752764    -0.0179306  -6.86665e-05   -0.00179237       7.91818       10.7477       10.2769       9.79093       8.64566       6.73781       5.23638       3.85992       2.52203       1.53128      0.899683      0.499976      0.265243      0.115850     0.0515375     0.0186773    0.00648030    0.00202911
  10  21 3549.2752    2.5648  2.5838 12.1167 -0.0075  0.0641   0.0527   0.1553    0.0927   0.0000   443.3181       30.8801       3.48414       5.36468       1.19455      -26.4117       13.0302       3.65024      -2.56727     0.0502283       2.23849     -0.774996     0.0509429      0.301236    -0.0279841    -0.0447299     0.0102229   0.000659764       9.69651       11.4963       12.0150       11.9331       9.80393       8.18797       6.41753       4.59890       3.16820       2.03544       1.23092      0.695189      0.349343      0.174816     0.0708317     0.0279250    0.00878369    0.00240592
  10  22 3688.6308    2.1606  3.8714 11.6098 -0.0094  0.0835   0.0389   0.2135    0.0792   0.0000   423.9150       22.6647      -3.06212      -18.1690       16.3426      0.599808      -6.03276      -8.07918      -8.91676      0.641262       3.92887      0.952067     -0.643120     -0.365042      0.146491     0.0370918    -0.0145685   -0.00590654       12.6842       16.4727       16.6666       15.7762       13.5039       10.8253       8.42036       5.99516       4.10563       2.53607       1.58213      0.827777      0.439590      0.206282     0.0906682     0.0337604     0.0114532    0.00329359
  10  23 3828.1302    1.7387  4.6761 11.5346 -0.0074  0.1029   0.0318   0.2523    0.0682   0.0000   460.1092       19.8504      -6.71333       2.72167       6.81149       7.41407      -12.4468      -1.17291      -11.5908      -3.83404       2.75720      0.244870     -0.311635     -0.202390      0.187942    0.00353746    -0.0213773   0.000332866       15.4635       19.4200       20.0781       18.8263       16.5364       13.3529       10.5004       7.77896       5.28327       3.30185       1.96595       1.12247      0.583428      0.277425      0.117709     0.0454595     0.0147399    0.00417671
  10  24 3967.8885    1.5170  7.2359 10.8574 -0.0034  0.1336   0.0229   0.3463    0.0710   0.0000   399.9780       8.24237       4.78792      -37.5553       23.3494       16.0951      -1.42825      0.594460       4.53685      -5.57193      -2.83137       3.78951       2.54499     -0.922558    -0.0393583     0.0852837    0.00687795  -0.000160548       19.3325       24.5142       25.3946       23.9220       20.9195       17.4217       13.7685       9.91095       6.94985       4.35687       2.64082       1.48226      0.766814      0.366868      0.155634     0.0614167     0.0197823    0.00563050
  11   9 1915.4661    0.4434  0.3493 10.1961 -0.0032  0.0257   0.0234   0.0625    0.0592   0.0000   437.7711      0.480113       16.4796       3.37262       2.16778     -0.896893     -0.425186       1.50016      -1.25222      0.562295      0.420891      0.210314     0.0100454    -0.0600059    0.00849852    0.00809573   -0.00283126   0.000603147       3.96757       4.54417       4.60809       4.08516       3.50877       3.27220       3.01836       2.33873       1.68556      0.934581      0.580032      0.297255      0.168073     0.0797277     0.0400970     0.0186754    0.00759009    0.00256691
  11  10 2057.9612    0.6580  0.4491 10.1310 -0.0001  0.0327   0.0291   0.0616    0.0777   0.0000   434.8541     -0.703301       4.78305      -5.99360      -4.24713      -8.00584      -2.18019      0.363295     -0.881406     -0.600990      0.197216     -0.616516    -0.0380647    -0.0159377    -0.0221123     0.0117624    0.00632845   -0.00443512       4.52362       5.01669       7.06831       5.49597       4.09779       4.40657       2.97898       1.84944       1.62558       1.09390      0.529497      0.369820      0.226580     0.0928146     0.0424197     0.0229988     0.0107849    0.00358635
  11  12 2339.9979    1.2750  0.8704 10.6611 -0.0119  0.0385   0.0443   0.0764    0.2748   0.0000   437.0189       9.92215       12.8663       3.66505      -2.42717      -6.75843       7.53969       1.81671      -1.93413      -2.16419      0.899678     -0.185756      0.121403     0.0566657    0.00427465     0.0338610   -0.00589990  -0.000129202       5.18729       6.19324       6.00443       6.14374       5.96640       4.35567       3.75455       3.02432       2.16703       1.49855      0.770125      0.551868      0.314052      0.171748     0.0760008     0.0314962     0.0118757    0.00428941
  11  13 2478.4745    1.6449  0.8879 11.2528 -0.0000  0.0329   0.0523   0.0800    0.2201   0.0000   437.7397       1.49282       19.4592      -8.52248      -5.94776       2.06381      0.609770       1.46714      -2.60715     -0.709127      0.391473      0.851345    -0.0134263     -0.176146    -0.0455862     0.0482726     0.0136894   0.000868901       4.52099       5.51193       5.70561       5.38580       5.06907       4.10630       3.24807       2.48550       1.65123       1.22950      0.715696      0.441997      0.251671      0.126351     0.0576825     0.0272331     0.0105794    0.00375187
  11  14 2616.9930    2.0864  0.9738 11.9099 -0.0111  0.0350   0.0639   0.0836    0.1655   0.0000   444.9197       6.50393       3.65606       3.46969       10.2951       3.41485       1.69895      -4.26347       3.50502      0.279134      0.603592       1.01475     0.0814937     -0.251240     0.0543439     0.0457847   -0.00415251   -0.00556593       4.85245       5.87558       6.26161       5.93546       5.31184       4.18509       3.43065       2.52886       1.86729       1.15256      0.717055      0.445956      0.245909      0.130412     0.0623193     0.0267455     0.0106898    0.00393734
  11  15 2756.2151    2.6097  0.9169 12.1881 -0.0068  0.0325   0.0800   0.0754    0.1435   0.0000   434.1254       8.68944       17.6699      -8.07205       4.59434      0.845520       1.57202      -3.81393      -3.24812     0.0621777      0.347946     -0.311859      0.184107     -0.128989    -0.0962290    -0.0160344    -0.0175644   -0.00221959       4.72620       6.04839       6.13870       5.98645       5.24063       4.27165       3.21255       2.49349       1.66992       1.13676      0.686707      0.410608      0.236362      0.118556     0.0586835     0.0247387     0.0101973    0.00356632
  11  16 2895.4763    3.3370  0.8260 12.4710 -0.0031  0.0310   0.1029   0.0715    0.1533   0.0000   434.5429       13.4014       9.79996      -11.3494      -2.34766       4.14479      -3.33402      -4.27275       2.93533       1.56663     -0.210500      -1.09313      0.117743     0.0338497    -0.0147703   -0.00142322   -0.00312439    0.00147038       4.74249       5.83743       5.88105       5.40255       4.55480       4.03662       3.43107       2.56237       1.67573       1.15998      0.660882      0.374849      0.210998      0.100647     0.0504039     0.0222482     0.0103084    0.00332559
  11  17 3034.6158    3.8684  0.8800 12.7514 -0.0013  0.0305   0.1192   0.0751    0.1506   0.0000   440.2309       16.8500       15.4376       3.43562      -3.75278       3.06533      -2.33631     -0.700876      -2.38849      -1.06825      0.239328      0.183547      0.125063      0.186701     0.0242367     0.0111496     0.0106060   -0.00484164       4.71439       5.56957       5.39287       5.72227       4.74876       3.90609       3.11627       2.30865       1.66033       1.05661      0.651735      0.381494      0.220574      0.112853     0.0520978     0.0223707    0.00913550    0.00298700
  11  18 3173.5983    3.8231  1.0221 12.9675  0.0037  0.0351   0.1138   0.0872    0.1612   0.0000   428.1053       3.99783       2.73602       11.9762       5.44185      -3.35910      0.744479      -6.37669      -1.56573       1.95585      0.867450     -0.571543     -0.421342    -0.0238024     0.0414132     0.0373342  -0.000714691    0.00321747       5.21281       5.87340       6.23320       6.56682       5.10138       4.33384       3.75963       2.82018       1.65683       1.24181      0.848129      0.465603      0.229445      0.124307     0.0657706     0.0318086     0.0120736    0.00376297
  11  19 3312.4859    3.3815  1.6204 12.4827 -0.0022  0.0450   0.0793   0.1056    0.1235   0.0000   442.0175       8.06209       12.4173       12.7212      -10.8664      0.470527       5.01006       1.76407      0.790893      0.119899      0.150708      -1.15974    0.00784974    -0.0615098    -0.0176322    -0.0617286   -0.00265859    0.00690297       6.24145       8.15529       7.55365       8.09446       6.48944       6.05213       4.71415       3.57451       2.47829       1.69281       1.03072      0.612258      0.340439      0.174743     0.0801570     0.0364837     0.0147402    0.00518314
  11  20 3451.7630    2.8846  2.3401 12.0065 -0.0077  0.0545   0.0566   0.1342    0.0992   0.0000   443.2901       15.1902       14.6856       10.2708      -2.63878       5.49528       4.06075      -1.34652       7.52445      0.117655      0.692628     -0.848930      0.123538      0.125041     0.0641875     0.0320418    -0.0194155   -0.00355124       7.74567       9.86138       9.86995       9.64869       8.46122       6.96781       5.67224       4.17050       3.12708       1.89814       1.20845      0.689056      0.412566      0.211919     0.0953311     0.0434269     0.0167067    0.00601986
  11  21 3591.3751    2.5349  3.2933 11.7573 -0.0027  0.0676   0.0443   0.1711    0.0834   0.0000   441.1636       16.3503       21.8145       28.5083      -3.71644      -9.90320       2.36801       2.51980       4.47636      -1.64022      0.649834      -1.61472      0.410285     0.0533973     0.0168491    0.00618866     0.0110305   -0.00811119       9.32995       12.0838       11.8139       11.4952       10.4819       8.69201       6.97883       5.17257       3.56003       2.52440       1.58270      0.963862      0.499357      0.264419      0.124842     0.0566342     0.0212683    0.00776763
  11  22 3731.0705    2.0266  4.5677 11.5325 -0.0030  0.0853   0.0328   0.2301    0.0686   0.0000   443.3228       22.5836      -4.42677      -2.98215      -11.7604       3.24315       2.94223      -9.72124      -9.30943       2.97369       4.87523     -0.476016     -0.975690      0.333435      0.376027   -0.00559462    -0.0240283    -0.0100247       11.6111       14.9201       14.8888       14.2998       13.0622       11.1201       9.00723       6.69900       4.79445       3.20432       2.09201       1.20532      0.676049      0.336012      0.173485     0.0723323     0.0289718     0.0104240
  11  23 3870.9527    1.6349  5.7276 11.2927 -0.0069  0.1068   0.0266   0.2901    0.0649   0.0000   452.7166       41.4926       61.1916      -19.5518      -15.3606      -21.7969      -19.8612     -0.944329      -15.8987       1.73480       5.79634    -0.0773366      -3.04849     -0.830685      0.174915    -0.0235615    -0.0418576     0.0259530       14.9004       19.4143       19.8971       18.6897       16.8105       14.0889       11.2979       8.49228       5.96906       4.09013       2.50748       1.52598      0.848616      0.435650      0.215309     0.0917299     0.0369219     0.0133137
  11  24 4011.0624    1.3574  7.2956 10.9049 -0.0025  0.1258   0.0209   0.3505    0.0644   0.0000   463.2896       47.5756       21.6715      -40.9961       23.8519       40.2639       4.41777      -15.3219      -6.69166       3.49081      -3.16059      -1.98506       1.16474      0.346919    -0.0879598   -0.00285448     0.0127951     0.0258254       17.5758       21.7034       22.0432       21.7427       19.4953       16.9915       12.9000       9.94290       7.12158       4.84812       3.18280       1.88738       1.05443      0.537944      0.264925      0.114091     0.0439371     0.0162090
  11  26 4292.0384    0.9430 11.1639 10.4975 -0.0071  0.1999   0.0162   0.5783    0.0560   0.0000   495.4082       48.6165      -36.4519       12.8413      -6.05433       5.32738      -18.6388      -2.23499       1.96373      -4.93442      -5.56579      -3.84596       4.48057    -0.0931506      -1.14604     -0.154474      0.174454   7.06688e-05       27.2005       34.7067       35.1533       35.3493       30.7560       26.5483       21.1802       15.9627       11.3491       7.90230       5.21641       3.08115       1.75206      0.922337      0.432444      0.204518     0.0746356     0.0271453
  12   9 1949.9970    0.5266  0.3834 10.0275 -0.0038  0.0274   0.0233   0.0524    0.0643   0.0000   439.3164      -2.81678       8.88257      -1.31671      -2.31252       1.87004      -2.99224      -1.38108     -0.549064      0.621940      0.435947     0.0821835    -0.0337067    -0.0367393     0.0545342     0.0711001  -0.000398111   -0.00527681       3.15313       4.39766       4.45687       4.14180       3.36734       3.59511       2.31573       2.27699       1.58111      0.945860      0.703811      0.391434      0.236292      0.129531     0.0648602     0.0371447     0.0125325    0.00627039
  12  10 2093.6358    0.7379  0.6367  9.9909 -0.0052  0.0304   0.0256   0.0646    0.0913   0.0000   437.6283      -9.44548       10.1815      0.555494      -1.28903       1.67631     -0.609745       1.31180      -1.66339     -0.483322     -0.344083     -0.483679     0.0727740    -0.0403550     0.0190137   -0.00636139  -0.000736328    0.00238757       3.72421       4.66125       4.81847       4.56092       4.53944       3.62621       3.15621       2.37305       1.67126       1.33131      0.731658      0.475143      0.318959      0.150832     0.0916700     0.0386903     0.0159636    0.00729329
  12  11 2235.8431    1.0031  0.6522 10.4903 -0.0069  0.0289   0.0339   0.0613    0.1064   0.0000   440.4932      -2.04137       16.1944    -0.0453998       2.88752       1.50997       2.02531      -2.46689     -0.508251      0.292293     -0.317955      0.831480      0.556787    -0.0663004     -0.110555     0.0108993    0.00975038   -0.00255774       3.94969       4.17391       4.34161       5.01571       4.54904       3.27082       2.64522       2.18609       1.70235       1.15492      0.664726      0.487711      0.315745      0.162529      0.107711     0.0508652     0.0177187    0.00716569
  12  12 2376.3712    1.3656  0.8034 10.6008 -0.0086  0.0289   0.0431   0.0712    0.2175   0.0000   440.8729       2.15525       8.73980       2.13744      -4.38561       2.06888       1.69931       1.00417       2.07683      0.215410     -0.631723     -0.952272      0.533735     0.0912718     0.0153032    -0.0982699    -0.0123542    0.00443718       3.79230       5.15702       5.28416       5.07932       4.59899       3.62513       2.90816       2.21878       1.52839       1.11010      0.682965      0.452320      0.257509      0.144468     0.0752524     0.0356739     0.0166034    0.00651384
  12  13 2515.4854    1.7196  1.0115 10.8129 -0.0027  0.0339   0.0509   0.0881    0.3877   0.0000   434.5067       6.90222       10.2331     -0.819871       4.34027      -3.73106      -2.52200      -1.31983      0.991764     -0.250987      0.489474      0.808588     0.0812246      0.190060    -0.0478899    0.00528377   0.000811275  -0.000176734       4.48950       5.43872       5.47636       5.65549       5.45033       4.01871       3.26675       2.68852       2.05810       1.42049      0.797956      0.516059      0.339564      0.202386      0.105453     0.0492860     0.0202778    0.00841319
  12  14 2654.6585    2.2276  1.0049 11.4068 -0.0102  0.0353   0.0659   0.0808    0.4065   0.0000   435.4561      -10.1106       3.43329       3.25702       4.97613      0.996767       3.35456       1.67973      0.399036     -0.166918      0.540869      0.461091     -0.127331      0.101691    -0.0325009    -0.0551507   -0.00649779     0.0147466       4.23243       5.43914       5.51679       5.41244       4.93842       4.29448       3.70245       2.46584       2.07846       1.31495      0.947343      0.585825      0.341056      0.185164     0.0952944     0.0494881     0.0210449    0.00898896
  12  15 2794.5372    2.7612  0.8619 12.3497  0.0007  0.0283   0.0821   0.0749    0.1672   0.0000   437.9574       4.94656     -0.453009       2.94467      -7.65999      -1.11439      -5.57703      -1.01540      -1.83093      0.569644      0.117260      0.741673     -0.174496    -0.0267844   -0.00310537   -0.00768373    -0.0252939  -0.000497400       3.88976       5.10409       5.18789       4.92058       4.40311       3.71112       3.12249       2.30765       1.67903       1.18276      0.740337      0.479629      0.268494      0.144042     0.0774827     0.0365622     0.0165176    0.00683331
  12  16 2934.4345    3.5166  0.8318 12.5901 -0.0014  0.0283   0.1066   0.0676    0.1472   0.0000   433.9405       12.5034       15.3120      -1.51976      -4.43038     -0.984646       1.44843      -2.17742     -0.531588     -0.523989     -0.726701      -1.48551     -0.548818     0.0113961    -0.0426387     0.0127342    -0.0137082    0.00589413       3.84253       4.94167       4.69508       4.57990       3.98657       3.62094       3.13570       2.38730       1.74136       1.18092      0.745211      0.475356      0.256527      0.139805     0.0734297     0.0349345     0.0162989    0.00641136
  12  17 3073.9147    3.9318  0.9072 12.7608  0.0060  0.0309   0.1111   0.0717    0.1511   0.0000   447.1703       16.1507       8.53461       5.16370      -1.79785       4.45177      -4.79958       1.28507       3.81160     -0.605982      -1.38120    -0.0298473      0.416667      0.319969      0.106006    -0.0976600   -0.00573735    0.00560373       4.30417       5.33355       5.12568       5.06202       4.82381       4.11434       3.28330       2.27756       1.74591       1.25299      0.842732      0.534702      0.317864      0.164465     0.0854272     0.0394256     0.0167594    0.00700066
  12  18 3213.3462    3.8410  1.1496 12.9381  0.0022  0.0351   0.1009   0.0915    0.1508   0.0000   445.9700       11.2480      -3.69873       11.3328      -2.25732      -8.24031     -0.933526       2.24872     -0.862740      -1.11911      0.159188     -0.463336     -0.190628     0.0198334    -0.0239548     0.0375172   0.000658639   -0.00700457       4.45138       5.81076       5.83620       6.04966       5.11019       4.63793       3.49892       2.60115       2.06906       1.38001      0.863536      0.536690      0.339831      0.187979      0.100138     0.0452955     0.0203573    0.00831303
  12  19 3352.7626    3.3252  1.5929 12.5897 -0.0051  0.0424   0.0766   0.1036    0.1156   0.0000   444.0801       21.1870       12.1403   -0.00113647       1.97574     -0.885928       2.74429      -3.60068      0.626981      0.116191      0.894848      -1.50971     -0.286887     -0.453582     0.0493372     0.0179471   -0.00539856     0.0108386       5.59965       7.00580       7.26172       6.83243       6.64795       5.36385       4.50211       3.26277       2.39820       1.73496       1.13292      0.756235      0.428424      0.234630      0.121416     0.0595335     0.0254888     0.0107919
  12  20 3492.5779    2.8060  2.3806 12.0392 -0.0071  0.0525   0.0550   0.1282    0.0891   0.0000   432.7151       29.0828       3.88218       18.6907     -0.765080      -12.8291       1.19454      -3.83939      -4.57301      -7.17008      0.307298      -1.89597     -0.293715      0.266321     0.0686252     -0.118647     0.0284542   -0.00751999       6.71657       8.44816       8.56874       8.50311       7.56688       6.64326       5.48352       4.30740       3.21220       2.26283       1.44660      0.851663      0.551527      0.294163      0.157620     0.0768352     0.0321459     0.0144671
  12  21 3632.7346    2.3254  3.3993 11.6306 -0.0016  0.0650   0.0393   0.1650    0.0755   0.0000   442.8093      -12.6154      -1.78848      -6.09908      -21.4367       1.19830      -1.01408      0.876773      -4.17758      -3.52450     -0.246040     -0.805624      0.444831     -0.621504      0.102530    0.00305958     0.0761848    0.00698748       8.38434       10.7024       11.0819       10.6932       9.86114       8.31604       6.85493       5.19139       3.89058       2.67617       1.78298       1.13730      0.665624      0.372486      0.189565     0.0983979     0.0397791     0.0177740
  12  22 3772.6539    1.9043  5.3419 11.2607 -0.0034  0.0901   0.0281   0.2436    0.0676   0.0000   440.1886       65.9976       40.1058      -4.30492     -0.594681       3.81837       5.50535       8.13042       3.61258      -8.10961       2.16815       1.31919     0.0721278      0.893240   -0.00313224     0.0489475     0.0834573   -0.00681209       10.6738       14.4823       15.0841       14.2345       13.5640       11.4839       9.08257       7.41758       5.25435       3.76420       2.56560       1.59451      0.961999      0.558091      0.275241      0.144200     0.0575487     0.0250784
  12  23 3912.9993    1.5332  6.5187 11.0624 -0.0004  0.1052   0.0229   0.3142    0.0625   0.0000   451.8185       20.8668       40.4618       23.3442      -33.3807       3.08282      0.937641     -0.691562       14.0625      -2.80543       2.46261      -1.77036     -0.361396     -0.220937      0.186960      0.131756     -0.153202    -0.0160064       12.8058       16.7095       17.0023       17.1250       15.5281       13.2248       11.1933       8.64691       6.54561       4.49078       3.01315       1.86134       1.13854      0.627313      0.334786      0.162388     0.0711766     0.0298250
  12  26 4335.1883    0.9071 12.0806 10.4205 -0.0094  0.2083   0.0155   0.5911    0.0547   0.0000   442.8577       32.9887       13.5658      -46.9397       16.4058       14.9002       1.62426      0.139902       3.38254       8.18762      -1.93739      -1.43155       2.64968       2.99025      0.289584     -0.262173     -0.111987     -0.121912       25.5744       32.9494       34.3895       33.7639       31.4832       26.5287       22.3393       16.8516       12.9343       9.06198       6.24423       3.90963       2.46852       1.34912      0.736891      0.356889      0.152133     0.0643928
  13   8 1838.6528    0.4084  0.2912  9.9070 -0.0132  0.0224   0.0242   0.0446    0.0558   0.0000   436.4692      -1.83342       13.8178     -0.312666    -0.0247998       1.17812      -1.22113       2.83626     -0.473965    -0.0351633     -0.403260    -0.0689122      0.550281    -0.0885129     0.0231259    -0.0350823     0.0143729    0.00759599       2.96287       4.10330       4.54219       4.61407       3.71461       3.20215       2.40273       1.75599       1.24630      0.828795      0.674410      0.333814      0.256089      0.145908     0.0740067     0.0368028     0.0182928     0.0100435
  13   9 1983.7926    0.5466  0.4913 10.0545 -0.0099  0.0258   0.0208   0.0543    0.0662   0.0000   435.9273       3.52528       13.9078      -3.80466     -0.753828       3.05865      0.339589      -1.93140      0.124632      -1.85773    -0.0290334      0.405671    -0.0732978      0.130121    -0.0744122    -0.0414364    0.00785306   -0.00305608       2.87718       3.95333       3.79391       3.70168       3.76446       3.11330       2.77089       1.90501       1.49486       1.07076      0.760900      0.534674      0.317611      0.184426      0.102361     0.0498981     0.0231626     0.0115554
  13  10 2128.5278    0.8023  0.6242  9.9887 -0.0002  0.0276   0.0251   0.0520    0.0943   0.0000   434.4472      -5.92060       10.4736       1.10287      -5.42532      -1.09721       1.01965    -0.0523388       1.15080     -0.885572     -0.270921     -0.502232     -0.303659     -0.149849     0.0373001    -0.0292839    -0.0100591    0.00690264       3.05757       4.09721       4.25369       3.80232       3.93575       3.07992       2.94155       2.29672       1.68748       1.22669      0.779696      0.563568      0.291406      0.191399      0.105677     0.0510249     0.0274210     0.0126638
  13  11 2271.1330    1.1142  0.8141 10.3171 -0.0002  0.0301   0.0316   0.0679    0.1253   0.0000   437.3785       6.41710       4.22699     -0.299287       1.15137     -0.342076      0.965715      -1.58089      -2.64297      -1.55778      0.734504      0.158792   -0.00730630    -0.0292784    -0.0191257    -0.0351766    -0.0189727    0.00111174       3.71338       4.88049       4.35997       4.64883       3.87366       3.83155       2.89144       2.67758       1.85864       1.48542      0.849969      0.578786      0.317283      0.213924      0.112708     0.0602346     0.0267969     0.0138008
  13  12 2411.8219    1.4196  0.9583 11.0026 -0.0003  0.0307   0.0403   0.0761    0.1280   0.0000   437.8659       8.07459       15.4525       4.52217      -5.00325      -10.0931      -5.25396      -1.12934      -2.68092      0.240904      -1.48136    -0.0547670      0.567509      0.108080      0.126604     0.0293822    -0.0614397    -0.0154225       3.53879       4.73706       4.73271       4.80468       4.19257       3.75983       3.09676       2.55198       1.80107       1.32882      0.885486      0.611788      0.353795      0.209466      0.114774     0.0596270     0.0311252     0.0141020
  13  13 2551.7134    1.8906  0.9249 11.3265 -0.0075  0.0315   0.0518   0.0707    0.2267   0.0000   441.2200       7.19553       3.91842       3.28840      -3.98168       4.91108       3.41408      -1.31199     -0.284576       1.32858      0.260469     -0.488068     0.0411176     -0.330282      0.181728    -0.0413802    -0.0167153    0.00374227       3.81439       4.62042       4.72593       4.60723       4.50796       4.10524       3.20803       2.40337       1.73640       1.30696      0.983138      0.675374      0.414637      0.237933      0.134920     0.0653006     0.0313123     0.0155656
  13  14 2691.7141    2.4480  0.9772 11.8047 -0.0134  0.0325   0.0756   0.0845    0.3463   0.0000   437.0980       15.2320       11.0574      -3.71393     -0.678774      -2.56982      0.965923      -1.55052      0.840588     -0.990572      0.486131     -0.883662     -0.380020     0.0867606      0.295252    -0.0643731   -0.00461502     0.0151941       3.86642       4.83791       5.12665       5.16430       4.74020       3.89292       3.33498       2.59664       1.88305       1.30353      0.976654      0.648007      0.387352      0.233020      0.133527     0.0673176     0.0338772     0.0165127
  13  15 2832.2535    3.0532  0.9044 11.8554 -0.0110  0.0308   0.0888   0.0729    0.4732   0.0000   434.9108       9.26484       14.1525      -2.19017      -3.32396     -0.965642      -3.88823      -5.23622      0.974398     -0.489203      -1.02235      0.132670      0.277667     0.0116467    -0.0247918    -0.0822312   -0.00597110    0.00410484       3.73228       5.08076       5.25178       5.12205       4.81671       3.74661       3.27268       2.74569       1.84381       1.27843      0.908854      0.583398      0.368834      0.197419      0.114978     0.0596558     0.0337876     0.0149030
  13  16 2972.7259    3.5629  0.9040 12.8805 -0.0063  0.0289   0.0988   0.0688    0.1771   0.0000   434.9980       2.25873       12.9140       4.00642       4.57946      -3.00682       3.59452     -0.632922     -0.533771      -1.17741      0.512521     -0.517794     -0.308480    -0.0811188      0.165066     -0.118788    0.00858335   -0.00352808       3.64709       4.56498       4.64889       4.55220       4.17640       3.64602       3.20908       2.38912       1.77448       1.28260      0.883811      0.575708      0.358271      0.194783      0.113452     0.0559070     0.0281872     0.0126638
  13  17 3112.5826    3.9575  0.9298 12.9577 -0.0011  0.0302   0.1071   0.0713    0.1618   0.0000   437.5279       9.24154       14.8867      -4.10542       2.70828     -0.741758       1.84834      -4.37833     -0.419368      0.963494     -0.537580     -0.259736      0.362454     -0.382162    -0.0639184     0.0451610     0.0257842    0.00781132       4.06291       5.32883       5.26214       5.25259       4.66720       4.16246       3.30777       2.59576       1.89495       1.34074      0.897601      0.623495      0.375110      0.205652      0.109327     0.0595119     0.0292815     0.0130858
  13  18 3252.4650    3.5867  1.2674 12.8280  0.0015  0.0350   0.0894   0.0929    0.1382   0.0000   436.8368       4.71413       9.27067      -6.72238     -0.295409       1.72902      -4.58389      0.565425       2.23203     -0.847094       1.11114      -1.08956     -0.458945      0.388609     -0.104712    -0.0920972     0.0440598  -0.000998722       4.41930       5.71621       5.33435       5.42887       5.00442       4.51584       3.65602       2.94576       2.27287       1.61211       1.07675      0.690775      0.435162      0.255094      0.132169     0.0746113     0.0347398     0.0144683
  13  19 3392.4668    3.1998  2.0091 12.1569 -0.0019  0.0452   0.0613   0.1092    0.1128   0.0000   444.2556       10.7467       18.0933       1.76250      -2.14868       7.28475       3.31351      -1.02309     0.0860845     -0.752684      0.396178      0.298799     -0.576137     0.0219459      0.382353      0.225820    -0.0980819    -0.0171884       5.50347       6.81358       7.17433       6.91529       6.76819       5.63378       4.66173       3.64365       2.82592       1.94445       1.41586      0.916252      0.558074      0.347834      0.193440     0.0970644     0.0491084     0.0218578
  13  20 3532.8602    2.6045  2.6754 12.0804 -0.0025  0.0532   0.0464   0.1471    0.0762   0.0000   431.4400       10.2240       2.38452       1.92929      0.214996       6.76393       2.01886      -3.79504      -1.09122     -0.448045       3.10314      -1.23630      0.995334     -0.227587    -0.0120313      0.208352     0.0258311   -0.00737002       6.19525       8.02177       8.45548       7.82580       7.58856       6.40605       5.67508       4.29502       3.39659       2.38967       1.62578       1.08477      0.681802      0.382709      0.220084      0.117301     0.0542131     0.0264199
  13  21 3673.2314    2.1625  3.9374 11.5122 -0.0023  0.0700   0.0331   0.1768    0.0712   0.0000   435.0187       30.4258       4.35320       28.7821       10.3697      -7.26393      0.168847       2.55720      -4.17878      -5.78351       1.04253      -2.93755      -1.40695      0.470144   -0.00277308    -0.0136383    -0.0305940    -0.0108743       7.91105       10.5306       11.0685       10.6824       10.0081       8.63642       7.37274       5.80740       4.27090       3.28347       2.14287       1.43140      0.908378      0.530049      0.297759      0.157751     0.0722501     0.0340989
  13  22 3813.9863    1.7784  5.4684 11.1064 -0.0023  0.0860   0.0252   0.2276    0.0716   0.0000   451.6132       20.1970      -10.8067       14.9123       5.08976       8.96753       13.3492      -1.24076      0.111238       3.93294       1.81318      -2.03686      0.784452     -0.693184     -0.362467     -0.198716    0.00628529    0.00736879       10.3628       13.3864       14.3390       13.7793       12.6845       11.0748       9.09573       7.15703       5.51067       3.98639       2.66039       1.77764       1.08427      0.668334      0.367383      0.197190     0.0907017     0.0425796
  13  23 3954.5427    1.4437  7.3970 10.9310 -0.0026  0.1089   0.0206   0.3149    0.0646   0.0000   443.8058       3.58387       15.2187       15.7967       4.57018      -6.43934      -19.1534      -5.99069       6.77307       1.62857      -2.98416    -0.0551796     -0.430888     -0.673787      0.279735     -0.545280     0.0392608     0.0418337       12.6493       16.5373       17.1274       17.0408       15.7059       13.9092       11.3838       9.25975       6.81804       5.11838       3.52183       2.35440       1.47153      0.892687      0.490863      0.266917      0.120715     0.0582252
  13  24 4095.7727    1.1990  8.8694 10.7868 -0.0047  0.1391   0.0183   0.3905    0.0599   0.0000   431.6725       10.3276       15.7399      -40.9839       12.4318       41.1394      -1.61625      -20.3187       7.99787      -1.81254      -8.06175      -1.45320       4.31923      -1.16977     -0.959116     -0.596032      0.175623     0.0690901       15.6929       20.7950       21.3750       21.1644       19.7414       17.2963       14.9922       11.4685       9.14784       6.45665       4.61823       3.02584       1.89824       1.15141      0.638079      0.338923      0.154974     0.0737648
  13  25 4236.6404    1.0222 10.5045 10.5304 -0.0042  0.1639   0.0164   0.4822    0.0606   0.0000   445.6233      -6.28532       52.2677       87.9103       17.5443      -30.4044       4.59753       46.4902      -4.48691      -6.70827      -2.83529      -2.99789       4.86338       1.50153     -0.559785     -0.562113     -0.123147      0.152281       18.5370       24.7928       25.8996       25.3725       23.8418       20.3583       17.4279       13.8770       10.6436       7.71929       5.30886       3.52319       2.20886       1.32573      0.740831      0.394197      0.184660     0.0851768
  13  26 4377.9483    0.8539 12.7829 10.4865 -0.0007  0.2118   0.0149   0.6181    0.0491   0.0000   424.2598       4.62926       56.9340       44.7115       18.0540      -8.65083      -56.6398       10.7673      -32.6298       1.00012       12.0094      -2.37059     -0.732941       1.82151      0.991944      0.419971      0.301910    -0.0996949       24.3504       31.1909       33.0790       33.1425       30.0142       26.7837       22.4241       17.8643       13.8740       9.92824       7.01645       4.70872       2.94353       1.83131      0.995365      0.556297      0.251961      0.120280
  14   9 2017.0416    0.6108  0.5039 10.1982 -0.0027  0.0281   0.0217   0.0508    0.0697   0.0000   432.0593      -12.4613       13.5586       4.18985      -4.64495       1.19262       1.85728      -3.40964      -1.15615      0.441569      0.487579     0.0654244   -0.00767658      0.223880    -0.0625449   -0.00361920     0.0142177    -0.0100455       3.55837       4.79795       5.44688       5.15667       4.83040       3.71142       2.96319       2.42558       1.57196       1.15319      0.789301      0.508422      0.338926      0.218294      0.113178     0.0699922     0.0379571     0.0188758
  14  10 2162.5528    0.8876  0.5579 10.4178  0.0027  0.0278   0.0309   0.0532    0.0767   0.0000   437.7156      -1.05542       13.5504       1.04353     -0.285584      0.773397    -0.0891996       3.48128      -1.87391       1.91558      -1.27355     -0.710723      0.264151      0.520126      0.133572    -0.0300698    -0.0340852   -0.00818561       3.89829       4.42958       3.92216       3.43860       3.88156       3.89919       3.29784       2.53278       1.81316       1.35865       1.07195      0.774796      0.508240      0.295698      0.159308     0.0773415     0.0373871     0.0166003
  14  11 2305.6358    1.1721  0.9058 10.4885 -0.0033  0.0293   0.0313   0.0687    0.1189   0.0000   432.9640       4.45141       15.7148      -3.84161      -1.96045       5.10340      -3.49487      -2.01287    -0.0639585     -0.683741      -1.34664      -1.16970      0.679099     -0.196425     -0.185248     0.0133876     0.0216771    0.00182938       3.62761       4.59949       4.76640       4.78941       4.48849       3.93829       3.19659       2.46782       1.79169       1.38985      0.969431      0.659630      0.460532      0.264406      0.153751     0.0874149     0.0431549     0.0219985
  14  12 2446.7537    1.5931  0.9239 10.9224 -0.0016  0.0291   0.0410   0.0661    0.1380   0.0000   435.2529       4.73919       8.15530       1.13691      -5.31777      -2.58058       2.06329      -2.69846      -2.85265      0.948837       1.72840     -0.894821     0.0740960     -0.108325     0.0379737     -0.103449    0.00999284     0.0124727       3.33375       4.33536       4.42451       4.43984       4.08003       3.73591       2.98342       2.46586       1.83769       1.35209      0.978025      0.656095      0.430806      0.257907      0.152013     0.0839312     0.0417200     0.0216106
  14  13 2587.3855    2.0738  0.9995 11.3200  0.0006  0.0294   0.0522   0.0724    0.1807   0.0000   440.0891       3.95068       9.69380       1.30750      -2.09486      -4.49652     -0.726954     -0.523616      0.470762     -0.418589     -0.340215      0.150525     -0.437508     0.0924106     0.0650968     0.0482153    0.00254497    0.00339812       3.25608       4.19463       4.16803       4.59238       3.89862       3.47868       2.94936       2.44916       1.88811       1.36035      0.925125      0.652718      0.413164      0.244185      0.143503     0.0851665     0.0430908     0.0225941
  14  14 2728.1969    2.5885  0.9401 11.9136 -0.0072  0.0307   0.0697   0.0693    0.2422   0.0000   433.9110       7.81204       17.3701     -0.985590      -3.04347      -1.10219      -1.41651      -2.18418      -2.03954     -0.115279    -0.0412862     -0.355115      0.388259     0.0653625    -0.0316458     -0.146785    -0.0334287     0.0404806       3.37080       4.30728       4.20284       4.13980       4.17225       3.58406       3.12807       2.65989       1.66819       1.42297      0.981745      0.736943      0.476838      0.281785      0.161803     0.0866488     0.0445609     0.0225612
  14  15 2869.2638    3.2009  1.0665 12.1115  0.0008  0.0322   0.0894   0.0830    0.3901   0.0000   437.7561       9.19300       22.8827       8.34139     -0.873811       6.01586       3.34586      -3.83180       1.85120     -0.400348      0.510583      0.439929      0.680118      0.280081      0.193493     -0.108666    -0.0597774    0.00775552       3.47148       4.20770       4.75382       4.62648       4.38812       3.57680       3.28832       2.56695       1.97028       1.41728       1.04125      0.728740      0.445118      0.276613      0.175561     0.0921910     0.0505895     0.0243663
  14  16 3010.2885    3.7889  0.8455 12.9434 -0.0046  0.0269   0.1088   0.0675    0.2217   0.0000   439.1077       13.0947       6.20956       10.2676      -1.30935      0.746448      -2.37102      -1.30681       1.09300      -1.34378      0.288347     -0.157447     -0.234045      0.296815     0.0999036    -0.0201647     0.0728399     0.0331773       2.88134       3.88186       3.78658       3.91166       3.63157       3.26563       2.73355       2.15507       1.70538       1.26023      0.923844      0.597795      0.395788      0.244256      0.148881     0.0813778     0.0425851     0.0203964
  14  17 3150.6419    3.6362  1.0527 13.3047 -0.0138  0.0315   0.0983   0.0858    0.1673   0.0000   432.9767       18.9401       5.30650       5.74019       9.30185      -3.74181       7.89796       5.00396      -1.88481      -1.00463      0.593928     -0.160695      0.275407     -0.181625     -0.203031     0.0808838     0.0110411    -0.0444001       3.50958       4.74328       5.04187       4.90682       4.48725       3.92141       3.25062       2.59004       1.94373       1.42306      0.957968      0.655252      0.444475      0.261286      0.151578     0.0820000     0.0486622     0.0234147
  14  18 3290.9786    3.5840  1.3821 12.7806 -0.0120  0.0369   0.0830   0.0866    0.1546   0.0000   427.4635       14.2282       18.7493      -4.28754      -1.46101      -7.22876       1.37532       2.18906      -5.04781      -3.67524      -1.55043     -0.508135     -0.526414     -0.566530      0.325092     0.0298885   0.000106840     0.0390102       4.21914       5.51888       5.84277       5.56925       5.40806       4.51267       4.08982       3.05534       2.49613       1.74204       1.28297      0.844770      0.556645      0.341140      0.198144      0.111709     0.0539647     0.0280421
  14  19 3431.5574    3.0019  2.1353 12.4552 -0.0075  0.0465   0.0583   0.1202    0.0932   0.0000   437.7773       14.3955       15.7528       5.26771      -7.16016      -6.31676      -2.88933      -8.69453      -1.66947      -2.35779      -1.90189      -1.90217       1.60825     -0.309758     -0.576453    -0.0769699      0.228001    -0.0143368       4.88379       6.58348       6.61163       7.11121       6.15986       5.69727       4.55322       3.99352       2.93492       2.28845       1.54631       1.05668      0.721509      0.426805      0.242216      0.150125     0.0734844     0.0395784
  14  20 3572.4076    2.4204  3.0384 11.9828  0.0004  0.0570   0.0411   0.1508    0.0772   0.0000   436.0555       11.0576       20.4902       23.0653       13.3246      -4.42840      0.499825      -5.68025      0.535981     -0.557234      0.217209      -2.81032     -0.741665      0.113961    -0.0970019      0.237999     0.0286150    -0.0229143       6.29233       8.21786       8.77051       8.16762       8.36187       7.00595       6.02356       4.85588       3.68832       2.83993       1.91420       1.36576      0.899983      0.551515      0.316086      0.182012     0.0924867     0.0473655
  14  21 3713.2787    2.1180  4.3772 11.3222 -0.0020  0.0682   0.0296   0.1823    0.0752   0.0000   426.9496       24.1773       3.14466       9.08904      0.393867     -0.420729      -9.25823      0.153728       1.56364       4.16980      -1.78953    -0.0140952       2.37486    -0.0118819     0.0204415     -0.266467     -0.126857     0.0495408       7.39669       9.52795       9.91558       9.67265       9.49989       8.28908       7.26052       5.68286       4.51212       3.30447       2.41837       1.67378       1.09248      0.672277      0.399954      0.219279      0.111405     0.0560828
  14  22 3854.5518    1.7184  5.8241 11.0275 -0.0005  0.0877   0.0233   0.2335    0.0691   0.0000   437.7614       2.61973       5.58424       18.2142       24.8739       3.83482       3.04578      0.418313      -5.27448      -9.99763       3.66283      0.442426       1.41838       1.16088     -0.874705     -0.242022     0.0417740     0.0344762       9.15772       12.1583       12.8828       12.4809       11.9997       10.3355       9.21189       7.26513       5.81716       4.31075       3.09571       2.11141       1.37667      0.863004      0.515474      0.288800      0.142049     0.0728104
  14  23 3995.4245    1.3803  7.4504 10.9038 -0.0018  0.1092   0.0198   0.3120    0.0621   0.0000   421.8333       28.8023       17.6617       3.60396      -11.7600      -15.6629       3.93003       4.31194      0.771139      0.145061      -4.12279       1.94654       3.25535      -2.91722      -1.71412      0.572560      0.123794    -0.0141810       11.8541       15.0480       15.8067       16.0718       14.8184       13.5746       11.2351       9.53479       7.15046       5.42165       3.91013       2.69109       1.75619       1.10569      0.640910      0.361789      0.185094     0.0935671
  14  25 4278.2805    0.9083 10.9777 10.6565 -0.0070  0.1763   0.0160   0.5271    0.0510   0.0000   437.3510       7.52974       5.44699       11.5185       11.5986      -3.68170       14.4243      -20.6750      -5.53071      -15.9289      -7.18295       3.16978      -7.01585      -1.86876      0.861601      0.989946    -0.0339432     0.0872154       18.7154       24.3718       26.1784       26.1443       24.1101       21.5134       18.4629       15.2709       11.5618       9.01291       6.30478       4.39479       2.87096       1.83227       1.08015      0.624065      0.303897      0.156552
  14  28 4703.2401    0.5325 19.4678 10.1834 -0.0072  0.4230   0.0090   1.0433    0.0325   0.0000   362.4790       28.1453       58.2391      -21.1417       2.71205       22.4714       8.88907       18.7180       2.28193     -0.815100       9.39653      -11.6265      -7.86297       4.83752       5.97319     -0.137722      0.783451      0.238836       45.9079       57.1033       63.8327       61.3840       58.7265       51.7752       44.8675       36.5373       28.3340       21.5166       15.6936       10.6877       7.26431       4.64559       2.75045       1.60388      0.786662      0.402093
  15   8 1902.3192    0.4367  0.3948 10.0147 -0.0179  0.0228   0.0184   0.0473    0.0527   0.0000   436.4087       4.27637       19.4253       2.52792      -3.69649     -0.518839      -2.09255      0.699141       3.17634       1.20135       1.45258      0.658902     -0.102810     0.0319419     -0.203314    -0.0168264    -0.0552222    0.00274049       2.33620       2.99273       3.37911       3.10479       2.97592       2.57879       2.32757       1.97488       1.57108       1.19555      0.909858      0.593911      0.357378      0.276248      0.149323     0.0850445     0.0490658     0.0238467
  15   9 2049.6477    0.6552  0.5602 10.0484 -0.0064  0.0241   0.0211   0.0531    0.0826   0.0000   437.5909      0.732313       11.8463      0.633552     -0.418689      0.951684      -1.92162     -0.390039       1.29201     -0.316613      0.601449      -1.44689     -0.453060      0.128796      0.131781     0.0767630    -0.0448038   -0.00438940       2.45349       3.15769       3.25914       3.34913       3.17944       2.64534       2.39037       1.92595       1.59967       1.11237      0.845333      0.617889      0.380514      0.251977      0.145805     0.0904894     0.0499495     0.0259312
  15  10 2195.7915    0.8635  0.7355 10.3523 -0.0080  0.0299   0.0251   0.0606    0.0855   0.0000   438.5390       1.19743       13.2139      -6.88572      -5.14552       2.69715      -1.71755      0.358818     -0.538248      0.645738       1.68605      0.117920     -0.130000    0.00844413      0.174458     0.0392023     0.0476878    -0.0870163       3.57151       4.52655       4.20010       3.98890       3.31043       3.52415       3.35039       2.93413       2.35714       1.70622       1.26223      0.850675      0.556319      0.330625      0.195665      0.111341     0.0553424     0.0290455
  15  11 2339.4972    1.2448  0.8348 10.5474 -0.0062  0.0272   0.0336   0.0627    0.1183   0.0000   440.2835     -0.149354       20.2984       3.19404      -4.48713       3.17200       5.24474      -3.70854      -2.57344      -1.85319       2.58280     -0.435735      0.438985      0.158305    -0.0820667     -0.109843    -0.0176649   -0.00937403       2.88565       3.83817       3.83212       4.08454       3.60966       3.28709       2.87199       2.30873       1.74765       1.35580      0.990139      0.673278      0.466362      0.277398      0.184565      0.105416     0.0557207     0.0302629
  15  12 2481.0528    1.6674  1.0098 10.8170 -0.0046  0.0280   0.0405   0.0693    0.1539   0.0000   437.9503       8.12085       15.1880       1.07702      -8.00579     -0.508362       3.42638       2.11242      -1.03157     -0.819241       1.14631    -0.0826997     -0.403673      0.235799      0.356518    -0.0770082    -0.0470683    0.00448231       3.07215       3.81306       4.02531       4.01248       3.83369       3.41554       2.90207       2.43271       1.86362       1.45765       1.06565      0.704620      0.475361      0.298289      0.193762      0.109195     0.0637258     0.0330599
  15  13 2622.4476    2.1327  0.9617 11.3474 -0.0010  0.0321   0.0528   0.0689    0.1519   0.0000   437.5007       5.02405       12.6918      -3.71456      -2.53141     -0.594259     0.0690729      -2.83414     -0.269420      0.127195     0.0897522     -0.560234     -0.740747    -0.0835279      0.178550    -0.0572314    -0.0775788     0.0108201       3.67233       4.28005       4.76265       4.87648       4.72030       3.69644       3.07895       2.78904       2.02787       1.43985       1.03233      0.753115      0.534725      0.330242      0.187545      0.109411     0.0658584     0.0377361
  15  14 2764.2261    2.6675  1.0410 11.7695  0.0007  0.0290   0.0665   0.0694    0.1982   0.0000   437.7447       8.90575       13.9383       1.11235       2.07228       2.02933      -2.53302      -1.82607       1.75870     -0.278348       1.60063      0.629102     -0.743653     -0.243545      0.157116     0.0296607    -0.0361611    -0.0341492       2.83821       3.76956       3.81173       4.08796       3.90980       3.30712       2.89173       2.45627       1.85080       1.46071       1.03723      0.727608      0.499119      0.299548      0.198004      0.114233     0.0633655     0.0338241
  15  15 2905.8782    3.4249  0.8481 12.6065 -0.0131  0.0267   0.0916   0.0644    0.2067   0.0000   443.8608       17.0771       11.4675       5.64490       4.64153      0.217947       3.62233      0.902920      0.633838     -0.349981      -1.89627    -0.0884217      0.522003     -0.115108     -0.170661     -0.132746    0.00265555    -0.0328783       3.28266       4.35289       4.75840       4.58808       4.41833       3.72853       2.98434       2.34108       1.84828       1.34774      0.988979      0.589899      0.432515      0.258223      0.164646     0.0964364     0.0533361     0.0305229
  15  16 3047.1802    3.7455  1.0679 12.7274 -0.0065  0.0319   0.1033   0.0831    0.3425   0.0000   440.4329       10.7164       15.8771       8.24457      -6.14611       4.15110       2.08539       1.00566      0.434213       3.55302      -2.83707      -1.29957      0.601332     -0.184520    -0.0276789     -0.116794    -0.0290508    0.00484104       3.33195       4.14631       4.33117       4.14748       3.99652       3.78781       3.23109       2.71497       2.01873       1.66909       1.22484      0.845635      0.512686      0.365104      0.211769      0.134914     0.0699135     0.0366295
  15  17 3188.0933    3.8768  1.1740 12.8864 -0.0086  0.0338   0.1043   0.0884    0.3255   0.0000   436.4905       21.5507       5.99355     -0.243658      -1.34485       3.38841       7.88778      -2.03512       1.63709     -0.856386     -0.766032     -0.329894      0.913354     -0.237041    -0.0303853     0.0631253    0.00103617    0.00870256       3.40812       4.46232       4.61383       4.61502       4.25726       3.90236       3.54762       2.85125       2.23619       1.75122       1.28087      0.858264      0.596950      0.367762      0.231103      0.139114     0.0684705     0.0386027
  15  18 3328.9931    3.3168  1.4821 13.0383 -0.0127  0.0387   0.0789   0.1009    0.1505   0.0000   443.6259       18.9237       11.6245       1.95303      -18.3893      -7.48933       3.51679      -1.99125       2.43748      -3.62326     -0.912031      0.171171       1.45489     -0.398136     -0.615334     -0.265940     0.0921917    -0.0256184       3.84045       5.02261       5.54464       5.20518       5.21463       4.28067       4.02594       3.11970       2.48404       1.96614       1.32726      0.975830      0.660077      0.407888      0.259368      0.153215     0.0798213     0.0439598
  15  19 3470.0453    2.7656  2.4282 12.4288 -0.0053  0.0488   0.0503   0.1295    0.0891   0.0000   441.4669       11.5368       11.2918      -2.61464       4.88095     0.0265985       11.2883      -4.05809      -5.64511       2.39262       2.43736      -1.50822       1.29822     0.0461968      0.339322    -0.0309845    -0.0403841   -0.00315554       4.91801       6.69172       6.74088       7.01877       6.49714       5.91141       5.19692       4.05132       3.30184       2.46712       1.80409       1.29387      0.871411      0.567923      0.342146      0.198268      0.108416     0.0588017
  15  20 3611.4422    2.3694  3.5476 11.7400 -0.0010  0.0584   0.0359   0.1630    0.0801   0.0000   445.0610       10.0693       16.8879       19.7312       7.28251       6.43305      -3.15333      -9.22930      -9.31131      -1.54842       4.04687     -0.315818      0.483775     -0.148044      0.269495     0.0511618     0.0774537    -0.0821156       5.92350       7.82405       8.06650       8.00643       7.66277       6.86814       5.92272       5.06614       4.04752       3.03442       2.24330       1.57175       1.02805      0.677697      0.411578      0.238481      0.132121     0.0710674
  15  21 3752.7252    1.9618  4.9522 11.2393 -0.0028  0.0733   0.0269   0.2021    0.0750   0.0000   448.1938       10.9262       10.1668      -7.30585      -8.28974      -7.64785       11.7952       4.76457      -2.09712     -0.214514      -2.40252       1.78093     -0.549332    -0.0509640      0.461898    -0.0209117      0.137340      0.121278       7.75991       9.74602       10.5992       10.3997       9.88608       8.92345       7.54607       6.29685       5.04063       3.89547       2.80519       1.91268       1.30945      0.845113      0.514445      0.307312      0.173666     0.0900666
  15  22 3894.3196    1.5532  6.5801 11.0091 -0.0013  0.0906   0.0207   0.2591    0.0611   0.0000   429.8661       11.5725       43.3112       2.37046      -1.96220       10.9004      -20.6242      -2.30178      0.332150       4.25696      -1.46655      -1.40802      0.417134      0.648814     -0.889680     -0.816832      0.405066      0.190455       9.38731       11.9367       13.0429       12.8694       12.3440       11.0005       9.32303       7.82247       6.18809       4.75119       3.44710       2.42009       1.63468       1.07428      0.658825      0.393511      0.215399      0.116686
  15  23 4036.0959    1.3139  8.2797 10.8599 -0.0029  0.1129   0.0188   0.3386    0.0582   0.0000   437.8076      -21.4244      -15.4172       13.1420      -5.34162      -4.05737       16.1909       4.63845       10.6297      -5.98124      -7.00966      -3.68463     -0.996420       1.14481     0.0856626     -0.351195      0.121916      0.387817       11.4234       14.6297       15.9579       15.8355       15.0824       13.5407       11.7435       9.75757       7.59783       5.81452       4.36528       3.05967       2.07701       1.35740      0.847136      0.496935      0.264508      0.141619
  15  24 4177.3308    1.0502 10.1923 10.6856  0.0003  0.1474   0.0167   0.4446    0.0553   0.0000   431.0229       21.4149       1.26150       26.9852       11.5786       9.13794      -18.3503       1.97859       22.5869      -9.25216       5.37771      -4.17709      -1.26399      0.460315       1.78295     0.0105923     -0.923030      0.214339       14.8477       18.8227       20.0883       20.4088       19.6876       17.3874       15.2172       12.6691       9.94243       7.78355       5.65979       4.06622       2.74674       1.79588       1.11505      0.680380      0.355863      0.192696
  15  25 4319.5107    0.8769 11.2132 10.5838 -0.0013  0.1761   0.0154   0.5273    0.0498   0.0000   428.3392       52.8428      -19.3944      -8.37907      -35.0566     -0.433836       23.9762      0.398669      -16.5127       5.14983      0.712607      -3.04817       3.18014  -0.000860904      -2.33032     -0.600618      0.349694    -0.0210993       17.1755       22.9207       24.1493       24.9935       23.0821       20.9212       18.2577       15.0977       11.8202       9.17511       6.79096       4.82279       3.35060       2.14882       1.33772      0.839779      0.404698      0.223490
  15  27 4603.6763    0.5453 15.5145 10.3742 -0.0028  0.3378   0.0111   0.8932    0.0360   0.0000   454.7170       25.7632       2.20530      -11.6577       37.0389      -39.5380      -37.1758       20.4533      -10.6348       3.20026      -10.7717      -21.1362      -14.2192       4.65890     -0.723453     -0.934579     -0.796085     -0.222198       32.7531       42.3870       46.0299       46.5699       44.2686       39.7295       34.3902       29.2520       22.6073       17.9246       13.3214       9.39831       6.47785       4.33290       2.68116       1.62483      0.850562      0.461310
  16   7 1783.2300    0.3424  0.2848  9.9557 -0.0141  0.0185   0.0164   0.0388    0.0428   0.0000   440.3801     -0.812385       13.0306       2.68433      -2.16215      -1.05047     -0.624022      -2.35580      -1.98470       1.09058      0.532370     -0.255699      0.603295     0.0616215      0.202893      0.160493     0.0171607    -0.0451488       2.09647       2.66588       2.69509       2.57690       2.32212       2.04605       1.90085       1.79013       1.49137       1.16270      0.827248      0.571141      0.374187      0.237761      0.138235     0.0788564     0.0485878     0.0261175
  16   9 2081.6416    0.7034  0.5324 10.2607 -0.0052  0.0238   0.0240   0.0507    0.0752   0.0000   436.1039      -6.70464       14.8307      0.132739      -1.92653      -3.19257      -1.52201       1.18964       1.00709   -0.00708071       1.31792      0.179609      0.324957      0.101525     0.0202223      0.103324     0.0437376     0.0299983       2.66805       3.42453       3.41835       3.08589       2.64221       2.59406       2.52497       2.21390       2.00878       1.50242       1.14397      0.730652      0.495625      0.287001      0.172701      0.114310     0.0626012     0.0330777
  16  10 2228.4201    0.9592  0.7203 10.5830 -0.0074  0.0247   0.0275   0.0579    0.1009   0.0000   439.4924     -0.975644       11.8046      0.221067       2.54201      -3.06830      -2.13201       1.81784    -0.0528145      -1.65195     0.0745609      0.207090    -0.0574385    -0.0938102     -0.308736    -0.0220478    -0.0706416    -0.0811127       2.52074       3.10757       3.27632       3.27812       3.13772       2.93550       2.47266       2.14574       1.61312       1.20049      0.978314      0.698930      0.465889      0.316208      0.199428      0.130017     0.0751012     0.0382757
  16  11 2372.5815    1.3320  1.0652 10.8919 -0.0065  0.0301   0.0322   0.0819    0.1082   0.0000   439.5276     -0.350653       16.3608      -4.47868       2.64241       3.14782       1.54643      -4.16993      -1.65975      -2.24727      -1.28997      0.774123      0.343300     -0.203217     -0.114812      0.133230      0.106199    -0.0145593       3.10092       4.23261       4.35074       4.29786       3.96972       3.63549       3.20454       2.60625       2.14192       1.63777       1.19998      0.844586      0.566888      0.376667      0.222944      0.143197     0.0818741     0.0426511
  16  12 2514.8599    1.7848  0.9690 11.3863 -0.0054  0.0317   0.0446   0.0690    0.1215   0.0000   442.6159       3.90730       7.58525       2.58221       2.58034       5.65595      -3.07747      -6.39531      0.117514      0.908120     -0.774355     -0.758877      0.688440     -0.377686    -0.0637336      0.148619      0.123978    0.00724217       3.76934       4.93131       4.76807       4.11834       3.32713       3.32934       3.44995       3.44590       2.91165       2.28948       1.63069       1.12661      0.662256      0.405127      0.243288      0.141763     0.0771013     0.0441447
  16  13 2656.9798    2.3094  0.9748 11.8052  0.0025  0.0306   0.0547   0.0644    0.1193   0.0000   436.1036       6.05025       8.31117     0.0345371      -1.50955      -3.23854      0.940473      -1.33270      0.124119       1.46644     -0.346737     -0.955463    -0.0799143      0.257702      0.191310     0.0260278    -0.0785589     0.0524315       3.26400       4.17800       3.75418       3.78668       3.69929       3.93313       3.36188       2.76999       2.00540       1.51110       1.19248      0.921871      0.699707      0.432736      0.281615      0.161099     0.0930474     0.0478057
  16  14 2799.5628    2.8554  0.9352 12.3064 -0.0035  0.0260   0.0715   0.0689    0.1259   0.0000   436.3701       10.0420       10.9727      -3.98400      -2.05119      -2.17611     0.0538731       3.03417      -1.69642     0.0515320       1.15302     -0.803027     -0.171258     -0.231107     0.0772675    -0.0560124     0.0461745     0.0132607       2.58783       3.29811       3.41569       3.39061       3.33867       2.92056       2.63034       2.23819       1.73886       1.31242       1.02962      0.740766      0.492624      0.326972      0.209583      0.124283     0.0747258     0.0397678
  16  15 2941.8677    3.3320  0.9419 12.5917 -0.0005  0.0264   0.0817   0.0647    0.1612   0.0000   439.4463       9.53319       11.2559       3.39142      -1.61120       1.71636      -2.46697     -0.399096     -0.520450      0.108730     0.0802912     -0.416243      0.624651  -0.000784272     0.0218941    -0.0200701   -0.00279559    -0.0511271       2.85592       3.59100       3.87413       3.53338       3.48018       3.11757       2.83640       2.37205       1.97143       1.54716       1.10521      0.802452      0.532726      0.332381      0.214757      0.133521     0.0750939     0.0416506
  16  16 3083.5773    3.9370  0.9997 12.2751 -0.0064  0.0282   0.0942   0.0664    0.4284   0.0000   438.5305       8.43067       10.5499       7.10205      -4.50439      -2.07575      -3.26920      -2.87471      -2.15070      -2.20461       1.11185     -0.537887     0.0572998     -0.369159      0.257898     -0.198144    -0.0713852    -0.0154508       2.72310       3.75779       3.71212       3.85938       3.30621       3.26683       2.90443       2.40203       1.91594       1.47001       1.08228      0.772739      0.556141      0.345006      0.228551      0.130193     0.0752614     0.0394783
  16  17 3225.0408    3.8299  1.1776 12.9785 -0.0193  0.0334   0.1049   0.0807    0.3154   0.0000   431.2751       17.5830       19.6615       5.95827      -1.90175      -3.86268     -0.202207      0.813199       4.88351       1.03574      0.966136     -0.642193      -1.02453      0.585154     -0.356629     -0.167595     0.0732261     0.0328231       3.14406       4.11157       4.40532       4.31355       4.19557       3.82118       3.48663       2.74083       2.32587       1.73751       1.29889      0.959102      0.638694      0.450961      0.280620      0.167926     0.0983405     0.0557841
  16  18 3366.4270    3.3272  1.9118 12.2535 -0.0026  0.0406   0.0656   0.1055    0.2204   0.0000   428.5938       8.75265       12.1584      0.981617       6.87027       7.34134      -1.42845      -2.46359       2.44418      -2.13647      0.931530     0.0418720      0.793687     -0.761104    -0.0755812      0.223990     0.0302257     0.0196193       4.00143       5.26687       5.66621       5.51664       5.35150       4.78346       4.31681       3.43067       2.77530       2.10431       1.62143       1.11217      0.832606      0.543250      0.346637      0.205152      0.115970     0.0676077
  16  19 3508.1371    2.6818  2.5901 12.4408 -0.0038  0.0509   0.0483   0.1363    0.0964   0.0000   442.2467       8.90580       25.5786     -0.112875       7.25585      -8.20312       2.99024       2.55510      -2.02808      -1.40157      0.442550       1.60283      -1.60021      0.480812      0.470147     0.0469322     -0.161979     0.0206502       4.65359       6.27489       6.27366       6.95169       6.30716       5.85477       4.98000       4.37065       3.35774       2.75789       1.98068       1.48326      0.997952      0.691165      0.437807      0.267472      0.148642     0.0880784
  16  20 3649.8345    2.2067  3.7148 11.7220 -0.0028  0.0595   0.0329   0.1668    0.0807   0.0000   440.1246       17.3264       7.03339       9.55065       3.59359      0.531492      -1.40121      -3.43410      -6.73815      -2.66330       1.64733       2.13163       2.57678     -0.171481      -1.01115     -0.192500      0.265922     -0.103742       5.88703       7.31718       7.90127       7.72341       7.54299       7.06808       5.97977       5.21935       4.16456       3.31023       2.42610       1.78542       1.22030      0.810896      0.524547      0.317709      0.185391      0.103245
  16  21 3791.7530    1.9060  5.5000 10.9677 -0.0013  0.0747   0.0237   0.2005    0.0819   0.0000   432.6827       14.0840       13.4350       20.3552      -4.51864      -31.7239      -3.33106       4.48419      -1.99165     0.0680346      -4.98735    -0.0583573    -0.0269086     -0.701147      0.289131     -0.572170     0.0705577      0.321098       6.90215       9.13664       9.85073       9.61529       9.77283       8.54155       7.47023       6.52541       5.06035       4.09591       3.04332       2.12249       1.53488       1.01302      0.645996      0.393158      0.223888      0.127109
  16  22 3933.6106    1.5689  7.2333 10.7943  0.0024  0.0932   0.0195   0.2637    0.0675   0.0000   439.2018       29.2571       26.4631       30.8890       5.72780      -15.7645       8.60614       12.9038      -3.49812      -1.70570       10.0419      -3.90561      -2.19539    -0.0830766       1.04172     -0.514593     -0.315049    -0.0501218       8.95209       11.6950       12.4425       12.6853       11.6886       11.1376       9.57662       8.12682       6.48514       5.17349       3.87874       2.72572       1.93922       1.28987      0.807227      0.501449      0.280421      0.157762
  16  23 4075.8384    1.2165  8.3273 10.7840 -0.0009  0.1135   0.0171   0.3365    0.0566   0.0000   452.6965       52.0850       18.7475      -8.78689      -21.7819       18.8337       14.6469      -17.3610      -3.86801       7.49654      0.283973      0.168012      -2.20562      -1.02578     0.0332786      0.283847      0.357299     -0.204257       10.6900       13.8212       14.9600       15.0237       14.3111       13.3322       11.4048       9.91665       7.86553       6.19329       4.66081       3.36636       2.35266       1.60423      0.998121      0.623435      0.351911      0.194363
  16  24 4217.8446    1.0379 11.1701 10.6091 -0.0014  0.1468   0.0152   0.4577    0.0522   0.0000   444.4141      -12.7089      -11.7270       7.40546       48.9256      -2.24938      -3.56653       6.23937       22.4952      0.319116       3.18759       6.32910      -1.79367      -1.51839      0.833455     -0.504106     -0.730492     0.0380840       13.8475       17.8726       19.4193       19.6474       18.9584       16.9442       15.1038       12.5753       10.1395       8.04964       6.07802       4.30304       3.07224       2.06916       1.31415      0.823615      0.461265      0.261351
  16  25 4359.9473    0.8048 12.4415 10.6310 -0.0059  0.2000   0.0148   0.6051    0.0449   0.0000   445.9710       12.7694       11.3703       22.7145      -2.48125      -30.2392       7.59970       22.3641       6.75748      -16.2580       22.2125       13.2439      -9.28113       3.28531       1.69324     -0.283240      -1.29409     -0.159771       18.4387       23.8514       26.0347       26.0788       25.4773       23.0228       20.0777       17.1935       13.7363       10.8353       8.30792       5.97723       4.19593       2.87217       1.83424       1.16534      0.632170      0.368403
  16  26 4502.1493    0.6613 15.1654 10.5134  0.0086  0.2730   0.0126   0.7812    0.0375   0.0000   449.7231       52.2732       21.8561       15.5404      -10.3302      -13.6293       22.5570       17.2509      -21.7297      -5.03351       2.51005      -14.2944      -8.00784      0.179457      0.572892      0.621541      -1.39162     -0.224059       25.0277       32.7052       35.6533       35.4162       34.2178       31.4730       27.4480       23.5690       18.9211       15.0498       11.3020       8.39253       5.70746       3.97106       2.54506       1.59088      0.875542      0.502522
  17   5 1493.4831    0.1445  0.0934  9.8408  0.0387  0.0216   0.0191   0.0341    0.0317   0.0000   437.3182      -1.81172       19.4112     -0.535519      0.909367       2.16534      -1.69062     -0.887689     -0.521292     -0.570744      0.415702     -0.126494     -0.158757    -0.0240896      0.215313    0.00450216    -0.0919830    -0.0414078       2.53194       2.69375       3.08189       2.39346       2.62413       3.28057       3.59507       2.23939       1.45216       1.21719      0.983745      0.699909      0.538584      0.375534      0.278597      0.216077      0.112229     0.0513490
  17   8 1963.3080    0.5589  0.4809 10.0529 -0.0086  0.0190   0.0193   0.0480    0.0585   0.0000   437.9636      0.844030       14.9158       4.60764     -0.954047      -3.35884       2.35019     -0.212067      0.221533     -0.277374      -1.87610     -0.152401      0.295968     -0.298153     -0.299613      0.144395      0.195776    -0.0142359       1.96247       2.42109       2.67446       2.68899       2.49164       2.30291       2.06582       1.71184       1.35134       1.03932      0.792438      0.589209      0.401338      0.289879      0.186469      0.112487     0.0720133     0.0386246
  17   9 2113.0219    0.7472  0.6230 10.1697 -0.0021  0.0225   0.0217   0.0515    0.0721   0.0000   438.8573       8.26156       13.1955      -2.67870     -0.192007     -0.723378      -1.02479      -2.02532      -1.54007       1.34381      0.284027     -0.664675      0.348713    0.00912063    -0.0502888     0.0773660     0.0377584    -0.0110933       2.09261       2.74463       2.78806       2.74678       2.93925       2.52038       2.27036       1.96052       1.52901       1.21937      0.872753      0.663816      0.480146      0.352106      0.225808      0.135735     0.0782849     0.0472062
  17  10 2260.3432    1.0480  0.6789 10.6934 -0.0116  0.0240   0.0307   0.0551    0.1099   0.0000   437.9455      -1.57620       9.88909     -0.968676     -0.331432      0.778172       2.04292       2.60717      -3.00334     -0.127375       1.96855      0.106978     0.0315857     -0.221334     -0.238373      0.168973      0.153405    -0.0448030       2.23602       2.95611       3.07407       2.90604       2.88837       2.77364       2.62063       2.08344       1.60076       1.32024      0.942052      0.743281      0.553911      0.366605      0.242234      0.145632     0.0932972     0.0507591
  17  11 2405.0672    1.4219  0.9690 11.0345 -0.0014  0.0283   0.0335   0.0672    0.1167   0.0000   443.4554       6.46776       11.8040      0.600326      -4.62035     -0.746155      -3.42800      0.745990       1.84284       1.13082      0.110711      -1.29268     -0.428084     -0.160015     -0.576766     -0.169604   -0.00643434     0.0546749       2.59897       3.49217       3.59171       3.47093       3.61521       3.14553       2.93060       2.39328       1.94698       1.56565       1.17428      0.911365      0.581402      0.409832      0.261421      0.167363      0.105788     0.0611935
  17  12 2548.1320    1.8716  1.0408 11.4227 -0.0013  0.0287   0.0426   0.0692    0.1152   0.0000   431.8495      0.541979       17.6075     -0.561408      -3.86870      -1.56766      -1.68405     -0.778730      0.669065     -0.376620      0.768484     -0.309826      0.122982   -0.00900517     0.0366919     -0.518905    0.00966084     0.0868707       2.62711       3.26535       3.45195       3.65786       3.50689       3.03858       2.82209       2.35582       1.88258       1.46247       1.17479      0.837343      0.573809      0.403243      0.265094      0.174701      0.102366     0.0599931
  17  13 2691.1174    2.3868  0.9890 11.5318 -0.0030  0.0266   0.0544   0.0612    0.1484   0.0000   438.4326       11.8757       10.8881      0.114606      -6.37048       4.77007      -1.99519      -1.51275       1.24287      -2.05166      0.682883      -1.14429     -0.286297     -0.516405    -0.0188034    -0.0896412     0.0989599     0.0899538       2.40761       3.02600       3.29498       3.45811       3.08403       2.98492       2.61273       2.19649       1.83813       1.35482       1.05019      0.788196      0.566043      0.395807      0.236176      0.166660     0.0972608     0.0550790
  17  14 2834.3544    3.2278  0.8600 12.2564 -0.0032  0.0254   0.0756   0.0553    0.1315   0.0000   438.6431       6.96426       18.8583      0.234470      0.762298     -0.804638      0.523128     -0.772391      0.683863     -0.732309     -0.503533    0.00415291    -0.0294500     -0.734617     0.0596173    -0.0125099     0.0638834    -0.0507144       2.33797       3.04038       3.29747       3.14859       3.33900       2.85727       2.47658       2.10310       1.69502       1.37433       1.00731      0.712614      0.519702      0.350264      0.227069      0.144570     0.0880045     0.0527844
  17  15 2977.3169    3.6036  0.8378 12.8419 -0.0030  0.0222   0.0955   0.0637    0.1099   0.0000   438.3295       6.93328       8.74421       5.37277      -1.13356     -0.646395     -0.366702      -4.86296      -1.42584     0.0256405      -1.84257     0.0796706      0.224616     -0.196051      0.148478      0.306685    -0.0782769    -0.0511000       2.10947       2.64083       2.76523       2.91094       2.79976       2.44428       2.26345       1.79491       1.54371       1.19658      0.954165      0.651565      0.458601      0.310802      0.206917      0.138162     0.0787933     0.0494668
  17  16 3119.4992    3.8617  1.0372 13.0848 -0.0033  0.0298   0.0917   0.0667    0.1549   0.0000   440.3503       7.29929       13.4187       3.85576       3.47762      0.150835       2.87156     -0.560081      -2.55932      -2.75668       1.40016     -0.225994      0.553044     -0.364248    -0.0973021      0.123691    -0.0161951     0.0467563       2.78477       3.74384       3.85430       3.51365       3.61683       3.08046       2.96605       2.61101       2.19255       1.76165       1.33520      0.939991      0.651089      0.457922      0.268474      0.170938      0.102577     0.0572536
  17  17 3261.5001    3.5647  1.4796 12.7963 -0.0089  0.0353   0.0787   0.0935    0.2062   0.0000   437.5171       15.5391       15.8462       7.65636      -7.72882     -0.537094      -3.17281      0.181756       4.22569      -2.74293      -2.97603      0.637689       1.21925      0.607474     -0.519544      0.129332      0.174400     0.0820802       3.34556       4.55283       4.35363       4.40913       4.17423       4.13733       3.55944       3.15550       2.54878       2.01948       1.57058       1.15906      0.784833      0.555663      0.339924      0.220670      0.129101     0.0755641
  17  18 3403.4678    3.1905  2.3264 12.0495  0.0056  0.0439   0.0567   0.1219    0.1962   0.0000   438.3618       9.16395       18.1706      -1.87603       4.03560       6.63481       1.44601      -4.20653      0.711392     0.0448861       3.97297      -1.16980      -1.63192     -0.734582     0.0744147     0.0445513      0.234741    -0.0965532       3.95017       5.13694       5.58725       5.78542       5.44397       4.90743       4.59724       3.64409       3.04420       2.38045       1.86950       1.30790       1.00110      0.646105      0.436063      0.278571      0.165382     0.0944584
  17  19 3545.6887    2.5180  2.9010 12.0244 -0.0055  0.0514   0.0425   0.1413    0.1157   0.0000   436.6937       3.74941       15.7910      -7.34674       14.8971       4.30259       13.9456      -6.67322      0.888787      -1.34678       2.99177     -0.640574    -0.0433035     -0.363368      0.367806      0.544943      0.199098    -0.0872379       4.66074       6.17127       6.80060       6.67810       6.47969       6.04151       5.29217       4.39599       3.57469       2.82143       2.13980       1.58155       1.13273      0.757578      0.498907      0.325571      0.191609      0.113660
  17  20 3687.8431    2.1859  4.4815 11.3605 -0.0011  0.0629   0.0285   0.1748    0.0875   0.0000   440.0462       26.8178       19.3005       7.83521       3.27411      -6.04800      0.124787      -2.13142       5.47474     -0.982209      -3.20137       2.23188      0.992978      -1.06017     -0.822771      0.373424      0.186147    -0.0487834       5.67552       7.57148       7.95950       8.41695       7.81441       7.41131       6.33371       5.53595       4.41713       3.60818       2.70421       1.96274       1.44582      0.953664      0.636707      0.405401      0.235861      0.139916
  17  21 3830.1493    1.7428  5.9359 11.0053 -0.0025  0.0810   0.0218   0.2133    0.0708   0.0000   424.3556       8.47857       27.8538       18.0135      -9.70375       9.91499      -4.03112      -9.46935       4.50657      -8.09014      0.301853     -0.627747      -2.53169      0.928715     -0.151532     -0.930795      0.151281     -0.124055       7.11216       9.73777       10.1336       10.4233       9.75938       9.16336       8.07836       7.13547       5.64714       4.57464       3.53449       2.53525       1.85892       1.24180      0.822711      0.517750      0.303325      0.174972
  17  22 3972.6754    1.4258  7.8231 10.7427 -0.0019  0.0947   0.0175   0.2818    0.0617   0.0000   429.7388       4.52194       18.6455       5.42551       13.2374       21.2453      -7.29384      -3.91350      -8.26703     -0.940397       1.43471      -2.88858      -6.61566      -1.66140      0.260433      0.786329     -0.433987     -0.387009       8.84830       11.0927       12.3796       12.3216       12.0848       11.0951       9.74922       8.06256       6.66637       5.32860       4.04969       2.94781       2.13061       1.46628      0.971813      0.632502      0.365357      0.222778
  17  23 4115.1361    1.1583  9.7264 10.7543 -0.0063  0.1249   0.0161   0.3778    0.0517   0.0000   444.0097       39.1531       12.6890       4.11115      -24.5640      -27.2125      -9.26558       15.9884       4.25836      -10.5727      -4.45584      0.337086       3.63511       2.13792      0.144469     -0.817144       1.29604       1.08203       11.0908       14.3298       15.4830       15.5688       15.1607       14.1513       12.5570       10.6611       8.87092       6.94765       5.40905       4.00017       2.88534       1.99052       1.31911      0.844228      0.494102      0.293305
  17  25 4400.5991    0.7525 12.7513 10.6394 -0.0076  0.2083   0.0142   0.6218    0.0415   0.0000   459.4604      -20.3982       27.2054       52.9542       6.62965      -37.9959      -42.3877       5.44107       12.3672      -12.6678      -8.61470      -7.29456       8.52484       7.74898      -2.17813      -1.25389      0.739594      0.536350       18.4262       23.4080       26.4384       26.8592       25.2902       23.4393       21.1252       17.4595       14.8723       11.5245       9.05263       6.56469       4.78075       3.31764       2.19650       1.43937      0.817599      0.490658
  17  26 4543.5415    0.6097 15.3962 10.4995 -0.0012  0.2885   0.0112   0.7818    0.0333   0.0000   425.6950      -3.78615      -36.1148      -19.7791       24.2096      -3.34702       47.6381      -6.81119      -32.9842      -4.22511       9.57638      -4.12786       3.86188      -2.42398     -0.435429      -2.14127      0.955079      0.994674       24.6110       32.2347       35.1508       35.5051       35.0995       31.7959       28.6163       24.4140       19.9929       16.3614       12.4995       9.33054       6.65235       4.63260       3.11395       1.98404       1.17575      0.694019
  18   7 1839.9734    0.4332  0.3502  9.8967 -0.0068  0.0191   0.0188   0.0435    0.0476   0.0000   436.3430      -2.27505       13.9336      0.164201      -2.51094      0.468650      -2.97105      0.381950      -2.01716       1.23530       1.36478     -0.472442     -0.217090      0.263650    -0.0637717    -0.0300405     -0.156490    -0.0352456       1.79633       2.44036       2.55043       2.62394       2.48868       2.36308       1.94026       1.67688       1.34442       1.00134      0.839505      0.530188      0.425942      0.303904      0.217152      0.132196     0.0823769     0.0437148
  18   8 1992.8165    0.6131  0.4526 10.0868 -0.0036  0.0189   0.0200   0.0420    0.0584   0.0000   439.1764      0.139228       13.3121      -2.34570      -3.66150      -2.46178      0.987789      0.557305       1.15557      -1.19826       1.09302    0.00831958     -0.491557      0.101170      0.231748      0.164702    -0.0313108    -0.0134559       1.72319       2.31687       2.45711       2.56018       2.45556       2.25537       1.98800       1.52256       1.29707      0.982368      0.798581      0.557631      0.405679      0.278086      0.193333      0.121786     0.0808944     0.0498597
  18   9 2143.6957    0.8051  0.6568 10.3620 -0.0001  0.0231   0.0225   0.0544    0.0714   0.0000   437.6076      -3.06780       13.2765      0.356226      -4.08057       4.97892       1.93581     -0.769750     -0.280199      0.497710     -0.147880      -1.17212     -0.232064     -0.110789      0.364666     0.0853998    -0.0818787      0.129756       2.00412       2.73072       2.68645       2.81541       2.75464       2.64082       2.24339       1.96564       1.53870       1.20504      0.927579      0.699912      0.526232      0.367230      0.254392      0.151665      0.102216     0.0641861
  18  10 2291.6516    1.1820  0.7911 10.6331  0.0022  0.0244   0.0306   0.0600    0.1140   0.0000   439.6216       1.94488       10.5446     -0.964366     -0.220664       1.33917     -0.510379     -0.362472     -0.554139     -0.863777     -0.326746     -0.701244     -0.754493     -0.998683      0.403023    -0.0250451     -0.116964   -0.00485571       2.15221       2.61852       2.86320       3.09235       2.95738       2.67115       2.26669       2.08400       1.55528       1.33911       1.02620      0.753134      0.528418      0.387750      0.251247      0.167506      0.105986     0.0653418
  18  11 2436.8967    1.5234  0.9409 11.1066 -0.0150  0.0294   0.0385   0.0637    0.1583   0.0000   443.7515       6.97658       18.3514      -7.86964      -4.49946     -0.819422    -0.0569543      -5.18579       2.74515      -1.12986       1.44895      0.911904     0.0221456      0.280439      0.461395     -0.162358     -0.122922    -0.0813018       2.43063       3.52429       3.50435       3.86102       3.53737       3.51650       2.74341       2.48688       1.88473       1.54114       1.20012      0.863478      0.631286      0.446442      0.295472      0.208423      0.116573     0.0729452
  18  12 2580.8975    2.0041  0.9135 11.6094 -0.0046  0.0260   0.0475   0.0611    0.1061   0.0000   439.7255       8.35786       18.7691      -1.66885       2.26154     -0.540345      -2.66295      -1.59554    -0.0842212      -3.23819      0.751457      -1.98963    -0.0583511     -0.205097    -0.0562699     -0.291120    -0.0445656      0.114398       2.35913       3.15248       3.48919       3.53317       3.40153       2.98024       2.66409       2.29225       1.75868       1.46870       1.07453      0.801095      0.592184      0.399016      0.268017      0.178901      0.107407     0.0651036
  18  13 2724.7872    2.5983  0.8628 11.8682 -0.0027  0.0246   0.0599   0.0569    0.1274   0.0000   433.5620       2.69022       13.7602       3.54152       1.32578      0.961249      -1.82407     -0.947038      0.766617     -0.642918       1.60193     -0.620921     -0.415216      0.203866      0.212848     0.0380656     0.0372532    0.00799771       2.34455       2.75391       2.79555       3.10612       3.34736       2.77698       2.32737       2.05465       1.69025       1.37872       1.05951      0.750600      0.548500      0.379220      0.265973      0.170848      0.111026     0.0720497
  18  14 2868.7043    3.2645  0.8440 12.3031 -0.0005  0.0242   0.0767   0.0550    0.1194   0.0000   438.7226       3.36184       14.7423     -0.832794     -0.965622       3.59498     -0.562848      -1.02168       2.08291       2.70717       2.19239     -0.939954     -0.319161      0.499684      0.577381    -0.0397620     0.0422588    -0.0769053       2.39903       3.09308       3.25881       3.07992       2.81588       2.67267       2.38731       2.27362       1.94581       1.58267       1.20827      0.877763      0.634407      0.422304      0.268121      0.173574      0.107932     0.0638308
  18  15 3012.2418    3.6378  0.9719 12.9916 -0.0011  0.0284   0.0846   0.0654    0.1100   0.0000   443.1447       6.66779       8.93011       3.86252       4.89618      -1.42020      -1.57597      -3.25988       4.74953      -2.20627       2.31433      0.381936      0.159636     -0.905035     -0.381308      0.184501    -0.0948422    -0.0457400       2.55918       3.32238       3.63336       3.48352       3.51613       3.07697       2.78788       2.23876       2.02040       1.61153       1.23707      0.918622      0.632436      0.435055      0.283236      0.190933      0.124293     0.0734683
  18  16 3154.9421    3.7635  1.1773 12.8988 -0.0053  0.0319   0.0816   0.0732    0.1381   0.0000   435.9396       8.02300       10.3911      -3.48989      -4.09070       2.55604     -0.108730      -8.54068       1.22405      -3.50907      -1.55101      -1.35727     -0.145941     -0.849341    -0.0351225      0.182174     0.0620927     0.0226195       2.74276       3.76654       4.01648       3.99805       4.07806       3.46254       3.25883       2.65701       2.21235       1.74417       1.34426       1.00755      0.726174      0.501684      0.326044      0.221079      0.140700     0.0831016
  18  17 3297.4514    3.5284  1.7403 12.0877 -0.0004  0.0347   0.0627   0.0876    0.1978   0.0000   436.0303       6.49943       7.83441       1.01440       1.68348      -3.60867     -0.232398      -3.89282       3.82952       1.37005      -1.11426     -0.683336      0.280428      0.317619      0.167497     -0.236171     -0.104881      0.135085       2.90443       4.10114       4.22883       4.37735       4.20521       3.91338       3.46069       2.94902       2.44241       1.97641       1.53302       1.10081      0.829332      0.572257      0.394515      0.251415      0.146473     0.0912702
  18  18 3440.0709    2.9998  2.2974 12.1150 -0.0048  0.0418   0.0528   0.1133    0.1662   0.0000   439.8330       13.1033       3.83748      -7.72281      -5.05045       3.88214       4.60574      -2.61840      -6.99751       4.46626       1.30278      -1.88480      0.516126     -0.235967     -0.349752     -0.413054    -0.0157252      0.193722       3.59213       4.72918       5.19903       5.12326       4.99744       4.58735       4.23289       3.63461       2.93374       2.44835       1.82237       1.36685       1.00960      0.737011      0.470935      0.319102      0.189892      0.114827
  18  19 3582.7369    2.4647  3.5197 11.6376 -0.0001  0.0522   0.0352   0.1476    0.1135   0.0000   440.7864       5.78627       24.1650       15.6467      0.339920   -0.00223127       2.89209      -2.01818       2.42103       1.14237      0.529562      0.607066       1.51675      -1.31183     -0.525631     -0.359055     -0.327317     -0.100382       4.41706       5.73736       6.31644       6.22535       6.14792       5.61309       5.16525       4.41919       3.73243       3.01913       2.35602       1.73096       1.30387      0.885343      0.600664      0.394390      0.237954      0.147605
  18  20 3725.5173    2.0295  4.7333 11.3064 -0.0008  0.0655   0.0264   0.1859    0.0844   0.0000   436.4942       21.1845       1.85519       13.8274       11.2463       6.85492       4.78934      -1.38833      -1.60142      -2.17240      -2.23795      -1.95324      0.805884      -1.35842      0.675653     -0.415367      0.379301      0.194961       5.56795       7.15377       7.71595       7.78522       7.63518       7.21255       6.36133       5.66323       4.57422       3.72119       2.92985       2.16531       1.63850       1.14059      0.752676      0.509612      0.312628      0.186725
  18  21 3868.2391    1.6803  6.5671 10.8752 -0.0002  0.0796   0.0194   0.2297    0.0678   0.0000   431.6934       34.8486       14.5213       1.56449      -4.23845       12.6288      -1.71957      -5.99665       5.93930       1.74412       2.59587      -1.95966       1.20738      0.174430     -0.943875       1.03004     -0.204534    -0.0748928       6.75197       8.87865       9.63466       9.76540       9.43338       8.91320       7.81788       6.76541       5.79165       4.55847       3.63774       2.68864       1.95127       1.39831      0.933567      0.611096      0.369874      0.227211
  18  22 4011.2695    1.3838  8.1209 10.7427 -0.0004  0.0991   0.0168   0.2826    0.0572   0.0000   443.7573       39.0799       27.6134      -14.7219      -15.0401      -6.55417      -9.19119       7.44515      0.654592      -5.93835      -2.57991       2.50883     -0.297004      -2.08920     -0.537336      -1.43719     -0.266531     0.0537134       8.29213       10.8638       11.9062       11.9808       11.6682       11.0360       9.66334       8.54379       6.99844       5.64577       4.38423       3.34213       2.38025       1.77176       1.14429      0.770619      0.460898      0.280749
  18  23 4154.2025    1.0935  9.5236 10.7256 -0.0018  0.1236   0.0151   0.3588    0.0478   0.0000   435.1756       31.6455       10.5088       7.33214      -7.90633      -12.6776       1.17260       3.44632      -6.60230       4.51976      -1.14335      -5.47763     -0.989833       5.05168       1.50816     -0.806770      0.628909     0.0844205       10.1934       13.4536       14.7428       15.0134       14.4235       13.5802       12.0089       10.7202       8.64115       7.04417       5.52061       4.22470       2.99911       2.19162       1.47816      0.957925      0.579252      0.353347
  18  27 4726.9429    0.4476 15.9512 10.2934 -0.0023  0.3706   0.0089   0.9085    0.0275   0.0000   368.4631       47.0120      -26.6269      -17.2997       10.0627      -19.4677      0.854440       28.7092      -34.1024       47.9713       29.0166      -25.3329      -9.00374       17.7112      0.992599      -6.96392       1.34234      -1.36557       30.2757       39.5574       43.8021       44.4403       43.2099       40.5657       36.1335       31.3568       26.1166       21.1632       16.6046       12.5847       9.30901       6.65407       4.53184       3.01715       1.80331       1.11417
  19   6 1709.3614    0.2826  0.2436  9.9215 -0.0138  0.0216   0.0176   0.0387    0.0365   0.0000   439.4831     -0.860130       15.6199      0.161615     -0.785204     -0.840644      0.634030     -0.521252      0.693743      0.366745      0.171085      0.147404     -0.287280     -0.103410     -0.260593   -0.00692364   -0.00757832    -0.0627455       2.35338       2.78058       2.37238       1.75127       2.64982       3.09624       2.72855       2.04770       1.40542      0.979241      0.904219      0.739140      0.667707      0.447148      0.341203      0.153323     0.0977175     0.0772023
  19   7 1867.3028    0.4316  0.3343 10.0675 -0.0061  0.0165   0.0156   0.0370    0.0436   0.0000   441.9885      -1.62345       13.9716    0.00721249      -1.17460       1.65615      -2.61548      -1.46082      -1.57193      0.588281     -0.756196       1.05583     -0.168872      0.129985     0.0333487      0.170460     0.0206325     0.0503060       1.52581       1.95145       2.05184       1.99331       1.74448       1.67706       1.52735       1.46610       1.34289       1.07503      0.868786      0.646493      0.450281      0.309073      0.207665      0.135749     0.0826508     0.0505725
  19   8 2021.7447    0.6448  0.5335  9.9802 -0.0035  0.0196   0.0189   0.0441    0.0688   0.0000   438.7201       4.44547       11.1378       4.14787     -0.179519      0.626712       1.90462     -0.280187     -0.620907     0.0839805      0.497827      0.810889      0.167797     -0.558577     -0.428152      0.117235     0.0369040     0.0589275       1.71101       2.38559       2.43698       2.51546       2.33849       2.19639       1.98799       1.73387       1.45051       1.19161      0.907332      0.689984      0.516007      0.353287      0.251155      0.158204      0.102272     0.0603563
  19   9 2173.7803    0.8804  0.7050 10.2095 -0.0031  0.0223   0.0221   0.0499    0.0808   0.0000   438.5031       1.90065       6.44408     -0.608588       1.58449      0.306073      0.637305    -0.0633939      0.129725      -1.01276      0.813132      0.798667     -0.958371      0.210339      0.142467     -0.360315     0.0551271     0.0735820       1.81474       2.26168       2.47901       2.59032       2.56338       2.19588       2.08842       1.83547       1.51063       1.17506      0.946548      0.743230      0.539669      0.365718      0.276053      0.183389      0.114127     0.0678363
  19  10 2322.3506    1.2508  0.8388 10.6072 -0.0025  0.0246   0.0291   0.0530    0.0984   0.0000   436.0378     -0.351869       11.7101      -1.66067      -3.68946       2.56111     -0.520472     -0.355581      0.833632     -0.358879     -0.372784     -0.865235     0.0813467      0.405591      0.433865     0.0378608      0.137914    -0.0306193       1.94704       2.72185       2.73824       2.84031       2.90775       2.54970       2.48001       2.00027       1.73600       1.33959       1.07707      0.792278      0.623506      0.438898      0.320524      0.202749      0.129262     0.0838795
  19  11 2468.1586    1.6087  0.8738 11.4659  0.0008  0.0253   0.0401   0.0625    0.1187   0.0000   435.9126       8.37778       7.64757     -0.851038     -0.484269     -0.770993      -4.15119      -1.81752     -0.777480       1.23076      0.967744       1.92021     -0.425543      0.150733      0.287924      0.274590     -0.235757     -0.121014       2.09844       2.77644       3.03435       3.08516       3.02384       2.74553       2.57361       2.09880       1.81026       1.39542       1.08026      0.824734      0.618033      0.472188      0.323780      0.225404      0.133816     0.0847885
  19  12 2613.1242    2.1172  1.0450 11.8016 -0.0022  0.0262   0.0465   0.0698    0.1294   0.0000   440.9372       6.97260       16.9644       4.94509      -1.14137       4.11958     -0.253112     -0.851887     0.0973888      -1.12216       1.38329       1.06787     0.0192413      0.539887      0.432527     -0.135945    -0.0940710     0.0555304       2.06204       2.84020       2.94186       3.06494       3.05302       2.72487       2.50610       2.14120       1.82707       1.43858       1.16729      0.874564      0.658981      0.446782      0.322126      0.211403      0.135134     0.0846988
  19  13 2758.0543    2.8181  0.8427 12.2085 -0.0019  0.0232   0.0672   0.0579    0.1124   0.0000   438.9828       5.05137       11.0515      -2.17505      -1.60413       3.00435     -0.466553      -4.76896       2.68453     -0.308984      0.884323      -1.03533      0.912436     -0.368512    -0.0113941     -0.308080     0.0282031     0.0414063       2.11234       2.76506       2.76694       2.86740       2.48169       2.43659       2.18897       2.05901       1.83085       1.59542       1.26381      0.943493      0.667364      0.442694      0.292265      0.191063      0.121670     0.0722710
  19  14 2902.5478    3.3886  0.8116 12.5632  0.0022  0.0221   0.0794   0.0533    0.1116   0.0000   438.0468       8.10442       13.8070       5.81987      -4.93364      -2.06494       3.05686       3.30971      0.166752      -1.84460      0.750954      -1.07978      -1.03323      0.730430    0.00839693     -0.462410   0.000491055    0.00584046       1.95235       2.53177       2.69582       2.70960       2.40635       2.24623       2.15253       1.92897       1.69859       1.41747       1.14150      0.850884      0.598935      0.423980      0.279030      0.176708      0.116041     0.0754366
  19  15 3046.6047    3.8930  0.9871 12.7302 -0.0021  0.0250   0.0848   0.0613    0.1323   0.0000   435.9231       5.70674       12.7603       4.51306     -0.690667     -0.463584    -0.0163056     -0.687578      0.183051      0.367466       2.65661      -1.21830      0.616927     -0.637447      0.513940    -0.0433763     0.0140545     0.0874334       2.07907       2.79165       2.78047       2.87103       2.78912       2.61973       2.45216       2.08108       1.76142       1.48594       1.21802      0.877481      0.691143      0.434254      0.314201      0.204562      0.136289     0.0850297
  19  16 3189.9643    3.8500  1.2723 12.9725 -0.0034  0.0312   0.0777   0.0727    0.1139   0.0000   437.6595       11.9762       15.5223     -0.276296     -0.317262       6.63738      -2.86054      -1.82388      -1.68597      -2.01525       1.89633      0.442961      0.339875     -0.279277      0.716457    0.00990916      0.313750    0.00707152       2.70192       3.79446       3.98976       4.34040       4.07486       3.64659       3.34149       2.65880       2.25980       1.69843       1.37251       1.00642      0.743334      0.526503      0.359331      0.243168      0.155449      0.102178
  19  17 3332.9994    3.4194  1.6308 12.6166 -0.0021  0.0333   0.0628   0.0874    0.1204   0.0000   440.0525       13.6385       11.9377       9.34473      -7.78428      -5.21294       4.45338       2.78939      0.244180      -1.51332       1.09626      -1.75360      -1.66573      0.346509     0.0979514     -0.186061      0.191318     0.0768534       2.73093       3.70762       3.84875       3.95486       3.80999       3.50225       3.31363       2.72471       2.43500       1.87426       1.52666       1.13032      0.869517      0.598160      0.410660      0.281947      0.174983      0.109859
  19  18 3476.3075    2.7530  2.3499 12.4245 -0.0010  0.0433   0.0477   0.1104    0.1065   0.0000   440.9925       13.7321       10.0530       2.34289       2.66729      -3.78969      -1.33752      0.751873    0.00756562     -0.471217       2.36643    -0.0973368     -0.176894      -1.19259      0.275049     0.0669486     -0.158321     -0.114335       3.53636       4.65345       4.86959       5.03754       5.04668       4.59093       4.14098       3.70791       3.01490       2.57914       1.94969       1.53649       1.10310      0.804761      0.570229      0.383117      0.232565      0.149247
  19  19 3619.5296    2.3768  3.8155 11.4518 -0.0020  0.0528   0.0309   0.1468    0.1056   0.0000   434.8721       7.11237       11.3247       11.9328       6.89498      -12.8216      -12.7838       5.57860       8.61343      -4.19133      -2.44058       2.57864     -0.216692     -0.296863     -0.250656    -0.0225539     -0.140682     0.0607335       4.39482       5.82536       6.29998       6.36195       6.26983       5.71713       5.18776       4.65437       3.81397       3.16431       2.47677       1.85969       1.43106      0.982851      0.691474      0.446749      0.296867      0.180735
  19  20 3762.5677    1.8970  5.3577 11.1764 -0.0017  0.0680   0.0229   0.1933    0.0757   0.0000   434.8996       27.1059       23.2774       7.21355      -2.52663      -7.05805      -4.36819      -7.40868       2.18494      -1.24710      0.862984       1.32804       1.54377       1.30123     -0.488824      0.367610     0.0525298     -0.102237       5.44395       7.15445       7.86712       7.85015       7.71626       7.22959       6.63172       5.75612       4.91644       3.98528       3.21157       2.38340       1.81489       1.30647      0.897744      0.604932      0.371589      0.237266
  19  21 3906.0654    1.5956  6.9535 10.8436 -0.0007  0.0833   0.0182   0.2319    0.0646   0.0000   435.4067       8.01361       16.7825      -7.47842       10.6547       6.63016      -8.05934      -15.4649      -1.25827       4.08888     -0.682403      -1.33980       1.76314       2.29119      0.656373     -0.351896     -0.963072      0.425472       6.60166       8.97772       9.53105       10.0181       9.41632       9.00576       8.01031       7.13690       5.97779       4.90096       3.89976       2.96440       2.20906       1.57506       1.08796      0.730382      0.452552      0.285422
  19  22 4049.2595    1.3115  8.8837 10.6970 -0.0012  0.1001   0.0150   0.3018    0.0511   0.0000   438.1130       18.6333       27.2299     -0.106756       17.8824       15.9598      -12.9930      -11.9357      -4.53834      -3.34170      0.411984      -1.68481       1.46893       2.06573       1.19424       1.04444     -0.127995     -0.146089       8.16093       10.4540       11.5793       11.7021       11.2303       10.6124       9.58811       8.53373       7.38781       5.87343       4.75671       3.58781       2.72413       1.92747       1.30947      0.907569      0.560764      0.349539
  19  23 4192.7291    1.0235 10.1427 10.6992 -0.0046  0.1263   0.0143   0.3872    0.0458   0.0000   412.8764       5.51011       45.7811       28.3578      -5.25379      -1.44697      -2.34017      -9.09596       17.0367       10.3496       3.59361      -3.32662       3.82425       4.41160     -0.256655      0.211895       1.31596    -0.0736101       10.1440       13.2458       14.7527       14.9617       14.4799       13.7052       12.1528       10.8026       9.20618       7.38152       5.85515       4.54514       3.35762       2.41725       1.69361       1.13465      0.703323      0.443203
  19  24 4336.1842    0.8150 11.8657 10.7094 -0.0034  0.1687   0.0137   0.5266    0.0389   0.0000   438.2723       3.52116       28.8994      -4.73113      -6.48289       18.6630      -11.3949      -1.82587      -10.0852      -14.4541       4.66002      -4.52577       2.54571      -1.56303     -0.625902      0.218329     -0.672756      0.234239       13.4985       17.6241       19.1124       19.6809       19.3932       18.2140       16.2002       14.3391       12.0534       9.90054       7.80203       6.02821       4.48921       3.24459       2.27156       1.54422      0.956979      0.620516
  19  26 4622.3140    0.4809 14.1767 10.5951 -0.0428  0.3313   0.0094   0.8202    0.0234   0.0000   396.2753       12.3547      -5.06116       37.5584       8.17912      -54.3598       48.9107       74.7338      -9.53604      -6.07933      -19.4155       16.6974      -8.65425       13.1254      -2.68326      -4.40378       1.17888      0.932932       24.9149       33.7003       37.3340       38.0917       37.3289       35.3423       31.5203       27.4941       23.3276       19.2096       14.9690       11.8036       8.78823       6.35446       4.48719       3.03523       1.83928       1.15830
  20   7 1893.9216    0.5000  0.3782  9.9854 -0.0021  0.0174   0.0173   0.0370    0.0454   0.0000   439.1863      -4.91657       15.3545     -0.173215      -1.56291     0.0841901     -0.594818     -0.800084       1.33049      -1.10699       1.14491     -0.769262     -0.609542    -0.0630524     -0.170354    -0.0266221    0.00713282    -0.0985658       1.45727       1.91722       2.14241       2.31722       2.04737       2.02824       1.90236       1.53375       1.16222       1.07341      0.748689      0.557318      0.441286      0.336149      0.260422      0.173767      0.115835     0.0709631
  20   8 2050.0722    0.6819  0.5675 10.1535 -0.0025  0.0212   0.0192   0.0476    0.0641   0.0000   441.8183       1.16229       20.5525      0.555553     -0.989769       1.86433     -0.457787      0.389733      0.176931      0.625084      -1.05754      0.434551     -0.348175      0.602105    -0.0792001    -0.0530073    -0.0971269    -0.0236906       1.64661       2.17554       2.42708       2.44678       2.46187       2.26430       1.93193       1.76046       1.34463       1.19224      0.958369      0.708275      0.547825      0.375267      0.250798      0.184344      0.122635     0.0766870
  20   9 2203.1450    0.9530  0.7517 10.4176 -0.0002  0.0225   0.0232   0.0506    0.0904   0.0000   441.2314      -1.61297       11.7561       3.87055      -4.96437       1.86755      0.605513      -3.19267      0.646762     -0.601140      0.881104      0.259679     -0.235568     -0.342272     0.0807390     0.0443833     0.0865540    -0.0506524       1.91316       2.55448       2.72286       2.81757       2.73688       2.52989       2.38326       1.96600       1.63586       1.32301       1.09608      0.832781      0.613571      0.422313      0.310631      0.213901      0.140927     0.0924729
  20  10 2352.4630    1.3080  0.9026 10.6736 -0.0044  0.0243   0.0294   0.0583    0.1055   0.0000   437.4867       3.52366       16.7973      0.859132      -1.52120       4.16773      -3.65359      -1.52599      -1.63409       1.09064      -1.04111       1.11832      0.513605      0.655854     -0.421503     -0.261463      0.102871    -0.0969249       1.84969       2.47355       2.72777       2.71504       2.71724       2.57744       2.28551       2.01087       1.68259       1.34447       1.05196      0.828272      0.623727      0.447635      0.338930      0.216388      0.155162     0.0921283
  20  11 2499.0234    1.7211  0.9179 11.4288  0.0050  0.0242   0.0397   0.0621    0.1135   0.0000   437.0025       5.32448       17.5307       4.44874      -2.42268      -4.67032     -0.949266      -3.27219       1.35552     0.0527190      -1.01128     -0.202929     -0.772230     -0.450428    -0.0424305     -0.104188    -0.0510355    -0.0289145       1.86516       2.58425       2.70415       2.71729       2.58822       2.47805       2.32721       2.01708       1.78532       1.44197       1.12557      0.902056      0.658903      0.490682      0.325790      0.229830      0.148426     0.0953516
  20  12 2644.8865    2.3027  0.9827 11.7818 -0.0021  0.0256   0.0507   0.0625    0.1517   0.0000   438.7054       4.05648       18.3482       1.87796    -0.0566528      -1.20417      -3.82462       1.29226      0.287313       2.34242      0.391788     -0.672526      0.636703     -0.636282     -0.272365     -0.336313      0.335495      0.126490       1.95618       2.63384       2.83987       2.96533       2.82935       2.60504       2.34869       2.15388       1.77866       1.49078       1.16625      0.916027      0.678063      0.488152      0.347831      0.232504      0.149208     0.0999509
  20  13 2790.7789    2.8810  0.9030 12.4274 -0.0025  0.0254   0.0647   0.0552    0.1123   0.0000   436.0364       10.0181       17.2678      -1.24145      -1.63615       3.02842      0.670863      -1.88290       1.44947      -1.07754     -0.993631     -0.921574     -0.629775     -0.512065      0.258534      0.553143      0.207324     0.0133910       1.96462       2.72342       2.75048       2.95927       2.53889       2.54158       2.22646       2.15270       1.78832       1.58434       1.25345      0.974716      0.715627      0.502813      0.341358      0.230434      0.154433     0.0949070
  20  14 2935.9684    3.4690  0.9317 12.3855 -0.0011  0.0243   0.0743   0.0561    0.1330   0.0000   437.4067       8.87846       9.02298       3.87154      0.825185      -8.27837      -1.74606     -0.979149       2.96691     -0.835071      0.355928      -1.29409     -0.312678      0.578898     -0.436702     -0.129571      0.119191    -0.0382422       2.00494       2.81345       2.88684       2.84139       2.61786       2.39572       2.22461       2.12301       1.93239       1.65769       1.32005       1.02724      0.753908      0.516818      0.349170      0.230883      0.146967     0.0911269
  20  15 3080.5109    3.9942  1.0497 12.5897  0.0003  0.0248   0.0805   0.0602    0.1509   0.0000   436.4318       9.47655       16.0518      -1.83835       1.02074       2.62517       1.84905       1.92112       1.42879      -3.18252      -1.00555      -1.63777     0.0794467     -0.491300     -0.274039      0.225517     0.0377513     0.0606643       1.98617       2.43128       2.60290       2.77353       2.61110       2.51829       2.39752       2.04729       1.71715       1.41757       1.15138      0.865469      0.670442      0.487372      0.350628      0.244676      0.161140     0.0992211
  20  16 3224.5677    3.7308  1.1727 13.2198 -0.0007  0.0293   0.0803   0.0699    0.1149   0.0000   438.1191       10.1877       12.8268       1.07360      -2.12376      0.564640      0.458081      -5.27604     -0.471437      -2.41906       1.51785      -1.58314      -1.64423     -0.706789    -0.0534356    -0.0775445    -0.0271029     -0.304612       2.47205       3.22680       3.35775       3.29689       3.38227       3.18772       2.95651       2.66791       2.15260       1.77242       1.31076       1.07007      0.816100      0.619550      0.450333      0.301748      0.200397      0.127465
  20  17 3368.1497    3.2408  1.9151 12.6049 -0.0036  0.0355   0.0535   0.0957    0.0834   0.0000   443.9962       16.6819       9.29194      -3.44752       3.11983       8.65379     -0.701418      -4.94491       1.73006      0.837051       1.96458     -0.618934      0.931779     -0.169306      0.206560     -0.602571     -0.167455     0.0655442       2.84833       3.79051       4.10895       4.07601       4.24672       3.85035       3.48078       3.04939       2.56354       2.09224       1.65592       1.25236      0.964316      0.710789      0.489429      0.345654      0.227539      0.141474
  20  18 3511.9941    2.6442  2.7712 12.1652 -0.0040  0.0458   0.0397   0.1177    0.0861   0.0000   445.0213       8.64240       3.79375      -1.19896       1.91181      -3.77878       5.29895      -1.51145      -4.88682      -3.15705       2.46794      -3.11576      0.711557     -0.531117      0.705244      0.470512     -0.586423    -0.0273852       3.44748       4.68791       4.85531       5.16895       5.09013       4.66364       4.53767       3.67445       3.21638       2.62154       2.16765       1.64692       1.24972      0.920458      0.633217      0.440051      0.290629      0.192302
  20  19 3655.8523    2.1746  4.0593 11.6011  0.0002  0.0562   0.0286   0.1552    0.0795   0.0000   440.7863       8.30904       7.24202       14.9824       6.22505      -16.1322      -3.51221      -1.41405     -0.354126      -1.37757      0.377335      -1.63503      0.366567     -0.758429     -0.971774      0.743151     -0.464824      0.116564       4.35426       5.71537       6.22713       6.30253       6.21466       5.91652       5.42702       4.65882       4.08397       3.30124       2.69207       2.12883       1.57327       1.16916      0.789544      0.566181      0.367335      0.237205
  20  20 3799.2752    1.8447  5.9897 11.0422 -0.0036  0.0698   0.0202   0.2000    0.0665   0.0000   439.5904       23.1667       15.7911      -2.98472      -16.3548       10.7473       1.44616       1.36530      -5.71029      -4.11349       2.37242       8.10476      -2.49951      -2.67589      0.712849      0.506273     -0.227632     -0.803778       5.38968       6.98264       7.55841       7.83672       7.60838       7.30705       6.47035       5.89463       4.96117       4.18789       3.37174       2.59110       1.96951       1.44150       1.01376      0.704077      0.451531      0.296109
  20  21 3943.1122    1.5014  7.6294 10.7950  0.0009  0.0865   0.0165   0.2518    0.0565   0.0000   432.1443       15.2441       5.43898       2.25979      -19.5947       7.57590      0.863497      -7.79924       10.8780       3.16393     -0.963709     -0.272448      0.266577      -1.33319     -0.187066      0.570119      0.246698      0.464244       6.51518       8.75388       9.55916       9.56016       9.51429       9.02499       8.21195       7.25087       6.24078       5.15441       4.07591       3.21848       2.42569       1.79528       1.24563      0.875686      0.554095      0.357934
  20  22 4087.0012    1.1964  8.6305 10.8191 -0.0035  0.1050   0.0151   0.3074    0.0469   0.0000   449.4115       21.5744       11.3683      -14.7299      -16.1592      -6.99965       17.5127      -10.6814      -7.80812      -8.39636      -6.50573       1.82626       4.70834       1.70283      0.701052      0.462693     -0.704160     -0.345216       7.79192       10.4107       11.4339       11.7344       11.5316       10.8952       10.0333       8.74056       7.37199       6.18932       4.94883       3.80888       2.92411       2.14262       1.53335       1.04820      0.672355      0.438562
  20  23 4230.8095    0.9656 10.6865 10.7262 -0.0001  0.1384   0.0137   0.4103    0.0403   0.0000   424.4548       22.0202       23.5100       8.92186      -13.0934      -4.46734       2.98572       6.41689      -3.78000       7.17772      -5.64916      -5.82733     0.0344881       4.81526       3.35169      0.268328     -0.984870     -0.367720       10.2338       13.6568       14.9703       15.5499       14.8569       14.7269       12.9745       11.4289       9.81155       8.18472       6.41314       5.14735       3.89982       2.81714       2.04784       1.39664      0.894764      0.588267
  20  25 4518.4461    0.6201 14.0238 10.6682 -0.0057  0.2505   0.0121   0.7058    0.0290   0.0000   424.5623       57.4865       35.1081      -27.2298      -5.81432       16.0719       2.96819      -34.5381      -47.0370       10.0493       10.4224      -7.77452      -13.2311      -1.08623      0.908379      -3.14877       2.99908      0.370701       18.4567       23.9511       26.9056       27.6671       27.2605       25.8503       23.5215       20.4494       18.0110       14.5070       11.6756       9.39072       6.96779       5.21820       3.73806       2.61589       1.63514       1.07420
  20  26 4662.2278    0.4776 15.9554 10.5172 -0.0048  0.3417   0.0091   0.8751    0.0220   0.0000   447.8738       8.43455       11.3988      -5.74789       24.6119       12.1096       51.1409      -29.6659      -3.83722       4.03995       18.0563      -8.78979      -15.6452       1.65232    -0.0139091      -3.06052      0.635198       3.22880       25.6253       33.5532       37.5814       38.8351       37.5830       36.5897       32.3542       28.2886       24.6297       19.8575       16.3852       12.8632       9.64514       7.05953       5.03506       3.49955       2.26577       1.47977
  21   7 1919.8406    0.4924  0.5015  9.9198 -0.0003  0.0225   0.0153   0.0440    0.0489   0.0000   436.3004     0.0493557       17.2923      0.338550      -3.80937     -0.725279       1.18036      -3.16559       1.18373       1.19243      0.196803     -0.967020      0.512184      0.598217     -0.395523     -0.225549      0.108038   -0.00557857       2.03826       2.96383       3.39864       3.75406       3.47366       3.28035       2.81977       2.35630       1.78013       1.42103       1.02175      0.854677      0.590788      0.395500      0.293104      0.199233      0.142593     0.0901411
  21   8 2077.7612    0.7192  0.6071 10.2410 -0.0046  0.0199   0.0194   0.0497    0.0620   0.0000   439.8727       2.70786       12.6204      0.113132      -2.25707       3.33581      -1.79272      -3.29640      -1.66162     0.0801162     -0.845234      0.332814     0.0385962      0.225386      0.245446     -0.164774    -0.0510894     0.0451514       1.45781       1.95357       2.04269       2.20867       1.97511       1.98899       1.73250       1.71777       1.32225       1.16019      0.924588      0.747276      0.527038      0.428755      0.300497      0.210083      0.138467     0.0922952
  21   9 2231.8918    1.0348  0.7193 10.5339  0.0011  0.0215   0.0250   0.0478    0.0878   0.0000   441.4466       1.79676       15.3036      -3.08011      0.157171      -1.03060     -0.798371     -0.470585      -2.02011      -1.21695      0.485186      0.339467     -0.476086     -0.565521      0.185823      0.112629     -0.139748     -0.141160       1.57207       2.09164       2.27979       2.37230       2.28214       2.12106       2.02484       1.74924       1.52949       1.23923       1.03359      0.747293      0.620818      0.442081      0.326208      0.219438      0.150789      0.102782
  21  10 2381.9329    1.4125  0.8844 10.9579 -0.0013  0.0241   0.0310   0.0557    0.0957   0.0000   440.6503     -0.142241       15.9760       3.53177      -5.09602       4.88844      -2.00883       1.04641     0.0497366      -1.41673       1.67343      -1.15027     0.0790039      0.474084      0.247698    -0.0888227      0.136330     0.0789825       1.81325       2.44312       2.59400       2.65193       2.61906       2.42025       2.18875       1.95826       1.60292       1.49835       1.19930      0.906692      0.680046      0.502295      0.355021      0.238246      0.162577      0.107398
  21  11 2529.3663    1.8234  0.9377 11.5004 -0.0051  0.0252   0.0406   0.0603    0.0958   0.0000   432.9477      -4.39976       16.0375      -3.33527      -5.62554      -3.22571       2.55991       1.15902      -4.63502     -0.962036       1.78851      0.860913      0.248051     -0.427924     -0.515824     -0.415025     0.0886919    -0.0996803       1.83946       2.58829       2.66100       2.86651       2.84266       2.64475       2.30355       2.08489       1.74210       1.47817       1.16638      0.917207      0.682087      0.498427      0.356695      0.255454      0.163655      0.110108
  21  12 2676.2253    2.3278  1.0067 12.0984  0.0010  0.0249   0.0502   0.0640    0.1219   0.0000   436.4701       5.75909       10.6057       2.15779     -0.989047      -4.54354     -0.760708     -0.418230      0.635387     -0.643428      0.698113     -0.464102      -1.03405    -0.0270473     -0.155876     -0.452138     0.0729835     0.0732140       1.84856       2.52102       2.60911       2.73806       2.75131       2.49005       2.37160       1.99418       1.86513       1.45988       1.23625      0.949049      0.740548      0.532243      0.380884      0.268919      0.179681      0.120204
  21  13 2823.0241    3.0614  0.9052 12.4657 -0.0046  0.0240   0.0666   0.0551    0.1370   0.0000   442.9209    -0.0701177       13.7499      0.630869      -2.06356      0.114526      -2.21729      -3.53358      0.519475       1.37688      -1.23746    0.00627676      0.865705      0.398323     -0.104072      0.273428      0.325391     0.0808617       1.92315       2.51211       2.62620       2.45671       2.47953       2.50975       2.42777       2.27817       1.75519       1.43057       1.10223      0.822853      0.687311      0.543227      0.411131      0.293050      0.207097      0.135046
  21  14 2968.9636    3.5920  0.9659 12.5935 -0.0025  0.0230   0.0749   0.0571    0.1230   0.0000   440.0269       4.15647       13.6513       3.97075      -2.95659    -0.0554960       2.71297      -1.49387       1.91295     -0.918110     -0.364941     -0.534847     -0.134777     -0.684759      0.548285      0.284095     -0.171511     0.0748619       1.92340       2.48197       2.71151       2.79264       2.59439       2.32701       2.24377       2.01327       1.77778       1.50845       1.25348      0.966806      0.727911      0.525754      0.357841      0.251705      0.164474      0.105929
  21  15 3113.9901    3.8022  1.1212 13.1291 -0.0025  0.0290   0.0776   0.0635    0.1121   0.0000   435.3032       9.39412       13.2523       3.47784       3.73415    -0.0786046      -3.21168      -3.37277      -1.36862       1.74744      0.700443      0.985969     -0.560641      0.210384     0.0620875     0.0573007     -0.381243    -0.0322524       2.03874       2.77324       2.97965       3.15751       3.06981       2.79464       2.60533       2.44220       1.88774       1.74902       1.33417       1.11625      0.784704      0.600022      0.418662      0.299342      0.196237      0.123976
  21  16 3258.6715    3.7700  1.3664 12.6375 -0.0032  0.0290   0.0692   0.0725    0.1245   0.0000   443.1275       12.4737       11.0304      0.483785     -0.327977      -3.36263      -2.12628      -1.67471       2.56429      -2.24379     -0.116250      0.727218     -0.308609      0.465691      0.764592     -0.285894     -0.560064     -0.123598       2.21980       2.88792       2.97893       3.13202       3.13574       3.00337       2.81282       2.40668       1.95929       1.72055       1.41156       1.12599      0.803764      0.613769      0.442122      0.313904      0.215021      0.139576
  21  17 3402.9879    3.0547  2.0780 12.5063 -0.0012  0.0374   0.0473   0.0948    0.0744   0.0000   437.5015       11.0239       7.11620      0.969604       2.68345       6.45415      -11.6076      -3.85983      -2.72223     -0.124770     -0.223351      -1.81912       1.18060     -0.513453      0.971792     -0.500635     -0.115947     -0.251032       2.86649       3.91873       4.26262       4.29364       4.32557       4.01256       3.70868       3.23866       2.82385       2.25205       1.85829       1.40365       1.08779      0.820776      0.580623      0.424995      0.281070      0.179956
  21  18 3547.3112    2.4475  2.9704 12.2563 -0.0021  0.0460   0.0349   0.1294    0.0623   0.0000   442.2809       10.3511       5.60975       5.76534       2.46904      0.352696      -9.45478      -4.21153      -2.25547     -0.246406      0.197520      -1.12041      -1.93991      -1.23847     -0.711818     -0.201910      0.176872      0.312563       3.32769       4.48468       4.90787       5.08501       4.89892       4.90681       4.26919       3.83959       3.21871       2.72709       2.17625       1.70740       1.32343      0.990657      0.709134      0.499507      0.328006      0.224802
  21  19 3691.5098    2.0935  4.4802 11.4175 -0.0025  0.0570   0.0249   0.1578    0.0716   0.0000   430.3183       10.3956       6.61534       3.70270     -0.493931       3.37285      0.224453      -6.47871       8.59792       1.10228       8.84697       2.21548      0.799408     -0.269050    -0.0602510     -0.526022     -0.379087    -0.0929737       4.12616       5.40108       6.01676       6.09816       6.09739       5.85571       5.18470       4.70257       4.03001       3.35789       2.78023       2.16018       1.67548       1.22910      0.892198      0.627411      0.408363      0.272583
  21  20 3835.7975    1.6843  5.9279 11.1520 -0.0001  0.0710   0.0195   0.2055    0.0589   0.0000   440.0190       18.7881       17.4164       7.53534       4.66040      -7.59626       4.00141    -0.0953431      -1.59151      -1.79180      -3.92406       1.26982     -0.535958     -0.478722    -0.0963560     0.0504564     -0.489551      0.538973       5.15947       6.75493       7.63155       7.67239       7.73953       7.27901       6.74900       5.86606       5.09662       4.20361       3.43368       2.68381       2.04363       1.57418       1.10949      0.804782      0.521549      0.345305
  21  21 3979.9348    1.3745  7.5611 10.9382 -0.0008  0.0880   0.0159   0.2564    0.0485   0.0000   425.4050       17.3615       23.3020       15.4390      -26.5800       2.60768       3.89827      -4.69534      -3.67853      -5.75012       1.86840     -0.847712       1.49168      -2.21614     -0.867100      -1.46953     -0.328324     -0.515070       6.39726       8.33647       9.24389       9.44933       9.28567       9.07649       8.23189       7.32114       6.30485       5.26530       4.20975       3.35488       2.59045       1.94656       1.39588       1.01596      0.667773      0.434539
  21  22 4124.1048    1.1335  9.6709 10.8482 -0.0018  0.1117   0.0140   0.3474    0.0395   0.0000   437.4171       47.0653       12.6168       19.4974      -7.43643      -10.7824      -9.13794       8.94035      -9.00646      -7.06913      -1.36003      -2.96059      -7.78254      0.634746      0.295496      0.466575     -0.915633      0.588484       8.10400       10.4547       11.7593       12.1217       11.7725       11.3497       10.4129       9.30804       7.82231       6.70030       5.43481       4.34073       3.32005       2.44142       1.78717       1.25914      0.829752      0.550553
  21  23 4268.4595    0.9028 11.0977 10.7947 -0.0011  0.1480   0.0133   0.4404    0.0356   0.0000   435.0373       27.1012       7.88685       25.4482      -3.16775      -10.4538      -8.72406       5.92462       13.5775       6.21498      -12.8558      -2.15801       1.28856     -0.427031     0.0237724       1.83125       3.08862     -0.562925       10.3407       13.6778       15.2370       15.6885       15.1285       15.0511       13.4535       12.1469       10.3931       8.74715       7.01170       5.57545       4.31518       3.26613       2.34860       1.69591       1.09200      0.725944
  21  24 4412.9649    0.6764 12.0723 10.8003 -0.0092  0.2025   0.0136   0.6092    0.0331   0.0000   450.7602      0.487278       26.1403      0.955190       3.61841       21.3828       9.43164      -33.4680      0.465707       31.0551       15.0020      -13.3675       4.00757       2.45568       2.55926     -0.441096      -2.11784       1.19857       14.0532       18.6967       20.8509       21.6640       20.8480       20.6282       18.1849       16.5749       14.3612       11.9230       9.80962       7.76723       6.03395       4.48588       3.22153       2.31629       1.48463      0.983122
  21  25 4556.6363    0.4732 11.2676 10.7643 -0.0501  0.2663   0.0125   0.7376    0.0259   0.0000   445.1962       60.8356       37.9730       38.2405      -6.54145      -62.2275      -50.0964       20.6442     -0.548278       24.1902       22.9149      -35.2864      -1.25107       8.79806      0.759071      -3.55715      -2.56124       1.77123       18.1527       24.7103       26.7900       28.3306       27.4354       25.9555       24.3486       21.5400       18.8427       15.6888       13.0375       10.1726       7.93651       5.96850       4.28436       3.06762       1.93723       1.31158
  22   7 1945.0527    0.5138  0.4749 10.0286 -0.0032  0.0224   0.0163   0.0465    0.0494   0.0000   440.2420    -0.0845844       19.9308     -0.384596      -2.79585      -3.27435      0.949283     -0.226880       1.04354     -0.159849      0.723839     -0.834600       1.22151      0.675657     0.0255225     -0.180739    -0.0408700     0.0717220       1.52769       2.15117       2.42425       2.44105       2.75221       2.27452       2.16046       1.72666       1.41659       1.28327      0.913376      0.765370      0.550174      0.399576      0.312206      0.206208      0.142815     0.0935986
  22   8 2104.7582    0.7660  0.6505 10.1481 -0.0015  0.0204   0.0194   0.0498    0.0660   0.0000   441.4010      -1.77075       12.9146       2.52666      0.762854     -0.549973     -0.128719      -2.02266     -0.404465     -0.253650     -0.808458     -0.577183     0.0405456     0.0901721     -0.204804     -0.261700      0.226793    0.00773377       1.43255       1.90492       1.93451       2.15246       2.18106       2.03958       1.93575       1.60301       1.42613       1.12573      0.983689      0.725859      0.594820      0.435390      0.313189      0.233254      0.166012      0.109864
  22   9 2259.9763    1.0472  0.8584 10.6157 -0.0064  0.0251   0.0233   0.0591    0.0811   0.0000   440.0000       5.10606       12.0342      -2.93671      -3.19213      -1.65711       2.21275       1.30505      -2.70163     -0.207180      0.139525      0.356533      0.316158      -1.01805       1.13869     0.0119251    -0.0877678     0.0105478       1.86645       2.69144       2.68251       2.80907       2.46315       2.25040       2.21382       2.05760       1.99626       1.67368       1.44104       1.10143      0.890925      0.612486      0.437602      0.289461      0.195284      0.128579
  22  10 2410.7800    1.4279  0.9876 11.1681 -0.0009  0.0254   0.0303   0.0621    0.1002   0.0000   437.8701       4.18736       15.2233      -2.62723     -0.785731      0.536551       3.00693      -1.72962     -0.976347     -0.450936     -0.200669     -0.102800      0.315028      0.227336     -0.157239     -0.755074      0.150420      0.181423       1.82055       2.40140       2.76135       2.79816       2.95416       2.60936       2.38987       2.20904       1.72257       1.40532       1.19550      0.911380      0.710383      0.543422      0.382277      0.290617      0.184181      0.132644
  22  11 2559.2743    1.9889  1.0480 11.4605  0.0013  0.0255   0.0399   0.0596    0.1055   0.0000   437.1445       3.60479       16.9002       1.05860     -0.527073     -0.933717      -3.21007       1.55048      -1.34800      0.774263      0.294671      -2.52213     -0.682035     0.0288128    -0.0599732     -0.172549      0.208288    -0.0729537       1.81345       2.56704       2.57994       2.89049       2.60378       2.62398       2.30114       2.19754       1.75473       1.60858       1.23622       1.02938      0.743522      0.579396      0.416016      0.298340      0.202675      0.135184
  22  12 2707.1629    2.4790  1.0050 12.1380 -0.0004  0.0242   0.0506   0.0617    0.1095   0.0000   437.8820       6.48497       16.8480    -0.0659086      -2.34139      -3.44306      -1.15748     -0.833340       4.65418     -0.789478     -0.303736      0.301877      0.331733      0.166260      0.550005     -0.107410    -0.0793766    -0.0376270       1.78815       2.39081       2.49480       2.59186       2.42617       2.29285       2.14280       2.02104       1.75040       1.56834       1.22883       1.05963      0.759149      0.588608      0.402850      0.299457      0.203330      0.125830
  22  13 2854.8479    3.1357  0.8932 12.4668 -0.0005  0.0226   0.0685   0.0556    0.1381   0.0000   437.7571       6.76118       12.5346      -1.00673      0.259424     -0.574584      -1.21682      -2.39269       3.10221     -0.295028      -1.71588     -0.347054    0.00622192      0.382441     -0.948663      0.113946      0.103408     0.0674957       1.57855       2.05146       2.27979       2.34158       2.38142       2.10151       2.03387       1.74262       1.63374       1.31228       1.09769      0.828492      0.664818      0.502035      0.362241      0.268721      0.181015      0.116343
  22  14 3001.5164    3.7086  0.8118 13.1304 -0.0017  0.0222   0.0830   0.0515    0.0964   0.0000   437.2007       3.08049       15.6854       4.60697       1.10471       4.00927      -2.59451       2.31234    -0.0826086       1.49874     -0.166893     -0.743629    -0.0864407      0.607051     -0.471873     -0.169827      0.365329     0.0345354       1.56900       2.14768       2.28402       2.31882       2.24455       2.12645       2.06345       1.73145       1.62515       1.28580       1.11107      0.836121      0.673933      0.501247      0.353888      0.251573      0.171833      0.118885
  22  15 3147.1472    4.0176  1.0461 12.9017 -0.0030  0.0244   0.0799   0.0598    0.1215   0.0000   438.7054       9.44879       14.7664       3.56365       1.96498       5.06946       3.64576      -3.30491       1.54029       2.46536       1.38389      -1.51368       1.04190    -0.0734519      0.119670    -0.0379157      0.170307      0.141945       1.88744       2.44212       2.59577       2.60942       2.62814       2.40105       2.20365       2.08123       1.85318       1.54126       1.31743       1.05011      0.822937      0.609469      0.423744      0.290194      0.198187      0.137990
  22  17 3437.3477    3.0088  2.1090 12.2369 -0.0012  0.0352   0.0435   0.0928    0.0768   0.0000   442.5359       6.80762       4.92726       1.14754       10.0510       2.89540      -1.50388      0.761514      0.845342     -0.938949      -1.53462       1.14936      -2.02319     -0.529067     -0.317386      0.126384      0.418119      0.115635       2.49916       3.35177       3.68318       3.71307       3.65805       3.44002       3.17528       2.91348       2.53793       2.15469       1.78154       1.40512       1.08075      0.849344      0.581626      0.424244      0.294814      0.192673
  22  18 3582.2167    2.3613  3.3316 11.9718 -0.0018  0.0475   0.0307   0.1265    0.0596   0.0000   446.0097       12.2325       7.84543       5.67539      -5.14357      -1.53057       4.71156      -9.80854      -5.14434      -3.29908       1.43518       1.33708     -0.555602     -0.838025       1.09600     0.0360688     -0.410900     -0.441841       3.32467       4.42533       4.81325       4.96902       4.94877       4.76290       4.39311       3.92314       3.39590       2.83509       2.32932       1.90715       1.43874       1.12127      0.798209      0.570479      0.393348      0.268906
  22  19 3727.1435    1.9906  5.0245 11.3689  0.0022  0.0604   0.0228   0.1707    0.0605   0.0000   443.8999       17.8981       10.5496       11.1347     -0.230798      -10.1560      -5.03882       2.54715       3.45254       2.74751    -0.0829399       2.86990     -0.217392      0.397736      0.833154     -0.176667     -0.280807     0.0114236       4.18780       5.45426       5.99406       6.13464       6.04228       6.00765       5.50425       4.93923       4.28214       3.53423       2.94013       2.30866       1.84668       1.39560       1.02862      0.745442      0.511447      0.344057
  22  20 3871.8025    1.6616  6.7016 10.9242 -0.0010  0.0726   0.0175   0.2091    0.0566   0.0000   434.2805       10.7788       25.0389       9.22955      -7.51431      -3.04549      -6.56969      -10.2676     -0.478966    -0.0954844      -5.78154     -0.937726     -0.894053     -0.105823     0.0901542      0.879460     -0.266736    -0.0909697       5.10197       6.65970       7.29853       7.54876       7.54459       7.34208       6.66611       6.06234       5.14139       4.36159       3.60700       2.88616       2.25278       1.68528       1.24106      0.907010      0.615118      0.413421
  22  21 4016.4168    1.3034  8.2649 10.8947 -0.0001  0.0934   0.0153   0.2769    0.0447   0.0000   447.3438       8.89434       25.7230       34.5666      -23.0156      -29.1651       5.70572      -3.80095      -5.27219       5.59077      0.441855      -7.62391      -2.46051     -0.732495     -0.209471      0.164633      0.344435      0.516522       6.46736       8.53109       9.43919       9.75886       9.52907       9.30430       8.52618       7.79689       6.62122       5.67494       4.58926       3.70541       2.85863       2.18650       1.63156       1.15751      0.797316      0.533384
  22  22 4161.3759    1.0639 10.1236 10.7785 -0.0031  0.1208   0.0135   0.3556    0.0383   0.0000   425.4212       14.5624       24.8445       18.9647      -20.3641      0.249349       22.3157      -19.5585       20.0521       6.45562       2.29496     -0.491291     -0.903743     -0.568984       1.24036      -3.12653      0.287174      0.800142       8.01026       10.9287       11.9014       12.4697       12.2211       11.7879       11.0011       9.75562       8.47552       7.15276       5.93869       4.69502       3.62673       2.84890       2.03414       1.50135      0.995665      0.671768
  22  23 4305.7601    0.8474 11.1392 10.8049 -0.0027  0.1521   0.0132   0.4549    0.0323   0.0000   451.8201       18.0542       20.9559       17.4655       1.10764       13.3188       4.70625      -17.7884       8.08817       14.5718      -6.74887      -9.05166       9.58941      -1.70460      -1.88678      -3.80232     -0.755196       2.27969       10.2239       13.3837       14.9825       15.6849       15.1752       14.8835       13.5754       12.3548       10.5363       9.08439       7.55107       5.90153       4.67308       3.58781       2.65582       1.88479       1.25392      0.862245
  23   7 1969.6373    0.6150  0.4210 10.1703 -0.0068  0.0211   0.0185   0.0347    0.0484   0.0000   439.1220       1.65734       16.9576       4.39993      -3.63550      -1.10856       2.86520       2.72444     -0.213616      -1.23077      0.593074     -0.562932     0.0438389     -0.400667      0.204644     -0.384814     0.0394645      0.144167       1.34304       1.78925       1.79181       2.04984       1.73090       1.98863       2.08655       1.73882       1.61530       1.16021       1.03585      0.678240      0.670937      0.483534      0.370892      0.283672      0.246157      0.160974
  23   8 2131.1228    0.8181  0.7284 10.2328 -0.0030  0.0209   0.0191   0.0498    0.0679   0.0000   438.8741      0.871522       14.7662      0.883349      -2.39383      0.216301      -2.73431      -1.54006     -0.344221       1.52174    -0.0254197   -0.00216408      0.684133     -0.110757    -0.0685607      0.239665      0.159620      0.115179       1.50564       1.98110       2.24394       2.23410       2.11141       2.00269       1.79211       1.76974       1.55300       1.33915       1.17380      0.949869      0.748572      0.561083      0.408076      0.279914      0.189201      0.128287
  23   9 2287.5006    1.1111  0.8875 10.6277 -0.0036  0.0226   0.0233   0.0563    0.0882   0.0000   441.3010      0.737044       17.1363       4.95800      -3.12723      0.343529       1.92049      -1.22152      -3.04306      -2.11926       1.38545       1.73744     -0.878111     -0.823953     -0.106063      0.314712     -0.113654     -0.150966       1.53786       2.07310       2.23659       2.28275       2.37172       2.17296       2.09852       1.85271       1.53589       1.34909       1.06508      0.882674      0.686780      0.513329      0.393548      0.274651      0.197441      0.133886
  23  10 2439.1770    1.5208  1.0643 10.9773 -0.0074  0.0254   0.0305   0.0621    0.1232   0.0000   439.1665       4.84869       14.3935       1.04888     -0.200345      -2.31068     0.0735873      0.689719       2.56038      -1.91560     -0.570676      0.363606      0.852384     -0.708970      -1.02671      0.209098    -0.0110482     -0.242661       1.61018       2.22617       2.39253       2.47164       2.51753       2.29153       2.24783       1.91359       1.78896       1.49161       1.22119       1.02460      0.744136      0.646080      0.432837      0.325200      0.218710      0.155164
  23  11 2588.6583    2.0932  0.9752 11.4913  0.0003  0.0223   0.0420   0.0567    0.1115   0.0000   437.3022       5.44126       15.5413      -1.00332      -1.90520       4.68053     -0.131668      -1.29656       1.08840      0.949474      0.246642     -0.844886      -1.08382      0.264406     -0.144975      0.252521      0.324390     0.0104226       1.59357       2.09820       2.26222       2.24357       2.36177       2.08991       1.99703       1.85134       1.60636       1.44214       1.12429      0.945276      0.706457      0.552794      0.391211      0.303763      0.227938      0.142265
  23  12 2737.6548    2.6594  0.9627 12.0546 -0.0011  0.0230   0.0537   0.0568    0.1068   0.0000   441.1372       6.94923       18.3795       2.93311      -3.44511       1.85304      0.319185      -2.08246      -2.24172      0.307125      0.564703      -1.86188      0.236670      0.378714    -0.0932802      0.133955      0.322581     -0.242000       1.53475       2.11242       2.14249       2.30708       2.27796       2.25512       2.09846       1.78161       1.52028       1.37740       1.12628      0.912460      0.689175      0.519883      0.382486      0.281958      0.200078      0.139955
  23  13 2886.1484    3.2898  0.9117 12.8201 -0.0045  0.0230   0.0709   0.0563    0.1224   0.0000   440.8810       5.42914       20.2936       2.71820      -1.05189      0.234996      -4.51904      -1.27288       1.81745      -2.20157     -0.872374       1.18952      0.694130    -0.0691226     -0.896983     0.0301137    -0.0241929     -0.207488       1.53326       2.12495       2.17333       2.31422       2.16917       2.18272       1.96888       1.93368       1.58191       1.35989       1.11996      0.898935      0.679787      0.554630      0.401589      0.301859      0.216370      0.149274
  23  14 3033.5717    3.8036  0.9051 12.9529 -0.0037  0.0237   0.0806   0.0524    0.1440   0.0000   438.5946       8.05928       18.5320       7.64181      -1.67745       2.37979       1.81371       1.14839      -3.01115      -2.37938      -1.16272    -0.0353983     -0.571196     -0.100064     -0.170078    -0.0614163     -0.126929     0.0239862       1.70518       2.42395       2.59988       2.56975       2.62946       2.31679       2.22334       1.97937       1.79910       1.55335       1.24894       1.03751      0.799099      0.594173      0.428801      0.296287      0.207155      0.139818
  23  15 3179.8367    3.8199  1.0989 13.0620 -0.0017  0.0256   0.0753   0.0630    0.1112   0.0000   438.8545       11.0281       11.5750       3.14358      0.104735     -0.533247       1.26589      0.733847      -3.34161     -0.900837      0.533085      0.118026     -0.178921       1.72009      0.848021     -0.117586   -0.00203679     0.0178629       1.92785       2.55376       2.75112       2.72979       2.77484       2.56694       2.49289       2.24241       1.91178       1.61891       1.30617       1.08738      0.844161      0.657330      0.459626      0.333757      0.233437      0.169997
  23  16 3325.6664    3.3381  1.7603 12.6492 -0.0030  0.0325   0.0521   0.0800    0.0819   0.0000   439.4985       12.2623       8.94882       7.14173       1.33937       4.40627       3.64811      -1.75038      0.969530      -1.23268       2.16910      -1.67258     -0.511588      0.337898      0.324259     -0.430906    -0.0785122     -0.173001       2.18887       2.80835       3.16632       3.29794       3.43199       3.06144       2.87484       2.62653       2.23683       1.88739       1.58072       1.26749      0.988465      0.757485      0.565625      0.420766      0.282988      0.199286
  23  17 3471.3391    2.8318  2.6566 12.1887 -0.0004  0.0387   0.0364   0.1069    0.0625   0.0000   441.2629       2.81279       6.14736       6.01190       8.72572       2.55424      0.682088      -3.52713      -4.93123      -2.52790      0.356436      -1.24591       1.40963       1.76291     -0.132914      -1.45470    -0.0408007     -0.124706       2.66874       3.43996       3.87455       3.79386       3.91169       3.61725       3.47337       3.12583       2.77915       2.33655       1.93856       1.58291       1.24476      0.940733      0.707788      0.516742      0.357672      0.244509
  23  18 3616.8306    2.2575  3.7002 11.8497 -0.0010  0.0489   0.0273   0.1335    0.0558   0.0000   437.5446       27.1785       10.4852       2.29397      -2.84362       5.11953      -5.09753      -2.52411      0.511769      -2.39095     -0.692061      -3.65962      0.585175       1.36844      0.467820     -0.426276    -0.0500675      0.306237       3.31300       4.32718       4.76748       4.88228       4.95264       4.72556       4.44480       3.90002       3.47106       2.97229       2.43586       2.02130       1.50598       1.23931      0.880473      0.657483      0.447573      0.313225
  23  19 3762.1169    1.8830  5.1811 11.3726 -0.0004  0.0605   0.0209   0.1697    0.0553   0.0000   435.4590       26.2875       11.5382       10.9172      -14.3798      -12.9416       3.76058       9.73099     -0.558500      -4.76340      -2.07481      0.218352       1.07414      -2.18451      0.972580     -0.164528     -0.846453      0.163096       4.04123       5.31605       5.92845       6.11097       6.04142       5.91143       5.40607       4.83037       4.33075       3.63608       3.02592       2.43492       1.95482       1.45272       1.12844      0.784416      0.564183      0.377751
  23  20 3907.5698    1.5448  7.1910 10.9647 -0.0010  0.0773   0.0162   0.2232    0.0502   0.0000   438.6311       4.59522       17.1012       5.28362      -11.6445      -16.2395       4.06465      -3.53784       6.77541       5.41959     -0.314867      -3.71375      0.968033       1.46415       1.48192     -0.344003    -0.0672543     -0.772953       5.03177       6.73516       7.43316       7.69814       7.72064       7.41987       6.98793       6.08902       5.49401       4.60181       3.88545       3.05139       2.49011       1.86493       1.41970       1.02394      0.703635      0.487003
  23  21 4052.7691    1.2321  8.8583 10.9061 -0.0021  0.0973   0.0146   0.2908    0.0420   0.0000   445.5712       15.2744       34.0439       13.3088      -5.46928      -1.10554       2.63489      -13.1310     -0.219666     -0.937066       2.73934      0.125911       3.33899       2.81916      -1.48279       1.56184       1.38429     -0.822823       6.49254       8.30494       9.32170       9.47944       9.72597       9.22502       8.50624       7.84733       6.86682       5.85279       4.84449       3.91073       3.08816       2.39894       1.80652       1.31239      0.914923      0.625967
  23  22 4197.6728    0.9943  9.9440 10.8942 -0.0076  0.1223   0.0139   0.3642    0.0358   0.0000   445.6953       30.6327       10.8300      -30.6388       20.3012      -4.55465      -28.4710      -29.4273       9.93582       7.04354      -2.59558     -0.600784      -2.14873      0.285360      -3.69658      -2.55533      0.974442       1.45143       8.13644       10.8379       11.8195       12.5306       12.3010       11.8784       11.0981       9.79762       8.84720       7.32909       6.21266       4.97951       3.94425       3.02906       2.25359       1.63708       1.14116      0.782837
  24   6 1826.2953    0.4300  0.3633  9.9205 -0.0018  0.0163   0.0138   0.0349    0.0392   0.0000   439.7139       1.90650       19.8350      -1.61022      -3.93129       1.19553     -0.262567       2.22199      -1.81782      0.369715      0.168490    -0.0715345   -0.00324229     0.0998717      0.137600      0.123231    -0.0410693    -0.0100332      0.987162       1.40019       1.45827       1.54320       1.51288       1.43289       1.37753       1.26702       1.09005      0.956324      0.753399      0.608649      0.518323      0.388383      0.329326      0.216581      0.141906      0.106657
  24   7 1993.5697    0.6262  0.5937 10.0291 -0.0000  0.0217   0.0158   0.0433    0.0583   0.0000   440.9650     -0.499864       19.9631       1.37578      -2.77381       2.50218       1.32064      0.789286      0.403238    0.00216913     0.0976318       1.19141     -0.748992     -0.375004    -0.0635134      0.562322     -0.142116     -0.169081       1.40885       1.87349       1.84978       1.99697       2.20528       2.02716       1.78960       1.60787       1.46864       1.27438       1.02210      0.785762      0.626707      0.511649      0.402591      0.292345      0.185620      0.140781
  24   8 2156.7977    0.8894  0.6692 10.3484 -0.0042  0.0190   0.0215   0.0459    0.0648   0.0000   439.4927       1.08797       20.5237       2.72872    -0.0553118      0.305301      -5.16705       4.29363     -0.768305      0.778237      0.938136     -0.626104     -0.200424    -0.0876760    -0.0888407     -0.291531      0.229650     0.0732630       1.23226       1.58277       1.86677       1.75714       1.81286       1.70179       1.54763       1.56196       1.29239       1.17383      0.970629      0.766344      0.636612      0.461835      0.356168      0.263975      0.184293      0.130961
  24   9 2314.3460    1.2142  0.8743 10.8271 -0.0015  0.0220   0.0261   0.0547    0.0784   0.0000   436.0163      0.527327       16.6075       3.22312       1.77942      0.981822      -2.06842      -1.00335       2.62875      -2.14568     -0.189711       1.73039      0.100379     -0.227522    -0.0244190     -0.964981      0.444014   -0.00202764       1.46920       1.87268       2.11957       2.21331       2.07023       2.08941       1.98718       1.72685       1.50064       1.35943       1.10194      0.891321      0.728390      0.555561      0.416642      0.300598      0.210117      0.156056
  24  10 2467.0392    1.6158  1.0918 11.2519 -0.0001  0.0249   0.0312   0.0640    0.1117   0.0000   438.0260       1.94609       15.2733       2.94778      0.434907       3.70642      -2.43014      -2.66270       2.83605      -1.56215       1.27491       1.82994     -0.310882      -1.36343     -0.179482      0.324989      0.190704     -0.187022       1.69904       2.23606       2.44066       2.39540       2.54560       2.45278       2.21039       2.08314       1.78564       1.54064       1.26535      0.981320      0.824908      0.592248      0.484653      0.345458      0.258799      0.183706
  24  11 2617.6588    2.1302  0.9610 11.8658 -0.0009  0.0218   0.0429   0.0570    0.0979   0.0000   440.2581      -1.90369       16.0320       6.40172      -1.21276     -0.718748      -1.29150       3.02452     -0.959103      0.973009     0.0893504      -1.20346      -1.53063     -0.230165     -0.246120     -0.416114      0.213126      0.148057       1.44379       1.95789       2.00641       2.24606       2.22454       2.02411       1.99594       1.72256       1.57014       1.28806       1.09437      0.903353      0.724904      0.551439      0.405593      0.305019      0.209030      0.146790
  24  12 2767.7458    2.7630  0.9956 11.7476 -0.0007  0.0220   0.0527   0.0551    0.1315   0.0000   440.1036       3.27139       16.9132       1.13040       2.20547      -4.68820      -1.20290      0.569440     -0.424513      -2.09458     -0.805439     -0.912824      -1.24262     -0.122293     -0.116575     0.0772358      0.368240     -0.215293       1.41258       1.94686       2.07681       2.24226       2.20546       2.06925       2.01150       1.75427       1.54064       1.30646       1.07684      0.850952      0.682023      0.525541      0.408381      0.297787      0.219224      0.157500
  24  13 2917.0354    3.3784  0.9312 12.7340 -0.0038  0.0217   0.0689   0.0539    0.1171   0.0000   440.5898       8.21546       13.5234      -1.24501      -6.04231       2.65830       3.02629      -3.14161     -0.749380      0.733157     -0.270480      0.493208     -0.192052     -0.844068     0.0720426      0.165226    -0.0880039      0.165689       1.44044       1.83695       1.86688       2.11845       2.06712       1.95969       1.92531       1.75397       1.47432       1.23162       1.09452      0.899315      0.717948      0.529480      0.398138      0.317399      0.209904      0.156537
  24  14 3065.1477    3.9867  0.9216 12.9154 -0.0000  0.0218   0.0815   0.0558    0.1457   0.0000   440.0672       6.83938       17.9269       5.09080      -6.69981       2.04830      -3.83840      -2.38868       1.23542    -0.0238950      0.833918     -0.886416     -0.588392      -1.38321    -0.0740173      0.242621    0.00235546    -0.0734166       1.41550       1.90957       2.07372       2.16607       2.26259       2.01914       1.96708       1.76359       1.49042       1.29077       1.09123      0.929130      0.717868      0.550986      0.402834      0.290300      0.205774      0.147400
  24  15 3212.1148    3.7411  1.1382 13.3751 -0.0035  0.0261   0.0743   0.0672    0.1063   0.0000   438.1565       7.00639       15.3606       4.68668      -2.09872      -3.09185      -1.04159     -0.605295      0.928193      -1.39491      -3.23747     0.0865241       1.21531     -0.255276      0.296449     -0.269498     0.0889578     0.0169486       1.68675       2.26970       2.47356       2.49908       2.45551       2.24589       2.21755       2.07539       1.83315       1.59402       1.35576       1.12249      0.898395      0.650397      0.516034      0.378008      0.259043      0.186679
  24  16 3358.5906    3.2513  1.7520 12.7319  0.0003  0.0324   0.0507   0.0807    0.0761   0.0000   438.5689       7.82114       10.0977       13.4985      -5.23200      -7.13903     -0.275618      -1.96581       2.38421      -1.10228       3.34074    -0.0760447     0.0645722      0.234219      0.497960     -0.190192      0.189036     -0.107858       2.06309       2.87276       3.02210       3.06605       3.22764       2.95227       2.99367       2.52478       2.31218       1.93617       1.64606       1.29121       1.04894      0.811190      0.613334      0.464340      0.332050      0.241306
  24  17 3504.9557    2.6349  2.7321 12.2364  0.0007  0.0416   0.0340   0.1043    0.0594   0.0000   441.6407       11.0551       1.27554       9.99056       7.36684      -2.41477      -2.55272      -1.75304      0.519057      0.984444       2.39457      -1.91772     -0.114785     -0.235632     -0.154816      0.452353      0.110670     -0.252764       2.63338       3.51647       3.92752       3.85476       4.15775       3.72017       3.60555       3.31945       2.87467       2.51230       2.07600       1.71074       1.33117       1.06617      0.790616      0.602187      0.414995      0.296838
  24  18 3651.1734    2.1494  4.0316 11.7703 -0.0003  0.0511   0.0249   0.1377    0.0515   0.0000   443.9936       10.0024       10.5904       9.62691     -0.195934      -4.93365      -3.20935     -0.329995      0.693517      -3.70562      -2.24174     -0.879278      0.847668     -0.182482     -0.483997     -0.591504     -0.464022      0.214329       3.30438       4.32002       4.81466       4.99324       4.97813       4.80555       4.51686       4.08534       3.55647       3.13536       2.55779       2.13869       1.73213       1.31339      0.973416      0.733399      0.509336      0.361762
  24  19 3796.9247    1.7879  5.9660 11.2368 -0.0024  0.0662   0.0193   0.1831    0.0534   0.0000   438.8399       14.9054       8.91968       10.2689      -2.10780      -5.22965       1.42006       1.00579      -4.46388      0.674275      0.122071      -7.92532     -0.504595       3.31496       1.20671    -0.0482974    -0.0320129     -0.941753       4.16697       5.59042       6.20078       6.33601       6.46117       6.28965       5.82993       5.31250       4.61176       3.96813       3.30261       2.76602       2.13213       1.67953       1.27757      0.931796      0.671719      0.468135
  24  20 3942.7799    1.4619  7.4842 11.0132 -0.0030  0.0789   0.0156   0.2315    0.0455   0.0000   441.7194       10.2146       21.9357       13.8770      -13.4575      -1.32224       8.29267       7.29515      -6.63383      -11.5995      -8.25868     -0.117614      -2.47683       2.06931       1.81240     -0.432615     -0.838306     -0.981627       4.95388       6.55282       7.34784       7.53927       7.53927       7.38208       6.86290       6.25056       5.59330       4.66387       3.94290       3.25670       2.57551       2.03174       1.53627       1.11959      0.787476      0.557089
  24  21 4088.3350    1.1760  9.1869 10.9767 -0.0029  0.1031   0.0144   0.3026    0.0376   0.0000   425.8413       35.8107       17.9981      -5.58211      -3.60212      -11.8921      -25.1758       1.16720       11.7434      0.815915      -4.83868      -7.26709       4.57931     0.0990873      -3.32701       1.33730     -0.410582      -1.85486       6.35369       8.48050       9.59158       9.84555       9.85057       9.67118       8.79664       8.17354       7.21261       6.17042       5.24067       4.22050       3.35164       2.67229       1.99004       1.49917       1.01938      0.719205
  24  22 4233.9391    0.8586 10.1991 11.0342 -0.0013  0.1398   0.0150   0.4405    0.0330   0.0000   427.0192       18.9935       46.0313       11.0937       6.93131      -5.67047      0.920728     -0.904980       16.8948      -8.56277      -10.3226       1.33493      0.536992       1.69323       2.31599      -2.24361     -0.734408      0.790782       8.47985       11.2132       12.7896       13.2354       13.1057       13.0379       11.7464       10.9610       9.57334       8.35447       6.96026       5.75941       4.63132       3.58285       2.73774       1.99692       1.37258      0.973350
  24  23 4379.2654    0.6754 10.5983 10.9284 -0.0100  0.1722   0.0138   0.5316    0.0283   0.0000   433.1551       67.7224       33.6010       5.79096      -22.7216      -13.0087      0.812610      -3.62404       3.79048       10.7715       20.2484      -21.4015       2.43201      -3.91140     -0.686427       1.35201       1.19892      0.143671       10.6486       14.0508       15.8186       16.5887       16.2500       16.0426       14.5869       13.6568       11.9168       10.2786       8.88749       7.04247       5.79185       4.42857       3.36580       2.46688       1.73864       1.22163
  25   7 2016.9247    0.6229  0.5768 10.1317 -0.0039  0.0188   0.0163   0.0456    0.0523   0.0000   439.2447      -1.44718       18.6478     -0.873757      -3.58250      0.233642       1.05599     0.0372807     -0.881054      0.865630     -0.217259      0.443078      -1.13709     -0.419021      0.173786      0.249034     -0.351350    -0.0392380       1.12068       1.50942       1.54654       1.73563       1.66300       1.66396       1.47051       1.40754       1.21632       1.08340      0.898973      0.770162      0.606150      0.471149      0.357725      0.260919      0.193181      0.132971
  25   8 2181.7507    0.9404  0.6836 10.4739 -0.0028  0.0183   0.0213   0.0449    0.0660   0.0000   442.4695       1.15573       14.8848       1.27051       1.93263     -0.391112       1.25008     -0.493046     -0.492004    0.00985201      0.738513      0.345314       1.11156    0.00599549    0.00933191   -0.00128493      0.208078      0.151772       1.16898       1.61118       1.76325       1.91699       1.90495       1.79619       1.68777       1.49988       1.32185       1.13254      0.972838      0.731612      0.614656      0.470128      0.352489      0.268834      0.202763      0.133790
  25   9 2340.5009    1.3519  0.8843 10.8772 -0.0049  0.0218   0.0275   0.0520    0.0835   0.0000   438.9507       3.15138       14.2755       3.57279      -1.39085       1.56386       4.91285       3.01805      -2.61413     -0.670392     0.0315489      -1.18211      0.570699      0.495821     -0.410022      0.591788     -0.275204     0.0213588       1.27313       1.74917       1.90130       1.95350       2.14412       1.88962       1.87065       1.57636       1.50545       1.28142       1.04355      0.817452      0.679965      0.544589      0.404341      0.313279      0.214244      0.157431
  25  10 2494.4174    1.7096  1.1574 11.0268 -0.0021  0.0237   0.0303   0.0635    0.1216   0.0000   437.7124       3.43183       18.6836       1.80458      -4.14308       4.76527       1.85955     -0.601470     -0.144320      -1.10909      0.382919      0.681769      0.296850      0.627192     -0.959349     0.0378683      0.247250     0.0241753       1.57990       2.12039       2.32443       2.52163       2.56147       2.39855       2.18814       1.97729       1.75984       1.52388       1.24594      0.998109      0.767309      0.615913      0.478514      0.353117      0.265779      0.180702
  25  11 2646.2822    2.2215  1.0764 11.6974 -0.0026  0.0248   0.0422   0.0601    0.1315   0.0000   438.5581     -0.302604       13.7019     -0.517881     -0.113717     -0.925011      -1.04566     -0.391983     0.0640100     -0.112388      0.628451       2.03241      0.999484     -0.508992      0.359931     -0.492397      0.303424    -0.0567532       1.68473       2.30552       2.63489       2.76723       2.87121       2.65077       2.37510       2.18953       1.84862       1.58968       1.27434       1.02093      0.840082      0.635490      0.473673      0.359497      0.256332      0.183190
  25  12 2797.3945    2.9581  0.9338 12.2679 -0.0011  0.0208   0.0581   0.0525    0.1011   0.0000   438.0739       5.88937       12.9384       4.56382      -3.16818      0.976687       1.19520      -2.10740      0.830982      -1.64570      0.137694      0.603593      -1.75033     -0.803629      0.247353     -0.698657      0.311559      0.152371       1.38358       1.88077       1.98019       2.09830       2.12051       2.03266       1.96696       1.75081       1.55515       1.27172       1.03939      0.832497      0.690241      0.541114      0.419268      0.313869      0.227590      0.163147
  25  13 2947.4849    3.6698  0.8939 12.6300  0.0004  0.0202   0.0739   0.0502    0.1054   0.0000   439.7932       3.21513       11.4797    -0.0421023      -4.41481   -0.00275298     -0.290483      -1.98173      -3.32375      -1.98927       1.89063     -0.972181      -1.52298     -0.158749     -0.722201      0.534766      0.174651      0.124906       1.26741       1.72487       1.76126       1.98156       1.89504       1.81219       1.67339       1.56757       1.41995       1.24121       1.04008      0.856883      0.693558      0.527050      0.413190      0.301002      0.223931      0.150408
  25  14 3096.2735    3.8696  1.0407 12.9463 -0.0015  0.0232   0.0766   0.0598    0.1510   0.0000   439.5027       4.25490       16.6357       1.70238      -5.03274       1.65415      0.875127      -2.39484       3.48068      -2.59759      0.545252    -0.0173812      0.486788    -0.0725785     -0.452593    -0.0208003    -0.0696789      0.159290       1.49080       2.01880       2.10708       2.33138       2.14493       2.18088       1.99970       1.84852       1.59674       1.45490       1.18700      0.992335      0.797755      0.636670      0.475406      0.351063      0.239082      0.174242
  25  15 3243.9657    3.7551  1.5320 12.7194 -0.0029  0.0287   0.0645   0.0735    0.1464   0.0000   437.2395       4.48713       9.05279       4.80475      -2.61939      -4.33100       1.16188      -1.24210      -2.32601      -2.37222      0.981695      -4.11173      0.535856     -0.282460     -0.627205     -0.770294      0.126912     -0.112175       1.81662       2.50496       2.64753       2.80890       2.79983       2.71818       2.58152       2.36803       2.01958       1.75121       1.45920       1.22444      0.965341      0.765012      0.569657      0.437234      0.309545      0.222994
  25  16 3391.1919    3.0411  2.0685 12.6061 -0.0030  0.0352   0.0444   0.0872    0.0744   0.0000   440.0100       10.1609       4.06932       6.79761       5.00777      -3.53132       2.54013      0.903683       1.91372     -0.272744      -1.46056      0.152182      -1.59661      -1.01120      -1.01540     -0.405848     -0.634548      0.305010       2.06306       2.90550       3.21343       3.34196       3.33481       3.27601       3.00456       2.77902       2.39435       2.15638       1.71567       1.49805       1.15988      0.950956      0.696831      0.516200      0.377795      0.260332
  25  17 3538.1742    2.5261  2.7771 12.4131 -0.0013  0.0418   0.0333   0.1140    0.0523   0.0000   443.1455       15.5147      -6.08516       8.09378       7.73961      -5.24006      -5.13469      0.168224      -2.61442      -2.23468       3.09560      -4.38342      -2.25807      0.899290    -0.0704227     -0.658458     -0.702287     -0.439368       2.54605       3.52809       3.93987       3.93430       4.11281       3.89280       3.61131       3.40770       2.95231       2.54478       2.10559       1.74385       1.36859       1.09702      0.812087      0.631792      0.459004      0.319735
  25  18 3685.0447    2.0319  4.4647 11.6480 -0.0016  0.0531   0.0224   0.1479    0.0493   0.0000   431.3192       12.6194       16.8518       2.74585      -2.85921      -1.99278      -8.36627      0.702329      -5.35393      0.818307     -0.949977       2.90424      -2.12195     -0.454613      -1.97541     -0.991001     -0.184936      0.871813       3.24534       4.39872       4.94757       4.98603       5.09467       4.94317       4.58377       4.22523       3.75980       3.19516       2.77279       2.24337       1.78297       1.41330       1.08471      0.798027      0.593628      0.415336
  25  19 3831.4232    1.6539  5.9132 11.3451 -0.0012  0.0658   0.0183   0.1908    0.0466   0.0000   431.2295       16.3515       11.5560       9.82905       8.63625      -9.92479      -10.3497      -12.1699       7.04185       8.22317       2.84697      -5.11641      -3.23943      0.558555       1.84852      -1.22989      0.435376    -0.0888897       4.02214       5.16188       5.96014       5.87089       6.29382       5.92976       5.59763       5.15751       4.47815       3.97200       3.35600       2.70111       2.25086       1.75560       1.33703       1.00207      0.722599      0.514284
  25  20 3977.8073    1.3459  7.6333 11.0895 -0.0014  0.0826   0.0157   0.2459    0.0430   0.0000   443.9828       13.5871       20.1952       8.30717      -7.44613      -9.63388     -0.104846      -4.38380      -7.69334       1.28795     -0.645590      -5.54907      -6.49410       2.94493      0.865301      -2.16654     0.0990015      0.741204       5.00232       6.68119       7.55097       7.78180       7.90216       7.64553       7.14557       6.47530       5.76313       5.03023       4.16051       3.50516       2.85075       2.15787       1.69954       1.24555      0.910709      0.642837
  25  21 4124.0014    1.0449  9.1772 11.0501 -0.0006  0.1073   0.0150   0.3412    0.0368   0.0000   428.9225       1.99878       23.6390       24.3297      -2.51343      -25.1225      -3.45292       7.85015       2.21658      -8.97526     -0.387764      -1.57274      -5.16583      0.810450       3.89874      -1.29154      -2.57413      0.467874       6.35939       8.51758       9.55205       9.88329       9.96535       9.76921       9.03591       8.49486       7.38546       6.38728       5.47152       4.46540       3.64040       2.87791       2.18832       1.65519       1.16648      0.825453
  25  22 4269.9128    0.8047  9.8934 11.0637  0.0034  0.1384   0.0162   0.4656    0.0329   0.0000   441.7751       35.5489       51.4251       25.1405      -18.5287      -33.7184       15.8132       27.5030      -10.5259      -10.4328       3.02698      -3.80043       3.06160      -2.06668       2.72220     -0.464990     -0.106074      -2.89373       8.11679       10.8766       12.0902       12.7644       12.5536       12.5238       11.5783       10.9140       9.44359       8.20830       6.98667       5.74089       4.63733       3.76915       2.82865       2.14184       1.48577       1.08953
  26   6 1868.9876    0.4733  0.4131  9.9427 -0.0044  0.0162   0.0138   0.0361    0.0398   0.0000   439.4408      0.327246       20.0371      -5.87409      -4.30485      -1.13721      0.246679      -1.36043      -1.38182      -1.55509      0.343690      0.659179      0.512541     -0.272560    -0.0473571     -0.350463     -0.138915     -0.235946       1.03730       1.25493       1.44233       1.33744       1.58647       1.49662       1.39255       1.44170       1.07794      0.924768      0.823364      0.645055      0.615161      0.417176      0.315057      0.262151      0.183289      0.139407
  26   7 2039.7623    0.6728  0.5982 10.2980 -0.0090  0.0198   0.0172   0.0452    0.0529   0.0000   439.9184      -1.26550       17.8165      0.711563     -0.102238      0.459874       2.86579      -1.39745     -0.336210      0.238217    -0.0710380     -0.166083     -0.816805      -1.01955      0.535250      0.290551      0.249268      0.216705       1.26914       1.74775       1.76067       1.89777       1.82605       1.83429       1.57448       1.45770       1.32558       1.27080       1.13288      0.960592      0.763320      0.608781      0.438897      0.333878      0.234344      0.165043
  26   8 2206.0442    0.9974  0.7476 10.4331 -0.0004  0.0200   0.0211   0.0467    0.0720   0.0000   442.9407      -1.93072       20.5523     -0.692973      -7.03968      -1.75834       2.45113     -0.544775     -0.321223     -0.885921     -0.134852      0.409639    -0.0776944      0.272322     -0.150639     -0.506726    -0.0285315     0.0143032       1.22121       1.66998       1.86299       2.01352       2.09226       1.95664       1.85442       1.60633       1.46201       1.23665      0.996785      0.813556      0.621818      0.495577      0.403518      0.302209      0.222316      0.161445
  26   9 2366.0799    1.3946  0.9304 10.9787 -0.0016  0.0220   0.0272   0.0542    0.0823   0.0000   439.5088       4.42214       15.5612    -0.0165820      -3.68323      0.864893      0.875100     0.0221582       3.49874      -1.53761     -0.990148      0.316498     -0.582477     -0.547133       1.41286     -0.322986    -0.0830435    -0.0179082       1.26645       1.77924       1.92090       1.96200       2.17973       1.87863       1.90404       1.65600       1.51537       1.31962       1.05092      0.927477      0.738793      0.590706      0.445545      0.336280      0.245355      0.174886
  26  10 2521.2425    1.8614  1.0320 11.5155 -0.0008  0.0231   0.0345   0.0562    0.0892   0.0000   439.5351       1.46607       13.0991     -0.333927      -2.83676       3.94424    -0.0504037      0.124849      -1.89347       1.31234     -0.590167     -0.910242       1.41990      0.958940     -0.185632      0.181475    -0.0232763     0.0114572       1.36760       1.86014       1.97666       2.01651       2.02469       1.99000       1.97471       1.77523       1.57684       1.36763       1.15859      0.966641      0.785719      0.607850      0.487423      0.372328      0.268764      0.203109
  26  11 2674.4191    2.4411  1.0552 11.8481 -0.0035  0.0230   0.0451   0.0549    0.1264   0.0000   437.1322       2.55359       13.3315       3.57728      0.904337      0.554089      -4.24687     0.0240076      0.184579      -2.33285      -1.71902     -0.245709      0.385027      0.869400      -1.05149     -0.224898     -0.138476     -0.381221       1.36286       1.77762       1.97974       2.09573       2.03315       1.94928       1.99391       1.73163       1.54835       1.37068       1.14036      0.972951      0.796750      0.624817      0.473710      0.370386      0.266508      0.190897
  26  12 2826.6609    3.0048  0.9867 12.2355 -0.0024  0.0217   0.0556   0.0519    0.1176   0.0000   438.9978       3.59619       13.6784      -2.12280      -5.68355    -0.0693345      0.659565      -1.96257      -1.39345       1.74486      -1.14868      -1.56937      -1.24772     -0.204351     -0.124715     -0.399136  -0.000904913     -0.145480       1.32041       1.74633       1.83570       1.96949       2.03108       1.80715       1.72258       1.62431       1.48402       1.36706       1.13163      0.972727      0.777614      0.598795      0.461379      0.355127      0.262206      0.188468
  26  13 2977.5148    3.7742  0.9293 12.6552  0.0041  0.0202   0.0715   0.0488    0.1019   0.0000   438.9077       8.06015       12.6532      0.332618      0.177826       1.28473      -1.81760      -2.38367     -0.661987      0.962975       2.36939     -0.374997      -2.49919      0.508367      0.591841      0.193259      0.397680     0.0166355       1.25069       1.63651       1.75305       1.91189       1.87845       1.85592       1.72388       1.59404       1.40243       1.24757       1.06553      0.881637      0.670745      0.544630      0.424523      0.334253      0.257871      0.178192
  26  14 3127.0164    3.7963  1.0906 13.2418 -0.0003  0.0240   0.0721   0.0616    0.1001   0.0000   436.5563       6.84569       10.8965       4.53074      -1.01726       3.37193      -3.47351      -3.11891       1.74321      -1.64930     -0.100284      0.624557    0.00789103     -0.400675      0.168445   0.000905067      0.253901      0.301202       1.47640       1.94585       2.17204       2.19273       2.21276       2.19439       2.16928       1.96084       1.74836       1.49397       1.16414      0.974294      0.776055      0.640954      0.496727      0.412627      0.301856      0.209153
  26  15 3275.4848    3.6363  1.5019 12.6246 -0.0011  0.0278   0.0611   0.0724    0.1506   0.0000   439.7684       5.38094       13.3465       2.65028      -3.69298       1.27371     0.0451474      -1.40472       3.03697      -2.45198       1.54645     -0.933782       1.30822     -0.582489      0.569243     -0.451939      0.446767     0.0449731       1.75037       2.31807       2.59631       2.72221       2.74356       2.54110       2.36486       2.25111       1.93355       1.74878       1.52217       1.25459       1.03052      0.804898      0.625508      0.467768      0.327882      0.235332
  26  16 3423.3723    3.1150  1.9826 12.6610 -0.0022  0.0326   0.0458   0.0875    0.0809   0.0000   438.2909       11.0477       14.2417       6.52500       3.28014      -4.22693      -2.20187     -0.584665       1.63206      -3.98203     -0.101200      -2.61844      0.246293      0.312741     0.0690729      -1.12613     -0.296751      0.243932       1.99815       2.69264       3.03962       3.09917       3.10503       2.96345       2.82450       2.57799       2.32767       2.03902       1.72765       1.44603       1.15998      0.923852      0.696525      0.548429      0.384093      0.282525
  26  17 3571.1729    2.4057  3.2468 12.0784 -0.0002  0.0427   0.0286   0.1169    0.0545   0.0000   438.2303       19.0603      0.417694       1.24240       6.85314      -2.13418      -3.55075     0.0345477       4.72519      -2.98600       4.29645      -1.61611     0.0890893      0.565441     -0.114645     -0.544702     -0.150202     -0.100601       2.55094       3.38544       3.74020       3.89779       3.91506       3.72821       3.57287       3.30752       2.92578       2.60709       2.26438       1.87877       1.49895       1.22914      0.935098      0.700768      0.507904      0.363746
  26  18 3718.4314    1.9187  4.7870 11.5643 -0.0017  0.0557   0.0209   0.1548    0.0477   0.0000   441.5063       23.0706       5.44014      -9.41622       8.13300       2.39470      -9.01555     -0.590067      -6.65492      -3.31348       2.33857      -2.62955       1.47021       1.81865       2.74172     -0.573154     -0.236674      0.649567       3.24331       4.31440       4.89516       4.92446       5.25472       4.86721       4.70815       4.32632       3.83822       3.31384       2.82185       2.35001       1.94671       1.48750       1.18894      0.898650      0.638604      0.469052
  26  19 3865.5087    1.5907  6.2015 11.3727 -0.0065  0.0673   0.0177   0.1973    0.0428   0.0000   431.9900       7.80581       27.1972      -2.19678     -0.396211      -14.6062      -4.04450      -8.53503       2.84455      -1.83712       1.62923      -9.32089     -0.230246      -2.63162     -0.324268       1.53977      0.876151      -2.40743       3.95521       5.32785       5.95183       6.27865       6.23692       6.10206       5.72171       5.30660       4.73969       4.08647       3.42063       2.88631       2.30595       1.86102       1.43590       1.08887      0.790089      0.573106
  26  20 4012.2958    1.3013  8.0329 11.1094 -0.0019  0.0842   0.0152   0.2505    0.0397   0.0000   430.2429       31.1128       20.7377       19.3504      -5.60596      -5.78750       6.69737     -0.856712      -7.79764       4.43485      0.299621      -6.12406       1.81406      -2.92101      0.457199       1.70440     -0.236828      -1.10619       4.95798       6.50668       7.45052       7.61588       7.72812       7.50840       7.03995       6.47726       5.92017       5.11405       4.38808       3.63478       2.90395       2.36259       1.81196       1.38690       1.01517      0.728176
  26  21 4158.9268    0.9848  9.5376 11.0928 -0.0073  0.1145   0.0156   0.3700    0.0349   0.0000   437.1782       11.1436       16.6952       20.3809      -13.8181       3.32578      -6.37015      -4.35021       3.82542      -1.97699      -14.4137       5.07957       1.50267      -8.35957       3.27081       2.17566      -2.84689      -3.27553       6.58833       8.77751       10.0608       10.2832       10.3283       10.2460       9.56040       8.79755       7.98184       6.90703       5.85863       4.84413       4.03136       3.13715       2.46504       1.87034       1.35656       1.00094
  27   5 1713.5898    0.3216  0.2646  9.8788 -0.0056  0.0148   0.0120   0.0281    0.0322   0.0000   441.2828     -0.585461       18.9389       1.29232      -4.35127     -0.634436       1.62689      0.856321      0.275617    -0.0595035     -0.396711      0.422930     -0.161623     -0.182125      0.213643   -0.00362317      0.104770    -0.0267833      0.883293       1.24994       1.24533       1.32787       1.38747       1.44824       1.30496       1.22238      0.972697      0.914104      0.782424      0.643919      0.497099      0.368191      0.329639      0.231126      0.199876      0.130146
  27   6 1889.7538    0.5021  0.4735  9.9188 -0.0016  0.0169   0.0139   0.0413    0.0442   0.0000   439.6916      -1.23741       22.0166    -0.0875425      -2.55952      0.191220     -0.988295      0.878996     -0.571162      0.537671      -1.30267     0.0141256       1.04740      0.393579     0.0164443    -0.0958954     -0.225692     -0.209852      0.879204       1.18632       1.35909       1.30035       1.46935       1.40005       1.19035       1.28566       1.03193      0.994849      0.824915      0.629914      0.577187      0.425726      0.345166      0.273279      0.195009      0.148845
  27   8 2229.7499    1.0434  0.8772 10.5519 -0.0015  0.0210   0.0209   0.0531    0.0761   0.0000   439.9224     -0.988088       18.2355       1.01804      -3.51266     -0.632945      0.938407       1.31461      0.508171     -0.943635      0.938966      -1.56051      0.466010      0.481078     -0.284454     -0.151958      0.653403     0.0240742       1.20064       1.60289       1.73862       1.91563       1.97716       1.82352       1.80983       1.57303       1.45634       1.20838       1.06266      0.850261      0.716751      0.561714      0.444017      0.334481      0.247469      0.177921
  27   9 2390.9633    1.4392  1.0179 10.9999 -0.0016  0.0220   0.0266   0.0589    0.0872   0.0000   439.9689       2.76558       13.2754      -1.82974       2.47067      -2.29847      -3.84483     -0.256931       1.37437    -0.0182798      -2.05565     -0.708598     -0.362281      -1.29883     -0.645753     -0.214651    -0.0449612     -0.143042       1.30596       1.66863       1.82694       1.81561       1.96413       2.00155       1.86918       1.59147       1.46831       1.25089       1.15848      0.948401      0.782444      0.614715      0.479423      0.359837      0.272166      0.202256
  27  10 2547.5537    1.8968  1.0734 11.6288 -0.0033  0.0218   0.0350   0.0605    0.0872   0.0000   441.5825       5.01150       12.2826     -0.578262       2.40383     -0.185229       1.25361       1.41590     -0.288097      0.442846     -0.683447      -1.90319      0.216638    -0.0486225      -1.08566     0.0573915    -0.0303580     -0.114173       1.33207       1.74156       1.84240       1.94399       1.95678       1.92794       1.82634       1.71075       1.49537       1.39411       1.15139      0.953279      0.785473      0.645320      0.511427      0.379554      0.280945      0.219456
  27  11 2702.1297    2.5509  1.0455 12.1384 -0.0006  0.0219   0.0460   0.0574    0.0999   0.0000   437.2597       3.04802       20.0361       2.02264       2.60905      0.761383     -0.174271      -1.96303       1.91080     -0.502987       1.18107     -0.365276      0.833132      -1.72486     0.0389309     -0.209243      0.419087    0.00104062       1.23497       1.66250       1.85652       1.93469       1.97333       1.91754       1.85644       1.69108       1.44658       1.30476       1.10894      0.893425      0.758168      0.613718      0.454819      0.355201      0.270916      0.198221
  27  12 2855.4277    3.1668  0.9730 12.6051  0.0018  0.0231   0.0582   0.0534    0.1049   0.0000   440.6816       4.30381       12.8605       3.01348      -2.62499      0.274124      0.580560      -2.96221     -0.656710    0.00767760       1.17707     -0.300906     -0.979931     -0.458027      0.515435   -0.00729665     -0.136739     0.0130061       1.54120       2.14118       2.26911       2.28281       2.04491       1.83799       1.71808       1.72784       1.64200       1.61790       1.43222       1.22406       1.00690      0.791883      0.587845      0.423815      0.313798      0.221987
  27  13 3007.1366    3.8380  0.9027 12.7740  0.0012  0.0191   0.0714   0.0487    0.1012   0.0000   440.0010       5.01601       17.5251       3.07757      -3.06344      -1.75952      0.422939      -1.64649      0.652282      -1.88450       1.04881    -0.0714213     -0.288957     -0.445694      0.325492    -0.0348753     0.0349415    -0.0507727       1.17244       1.55843       1.60875       1.72024       1.74138       1.79361       1.68135       1.54094       1.34644       1.16140      0.983549      0.819934      0.674180      0.532779      0.429599      0.320694      0.240025      0.176253
  27  14 3157.4634    3.8423  1.0434 13.3135 -0.0043  0.0226   0.0719   0.0571    0.0857   0.0000   440.5297       8.59887       15.7037       2.88228    -0.0872283     -0.679599      -2.31570     -0.601882      -1.25537      0.824701     -0.179480      -2.29093       1.42915      0.173182       1.57019      0.151450     -0.131132      0.106561       1.33980       1.85076       1.97330       2.14057       2.14437       2.13024       1.98570       1.87806       1.55849       1.36661       1.18371      0.981971      0.816106      0.616175      0.497749      0.378508      0.275876      0.203379
  27  15 3306.6155    3.4515  1.6341 12.8170 -0.0032  0.0286   0.0543   0.0769    0.1056   0.0000   438.0640       5.28923       11.9188      -2.83816      -2.49393      -1.75169      -3.39370      -1.56620      -4.98867      -2.08467      0.530473      -2.53767       1.02055    -0.0927679    -0.0418035      0.159336      0.104074     0.0872400       1.71933       2.23940       2.62456       2.68257       2.77347       2.65471       2.56496       2.31426       2.05954       1.85040       1.46230       1.24398       1.00066      0.802499      0.647198      0.488663      0.368260      0.267546
  27  16 3455.3816    2.9180  2.3288 12.5356 -0.0027  0.0354   0.0415   0.0982    0.0813   0.0000   441.7455       8.74311       7.49772       3.53268       8.31594      0.181241      -5.83963      -4.54919       2.73780     -0.638729       4.45657      -2.26639      -3.88840    -0.0200584       1.29110     -0.881894      0.299313    0.00346475       2.03401       2.74987       2.97748       3.21315       3.18750       3.16188       2.91940       2.79347       2.39125       2.15407       1.87291       1.55116       1.31994      0.987256      0.804269      0.613912      0.444799      0.338017
  27  17 3603.6373    2.2932  3.6045 11.9609  0.0003  0.0440   0.0263   0.1267    0.0538   0.0000   444.4260       12.4706       9.10490       2.62617      -6.01858      -9.44762       1.65453      -2.14962      -4.38851      -7.56281       3.86557     -0.435211       1.97129       1.82054      0.806017     -0.367078     -0.518229     -0.481586       2.59312       3.34908       3.76428       3.96639       3.96194       3.97100       3.56913       3.36008       3.04155       2.71477       2.30582       2.01300       1.55341       1.28413      0.992964      0.774538      0.566578      0.416803
  27  18 3751.6583    1.8390  5.1340 11.5138 -0.0036  0.0563   0.0193   0.1580    0.0457   0.0000   444.6226       10.5488       14.0769       8.79675      -3.70963      -6.22784       7.86496       2.60857       5.46007      -4.10222     -0.504878      -4.82902       3.14794      -3.59718     -0.990488     0.0817603      0.815421    -0.0357642       3.24133       4.21653       4.79503       4.94951       5.01645       4.97940       4.59893       4.31387       3.86522       3.37985       2.98507       2.45795       1.99301       1.62847       1.25933      0.981001      0.712146      0.529227
  27  19 3899.4933    1.4958  6.9477 11.3034 -0.0011  0.0728   0.0165   0.2142    0.0406   0.0000   439.7940       10.5902       1.83034       8.31295       10.9085       8.39085      -4.19417      -13.5756       4.17242     -0.541273      -1.20569       3.72593     -0.186763      -3.64470      0.626328      -1.57408     -0.114912      0.667791       4.06262       5.46500       6.10085       6.32429       6.49709       6.40468       5.92379       5.58832       4.93753       4.43998       3.72431       3.11544       2.56289       2.04957       1.59806       1.25441      0.929973      0.683025
  27  20 4046.6079    1.1568  8.6234 11.1715  0.0001  0.0930   0.0157   0.3010    0.0383   0.0000   436.4045       9.65972       24.8898       16.9582       3.60437     0.0486134      -18.6378      -12.1653       9.69811      -3.92397      -11.0598      -1.44220      -3.69593      0.624267      0.911034      0.398930      0.412759      0.531399       5.21025       6.77855       7.83643       8.22573       8.16471       8.06050       7.72404       6.95524       6.41011       5.56599       4.83478       4.00278       3.33117       2.67699       2.06105       1.62021       1.17294      0.857766
  27  21 4194.0300    0.8562  9.3444 11.2044 -0.0085  0.1265   0.0175   0.4297    0.0357   0.0000   414.3953       14.1323       1.64484      -6.76451       19.4168       14.5435      -9.33453       23.0336      -18.8088      -15.1141       14.8663       10.9607      -5.19727      -1.30337       2.59078       3.88329      -1.29677      -1.05789       6.83508       9.21977       10.5338       10.9258       11.1379       10.8425       10.3474       9.48141       8.65183       7.38779       6.52702       5.44457       4.44054       3.58254       2.83710       2.17518       1.54996       1.14631
  27  22 4340.7585    0.6591 10.1529 11.1470 -0.0095  0.1714   0.0199   0.6466    0.0322   0.0000   438.0308       56.1651       28.2327      -11.3173      -1.97770      -26.7757      -20.8885       20.3357       16.7515       7.73023      -15.4281       11.2547      -1.84404      -3.19533     -0.646895       2.24933      -6.12019      -1.15255       9.17042       12.2287       14.3665       14.2509       14.9349       14.6605       13.5604       13.0405       11.4313       9.96329       8.74591       7.23994       5.96800       4.73955       3.83021       2.91150       2.10359       1.55335
  28   5 1732.7396    0.3501  0.2811  9.8307 -0.0037  0.0130   0.0124   0.0291    0.0324   0.0000   438.9765     -0.254410       19.3116   -0.00956538      -1.85087     -0.309767       2.05602       1.26321      -1.62267     -0.407684      0.635582     -0.261752   -0.00122444     -0.236262     0.0513767      0.114797      0.213439    -0.0923573      0.824706       1.17795       1.31076       1.36856       1.37736       1.31637       1.36197       1.26141       1.07720      0.991653      0.810083      0.578577      0.467795      0.356154      0.308100      0.257916      0.202887      0.156257
  28   6 1910.1566    0.5075  0.4669  9.9874 -0.0052  0.0162   0.0141   0.0379    0.0431   0.0000   442.0704     -0.114861       16.1917       1.52093      -3.08524      -1.31674       1.07901      -1.57440      -1.69527      -1.83301       1.16359     -0.618505      0.161800     -0.386605      0.129534    -0.0348237     -0.556156      0.198525      0.924855       1.24221       1.31106       1.37236       1.46010       1.35599       1.32477       1.22847       1.16678       1.03485      0.838843      0.662328      0.568154      0.445420      0.364740      0.280612      0.227298      0.166841
  28   7 2083.9192    0.7947  0.6306 10.1677 -0.0008  0.0174   0.0177   0.0411    0.0580   0.0000   440.4992     -0.815260       19.0724      0.900677      -1.97369       1.36759     -0.117812     -0.356357      -1.02200     -0.770754      0.609295      -1.26967     -0.237272      0.148747     -0.194502     0.0323749     -0.261910      0.175818      0.952299       1.32586       1.44515       1.49035       1.61649       1.59279       1.45384       1.34770       1.18872       1.00257      0.946619      0.718401      0.611568      0.496264      0.378487      0.319326      0.223776      0.166239
  28   8 2252.8216    1.0905  0.8126 10.6650 -0.0004  0.0185   0.0220   0.0483    0.0664   0.0000   439.2445       2.07161       17.2361      -2.73600      -1.86779       2.22970      0.421195      -1.42550       2.87134     -0.278139      -1.18629      -1.15400     -0.358718     -0.369943     -0.278106     -0.612176      0.245308      0.258014       1.11112       1.50341       1.65735       1.80112       1.80404       1.75420       1.65038       1.49853       1.37579       1.19286       1.00063      0.836540      0.678867      0.558869      0.428375      0.332082      0.246160      0.192745
  28   9 2415.3406    1.5248  1.0545 11.1847  0.0007  0.0223   0.0276   0.0563    0.0851   0.0000   439.7588       2.01022       12.4755       1.29646      -2.35289     -0.119079       1.01198     -0.917745     -0.160702      -1.01235       1.75210     -0.815440     -0.271831      0.557181      -1.17303    -0.0675858     0.0994272     -0.161501       1.27824       1.69079       1.82758       1.97185       2.00497       2.01010       1.84391       1.67484       1.56944       1.32404       1.15327      0.977982      0.811087      0.668108      0.523008      0.393101      0.295081      0.212147
  28  10 2573.4073    2.1029  1.0417 11.5322 -0.0013  0.0225   0.0370   0.0518    0.1028   0.0000   439.1918       4.57284       16.2742       4.12448      -1.34324       1.17252      -2.53929      -2.92666      0.626066       1.45032      0.242614      -1.22169      0.856194     -0.364993      0.128898      0.119633      0.105249     -0.279995       1.27679       1.72944       1.93498       1.98846       1.96589       1.93968       1.76044       1.74045       1.53501       1.40690       1.20551       1.04375      0.832597      0.694835      0.536313      0.407133      0.312246      0.224200
  28  11 2729.3897    2.7265  0.9576 12.0856 -0.0021  0.0203   0.0506   0.0513    0.0984   0.0000   438.5406       6.32831       15.5863       2.72436      -2.45511      -1.15461       2.28121      -3.72639      0.113078      -3.55130      0.127108     -0.471259     -0.509415     -0.658631     -0.141860     0.0225879      0.762044      0.296483       1.20207       1.62314       1.71522       1.87565       1.84040       1.78785       1.76316       1.61911       1.41868       1.28310       1.11510      0.895005      0.735143      0.591254      0.458097      0.363617      0.285030      0.212630
  28  12 2883.7717    3.2679  1.0501 12.3866 -0.0024  0.0215   0.0580   0.0539    0.1298   0.0000   440.3442       2.57005       13.7703      0.788150     -0.661491      -1.57537     -0.896699      -1.00218      -1.16581      -1.75412     0.0156782      0.609829      0.704455      0.464837      0.511577     -0.476587     -0.227173      0.255829       1.21485       1.67298       1.79485       1.92895       1.91996       1.88153       1.80711       1.64584       1.52411       1.31399       1.14163      0.950072      0.799439      0.625841      0.501220      0.383625      0.298325      0.220832
  28  13 3036.3163    3.7932  0.9713 12.9041  0.0004  0.0205   0.0674   0.0508    0.0993   0.0000   438.8190       4.19681       16.2424       3.82380      -3.07900      -4.10000     -0.761828      -2.65768     -0.405423    -0.0232023      0.171298     -0.980101    -0.0637152     -0.589699      0.404100    -0.0832973     -0.115636     0.0138838       1.17686       1.59149       1.71606       1.74516       1.88476       1.80138       1.76685       1.59332       1.36927       1.23491       1.07287      0.922830      0.743037      0.593864      0.481007      0.362558      0.267173      0.205689
  28  14 3187.2793    3.9242  1.2759 12.8954  0.0043  0.0245   0.0651   0.0619    0.1080   0.0000   439.4180       6.53426       16.1522       4.91378     -0.781427     -0.238262       1.57872      0.244531      0.451245      -1.05396       1.11021      -1.84700     -0.614684       1.09969     -0.267456     -0.187192    -0.0923840    -0.0985959       1.36133       1.92602       1.95733       2.20252       2.16279       2.05309       2.00097       1.76389       1.67285       1.47896       1.29856       1.07657      0.909486      0.741283      0.568756      0.428533      0.332636      0.238391
  28  15 3337.4174    3.3913  1.5767 12.9402 -0.0065  0.0285   0.0535   0.0745    0.0813   0.0000   434.9740       8.72329       12.4543       7.08207       1.31251     -0.133495     -0.179964      -3.87159       4.04035      -3.70310      0.119175     -0.359308     -0.622927      -1.38670      0.374316      0.578134     -0.427838     -0.648317       1.52570       2.08540       2.23903       2.41273       2.42719       2.42316       2.22033       2.12867       1.96866       1.71308       1.48199       1.20335       1.00069      0.844951      0.661159      0.494878      0.387884      0.293959
  28  16 3486.9714    2.7311  2.6282 12.3201 -0.0019  0.0369   0.0359   0.1008    0.0731   0.0000   441.8630       2.76306       11.0817       11.8603       5.53312      0.532635      -1.25616     -0.905608       1.74488      -2.58802       1.88648      -2.57593     -0.528583      -2.38433     -0.892974      0.892838    -0.0444502     -0.302324       2.03734       2.63410       3.01865       3.11125       3.27442       3.13899       2.94347       2.75431       2.50080       2.21977       1.90174       1.59876       1.32381       1.08256      0.845238      0.668837      0.492211      0.368950
  28  17 3635.8971    2.1845  3.7886 11.9458 -0.0021  0.0476   0.0254   0.1266    0.0518   0.0000   438.8389       10.6725       7.69444     -0.829323      -1.10903       1.00388      -7.70280       1.63600       4.54425      -4.43709       4.33755       1.53330    -0.0623271       1.30690      -1.18758      0.593003      -1.11376      0.207792       2.61746       3.52618       3.98165       4.06070       4.12454       4.07887       3.77519       3.65400       3.18820       2.91247       2.47393       2.15247       1.78416       1.42926       1.14135      0.868446      0.642519      0.476155
  28  18 3784.6318    1.7598  5.4285 11.4810 -0.0013  0.0592   0.0184   0.1675    0.0435   0.0000   435.2473       10.4352       21.3594      0.918667      -4.04540       4.84518     -0.440473      -1.75047     -0.359040     -0.611477      -1.40624     -0.315156      -1.42109      -3.76103     0.0588790       2.39747      -1.43263    -0.0366023       3.21008       4.21535       4.92610       4.93229       5.18104       5.08041       4.72565       4.44676       4.01786       3.48976       3.09113       2.60148       2.11185       1.73637       1.36371       1.06304      0.780200      0.595609
  28  19 3932.8302    1.4239  7.2787 11.2497 -0.0008  0.0750   0.0154   0.2214    0.0378   0.0000   443.0755       6.56837       15.0341       9.59686       9.14409       2.48859      -7.29099      -5.56071       2.87937      -4.34875      0.865295      -1.61134       4.30201       1.25227      -1.47043      -2.19059       1.43196      0.439264       4.00082       5.28735       6.05798       6.40423       6.43679       6.37758       5.97296       5.56380       5.05264       4.44517       3.82127       3.32623       2.68898       2.18268       1.76558       1.34083      0.986380      0.722585
  28  20 4080.7080    1.0933  8.5388 11.1885 -0.0055  0.0968   0.0159   0.3034    0.0371   0.0000   433.0024       20.8311       11.3856     -0.515063       2.15035     -0.176089      -1.22282      -1.74592       2.19002       7.34495      -18.6626      -1.55715       1.21340      -1.47059      -1.12350     -0.604921      0.429202     -0.951951       5.14236       6.88532       7.77402       8.20486       8.28456       8.19142       7.68125       7.21507       6.49713       5.87542       4.93643       4.30099       3.52020       2.88060       2.23305       1.77652       1.28680      0.980670
  28  21 4228.1836    0.8378  9.5425 11.2074 -0.0067  0.1257   0.0174   0.4476    0.0325   0.0000   429.6496       22.1476       48.7257       40.8819      0.168889      -20.8219      0.108707       14.5380       16.8658      -5.17297      -10.6555      -10.4595      -2.74826      -2.24244      0.765036      0.328414       1.59620    -0.0335087       6.75884       8.79843       10.1981       10.5520       10.7253       10.5165       10.1104       9.32749       8.39401       7.54075       6.52653       5.42389       4.62412       3.75179       2.94712       2.30335       1.66982       1.24424
  29   5 1751.5623    0.3627  0.2968  9.8372 -0.0076  0.0135   0.0122   0.0288    0.0328   0.0000   440.5525      -1.90434       20.0630      0.688071      -1.64584      0.368644      0.345239      -1.61211     -0.230825       1.22906      0.671394     -0.955754     -0.345229      0.423352      0.259103     -0.692981     -0.151399     -0.267957      0.681267      0.917394       1.01256       1.01437       1.09894      0.962786       1.06249      0.942179      0.873658      0.779835      0.664779      0.553970      0.495995      0.357739      0.324040      0.273023      0.170991      0.142858
  29   6 1930.2122    0.5342  0.5133 10.0289 -0.0056  0.0178   0.0133   0.0364    0.0450   0.0000   439.8494      -1.32532       19.7720     -0.363958      -2.63300      0.994344       2.66523      0.169903       1.76291      0.280255      0.503197     -0.376150     0.0947291     0.0726604     -0.611562    0.00438086     0.0951460     -0.255437      0.927375       1.24222       1.38538       1.40225       1.47114       1.45911       1.44558       1.20557       1.21637      0.960309      0.928859      0.793864      0.601071      0.552468      0.415730      0.330177      0.241206      0.186773
  29   7 2105.3062    0.7942  0.7925 10.2409 -0.0050  0.0193   0.0163   0.0493    0.0622   0.0000   440.7430      -2.35473       18.3576      -2.37387      -1.04400      0.402420      0.155419      -1.61410      0.145038     -0.231215     -0.226522      -1.25836       1.21090     -0.936636      0.752503     -0.360692     -0.418615      0.430176       1.07074       1.36048       1.53345       1.64338       1.65620       1.64724       1.62147       1.46888       1.24872       1.13940       1.00082      0.833900      0.725600      0.560166      0.458805      0.334554      0.273540      0.201368
  29   8 2275.3377    1.1665  0.8497 10.8184 -0.0036  0.0189   0.0227   0.0502    0.0710   0.0000   440.8605       2.41449       15.4423      -1.84075      -6.61929     0.0701944      0.527502      -1.28954      -2.82805      -2.16960       1.19568      -1.23327      0.178768     -0.571726     -0.681968      0.523152      0.186594     -0.164902       1.01024       1.35975       1.51322       1.55092       1.60813       1.57809       1.57489       1.40027       1.30345       1.16274      0.959961      0.822233      0.679220      0.547377      0.449784      0.341723      0.273050      0.210283
  29   9 2439.0955    1.5328  1.0536 11.4936 -0.0008  0.0217   0.0286   0.0604    0.0754   0.0000   441.8509       2.87855       16.2420      0.432487      -1.72677      -2.13857      0.950269      -2.10238      0.558904     -0.111463     -0.290802    -0.0690592     -0.309588      0.786801      0.325466     0.0696419     -0.485501     -0.401821       1.22943       1.57505       1.75793       1.84956       1.91898       1.90560       1.79983       1.67133       1.46842       1.32366       1.21812      0.983378      0.839995      0.653313      0.539848      0.440231      0.329665      0.233504
  29  10 2598.7006    2.1412  1.1102 11.8267  0.0011  0.0216   0.0368   0.0608    0.0853   0.0000   438.4797       2.02491       18.0328       4.36852      -5.15086       2.36423      -2.01982      -1.46086       1.89017     -0.105427      -1.80515    -0.0938862    -0.0760244     0.0694278      0.907212     -0.332463     -0.268865    -0.0370155       1.19538       1.62378       1.74977       1.86095       1.90420       1.89896       1.77529       1.69188       1.47544       1.32956       1.11778      0.957673      0.812103      0.663634      0.538164      0.401879      0.307093      0.225303
  29  11 2756.2138    2.6896  1.0815 12.2836 -0.0006  0.0223   0.0465   0.0545    0.0904   0.0000   438.3864       2.14211       14.0804       3.06086      -2.36714      0.164196      -1.69621      -1.52155       2.39855      -1.27435      0.601709      -1.70958      0.141910  -4.82725e-05      0.513152    -0.0960073      0.441690     0.0952858       1.19013       1.57366       1.73668       1.81967       1.92676       1.82360       1.78545       1.65651       1.52373       1.28951       1.12972      0.972167      0.792648      0.633627      0.521235      0.410215      0.319051      0.232653
  29  12 2911.6762    3.4742  0.9542 12.5607 -0.0030  0.0192   0.0607   0.0479    0.1225   0.0000   440.1476       5.46996       14.6179       3.31597      -2.60014       1.17389      0.838310      -1.70472       1.67474      -1.70534       1.12665      -1.37124     -0.181978     -0.211205      0.405020     -0.153168      0.337650     -0.336282       1.13789       1.47297       1.51959       1.66308       1.69424       1.68633       1.54697       1.50714       1.37842       1.22054       1.04816      0.859568      0.724769      0.584950      0.476897      0.370193      0.288247      0.212366
  29  13 3065.0595    3.9296  1.1034 12.6132 -0.0031  0.0208   0.0655   0.0567    0.1484   0.0000   440.6712       4.75790       13.6684       2.99411      -4.33975      -4.92506      0.831907      -1.76609      -2.06698      -1.85927      -1.23644      -1.36755      0.267392      0.147764     -0.287704    0.00550797    -0.0133110     -0.170689       1.19711       1.62042       1.75603       1.75327       1.76978       1.71202       1.71039       1.62298       1.49286       1.34287       1.12050      0.926081      0.777188      0.630989      0.506461      0.407738      0.317853      0.239524
  29  14 3216.8543    3.7969  1.4335 12.5112 -0.0024  0.0247   0.0563   0.0629    0.1164   0.0000   443.1363       7.12004       15.8365     -0.187645      -3.96049      -4.22356      0.160881      -2.10768      -2.53837      -2.43512      0.584883      -3.06516      0.562487     -0.858280      0.272631    -0.0983397     -0.222438     -0.222878       1.29746       1.79724       1.95553       2.11221       2.05310       2.07516       2.00711       1.88902       1.66888       1.47652       1.29555       1.05695      0.901541      0.732599      0.590753      0.452878      0.352753      0.263400
  29  15 3367.7256    3.2139  1.8263 12.7693 -0.0084  0.0310   0.0461   0.0765    0.0700   0.0000   442.6513       8.31829       12.1732      0.555075     -0.834847     -0.602594       4.72213      -2.17553    -0.0530557      -3.70077      -2.43090     -0.113281       1.98891      -1.93113      0.710392     -0.236552      0.525163      0.488214       1.73421       2.39010       2.67998       2.60099       2.72229       2.62660       2.47042       2.34990       2.16307       1.92781       1.75830       1.41949       1.23102      0.988184      0.772882      0.602617      0.463363      0.353172
  29  16 3518.0346    2.6405  2.8204 12.3891 -0.0005  0.0375   0.0327   0.1047    0.0583   0.0000   448.7250       15.7299       9.04191       8.18014       3.97258       1.42433      -5.92260       2.22254     -0.697400      -3.03617      0.887161      -3.15148      0.238199     -0.198995       1.07382     0.0901629      0.358094     -0.885162       2.01629       2.72683       3.04416       3.10789       3.31954       3.17534       3.03109       2.81181       2.54772       2.30137       1.96991       1.69827       1.36891       1.15048      0.891984      0.703810      0.536176      0.413963
  29  17 3667.9090    2.1070  4.1995 11.7590 -0.0017  0.0485   0.0229   0.1346    0.0520   0.0000   439.5914       9.06015       17.0490       12.3198       1.97436       4.06160       1.13552      -7.22020     -0.989673       1.60929       1.79462      -3.81050      0.381303      0.976799       1.43281      0.485389     -0.539421     -0.440559       2.57937       3.47331       3.86137       3.97938       4.10973       4.09627       3.84632       3.66427       3.31566       2.87716       2.56518       2.12290       1.78935       1.48546       1.17175      0.926400      0.690544      0.523076
  29  18 3817.0382    1.7166  6.0194 11.4064 -0.0001  0.0610   0.0172   0.1787    0.0417   0.0000   439.4593       12.8911       15.8039       15.0742       1.22009       1.28828      -5.15888      -3.70012     -0.843601      -2.89365      0.126223      -6.18835       4.27938     -0.228116      0.991222      0.773908     -0.949087      0.670920       3.32195       4.31681       4.88925       5.06668       5.30301       5.13535       4.90301       4.56530       4.22788       3.68932       3.18486       2.68015       2.24297       1.87249       1.49660       1.14186      0.881831      0.664944
  29  19 3965.8608    1.3192  7.2993 11.3219 -0.0020  0.0779   0.0157   0.2332    0.0372   0.0000   438.4250       13.1215       2.53388      -7.94391      -1.58303     -0.678951      -6.04644      -1.41886       7.74798      -4.72645     0.0360431      -2.77685      -2.49448       1.11568       2.75455     -0.832144       1.75895     -0.258477       4.18495       5.60676       6.42745       6.59885       6.91389       6.86379       6.27839       5.93783       5.41114       4.71140       4.15144       3.44445       2.88468       2.35739       1.84901       1.46129       1.09974      0.842990
  29  20 4114.3898    1.0236  8.9686 11.2701 -0.0077  0.1040   0.0164   0.3392    0.0343   0.0000   442.2506      -1.25913       14.3270       9.88384      -9.97632       11.4198      -8.88179      -5.04342      -3.99951      -1.33577       1.61884      -11.0254     -0.768692       5.26987      -4.31450      -3.85473       1.10822     -0.957746       5.40671       7.11283       8.26269       8.38125       8.82885       8.54656       8.15186       7.73079       6.94608       6.19006       5.43327       4.57750       3.78496       3.16001       2.50150       1.98536       1.47272       1.11653
  29  21 4262.7285    0.7668  9.4816 11.2367 -0.0059  0.1359   0.0184   0.4923    0.0317   0.0000   438.5589       6.81643       4.43255       10.9749       16.0812       1.22269       2.67009       13.1496       20.0636       8.41397       2.15486      -15.9053       3.81811      -1.13405       1.82976      -2.92190       1.00346       2.06684       6.91049       9.17538       10.8048       10.7896       11.4639       10.9738       10.4172       9.90486       8.92096       8.16058       6.93103       5.98720       5.09552       4.06443       3.28927       2.57955       1.89989       1.42382
  30   4 1581.8966    0.2127  0.1476  9.8680 -0.0053  0.0126   0.0125   0.0224    0.0256   0.0000   440.9157     -0.470452       23.0131     -0.530893      -2.45334     -0.207092      0.992914      0.328961      0.994296     -0.456481     -0.634168      0.117702     -0.123551     -0.388152     -0.530317     -0.641244      0.244600     -0.111695      0.739724       1.09799      0.975048       1.03571      0.842132      0.937430      0.949568       1.02130       1.01829      0.861909      0.651819      0.528371      0.405434      0.327449      0.288550      0.261377      0.189769      0.196813
  30   5 1770.0471    0.3767  0.3490  9.8547 -0.0067  0.0141   0.0115   0.0308    0.0347   0.0000   439.4972      0.667013       20.5417     -0.629949      -2.69116       1.81854      0.633404      -2.00845       1.01580       1.79239       1.75279     -0.736189    -0.0587376      0.555317    0.00413651     -0.116544     -0.270800     0.0628872      0.792307       1.07985       1.16197       1.28084       1.31265       1.28892       1.22218       1.12186       1.03453      0.898426      0.781909      0.656502      0.542387      0.435028      0.348127      0.275366      0.204274      0.164963
  30   6 1949.9475    0.5809  0.5640  9.9530 -0.0012  0.0161   0.0135   0.0381    0.0469   0.0000   440.3944     -0.325147       19.2981     -0.733939     -0.724274      0.904587     0.0216744    -0.0908535       1.88026     -0.487679      0.595515     -0.344879     0.0725412     0.0814415     -0.144802      0.383288      0.128802     0.0340608      0.889964       1.22903       1.36219       1.40930       1.37446       1.30042       1.22743       1.18234       1.10187       1.02584      0.922386      0.828082      0.700962      0.587420      0.440365      0.347956      0.260268      0.192742
  30   7 2126.3697    0.8348  0.7640 10.2326 -0.0038  0.0195   0.0164   0.0430    0.0645   0.0000   440.7472      -2.17417       20.3517       3.15940     -0.489303     -0.439104      -1.30536      0.289827       1.74021     -0.269152     -0.138215     -0.682666       1.04448      0.269597     -0.214620     -0.370531     -0.426455      0.208965       1.05078       1.40184       1.52389       1.66558       1.69228       1.51969       1.50704       1.32246       1.32803       1.16655       1.08079      0.965339      0.846126      0.691420      0.521530      0.413321      0.327396      0.236237
  30   8 2297.3935    1.1697  0.8612 11.0194 -0.0018  0.0200   0.0225   0.0491    0.0650   0.0000   439.1156     -0.275205       19.6298       1.45796      -3.75090      -3.14581      -1.36148      -2.31398       1.30030      0.221604     -0.510131     -0.784843      0.406512      0.294653     0.0452721      0.117453      0.142910     -0.125308       1.01846       1.37202       1.52969       1.65087       1.67646       1.56897       1.59078       1.44530       1.34027       1.14706       1.06743      0.885710      0.739950      0.599078      0.489244      0.390271      0.293122      0.227604
  30   9 2462.2892    1.7119  1.0318 11.4817 -0.0019  0.0228   0.0312   0.0560    0.0840   0.0000   438.4150       2.93400       14.6503       1.21929     -0.882249      -2.83844      0.805990       1.98455       3.68913      -4.23242      -1.11105      -1.26262      -1.47791     -0.491676     -0.941787      0.139908      0.131451    -0.0691172       1.43678       1.84765       1.92169       1.82719       1.84784       1.82723       1.86496       1.81411       1.73665       1.48656       1.21831       1.04588      0.906976      0.769734      0.611927      0.487529      0.370553      0.286753
  30  10 2623.5541    2.3286  1.1228 11.4411  0.0006  0.0204   0.0380   0.0545    0.1163   0.0000   440.4431       4.11625       15.6078       4.73299       2.98639       1.75205      -2.79668     -0.535382     -0.782479       1.36363      0.132364     -0.311937      0.532362      0.557133      0.657861     -0.603552     -0.159022      0.265509       1.09762       1.43962       1.50816       1.63387       1.70897       1.66562       1.63305       1.48697       1.37034       1.23961       1.06826      0.918654      0.763938      0.624455      0.502003      0.407689      0.317931      0.233821
  30  11 2782.5752    2.9263  0.9864 12.1824 -0.0001  0.0195   0.0499   0.0491    0.0954   0.0000   441.1004       4.64241       15.3224      -1.11823      -1.29265     -0.999651      0.685041      0.946055      -1.00751      -1.11743      0.728511      -1.62472     -0.617492    -0.0144018      0.299630      0.771385    -0.0254324     -0.128055       1.05397       1.41006       1.59881       1.64453       1.70893       1.62838       1.50815       1.44926       1.34198       1.22032       1.07843      0.894142      0.748752      0.617436      0.488179      0.385386      0.310214      0.226566
  30  12 2939.1914    3.6365  0.9281 12.8209 -0.0018  0.0192   0.0650   0.0467    0.0894   0.0000   439.1096       4.50600       15.5067       1.15649       1.05326       1.83276       1.64322      -1.43011      0.521636      -2.19377     -0.608732      0.703375      -1.98120      0.126913      0.149532     -0.260581     -0.421870     0.0516817       1.01045       1.38049       1.45555       1.65524       1.63983       1.57923       1.51760       1.43747       1.27978       1.15024       1.03551      0.877976      0.737636      0.575451      0.475681      0.377115      0.288085      0.225414
  30  13 3093.4692    3.9790  1.0092 13.0960  0.0011  0.0207   0.0700   0.0514    0.1051   0.0000   441.6469       6.22099       13.6960       4.91747       2.38578       1.10428     -0.750971      -3.54363     -0.994689     -0.594499       3.33387      -1.38468     -0.990082      0.271968    -0.0120048     -0.838975      0.183638     -0.439633       1.08329       1.49233       1.60173       1.65835       1.73229       1.70827       1.67590       1.52901       1.37083       1.24666       1.08616      0.929989      0.775021      0.644009      0.521366      0.403464      0.318972      0.235807
  30  14 3246.1264    3.6662  1.4059 13.1315 -0.0007  0.0256   0.0571   0.0667    0.0769   0.0000   440.1256       8.41959       14.8657       1.08394      -1.22303       4.50602      -2.75587      -2.81047       1.07141      -3.11093       1.40906      -2.01236     0.0812563     -0.396626     -0.479757     -0.121455     -0.170866   -0.00400799       1.32962       1.84504       1.91402       2.16989       2.14599       2.19742       1.99681       1.87014       1.68019       1.56873       1.35997       1.12153      0.969274      0.779550      0.639875      0.503455      0.380904      0.282624
  30  15 3397.8711    3.1574  2.0919 12.4149 -0.0001  0.0303   0.0396   0.0792    0.0689   0.0000   442.5317       8.97005       13.4077       2.49217       6.48369       1.52597      -3.56252      -3.07467       1.19212      -4.20785     0.0318549      -2.73203     -0.521381      -2.33791     -0.229379      0.297763      0.641923      0.275590       1.64713       2.21662       2.44587       2.49847       2.53696       2.39277       2.30306       2.11017       2.00362       1.88533       1.69192       1.49317       1.23437       1.04024      0.801261      0.621061      0.480439      0.367979
  30  16 3548.7923    2.4827  3.1434 12.3109 -0.0015  0.0401   0.0289   0.1114    0.0503   0.0000   439.5956       8.77758       7.87382       4.08272       6.07202       4.45912      -1.31908     -0.585327      0.496786      -3.50066       1.66362    0.00833613       1.88151      -4.75749      0.231557       1.32393      0.811054     -0.757250       2.01237       2.81174       3.09749       3.25540       3.30923       3.32176       3.08441       2.97728       2.64355       2.37097       2.11370       1.84314       1.54546       1.25026       1.00565      0.783157      0.607283      0.462920
  30  17 3699.2874    2.0629  5.0218 11.5559 -0.0017  0.0520   0.0202   0.1451    0.0472   0.0000   443.0897       6.57987       6.66854       9.99366       3.64417      -1.39496      -1.99639      -6.77850     -0.553704       4.38980       1.02635      -5.88900      0.934180       2.18200      -1.83596       1.79806     -0.855849      -1.08126       2.72067       3.60010       4.09002       4.14461       4.37647       4.27109       4.09678       3.82507       3.54364       3.11010       2.72420       2.36171       1.97781       1.60972       1.31427       1.03435      0.794173      0.597585
  30  18 3849.1577    1.6060  6.2677 11.3784 -0.0011  0.0635   0.0166   0.1865    0.0401   0.0000   435.7504       15.1381       17.7292       13.7303       5.31787       7.36533       1.56427      -7.94280      0.878510      -4.05850       2.29498      -5.44350     -0.891539       3.54347      0.892988      -1.20066      -1.24353     -0.230381       3.29389       4.33056       5.03193       5.01279       5.32971       5.11299       4.94755       4.66793       4.27083       3.81781       3.32022       2.87523       2.45296       1.98611       1.60732       1.27201      0.974543      0.730217
  30  19 3998.6624    1.2865  8.0573 11.1932 -0.0011  0.0811   0.0147   0.2464    0.0359   0.0000   441.9282       14.0832       4.97610      -8.23528      -5.33462      -9.38033      -6.14220       5.34876       5.84417      -8.48332       5.93249       7.22890      0.165366      -3.74475       2.57511      -3.38592      -1.40833      0.450725       4.07082       5.41183       6.12022       6.49224       6.64743       6.55135       6.29481       5.80057       5.38422       4.77943       4.22718       3.64837       3.03583       2.49017       2.00671       1.59912       1.20790      0.924417
  30  20 4147.7910    0.8896  8.5932 11.3253 -0.0123  0.1136   0.0180   0.3849    0.0348   0.0000   431.6551       1.38690       30.9546       25.4429       11.4047      0.832882      -4.57849      -3.19336       6.74049       4.18242       2.93667      -5.33969      0.497206      -4.55739      -4.57631     -0.448065      -3.74196      -2.33301       5.44839       7.44269       8.45593       8.84502       9.10348       8.87027       8.67929       7.99010       7.34361       6.67716       5.78327       4.99107       4.20993       3.50310       2.81641       2.20838       1.65464       1.23883
  30  21 4296.4448    0.6792  8.9925 11.2674  0.1464  0.1471   0.0269   0.7008    0.0371   0.0000   434.4549       28.0131       23.2146      -2.62291       12.4551       22.4094       11.9014      -12.1198       37.3762      -8.65036      -9.24073      -2.72937       5.54603      -16.7437      -1.08242      -3.12294      -2.87494       1.22108       7.13907       9.34274       11.4049       11.1959       11.8859       11.6499       11.0131       10.5161       9.64502       8.34791       7.58489       6.41040       5.46359       4.51871       3.60119       2.89333       2.10433       1.58644
  31   5 1788.2491    0.3909  0.3533  9.8522 -0.0014  0.0145   0.0117   0.0310    0.0341   0.0000   439.8349      0.338156       19.2915       1.30615      -3.36460      -2.08278     -0.456144       1.53045      0.194503      -1.35648     -0.118574      0.704304     -0.592449      0.520509      0.735384      0.110842    -0.0301647    -0.0210713      0.710373      0.939780       1.08946       1.21278       1.10051       1.08733       1.13003       1.06317      0.912704      0.856443      0.763988      0.669942      0.516667      0.408741      0.381757      0.265275      0.232684      0.189975
  31   6 1969.4249    0.6118  0.5408  9.9637 -0.0025  0.0171   0.0144   0.0359    0.0489   0.0000   439.7793       1.63447       22.1014       2.17243      -2.79642     -0.789511       1.63458      0.135941      0.310413      0.650647     -0.875219      0.327373       1.00760   -0.00222863     -0.818929     -0.220288     -0.142911      0.146024      0.873174       1.15454       1.31656       1.30094       1.49004       1.46527       1.39236       1.28624       1.10633       1.00337      0.871830      0.776107      0.662403      0.483604      0.378203      0.335316      0.277464      0.200045
  31   7 2147.0567    0.8869  0.6964 10.4356 -0.0021  0.0178   0.0179   0.0400    0.0571   0.0000   440.1166      0.826224       19.4137      0.914610      -2.27322      0.319156       1.44054      0.850579      0.611864     -0.559008      -1.25523     -0.532262      0.499082     -0.569675     -0.306637      0.194224      0.164789      0.209912      0.820949       1.18124       1.27302       1.35340       1.38778       1.40130       1.29732       1.30334       1.06427       1.05039      0.886898      0.770985      0.655476      0.526660      0.452179      0.346444      0.264255      0.201063
  31   8 2318.9612    1.2931  0.9790 10.7469  0.0010  0.0196   0.0228   0.0533    0.0818   0.0000   441.8898     0.0932497       18.4169      0.180265     -0.817161     -0.164991      -1.43286      -1.33630     -0.699913      0.241254     0.0361322      0.320271      -2.86546     -0.873084      0.333908       1.03458      0.497720     -0.374995      0.974021       1.29464       1.43038       1.53488       1.58291       1.57119       1.46546       1.40209       1.26030       1.16597      0.992904      0.867768      0.758894      0.610551      0.493049      0.395338      0.304516      0.234231
  31   9 2484.9980    1.7144  0.9930 11.4687 -0.0037  0.0207   0.0304   0.0507    0.0796   0.0000   439.7428       1.22792       17.5397       1.66674      -3.34021       3.28232       1.47668      -1.04702      -2.61065       2.58753       1.21452     -0.352157      0.573593     -0.457545      -1.20093     -0.326185      0.497886    -0.0903360       1.06427       1.41836       1.57671       1.65164       1.74567       1.62621       1.64738       1.47495       1.38464       1.23159       1.10511      0.937195      0.789315      0.659015      0.542162      0.414586      0.330129      0.246352
  31  10 2647.9211    2.3856  1.0610 11.9345 -0.0026  0.0205   0.0407   0.0542    0.0952   0.0000   442.0588       3.18387       15.4362       5.54166      -1.87996      -2.41653     -0.903981      -1.63166     -0.962382     -0.777041     -0.152311     -0.688203      0.285203     -0.734844      0.574824      0.414634     -0.789411     -0.596506       1.00864       1.37466       1.53748       1.59131       1.73645       1.60103       1.58776       1.46851       1.32342       1.25797       1.05663      0.923805      0.771973      0.622599      0.507962      0.433694      0.329641      0.241146
  31  11 2808.4291    3.0494  1.0899 12.1998 -0.0039  0.0204   0.0504   0.0521    0.1072   0.0000   441.5624       3.61955       16.6075      0.559112      -5.37866     -0.322268      0.896226      -1.97139      -1.48990      -2.46646       1.37412      -1.52929      0.455936       1.23644      0.513908     0.0222989   -0.00360158     -0.429938       1.08296       1.47253       1.56718       1.67217       1.69547       1.67374       1.53720       1.50574       1.39997       1.24831       1.13111      0.958911      0.818435      0.673445      0.542774      0.419323      0.329681      0.267204
  31  12 2966.2224    3.6511  1.0003 12.6373 -0.0017  0.0190   0.0613   0.0493    0.0992   0.0000   438.6822       4.19698       16.9513       1.25513      -1.78249       1.29232       1.89257     -0.897443     -0.220057      -1.08872      -1.02861      0.918160     -0.363951      0.349335      0.218589     -0.457259     -0.150482     -0.220976      0.971994       1.28064       1.39678       1.53359       1.60837       1.51823       1.47766       1.44261       1.29849       1.10967      0.972840      0.838916      0.710423      0.575824      0.478977      0.373586      0.297537      0.225121
  31  13 3121.3951    3.9639  1.2269 12.9867 -0.0034  0.0235   0.0633   0.0545    0.1156   0.0000   440.2026       6.16836       14.1272       2.14639      -1.40772       1.79145      -2.02119      -3.74460     -0.686507      -2.75551      -1.46841     -0.581129      -1.64537      -1.01932     -0.350240      0.674355      0.236128     -0.229233       1.19873       1.61846       1.69994       1.82956       1.87208       1.78963       1.77071       1.65373       1.55151       1.42127       1.26634       1.09175      0.894798      0.738802      0.617143      0.493102      0.381026      0.290107
  31  14 3274.8846    3.6982  1.4733 12.9381  0.0031  0.0249   0.0540   0.0647    0.0888   0.0000   440.7085       7.32941       19.4861       2.69184      -3.96108       1.99273      -3.05404      -1.21574      -1.65406      -1.06264     -0.843279      -1.61873      -1.88127     -0.634758      0.606502     -0.795176     -0.100702      0.323074       1.30472       1.75197       1.97449       2.06348       2.17063       2.08899       1.98869       1.89500       1.73049       1.54245       1.37022       1.15606      0.968710      0.828412      0.633220      0.521070      0.406687      0.310494
  31  15 3427.4836    2.9925  2.1295 12.5853  0.0017  0.0303   0.0376   0.0844    0.0603   0.0000   439.0003       8.50532       10.2768       1.36219       1.85051      -1.85673      -1.86171      -3.00776      0.119490     -0.667040      0.726793       1.56583      0.444869     -0.910737     -0.773691      0.181565     0.0986609    -0.0449046       1.50009       2.02288       2.21232       2.31705       2.45198       2.42556       2.30872       2.15683       1.99908       1.76975       1.60724       1.35029       1.12931      0.975425      0.776993      0.626456      0.475024      0.355112
  31  16 3579.3765    2.3556  3.5516 11.9862 -0.0001  0.0416   0.0244   0.1114    0.0494   0.0000   439.4805       6.77230       11.8546       8.01756      -2.73941      -4.03198      -4.23071    -0.0271228      0.701984     -0.965280      -4.44002      0.124160       3.81576      -2.03916      -1.01275    -0.0905801      0.871584     -0.394842       2.10220       2.75351       3.19459       3.27244       3.42265       3.35039       3.14561       3.03162       2.77524       2.45210       2.21752       1.90165       1.58581       1.34878       1.07250      0.881967      0.650095      0.510777
  31  17 3730.5645    1.8845  4.8761 11.6945 -0.0041  0.0537   0.0198   0.1470    0.0438   0.0000   436.2616       10.5915       27.2437       14.2151      -6.65353     0.0258924      -10.1063       1.50230       8.73156     -0.142010       5.88625      -5.27206     -0.555530      -3.05356     -0.933675    -0.0672614     -0.351966      0.312894       2.62717       3.60538       4.03297       4.18758       4.33806       4.27432       4.09008       3.95334       3.56504       3.15563       2.84263       2.42619       2.04240       1.70345       1.36691       1.10454      0.837933      0.649225
  31  18 3880.9307    1.5140  6.7107 11.3369 -0.0023  0.0670   0.0156   0.1963    0.0382   0.0000   439.1225       11.0819       25.4584       6.73398      -11.0447      -2.73420     -0.809809      -4.38248     -0.822226      0.978135      -2.45259      -3.02235       3.62013       2.70079       2.19889     -0.355424       2.03517       2.17014       3.31291       4.47563       5.03729       5.27060       5.39741       5.33715       5.07311       4.84000       4.43662       4.05186       3.49240       3.04430       2.58198       2.12851       1.75759       1.36251       1.08026      0.816583
  31  19 4031.2323    1.2103  8.1746 11.2271 -0.0041  0.0861   0.0148   0.2596    0.0351   0.0000   438.3827       4.13559       25.8681       5.75690      -7.47728       1.66914      0.545807      -14.0644       1.94326      -7.29002      -10.3321      -5.83332       1.13886      -2.15303     -0.788462      -1.61005     -0.203895      0.371067       4.06754       5.55671       6.31130       6.55632       6.89879       6.69242       6.52168       6.06226       5.59205       5.06630       4.40830       3.86123       3.25047       2.68156       2.22258       1.72629       1.32420       1.01299
  31  20 4180.7424    0.8864  8.8679 11.3311  0.0020  0.1116   0.0187   0.4116    0.0334   0.0000   431.6723       9.47671       24.8028       12.5347      -17.4484       11.8860       8.98720       8.14369      -2.51181      -16.2830      -13.1391      -7.48337       5.60425       1.41167      -1.20246     -0.795848       3.21351      0.705262       5.43003       7.10538       8.31282       8.57745       8.92309       8.87762       8.29877       7.95029       7.28961       6.53248       5.84944       4.98769       4.25547       3.49080       2.83957       2.26916       1.76169       1.33847
  32   4 1616.4204    0.2502  0.2045  9.8316 -0.0087  0.0113   0.0102   0.0268    0.0260   0.0000   441.2100      0.110929       20.4836      0.210355      -3.91210       1.07155       1.14303     -0.552751      -1.33949     -0.287652      0.924653      0.598310    -0.0721004    0.00686222      0.277806     -0.227076    -0.0645726     0.0467291      0.589293      0.742659      0.838102      0.931371      0.864258      0.784366      0.840074      0.817050      0.727956      0.712888      0.596106      0.565696      0.417359      0.369071      0.318203      0.241086      0.201011      0.152980
  32   6 1988.6244    0.6156  0.6216 10.0258 -0.0027  0.0174   0.0133   0.0391    0.0490   0.0000   440.4503      -1.42181       19.4965      0.568393      -3.32598      -3.32612      0.870869       1.36797      -1.43411      -1.73559     -0.722365     -0.888833      0.269407      0.284862      0.174494      0.371026     -0.311072     -0.342726      0.840726       1.08643       1.28362       1.41067       1.34251       1.44729       1.34429       1.22666       1.14481       1.04819      0.856958      0.791508      0.652702      0.563327      0.435752      0.371461      0.266528      0.223232
  32   7 2167.3405    0.9539  0.8261 10.1823 -0.0026  0.0184   0.0176   0.0442    0.0743   0.0000   440.6091     -0.194215       20.4368      0.257970     -0.470718      -2.24463     -0.185610       1.34235       2.31822       1.79608      0.790196      0.255061     -0.149550      -1.07674      0.165895      0.215609    -0.0772380      0.154230      0.924864       1.24590       1.39712       1.43911       1.47543       1.37605       1.38085       1.29586       1.20399       1.16473      0.988327      0.865911      0.733147      0.593607      0.475012      0.384222      0.292731      0.243282
  32   8 2340.0802    1.3281  1.0362 10.8142 -0.0035  0.0206   0.0228   0.0531    0.0802   0.0000   441.5807     0.0271211       15.7485       2.97986      -1.39909    -0.0222999       1.80391     -0.318607      -1.63062      -1.42020      0.707087       1.22972     -0.576894     -0.559428      0.459029       1.07194     0.0110673     -0.485631      0.959754       1.33777       1.43638       1.49690       1.60188       1.53677       1.56575       1.40418       1.31443       1.20145       1.03921      0.896688      0.765864      0.646952      0.528436      0.440468      0.325323      0.252481
  32   9 2507.2982    1.8565  1.1812 11.2995 -0.0013  0.0220   0.0293   0.0568    0.0937   0.0000   438.8971       1.52102       18.0647      0.566099     -0.203114      0.503349     -0.288688     -0.245041       1.51055     -0.637046     -0.265371     -0.318203      0.700400      0.344974      0.389351     -0.120823    -0.0588274     -0.513803       1.07710       1.42190       1.51894       1.68902       1.72062       1.60132       1.63630       1.54458       1.48208       1.25085       1.10225      0.998897      0.826394      0.689008      0.556344      0.451690      0.372417      0.285415
  32  10 2671.7270    2.4977  1.1140 11.9163 -0.0020  0.0218   0.0402   0.0527    0.1017   0.0000   442.1361      0.907512       18.5074       2.00998      -1.63240       1.60181      0.563618       1.32524      -1.01829     -0.464673      -1.06640     0.0981543      0.185405     -0.133528      0.195265     -0.326500      0.249718    -0.0857071       1.13709       1.54168       1.62376       1.66136       1.70198       1.56636       1.61339       1.55315       1.47350       1.34505       1.18106       1.01514      0.858395      0.696701      0.574949      0.450715      0.377548      0.304020
  32  11 2833.7573    3.2225  1.0015 12.3310 -0.0008  0.0189   0.0538   0.0494    0.0976   0.0000   439.5580       3.28811       19.5152       2.28497      -2.16007      0.930128      -1.36724    -0.0396640     -0.238535      -1.30507      0.174945     -0.398961       1.18095     0.0273876      0.461110      0.332173    -0.0378196      0.312799      0.935574       1.31797       1.44172       1.57405       1.58142       1.53596       1.54618       1.43256       1.28502       1.19997      0.999630      0.884815      0.723416      0.613276      0.490787      0.412178      0.315664      0.240480
  32  12 2992.7931    3.7438  1.0239 12.8011 -0.0051  0.0198   0.0632   0.0501    0.0959   0.0000   440.4632       3.62355       16.9246       1.81781     -0.331870     -0.763458       2.41215      -2.99955      -1.06078      0.105566     -0.322073      -2.07829     -0.533161      -1.05965      0.450452    -0.0745755     -0.335200     -0.480687      0.992223       1.28461       1.42130       1.44028       1.61542       1.52176       1.51870       1.35688       1.23009       1.19467       1.07052      0.910166      0.748987      0.618580      0.528070      0.426846      0.327353      0.255888
  32  13 3149.0118    3.9305  1.1571 13.0386 -0.0005  0.0224   0.0634   0.0535    0.1021   0.0000   440.4352       8.28453       15.1291       3.37016      -2.39493       1.41509     -0.265928      -1.66840       1.54842      0.238684      0.995995     0.0265399      -1.84971     -0.335762       1.27281    -0.0167375     0.0213234     -0.342944       1.13215       1.57688       1.66529       1.79697       1.77555       1.70861       1.65554       1.52855       1.48968       1.34001       1.25538       1.08321      0.923078      0.776604      0.624509      0.496118      0.391988      0.312588
  32  14 3303.4337    3.5516  1.6395 12.8684 -0.0014  0.0260   0.0497   0.0691    0.0847   0.0000   441.0840       5.91499       18.8933       2.15052       2.22623     -0.921142     -0.421347      -3.23192      -3.25108      -1.83396       1.53490     -0.237984      0.786134      -1.08811     0.0106598     0.0108817     -0.505797      0.636048       1.29312       1.72556       1.88835       2.01934       2.06247       2.05059       2.01752       1.85835       1.76757       1.56628       1.39147       1.16278       1.01226      0.827031      0.686482      0.542698      0.443803      0.342083
  32  15 3456.8716    2.9008  2.2762 12.5136 -0.0005  0.0323   0.0358   0.0841    0.0595   0.0000   438.6004       9.73356       12.7750       2.77434       4.14995       2.43648     -0.679885      -8.67714      -2.42984      -2.92074       1.82557     -0.964394     -0.478970       1.02502     -0.413299      -1.83046      0.329630      0.184152       1.61396       2.22733       2.45945       2.54007       2.61722       2.44561       2.36637       2.31430       2.08384       1.95687       1.80151       1.55068       1.33274       1.10200      0.889969      0.724668      0.561562      0.434530
  32  16 3609.5285    2.2477  3.9351 11.9011 -0.0013  0.0436   0.0222   0.1184    0.0444   0.0000   437.6938       6.16443       13.3621       1.89845       5.24806      -1.51637      -2.24013      -4.10148      -5.72924      -1.46919      -1.94121      0.114604      -1.00037      0.692578       1.72515      -2.13824      0.414352     -0.640645       2.10766       2.81292       3.24442       3.29637       3.50626       3.43758       3.33038       3.14505       2.93413       2.55871       2.28703       2.02112       1.66193       1.39632       1.14195      0.921010      0.713249      0.562464
  32  17 3761.3750    1.8560  5.6485 11.4678  0.0010  0.0550   0.0172   0.1606    0.0406   0.0000   440.5625       14.3836       5.11938       5.53582      -3.55087     -0.223438      -2.64686      -3.07422       2.68837      -1.91194      -3.15781       2.66011      -3.07047      -2.76074     -0.603635      0.947798     -0.320147      0.413254       2.65491       3.53357       4.03854       4.14116       4.31174       4.27115       4.12855       3.91404       3.59452       3.22621       2.89335       2.49321       2.12697       1.81850       1.48091       1.18331      0.906289      0.702380
  32  18 3912.5257    1.4686  7.3253 11.2787 -0.0013  0.0701   0.0147   0.2090    0.0357   0.0000   429.3924       19.1195       25.2697       2.58541      -8.30229     -0.476653      -1.70715      -4.89976       1.26027      -5.34279      -2.50144      -2.64172      0.726379      -1.27521       1.97384    -0.0641163     0.0925784      -1.53435       3.39919       4.43820       5.14134       5.30389       5.61619       5.58391       5.26529       5.03079       4.61527       4.10039       3.71186       3.15767       2.71018       2.28268       1.83482       1.48032       1.15344      0.906985
  32  19 4063.3610    1.1302  8.4663 11.2536 -0.0057  0.0910   0.0154   0.2872    0.0347   0.0000   431.3372       23.8387       38.6641      -2.11163      -14.2434       13.0518       1.33035      -8.49500      -2.89248      -3.16088       3.44973     -0.306529       1.87265       4.07280       1.24008      -4.38671       2.48223      -2.31703       4.26945       5.69865       6.63620       6.70191       7.14105       7.07029       6.71293       6.37176       5.90429       5.28508       4.70045       4.11449       3.46738       2.93943       2.38859       1.92326       1.49731       1.14483
  32  20 4213.7773    0.7714  8.6594 11.3915 -0.0028  0.1281   0.0215   0.5029    0.0332   0.0000   445.7036       17.9122       19.3970       1.90338       2.76003      -14.8476       11.3403       5.66317       8.74411       6.63790       5.19841      -7.08965       3.75891       2.21454      -6.18910       2.47166      -2.99789       1.69179       5.80318       7.76579       9.22640       9.31934       9.84030       9.79323       9.28560       8.84133       8.01188       7.39903       6.51125       5.75656       4.83502       4.05244       3.35037       2.63558       2.04870       1.57892
  33   5 1823.8122    0.4233  0.4822  9.8469  0.0015  0.0168   0.0107   0.0358    0.0381   0.0000   442.3224      0.105628       22.1050       2.49287      -5.05553     -0.806926       2.71051      0.772691      -1.33697      0.995226      0.339285     -0.771101       1.18151    -0.0226956     -0.442613       1.03150      0.253230     -0.386218      0.756694       1.07813       1.22676       1.29204       1.33450       1.33833       1.27679       1.16979       1.09997       1.02379      0.839832      0.829503      0.632666      0.568117      0.446243      0.374047      0.267772      0.215542
  33   6 2007.6329    0.6786  0.6239 10.0305 -0.0020  0.0167   0.0142   0.0384    0.0516   0.0000   441.2427      -1.81222       23.1466      -1.26562      -2.86926     -0.630722      0.913002     -0.103472       1.80715     -0.487100     0.0590361     -0.422206     0.0939905     -0.203118      0.125106     -0.282508      0.233357     -0.354545      0.853651       1.21333       1.46797       1.55344       1.63882       1.60157       1.54932       1.41222       1.25861       1.14850      0.970192      0.800630      0.670059      0.553350      0.433873      0.354540      0.279474      0.210810
  33   7 2187.3267    0.9745  0.8740 10.1611 -0.0009  0.0194   0.0170   0.0443    0.0792   0.0000   439.3201       1.79075       18.5607       1.89033      -2.92689      0.840705      -2.90604      -1.22347      0.794984      -1.21520     -0.779354     -0.822853     -0.401338       1.05491      0.916814      0.456624     0.0788402     -0.331264      0.918459       1.27888       1.40381       1.55090       1.60032       1.59169       1.47349       1.37370       1.30969       1.17647       1.01423      0.865228      0.749067      0.633964      0.504056      0.410729      0.318477      0.258455
  33   8 2360.8318    1.3812  1.0634 10.8638  0.0005  0.0203   0.0229   0.0520    0.0845   0.0000   439.8215       1.07293       17.4775     -0.907803      -1.74744     -0.976317      -3.60284      -2.59455      0.214489     -0.985186       1.59285     -0.533659      -1.04275     -0.238859      -1.75797     -0.887209    -0.0811353      0.400818      0.971822       1.30528       1.43028       1.52352       1.59534       1.55673       1.54870       1.46450       1.33086       1.24086       1.10112      0.913018      0.781307      0.635622      0.570496      0.430042      0.361518      0.284898
  33   9 2529.1806    1.9325  1.0237 11.5529 -0.0013  0.0200   0.0324   0.0503    0.0868   0.0000   441.4926      0.928594       17.3903    -0.0335334      -2.91595      -1.18142      -2.02531       2.64136      -2.09461     -0.794558     -0.125014     -0.713395      0.747595     -0.816875     0.0749683     -0.391986      0.896234     -0.160649       1.02151       1.42693       1.55159       1.66182       1.62449       1.66881       1.55195       1.55966       1.41422       1.28776       1.09964      0.966007      0.797990      0.678312      0.544445      0.450586      0.360167      0.278036
  33  10 2695.0631    2.6084  1.0645 12.0231  0.0012  0.0200   0.0423   0.0503    0.0927   0.0000   440.8993       3.48256       18.8630      -1.03238     -0.203380      -1.06161     -0.742630     -0.422142       2.33581      0.251651     -0.440258     -0.673580      0.943562      -1.39231      0.446072      0.682693     -0.238597     -0.321362       1.02298       1.39806       1.56383       1.65274       1.72014       1.66175       1.65665       1.54797       1.42356       1.25695       1.10816      0.961202      0.822941      0.663846      0.537930      0.444474      0.351852      0.277076
  33  11 2858.6142    3.1798  1.0328 12.5111 -0.0031  0.0192   0.0520   0.0504    0.0917   0.0000   439.5141       2.57816       16.4224       1.81774      0.109632     -0.327324     -0.576860      -3.25628       2.19770      -1.02048     -0.318660     0.0172282       1.59708     0.0248207      0.626001     0.0570058      0.352151     -0.127320      0.925805       1.24320       1.28613       1.47629       1.47915       1.48937       1.38967       1.34798       1.24644       1.15226       1.00357      0.870056      0.753444      0.620439      0.513227      0.408468      0.342093      0.262570
  33  12 3018.8905    3.8694  1.0511 12.9015  0.0029  0.0194   0.0633   0.0508    0.0908   0.0000   439.3509       5.67625       13.5092       1.79197       1.19641      0.158705      -2.16385      0.436831       3.93366      0.478045      0.624987      -1.12062      -1.82467     -0.753677      0.365478     -0.265949     -0.618914     -0.559362      0.950203       1.28361       1.40805       1.48927       1.52640       1.56369       1.49865       1.43797       1.28157       1.22772       1.02876      0.933733      0.764058      0.631665      0.506706      0.430437      0.346499      0.271807
  33  13 3176.1801    3.8605  1.2174 13.3028  0.0009  0.0230   0.0625   0.0576    0.0866   0.0000   439.7108       8.44364       16.8893       4.27784      -2.62878     -0.639500      -1.84642     -0.573626     -0.112968      -3.19936      -1.03971      0.116509     -0.613340   -0.00156975      0.388188      0.446992    -0.0617421     -0.199416       1.13910       1.54050       1.70858       1.91185       1.88731       1.91250       1.86983       1.75214       1.56673       1.41144       1.27806       1.08767      0.910223      0.753101      0.605625      0.515509      0.389712      0.311934
  33  14 3331.5640    3.3345  1.6832 12.9999 -0.0033  0.0269   0.0473   0.0703    0.0746   0.0000   443.1874       7.27119       12.1231       2.00678      -1.21068       3.88701       2.47391      -2.86472       3.63649      -3.13661     -0.897868     -0.612477      0.116470     -0.848171     -0.301947      0.396498    -0.0138939     0.0678390       1.29307       1.74259       1.93780       2.03973       2.18636       2.05496       2.07377       1.94590       1.80245       1.61954       1.39348       1.24644       1.08494      0.904680      0.725433      0.604441      0.463951      0.371542
  33  15 3485.8952    2.6950  2.7355 12.4499 -0.0011  0.0346   0.0300   0.0948    0.0498   0.0000   445.9015       9.71648       12.9640       6.69952       4.41204      -1.13438      -3.21197      -4.10116      -1.62571      -2.22446      0.139038     -0.759280    -0.0973620      0.624783      -1.02206      0.815017      0.355284     -0.854544       1.60924       2.19190       2.48296       2.61596       2.70706       2.66533       2.56858       2.46815       2.28109       2.00925       1.82279       1.57325       1.37230       1.12033      0.931066      0.743026      0.595784      0.463721
  33  16 3639.3700    2.1187  3.9596 11.9742 -0.0030  0.0447   0.0209   0.1201    0.0388   0.0000   440.5268       7.06999       12.6756       7.83744       7.38465      -1.04409      -10.4377      -4.29457      -2.65843       2.16961    -0.0834834      -3.02709    -0.0259503     0.0546167       1.87483     -0.978243     -0.953284     -0.922911       2.01954       2.72408       3.15564       3.22274       3.38357       3.31548       3.29606       3.03520       2.84441       2.54000       2.32678       1.99368       1.72196       1.47063       1.18248      0.974195      0.737680      0.590526
  33  17 3791.8735    1.7468  5.9387 11.5340 -0.0009  0.0588   0.0165   0.1672    0.0374   0.0000   432.9876       13.7476       26.4107       4.89074       6.65652      -11.3321      -4.35409      -5.88539      -1.12258       1.04632     -0.532594      -2.61351      -1.58958     -0.308443      -1.46862     -0.529743       1.74349       1.02341       2.69127       3.65730       4.16562       4.30245       4.49956       4.40266       4.27291       4.00662       3.76875       3.42677       3.10628       2.66680       2.31519       1.93288       1.57533       1.28809       1.01340      0.794679
  33  18 3943.6610    1.4215  7.6302 11.2717 -0.0000  0.0735   0.0141   0.2126    0.0343   0.0000   437.1912       14.3209       18.3236      -2.92574      -12.8778       6.94466       7.79243       5.31726      -2.87651      0.325169     -0.916585      -1.16776       1.04924      -2.30401     -0.258274      0.399396     -0.911216       1.70114       3.32281       4.51808       5.13183       5.40686       5.58620       5.54412       5.33268       5.06290       4.70183       4.27769       3.78770       3.33587       2.84699       2.41168       1.96454       1.62174       1.23117      0.974371
  33  19 4094.9098    1.0819  9.0020 11.2829 -0.0003  0.0956   0.0158   0.3212    0.0332   0.0000   441.8675       17.3723       25.6082      -10.0353      -11.6181      -8.80526       7.96212      -4.64438      -2.76141      -5.96222       5.97456     -0.191124      -5.40810      -3.23956      0.482199       1.35140       1.37428      -2.63429       4.36858       5.93827       6.73721       7.00632       7.37789       7.34396       6.97921       6.63917       6.20587       5.56664       5.00187       4.37035       3.68981       3.13951       2.54114       2.09213       1.61411       1.28949
  34   4 1649.7413    0.2762  0.2720  9.7325 -0.0056  0.0124   0.0094   0.0273    0.0276   0.0000   441.2338     -0.182708       21.7857      -1.63476      -3.64069      -1.10800     -0.855233     -0.964102      0.654055     -0.746089      0.229014      0.221945      0.568399     0.0932706     -0.106078     -0.243289     -0.229005     0.0769395      0.601134      0.780783      0.833207      0.878197      0.955897      0.954521      0.896032      0.830935      0.784322      0.682674      0.640633      0.584240      0.494214      0.421924      0.353685      0.295644      0.235422      0.187239
  34   6 2026.3506    0.6934  0.5738 10.2275 -0.0019  0.0157   0.0152   0.0363    0.0474   0.0000   440.9565      -1.25714       20.4126     -0.305147      -1.35884     0.0354827      -1.35477      -1.21350       1.43226     -0.908011      0.310792     -0.321275      0.182802     -0.337581      0.308798     -0.838492     -0.202200    -0.0282461      0.726176       1.00770       1.03738       1.15555       1.15470       1.14700       1.15908       1.11503       1.03471      0.913285      0.798072      0.702011      0.578429      0.521763      0.422990      0.351030      0.273087      0.219478
  34   7 2207.0505    1.0293  0.9026 10.4597  0.0005  0.0186   0.0183   0.0482    0.0698   0.0000   440.9462     -0.489852       19.3725       2.06694      -1.22881      0.168505      -2.56713      -1.99341      -2.00703     -0.368792      0.984999       1.03106     0.0529165     -0.341013      0.229084      0.146205      0.480931     -0.256899      0.830822       1.12135       1.20741       1.38244       1.37011       1.35854       1.33211       1.26290       1.18997       1.04840      0.959459      0.809612      0.721850      0.589883      0.502631      0.403252      0.320172      0.251459
  34   8 2381.2671    1.4400  1.1495 10.9000 -0.0008  0.0217   0.0230   0.0548    0.0893   0.0000   440.0717       1.46761       21.0545       2.65251      -3.35613       2.42000      -2.34126     -0.864352      -2.52716     -0.784725       1.11436     -0.367652     -0.637911      -1.45663     -0.823089    -0.0340293     -0.516848     0.0253187       1.02040       1.46051       1.55842       1.72895       1.67769       1.68706       1.60038       1.52586       1.39761       1.27862       1.18092       1.04465      0.938278      0.812667      0.638399      0.523778      0.420649      0.321362
  34   9 2550.6734    2.0678  1.1773 11.5033 -0.0031  0.0207   0.0320   0.0550    0.0970   0.0000   441.5442       4.63166       19.1702      -2.17744     -0.651738      -1.91957    -0.0615530      -1.69196      -1.00019      -2.44569      -1.97226      -1.29947      -1.11188     -0.205796     -0.582014      0.308029      0.258235     -0.186523      0.963292       1.33765       1.44355       1.54898       1.59449       1.57748       1.57858       1.45725       1.39245       1.19408       1.11450      0.952119      0.871000      0.698366      0.576939      0.470856      0.384574      0.294347
  34  10 2718.0145    2.6419  1.1078 12.1729 -0.0021  0.0201   0.0427   0.0541    0.0871   0.0000   440.1704       2.53507       19.3168       2.33372    -0.0384057      -2.10626      -1.93731      -1.96630      -1.01964      -1.68002     -0.769444     -0.534367     -0.445406     -0.409302     -0.115589     -0.553462    -0.0316729      0.509990      0.914763       1.30077       1.38747       1.54918       1.57447       1.55157       1.48601       1.44130       1.32990       1.20731       1.09248      0.916348      0.820445      0.669182      0.543010      0.433896      0.363499      0.291698
  34  11 2883.0024    3.5212  0.8857 12.6337  0.0007  0.0181   0.0591   0.0420    0.0860   0.0000   440.9102       3.84570       16.3603       1.91565      -4.83181      0.743987     -0.718159       2.09046      -1.26081      0.238684       1.33004     -0.834443      -1.65407     -0.794359      0.601611     -0.192971    -0.0101554    -0.0807141      0.850325       1.20826       1.26742       1.34857       1.33123       1.32808       1.29800       1.30278       1.18594       1.10444      0.953226      0.825778      0.722584      0.594000      0.500964      0.393116      0.328688      0.263325
  34  12 3044.5262    3.9281  1.0060 13.1753 -0.0037  0.0185   0.0657   0.0505    0.0763   0.0000   439.2950       6.47718       16.9617       4.32231     -0.816346       1.85218       2.01781      -1.45399       2.13043     -0.219398       1.07253       1.79981       1.54859      0.143820      0.406574     -0.471850     0.0569649     -0.525930      0.901091       1.21380       1.36775       1.43063       1.53898       1.47242       1.48816       1.35715       1.24887       1.14526      0.998250      0.924227      0.779671      0.595776      0.534323      0.429155      0.343022      0.269793
  34  13 3202.8839    3.8545  1.2195 13.1208  0.0003  0.0219   0.0598   0.0553    0.0832   0.0000   440.0494       5.48008       13.8024       2.45160     -0.225506      0.974991      -2.24709      -1.69639      -1.14491      -2.29717       1.24264      -2.45185      -1.62060     -0.967826    -0.0653628     -0.637554    -0.0158386     0.0566881       1.05842       1.45392       1.59235       1.68562       1.70792       1.65840       1.62486       1.56349       1.46791       1.33820       1.22897       1.05168      0.896717      0.765465      0.625146      0.508599      0.413072      0.312205
  34  14 3359.3437    3.2867  1.8124 12.8606  0.0015  0.0268   0.0437   0.0716    0.0668   0.0000   440.1238       7.70691       9.27567     -0.488291     -0.190033     -0.168467      -2.83814      -1.67068     -0.968536      -1.87779       3.60618      0.423029      -1.25239      0.483980      0.152790      -1.68434      0.932569      0.198021       1.24133       1.66041       1.85833       1.93588       2.04112       1.98772       1.92164       1.88160       1.74442       1.59469       1.41261       1.20888       1.07512      0.886218      0.736210      0.614741      0.474716      0.388500
  34  15 3514.4467    2.5282  3.0939 12.3496 -0.0024  0.0378   0.0271   0.1024    0.0463   0.0000   441.2481       8.20122       5.94792       5.44275      -3.07073      -3.29637      -4.66553      -2.61000      -2.20532      -1.47109       1.76349    -0.0731507       2.78204       1.21664      -3.56866      0.589545       1.56488     -0.565901       1.70700       2.37490       2.66843       2.81525       2.91276       2.90689       2.79031       2.62462       2.45200       2.17558       2.02316       1.76253       1.51461       1.30576       1.07020      0.861881      0.680327      0.527696
  34  16 3668.7456    2.0408  4.3326 11.8683 -0.0015  0.0458   0.0196   0.1267    0.0378   0.0000   439.7711       10.7286       13.5041       4.52284       2.19716       1.68507      0.645442      -4.32301      -6.30868      0.771017       1.71151       4.46929      0.173787       1.19762     -0.307931      0.593915     -0.383253      0.138419       2.07628       2.78567       3.21646       3.34217       3.52793       3.48728       3.33330       3.18506       2.91219       2.67964       2.43121       2.08138       1.84088       1.53586       1.28427       1.05881      0.815633      0.641179
  34  17 3822.0647    1.6883  6.0665 11.5076 -0.0020  0.0604   0.0158   0.1660    0.0354   0.0000   433.0762       18.5411       13.4994       5.34989      -14.2181      0.271943      -6.72355      -8.73123       4.88528      -5.22609      -1.68215      -4.84553      -2.86870      -2.19180      0.756008     -0.668758      0.671487     -0.950812       2.62479       3.66968       4.10856       4.34431       4.42858       4.47601       4.29195       4.07308       3.79108       3.45796       3.13343       2.75173       2.36157       2.04547       1.65152       1.37019       1.06625      0.846237
  34  18 3974.7437    1.3512  7.9177 11.2764  0.0013  0.0784   0.0145   0.2262    0.0338   0.0000   439.7224       10.3110       19.4164      0.917312       4.80248     -0.593131      -1.28034       4.58157       10.2290     -0.197186      -1.75581       3.01641       4.27673     -0.733910      -1.28879      -3.18306       1.44699       3.21498       3.43710       4.57126       5.33076       5.50286       5.70254       5.85938       5.53286       5.25027       4.93047       4.47985       4.01283       3.53379       3.03047       2.58007       2.15314       1.73807       1.34474       1.08185
  34  19 4126.6910    0.9543  8.8337 11.3577 -0.0021  0.1055   0.0170   0.3607    0.0322   0.0000   423.6546       12.2666       35.0900      -2.85922      -8.23194     -0.812848       2.58488       2.81762      -4.22788      -15.0836      -5.14606       3.54055     -0.263565      -2.86882      0.792461      0.427473      0.998121       1.43977       4.57441       6.21284       7.09618       7.47280       7.83591       7.63398       7.62309       7.14483       6.58339       6.07456       5.35700       4.77421       4.11267       3.44478       2.86968       2.32623       1.81906       1.44881
  35   4 1665.9652    0.2854  0.2598  9.8059 -0.0052  0.0126   0.0096   0.0264    0.0268   0.0000   440.7442      0.208314       21.1300      0.195532      -2.96895       1.30135       1.63617      -1.03807     -0.504641     -0.254691      0.125682      0.261635   -0.00843140      0.535803      0.215732    -0.0885932     -0.159633     -0.232925      0.708093       1.00575       1.10332       1.19260       1.24931       1.32570       1.31161       1.19272      0.991566      0.806257      0.754379      0.714182      0.600607      0.495161      0.354582      0.294475      0.228637      0.212199
  35   6 2044.8436    0.7191  0.6135 10.2916 -0.0001  0.0158   0.0147   0.0376    0.0463   0.0000   441.6844       1.25891       21.3746     -0.403244      -1.74351      -1.12173     -0.133990      -1.29947     -0.297072       1.66659     -0.147297     0.0410705     -0.166259      0.543442      0.393461      0.106541      0.159283    -0.0387399      0.718010      0.950385       1.07962       1.18982       1.16082       1.11700       1.18886       1.08403       1.00119      0.917667      0.835133      0.728778      0.599457      0.517355      0.455752      0.357826      0.311032      0.239742
  35   7 2226.3915    1.0771  0.8283 10.6297 -0.0030  0.0173   0.0192   0.0436    0.0630   0.0000   440.4958     -0.214310       20.4246       2.25875      -1.54827    -0.0913153       2.20605      0.380336     -0.385772      0.169867      0.718482       1.01432   -0.00626327      -1.20248     -0.392807     -0.430070     -0.664087     -0.295204      0.793931       1.03346       1.15871       1.24864       1.34452       1.32365       1.27937       1.23869       1.07526       1.00201      0.924073      0.804897      0.685872      0.562042      0.478137      0.396843      0.306125      0.247483
  35   8 2401.3957    1.5438  1.1112 11.0447 -0.0018  0.0203   0.0244   0.0525    0.0860   0.0000   440.1839       1.84841       22.0871       1.82763      -3.12146       1.49713     0.0595359      0.141468      0.126929      -1.85964       1.18080       1.59491      0.547658     -0.329966     -0.800450      0.271555      0.205436     -0.443172      0.955216       1.26341       1.37997       1.50124       1.50470       1.49629       1.47559       1.36512       1.29141       1.19689       1.07046      0.995751      0.862687      0.764675      0.629283      0.508832      0.408970      0.317475
  35   9 2571.8856    2.1355  1.1362 11.5653  0.0007  0.0207   0.0327   0.0513    0.0950   0.0000   439.2312       1.61628       20.8853       2.42365      -1.10738      -1.82448     -0.410682      -2.38856       1.31755      -1.82589      0.728787      -1.65232     -0.129000     -0.147317      0.897677     -0.860220    -0.0801443     -0.117333      0.919405       1.25144       1.35407       1.43311       1.51004       1.46236       1.44226       1.41517       1.31294       1.18320       1.09488      0.931011      0.812924      0.698822      0.605916      0.469751      0.381600      0.309608
  35  10 2740.6185    2.6980  1.1008 12.2567 -0.0014  0.0203   0.0431   0.0509    0.0858   0.0000   441.4198       4.87538       16.9366       1.52120     -0.563592      0.356337       4.34274     -0.739613      -1.89612      0.479177       1.68340    -0.0790515      -1.38975     -0.573926     0.0219350      0.111792     -0.641245     0.0850428      0.907930       1.21245       1.32738       1.44373       1.50327       1.52332       1.48112       1.39339       1.23441       1.17962       1.05962      0.931885      0.806026      0.696180      0.557605      0.469153      0.357085      0.298202
  35  11 2906.8402    3.6478  1.0675 12.2602 -0.0019  0.0185   0.0555   0.0475    0.1270   0.0000   440.5514       3.14814       17.9894       2.06351      -2.94761       1.50987    -0.0663084     -0.327533     -0.879518      0.144705     -0.781479      0.296547      0.439060     -0.644018     0.0334141     -0.178516      0.348177     0.0837073      0.856950       1.16031       1.18887       1.37250       1.34384       1.36498       1.30115       1.31298       1.19516       1.11313      0.965989      0.848212      0.724313      0.615849      0.511235      0.427697      0.348707      0.274950
  35  12 3069.6680    4.1122  1.0617 13.0849  0.0032  0.0190   0.0652   0.0499    0.0893   0.0000   441.5185       6.35598       16.6848       2.44027      -1.94615      0.558260      -1.85257      -1.94144      0.448567      0.711736       2.22052     -0.136445     -0.284423      0.356994      0.698638     -0.346590      0.171994     -0.126574      0.869353       1.20922       1.32975       1.45424       1.45995       1.48869       1.46085       1.38181       1.24774       1.16636       1.01291      0.886834      0.772710      0.645194      0.524368      0.433525      0.355349      0.277871
  35  13 3229.2875    3.8086  1.4736 12.8376 -0.0004  0.0228   0.0522   0.0615    0.0764   0.0000   442.7060       5.31104       13.3693       1.93786      -5.18688      -1.53251      -3.41847      -2.21577       2.32730     -0.314203      0.819652      -2.73576     0.0885043    -0.0721435      0.597300     -0.140344      0.328909      0.123448       1.01028       1.34321       1.52648       1.57992       1.70024       1.63654       1.65055       1.54451       1.46681       1.31350       1.17377       1.05027      0.880650      0.781912      0.635266      0.540635      0.419043      0.335770
  35  14 3386.7726    3.2779  1.9411 12.6824  0.0012  0.0269   0.0405   0.0732    0.0619   0.0000   439.9885       8.17203       11.3843       3.43211     -0.163387       5.04681      -1.00066      -1.21156      0.604963      -3.52248       1.65543      0.358214     -0.882747      0.587282     -0.401249      -1.14993      0.708532      0.293131       1.16802       1.58260       1.75621       1.82724       1.96060       1.94948       1.87288       1.85486       1.64954       1.53015       1.35587       1.20096       1.06607      0.928741      0.759362      0.633597      0.484673      0.388515
  35  15 3542.8953    2.5145  3.2897 12.2713 -0.0008  0.0380   0.0261   0.1020    0.0455   0.0000   437.1567       11.0255       17.1687       2.51772      0.168769      -1.44509      -7.39937       1.50629       5.28503      -3.62354     -0.310320      -1.37095     -0.856254     -0.578506       1.92327      0.261247      0.795478      0.137108       1.67598       2.23994       2.53743       2.58440       2.75235       2.71281       2.67181       2.57793       2.42955       2.14791       1.97262       1.71175       1.50738       1.29190       1.08429      0.891792      0.710251      0.566363
  35  16 3697.9851    1.9758  4.7383 11.7789 -0.0013  0.0478   0.0185   0.1365    0.0369   0.0000   437.0572       6.27532       22.1313       8.25339      -4.24291      -2.23761      -1.00552      -2.87403       1.51864      -3.04105      0.124943      -2.30256      -2.31693     -0.645725       1.24195       1.50779      -1.33031      0.970243       2.07533       2.76194       3.21347       3.31397       3.52193       3.50441       3.35246       3.24130       2.94426       2.70312       2.47656       2.17158       1.89960       1.62588       1.31825       1.12848      0.866218      0.695434
  35  17 3852.0796    1.5944  6.6092 11.4304 -0.0017  0.0622   0.0153   0.1808    0.0351   0.0000   440.8570       10.0600       17.7123       4.15521      -1.87999       2.33990       3.09328     -0.364333      -3.91090      0.441922      -2.02051       1.78519      -1.34728      0.317331       2.58014      0.606386      -1.47054       2.35681       2.74069       3.60493       4.17999       4.30367       4.56723       4.53549       4.39806       4.21481       3.90677       3.58462       3.23400       2.82937       2.45562       2.14899       1.79395       1.44013       1.16994      0.917841
  35  18 4005.3793    1.2211  8.0274 11.3814 -0.0044  0.0851   0.0155   0.2570    0.0332   0.0000   432.6211       23.4590       31.8851      0.298781      -8.14430      -1.82551      0.752922   -0.00867351       1.23248      -8.77801     -0.916852      -5.24897     -0.977794      -6.83144      -3.71993     -0.548231    -0.0966211      -1.52442       3.53023       4.96720       5.46600       5.84931       6.11734       6.06847       5.92811       5.67130       5.28015       4.83403       4.31184       3.83375       3.32835       2.82925       2.36751       1.93567       1.52842       1.21171
  35  19 4157.9343    0.9408  9.0114 11.3608 -0.0100  0.1081   0.0174   0.3766    0.0305   0.0000   435.7226       7.71654       11.0668       10.0386      -9.55141      0.773356      -2.65695      -14.7188      -15.3428       13.9306     -0.543663     -0.993562      -1.51621      0.639269       1.36694       3.11445      -6.22097      -2.76841       4.52077       6.18749       7.02934       7.30226       7.81710       7.63541       7.57814       7.08381       6.69682       6.04647       5.52896       4.81906       4.21203       3.58155       2.98027       2.46008       1.95107       1.52304
  36   4 1681.9089    0.2953  0.2570  9.7855 -0.0075  0.0131   0.0099   0.0265    0.0280   0.0000   442.0551     0.0193591       23.0624     -0.564794      -3.84219      0.851775    -0.0870368      0.253515       1.23908     -0.224798      0.498068      0.755379     -0.768137     -0.452457     -0.438046      0.233315      0.318233      0.301839      0.672414      0.749745      0.898757       1.17636       1.20345      0.954863      0.846160      0.930875      0.941358      0.788073      0.657098      0.613643      0.562729      0.447291      0.345718      0.322276      0.295796      0.248618
  36   5 1875.4289    0.4959  0.5237  9.8575  0.0005  0.0150   0.0113   0.0365    0.0395   0.0000   440.0864     -0.711492       21.8671     -0.497715      -4.38929      -1.80190      0.446140      -1.32750      -1.25973     -0.889889      0.535811      0.393576     -0.267635      0.607359      0.460994     -0.194252    -0.0189935      0.350886      0.658717      0.916623      0.976369       1.08723       1.11468       1.11779       1.09071       1.07342      0.948136      0.878586      0.774178      0.697771      0.583695      0.519411      0.425151      0.357743      0.285014      0.229544
  36   6 2063.1160    0.7418  0.6982 10.1920 -0.0033  0.0166   0.0143   0.0406    0.0521   0.0000   440.2757       1.21272       22.2678     -0.968203      -2.03770       1.67162      0.845269      -1.78233     -0.178278      -1.87828     -0.347755    -0.0388105     -0.435880     -0.206436      0.455883      0.542024    -0.0835485      0.440093      0.711281      0.973231       1.09028       1.21263       1.24557       1.25511       1.20798       1.16391       1.03198      0.952852      0.900984      0.779738      0.658054      0.567940      0.457240      0.362142      0.305114      0.255601
  36   7 2245.5459    1.0858  0.9816 10.6301 -0.0014  0.0196   0.0182   0.0484    0.0683   0.0000   443.7470       3.08867       19.6281      0.310111      -1.27595      -2.12795      -1.39115       2.12951      0.702217      -2.96603     -0.336902     -0.288361     -0.134413     -0.180267      0.119456      0.120626     -0.350446      0.392237      0.838718       1.13274       1.29996       1.35214       1.46755       1.39422       1.40851       1.33590       1.22057       1.11047       1.01975      0.894861      0.760682      0.670733      0.530163      0.449721      0.364065      0.288169
  36   8 2421.1223    1.5974  1.2214 11.0656  0.0108  0.0205   0.0247   0.0581    0.0889   0.0000   441.0018       3.12212       20.8460      0.663890     -0.604517      -1.32068      -1.48150      -1.62568     -0.927766      -2.36500     -0.260549     -0.457027      0.763697     -0.571194      0.360066      0.138347     -0.478663      0.115051      0.918849       1.24924       1.34765       1.48429       1.53090       1.54775       1.51879       1.42440       1.34188       1.21451       1.08699      0.952879      0.849446      0.698734      0.599351      0.477194      0.393817      0.317068
  36   9 2592.7817    2.2678  1.1042 11.5914 -0.0001  0.0195   0.0345   0.0500    0.0960   0.0000   440.3424       3.95335       20.9257       2.17597      -1.19896       2.43342      0.270242      -2.13617      0.735329      -3.19284       1.36600    -0.0424801      -1.10157      0.668498      0.325537     0.0850853     -0.349226     -0.230433      0.872073       1.18655       1.32128       1.38876       1.47379       1.48840       1.44489       1.37502       1.31525       1.18979       1.02715      0.899001      0.761486      0.666448      0.570856      0.457176      0.363601      0.294320
  36  10 2762.8095    2.8501  1.0926 12.3543 -0.0001  0.0203   0.0447   0.0500    0.0890   0.0000   441.6304       3.59704       17.3120      0.873179      -2.18843      -1.98222      0.534673      -1.71986      0.302994     -0.814615       1.70531     -0.557935      0.382848     -0.165895       1.30773     -0.684741      0.449247      0.335632      0.891175       1.22576       1.31231       1.40689       1.47789       1.47176       1.38778       1.34264       1.31730       1.15636       1.06684      0.925729      0.824073      0.689975      0.598653      0.480930      0.395518      0.324965
  36  11 2930.3532    3.6871  1.0322 12.6528 -0.0006  0.0185   0.0574   0.0470    0.0911   0.0000   440.9639       3.86707       19.3972      -1.68599      -4.00846      -1.40860     0.0103072     -0.791358      -2.68312      -1.62971      0.326599     -0.638266      0.120006     -0.179256      0.668634      0.635786      0.107552     -0.286821      0.797357       1.14390       1.25891       1.33172       1.42695       1.36409       1.39607       1.30825       1.23330       1.12364      0.985195      0.844845      0.726198      0.635130      0.526583      0.435482      0.346743      0.277506
  36  12 3094.3378    4.0509  1.1415 12.9740 -0.0019  0.0198   0.0618   0.0522    0.0958   0.0000   440.7601       8.65612       18.5005       4.02639       1.18810     -0.659030     -0.260341      -2.78182     -0.425926     -0.524636      0.388555      -1.63203      0.192553      0.258114      -1.15885      -1.25913      0.464031     -0.594872      0.912179       1.24907       1.34177       1.45888       1.46319       1.47620       1.41749       1.42848       1.27653       1.18068       1.08695      0.960742      0.845653      0.697233      0.577251      0.492785      0.393397      0.322010
  36  13 3255.1810    3.8136  1.4593 12.9113 -0.0003  0.0232   0.0529   0.0613    0.0801   0.0000   439.0720       5.06744       14.1738       2.37633      -3.21826      0.583148    -0.0917711       2.08714       1.53174     -0.896782     -0.304202     -0.103632       1.64104     -0.100165      0.140159     -0.323481      0.178433     0.0885890      0.999653       1.39875       1.51922       1.61205       1.68433       1.62662       1.63154       1.57550       1.48486       1.35325       1.20769       1.08480      0.914209      0.796829      0.649307      0.555181      0.429123      0.368462
  36  14 3413.8143    3.1261  2.1308 12.6100 -0.0007  0.0287   0.0369   0.0766    0.0554   0.0000   443.8325       8.27340       10.0884     -0.157855       4.37371      -2.68087      -6.15083      0.600908       1.19651      -5.72026     -0.661060     -0.221755      -1.82453     -0.298132      0.251598      -2.27216      0.144418    -0.0282209       1.22208       1.66029       1.89631       1.92121       2.10017       2.00604       2.01662       1.90350       1.75762       1.64595       1.45456       1.34444       1.13182       1.00204      0.826412      0.698012      0.539214      0.439442
  36  15 3570.9851    2.3807  3.6096 12.1023 -0.0028  0.0402   0.0236   0.1054    0.0444   0.0000   435.9527       9.60335       15.7808       3.33632      -6.24653      -1.75961       2.27385      -2.23290      -2.86329      -2.35588       1.29001      -1.67980      -1.82390     -0.171680       1.57576      -1.89529      -1.14370      -1.44624       1.67443       2.30118       2.65026       2.71140       2.93984       2.80964       2.81047       2.63203       2.49788       2.26741       2.09059       1.81718       1.60276       1.37678       1.13600      0.958629      0.761661      0.611098
  36  16 3726.7045    1.9360  5.4328 11.5875 -0.0004  0.0499   0.0167   0.1429    0.0357   0.0000   438.1029       7.95066       15.0264       2.96735      -10.8903       1.67121     -0.375893      -8.05472       5.01292     -0.545892       1.08256       1.30271     -0.926410      0.363288       2.02447      -1.32273     -0.695327     0.0377209       2.17806       2.89602       3.33996       3.47158       3.61402       3.61358       3.47962       3.35734       3.16627       2.84393       2.66201       2.29968       2.07592       1.74912       1.45038       1.21765      0.981120      0.782543
  36  17 3881.5702    1.4744  6.7326 11.4865  0.0004  0.0655   0.0148   0.1899    0.0322   0.0000   444.5552       11.2964       21.8645       6.21746     0.0352130     -0.246540      -2.24643      -7.15840      -2.03995       4.45231      -1.80686      -2.54605      -2.82297      0.640979    -0.0397322      -2.06011      0.971276       2.77863       2.73813       3.72379       4.25599       4.50292       4.69452       4.69178       4.55849       4.36723       4.07998       3.71272       3.40262       2.97353       2.60499       2.25240       1.87536       1.54663       1.22469      0.989434
  36  18 4035.7586    1.1560  8.3309 11.4594 -0.0010  0.0877   0.0162   0.2821    0.0312   0.0000   438.3322       11.7666       26.9612       10.6322      -9.08633       4.77942       1.08590      -3.90778       5.63336       5.56952       2.50082     -0.814826       2.49167      -4.72718      -3.36018     0.0783870       1.02068      0.748757       3.68847       4.95056       5.53308       5.99344       6.25200       6.23832       6.13937       5.76461       5.47217       4.90423       4.52801       3.99337       3.46508       3.01938       2.47313       2.07557       1.66778       1.32124
  36  19 4189.0296    0.7701  8.2104 11.4601 -0.0111  0.1191   0.0248   0.5208    0.0393   0.0000   440.3384       8.95177       28.8787      -3.69627       3.36930       6.37177      -6.01395       10.1664       13.6130      -11.4039       9.14840       14.7776      -3.65673     -0.996134     -0.383859      -3.40244      -2.00098      0.169678       4.95049       6.61715       7.81547       8.05145       8.48243       8.52385       8.23418       8.02218       7.32358       6.70921       6.14150       5.37163       4.66011       4.04679       3.31997       2.77738       2.19465       1.75506
  37   4 1697.6078    0.3079  0.3202  9.8006 -0.0049  0.0121   0.0092   0.0309    0.0276   0.0000   441.1184     -0.150897       20.5410      -1.38731      -2.90110     0.0999892     -0.288063      0.459538     -0.745794     0.0161880     -0.487834      0.131273      0.538205      0.402277     -0.107083      0.277691    0.00238521     -0.125615      0.521167      0.775161      0.884030      0.990666       1.04628       1.04044       1.00943      0.994617      0.857640      0.834422      0.677103      0.613803      0.488947      0.436157      0.338707      0.306787      0.235988      0.184363
  37   5 1892.2072    0.5296  0.4685  9.8881 -0.0014  0.0134   0.0123   0.0321    0.0387   0.0000   441.9675     -0.275232       18.9040       1.00329      -3.10085      -1.54206       1.55509      0.205441      -1.96081      0.531888     0.0443011      0.299658     -0.256813    -0.0785119     -0.675198      0.597922      0.249471    -0.0752004      0.537748      0.725596      0.787880      0.874317      0.879181      0.903652      0.870599      0.835756      0.770710      0.729868      0.670820      0.600936      0.526189      0.428917      0.368608      0.334558      0.255210      0.203789
  37   6 2081.1775    0.7860  0.7198 10.2140 -0.0003  0.0162   0.0145   0.0395    0.0543   0.0000   441.4566     -0.534464       20.8995     -0.396549      -3.51962     -0.383141       1.03440      0.851044       1.32571    -0.0242573     -0.196009     -0.655745      0.182890      0.514105      0.195114     -0.351592      0.227103     0.0527737      0.717877      0.993152       1.07991       1.13424       1.15838       1.15447       1.16000       1.07549       1.05297      0.931185      0.876805      0.751648      0.682806      0.582379      0.506164      0.419251      0.345699      0.272966
  37   7 2264.3924    1.1861  1.0215 10.4782 -0.0029  0.0192   0.0188   0.0471    0.0831   0.0000   440.0308      0.754413       18.6214       1.24315     -0.149048      0.939168       1.55338      0.281362    -0.0700953      0.251564     -0.906621      -1.54782     -0.195195     -0.991499     0.0668261     -0.833227     -0.231796     -0.309775      0.901426       1.18590       1.31367       1.44923       1.45253       1.36710       1.32896       1.29542       1.22559       1.11948       1.05939      0.953741      0.868361      0.745455      0.630089      0.517932      0.416964      0.339552
  37   8 2440.6768    1.6750  1.1163 11.2705 -0.0017  0.0201   0.0261   0.0516    0.0845   0.0000   441.8821       2.88210       20.0089      -1.15550      -3.75617     -0.839157     -0.501954      -2.77014     -0.252675     -0.510398      0.144745       1.07964     -0.471370     -0.821422      0.550707     -0.482033   -0.00334018     -0.256756      0.893759       1.18396       1.33290       1.48191       1.48809       1.47106       1.42145       1.37958       1.27750       1.19361       1.08597      0.919111      0.836635      0.745681      0.599367      0.504160      0.421905      0.340921
  37   9 2613.4036    2.3288  1.1132 11.7789  0.0013  0.0195   0.0353   0.0488    0.0901   0.0000   440.7728       1.46537       19.7953       1.08036      -2.90062      0.924688     -0.886059     -0.962236      0.399202     -0.257327       1.46921      0.523533      -1.30804      -1.51922      0.182489     -0.302592     -0.586884     -0.219638      0.841207       1.12344       1.26407       1.32516       1.44230       1.41140       1.38793       1.33524       1.21766       1.14704       1.00163      0.907900      0.776136      0.688455      0.554297      0.490715      0.383980      0.321757
  37  10 2784.5986    2.9656  1.1880 12.2336 -0.0005  0.0203   0.0437   0.0515    0.0944   0.0000   441.1377       2.83567       17.5068       1.92914      -2.03015      -1.21568      -1.88870      -1.49306       1.52606      -1.76874      0.196543     -0.104633      0.815024     -0.520531     -0.903894       1.08789      0.147396    -0.0850331      0.863746       1.19779       1.30715       1.37747       1.48626       1.41599       1.43259       1.35260       1.26834       1.16324       1.10085      0.948319      0.832510      0.698268      0.585093      0.479345      0.398498      0.324782
  37  11 2953.3917    3.7293  1.1040 12.8288 -0.0002  0.0191   0.0568   0.0499    0.0897   0.0000   442.5293       4.33998       17.2565      0.275870      -3.06944     -0.735301      -1.13473      -1.78031       1.01081      -1.40518       1.01924      -1.54954      0.430847     -0.623427      0.357943     -0.213843     -0.152866     0.0671199      0.834767       1.14324       1.20197       1.34093       1.42523       1.36648       1.33830       1.26040       1.20197       1.14395      0.996503      0.917164      0.780843      0.684786      0.565862      0.477558      0.390882      0.313401
  37  12 3118.6210    4.1387  1.2227 13.0105 -0.0021  0.0203   0.0610   0.0550    0.0948   0.0000   442.5552       6.58945       18.2482       1.23694      -1.88068     -0.122123      -1.56542     -0.282348      0.905299     -0.662765      0.572467      0.723814    -0.0180418      -2.85996     -0.204533      0.563476     -0.649858     -0.376104      0.868368       1.22662       1.35363       1.43970       1.48108       1.45547       1.46967       1.41375       1.31066       1.22731       1.10772      0.952034      0.822173      0.713109      0.589048      0.488090      0.408311      0.327661
  37  13 3280.7406    3.7691  1.5763 12.7139 -0.0032  0.0228   0.0486   0.0606    0.0824   0.0000   440.2590       4.12651       15.4379       1.02056     -0.918645      0.605104     0.0135740      -3.37133     -0.746974     -0.228494      -1.61803     -0.622743       1.73613     -0.372032      -1.70726       1.18274      0.872693      0.539251       1.00031       1.30819       1.47783       1.59713       1.63702       1.62007       1.57251       1.52775       1.43749       1.31653       1.22870       1.06605      0.928674      0.799413      0.683019      0.565991      0.474354      0.370244
  37  14 3440.5311    2.9932  2.3300 12.5226  0.0007  0.0303   0.0331   0.0777    0.0512   0.0000   443.3374       7.30125       8.16668      -1.34526       1.97737      -4.81631      -8.00893      0.336866      0.696629     -0.514767      -1.23406      0.236551       3.30494       1.85225     -0.332090      -1.80296     -0.264931      0.757932       1.21537       1.72191       1.88767       2.01745       2.15190       2.08191       2.09608       1.92117       1.86692       1.66430       1.59510       1.33361       1.21736       1.04830      0.881358      0.743777      0.593507      0.483876
  37  15 3598.5139    2.3393  3.8980 11.9242 -0.0012  0.0407   0.0218   0.1080    0.0445   0.0000   438.7677       10.8498       14.3987      -3.02798      -2.24207       1.12842       2.37684      -1.25474     -0.303954      -1.87539    -0.0829599      -1.22951     -0.728181       1.38464       2.61039      -2.10413      -1.37755      0.898379       1.65198       2.27742       2.54233       2.70743       2.85553       2.81054       2.70968       2.61302       2.52695       2.30972       2.09630       1.83378       1.61451       1.40482       1.17406      0.959143      0.792614      0.646122
  37  16 3755.3305    1.8062  5.4021 11.6714 -0.0003  0.0530   0.0166   0.1469    0.0341   0.0000   437.5208       12.1624       21.0424       6.89439      -2.35122     0.0906886       9.50933      -2.47212       3.08153     -0.108828     -0.479413      -4.72269      -3.17051      -1.29188       1.26997      -2.19388       1.04777     -0.662825       2.14711       2.92924       3.30356       3.53020       3.71579       3.62730       3.64221       3.40912       3.19227       3.02823       2.68623       2.41053       2.10169       1.82682       1.51946       1.28080       1.03408      0.828882
  37  17 3910.7952    1.3939  6.9687 11.4979 -0.0024  0.0684   0.0148   0.1993    0.0311   0.0000   441.0575       7.93368       24.7788      -1.93449      -12.6771       2.74481       8.99655       5.39603       1.41976      -5.71842      -1.73755       2.04404       5.93718       2.59988      -1.02338     -0.143992      0.707259       1.19068       2.77916       3.71401       4.32771       4.45619       4.72490       4.76433       4.63304       4.42626       4.17937       3.80445       3.47688       3.10564       2.70120       2.37588       2.00230       1.64040       1.32122       1.06289
  37  18 4065.6392    1.0488  8.3738 11.5212 -0.0020  0.0953   0.0185   0.3311    0.0330   0.0000   440.3822       17.0099       14.8396      -7.73337      -11.0804      -3.71104       11.3394       1.37790      -1.23133      -9.60462      -2.57066    -0.0468657      -3.12880     -0.372256      -3.81752     -0.195404       2.20550      -1.23093       3.75581       5.15231       5.90721       6.23306       6.53454       6.48354       6.42927       6.09762       5.77927       5.26414       4.85951       4.25904       3.79423       3.25169       2.76053       2.29113       1.79579       1.46953
  37  19 4219.2811    0.6966  7.4200 11.5479 -0.0648  0.1245   0.0357   0.7058    0.0507   0.0000   432.3983       27.8415       49.1702       10.4442      -23.8472       9.53648       19.8304      -8.02505       11.9897      -3.92181      -12.1310       13.5739       12.0775      -10.0410      -10.3707     -0.238932      -3.67782       1.27005       4.83322       6.63923       7.71586       7.96397       8.68992       8.44648       8.36508       7.94487       7.42539       6.78391       6.23642       5.56661       4.74210       4.26626       3.46289       2.94307       2.30738       1.82193
  38   3 1501.5523    0.1945  0.1174  9.7746  0.0129  0.0105   0.0104   0.0173    0.0220   0.0000   441.4007      0.286746       21.5057     -0.299053      -4.13613     -0.842840       1.14585      0.620734     -0.854898     -0.443341      0.556001     -0.520719    -0.0439838     0.0335919     -0.176233      0.180653    -0.0147919      0.192203      0.488806      0.621802      0.669142      0.688111      0.743386      0.683357      0.682905      0.726025      0.814082      0.641164      0.532687      0.482099      0.404023      0.366875      0.297838      0.289782      0.246750      0.187655
  38   4 1713.0262    0.3350  0.3451  9.8454 -0.0023  0.0131   0.0093   0.0289    0.0282   0.0000   440.7755      -1.08211       20.3840     -0.860138      -1.95486     -0.404226       1.14326      0.949723      -1.62464     -0.163135     -0.435234     -0.151134     -0.278953     -0.121074     0.0482640    -0.0183419      0.590423      0.119133      0.539403      0.686766      0.757821      0.819635      0.878017      0.921303      0.823408      0.810240      0.741450      0.723102      0.631768      0.572369      0.492406      0.441644      0.374210      0.325139      0.263601      0.216182
  38   5 1908.7928    0.5564  0.5198  9.8954 -0.0034  0.0147   0.0122   0.0337    0.0411   0.0000   441.1126     -0.944562       19.6406      0.127533      -5.17165      -1.15974     -0.562774      -1.41089      0.501219       1.30311      -1.43656      -1.28223      0.499103      0.298465      0.193676      0.229226     -0.218389    -0.0881296      0.614279      0.725519      0.917846      0.994213      0.933368       1.04718      0.986460      0.927918      0.873388      0.793151      0.716909      0.667225      0.541868      0.497673      0.420391      0.341077      0.268572      0.227263
  38   6 2098.9598    0.8163  0.7701 10.2926 -0.0028  0.0167   0.0147   0.0401    0.0550   0.0000   440.7467      0.791908       20.0683     -0.392618      -3.65543       1.27536      0.677355     -0.591041     -0.770569      -1.78381       1.10513     -0.607710     -0.796349     -0.966772      0.373508    -0.0513525     -0.835115      0.111770      0.676038      0.897437       1.00860       1.10836       1.12927       1.13179       1.09856       1.07510       1.01603      0.966696      0.871633      0.751665      0.676704      0.555089      0.486057      0.410716      0.332985      0.283563
  38   7 2282.9660    1.1850  0.9978 10.8094 -0.0028  0.0201   0.0190   0.0473    0.0698   0.0000   443.1713      0.902978       21.1177      -2.20123     -0.472803    0.00634232      0.748862     -0.252124     -0.341460      0.316628      -2.19734      0.431048     -0.820446      0.282884     -0.940408    -0.0979125      0.137770    0.00613798      0.797637       1.14630       1.23501       1.39323       1.35183       1.40253       1.32434       1.29796       1.21641       1.12827       1.01416      0.929497      0.808537      0.720891      0.596250      0.499788      0.415088      0.333226
  38   8 2459.9683    1.7599  1.0825 11.4413 -0.0009  0.0199   0.0273   0.0494    0.0786   0.0000   441.3561       4.04642       20.0744      0.413968      -1.13096     0.0292439       2.72401      -2.00195     -0.463801     -0.909440      0.651644       1.08057     -0.271563      0.692475      0.409309     -0.389928      0.175520      0.174756      0.792102       1.06787       1.20954       1.34549       1.32007       1.35626       1.30678       1.32333       1.19517       1.10739       1.02073      0.886171      0.782348      0.681376      0.566841      0.478303      0.390705      0.312857
  38   9 2633.7846    2.3966  1.1268 11.9345 -0.0024  0.0197   0.0363   0.0515    0.0860   0.0000   440.5381       3.78782       18.9880       3.99050      -2.35518     -0.667444      -4.41205       1.06564      0.631221     -0.375256      -2.38643    -0.0282517      0.514881     -0.319505      0.545302     -0.257659     -0.374064      0.345302      0.913185       1.30554       1.49071       1.61088       1.68393       1.61785       1.60848       1.52026       1.40426       1.29745       1.15500       1.04880      0.888695      0.750842      0.614776      0.509775      0.405733      0.331081
  38  10 2806.1630    3.1044  1.0877 12.4351 -0.0010  0.0188   0.0468   0.0481    0.0873   0.0000   440.8249       3.39715       17.1381     -0.507439      -3.71218      -2.71272       1.13954      -1.02712       1.75641      0.213110     -0.461807      -1.13656     -0.268325     -0.100538     -0.447722      0.593469     -0.208061     -0.477833      0.789694       1.08653       1.17901       1.28241       1.30224       1.33393       1.31146       1.20829       1.16839       1.07190      0.991866      0.882526      0.776631      0.664940      0.574249      0.470564      0.400950      0.309453
  38  11 2975.9862    3.9987  0.9841 12.9042 -0.0002  0.0171   0.0617   0.0448    0.0865   0.0000   439.2190       4.60137       18.5515      0.883821      -2.98559      0.559545       1.11348     -0.285407     -0.987581     -0.721125     -0.828176     -0.612142      0.502347      0.237690      0.108944     -0.572461      0.663165      0.123316      0.719899      0.986786       1.08946       1.20217       1.21664       1.20280       1.23921       1.15433       1.10892       1.01398      0.926573      0.791088      0.694034      0.601643      0.513301      0.419304      0.350686      0.279479
  38  12 3142.4066    4.0950  1.2584 13.0031 -0.0005  0.0204   0.0578   0.0526    0.0896   0.0000   440.2796       6.86610       18.3459       1.43240      -3.93919      -1.38246    -0.0819419      -1.92891       1.01762      -1.96789      0.400434      -1.66499    -0.0435538     -0.208868     -0.314956     -0.508832     -0.183270    -0.0919558      0.898515       1.20910       1.39074       1.51763       1.58176       1.52619       1.48609       1.42264       1.31562       1.24528       1.09250       1.00529      0.928970      0.794494      0.665480      0.578643      0.467541      0.374376
  38  13 3305.8350    3.5992  1.7262 12.8644  0.0001  0.0247   0.0448   0.0652    0.0666   0.0000   440.6443       6.65813       17.1495       3.77755       2.39660      -2.72796      -2.05274      0.108084      -1.82506     -0.865536      0.788445     0.0175132      -1.42114      0.202039     -0.182150      0.160920     -0.192713     -0.381436      0.999489       1.36800       1.52505       1.63796       1.73307       1.69540       1.68236       1.60638       1.48506       1.43867       1.25129       1.16703      0.987251      0.868325      0.720268      0.615270      0.504633      0.406324
  38  14 3466.8768    2.7793  2.6548 12.5996 -0.0002  0.0319   0.0295   0.0892    0.0419   0.0000   445.4328       4.30102       8.09603       5.09170       10.7635       2.69076      -3.51790      -5.77498       5.32147       1.06112       3.64357      -3.11177     -0.486781      -1.70811     -0.180806     -0.771071      0.964691      0.853043       1.29264       1.72835       1.99630       2.07844       2.26902       2.26659       2.16673       2.12334       1.96801       1.75383       1.66958       1.44469       1.27136       1.10186      0.933440      0.782764      0.634732      0.502990
  38  15 3625.8940    2.2020  4.2305 11.9529  0.0007  0.0425   0.0200   0.1154    0.0375   0.0000   439.8628       9.76958       18.6333       3.85165      -2.91367      -3.21072      -2.49876       2.21620       1.23529      -7.61488      -1.32537       1.02908       1.49412      0.259600       1.71531     -0.338918      0.708171      0.245374       1.70160       2.35677       2.63806       2.79808       3.00450       2.96305       2.86349       2.83162       2.56460       2.40362       2.17042       1.95443       1.73474       1.47947       1.25364       1.04371      0.845895      0.690488
  38  16 3783.4846    1.7657  5.7685 11.6022 -0.0014  0.0532   0.0158   0.1528    0.0333   0.0000   441.5826       6.92166       17.4595       5.86940      -8.59996      -3.18037       5.58372       1.87816      -8.45902      -4.56464      -3.18642       1.23840      -5.32761      -2.87984      -1.69382      -1.19765     -0.910962      -2.14342       2.12059       2.92657       3.28417       3.52348       3.71573       3.70860       3.64804       3.47535       3.30167       2.99661       2.73226       2.43436       2.14286       1.85622       1.56895       1.32602       1.05667      0.866441
  38  17 3940.0933    1.3356  7.5090 11.4795 -0.0028  0.0727   0.0149   0.2207    0.0312   0.0000   436.2994       12.3748       21.9021      -2.53519      -18.9150       7.93773       5.91004     -0.312412      -8.62155      -2.16458       8.59657       2.08189     -0.306037      -2.14567      0.176443      -3.17104      -1.06321      -1.28683       2.84086       3.90826       4.45056       4.71110       4.96903       4.97107       4.90055       4.63639       4.37189       4.09567       3.67533       3.32953       2.91316       2.50243       2.12411       1.78568       1.44710       1.16555
  38  18 4095.4244    0.9486  8.1698 11.6001  0.0121  0.1013   0.0223   0.3971    0.0343   0.0000   430.2052       10.6203       26.2960       19.2440      -14.6984      -2.58722      -18.3464       4.55403       9.50563      -5.40984       5.40543      -6.59148      -5.70444       6.42218       2.60994      0.420619       1.31144       1.12589       3.84621       5.33675       6.07712       6.45156       6.78894       6.83517       6.64638       6.40125       6.08475       5.50649       5.15630       4.45785       4.05733       3.44667       3.00054       2.47132       1.95726       1.59668
  39   4 1728.2339    0.3485  0.3279  9.8212 -0.0047  0.0115   0.0098   0.0291    0.0286   0.0000   442.0096     -0.961679       21.5952      0.274503      -3.97378     -0.670261       1.01830      -1.19621      -1.04688       1.22197      0.995003     -0.601655   -0.00879143     -0.493852     -0.535608     -0.271673    -0.0878522     -0.235277      0.503053      0.627359      0.773430      0.825407      0.880426      0.919229      0.901198      0.847029      0.754404      0.715344      0.723996      0.583367      0.441395      0.452007      0.427232      0.304393      0.254433      0.209355
  39   5 1925.2028    0.5822  0.4971 10.0040 -0.0024  0.0134   0.0125   0.0315    0.0387   0.0000   440.6348     0.0325071       21.4142       1.31189      -2.81536     -0.396882       1.53535     -0.412145      0.251747     -0.847871     0.0474297      0.660686     -0.149757     -0.820650     -0.548914      0.573286      0.282864    -0.0679373      0.585032      0.803504      0.951814      0.997108      0.995968      0.918161      0.884267      0.845445      0.753306      0.745330      0.721876      0.675116      0.605754      0.549539      0.497634      0.418336      0.340953      0.281221
  39   6 2116.5294    0.8399  0.9509 10.1229 -0.0011  0.0195   0.0138   0.0473    0.0683   0.0000   441.7855      0.267299       19.7428     -0.835209     -0.464806      0.136726       1.61358      -1.48261     -0.668067      0.787296     -0.335032      -1.65276     -0.957619      0.442816     -0.224599    -0.0310732      0.154420      0.586217      0.726069       1.05732       1.14655       1.25356       1.28365       1.30224       1.24865       1.25750       1.14552       1.06709      0.959370      0.881966      0.747357      0.673683      0.555943      0.489900      0.398250      0.321473
  39   7 2301.2226    1.2976  1.0780 10.4867  0.0010  0.0188   0.0193   0.0491    0.0875   0.0000   440.3212      0.231563       21.0612      0.646919     0.0119395      0.969501      -2.84663     -0.290379       1.91789      0.518273      0.196661     -0.487057      0.179580     -0.222306     -0.488226     -0.464468      0.579024     -0.124659      0.750392       1.06176       1.14964       1.22915       1.29339       1.24844       1.27309       1.20778       1.15708       1.04121      0.957523      0.860699      0.770005      0.667150      0.569060      0.487228      0.393980      0.332663
  39   8 2479.1117    1.8144  1.1266 11.4476  0.0001  0.0192   0.0272   0.0517    0.0804   0.0000   443.4764       2.57161       20.9438       1.27949     -0.757710     -0.289318       1.57316      -1.82358    0.00909114     -0.418950      0.542798      -1.59481     -0.556383    0.00880874    -0.0542894      0.414785      0.256587      0.168284      0.776612       1.06403       1.20440       1.26270       1.31023       1.30107       1.32638       1.29950       1.21847       1.10357       1.02218      0.862745      0.763410      0.679516      0.588513      0.485697      0.403057      0.330411
  39   9 2653.9227    2.3750  1.1038 12.2383 -0.0019  0.0191   0.0361   0.0517    0.0696   0.0000   441.3455       1.84658       21.1439      0.837365      -4.49473     -0.779383      -1.18862     -0.253087      -2.07728      0.708862      -1.03107       1.73294       1.17893      -1.34506     -0.246055      0.256025     -0.145968     -0.139186      0.817019       1.07011       1.19272       1.24053       1.29512       1.26139       1.30878       1.22406       1.17095       1.09271      0.987241      0.909234      0.815279      0.703314      0.603191      0.493559      0.416598      0.345707
  39  10 2827.3630    3.2913  1.0437 12.5649  0.0002  0.0176   0.0491   0.0466    0.0802   0.0000   439.7702       4.17245       18.7759       1.99987     -0.439556      0.496421      -2.23680      -2.95884       1.10936     0.0432453     -0.757814      0.439029      -1.73475     -0.761331     -0.162981     0.0735441     -0.450111     -0.102149      0.718777      0.961255       1.04859       1.15416       1.17913       1.17730       1.19340       1.15842       1.09029      0.994878      0.907368      0.825219      0.716804      0.600815      0.536066      0.451033      0.359403      0.296595
  39  11 2998.2270    3.8365  1.1115 13.0464 -0.0012  0.0190   0.0575   0.0497    0.0835   0.0000   440.4910       4.47798       20.0806      0.941040     -0.800079      -1.12715      -1.56442      0.813765       3.25662      -1.69682      0.382811     0.0447794     -0.515011     -0.885678     -0.380696     -0.812723      0.315904   -0.00592873      0.762437       1.03356       1.16437       1.24663       1.30261       1.24280       1.26560       1.20385       1.12902       1.05838      0.994127      0.872248      0.800170      0.678512      0.590564      0.495393      0.401122      0.328886
  39  12 3165.8082    3.9406  1.2743 13.1216 -0.0067  0.0212   0.0552   0.0526    0.0777   0.0000   441.5476       6.24490       17.8658      0.615958      -1.47343       1.95165       1.37837      0.619626      0.255949      -3.85297       1.14788     -0.742559      0.314756      0.222686    -0.0868545      0.820057      0.847726      0.154389      0.888456       1.16845       1.27088       1.34520       1.45776       1.48650       1.40455       1.37901       1.28738       1.17191       1.09383      0.968677      0.885969      0.761675      0.650151      0.544494      0.448222      0.369696
  39  13 3330.4733    3.4320  1.7890 12.9295  0.0001  0.0252   0.0422   0.0699    0.0590   0.0000   441.3540       7.20905       15.4717       1.53639      -1.21802       2.99850     -0.427375      -2.63114       2.63501      -1.53851    -0.0663696     -0.971108      -2.16162     -0.755070     -0.217609    -0.0945669      0.308607      0.488601      0.984631       1.34151       1.48091       1.61362       1.65696       1.68757       1.68158       1.59047       1.49313       1.43831       1.28793       1.10852       1.00453      0.883727      0.732807      0.621995      0.508096      0.418029
  39  14 3492.8456    2.6840  3.0335 12.3633 -0.0006  0.0331   0.0258   0.0916    0.0402   0.0000   445.7787       7.03120       8.49611       2.52051       9.75619       2.63232      -7.02296     -0.354654       4.40999      0.299285      -2.73477      -3.42778      -3.53006      0.161556     0.0720061      0.288852     -0.921310      -1.12893       1.31133       1.78182       2.00578       2.12542       2.23663       2.24832       2.23382       2.15925       2.00465       1.88083       1.71449       1.48390       1.33969       1.15857      0.980046      0.836172      0.682160      0.547659
  39  15 3652.8911    2.1194  4.5334 11.9266 -0.0007  0.0443   0.0184   0.1216    0.0338   0.0000   443.6784       10.5999       14.0957       7.16665       2.42825      -2.82914      -4.58618       1.20102       2.12799      -1.87709     -0.101765      -1.77200      -1.05413     -0.203558       1.24446      0.795390     -0.224443    -0.0771832       1.70661       2.32446       2.70006       2.75493       3.02209       2.90786       2.94022       2.79019       2.67354       2.44235       2.21086       2.01383       1.74280       1.55310       1.30352       1.11692      0.878325      0.729063
  39  16 3811.2658    1.6477  5.9807 11.6974 -0.0007  0.0571   0.0163   0.1658    0.0322   0.0000   437.5738       11.9498       18.1468       6.60523      -3.35751       7.74536       7.81420      0.473816      -3.58570      -1.38758       7.55252       3.52016      -1.05554      -5.84963       1.09930       2.43506     -0.923609       1.13647       2.20146       3.03295       3.41323       3.61263       3.83480       3.89184       3.78861       3.68974       3.34391       3.21303       2.86699       2.61466       2.29767       2.00863       1.69899       1.44453       1.14455      0.941302
  39  17 3968.4756    1.2518  7.5634 11.5377 -0.0049  0.0761   0.0159   0.2399    0.0317   0.0000   431.5257       18.4020       26.3796      -7.34842      -7.74355       2.47837      -3.82911      -3.30312       12.0826       6.36227      -3.44558       4.22973      -5.40433      -6.09255      -2.14544       1.67108      -2.88213       1.52767       2.93609       3.93762       4.53960       4.77986       5.02065       5.06905       4.91117       4.78241       4.53862       4.20575       3.82219       3.45923       3.06429       2.64789       2.28036       1.92517       1.54655       1.26080
  40   3 1530.3080    0.2012  0.1706  9.7582 -0.0149  0.0103   0.0087   0.0225    0.0220   0.0000   442.0165     -0.966445       21.6870     -0.736836      -1.81488      0.244750      0.559703      0.167610      0.133865     -0.170140      0.438725      0.330938     -0.792275      0.404202      0.267654    0.00649629      0.451581     0.0602183      0.442660      0.570883      0.634904      0.559488      0.667878      0.696517      0.776134      0.718045      0.621127      0.539970      0.462706      0.451501      0.439825      0.393550      0.367259      0.280084      0.224924      0.186971
  40   4 1743.2570    0.3636  0.3062  9.8481 -0.0039  0.0104   0.0101   0.0256    0.0279   0.0000   441.3177     -0.329155       22.4530     -0.444419      -3.03157      -1.33866      -1.31522     -0.930735     -0.265735     -0.807338      0.436211     0.0872640     -0.266952      0.209981      0.104499    -0.0598184     -0.157882      0.341597      0.408369      0.543396      0.596608      0.626912      0.689766      0.690447      0.691679      0.644425      0.621370      0.575366      0.524486      0.476019      0.407865      0.381375      0.299957      0.270726      0.215962      0.174970
  40   5 1941.4319    0.5826  0.5818 10.0159 -0.0023  0.0141   0.0116   0.0357    0.0409   0.0000   441.4507     -0.119346       21.7044     -0.529676      -2.58946    -0.0742616      0.843918      0.395505    -0.0518731      -1.50996      -1.08542      0.751045      0.785302     -0.288811     -0.704268     -0.472155      0.209986      0.703381      0.554455      0.755155      0.847313      0.917450      0.952937      0.928320      0.927644      0.902374      0.826113      0.807760      0.727023      0.656833      0.589709      0.508851      0.439256      0.353185      0.297581      0.252788
  40   6 2133.9747    0.8933  0.7904 10.3373 -0.0011  0.0163   0.0153   0.0399    0.0553   0.0000   441.3757      0.778922       21.5838      -1.47560      -4.15979      -1.05606      -1.90918      -1.20844      0.402879     -0.938341     -0.132721     -0.610897     -0.252379     -0.377951      0.399778    -0.0462624     0.0779017      0.134115      0.631352      0.894041      0.957697       1.05210       1.09254       1.08617       1.09744       1.03497      0.984988      0.892271      0.833873      0.735853      0.667973      0.597254      0.488734      0.435476      0.362491      0.300667
  40   7 2319.3475    1.3366  0.9465 10.9115 -0.0020  0.0180   0.0210   0.0432    0.0701   0.0000   441.3293     -0.458550       20.4936      0.440859      -1.12537       2.56875      0.381307       1.27483       1.39906      -1.64513     -0.706374      0.221066      0.606241      0.165498     -0.567189     -0.758533     -0.467424     -0.385246      0.769812       1.06944       1.13222       1.19564       1.24857       1.24684       1.24393       1.23342       1.19103       1.12690       1.00970      0.866749      0.755054      0.648386      0.560841      0.473856      0.385595      0.328207
  40   8 2497.9302    1.8852  1.2380 11.2477  0.0095  0.0199   0.0272   0.0544    0.0980   0.0000   441.0470       2.00001       18.3654       3.17898      -4.10046     -0.629769      -1.00411      -2.00862     -0.635500     -0.481715      0.401933      -1.09141     -0.886495     -0.713166     -0.371617      0.382038      0.679826     0.0207051      0.840369       1.16433       1.34307       1.43611       1.50906       1.49245       1.47737       1.37729       1.29913       1.20442       1.10268       1.00032      0.872698      0.752981      0.621474      0.536595      0.436246      0.356325
  40   9 2673.8252    2.5324  1.1852 12.0488 -0.0038  0.0193   0.0366   0.0511    0.0884   0.0000   440.0938       5.03995       21.5174      0.527801      -2.63623      -1.08235     -0.723539     -0.351482       1.93673      -1.76946     -0.272304     -0.173645       1.62240     -0.456788     -0.288326      0.942295     0.0678488      0.291523      0.792227       1.05348       1.16719       1.31058       1.34164       1.37351       1.33622       1.29476       1.20201       1.10116       1.02648      0.902050      0.820298      0.713166      0.610902      0.513717      0.414992      0.350002
  40  10 2848.3739    3.2730  1.0646 12.6822 -0.0005  0.0180   0.0494   0.0488    0.0788   0.0000   441.9065       2.00302       20.2201      0.187637     -0.511337       1.74488     -0.297593      -2.57677       1.29013     -0.561223      -2.55696      -1.20355      0.104454      -2.51284     -0.397317      0.663383      0.172012      0.186773      0.724290      0.954419       1.06612       1.16050       1.20288       1.20400       1.24863       1.18158       1.08035       1.00412      0.918635      0.874232      0.732453      0.640720      0.542030      0.461231      0.372912      0.308150
  40  11 3020.1367    3.9818  1.0958 12.9720 -0.0043  0.0184   0.0592   0.0470    0.0876   0.0000   441.5514       4.78533       20.3731       1.46411      -1.40627      0.415667       1.42466      -2.43339     -0.433589      -1.97281      -1.48192      0.792702      -1.62806      -1.38245     -0.761598      0.292298      0.261645      0.374978      0.769717       1.05398       1.19114       1.28812       1.35177       1.36733       1.32483       1.27647       1.17410       1.12296       1.01008      0.926652      0.786829      0.677033      0.578862      0.481021      0.420765      0.329249
  40  12 3188.8376    4.0879  1.3446 13.2020 -0.0004  0.0209   0.0558   0.0546    0.0749   0.0000   441.9096       7.13199       19.9833       4.16302      -1.65124      -1.26303     -0.313388      -2.68873     0.0213552      0.837744      0.652204     -0.378120      0.498434      0.127774      0.242658      0.134415     -0.957756      0.153267      0.855597       1.13476       1.26673       1.39298       1.47019       1.44821       1.39658       1.38339       1.27570       1.19590       1.10079      0.992848      0.889762      0.757292      0.645309      0.533350      0.453244      0.378463
  40  13 3354.8209    3.2926  1.8403 13.0490 -0.0021  0.0258   0.0406   0.0686    0.0524   0.0000   443.1733       6.98753       13.9548       2.55959      -1.06430      0.275442      0.413524      -2.01802       2.05492     -0.746383     -0.496168      -1.24420      -2.06260      -2.00263       1.54789     -0.801795     -0.632323      0.255787       1.01426       1.36791       1.52178       1.64345       1.73925       1.73451       1.74186       1.63919       1.55554       1.44846       1.32535       1.18325       1.05867      0.934120      0.792508      0.661896      0.560488      0.448720
  40  14 3518.2887    2.6099  3.1629 12.3474 -0.0017  0.0342   0.0245   0.0948    0.0377   0.0000   443.8113       8.39737       9.07993       4.16897       11.0504      -2.80217      -9.46604      -4.97086       3.57954     -0.915118       3.66637     -0.121908      -1.02360      -3.14578     -0.309644      0.939577     -0.464069      0.332798       1.29125       1.73394       2.01485       2.08985       2.25084       2.24434       2.18790       2.18632       1.99383       1.86429       1.72172       1.53030       1.38243       1.19180       1.02388      0.865565      0.704350      0.581097
  40  15 3679.5305    2.0547  4.8661 11.8471 -0.0006  0.0459   0.0173   0.1278    0.0321   0.0000   440.4887       10.2151       14.4548       3.00809      0.775843       3.72749     -0.784716      -4.44545       1.44939       1.53260      -1.00345     -0.741381     -0.883532      0.457442       2.25181      0.472287      -1.73574      -1.74673       1.71599       2.36817       2.72340       2.82898       3.05515       3.04021       3.02039       2.91334       2.73054       2.51753       2.28083       2.09175       1.82826       1.61293       1.37601       1.16035      0.954432      0.766900
  40  16 3838.9072    1.5674  6.2518 11.6809 -0.0025  0.0592   0.0155   0.1738    0.0307   0.0000   441.3282       12.0613       23.9018       6.88283      -5.60022      -2.10271      -6.18988     -0.583854       2.05236      -15.7590      -1.89214       6.43824      0.685458      -3.41188      -1.44968      -1.41550      -1.18178       1.54265       2.19066       3.03022       3.43674       3.71343       3.82266       3.90310       3.78791       3.71831       3.43792       3.24758       2.98231       2.63848       2.38172       2.09069       1.80465       1.52370       1.25017       1.01465
  40  17 3997.0945    1.2259  8.0385 11.5478 -0.0103  0.0803   0.0169   0.2665    0.0320   0.0000   436.4195       7.66307       14.3853       9.30473    -0.0744476      0.101003      0.771747      -14.1501      -3.25204       3.14356      0.360139     -0.204490     -0.939118      0.375917       2.52584       1.43436       3.26354      0.511924       3.00380       4.11494       4.75224       4.99865       5.28890       5.27835       5.22091       5.11267       4.75076       4.46409       4.00980       3.66046       3.20903       2.85384       2.42933       2.04778       1.69515       1.38521
  41   3 1544.3612    0.1997  0.1406  9.7986 -0.0010  0.0118   0.0092   0.0175    0.0216   0.0000   441.6744     -0.943860       22.4763     -0.445068      -3.53805      0.268170       1.50442      0.443591      -1.10760      0.288245    -0.0919028      0.475357     -0.412726     0.0730641      0.761838      0.360649      0.138798    -0.0671663      0.425301      0.596854      0.577020      0.752932      0.681810      0.818544      0.743991      0.832510      0.624169      0.611978      0.479213      0.476883      0.443119      0.453707      0.378520      0.345952      0.242850      0.213899
  41   4 1758.0495    0.3863  0.3348  9.8485 -0.0017  0.0108   0.0100   0.0260    0.0281   0.0000   440.5940      -1.50334       21.5743       1.13405      -3.23537     -0.469113     0.0456810     -0.672900     -0.142313      -1.17433    -0.0817927      0.591282     0.0100408      0.128777     -0.337017     -0.260454      0.338795     -0.152842      0.394911      0.554174      0.589220      0.670172      0.688846      0.673103      0.672544      0.660451      0.628650      0.618947      0.505837      0.531051      0.426605      0.390093      0.311895      0.278004      0.233754      0.190939
  41   5 1957.4783    0.6061  0.5871 10.0325 -0.0040  0.0145   0.0120   0.0357    0.0423   0.0000   441.7948     -0.467388       20.9664     -0.847164      -3.54224      -1.03011     -0.203675     -0.744151       1.55777     -0.179968    -0.0941468    -0.0493850       1.43354      0.152934      0.216115      0.356234      0.359951     -0.100819      0.589950      0.811466      0.919867       1.01004       1.03960       1.01073       1.01770      0.967940      0.948600      0.843391      0.779600      0.690450      0.626138      0.521085      0.437813      0.379931      0.328200      0.265353
  41   6 2151.1351    0.9326  0.8321 10.2634  0.0001  0.0167   0.0153   0.0411    0.0614   0.0000   440.7344       1.05169       21.0828      0.777997      -1.73649       1.14858      0.660261     -0.584632     -0.341148     -0.270947       1.68421     -0.542166     0.0684561     -0.172818      0.260225     -0.380041     -0.231853      0.469092      0.605199      0.846568      0.968654       1.05945       1.07732       1.11124       1.08242       1.03037      0.979416      0.937070      0.816939      0.759260      0.664272      0.568454      0.509533      0.411010      0.359684      0.293533
  41   7 2337.1792    1.3427  1.0867 10.8235 -0.0016  0.0187   0.0198   0.0492    0.0778   0.0000   442.7323       3.19948       20.9003     -0.439763     -0.960308       1.05796     -0.999818      -1.88970      0.290212      -1.00433     -0.697342      0.520687     -0.448386     0.0194722      -1.26627      0.275884      0.732070    -0.0954455      0.710325      0.932716       1.07660       1.12632       1.21635       1.20498       1.22325       1.16878       1.10389      0.995009      0.942099      0.828253      0.786937      0.649359      0.580972      0.498351      0.410250      0.331792
  41   8 2516.5946    1.9859  1.1965 11.2562  0.0019  0.0190   0.0274   0.0496    0.0944   0.0000   441.3843       4.31837       21.1332      -2.08534      -1.18847     0.0560009     -0.107265      0.956046       1.51552      -1.99948    -0.0920365      -1.05438     -0.625462      0.392212       1.09097      0.948677      0.652418     0.0210463      0.739457       1.00316       1.13963       1.22646       1.29881       1.30772       1.31439       1.24032       1.17396       1.10238       1.00178      0.900025      0.787402      0.675221      0.577832      0.489465      0.414287      0.337625
  41   9 2693.5824    2.6617  1.0522 12.1131 -0.0013  0.0180   0.0394   0.0443    0.0847   0.0000   440.9027       3.34493       19.4160       1.94939      -2.08509      -1.28777     -0.321168      -1.60510       1.17168      -1.78284     -0.999134      0.251746     -0.256645      0.282650      0.698094     -0.469316      0.282341      0.812709      0.764574       1.02155       1.15653       1.24358       1.34165       1.29863       1.30353       1.25258       1.14311       1.07829      0.966792      0.883706      0.784225      0.709167      0.592932      0.511660      0.433432      0.346190
  41  10 2869.0401    3.3724  1.0528 12.6169 -0.0009  0.0173   0.0493   0.0465    0.0835   0.0000   442.3353       3.50665       22.2036      -1.04327     0.0482862      -1.75343      0.243535      -3.55019      -1.31195      -1.93744      0.307540     -0.379784      -1.19507      0.107243      0.207959     -0.271025     -0.514436      0.599469      0.694586      0.917405       1.03663       1.09827       1.12984       1.13380       1.14397       1.12697       1.05489      0.974089      0.903640      0.805633      0.720043      0.649344      0.528856      0.470070      0.385416      0.318685
  41  11 3041.7539    4.1753  1.1762 12.8028  0.0022  0.0189   0.0580   0.0477    0.1048   0.0000   441.0875       6.94081       19.1028       2.36922      -1.81729      0.995824      -2.10806      -2.16466     -0.490081       1.88826      0.491034     -0.270480     0.0971688     -0.417631      0.226294     -0.180570     -0.336129      0.289694      0.731066      0.999680       1.08719       1.18090       1.27683       1.26280       1.23475       1.19819       1.08081       1.07772      0.983471      0.893332      0.784372      0.668211      0.573968      0.492884      0.404897      0.334239
  41  12 3211.4408    3.8678  1.4531 13.0396 -0.0061  0.0224   0.0496   0.0557    0.0687   0.0000   441.0605       4.65052       18.2150       3.87789      -1.88656      0.541984    -0.0707544      -2.64240      -1.77242      0.818481     -0.485373      -1.00848      -1.91315     -0.550084      0.368327     -0.954922     -0.479918     0.0346805      0.849319       1.18117       1.30224       1.37552       1.48134       1.44709       1.49042       1.42737       1.36624       1.27643       1.15816       1.02013      0.918275      0.794674      0.680354      0.578741      0.466621      0.391962
  41  13 3378.6651    3.3023  2.0941 12.6613  0.0028  0.0255   0.0362   0.0723    0.0559   0.0000   442.0433       9.38645       15.6006     -0.132856       2.71945     0.0880192      -4.11036      0.355895       4.57573       1.65829      -1.02199      -1.54031      0.754144     -0.279754   -0.00629812      -1.31405      0.306020     -0.558218       1.00017       1.36110       1.50512       1.60571       1.73004       1.68292       1.69727       1.63275       1.58419       1.44606       1.33072       1.18107       1.05633      0.928862      0.794683      0.692832      0.567254      0.471722
  41  14 3543.4216    2.5600  3.6733 12.1341 -0.0012  0.0354   0.0219   0.1001    0.0359   0.0000   440.6242       11.1092       17.3892       6.05428      -2.94812       4.66365      -6.54569      -3.31869       4.34331    -0.0371712     -0.387119       1.49959      -1.70310      -3.13346      0.761811      0.493573      -1.04876     -0.985103       1.36052       1.81243       2.08116       2.18257       2.32659       2.31007       2.26903       2.21528       2.09993       1.92558       1.83044       1.63703       1.44321       1.28502       1.09744      0.941908      0.774028      0.640559
  41  15 3705.8727    1.9897  5.0871 11.7635 -0.0009  0.0471   0.0163   0.1302    0.0311   0.0000   442.4208       10.5818       14.5443       1.93785      -1.69984      -1.03418     0.0478860      -2.01557     -0.728106     -0.192070      -2.73054      -5.79834      -1.86455      -2.97719      -1.36376      0.119841       2.28647      0.711512       1.71606       2.37332       2.70937       2.87598       3.11007       3.07388       3.01543       2.92150       2.74750       2.58756       2.30886       2.14374       1.87663       1.66932       1.42937       1.22505      0.999353      0.826591
  41  16 3866.2311    1.5352  6.9392 11.6273 -0.0005  0.0621   0.0150   0.1892    0.0296   0.0000   441.4089       12.8627       18.7360    -0.0983939      -4.76729      -5.64023       1.43255      -3.13096      -5.27183       1.56902     -0.707064      -4.92502       1.98730      -2.54322       4.18413       1.10220     -0.606423       1.79102       2.28976       3.09318       3.54009       3.77830       3.93081       4.06965       3.88815       3.86112       3.65105       3.35867       3.14706       2.80289       2.48371       2.19395       1.87244       1.60046       1.32468       1.08026
  41  17 4024.9740    1.0803  7.5221 11.6479 -0.0068  0.0852   0.0189   0.2940    0.0330   0.0000   436.5424       14.9624       15.7983       2.42293      -19.4661       1.24209      -2.45871      -1.70183       2.77298       1.81933      0.896895      -3.68293      -1.24148      -5.32144       1.88561      -2.48112     -0.337339       1.61671       3.07138       4.18769       4.83163       5.10196       5.35603       5.48820       5.29807       5.22011       4.93850       4.47967       4.32053       3.79195       3.38126       3.04091       2.57422       2.20856       1.80728       1.47289
  42   2 1314.2307    0.1078  0.0649  9.7911  0.0141  0.0137   0.0094   0.0206    0.0192   0.0000   441.6151      -1.30641       21.0533    -0.0685724      -4.18378     -0.559621    -0.0837766     -0.182808      0.386741     0.0696335      0.490660      0.225790     -0.498157    -0.0199430      0.124786      0.226864    -0.0903843     -0.214631      0.551585      0.644009      0.804715      0.842005      0.983777      0.776591      0.772720      0.717872      0.928244      0.627575      0.576627      0.537217      0.477321      0.421149      0.359807      0.366991      0.246051      0.302720
  42   3 1558.1843    0.2027  0.2031  9.7465 -0.0033  0.0109   0.0079   0.0229    0.0222   0.0000   441.7022      -1.18393       21.8336     -0.470292      -3.53053       2.61310       1.57331      0.217137     -0.204294      0.416955       1.17676      -1.20994     -0.357627     -0.377298     -0.370459      0.330493      0.274235     0.0272155      0.409518      0.528130      0.622888      0.644182      0.674258      0.671959      0.763681      0.748628      0.609455      0.647853      0.562552      0.514378      0.459356      0.372211      0.360178      0.266411      0.254180      0.210890
  42   4 1772.6318    0.4090  0.4072  9.7972 -0.0040  0.0123   0.0098   0.0291    0.0309   0.0000   441.6476     -0.904411       21.9449      0.340944      -3.82470      0.274932      0.787373     -0.459676     -0.982553      0.417556       1.87019      0.773765     -0.589355      0.318086      0.387681     -0.346468      0.211607     -0.108816      0.471847      0.600242      0.681111      0.750526      0.803954      0.809097      0.790149      0.787856      0.759004      0.664076      0.602596      0.584549      0.529721      0.430374      0.384294      0.324200      0.267117      0.222004
  42   6 2168.1116    0.9413  0.8727 10.3788 -0.0022  0.0166   0.0152   0.0423    0.0592   0.0000   441.2412       1.10085       21.3334      -2.12202      0.584253       1.28844      0.247663     -0.682439      -1.50677     -0.110467      0.339516      -2.05879    -0.0380349     -0.521355      0.579206      0.688449      0.462557      0.410569      0.622077      0.845283      0.930694       1.00758       1.07628       1.10376       1.06664       1.05728      0.991594      0.907444      0.841856      0.775985      0.664431      0.592251      0.490794      0.440287      0.372969      0.307050
  42   7 2354.7740    1.4270  1.1777 10.8665 -0.0006  0.0190   0.0203   0.0518    0.0800   0.0000   441.5087     -0.118071       22.2826    -0.0117039      -3.14247      -1.60491    -0.0402760     -0.775965       1.10365      0.275568       1.33441     -0.357892      0.316307      0.565767       1.50178      0.466779     -0.727620     -0.219845      0.720019      0.992882       1.11961       1.19666       1.26544       1.27020       1.26685       1.22310       1.18722       1.11240       1.03881      0.899714      0.798945      0.683080      0.586128      0.504180      0.433771      0.356361
  42   8 2535.0972    2.0089  1.2038 11.6974 -0.0025  0.0200   0.0288   0.0510    0.0774   0.0000   440.4452       1.48124       19.6646       2.18222      -1.36337     -0.109865       1.31703     -0.573385       3.04673       1.07137      0.815366      0.686539     0.0860816      0.151981      0.364891     -0.344740      0.702722     -0.160251      0.727427      0.998612       1.10410       1.22599       1.28641       1.30089       1.26824       1.23144       1.16738       1.07292       1.03133      0.895033      0.809919      0.702697      0.622139      0.521302      0.437692      0.365135
  42   9 2713.0702    2.7033  1.1607 12.2652 -0.0009  0.0188   0.0388   0.0495    0.0778   0.0000   440.5064       3.62461       23.3202     -0.567360     -0.157693       2.26261     -0.383619      -1.60339       1.19724     -0.873080     -0.236147     -0.371945      -2.52879      0.668283      -1.17665     -0.237574      0.369711     -0.218027      0.697957      0.956396       1.07421       1.16869       1.23175       1.21569       1.18083       1.18880       1.08420       1.05662      0.963819      0.878168      0.771369      0.678659      0.582804      0.497276      0.416702      0.350150
  42  10 2889.4856    3.4648  1.0405 13.0058  0.0010  0.0175   0.0520   0.0470    0.0666   0.0000   441.1020       4.22809       19.4435     -0.636311      -2.71583      0.985201     -0.844629     -0.354031      0.222543       2.77216     0.0924865      -2.06842     -0.468542     -0.597293      0.305557      0.192614      0.478619     0.0835935      0.664544      0.920183      0.978568       1.06219       1.11907       1.14094       1.13193       1.10058       1.03499      0.990105      0.873316      0.794507      0.727275      0.651441      0.568894      0.504588      0.402488      0.326471
  42  11 3063.0926    4.1599  1.1620 12.9866 -0.0007  0.0182   0.0584   0.0483    0.0872   0.0000   442.5687       4.74115       19.9764       2.63892      0.492046     -0.789255     0.0816640      -1.64113      -1.54928      -2.21459     -0.189116      0.716372     -0.972977      0.228782     -0.361643     -0.520210     -0.425519      0.564542      0.682471      0.935244       1.03389       1.11722       1.20342       1.16162       1.15557       1.11063       1.05811      0.997633      0.900394      0.865962      0.765146      0.673919      0.572726      0.489963      0.416468      0.348239
  42  12 3233.7967    3.9348  1.3992 13.1502 -0.0029  0.0217   0.0514   0.0554    0.0652   0.0000   441.0423       5.12385       18.6778      0.768865     -0.635669      0.296624     -0.744324      -1.91085      0.654265      -1.56360       1.22748       2.80854     -0.967763     0.0627840     -0.312482     -0.371940     0.0491972     -0.345598      0.791897       1.08707       1.21925       1.29360       1.37273       1.33605       1.35433       1.27990       1.23115       1.18111       1.10121      0.963300      0.889483      0.774399      0.666130      0.594132      0.477531      0.389268
  42  13 3402.1485    3.1443  2.3396 12.6649  0.0017  0.0280   0.0326   0.0748    0.0474   0.0000   444.0513       8.70183       13.8635       3.09203       5.22441       1.94201      -6.22809      -2.21012       4.54917      0.570202     -0.906188       1.90253      0.309667      0.805180      0.988125     -0.552701       1.76651     0.0113463       1.02499       1.40658       1.60014       1.73461       1.84419       1.79547       1.82543       1.75502       1.65404       1.55628       1.41297       1.30820       1.14964       1.01230      0.852565      0.735922      0.612483      0.490030
  42  14 3568.2283    2.4343  3.8451 12.1077 -0.0012  0.0378   0.0206   0.1031    0.0340   0.0000   442.4343       6.88838       13.3458      0.739300      -2.10801      -1.94597      -1.02672    -0.0114412       7.61136      -2.78121     -0.589402       1.85299      -3.32292      -3.02641      0.467560      0.582776      0.992537     -0.992180       1.33799       1.84224       2.08609       2.25283       2.35739       2.42355       2.36962       2.30431       2.17466       2.06965       1.87997       1.70074       1.49925       1.32096       1.14203      0.982987      0.794065      0.654718
  42  15 3731.7467    1.8706  5.3238 11.8319 -0.0007  0.0497   0.0160   0.1406    0.0288   0.0000   440.6168       9.93939       20.9544       3.19880      -5.44670       1.89834       2.21753      -7.21199      -2.43086      -1.53983       3.06314      -1.31379      0.910645     -0.845381     -0.969018      -1.29505     -0.530558    -0.0871374       1.77557       2.43815       2.75167       2.96170       3.13114       3.12614       3.14065       2.97985       2.89859       2.67634       2.49617       2.25142       1.97076       1.76367       1.49968       1.29881       1.06638      0.880422
  42  16 3893.2081    1.4203  7.0120 11.6713 -0.0024  0.0685   0.0157   0.2014    0.0303   0.0000   444.3884       17.5016       17.1458       3.87869       5.72141      -8.99739      -10.2630       7.38552       5.96857      -5.52469     -0.814029       6.92458       1.75343      0.174811      0.500537      -5.39237       2.79842     -0.484163       2.39937       3.31464       3.80356       4.01526       4.35699       4.24986       4.31645       4.15183       3.90095       3.65175       3.36654       3.04914       2.73390       2.39222       2.09908       1.77185       1.47593       1.20163
  42  17 4052.9984    1.0801  8.5017 11.6234 -0.0016  0.0945   0.0228   0.3725    0.0373   0.0000   436.8612       14.5465       28.4300       14.3398      -13.3987      -13.8001       8.90973      -7.84578      -1.31763      -5.96868      0.190796       3.52274     -0.317465       1.59655      -1.23789      -3.85797       2.22165       4.17934       3.25709       4.56608       5.09344       5.65397       5.80131       5.96453       5.82644       5.72786       5.35796       5.05189       4.61585       4.14903       3.75195       3.28549       2.81844       2.47490       1.99777       1.68040
  43   4 1787.0165    0.4195  0.4251  9.8317 -0.0038  0.0122   0.0096   0.0298    0.0309   0.0000   441.3611    -0.0654620       20.8524      -1.18574      -2.08909      0.660137       1.14092     -0.504345      0.969192      0.165394     -0.141717      0.160136     -0.428889     -0.844121    -0.0921816      0.715066     -0.100464     -0.254568      0.450330      0.617893      0.747565      0.752112      0.855441      0.816666      0.825710      0.808178      0.740312      0.718781      0.616169      0.571560      0.515183      0.437338      0.379584      0.329830      0.271240      0.229044
  43   5 1989.0448    0.6587  0.6930  9.9339 -0.0005  0.0146   0.0117   0.0382    0.0480   0.0000   442.2076      0.661165       21.7116     -0.102328      -1.36942      0.834997      0.362838      0.217320      -1.23162     -0.536170      0.124579     -0.495213      0.454230     -0.509202      0.415255      0.274270     -0.462038     -0.399885      0.527285      0.704541      0.784882      0.855216      0.897548      0.919553      0.911879      0.881960      0.842076      0.806674      0.715258      0.669187      0.564834      0.519597      0.436367      0.386559      0.321417      0.271390
  43   6 2184.8616    0.9994  0.9622 10.2994  0.0001  0.0174   0.0150   0.0436    0.0657   0.0000   440.9224       1.33222       19.3697     -0.153535      -3.20843     -0.401646     -0.417389       1.09770       1.09904      -1.26782     -0.461087      0.306003    -0.0823087    -0.0571716      0.498163     0.0213637      0.243258     0.0710036      0.607087      0.837711      0.931210      0.987193       1.07750       1.08118       1.05013       1.07314      0.973729      0.943902      0.866648      0.782096      0.685831      0.603437      0.508676      0.473264      0.362358      0.308486
  43   7 2372.2506    1.4539  1.1794 11.0448 -0.0001  0.0192   0.0207   0.0513    0.0749   0.0000   440.8114       3.18527       19.4495      0.859558      -2.40599      0.624046      0.885422     -0.226563      -2.03018     -0.774179       1.35636      -1.22302     -0.807381     -0.295389     -0.108490     -0.346532      0.176709     -0.366820      0.712617      0.970616       1.07976       1.17143       1.23637       1.28951       1.22127       1.22995       1.13331       1.05349      0.969710      0.904727      0.810507      0.714464      0.607986      0.512912      0.425136      0.358909
  43   8 2553.3914    2.1415  1.2560 11.2058 -0.0005  0.0189   0.0282   0.0498    0.1051   0.0000   441.3875       2.19344       21.8938       2.62215      -4.74038      -1.47132      0.523406     -0.125851      -1.29656     -0.344972       1.56152     -0.394428     -0.339610     -0.181898     -0.852653     -0.141957      0.438482       1.02719      0.723133      0.976740       1.10214       1.15664       1.23246       1.17585       1.19001       1.19366       1.11268       1.07998      0.969250      0.883820      0.796461      0.696044      0.600907      0.511647      0.441707      0.371152
  43   9 2732.4641    2.8104  1.1859 12.2131 -0.0000  0.0190   0.0388   0.0491    0.0842   0.0000   440.9451       1.84445       22.8437       1.69483      -1.18599      0.141686      -1.16906      0.149562       1.68063     0.0896768      0.167512      -2.22309     -0.257294     -0.628255      0.716963     0.0500365      -1.13044    -0.0864387      0.688485      0.946425       1.03245       1.11947       1.19750       1.19810       1.22965       1.16221       1.09613       1.02400      0.948990      0.878331      0.766534      0.683573      0.594058      0.518381      0.434597      0.350185
  43  10 2909.7147    3.6574  1.1597 12.7115 -0.0026  0.0179   0.0508   0.0488    0.0895   0.0000   440.8216       5.25841       19.8881       1.41117      -3.27813      -1.89493       1.67511     -0.251445       1.01004      -2.15725      -1.82263   -0.00180089      -1.32258     -0.626026     -0.176826      -1.27819     -0.314505      0.332999      0.683412      0.896540      0.996283       1.07159       1.13639       1.09328       1.10216       1.10244       1.05584       1.00510      0.902394      0.827339      0.744261      0.651118      0.563672      0.477186      0.399551      0.343047
  43  11 3084.1129    4.2565  1.1741 13.0013 -0.0031  0.0182   0.0592   0.0478    0.0940   0.0000   442.3840       4.66123       20.5680       1.58126      -1.90313      -1.11552       1.62028      -2.30960     -0.922905      -3.59812      -2.59023      0.525760    0.00151476     -0.825856     -0.515508     -0.906267      0.531160      0.456040      0.683872      0.930319       1.01065       1.11130       1.16429       1.17317       1.15958       1.14446       1.05825       1.03677      0.945706      0.842160      0.751903      0.665776      0.580454      0.490144      0.414596      0.353498
  43  12 3255.7819    3.8165  1.5459 13.0548 -0.0009  0.0216   0.0473   0.0601    0.0643   0.0000   442.1908       6.35190       18.1447       3.17592      -1.58808      -1.12803      -3.71271      -1.33880      -1.59449      0.330568     -0.294186     -0.525612      -1.31120      -1.75694      0.743037      0.158736     -0.183055      0.474284      0.796599       1.07545       1.20569       1.33264       1.39042       1.38540       1.38093       1.33670       1.28362       1.18266       1.06585       1.01555      0.883082      0.796157      0.673287      0.598646      0.504644      0.425489
  43  13 3425.2773    3.0607  2.3202 12.7755  0.0017  0.0281   0.0324   0.0773    0.0452   0.0000   443.4989       9.33127       14.7336       4.79999       5.40686      -4.19147      -5.72795      -2.60633       6.45228      -1.90563      -1.25643     0.0997072     -0.296162      -1.04320       1.34962      -1.25151      0.699572     -0.204295      0.996675       1.38708       1.58887       1.65400       1.82360       1.80084       1.75085       1.71733       1.64552       1.50425       1.45662       1.28238       1.13855       1.01891      0.860049      0.767874      0.623922      0.510313
[truncated: 676,871 more chars]
