# Supplementary material for: Global-Mode Analysis of Full-Disk Data from the Michelson Doppler Imager and the Helioseismic and Magnetic Imager
Source: Sol Phys. 2018 Jan 31;293(2):29. doi: 10.1007/s11207-017-1201-5 (PMC6566312; doi:10.1007/s11207-017-1201-5)
Supplement: Supplementary file 2 — (TAR 362.4 MB) [file 11207_2017_1201_MOESM2_ESM.tar › HMI/hmivw72d.6616]

   0  13 1957.6180    0.5388  0.4345  9.8815  0.0000  0.1005   0.0976   0.2384    0.3681   0.0000    -0.0000       0.00000       0.00000       0.00000       0.00000       0.00000       0.00000       0.00000       0.00000       0.00000       0.00000       0.00000
   0  16 2362.9543    1.1891  0.9328 10.0599  0.0000  0.1751   0.1792   0.7595    2.4795   0.0000    -0.0000       0.00000       0.00000       0.00000       0.00000       0.00000       0.00000       0.00000       0.00000       0.00000       0.00000       0.00000
   0  19 2764.2408    2.8256  0.6829 11.8795  0.0000  0.1041   0.4581   0.4456    1.2680   0.0000    -0.0000       0.00000       0.00000       0.00000       0.00000       0.00000       0.00000       0.00000       0.00000       0.00000       0.00000       0.00000
   0  20 2899.0955    3.5094  0.6035 10.8333  0.0000  0.1126   0.5384   0.2857    4.4619   0.0000    -0.0000       0.00000       0.00000       0.00000       0.00000       0.00000       0.00000       0.00000       0.00000       0.00000       0.00000       0.00000
   0  21 3033.6134    4.0200  0.4936 12.9609  0.0000  0.1199   0.7647   0.3473    1.1397   0.0000    -0.0000       0.00000       0.00000       0.00000       0.00000       0.00000       0.00000       0.00000       0.00000       0.00000       0.00000       0.00000
   0  25 3574.8213    2.6334  3.9151  5.9986  0.0000  0.3710   0.1743   1.0757  189.9726   0.0000    -0.0000       0.00000       0.00000       0.00000       0.00000       0.00000       0.00000       0.00000       0.00000       0.00000       0.00000       0.00000
   1  12 1885.1119    0.4216  0.3356  9.8913  0.0000  0.0984   0.0585   0.1561    0.1742   0.0000   443.4679      -15.9373       0.00000       0.00000       0.00000       0.00000       108.352       67.0319       0.00000       0.00000       0.00000       0.00000
   1  13 2020.8442    0.5266  0.2291 10.1605  0.0000  0.0531   0.1053   0.1622    0.1550   0.0000   441.9689      -70.2912       0.00000       0.00000       0.00000       0.00000       88.2378       33.6763       0.00000       0.00000       0.00000       0.00000
   1  14 2156.9297    0.6933  0.4785 10.4245  0.0000  0.0650   0.0843   0.2107    0.2297   0.0000   499.1194       35.2362       0.00000       0.00000       0.00000       0.00000       94.7889       44.3798       0.00000       0.00000       0.00000       0.00000
   1  15 2291.9714    1.1559  1.0836 10.5419  0.0000  0.1080   0.0977   0.3287    0.5217   0.0000   535.8450       11.7285       0.00000       0.00000       0.00000       0.00000       116.447       70.1268       0.00000       0.00000       0.00000       0.00000
   1  16 2425.4753    1.5232  0.7389 10.9123  0.0000  0.0800   0.1377   0.1830    0.4531   0.0000   469.2953       71.4059       0.00000       0.00000       0.00000       0.00000       86.1019       64.6499       0.00000       0.00000       0.00000       0.00000
   1  18 2693.3644    2.6751  0.7431 10.9947  0.0000  0.0788   0.2275   0.1817    1.1373   0.0000   333.6018       23.1941       0.00000       0.00000       0.00000       0.00000       83.9021       55.8217       0.00000       0.00000       0.00000       0.00000
   1  19 2828.2489    3.1882  0.7263 12.3068  0.0000  0.0832   0.2950   0.1987    0.6314   0.0000   327.6917       35.1788       0.00000       0.00000       0.00000       0.00000       101.354       53.4051       0.00000       0.00000       0.00000       0.00000
   1  21 3098.3257    3.3524  1.0266 12.6717  0.0000  0.1073   0.3106   0.3327    0.8660   0.0000   677.7899       97.5846       0.00000       0.00000       0.00000       0.00000       128.342       76.3194       0.00000       0.00000       0.00000       0.00000
   1  22 3233.1776    3.6522  0.8957 12.7499  0.0000  0.0888   0.3100   0.2734    0.6672   0.0000   512.3776       83.6905       0.00000       0.00000       0.00000       0.00000       116.366       58.6875       0.00000       0.00000       0.00000       0.00000
   1  23 3368.7185    3.5534  1.6390 12.2981  0.0086  0.1229   0.2736   0.4178    0.9307   0.0000   532.5327       51.3418       0.00000       0.00000       0.00000       0.00000       132.153       97.5525       0.00000       0.00000       0.00000       0.00000
   1  24 3504.0758    2.4363  2.7504 11.9140  0.0000  0.2062   0.1885   0.6796    0.5842   0.0000   958.6518       26.1865       0.00000       0.00000       0.00000       0.00000       293.803       123.534       0.00000       0.00000       0.00000       0.00000
   1  25 3640.0833    2.4097  3.5417 10.8829  0.0242  0.1962   0.1787   0.7601    0.9806   0.0000    43.9482      -8.53864       0.00000       0.00000       0.00000       0.00000       233.442       142.005       0.00000       0.00000       0.00000       0.00000
   2  12 1945.8495    0.4729  0.3254 10.1035  0.0000  0.0806   0.0515   0.1192    0.1556   0.0000   441.0473      -6.81307       16.4235       1.91893       0.00000       0.00000       36.5816       51.2588       24.0276       12.9000       0.00000       0.00000
   2  13 2081.9594    0.8155  0.6215  9.6480  0.0000  0.0523   0.0739   0.1904    0.3023   0.0000   401.2134       114.640       11.3513      -16.1663       0.00000       0.00000       45.8521       32.4066       16.9564       7.63303       0.00000       0.00000
   2  14 2217.5347    0.9725  0.8132  9.5369 -0.0014  0.0686   0.0648   0.1604    0.5167   0.0000   395.9091      -27.6004      -6.39085       1.23765       0.00000       0.00000       43.4974       34.2276       29.2163       8.95089       0.00000       0.00000
   2  15 2352.1894    1.2565  0.9152 10.6547  0.0000  0.0642   0.0841   0.1976    0.3599   0.0000   339.6316      -18.1317      -10.1368      -6.06282       0.00000       0.00000       44.8312       40.8544       19.7818       9.14488       0.00000       0.00000
   2  16 2485.7676    1.4601  0.7476 11.6034  0.0000  0.0732   0.1048   0.1624    0.2454   0.0000   399.0928      -69.0824       4.78173       11.7126       0.00000       0.00000       49.0482       38.1338       32.1531       9.96412       0.00000       0.00000
   2  17 2619.6489    2.3874  1.2088  5.0770  0.0000  0.0726   0.1461   0.2173  251.5022   0.0000   415.0230       25.0890       9.21000       1.16400       0.00000       0.00000       53.6589       46.4369       22.1208       10.0626       0.00000       0.00000
   2  18 2754.5480    2.9115  0.7472 12.2857  0.0000  0.0560   0.2026   0.1544    0.3820   0.0000   464.2525      -40.1810       1.41668       4.78885       0.00000       0.00000       37.4162       31.4574       20.8936       7.62361       0.00000       0.00000
   2  19 2889.5826    3.2855  0.9364 11.8974  0.0000  0.0646   0.2046   0.1709    0.7170   0.0000   458.9561      -24.4691      -4.20716       11.8681       0.00000       0.00000       47.1421       39.3124       22.1659       8.64231       0.00000       0.00000
   2  20 3024.8251    4.1069  1.0031  6.8040  0.0000  0.0662   0.2364   0.1709  126.9064   0.0000   436.7960       30.2990       11.9170       1.75800       0.00000       0.00000       50.7675       38.9728       23.0107       7.54243       0.00000       0.00000
   2  21 3159.8764    4.1741  0.9743 13.2038  0.0000  0.0805   0.2727   0.2224    0.4233   0.0000   396.7439       32.2382      -5.89317      -14.1281       0.00000       0.00000       73.2196       54.9512       23.7606       8.06189       0.00000       0.00000
   2  22 3294.9672    3.5816  1.4198 12.5602 -0.0087  0.0819   0.1992   0.2343    0.4711   0.0000   381.4196       50.2445       15.6818       9.15194       0.00000       0.00000       58.4866       48.2497       29.7376       10.5632       0.00000       0.00000
   2  23 3430.7378    3.0039  2.2233 11.7926  0.0000  0.1119   0.1357   0.2910    0.4106   0.0000   431.6232      -26.8335       13.9058       18.4782       0.00000       0.00000       79.7352       69.6272       35.8054       15.3059       0.00000       0.00000
   2  24 3566.7404    2.5912  2.9374 11.5342  0.0000  0.1232   0.1025   0.3783    0.3174   0.0000   312.2536       64.0130      -19.5383       1.76449       0.00000       0.00000       83.3308       72.4614       45.1747       17.4937       0.00000       0.00000
   3  12 2001.2068    0.5379  0.3145 10.2507  0.0000  0.0417   0.0420   0.0848    0.1350   0.0000   421.6725    -0.0815108       22.9009       4.55376       6.56827     -0.271339       17.7426       21.4986       13.0376       11.1928       3.55859       1.38795
   3  13 2137.7429    0.8445  0.5576 10.1754  0.0000  0.0414   0.0572   0.1148    0.2006   0.0000   428.4234       12.0106      -14.6475      -6.97971     -0.631941     -0.427090       18.8779       17.9986       14.8319       9.36003       4.45925       1.28850
   3  14 2273.3056    0.9527  0.7983 10.6662  0.0000  0.0644   0.0594   0.1228    0.2052   0.0000   433.8364      -31.6708      -28.0070      -8.87368       1.20203     -0.299346       31.9632       30.1968       23.6531       13.7859       6.23651       1.80523
   3  15 2407.6892    1.4460  0.8660 10.8364  0.0000  0.0600   0.0878   0.1407    0.3569   0.0000   427.7561       2.47495       10.3751       7.76525      -7.55319      -1.20388       27.4247       27.4909       21.2004       12.3374       5.95443       1.77037
   3  16 2541.6201    1.6296  1.0140 11.5807  0.0000  0.0685   0.0992   0.1725    0.3522   0.0000   391.5802      -15.5977      -16.8385      -4.94457      -5.49564      -1.42825       32.3802       32.2801       24.1959       15.7729       6.73358       2.17570
   3  18 2811.5377    2.8824  0.9026 12.1474  0.0000  0.0669   0.1691   0.1433    0.5276   0.0000   407.6394      -20.7667       17.0849       8.20493       8.55528      -1.14477       35.7669       30.6073       24.5049       15.5209       6.17293       1.61026
   3  19 2946.8703    3.2710  0.8126 12.6224 -0.0030  0.0583   0.1939   0.1213    0.3094   0.0000   352.6682       16.8657       25.2205      -11.0471      -2.13165      -1.14441       28.3174       27.4816       22.1542       11.7411       6.09944       1.70197
   3  20 3082.3859    3.9534  0.7780 13.1609  0.0000  0.0560   0.2302   0.1327    0.2802   0.0000   402.7785       43.7748       6.52530       5.14142       3.36204      0.426880       28.9119       23.1574       21.3156       13.6686       5.92218       1.37163
   3  21 3217.6845    3.7850  1.2440 12.3805  0.0018  0.0661   0.1912   0.2028    0.4936   0.0000   410.5601      -16.5081      -63.3334       14.0999      -1.56571      -1.97460       37.7496       35.7824       24.2607       12.3669       5.64881       1.65601
   3  22 3353.8002    3.1763  1.5196 13.1546  0.0000  0.0847   0.1632   0.2299    0.2082   0.0000   440.9311      -10.1444      -56.0016       12.4795       3.41246      -1.80244       41.8483       38.2438       30.4044       21.1432       8.26426       2.51301
   3  23 3489.6627    2.6162  2.4418 12.1155 -0.0027  0.1141   0.0975   0.2711    0.1780   0.0000   418.8500       69.0906      -14.7246       11.2434       12.7197      -1.06663       47.1607       51.2574       41.3218       21.9178       12.7184       3.80179
   3  24 3626.2669    2.4700  3.1083 11.6306  0.0000  0.1133   0.0903   0.3133    0.2122   0.0000   413.4671      -66.6162       28.6786      -13.8713      -14.1106      -1.24878       57.7275       53.5109       41.5639       24.8419       10.9263       3.16519
   3  26 3899.9529    1.5512  5.4299 11.2463 -0.0182  0.2014   0.0491   0.4896    0.1242   0.0000   463.4330      -17.0352       32.8126      -64.1660       2.51403       1.77185       92.3120       95.5726       74.5143       46.7809       21.8432       6.64318
   4  10 1777.9847    0.3172  0.2701  9.8388  0.0000  0.0386   0.0285   0.0768    0.0786   0.0000   433.0728       27.4652     -0.150072      -6.25821      -2.86946     -0.911541       14.5198       12.8471       10.9917       9.94506       6.41880       2.46432
   4  11 1914.7355    0.5213  0.2881  9.9012  0.0000  0.0382   0.0417   0.0624    0.0979   0.0000   436.0610      -33.2757       4.74989     -0.246649      -1.30049      -6.08044       17.4598       16.1370       12.4295       10.2205       4.62660       2.92146
   4  12 2051.6784    0.7044  0.3578  9.9679  0.0000  0.0359   0.0556   0.0794    0.1267   0.0000   393.2292     -0.725996      -7.30310      -8.68491       1.65049       2.91075       11.9013       12.8178       9.33094       7.51490       4.81873       2.39709
   4  14 2324.0558    1.1672  0.8809 10.5137  0.0000  0.0668   0.0606   0.1414    0.4351   0.0000   455.7418       50.1867       13.2312      -23.0951      -11.1704      -3.29620       23.8010       27.0851       22.2639       14.5942       9.66865       4.11886
   4  15 2458.6729    1.6464  0.7795 11.3406  0.0000  0.0621   0.0849   0.1242    0.4586   0.0000   400.3603      -48.1482       1.69939       25.0374       7.82142       2.84510       20.5183       25.1895       17.0444       15.6616       9.53856       3.98957
   4  16 2593.0437    2.1794  0.9637 11.1546 -0.0007  0.0626   0.1061   0.1538    0.8407   0.0000   397.7558      -21.1591       11.8137      -16.7495      -9.60658       1.82266       19.8475       25.6557       17.9490       14.3822       8.21021       3.90887
   4  17 2728.4156    2.6901  0.6715 12.1669  0.0000  0.0646   0.1358   0.1052    0.3521   0.0000   415.1622       18.6633      -3.41427      -4.80374     0.0586128      0.854262       31.8762       33.6031       24.9937       15.4085       7.88724       3.42841
   4  18 2864.2684    3.1480  0.6804 12.8583  0.0000  0.0423   0.1673   0.1152    0.2413   0.0000   411.1681      -25.8346       4.79570      -14.0605      -7.72800      -3.27520       17.1043       18.6357       14.7543       9.62884       5.42504       2.94075
   4  19 3000.1646    3.5955  0.6386 13.3997  0.0000  0.0428   0.2129   0.1138    0.2055   0.0000   477.5960       10.2035      -1.39286       9.74346     -0.193347       1.95564       17.9532       15.8533       15.3660       10.6532       5.46121       3.16462
   4  20 3136.0068    3.9243  0.9661 13.1005  0.0000  0.0520   0.2041   0.1404    0.3400   0.0000   452.3176       11.9235       6.56770       10.9984       9.01966      -5.58215       20.4201       22.6019       17.8685       12.0639       7.61728       3.14640
   4  21 3271.7371    3.5425  1.2421 13.2090  0.0000  0.0660   0.1668   0.1633    0.2882   0.0000   451.4339       7.08560       12.5275       19.3086       21.2384       1.28917       23.9946       25.5798       20.8279       16.5752       10.7773       4.44933
   4  22 3408.1407    3.1951  1.6509 12.7066  0.0000  0.0894   0.1400   0.2003    0.2864   0.0000   430.8697      -32.6478       3.08876       9.91015      0.939326      -2.65871       27.0391       32.7579       27.5930       17.9055       11.6673       5.69875
   4  23 3544.7639    2.6742  3.1326 11.7243  0.0219  0.1058   0.0816   0.3084    0.2027   0.0000   380.3669      -37.7168       5.96813       20.2244      -32.7506      -4.36032       36.6714       40.9966       36.0026       25.0930       15.4013       7.75265
   4  26 3956.3324    1.4303  6.6743 11.1258  0.0017  0.1994   0.0390   0.5900    0.1090   0.0000   500.1130      -131.235      -22.2279       16.5461    -0.0879947     -0.489844       63.7438       76.7352       63.5134       47.5058       28.7895       14.2469
   5  10 1823.3586    0.3727  0.3149  9.8580  0.0000  0.0389   0.0270   0.0641    0.0777   0.0000   439.7469      -1.63134       15.0713      -1.92593       2.56209     -0.900338       10.6024       11.5250       8.52225       9.33111       6.94691       4.31939
   5  11 1960.5539    0.5698  0.3955  9.9795  0.0000  0.0487   0.0360   0.0737    0.0941   0.0000   444.6580      -11.8073       5.03734       4.57859      0.114422     -0.355653       16.6827       12.0186       10.4342       12.6524       9.17690       4.18102
   5  12 2098.4612    0.7134  0.5361 10.2926  0.0000  0.0377   0.0418   0.0950    0.1160   0.0000   443.4665       9.01402      -3.42333      -2.08523       13.5297       6.42523       11.6378       12.3384       10.2279       8.58266       6.24800       3.40788
   5  13 2235.4277    0.9087  0.6724 10.8775  0.0000  0.0465   0.0463   0.0959    0.1258   0.0000   434.3606       18.4619       21.0602       8.78940      -6.97250      -3.98397       12.9997       14.0527       13.8664       10.5446       6.28865       4.14916
   5  14 2371.0645    1.3532  0.7258 11.1395  0.0000  0.0367   0.0675   0.1116    0.1453   0.0000   459.0182       7.54606      -28.9916      -24.3104      -6.38884     -0.547143       11.6436       12.3717       11.6090       8.22104       6.15985       3.53408
   5  15 2506.0582    1.6299  0.9064 11.5741  0.0000  0.0506   0.0739   0.1167    0.1823   0.0000   410.7823       2.57057      -13.2256      -2.87846     0.0902088     -0.705930       14.9076       17.8885       13.6953       11.4104       8.24483       4.73844
   5  16 2641.1372    2.2590  0.8104 11.8640  0.0000  0.0510   0.1082   0.1003    0.2617   0.0000   453.7158      -17.2974       18.5886       1.74050     -0.980512      -1.28057       14.7695       14.8429       14.4466       12.0016       8.00095       4.77428
   5  17 2777.2984    2.7346  0.8511 12.3079  0.0000  0.0440   0.1181   0.1078    0.2997   0.0000   423.7189       10.7705      -3.47613      -2.79125      -1.87083       3.31664       14.5149       15.1330       13.6177       11.2741       6.76217       4.52853
   5  18 2913.7047    3.4137  0.8774 12.8434  0.0000  0.0483   0.1510   0.1266    0.3558   0.0000   431.2337       16.4222      -13.2171      -6.47422       1.61891      -9.63070       15.1888       16.4198       13.3377       11.5315       8.08501       5.31022
   5  19 3050.0216    3.8890  0.7634 13.0482  0.0000  0.0450   0.1831   0.1114    0.4280   0.0000   432.6296       18.8270       6.30983       6.29737      -9.41141      -2.86703       13.9001       15.1947       13.2920       10.4369       7.31216       4.49444
   5  20 3186.2747    3.9379  1.0099 13.6449  0.0000  0.0638   0.1992   0.1671    0.3954   0.0000   431.6355      -5.96978       11.4585      -1.20124      -1.39842      0.349734       16.3162       20.3400       16.3683       14.0503       11.7686       6.46902
   5  23 3596.7644    2.3236  2.7475 12.2170  0.0000  0.1034   0.0815   0.2581    0.2197   0.0000   409.0487      -11.1498      -23.4535      -22.8814      -14.4575       20.6573       34.0621       35.9329       33.0992       26.1389       18.6568       11.1948
   5  24 3734.0310    2.1270  4.4361 10.9924  0.0000  0.1290   0.0505   0.3590    0.2371   0.0000   450.4844       1.02616       18.5151      -16.6229       2.46546       16.7726       34.6673       42.9480       37.8282       34.1299       19.2253       13.2841
   5  26 4009.4354    1.3713  6.6316 10.8093 -0.0004  0.1729   0.0321   0.5296    0.1131   0.0000   429.8113       22.0394       177.418       4.55747       28.0888       1.42414       52.3155       61.0358       53.5716       43.1182       29.3009       17.5464
   5  28 4286.5255    0.9276 10.3756 10.4547 -0.0003  0.2739   0.0234   0.8292    0.0844   0.0000   442.2464       35.3281      -25.2954      -28.7666       16.8968       5.46970       80.5833       93.1072       84.5460       68.3390       47.4999       28.9996
   6  11 2004.0390    0.5493  0.5295 10.1514  0.0000  0.0386   0.0299   0.0870    0.0958   0.0000   425.1573      -6.46828       15.0221       5.81103       7.10459      -4.57601       10.2109       10.8216       8.89759       8.36357       6.88254       5.04392
   6  12 2142.4976    0.8437  0.4067 10.4350  0.0000  0.0287   0.0479   0.0624    0.1003   0.0000   432.4525      -24.0034       9.12985       7.96660      -9.67377       2.10870       8.37172       8.92983       7.31428       6.66670       4.99675       3.25932
   6  13 2279.7730    1.0821  0.7997 10.4928  0.0000  0.0403   0.0453   0.0952    0.1515   0.0000   436.7479       15.4520       13.2419       3.79607       16.2021      -6.61895       10.4762       11.3611       9.61097       9.85623       6.70755       4.57199
   6  14 2415.5029    1.4118  0.8520 11.3207  0.0000  0.0407   0.0606   0.1046    0.1380   0.0000   426.9192      -24.7037       9.45640       17.1490       6.75248       2.58756       11.5677       12.3258       10.5661       10.3967       7.65881       5.29097
   6  15 2551.1096    1.8017  0.8048 12.0555  0.0000  0.0659   0.0787   0.1099    0.1245   0.0000   461.6322      -1.31748       9.88025       22.0733       8.75637      -3.61700       23.4292       27.6161       23.3519       15.6601       9.60066       5.53976
   6  16 2687.1469    2.3423  0.8223 12.5550  0.0000  0.0393   0.1006   0.1045    0.1276   0.0000   443.3554       11.4643       2.63995       11.9764       11.2099      -2.84786       10.5447       11.9525       11.3500       9.11177       6.57466       4.57277
   6  17 2823.7501    3.0838  0.7800 12.4776  0.0000  0.0386   0.1323   0.1014    0.1680   0.0000   420.2638       5.05101       8.24338       12.7283       1.53037       3.53666       9.75587       13.5134       10.8357       9.64610       6.12552       3.82906
   6  18 2960.6198    3.5100  0.7067 13.0007  0.0000  0.0366   0.1573   0.0860    0.1582   0.0000   435.6680       5.92411       9.18661      0.728322      -6.33615       4.09860       10.3625       10.6877       10.4847       8.67708       6.31110       3.73479
   6  19 3097.2705    3.8257  1.0292 13.0907  0.0000  0.0642   0.1522   0.1203    0.2301   0.0000   427.1181       40.6532       9.79873      -5.70074       6.98508      -2.30305       21.2237       25.4991       21.6606       16.0790       11.0664       5.66514
   6  20 3233.9833    3.2926  1.0455 13.7134  0.0000  0.0537   0.1497   0.1342    0.1835   0.0000   420.2148       43.4311       16.5863      -3.53823     -0.770552      -1.57214       14.1214       16.6168       14.7004       13.2755       8.80072       5.31162
   6  21 3370.9760    3.1054  1.2937 13.6588 -0.0295  0.0587   0.1447   0.1852    0.2339   0.0000   450.9051      -7.89569      -30.3347       17.2265      -12.3285      -3.60442       13.8236       16.8069       15.1014       12.5698       10.0452       7.31283
   6  22 3508.2019    2.7996  2.4371 12.1251  0.0000  0.0866   0.0834   0.2427    0.2678   0.0000   449.3431       25.9954       29.2398      -34.4671      -13.1361       1.96262       20.6198       26.4499       23.4934       20.8191       13.8053       9.29806
   6  23 3646.0682    2.3028  3.3353 11.8711  0.0000  0.1024   0.0599   0.2973    0.1600   0.0000   407.5365      -28.2835       96.0232      -1.21400      -11.5151      -11.6671       26.3531       29.2957       30.3600       23.9010       18.1043       11.8686
   6  24 3783.7333    1.7981  4.1485 11.6752  0.0000  0.1279   0.0479   0.3528    0.1304   0.0000   408.1350      -19.5439       8.47375       26.3258      -31.5641      -1.90328       32.1012       39.1159       36.7871       31.9867       21.5378       14.8741
   6  25 3922.0165    1.5974  6.7211 10.9431 -0.0002  0.1700   0.0310   0.4700    0.0977   0.0000   426.3206      -12.4469       16.3252       34.4521      -15.5271      -14.8205       37.0444       48.7919       44.4689       39.7042       27.0359       18.6654
   6  26 4060.7281    1.2915  9.4436 10.6151  0.0006  0.2166   0.0241   0.6261    0.0796   0.0000   446.3179       58.1251       17.9279      -10.9480       35.5935       3.37858       51.4413       60.4891       61.3715       51.0517       36.5042       25.6050
   6  28 4337.9786    0.8814 11.7202 10.4010  0.0000  0.2873   0.0202   0.8724    0.0679   0.0000   561.9438       103.975       39.2308      -47.1208      -28.9475       6.09327       67.8307       83.6059       79.8057       66.5063       49.9344       34.8770
   7   9 1767.6973    0.3231  0.1713 10.0202  0.0000  0.0194   0.0272   0.0418    0.0581   0.0000   443.4234      -5.12166      -2.39319      -4.88822      -1.57764      -5.54174       4.47784       5.04581       5.31726       4.59391       3.18358       2.19911
   7  10 1906.7780    0.4846  0.4725  9.9827  0.0000  0.0321   0.0252   0.0728    0.0813   0.0000   432.9572       20.2662       2.01009      -12.0842      -3.34216      -2.17627       6.75190       8.84423       8.05427       6.79134       5.08939       3.65790
   7  11 2045.8116    0.5954  0.5976 10.1721  0.0000  0.0350   0.0288   0.0961    0.0888   0.0000   428.6280       3.27960       8.34430      0.806532      -7.94519      0.853485       7.77317       8.29549       7.42342       7.11351       5.60272       4.50829
   7  12 2184.5537    0.8354  0.6099 10.5239  0.0000  0.0380   0.0359   0.0745    0.1063   0.0000   428.6186       6.21154       8.86329       7.19589      -6.59259       1.25754       10.9128       12.8946       11.1211       9.67006       6.75930       4.73780
   7  13 2322.1199    1.0304  0.8029 10.9799  0.0000  0.0406   0.0423   0.0971    0.1286   0.0000   441.2049      -1.77060       17.6413      -4.65475       10.4006      -8.42269       8.83502       10.4923       9.21827       8.51815       6.63923       4.89584
   7  14 2458.2469    1.6086  0.8787 11.2156 -0.0015  0.0403   0.0583   0.0984    0.1528   0.0000   435.7935      -17.2698      -1.80583      -1.42966       21.6346      -5.56417       9.32082       11.5057       10.7898       8.94147       6.71752       4.96155
   7  15 2594.2256    1.8495  0.8107 12.0040  0.0000  0.0425   0.0720   0.1047    0.1269   0.0000   454.5493       6.76656       8.55121      -12.2595      -2.48419      -1.59843       11.0327       12.5190       10.6037       9.78347       7.35015       5.26763
   7  16 2731.1368    2.3563  1.0542 12.3927  0.0000  0.0445   0.0829   0.1163    0.1340   0.0000   431.9942       13.3028       13.0325      -17.1146      0.263657      -1.95110       9.44138       11.0554       9.14718       9.28947       7.69915       5.27658
   7  17 2868.3321    3.2624  0.7129 13.0726  0.0000  0.0329   0.1310   0.0892    0.1251   0.0000   446.0076      -14.1505       5.94580       7.73247      -5.19965      -1.27314       8.51223       9.53742       8.94370       7.41686       5.91181       4.07495
   7  18 3005.6132    3.6672  0.7924 13.3439  0.0000  0.0364   0.1464   0.0927    0.1212   0.0000   432.9108       35.5464       2.11872      -23.2553      -1.48434       5.35708       7.69715       10.1244       8.14607       7.76701       5.73021       4.32245
   7  19 3142.7382    3.6497  0.9628 13.2129  0.0000  0.0486   0.1364   0.1022    0.1611   0.0000   441.0721       21.6436      -18.9171      -18.2628       4.79748      -12.0520       9.67509       13.2517       11.2445       9.58998       7.74279       4.74618
   7  20 3279.8734    3.5322  1.3939 12.8902 -0.0003  0.0505   0.1100   0.1333    0.1514   0.0000   439.9021       9.96981       34.8999      -8.03785      -6.84529      -3.68103       10.6871       13.5328       11.6830       10.9344       8.16480       6.00164
   7  21 3417.4222    3.0494  2.0345 12.4163  0.0000  0.0654   0.0857   0.1669    0.1558   0.0000   443.5954       6.00713       36.7096      -14.1005       7.18712      -8.67530       13.7857       16.9542       15.9948       13.6182       11.0755       7.76087
   7  22 3555.2843    2.5765  2.9213 11.9023  0.0020  0.0800   0.0616   0.2228    0.1531   0.0000   452.5897       4.09057       9.38654       14.7829       6.01420      0.560069       17.5632       20.2548       20.6480       17.9408       13.2417       9.39342
   7  23 3693.6932    2.1245  3.7328 11.6765  0.0000  0.1009   0.0479   0.2783    0.1254   0.0000   439.9414       4.53076       19.0896      -23.8221       20.4014      -20.9054       20.7292       24.8970       24.1491       21.3722       16.6884       12.8148
   7  24 3831.8685    1.7913  5.5175 11.2153  0.0000  0.1387   0.0352   0.3649    0.1027   0.0000   425.2507       95.3167       41.7179       31.6431      -18.0434      -31.8001       27.1005       35.2574       33.6216       29.2283       22.7787       16.0389
   7  25 3970.2449    1.4460  6.6719 10.9328  0.0000  0.1617   0.0279   0.4412    0.0899   0.0000   454.4519      -21.8661       40.4717       24.4640       33.6772       1.73302       33.5496       40.8665       40.9276       35.6492       26.8889       19.3694
   8   9 1806.1972    0.3571  0.2733  9.8852  0.0000  0.0223   0.0231   0.0529    0.0630   0.0000   433.4998    -0.0594094       11.1264       4.31545     -0.406586       2.05520       4.29632       4.97452       5.97089       4.77604       3.57405       3.11187
   8  10 1946.0352    0.5021  0.3846 10.1255  0.0000  0.0263   0.0267   0.0641    0.0768   0.0000   431.7759      -2.34709       11.4200       6.40756      -1.46075       1.47214       6.23754       6.71912       7.14236       6.74184       4.77809       3.11654
   8  11 2086.1460    0.7009  0.5158 10.3483  0.0000  0.0276   0.0326   0.0689    0.0872   0.0000   439.3021      -4.43981       13.4117      -10.7460     -0.694146       1.85216       5.16076       6.09786       6.43197       5.51977       4.41287       3.62751
   8  12 2225.2090    0.9608  0.7151 10.6380  0.0000  0.0312   0.0374   0.0864    0.0982   0.0000   438.7332      -2.77432       6.90475       3.99607      -2.86157      -4.56750       5.58879       6.96994       6.79157       5.85411       5.22233       3.97571
   8  13 2362.9153    1.3306  0.6972 11.1437  0.0000  0.0319   0.0519   0.0744    0.1108   0.0000   432.6973       10.2136       18.7350      -3.16362     -0.494258     -0.597027       5.83344       7.71131       6.80277       6.27502       5.31119       3.84643
   8  14 2499.4743    1.6511  0.7645 11.7873  0.0000  0.0339   0.0644   0.0878    0.1090   0.0000   444.7652       13.8852       18.9539       4.86809      -6.25240       1.99765       5.90632       7.72190       7.23529       6.03614       5.74123       4.40349
   8  15 2636.1756    2.1370  0.9590 12.1800  0.0000  0.0397   0.0727   0.0954    0.1228   0.0000   444.0129       6.56504       15.2528       6.71676      -3.36347       6.35480       7.78815       9.28096       7.90762       7.71485       6.81226       5.22354
   8  16 2773.7757    2.7428  0.7760 12.4607  0.0000  0.0356   0.1003   0.0842    0.1287   0.0000   425.4180       5.70241       6.25962       1.21178       3.19575       8.37650       7.35573       7.82535       6.55098       6.73336       6.20078       4.70039
   8  17 2911.5525    3.0952  0.7359 13.2823  0.0000  0.0338   0.1148   0.0835    0.1069   0.0000   434.5755       6.33607      -2.18749      -7.90983      -6.01957       7.33241       6.30143       8.14806       7.25001       7.13103       5.49022       3.94268
   8  18 3049.0662    3.6566  0.8254 13.7671  0.0000  0.0380   0.1338   0.0987    0.0995   0.0000   444.0523       18.4519       6.96410      -19.3513      -4.29817       6.42917       6.50624       8.63605       8.18593       7.56311       5.74593       4.32446
   8  19 3186.7705    3.6263  0.9212 13.4078  0.0000  0.0412   0.1241   0.0924    0.1312   0.0000   422.4777       15.3060       5.97574       5.21917      -8.63440      -1.12453       7.72207       9.80286       9.26855       7.51863       6.94236       5.23908
   8  20 3324.3778    3.2315  1.3332 13.3737  0.0000  0.0502   0.1035   0.1426    0.1206   0.0000   437.8572      0.840145      -2.92660       1.39777       10.1778      -3.61147       10.0357       11.5886       11.1550       9.87161       8.75984       6.46631
   8  21 3462.4827    2.7527  2.1092 12.5142  0.0000  0.0671   0.0693   0.1678    0.1062   0.0000   436.2550      0.543258       27.2945       22.0666      -6.17331       7.61941       11.7155       15.3758       14.2808       13.2608       10.3152       8.43595
   8  23 3739.2743    1.9593  4.1313 11.6767  0.0000  0.1014   0.0396   0.2743    0.0896   0.0000   475.9998       30.1971      -16.9849      -3.33580       30.3445       1.55471       19.2501       22.3516       23.8731       20.4794       16.8097       12.6683
   8  25 4017.1444    1.3132  7.0035 11.1179  0.0000  0.1612   0.0253   0.4589    0.0633   0.0000   483.2991      -92.8172       30.3038      -15.8717      -24.5650       4.26036       29.2216       36.1409       35.7386       33.4170       25.9749       20.6365
   9   8 1702.3930    0.2660  0.2409  9.8176  0.0000  0.0238   0.0174   0.0496    0.0508   0.0000   440.8877      -3.26973       11.4102      0.316774      -5.66529       3.52088       5.22515       5.83361       5.78578       5.31478       3.87213       3.31304
   9  10 1984.1949    0.5620  0.5016 10.0623  0.0000  0.0291   0.0252   0.0689    0.0915   0.0000   429.1188      -6.41660       17.7843      -5.91415      0.146799      -5.93609       4.82143       6.67151       5.71531       5.67552       4.75514       3.77133
   9  11 2125.1065    0.7632  0.6283 10.1917  0.0000  0.0301   0.0296   0.0675    0.1238   0.0000   433.6298      -4.11418       10.6473      -9.67779       5.68457      -5.48701       5.58242       7.45555       7.17897       6.67232       5.22347       3.97258
   9  12 2264.5556    0.9514  0.7740 10.7594  0.0000  0.0339   0.0353   0.0848    0.1034   0.0000   440.7869      -4.41371       9.90316       9.12720     -0.310874      -4.86879       6.16897       7.12610       6.54033       6.35642       5.37309       4.42858
   9  13 2402.2814    1.4089  0.7172 11.5595  0.0000  0.0348   0.0525   0.0752    0.0940   0.0000   437.5869       2.09499       8.02559      -7.64144      -1.10624      -2.34054       7.57788       9.87237       9.44266       8.04613       6.06532       4.36428
   9  14 2539.5264    1.7862  0.8118 11.8216  0.0000  0.0322   0.0636   0.0884    0.1141   0.0000   432.8788       29.3254       3.65062      -2.10718       6.82322      -4.63599       5.38125       6.89048       6.54260       6.17023       4.89423       4.28397
   9  15 2677.0136    2.3000  0.8227 12.3157  0.0000  0.0320   0.0808   0.0871    0.1187   0.0000   440.2701       4.48356       26.9044       3.26909      -3.40638      -1.81745       5.76111       7.05586       6.77281       6.53394       5.25970       4.03110
   9  16 2815.2366    2.8143  0.7788 12.8113  0.0000  0.0311   0.1001   0.0790    0.1107   0.0000   440.9052       6.32601      -1.30791      -14.5456       3.78214      0.545766       5.69138       6.60226       6.20162       6.34745       5.48713       3.76443
   9  17 2953.5619    3.6309  0.8272 12.8738  0.0000  0.0306   0.1254   0.0815    0.1360   0.0000   447.4782       1.58126     -0.521311    -0.0348295       10.9955       2.97304       4.84443       6.67350       6.00221       5.82326       4.94379       3.68287
   9  18 3091.6335    3.9241  0.9562 13.1205  0.0000  0.0353   0.1219   0.0868    0.1337   0.0000   452.1863       19.2522       16.9663      -2.86877       6.18491      -7.49758       5.85371       7.63327       7.66729       7.03905       5.51601       4.66318
   9  19 3229.6075    3.5672  1.1630 13.5559  0.0000  0.0406   0.1162   0.1153    0.1227   0.0000   414.7258       6.40095       10.8927      -10.7453      -1.29308     -0.559273       7.09374       8.77878       8.56491       8.56520       6.74301       5.20048
   9  20 3367.7061    3.0129  1.6996 13.2495  0.0000  0.0556   0.0830   0.1494    0.0874   0.0000   419.4532       35.6035       12.8406      -15.0517       13.6241     0.0109338       9.26326       11.5594       10.6552       10.2454       8.95700       7.35253
   9  21 3506.3369    2.5735  2.1994 12.9571 -0.0037  0.0693   0.0677   0.1794    0.0759   0.0000   436.5386       36.1078       20.7473      -14.1779       11.8323      -11.9370       10.8566       14.4328       12.6185       12.6999       10.9180       8.79334
   9  22 3645.2776    2.1008  3.0770 12.2952  0.0000  0.0841   0.0477   0.2135    0.0696   0.0000   430.6292      -22.3470       12.2671      -3.00807    -0.0124559       1.72327       13.8708       17.4479       17.9187       15.7450       13.8275       10.5719
   9  23 3784.2020    1.7859  4.5765 11.8256  0.0000  0.1063   0.0352   0.2851    0.0617   0.0000   449.4109       38.5542      -32.4686       3.54004      -2.54123       3.07982       17.4886       23.3097       21.7776       21.0580       17.2964       13.3788
   9  24 3923.5157    1.5021  5.5578 11.4234  0.0000  0.1279   0.0282   0.3320    0.0618   0.0000   428.1728       46.6003       51.2564       25.9456      -12.4172      -18.3234       20.0509       26.0429       25.7779       23.6087       20.0898       16.1174
   9  25 4063.1663    1.3276  8.0228 10.7953  0.0000  0.1515   0.0209   0.4395    0.0579   0.0000   424.7488      -23.9911       3.97410       7.40276       28.4362      -2.52481       24.8569       31.9331       31.7493       30.2864       23.9143       19.9010
   9  26 4202.8658    1.0288  8.8072 10.6900  0.0000  0.1870   0.0182   0.4981    0.0520   0.0000   370.6837       54.9372       120.153      -88.2677      -15.6813      -23.1795       30.4754       37.3323       39.4141       35.7183       29.7913       24.3722
  10   7 1592.9046    0.1865  0.1748  9.7729  0.0000  0.0297   0.0159   0.0464    0.0430   0.0000   434.9230       2.69492       16.8932      0.519378       2.46819      -4.19464       4.25591       4.44729       7.54898       8.98994       7.19390       3.42548
  10   9 1880.0323    0.4587  0.3456  9.9160  0.0000  0.0207   0.0229   0.0487    0.0622   0.0000   437.4914       7.87580       6.64727       2.40506     -0.508870       1.23796       3.42850       4.13314       4.12693       3.47668       3.43547       2.93692
  10  10 2021.4867    0.6041  0.4836 10.1343  0.0000  0.0246   0.0251   0.0565    0.0839   0.0000   439.6964       11.4020       14.7688      -1.41468       2.99136       2.79208       3.83433       5.22938       5.04135       4.89251       3.98921       3.18094
  10  11 2162.9500    0.8542  0.6317 10.3827  0.0000  0.0285   0.0324   0.0661    0.1303   0.0000   426.0075     -0.249084       26.6875      -7.34992      -6.68625     -0.986718       4.51049       5.78105       5.94466       5.78400       5.29727       3.60377
  10  12 2302.8205    1.1950  0.7026 10.7733  0.0000  0.0294   0.0417   0.0695    0.1512   0.0000   440.6331       2.38765       12.2299       4.48840       1.13204      0.811946       5.14087       6.35146       6.20824       5.56150       4.92580       4.02558
  10  13 2440.7094    1.4552  0.9651 11.5687  0.0000  0.0370   0.0465   0.0884    0.1093   0.0000   435.8814       7.36604       23.4636      -13.1048      0.139642       4.10587       5.33674       7.05141       6.75463       6.40261       5.49392       4.56867
  10  14 2578.6074    1.9184  0.8328 11.9315  0.0000  0.0322   0.0620   0.0765    0.1060   0.0000   436.7778      -13.7182       19.9478      -1.81479       3.54261      -3.88591       5.22199       5.84462       6.41911       5.79360       4.90821       4.23809
  10  15 2717.0353    2.4022  0.8409 12.5379  0.0000  0.0321   0.0790   0.0798    0.1010   0.0000   438.3122      -6.90710       6.80672      -15.7299      -1.74315       2.64943       4.90841       6.10035       5.87995       5.89803       4.65678       4.41746
  10  16 2855.7132    3.1290  0.7694 12.7515  0.0000  0.0283   0.1068   0.0757    0.1081   0.0000   439.9676      -6.38366       10.4157       3.35917      0.440828       2.29285       4.53862       5.75198       5.58214       5.26797       4.70329       3.66708
  10  17 2994.5038    3.8333  0.7485 13.1484  0.0000  0.0268   0.1282   0.0707    0.1057   0.0000   435.1549       2.10766       4.02547       6.06302       9.35172       2.67219       4.23219       5.12744       5.23126       4.69686       4.29430       3.60512
  10  18 3132.9506    3.8372  0.9410 13.3281  0.0000  0.0323   0.1207   0.0843    0.1191   0.0000   439.9967       7.84616       12.0187      -15.0546      0.955945       3.11489       5.16060       6.37714       6.29054       6.39447       5.27140       4.10582
  10  19 3271.4847    3.3570  1.0978 13.5119  0.0000  0.0424   0.1044   0.0988    0.1140   0.0000   449.3498       9.40282       10.7851       13.1695       9.05349      -4.90873       6.63781       8.44950       8.31721       7.79199       6.69299       5.29546
  10  20 3410.1968    3.0428  1.7953 12.8344 -0.0040  0.0541   0.0735   0.1316    0.0892   0.0000   443.6534       16.8561      -3.37935      0.958140      -9.89101      -3.70684       7.92989       10.3400       10.6492       10.0218       8.45865       6.56130
  10  21 3549.1837    2.4213  2.7149 12.4068  0.0000  0.0666   0.0507   0.1817    0.0687   0.0000   443.6202       14.7969       10.4007     -0.889542       13.9923      -8.52905       9.79851       12.7097       12.7007       11.9313       10.2388       8.30977
  10  22 3688.5068    1.9511  3.4402 12.2211  0.0000  0.0830   0.0401   0.2354    0.0558   0.0000   445.9895      -11.1981       29.7133       16.4193      -24.3326      -40.8550       11.9235       15.9283       14.8242       15.4658       12.6595       10.3853
  10  23 3827.9228    1.6818  4.6089 11.7930  0.0000  0.1006   0.0320   0.2747    0.0542   0.0000   463.2488     -0.617966       17.8005      -9.19999      -30.0755     -0.906265       15.2717       19.2798       19.4603       18.8972       16.1178       12.9519
  10  24 3967.8425    1.4333  6.3073 11.1463  0.0000  0.1277   0.0239   0.3331    0.0575   0.0000   453.1400       6.16145      -9.33397      -5.84841      -3.50394       9.54316       18.2312       23.3712       23.6380       22.3122       19.6430       15.7483
  10  26 4247.4730    0.8921  9.3231 10.7719  0.0000  0.2012   0.0173   0.5737    0.0451   0.0000   430.2698       76.8233      -15.4963      -58.0344       24.2269      -1.92829       28.8522       37.5304       36.8401       35.7629       30.8540       25.3557
  11   8 1772.2059    0.3341  0.2675  9.9575  0.0000  0.0189   0.0199   0.0567    0.0489   0.0000   433.7230      -4.94795       20.4759       2.79811      -4.55761      -3.33054       2.57062       3.11206       3.22734       3.32195       3.33502       2.34012
  11   9 1915.4080    0.5042  0.3892  9.9896  0.0000  0.0240   0.0216   0.0485    0.0624   0.0000   435.7840      -5.17276       13.0504    -0.0574107       2.82647       1.05314       3.22932       4.59121       3.88625       4.07485       3.69962       3.10765
  11  10 2057.9689    0.6878  0.5697 10.2085  0.0000  0.0252   0.0261   0.0667    0.0779   0.0000   436.2246       7.36656      -2.03239      -3.07112       7.03624      -3.62454       4.26420       5.34869       5.39015       4.64628       4.12689       3.64680
  11  11 2199.7778    0.8861  0.6754 10.5554  0.0000  0.0278   0.0313   0.0698    0.1050   0.0000   436.0687     -0.846815       15.5316       6.06310      -3.20173       2.20139       4.25609       5.47578       5.61373       5.09384       4.54264       3.44429
  11  12 2340.0457    1.2124  0.7038 10.9929  0.0000  0.0290   0.0433   0.0700    0.1472   0.0000   447.9534      -12.7223       4.81181       3.93087       5.88839       2.96282       4.36403       5.99325       5.82650       6.06594       5.36130       3.99887
  11  13 2478.4514    1.5930  1.0623 11.0820  0.0000  0.0352   0.0467   0.0936    0.2248   0.0000   442.6606     -0.487157       12.4705      -4.91606       7.01993      -4.47726       4.66887       6.06308       5.84662       5.41232       5.42922       4.40982
  11  14 2616.9368    2.0882  0.8843 11.9827  0.0000  0.0303   0.0632   0.0747    0.1337   0.0000   437.7502      -2.53376       9.51224      -2.45747       3.39129       3.79290       4.08226       5.22950       5.24766       5.33990       4.52184       3.80986
  11  15 2756.1976    2.6975  0.8399 12.5138  0.0000  0.0311   0.0824   0.0704    0.1070   0.0000   436.5789       2.24686       14.5129       3.29282      -2.74724      -10.3465       4.42733       5.94877       5.89479       5.81264       4.75965       3.86652
  11  16 2895.4598    3.1572  0.7902 13.1874  0.0000  0.0298   0.1023   0.0761    0.0934   0.0000   429.3263       3.25619       7.95329      -1.21176     -0.875521      -8.89356       4.15499       5.36892       5.00855       4.84383       4.35655       3.59087
  11  17 3034.5725    3.6594  0.8612 13.3411  0.0000  0.0316   0.1118   0.0718    0.1036   0.0000   442.5676       8.74184       1.40643       14.4279      -5.13338      -2.43045       4.91146       6.39066       6.42377       5.97780       4.94411       4.23198
  11  18 3173.4778    3.5655  0.9620 13.2832  0.0000  0.0319   0.1055   0.0828    0.1117   0.0000   451.5174       11.3618       12.2620     -0.822544      0.475445      -9.19578       4.46730       5.67345       5.84374       5.78932       4.89721       3.89301
  11  19 3312.3582    3.3770  1.2492 13.4243  0.0000  0.0405   0.0970   0.1083    0.1062   0.0000   440.9459       24.1110       8.89952       5.01886      -7.07242      0.860664       5.92597       7.81723       7.94544       7.39906       6.47324       5.41809
  11  20 3451.6241    2.8867  2.1040 12.6836  0.0000  0.0541   0.0633   0.1358    0.0778   0.0000   427.2518       5.74006       17.6558       17.3981     -0.844107      -2.64767       7.33159       9.59182       9.49210       9.19828       8.05761       6.71128
  11  21 3591.2078    2.3064  3.0597 12.2791  0.0000  0.0679   0.0448   0.1808    0.0605   0.0000   429.8642      -13.6380       4.45378       15.8855       12.6859      -15.3941       9.38950       12.2035       12.1523       11.9769       10.5244       8.82051
  11  22 3730.6722    1.9126  4.1618 11.8467  0.0000  0.0867   0.0337   0.2213    0.0552   0.0000   437.2832       48.3077       37.0649      -7.90229      -25.1953      -6.19960       11.8490       15.0701       15.2449       14.5304       13.2330       10.8280
  11  23 3870.6936    1.5739  5.3912 11.6459  0.0000  0.1083   0.0275   0.2965    0.0479   0.0000   450.7782       11.7859       7.42812      -4.98284       9.75807       9.43873       14.6872       19.0779       18.9122       18.5528       16.0935       13.4931
  11  24 4011.2139    1.2554  6.5160 11.2813  0.0000  0.1296   0.0223   0.3695    0.0482   0.0000   460.9446       24.1054       21.7114      -31.9262       34.8306       23.9443       17.6761       22.0857       23.0398       22.1256       19.5319       16.2349
  11  25 4151.4023    1.0861  8.6566 10.8335  0.0000  0.1574   0.0181   0.4614    0.0482   0.0000   466.2057       55.6710      -14.8535      -38.7966       27.6282       7.25144       21.7214       27.8095       28.7125       27.6563       23.6896       20.5105
  11  26 4291.6961    0.9096 10.7838 10.6552  0.0000  0.2045   0.0163   0.5902    0.0433   0.0000   463.8610       42.5805      -16.9392      -45.5178       7.73673       5.77324       27.3177       34.9278       36.5654       34.9685       30.8138       25.3938
  11  27 4432.5409    0.7486 13.7964 10.4947 -0.0014  0.2760   0.0150   0.8075    0.0417   0.0000   458.2564      -60.3681     -0.126013       32.4769       9.97911       1.80854       37.0692       47.5344       50.9060       46.6576       42.5048       35.2564
  12   6 1509.6676    0.1632  0.1061  9.7998  0.0000  0.0157   0.0172   0.0410    0.0368   0.0000   437.2628      0.163489       8.23684       1.17626      -1.33570       1.51767       2.78020       3.10777       2.55774       2.49203       2.51102       2.06208
  12   9 1949.9257    0.5135  0.4789 10.0203  0.0000  0.0262   0.0203   0.0557    0.0624   0.0000   439.4366      -1.43092       14.4616       1.80784       1.25680      -1.51555       3.46748       3.82032       4.97409       5.28618       5.39388       3.59584
  12  10 2093.5944    0.6793  0.5437 10.2713  0.0000  0.0242   0.0248   0.0559    0.0746   0.0000   436.8567       2.80748       10.2815     -0.780953       2.09235      0.359731       3.39869       3.84340       3.95316       3.69157       3.44661       3.31772
  12  11 2235.8120    1.0071  0.6757 10.5742  0.0000  0.0250   0.0329   0.0650    0.0879   0.0000   437.3026       5.80139       15.0240      -4.58345       5.60367       4.14669       3.20633       3.84942       4.03623       3.99393       3.63782       2.88322
  12  12 2376.2986    1.2827  0.8455 11.2628  0.0000  0.0320   0.0389   0.0755    0.1208   0.0000   441.4926       5.91038       7.39647      -4.10487      -1.04679      -2.16756       3.84806       5.35080       4.81344       4.93158       4.27656       3.71967
  12  13 2515.3912    1.6837  0.9490 11.6377 -0.0002  0.0375   0.0562   0.0833    0.1816   0.0000   438.6583       10.9089       6.15539      -3.27387      -1.45312     -0.490405       4.19249       5.99343       6.10666       5.76086       5.09208       4.27659
  12  14 2654.5973    2.2677  0.8902 12.0148  0.0000  0.0294   0.0698   0.0788    0.1773   0.0000   437.5018       7.32666       15.6366     -0.920074       1.89116       3.56342       3.87183       4.90988       5.23083       4.93351       4.38306       3.69542
  12  15 2794.5643    2.9560  0.7514 12.7026  0.0000  0.0279   0.0904   0.0640    0.1187   0.0000   431.0665      -3.26822      0.608648     -0.158543       3.99072      -9.61744       3.78667       4.84842       4.42861       4.55271       4.07636       3.49517
  12  16 2934.3672    3.3414  0.7693 13.2831  0.0000  0.0285   0.1080   0.0767    0.0914   0.0000   442.8203     -0.533401       17.6114       3.48738      -6.54275       1.31959       3.66867       4.86141       4.24021       4.46607       4.12988       3.67771
  12  17 3073.9025    3.6273  0.8445 13.7219  0.0000  0.0306   0.1132   0.0728    0.0861   0.0000   434.0027       1.29966       5.58839       2.63764       4.20920      -9.80359       4.06442       5.35754       5.21724       5.34094       4.74582       3.94450
  12  18 3213.2467    3.5420  1.1969 13.3928  0.0000  0.0390   0.0969   0.0999    0.1142   0.0000   440.0192      -1.18112       20.9818      -8.82280      -8.55749      -3.24369       5.22056       6.68597       6.65398       6.63282       6.15633       5.02688
  12  19 3352.6844    3.4648  1.5075 12.9505  0.0000  0.0425   0.0816   0.1090    0.0968   0.0000   442.6939       5.72074       12.9638       9.91737       4.24120      -10.9215       4.89038       7.31255       6.31002       7.27000       5.98678       5.10677
  12  20 3492.3007    2.7162  2.1578 12.5606  0.0000  0.0539   0.0575   0.1353    0.0744   0.0000   442.6965       12.8609      -9.22295       13.8740       9.92454      -10.4324       6.46680       8.54083       8.09959       8.58735       7.43275       6.33981
  12  21 3632.5362    2.2547  3.3838 11.8771  0.0000  0.0648   0.0383   0.1748    0.0592   0.0000   448.0857       10.1246       11.9166      -15.1247      -25.4730      -6.07299       8.44600       10.4707       10.6146       10.7760       9.40726       8.29099
  12  22 3772.5428    1.7715  4.4954 11.8013  0.0001  0.0875   0.0303   0.2287    0.0491   0.0000   414.0806       28.0560       26.9116      -2.00332       14.5247      -3.83291       11.0756       13.7637       14.5848       14.8213       12.4819       11.2154
  12  23 3912.9743    1.4601  6.1894 11.4008  0.0000  0.1118   0.0238   0.3041    0.0474   0.0000   445.1592       16.0195       8.17550       14.4067       24.5983     -0.397646       14.5483       18.7910       19.5048       18.7079       16.5008       14.4347
  12  24 4053.6901    1.2308  7.9079 11.0489  0.0029  0.1374   0.0192   0.3853    0.0451   0.0000   459.2366     -0.828243       1.99964       21.3802       19.7612      -47.0303       16.8749       21.9327       23.0074       21.9320       20.3209       16.8526
  12  26 4334.8804    0.8618 11.2349 10.6196  0.0000  0.2010   0.0153   0.5926    0.0406   0.0000   405.1875       53.1864       58.7416      -21.9252      -43.1243       4.41866       25.2231       31.3029       33.2438       32.2650       29.0380       24.8755
  13   5 1382.2642    0.1119  0.1330  9.8807  0.0000  0.0300   0.0128   0.0837    0.0355   0.0000   431.9041       2.74324       22.9133       7.54144      -5.50248      -7.82579       3.75946       3.86051       5.27323       5.52936       2.97034       4.40041
  13   6 1541.1104    0.1678  0.1879  9.8474  0.0000  0.0362   0.0123   0.0584    0.0383   0.0000   432.3306      -5.06789       3.24547      -3.55254     -0.577636      -2.58249       2.50131       5.50869       3.30381       5.00704       3.39043       2.62805
  13   7 1692.3470    0.2919  0.1740  9.8797  0.0000  0.0141   0.0178   0.0311    0.0399   0.0000   438.8645      -4.67914       15.6709     -0.492787      -1.04029      0.814966       1.62763       2.12906       1.92921       2.25197       1.76610       1.63954
  13   8 1838.7010    0.3952  0.3077 10.0496  0.0000  0.0195   0.0176   0.0390    0.0489   0.0000   439.0582       3.01999       15.3573      -2.96161       1.41969      -3.81561       2.54075       3.03215       3.53017       3.27256       2.84720       2.49864
  13   9 1983.7920    0.5706  0.4532 10.1202  0.0000  0.0217   0.0218   0.0512    0.0602   0.0000   438.1619       4.14974       13.0244      0.334775       1.25900       1.90547       2.40550       3.31935       3.31382       3.33017       3.04710       2.65031
  13  10 2128.5093    0.8231  0.5779 10.4186  0.0000  0.0241   0.0285   0.0603    0.0716   0.0000   436.6042      -3.52043       7.95587      -1.89143      -6.88572      -6.71418       2.54935       3.94198       3.53292       3.65963       3.32016       2.96368
  13  11 2271.1722    1.0703  0.7011 10.7823  0.0000  0.0249   0.0335   0.0643    0.0816   0.0000   438.0511      -4.37292       13.1517       2.51468      -5.21661       2.03714       2.88975       3.77748       3.91737       3.74519       3.31190       3.03391
  13  12 2411.8557    1.4592  0.8350 11.4931  0.0000  0.0285   0.0435   0.0730    0.0908   0.0000   436.9204       1.14786       10.1403       2.13528       1.92033      -5.57652       3.23730       4.33931       4.23705       4.51165       3.90058       3.26928
  13  13 2551.7708    1.7525  0.8635 11.9702  0.0000  0.0291   0.0516   0.0760    0.1165   0.0000   437.6918       2.29663       3.78342       4.87222       9.58078      -2.64097       3.55808       4.30730       4.61672       4.48601       3.95171       3.67804
  13  14 2691.7659    2.5770  0.7155 12.2774  0.0000  0.0250   0.0882   0.0653    0.1562   0.0000   435.7328      -8.70009       12.8513       2.02767       9.52778    -0.0531169       2.81034       3.94404       3.83689       3.95416       3.45085       3.02382
  13  15 2832.1757    3.0151  0.8016 12.7303  0.0000  0.0267   0.0937   0.0709    0.1585   0.0000   430.0690       4.09581       8.99834      -5.51624       1.55212      -4.24322       3.14952       4.21549       4.18789       4.41837       3.92419       3.32860
  13  16 2972.6693    3.4149  0.8090 13.3282  0.0000  0.0284   0.1006   0.0655    0.1157   0.0000   434.1937       3.21237       12.4965       1.60579       6.53580      -2.48028       3.22481       4.24899       3.98570       4.34979       3.89137       3.32238
  13  17 3112.4762    4.0629  0.8163 13.3433  0.0000  0.0256   0.1160   0.0657    0.1080   0.0000   443.3790      -1.78256       12.1965       4.26511      -3.45137       2.30433       3.21003       4.01295       4.04865       4.00531       3.84490       3.28101
  13  18 3252.4134    3.4668  1.0493 13.5514  0.0000  0.0349   0.0952   0.0860    0.0975   0.0000   438.8005       8.74719       7.20019       9.03756      -8.99025      -4.43510       4.25992       5.86298       5.75791       5.62644       5.37881       4.33132
  13  19 3392.3550    3.0668  1.8105 12.9915  0.0000  0.0456   0.0676   0.1206    0.0731   0.0000   445.2179       12.9937       5.49492       6.16245       1.89051      -13.8565       5.22897       6.90363       6.55394       7.02688       6.05946       5.49021
  13  20 3532.5940    2.5737  2.5477 12.4116  0.0000  0.0541   0.0490   0.1433    0.0638   0.0000   449.9463       10.7812       13.5392      -10.0374       14.9889      -16.7140       6.60160       8.03593       8.22322       8.34495       7.67482       6.55486
  13  21 3673.0574    2.1101  3.4427 11.8609  0.0000  0.0655   0.0350   0.1731    0.0567   0.0000   440.4243       2.77062       15.6016       1.59021      -11.5849      -23.6190       7.74792       9.37521       10.1675       10.1241       9.25342       7.80010
  13  22 3813.6100    1.7171  5.1119 11.5002  0.0000  0.0867   0.0258   0.2352    0.0485   0.0000   451.2494       28.2831       11.3388      -2.24712      -12.6002       5.30791       10.2455       13.2804       13.8762       13.6890       12.3071       10.6666
  13  23 3954.2452    1.4102  7.0778 11.2175  0.0000  0.1137   0.0208   0.3205    0.0459   0.0000   408.1909       22.7319       26.7906       13.8293       5.11638      -19.5249       12.9608       16.3992       18.2534       17.3670       15.4742       13.8340
  13  24 4095.0443    1.1164  7.9122 11.0841  0.0000  0.1347   0.0187   0.3965    0.0436   0.0000   449.8703       41.6962       36.6076      -1.65026       45.5855       26.5415       15.8836       20.1940       21.5304       21.4139       19.1371       16.9571
  14   5 1411.7198    0.1002  0.0760  9.8883  0.0000  0.0295   0.0128   0.0298    0.0328   0.0000   440.6543      -1.08898       6.79063      0.411317       1.68598     -0.443692       2.70183       3.61730       6.26981       4.23919       4.37774       4.74737
  14   6 1571.5688    0.2036  0.1406  9.8553  0.0000  0.0162   0.0142   0.0302    0.0365   0.0000   438.9336      -1.15654       16.7905      -1.70222      -1.88947      0.231328       2.25515       2.67810       2.61271       2.31709       2.26055       2.57447
  14   7 1723.4988    0.3049  0.2064  9.7895  0.0000  0.0143   0.0170   0.0363    0.0411   0.0000   435.9940       2.97145       14.8443      0.700209      -1.86142      -2.17639       1.66659       2.34434       2.30115       2.05793       2.04448       1.93358
  14   8 1870.8566    0.4525  0.3262 10.0582  0.0000  0.0181   0.0198   0.0432    0.0521   0.0000   435.3240       2.52216       17.8567     -0.178102      -1.30912      -2.50484       2.11687       2.52011       2.79860       2.50489       2.38299       2.17567
  14   9 2016.9892    0.6264  0.4641 10.2094  0.0000  0.0205   0.0222   0.0470    0.0633   0.0000   440.1867       2.71576       10.3728      0.736763     -0.837120       3.28707       2.20228       2.74255       2.88669       2.97987       2.66777       2.38392
  14  10 2162.5588    0.8450  0.6914 10.3362  0.0000  0.0244   0.0255   0.0620    0.0776   0.0000   434.6419      -4.90540       24.1294       3.54383      -6.82319       1.61683       2.63499       3.51416       3.54002       3.56696       3.19549       2.80131
  14  11 2305.7373    1.1213  0.7673 10.9831  0.0000  0.0260   0.0324   0.0668    0.0788   0.0000   434.2992      -4.24576       19.9845       4.51604      -4.68460       2.08612       2.87212       3.72048       4.08074       4.04914       3.71539       3.12619
  14  12 2446.7231    1.4367  0.8683 11.5284  0.0000  0.0287   0.0397   0.0705    0.0855   0.0000   434.3517      -1.83899       10.2294       4.13588       5.41356      -2.07211       3.10850       4.13648       4.12610       4.19098       3.65530       3.46186
  14  13 2587.3310    1.9521  0.9458 12.1039  0.0000  0.0292   0.0537   0.0767    0.0950   0.0000   439.4236       5.60379       3.55456      -2.82697       8.12630      -7.82437       3.14851       4.24544       4.26717       3.91148       3.85208       3.52599
  14  14 2728.2269    2.5957  0.8222 12.3080  0.0000  0.0275   0.0732   0.0637    0.1436   0.0000   436.6268       2.91117       14.6546      -4.25550     -0.267516       3.99747       2.98939       4.21968       3.93647       3.97605       3.59348       3.25042
  14  15 2869.2947    3.2802  0.7412 13.0206  0.0000  0.0259   0.1018   0.0634    0.1403   0.0000   431.7826       12.6052       7.10237      -5.22304      -1.36901       4.06560       3.25161       4.25770       4.18991       4.40198       3.91203       3.41048
  14  16 3010.1889    3.8876  0.7974 13.0670  0.0000  0.0251   0.1111   0.0622    0.1686   0.0000   438.7571       8.50986       9.96806      -4.21233      -6.18935      -4.48912       2.89416       3.74481       3.95382       3.94876       3.58105       3.23792
  14  17 3150.5761    3.8431  0.9046 13.6846  0.0000  0.0289   0.1089   0.0710    0.1170   0.0000   430.9544       8.72458       18.3618      -1.72763       3.95369     -0.926554       3.28309       4.13042       4.28528       4.34999       3.89430       3.36084
  14  18 3290.8744    3.4308  1.1296 13.7720  0.0000  0.0362   0.0943   0.0942    0.0947   0.0000   441.3309       1.41074       22.2310     -0.815364       5.67392      -8.72118       3.76188       5.21010       5.10344       4.97708       4.83161       4.11667
  14  19 3431.5252    2.8602  1.7821 13.0460  0.0000  0.0455   0.0635   0.1202    0.0757   0.0000   442.7000       11.9131       13.6482       4.24918       9.60446      -6.23888       5.17425       7.05289       7.24135       7.11874       6.51264       5.34801
  14  20 3572.0700    2.3531  3.0933 12.2701 -0.0040  0.0587   0.0407   0.1670    0.0582   0.0000   449.5536       22.3911       10.2802      -6.97025       2.55989      -17.8654       6.41904       8.30378       8.87098       8.48328       7.95401       7.01186
  14  21 3713.1124    1.9795  4.0608 11.8341  0.0000  0.0726   0.0310   0.1936    0.0512   0.0000   440.3052     -0.645119       10.9776      -1.46700      -7.17789      -16.3965       7.38567       10.0748       10.2591       10.1535       9.53459       8.29049
  14  22 3854.0992    1.6077  5.3844 11.4543  0.0000  0.0884   0.0239   0.2417    0.0480   0.0000   432.4169       19.4207       7.14259       1.01354       9.13314     0.0947275       9.52028       12.0818       13.0511       12.6310       12.1166       10.5473
  14  23 3995.4913    1.3044  7.4832 11.1188  0.0000  0.1146   0.0194   0.3312    0.0458   0.0000   423.8724       28.2717       7.14997      -12.4801      -7.40145      -8.43175       12.2959       15.9203       16.7886       16.3546       15.4504       13.6930
  14  24 4136.5884    1.0931  8.9157 10.9251  0.0000  0.1386   0.0173   0.4112    0.0440   0.0000   420.4312      -9.42811       6.51400      -21.2115       3.17700       4.81620       15.0732       19.4898       20.5122       20.3120       19.0391       16.8112
  14  26 4419.6870    0.7440 13.4649 10.5530  0.0023  0.2413   0.0141   0.7149    0.0381   0.0000   494.8981       73.1731      -9.12030       23.7787      -10.7826      -13.3537       24.8339       32.6508       35.4147       34.0315       31.5497       28.2062
  15   5 1440.0578    0.1230  0.0836  9.8376  0.0000  0.0188   0.0147   0.0324    0.0320   0.0000   437.6484      -1.07782       11.7733       1.99945      -1.11368      -1.42829       2.16250       5.49870       3.34849       3.43330       3.83700       3.92511
  15   7 1753.7744    0.3085  0.3115  9.8332  0.0000  0.0191   0.0139   0.0419    0.0427   0.0000   438.4504      -4.52976       11.5201       1.00449      -3.78126       2.20135       2.03318       2.51993       2.39651       2.73448       2.35711       2.22972
  15   8 1902.3070    0.5019  0.3432 10.0458  0.0000  0.0168   0.0207   0.0422    0.0496   0.0000   436.5937     -0.996060       15.5805      -2.34915      -1.04226      -2.29086       1.69236       2.14082       2.21030       2.12850       2.07453       1.79788
  15   9 2049.6102    0.6314  0.5710 10.2627  0.0000  0.0213   0.0207   0.0614    0.0656   0.0000   444.0407      -3.19134       11.9735       4.13015      -1.95120      -3.16108       2.13505       2.88890       2.96953       3.15346       2.83558       2.56262
  15  10 2195.7820    0.9060  0.7030 10.5431  0.0000  0.0241   0.0261   0.0563    0.0750   0.0000   441.0422       1.20107       9.43332      -8.59094      -1.23302       2.06802       2.74463       3.49807       3.67619       3.72883       3.44875       2.80334
  15  11 2339.4969    1.2484  0.7608 11.2733  0.0000  0.0258   0.0351   0.0646    0.0772   0.0000   437.0530       3.38692       3.05260       5.58665       3.28088      -3.36860       2.70588       3.45346       3.39464       3.42051       3.24432       2.94883
  15  12 2481.0344    1.6243  0.8127 11.7837  0.0000  0.0271   0.0452   0.0667    0.0787   0.0000   441.7728       4.83505       6.63440      -1.46235       2.10487      -2.32172       2.74207       4.04967       3.69411       4.15144       3.44616       3.21804
  15  13 2622.4069    2.1703  0.8479 12.1697  0.0000  0.0269   0.0576   0.0640    0.0868   0.0000   440.6386      -2.50069       11.1594       4.85917       4.02059      -1.13672       2.72419       3.68018       3.64791       3.92340       3.52443       3.19653
  15  14 2764.1187    2.6721  0.7832 12.7542  0.0000  0.0261   0.0737   0.0601    0.0887   0.0000   437.0750       2.37217       18.8088       7.40511      -4.38142      -2.76652       2.82225       3.70119       3.58579       3.45023       3.48924       3.28564
  15  15 2905.8072    3.4570  0.7563 12.7904  0.0000  0.0242   0.0935   0.0546    0.1433   0.0000   440.4585       7.14994       9.44905      -2.41768      -3.77613      -3.30438       2.41795       3.19374       3.27930       3.36085       3.10206       2.88777
  15  16 3047.1381    3.9081  0.8618 12.9884  0.0000  0.0274   0.1133   0.0630    0.2059   0.0000   437.8516       8.84133       8.65712      0.137033       1.33831       1.56971       2.80075       3.58927       3.91554       3.79011       3.92286       3.27807
  15  17 3188.0402    3.6427  0.9253 13.8159  0.0000  0.0301   0.1070   0.0798    0.1142   0.0000   437.6216       5.57476       16.8245      -3.23818      -4.62058      -2.85851       3.27716       4.32015       4.50957       4.44468       4.10468       3.46578
  15  18 3328.9432    3.1862  1.3975 13.5001  0.0000  0.0393   0.0799   0.1052    0.0999   0.0000   438.3520       8.48020       19.0277       10.1422       8.06415      -6.75070       3.88196       5.24714       5.56117       5.48609       4.94557       4.37708
  15  19 3469.8986    2.7430  2.1270 12.8264  0.0000  0.0476   0.0555   0.1240    0.0764   0.0000   437.7666       6.91385       10.5641    -0.0998396      -8.13773       7.26452       4.93673       6.24273       6.64039       6.43142       6.02581       5.63593
  15  20 3611.3342    2.2704  3.3505 12.1544 -0.0044  0.0599   0.0375   0.1657    0.0593   0.0000   445.1920       7.92212       24.8713      -3.61782       1.74147      -4.45394       6.08743       8.00155       8.27681       8.31767       8.01706       6.80586
  15  21 3752.6760    1.9025  4.4777 11.7131  0.0000  0.0749   0.0286   0.1990    0.0529   0.0000   421.1557       3.65143       18.8015      -2.05827       3.30016       11.1277       7.53620       10.4959       10.5787       10.8748       9.95459       8.77689
  15  22 3894.3397    1.5973  5.9137 11.2413 -0.0011  0.0905   0.0218   0.2402    0.0498   0.0000   445.6045      -3.09266     -0.774827       6.18821       20.3600       9.00278       8.75399       11.5725       12.4192       12.2283       11.2835       9.88550
  15  24 4177.6332    1.0235  9.1374 10.9227  0.0000  0.1432   0.0164   0.4264    0.0401   0.0000   444.7779       41.2568       42.9475      -8.06237      -29.4809       17.7983       14.3447       18.6860       19.9302       19.3298       19.2340       16.4827
  15  27 4602.9327    0.5128 14.8420 10.4333 -0.0089  0.3433   0.0117   0.9344    0.0318   0.0000   480.9833       13.2081       44.5275       8.58027       5.20216      -26.1725       33.1919       44.0902       47.9488       46.5103       44.5848       38.7616
  16   5 1467.2849    0.1301  0.1180  9.8525  0.0000  0.0189   0.0120   0.0415    0.0322   0.0000   436.0203      -1.42445       15.0799      -3.65679      -2.84908      -1.04343       1.57539       2.11665       2.49629       2.62707       2.47154       2.16206
  16   6 1629.4916    0.2355  0.1731  9.9113  0.0000  0.0136   0.0141   0.0334    0.0345   0.0000   434.7137      -1.49573       12.1076      0.112608      -3.88257     -0.844351       1.33995       1.65752       1.86369       1.83131       1.85303       1.43079
  16   7 1783.2751    0.3508  0.3309  9.9489  0.0000  0.0205   0.0147   0.0433    0.0437   0.0000   438.0308      0.513422       12.9520      -1.95218      -1.30256     -0.642955       1.68543       2.60473       2.57668       2.81853       2.33010       2.23715
  16   8 1933.1363    0.5115  0.3854 10.1527  0.0000  0.0186   0.0195   0.0446    0.0483   0.0000   434.5032      -2.46894       15.9106      0.108569    -0.0508386      0.679475       1.88182       2.67247       3.06198       2.92965       3.05635       2.79663
  16   9 2081.6419    0.7032  0.5316 10.4149  0.0000  0.0213   0.0232   0.0512    0.0643   0.0000   439.7137       2.50303       15.9585       2.50771      -3.16293      -5.05083       1.94731       2.56896       2.59834       2.69429       2.56845       2.18082
  16  10 2228.3576    0.9628  0.7055 10.8446  0.0000  0.0247   0.0280   0.0640    0.0751   0.0000   438.9344       3.57899       8.07172      -1.65462      -5.93640      -4.25437       2.70802       3.66131       3.95166       3.97939       4.00480       3.15315
  16  11 2372.6337    1.3572  0.7440 11.2165  0.0000  0.0236   0.0362   0.0567    0.0786   0.0000   441.1050      0.646217       13.5157      0.526192       3.66273      -3.35169       2.14876       2.89905       2.80749       2.99616       2.73609       2.62091
  16  12 2514.8186    1.7349  0.8849 11.8743  0.0000  0.0273   0.0436   0.0640    0.0788   0.0000   434.7078     -0.379337       12.2778       1.91468     -0.795090       3.95562       2.65010       3.35411       3.53893       3.70011       3.28897       3.11785
  16  13 2656.9643    2.2786  0.8239 12.4226  0.0000  0.0254   0.0610   0.0655    0.0782   0.0000   434.9648      -1.58656       14.3951     0.0478880     -0.383085    0.00958287       2.45743       3.30743       3.37472       3.39768       3.23505       2.87954
  16  14 2799.5439    2.7978  0.7270 12.9679  0.0000  0.0236   0.0784   0.0582    0.0769   0.0000   438.8164       5.00983       8.57309      -8.66450      -5.19583      -3.14353       2.36379       3.06946       2.93690       3.18387       3.11897       2.78228
  16  15 2941.7869    3.6705  0.7298 13.1105  0.0000  0.0213   0.0991   0.0562    0.1029   0.0000   439.2878       2.91213       11.3386      -2.17345       3.12627      -2.37938       2.28922       2.48536       2.74115       3.01773       2.72332       2.43275
  16  16 3083.5325    3.8458  0.9472 13.2161  0.0000  0.0282   0.0979   0.0688    0.1444   0.0000   441.3626       4.92889       16.7009      -2.62929     -0.133158     -0.845005       2.58879       3.43597       3.43040       3.61461       3.39088       2.96482
  16  17 3224.9445    3.7837  1.0224 13.5489  0.0000  0.0304   0.1017   0.0789    0.1403   0.0000   437.1703       14.3909       15.3356       2.82601      0.676246      -2.84446       2.79944       3.85532       4.03945       3.99551       3.90804       3.50852
  16  18 3366.4172    3.1987  1.6774 13.1645  0.0062  0.0409   0.0747   0.1114    0.1163   0.0000   430.7769      0.675513       16.1767     -0.875136      -2.47646      -3.93331       3.98474       5.24291       5.46472       5.44262       5.17115       4.75514
  16  19 3507.9887    2.6367  2.1417 12.8752  0.0000  0.0486   0.0550   0.1256    0.0807   0.0000   444.7811      -3.42042       6.19037       14.4556      -1.11548      -26.7917       4.59011       6.24612       6.46240       6.67340       6.24202       5.57154
  16  20 3649.7787    2.1612  3.5593 12.1291  0.0000  0.0616   0.0354   0.1775    0.0598   0.0000   434.0543      0.754234       5.36794      -11.1348       2.91354       10.7980       6.04006       7.47921       8.47158       8.12063       7.91225       7.05672
  16  21 3791.5852    1.7664  4.8567 11.6420  0.0000  0.0768   0.0265   0.2185    0.0526   0.0000   445.4582       16.0009       6.45592      -17.6865      -1.66905       2.36853       7.30088       9.52281       9.93498       10.1471       9.70802       8.77093
  16  22 3933.6097    1.5164  6.8530 11.1604  0.0000  0.0972   0.0197   0.2706    0.0467   0.0000   438.7070       18.1788       29.3227      -12.4289      -12.1386      -10.7476       9.21546       12.2085       13.2017       13.1611       12.5184       11.1744
  16  23 4075.3896    1.1988  8.3208 10.9609  0.0000  0.1210   0.0168   0.3399    0.0431   0.0000   413.2122       14.4190       8.29745      -5.33969       8.27609      -12.6741       11.4865       14.4791       16.3692       16.1066       15.2988       13.5829
  16  24 4217.8998    0.9907 10.4294 10.7926  0.0000  0.1547   0.0151   0.4487    0.0397   0.0000   441.4396       17.0856       49.9172      -3.50201       16.4576       13.5925       14.4139       19.0911       20.0456       20.7533       19.1774       17.5409
  16  25 4359.7804    0.7773 12.3056 10.6966 -0.0001  0.2083   0.0141   0.6069    0.0364   0.0000   459.8947       34.6622       23.2717      -9.99289      -43.7582      -6.02719       18.6757       24.6357       26.8020       26.7625       25.3319       22.4315
  16  26 4502.8325    0.6371 14.3779 10.5692 -0.0030  0.2761   0.0123   0.7650    0.0321   0.0000   471.2468       36.0081       10.7818       24.1908      -13.9689      -36.9860       25.3432       32.6094       36.0037       35.9032       33.4659       29.9890
  17   5 1493.4871    0.1545  0.1147  9.8966  0.0000  0.0153   0.0119   0.0263    0.0312   0.0000   439.8594      -2.89883       17.6618      -1.10226      -4.52662      -1.77381       1.60429       1.72084       1.95535       1.89063       1.96310       1.59610
  17   6 1657.0722    0.2313  0.2130  9.9122  0.0000  0.0177   0.0127   0.0346    0.0356   0.0000   437.7574      0.492195       12.2038      -2.95630      -4.18402       2.16859       2.34122       3.49269       3.60724       3.21495       3.12865       3.36728
  17   7 1811.9803    0.3830  0.3051  9.9470  0.0000  0.0172   0.0155   0.0346    0.0428   0.0000   435.5860       2.17597       13.7441      -1.37894      0.680972       3.02727       1.59390       2.20401       2.47848       2.77111       2.60336       2.43696
  17   8 1963.3291    0.5454  0.4735 10.1900  0.0000  0.0194   0.0185   0.0496    0.0518   0.0000   433.1692      -4.09095       17.2572       2.56125      0.280420       1.36382       1.94785       2.58524       2.81208       2.61267       2.42925       2.27399
  17   9 2113.0253    0.7445  0.5197 10.6489  0.0000  0.0195   0.0242   0.0501    0.0553   0.0000   435.3995      0.158902       11.9062      0.766694      -1.54518       2.21524       1.74937       2.29993       2.29490       2.35695       2.23169       2.11516
  17  10 2260.3227    1.0494  0.7421 11.0641  0.0000  0.0241   0.0288   0.0622    0.0763   0.0000   436.4545       2.15604       14.3796    -0.0742402      -5.90929      -2.35513       2.18428       2.75763       2.79756       2.84845       2.84732       2.59481
  17  11 2404.9951    1.4034  0.9829 11.4178  0.0000  0.0267   0.0340   0.0759    0.0844   0.0000   437.1822      0.698485       18.4379      0.358697      -8.27985      0.817039       2.44472       3.03899       3.15572       3.38638       3.34707       2.80633
  17  12 2548.1167    1.7948  0.8179 12.0666  0.0000  0.0250   0.0454   0.0621    0.0744   0.0000   434.3556     -0.148104       15.5211      0.757621      -4.42051      0.668512       2.17955       2.91525       3.00114       3.08489       2.84869       2.72142
  17  13 2691.0771    2.3815  0.8036 12.4253  0.0000  0.0224   0.0615   0.0626    0.0764   0.0000   434.6371       3.67276       15.7218     -0.112659      -3.92662     -0.458160       1.99579       2.63696       2.71203       2.88243       2.54163       2.42178
  17  14 2834.3414    2.9960  0.7807 13.0004  0.0000  0.0231   0.0769   0.0587    0.0763   0.0000   436.9863       1.41193       11.4701      -1.63565       2.21550       1.98510       2.05849       2.83525       2.88300       2.99440       2.64980       2.42764
  17  15 2977.2315    3.5910  0.8633 13.3531  0.0000  0.0246   0.0900   0.0628    0.0862   0.0000   440.6750       3.20311       15.2555       4.41489      0.384739      -1.39897       2.21193       2.84452       2.94345       3.25113       2.98677       2.66182
  17  16 3119.3926    3.7276  0.9938 13.4251  0.0000  0.0269   0.0901   0.0682    0.1095   0.0000   441.5634       3.62013       10.7923      -2.05449      -3.98651       1.00903       2.54993       3.33365       3.40671       3.51034       3.35810       3.00269
  17  17 3261.3891    3.4856  1.2346 13.5106  0.0000  0.0329   0.0839   0.0891    0.1201   0.0000   440.9686     -0.789008       13.2415       6.00429      -3.02184      -4.81814       2.89198       3.69925       4.10930       4.20117       3.58722       3.45875
  17  18 3403.3715    3.0646  1.8281 12.8641  0.0000  0.0413   0.0667   0.1135    0.1276   0.0000   437.4168       4.07788       22.3603      -2.49715       3.13835      -8.69889       3.62567       4.82581       5.08844       5.09387       4.98133       4.38821
  17  19 3545.5101    2.5892  2.6354 12.3661 -0.0051  0.0485   0.0461   0.1396    0.0941   0.0000   437.2832       15.6271       17.9193      -9.57189      -3.69826      -9.77690       4.31621       5.55123       5.99073       6.20705       5.82019       5.37060
  17  20 3687.8713    2.0569  3.9929 11.8987  0.0000  0.0624   0.0309   0.1817    0.0614   0.0000   447.4148       9.09617       19.0549      0.374549      -6.14166      -22.2877       5.79001       7.41170       8.03441       7.87975       7.86711       7.27544
  17  21 3830.1429    1.7463  5.1174 11.4436  0.0000  0.0750   0.0239   0.2114    0.0547   0.0000   436.5768       10.2007       25.2223       2.87576      -5.44597       1.05544       6.90918       8.78573       9.63044       9.41702       9.35193       8.55344
  17  22 3972.4427    1.3912  7.0416 11.0767  0.0000  0.0957   0.0180   0.2814    0.0456   0.0000   417.2880       14.7453       17.6387      0.209379      -23.0962      -11.6241       8.62040       11.3082       12.0206       12.0295       11.7574       10.6889
  17  23 4114.7196    1.1441  9.4001 10.8657  0.0000  0.1262   0.0153   0.3747    0.0410   0.0000   425.5096       7.11963    -0.0360512      -20.4485       1.15021      0.657587       11.2058       14.5503       15.8971       16.2184       15.2418       14.0652
  18   4 1341.5159    0.0939  0.0260  9.9219  0.0000  0.0134   0.0215   0.0208    0.0279   0.0000   437.6031       3.75320       19.6694      -2.43910      -1.40195      0.871477      0.884247       1.45515       1.30120       1.82508       1.21936       1.18033
  18   5 1518.7388    0.1629  0.1574  9.8499  0.0000  0.0182   0.0109   0.0393    0.0310   0.0000   436.6510     -0.879013       20.1106       4.19054      -5.37118      -2.63943       1.85264       1.71852       1.46821       1.79853       2.18125       1.86629
  18   6 1683.6584    0.2862  0.2021  9.9012  0.0000  0.0145   0.0140   0.0273    0.0353   0.0000   439.4131      -2.64608       14.9322       1.48143      -1.93416      -2.44028       1.26354       1.62264       1.72104       1.95517       1.75533       1.48313
  18   7 1839.9839    0.4200  0.3463  9.9814  0.0000  0.0160   0.0154   0.0382    0.0435   0.0000   438.8958     -0.759395       18.6786       2.01114      -1.68585      -1.87011       1.47432       1.71052       1.85143       1.92467       1.82955       1.68319
  18   8 1992.8538    0.5954  0.3957 10.2787  0.0000  0.0160   0.0210   0.0431    0.0502   0.0000   436.5204      -5.64810       17.0139       3.12315      -3.27773      -4.33287       1.33232       1.74817       1.80859       2.08356       1.76103       1.66183
  18   9 2143.7473    0.8551  0.5424 10.4868  0.0000  0.0189   0.0263   0.0493    0.0600   0.0000   435.5649      -1.86652       13.1336     -0.322858      0.561950      0.486208       1.56497       2.22720       2.23959       2.37782       2.37107       2.01651
  18  10 2291.6125    1.1356  0.7280 11.0085  0.0000  0.0229   0.0301   0.0542    0.0775   0.0000   435.1187   -0.00707727       19.3751       3.78243    -0.0516237      -1.46729       1.86629       2.64688       2.59582       2.58354       2.62707       2.39027
  18  11 2436.8897    1.5092  0.8342 11.6204  0.0000  0.0239   0.0389   0.0654    0.0843   0.0000   434.9198       2.94349       12.7823      -6.03957      0.675343      -3.76531       2.03573       2.53365       2.66338       2.80012       2.71290       2.41073
  18  12 2580.8435    1.8912  0.9481 12.2284  0.0000  0.0265   0.0466   0.0698    0.0768   0.0000   437.0919     -0.773639       13.5116       3.01809      -7.85020      -4.40616       2.49710       3.24743       3.41861       3.56155       3.41459       3.16831
  18  13 2724.7821    2.4667  0.7886 12.6467  0.0000  0.0236   0.0609   0.0538    0.0746   0.0000   440.6413      0.663697       15.4308      -3.33914      0.634351     -0.904603       2.19218       2.93654       3.03960       3.25591       3.13619       2.71818
  18  14 2868.6891    3.2371  0.7502 12.9955  0.0000  0.0208   0.0822   0.0559    0.0792   0.0000   441.0829      -1.59721       12.7500     -0.837303     -0.589857      -4.85439       1.90873       2.52224       2.63116       2.88148       2.71923       2.54755
  18  15 3012.1547    3.7059  0.8399 13.4061  0.0000  0.0229   0.0921   0.0616    0.0771   0.0000   444.3765      0.762680       18.0136     -0.398786      0.537131      -1.09225       2.06554       2.85169       3.03418       3.23902       3.00127       2.77090
  18  16 3154.8617    3.9609  0.9156 13.4986  0.0000  0.0245   0.0947   0.0648    0.0869   0.0000   437.9619       5.30574       13.2016     -0.250580     -0.473534      -3.64407       1.99576       2.71400       2.81966       2.95234       2.77569       2.57618
  18  17 3297.4642    3.4118  1.2372 13.6042  0.0000  0.0308   0.0786   0.0897    0.0970   0.0000   440.2842       5.18468       22.3461       3.03275      -8.36753     -0.327846       2.66316       3.51458       3.78059       3.71629       3.54646       3.23454
  18  18 3440.0705    2.8286  2.0678 12.8405  0.0000  0.0444   0.0573   0.1162    0.0954   0.0000   439.2223       5.46747       17.3300      -2.98861       3.37597      -5.08587       3.55239       5.00709       4.89398       5.41604       4.92944       4.56841
  18  19 3582.6224    2.4440  3.0132 12.2669  0.0000  0.0531   0.0420   0.1477    0.0843   0.0000   438.9002       19.5107       20.4635      -14.4700      -9.57004       2.67746       4.56083       5.85698       6.29334       6.50145       6.37334       5.86153
  18  20 3725.3668    2.0197  4.2878 11.6879  0.0000  0.0647   0.0283   0.1858    0.0614   0.0000   428.6972      -5.05038       48.6800       8.27715      -3.45466       5.40485       5.28728       6.96285       7.50664       7.63478       7.40286       6.88602
  18  21 3867.9489    1.6731  6.1042 11.1150  0.0000  0.0810   0.0200   0.2277    0.0534   0.0000   443.0447       8.68152       22.9052      -11.5301       2.14858       1.86997       6.81147       9.00600       9.74768       9.91224       9.27903       8.68765
  18  22 4010.8888    1.3438  8.2777 10.8732  0.0003  0.1022   0.0160   0.3038    0.0442   0.0000   444.8567       15.6256       9.70758       19.9417       30.9107      -25.9685       8.78128       11.4354       12.5366       12.4351       12.0938       11.1632
  18  26 4583.2487    0.5532 16.0918 10.5128  0.0031  0.3179   0.0097   0.8432    0.0261   0.0000   456.8418      -6.90852      -15.8089       29.3016       22.5007      -41.8703       25.7519       34.6181       37.7394       38.3205       35.9390       33.7139
  19   6 1709.3453    0.2920  0.1755  9.9937  0.0000  0.0113   0.0148   0.0263    0.0332   0.0000   436.3052      -1.27046       13.9102     -0.317575     -0.691880       2.01683      0.935491       1.25120       1.18095       1.28624       1.13620       1.16831
  19   7 1867.2854    0.4643  0.3226 10.1183  0.0000  0.0139   0.0174   0.0378    0.0421   0.0000   440.1807      -5.48492       13.8857      0.874228      0.523463     -0.719818       1.22003       1.52534       1.81781       1.58724       1.64873       1.47037
  19   8 2021.7299    0.6082  0.5157 10.2716  0.0000  0.0191   0.0183   0.0478    0.0552   0.0000   438.3404     -0.489576       14.3270       1.74451      -2.59563       1.82138       1.45101       1.91322       2.13143       2.06509       1.99780       1.85057
  19   9 2173.7976    0.8652  0.5742 10.8679  0.0000  0.0191   0.0256   0.0528    0.0556   0.0000   437.3039      -1.79288       13.7929     -0.711255      -3.95226    -0.0532579       1.64884       2.25619       2.25387       2.42152       2.48101       2.14900
  19  10 2322.3120    1.2175  0.7968 11.2033  0.0000  0.0225   0.0304   0.0601    0.0697   0.0000   435.6069       8.10376       13.9235      -1.08759       2.91827      0.905692       1.78950       2.47742       2.53258       2.62701       2.51111       2.25413
  19  11 2468.0991    1.5909  0.8720 11.7678  0.0000  0.0258   0.0386   0.0629    0.0823   0.0000   441.6590      -2.41023       12.4504     -0.609531      -2.60551      -4.76974       1.97380       2.95669       2.89185       3.20415       2.82427       2.81854
  19  12 2613.0972    1.9837  0.9534 12.1357  0.0000  0.0270   0.0456   0.0610    0.0917   0.0000   439.4506      0.354116       17.9146       4.14057       2.24666      0.189800       2.11986       2.86237       3.13525       3.16092       3.10657       2.74758
  19  13 2757.9954    2.5484  0.8101 12.7456  0.0000  0.0239   0.0623   0.0594    0.0732   0.0000   440.2370      -2.96533       13.5279      -4.73958      0.369420       2.34189       1.77620       2.59262       2.36210       2.69552       2.51762       2.27754
  19  14 2902.5592    3.3041  0.7617 13.2294  0.0000  0.0218   0.0799   0.0533    0.0724   0.0000   439.8001       6.37643       9.73949       2.04281      0.340253       1.61341       1.85103       2.51804       2.60990       2.66815       2.59164       2.36439
  19  15 3046.5727    3.8920  0.8144 13.4855  0.0000  0.0225   0.0932   0.0573    0.0781   0.0000   435.5267       1.09464       14.1212      -3.40191      -2.75999      -3.64817       1.84358       2.61307       2.65884       2.79651       2.64751       2.53715
  19  16 3189.8191    3.7498  1.1767 13.4999  0.0000  0.0285   0.0809   0.0792    0.0889   0.0000   439.7150       1.98083       11.3024      -1.11472       5.39467      -1.02190       2.36935       3.14298       3.39513       3.52619       3.45087       3.15080
  19  17 3332.9644    3.3171  1.4366 13.4734  0.0000  0.0351   0.0683   0.0874    0.0759   0.0000   440.6053       5.15122       9.13349      -3.25564       2.32366      -8.38720       2.84376       3.83246       3.83137       4.00166       3.91852       3.66429
  19  18 3476.1676    2.7346  2.1619 12.8966  0.0000  0.0451   0.0513   0.1171    0.0757   0.0000   439.8502       13.6573       14.7916       11.3860       3.92502      -10.5611       3.44525       4.85899       4.83395       5.14752       5.04016       4.63087
  19  19 3619.3295    2.2560  3.3897 12.0879  0.0000  0.0550   0.0351   0.1541    0.0721   0.0000   442.5610       21.7897       13.6835      -4.72999       3.59094      -15.8534       4.38333       5.82639       6.34103       6.42976       6.29617       5.92657
  19  20 3762.4127    1.9026  4.7941 11.5375  0.0000  0.0683   0.0248   0.1888    0.0579   0.0000   445.1137      -1.06981       34.6670       9.27099      -3.60590      -5.12249       5.36222       7.11739       7.80486       7.79883       7.59321       7.10089
  19  21 3905.7872    1.5918  6.7109 11.1241  0.0000  0.0836   0.0182   0.2425    0.0464   0.0000   437.4325      -15.7247       15.8018      -1.91160       3.81495      -16.6506       6.73185       8.90698       9.33363       9.87255       9.44289       8.88520
  19  22 4049.1329    1.2615  8.4999 10.9139  0.0000  0.1073   0.0150   0.3099    0.0400   0.0000   429.4757       6.99629       42.4157      -19.8805      -9.28838      -16.4864       8.56996       11.4099       12.4081       12.5261       12.1361       11.3085
  19  23 4192.3916    0.9987  9.9482 10.8379  0.0000  0.1342   0.0134   0.3973    0.0349   0.0000   423.8449       2.44361       42.3722      -3.84419       5.73396      -8.20636       10.7140       14.0669       15.5469       15.6161       15.1991       14.0492
  19  24 4336.1158    0.8347 12.9487 10.7440  0.0009  0.1888   0.0122   0.5449    0.0309   0.0000   474.6567      -18.6482       11.2735     -0.817263      0.120178      -27.3015       14.9456       19.3276       21.6195       21.6221       21.1711       19.6224
  19  26 4622.3830    0.5056 16.1654 10.4708  0.0008  0.3317   0.0089   0.8600    0.0249   0.0000   417.8434       31.1003      -28.6428       25.8256       42.8331       19.2365       25.8550       34.6863       37.7391       37.7627       37.2088       34.3145
  20   4 1386.5065    0.1313  0.0689  9.8207  0.0000  0.0182   0.0126   0.0193    0.0279   0.0000   439.3112     -0.379946       18.9416      -1.89229      -2.33846       1.16652       1.12075       1.40160       1.84068       1.81871       1.37258       1.35696
  20   6 1734.2011    0.3380  0.2581  9.9381  0.0000  0.0138   0.0142   0.0326    0.0354   0.0000   439.7650      -1.74687       15.8598       1.60387      -4.73127     -0.698744       1.07581       1.40846       1.36983       1.33643       1.45045       1.36984
  20   7 1893.9316    0.4844  0.3699 10.0753  0.0000  0.0157   0.0165   0.0369    0.0444   0.0000   438.5234     -0.133917       16.0876       1.25123      -2.25621       2.49817       1.24116       1.69901       1.83213       2.06702       2.28588       2.03042
  20   8 2050.0747    0.6483  0.5114 10.3363  0.0000  0.0187   0.0188   0.0446    0.0509   0.0000   439.0161      0.637703       16.7934     -0.514091       2.15744      -2.10273       1.41223       1.86702       1.99586       2.00793       1.80992       1.90546
  20   9 2203.1745    0.9582  0.6460 10.7728  0.0000  0.0199   0.0251   0.0504    0.0640   0.0000   437.6238      -2.71799       15.3273       1.51715      -1.29952      0.433401       1.53016       2.03976       2.07502       2.24390       2.05718       2.13703
  20  10 2352.3879    1.2565  0.8618 11.2836  0.0000  0.0238   0.0298   0.0609    0.0681   0.0000   438.7759      -1.23813       11.3046      -2.29233     -0.706864      0.773963       1.83715       2.19429       2.51089       2.62712       2.52224       2.27171
  20  11 2498.9900    1.6550  0.8209 11.8774  0.0000  0.0232   0.0406   0.0580    0.0741   0.0000   438.4006     -0.132472       13.5682      -3.43518      -2.29705       1.55149       1.68874       2.32057       2.41447       2.66193       2.74306       2.22206
  20  12 2644.8778    2.2513  0.8075 12.3092  0.0000  0.0238   0.0543   0.0546    0.0894   0.0000   440.0836      -2.43800       16.2824     -0.372249      -4.81404       2.21332       1.81931       2.45975       2.39984       2.51268       2.51666       2.32578
  20  13 2790.7060    2.8728  0.7566 12.9333  0.0000  0.0208   0.0702   0.0543    0.0674   0.0000   438.4665       3.50238       13.3318       1.89805      -1.37511      -3.76100       1.61964       2.17345       2.16923       2.30099       2.29080       2.14041
  20  14 2935.9298    3.6709  0.7260 13.2828  0.0000  0.0200   0.0899   0.0516    0.0718   0.0000   439.6851       3.70665       10.6343      -4.11872     -0.417571      -2.17427       1.45118       2.04467       1.99937       2.27709       2.06427       2.06457
  20  15 3080.4896    3.7297  0.7429 13.7558  0.0000  0.0227   0.0913   0.0495    0.0666   0.0000   437.4245       2.68883       8.53521       4.11776      -3.72921      -1.01900       1.73383       2.29357       2.42861       2.64535       2.51864       2.41565
  20  16 3224.3872    3.7300  1.0606 13.7428  0.0000  0.0270   0.0828   0.0725    0.0734   0.0000   436.8439       7.73997       12.0222     -0.797832      -2.96783      -7.11345       2.06504       2.74294       2.90965       2.96439       2.92350       2.80448
  20  17 3368.1659    3.1576  1.6721 13.3045  0.0002  0.0368   0.0603   0.0947    0.0650   0.0000   432.2126     0.0401156       16.7033     -0.368900      -4.56436      -4.31714       2.82874       3.74496       3.84801       4.10098       3.91953       3.64948
  20  18 3511.8957    2.6245  2.5747 12.5437  0.0000  0.0451   0.0408   0.1176    0.0619   0.0000   437.8061       3.00052       9.71573       1.76803   -0.00152810       3.21770       3.49289       4.48364       4.77535       4.87614       4.81871       4.60437
  20  19 3655.5125    2.1007  3.6879 12.0419  0.0001  0.0577   0.0311   0.1602    0.0590   0.0000   442.0752       6.83721       10.0749       6.78302      -11.0610      -4.27697       4.48786       5.56997       6.42446       6.32203       6.26337       6.00809
  20  20 3799.3038    1.8210  5.4916 11.3320  0.0000  0.0708   0.0215   0.2026    0.0527   0.0000   437.9561     -0.143589     -0.257788       3.38392      -3.87981       4.99796       5.40086       7.22040       7.75390       7.92175       7.86092       7.25070
  20  21 3943.1235    1.4949  7.2419 11.0372  0.0000  0.0874   0.0166   0.2550    0.0424   0.0000   445.5797      -3.19626      -4.21462      -4.86247      -6.76205      -8.03042       6.65560       8.56220       9.58863       9.75130       9.56048       8.91372
  20  22 4086.6840    1.1982  8.9218 10.8698 -0.0003  0.1099   0.0138   0.3176    0.0360   0.0000   431.7500      -2.85033       21.7167       4.96546      -5.76492      -6.69923       8.26769       10.9183       11.8536       12.1982       12.0046       11.2320
  20  23 4230.4281    0.9638 10.8935 10.7860  0.0004  0.1429   0.0128   0.4274    0.0329   0.0000   462.4216       42.2584       13.7249     -0.750804      -8.22084      -1.48214       10.8742       13.9133       14.8737       16.1569       15.0879       14.1810
  20  24 4374.7707    0.7364 11.6828 10.7272 -0.0005  0.1861   0.0120   0.5352    0.0299   0.0000   419.6530       4.01170       22.1159       28.7291       11.2288      -28.3565       13.7377       18.2936       20.3144       20.6659       19.7917       18.8135
  20  25 4518.3109    0.6188 14.9881 10.5897  0.0007  0.2545   0.0098   0.7153    0.0255   0.0000   425.6918      0.813601       38.2691      -5.26259       35.6616       42.0746       19.2039       24.5235       27.4433       27.9807       26.7244       25.1458
  21   4 1408.0770    0.1100  0.0568  9.9221  0.0000  0.0321   0.0169   0.0383    0.0271   0.0000   439.7433      -1.64355       20.6018       1.42768      -2.29062      0.469064       2.56437       1.46631       4.31381       4.37971       2.07369       4.64095
  21   5 1589.2873    0.2078  0.1710  9.8576  0.0000  0.0131   0.0110   0.0294    0.0308   0.0000   438.4645      -3.90723       18.5835       3.32709      -3.41524      -1.68694      0.954176       1.29768       1.19093       1.42984       1.38331       1.39826
  21   6 1758.2293    0.3342  0.2639  9.9562  0.0000  0.0134   0.0132   0.0311    0.0349   0.0000   439.3361      -1.01385       19.1478       1.00409      -3.06900       1.57793       1.01030       1.30109       1.52227       1.54129       1.48818       1.34139
  21   7 1919.8503    0.5049  0.4315 10.1525  0.0000  0.0165   0.0158   0.0421    0.0433   0.0000   439.2633      -1.70938       18.8157      -2.53700      -3.71159      -2.22983       1.21033       1.72493       1.81140       1.84906       1.80509       1.59886
  21   8 2077.7365    0.6926  0.5630 10.5636 -0.0001  0.0180   0.0193   0.0482    0.0517   0.0000   437.2565     -0.449293       19.9365       1.85372      -3.34427      -4.07363       1.36092       1.77042       1.85224       1.96371       1.95809       1.80709
  21   9 2231.8802    0.9555  0.6612 10.9657  0.0000  0.0206   0.0244   0.0511    0.0628   0.0000   438.7740       2.36300       14.0508      -1.45903      -2.65007     -0.513955       1.58685       2.06096       2.34867       2.35194       2.42498       2.35968
  21  10 2381.9015    1.3251  0.9551 11.3342  0.0000  0.0244   0.0292   0.0640    0.0695   0.0000   440.5418      0.290502       16.5161       1.65613      -4.51677      -5.43973       1.76080       2.28013       2.52176       2.62361       2.68430       2.34184
  21  11 2529.3321    1.7507  0.9480 11.8924  0.0000  0.0240   0.0385   0.0637    0.0744   0.0000   438.6375      -2.33554       15.4665      -1.11159      -2.80825       2.63439       1.78649       2.34187       2.55303       2.65612       2.57788       2.44490
  21  12 2676.2252    2.2756  0.8508 12.5829  0.0000  0.0229   0.0542   0.0627    0.0807   0.0000   435.8848       1.19160       14.0793       1.28748      -2.33453    -0.0903387       1.72351       2.40529       2.49843       2.50258       2.52324       2.54129
  21  13 2822.9677    2.9636  0.8052 13.0877  0.0000  0.0213   0.0700   0.0571    0.0755   0.0000   436.1671       2.36632       16.3196       5.34102       2.12678     -0.341491       1.55920       2.02383       2.03638       2.32401       2.20017       2.12159
  21  14 2968.9327    3.5462  0.8018 13.3769  0.0000  0.0218   0.0812   0.0526    0.0680   0.0000   438.2360       4.41133       14.9126       1.95710      -2.45194      -1.89617       1.56460       2.15981       2.21637       2.26498       2.36039       2.24393
  21  15 3113.9559    4.0011  0.9396 13.5767  0.0000  0.0221   0.0888   0.0639    0.0762   0.0000   440.8695       3.44595       15.8348      0.421839       1.05389      -2.57054       1.71368       2.19020       2.39300       2.58167       2.43506       2.43884
  21  16 3258.5267    3.6016  1.2991 13.5382  0.0016  0.0292   0.0727   0.0809    0.0787   0.0000   442.6963     -0.870087       18.7981      0.917113      -1.88436      -4.70146       2.32075       3.07791       3.11699       3.25872       3.31356       3.07844
  21  17 3402.9671    3.0118  1.7066 13.1017  0.0000  0.0357   0.0533   0.0939    0.0615   0.0000   432.1683       8.00576       9.77048      -3.31683       2.14871     -0.234141       2.65029       3.31036       3.69237       3.85672       3.74321       3.53096
  21  18 3547.2104    2.4991  2.5340 12.6690  0.0000  0.0445   0.0386   0.1195    0.0521   0.0000   441.7673       7.11922       4.45825      -3.66850       8.29248      -5.47491       3.18566       4.25515       4.69196       4.67137       4.78254       4.33532
  21  19 3691.5020    2.0730  3.9111 11.8947  0.0000  0.0575   0.0273   0.1546    0.0535   0.0000   442.7307       8.53460       6.50578       14.2899       7.93576      -7.48658       4.00071       5.31559       5.91196       6.01905       5.68067       5.52297
  21  20 3835.7107    1.6885  5.6238 11.4048  0.0000  0.0711   0.0200   0.2060    0.0460   0.0000   432.2110       11.1541       21.8924       3.22065       7.35727     -0.709945       5.22474       6.66920       7.48133       7.59573       7.54914       7.20477
  21  21 3979.8466    1.3845  7.4665 11.0794 -0.0004  0.0911   0.0159   0.2618    0.0393   0.0000   439.5308       10.7423       19.1665      -3.87368      -6.57168       13.2556       6.78992       8.77892       9.88639       10.1030       9.96528       9.20206
  21  22 4124.0382    1.1367  9.6470 10.8264  0.0000  0.1152   0.0132   0.3310    0.0352   0.0000   434.2677       16.1703       38.2144      -6.69426      -13.7386      -5.07838       8.55993       10.8717       12.2957       12.5810       12.4105       11.7606
  21  24 4412.4600    0.6902 13.1391 10.7634  0.0000  0.2132   0.0114   0.6096    0.0274   0.0000   421.3410      -4.97166       34.7409      -6.72502       5.23430      -14.8066       15.2295       19.7909       22.2572       22.7174       22.2282       21.1355
  21  25 4556.7616    0.5376 14.9341 10.6165  0.0036  0.2897   0.0096   0.7775    0.0244   0.0000   421.3820      -16.0562      -1.23576       23.7309       40.9983      -31.3878       20.3709       26.4169       29.7929       30.7263       29.4317       28.1071
  21  26 4700.2064    0.3972 15.2734 10.3968  0.0073  0.3572   0.0088   0.9696    0.0257   0.0000   446.6643       62.8563       15.1180       20.8636       4.83353      -5.32829       25.4495       33.2239       36.9006       38.1288       37.8303       35.6060
  22   3 1233.0931    0.0864  0.0687  9.8615  0.0000  0.0213   0.0104   0.0231    0.0259   0.0000   439.9103       1.34997       21.9742       2.20065     -0.259613     0.0420456       1.21507       1.87352       1.97879       1.86177       1.90738       1.91891
  22   6 1781.5266    0.3982  0.3129  9.8430  0.0000  0.0130   0.0143   0.0348    0.0384   0.0000   440.3601       1.12937       15.5258     -0.736549      -2.10013      -1.02935      0.922130       1.18698       1.40362       1.35293       1.42577       1.20657
  22   7 1945.0383    0.5415  0.4389 10.1628  0.0000  0.0158   0.0165   0.0411    0.0436   0.0000   440.8027     -0.980121       16.1979      -3.04700       1.53574       2.86272       1.04145       1.49096       1.47525       1.72834       1.45861       1.40878
  22   8 2104.7473    0.7616  0.6209 10.4886  0.0000  0.0202   0.0194   0.0468    0.0532   0.0000   437.7963       2.65362       12.1179      -3.01571      -3.97790      -1.27503       1.32203       1.80500       1.83259       2.06195       1.93629       1.76980
  22   9 2259.9903    1.0215  0.7391 11.1428  0.0000  0.0218   0.0241   0.0535    0.0574   0.0000   437.7425      0.467275       15.9418     -0.703373       2.10617     -0.205436       1.56734       2.02542       2.31552       2.41527       2.51527       2.24863
  22  10 2410.7714    1.4213  0.7749 11.7361  0.0000  0.0219   0.0335   0.0550    0.0637   0.0000   439.8803      -1.87291       16.5417      -2.29977       2.24557      -1.44040       1.46883       2.01360       2.13597       2.21173       2.26388       2.02847
  22  11 2559.2245    1.9401  0.8965 12.0369  0.0000  0.0234   0.0421   0.0548    0.0706   0.0000   437.3158      0.426579       14.1405      -1.79458      -2.07008       4.24037       1.61936       2.20924       2.19287       2.40669       2.34078       2.21839
  22  12 2707.0564    2.3872  0.8091 12.6686  0.0000  0.0218   0.0547   0.0544    0.0715   0.0000   434.3265       2.60627       13.7381      -1.67989      0.438281      -4.13542       1.54081       2.07770       2.24371       2.35370       2.22544       2.14968
  22  13 2854.7185    3.0370  0.8315 13.1576  0.0000  0.0233   0.0691   0.0541    0.0780   0.0000   441.4172       5.19161       12.1870      -2.12937       1.91568      0.963963       1.58237       2.27394       2.30530       2.49255       2.59743       2.41620
  22  14 3001.3906    3.5574  0.8224 13.5621  0.0000  0.0219   0.0805   0.0542    0.0682   0.0000   436.9119       5.90737       14.8947      0.189455      -1.95561       3.11026       1.47456       2.08178       2.16446       2.28111       2.25157       2.13213
  22  15 3147.0173    3.8654  0.9641 13.7398  0.0000  0.0246   0.0833   0.0608    0.0693   0.0000   439.4988       8.23097       15.8413      0.832186      -4.21021       2.40322       1.67775       2.30734       2.43057       2.62648       2.51156       2.26235
  22  16 3292.2511    3.4819  1.3484 13.4099  0.0000  0.0295   0.0677   0.0804    0.0765   0.0000   441.6868       2.34566       11.0033      -6.61734       2.79237      -2.30085       2.08312       2.74295       2.86553       3.04440       3.04312       2.88973
  22  17 3437.2182    2.8727  2.1773 12.7570  0.0003  0.0391   0.0436   0.1040    0.0526   0.0000   438.9516       5.78623       10.1741       1.93408      -4.47100      -7.36842       2.60348       3.64100       3.79441       4.10199       3.78577       3.68911
  22  18 3582.1687    2.3372  2.7653 12.5189  0.0000  0.0463   0.0336   0.1277    0.0453   0.0000   447.8947       4.11827     -0.605919      -3.41131       9.70239      -6.07822       3.12478       4.17846       4.67324       4.68731       4.71061       4.46659
  22  19 3727.0345    1.8373  4.2664 11.8818 -0.0000  0.0621   0.0246   0.1693    0.0455   0.0000   444.1831       13.3803       12.6306      -5.41950      -8.09093       1.58337       4.24386       5.59902       6.21926       6.32036       6.15594       5.95664
  22  20 3871.6748    1.5704  6.2048 11.3511 -0.0000  0.0768   0.0183   0.2167    0.0405   0.0000   436.6180       9.81049       23.7476       1.55381       1.91056      -7.87207       5.32419       6.98035       7.81488       8.02040       7.78911       7.42199
  22  21 4016.3607    1.2962  8.3158 10.9912  0.0000  0.0971   0.0142   0.2807    0.0350   0.0000   428.4642       10.4857       6.66569       8.27933       9.33021      -7.79442       6.64512       8.86490       9.57240       10.0457       9.92529       9.41199
  22  22 4160.9629    1.0507  9.5798 10.8784  0.0000  0.1193   0.0128   0.3434    0.0321   0.0000   428.2583       15.5721       47.8478       6.72244      -11.7398      -16.5544       8.24655       10.7411       12.0332       12.3677       12.0035       11.4746
  22  23 4305.4680    0.8439 11.9361 10.8109  0.0004  0.1669   0.0118   0.4842    0.0282   0.0000   434.2212       33.5677       12.4499      -24.4480       1.34469      -18.1881       10.9764       14.9009       16.5715       16.8533       16.5115       15.7383
  23   4 1449.7065    0.1340  0.1007  9.8709  0.0000  0.0154   0.0102   0.0311    0.0264   0.0000   439.4619      -2.81519       18.6364     -0.807520      -1.88562      -1.33808       1.11451       1.15707       1.96577       1.20234       1.60274       1.30155
  23   5 1632.8019    0.2640  0.1927  9.8608  0.0000  0.0110   0.0121   0.0270    0.0299   0.0000   440.6827      0.434176       18.5718      0.757079     -0.513719      0.396929      0.745253      0.952292      0.969776       1.12640      0.962159      0.970716
  23   6 1804.2022    0.3882  0.3778  9.9625  0.0000  0.0156   0.0130   0.0400    0.0373   0.0000   442.5047      -1.07532       23.8136      -1.95040      -6.14912       2.38298       1.16610       1.53565       1.52850       1.64684       1.58109       1.52889
  23   7 1969.5981    0.5423  0.5393 10.1251  0.0000  0.0188   0.0148   0.0448    0.0458   0.0000   440.5567     -0.654594       17.0970       1.58648      -3.71532      0.605932       1.15334       1.58814       1.77234       1.81627       1.70627       1.71431
  23   8 2131.1031    0.7715  0.6497 10.5085  0.0000  0.0188   0.0194   0.0506    0.0536   0.0000   440.2987      -2.52525       17.1021      -3.13445     -0.935921      -1.24968       1.30947       1.68404       1.88886       1.94724       1.95135       1.77895
  23   9 2287.4302    1.1249  0.7613 11.0552  0.0000  0.0197   0.0256   0.0530    0.0630   0.0000   439.3461     -0.339668       12.1909      0.688245     -0.420027      0.661911       1.35852       1.82389       1.95417       2.03862       1.97807       1.87069
  23  10 2439.1768    1.5210  0.9170 11.5693  0.0000  0.0253   0.0322   0.0577    0.0754   0.0000   436.4934      -2.94656       17.8926       2.54903      -2.63691      -2.64704       1.56199       2.17739       2.28544       2.41885       2.37798       2.20014
  23  11 2588.6796    1.9890  0.8600 12.2102 -0.0000  0.0229   0.0436   0.0540    0.0680   0.0000   439.0593      0.531249       14.6192     -0.953820       3.42517      -1.64817       1.53047       2.13433       2.23926       2.37995       2.43693       2.26444
  23  12 2737.5637    2.5606  0.8135 12.7906  0.0000  0.0204   0.0577   0.0547    0.0609   0.0000   437.3533      0.614765       11.6733      -2.05395     -0.451699      -3.86201       1.39824       1.91273       2.06304       2.09223       2.11180       1.93204
  23  13 2886.0621    3.2216  0.8395 13.1214  0.0000  0.0219   0.0698   0.0521    0.0805   0.0000   437.3488       4.28203       11.5395      -2.81892      -3.61011      -4.25759       1.43744       1.99957       2.09030       2.23009       2.34138       2.22773
  23  14 3033.4658    3.7471  0.9164 13.6107  0.0000  0.0232   0.0808   0.0568    0.0774   0.0000   438.3255       2.00505       14.8067       1.64361      -1.47148     -0.885007       1.64372       2.03751       2.10476       2.26757       2.40950       2.21849
  23  15 3179.7323    3.8606  0.9249 13.7198  0.0000  0.0236   0.0823   0.0593    0.0698   0.0000   442.8198       2.93437       9.07168      -3.55357      -3.29447     -0.805219       1.53947       2.20615       2.30318       2.43492       2.52280       2.27763
  23  16 3325.6120    3.4403  1.3601 13.3231  0.0000  0.0293   0.0642   0.0774    0.0695   0.0000   441.9715       2.96729       8.85926      -1.57998      0.340192      -2.79478       1.91445       2.60688       2.84118       2.96795       3.06486       2.70571
  23  17 3471.2216    2.7086  2.1081 12.8279  0.0000  0.0389   0.0426   0.1019    0.0518   0.0000   441.4383       6.17986       4.64975      -2.99360      0.978057      -8.71933       2.49446       3.49656       3.62647       3.79282       3.77258       3.62115
  23  18 3616.7277    2.1586  3.6422 12.1737  0.0003  0.0514   0.0270   0.1439    0.0391   0.0000   442.7486       3.19749       7.46967      -9.68093       2.57395      -10.0866       3.44377       4.45711       5.00745       5.22113       5.00271       4.77162
  23  19 3762.1458    1.7589  4.8142 11.7781  0.0000  0.0639   0.0213   0.1828    0.0376   0.0000   438.0088       6.61990       13.0641       8.05170       5.47867      -12.4051       4.10578       5.55095       6.12050       6.22440       6.19268       5.91436
  23  20 3907.4351    1.4938  6.4930 11.2032 -0.0011  0.0766   0.0165   0.2203    0.0380   0.0000   448.0804       5.10510       13.6422       13.2389      -5.27090      -4.92212       5.19239       6.69573       7.59990       7.81487       7.70910       7.45794
  23  21 4052.5504    1.2150  8.7254 11.0015  0.0000  0.1010   0.0137   0.2997    0.0321   0.0000   436.7038       14.7309       6.90645       6.15197       16.4630      -16.2542       6.84965       8.73434       9.86013       10.4136       9.89773       9.67664
  23  22 4197.5347    0.9791 10.3426 10.9018  0.0000  0.1320   0.0127   0.3844    0.0293   0.0000   423.4795      -2.72166       40.7508      -22.5726      -2.98266      -3.43445       8.78590       11.7128       12.9889       13.3659       13.2933       12.6702
  23  23 4342.5030    0.7491 10.9486 10.8142 -0.0007  0.1646   0.0120   0.4804    0.0274   0.0000   438.8801       21.1782       29.3797       5.77794      -7.57709      -5.12449       10.6935       14.2277       15.9268       16.5382       15.9136       15.3630
  23  25 4632.9621    0.4818 15.0279 10.4653  0.0009  0.2968   0.0086   0.7805    0.0217   0.0000   432.5688       9.21986       65.5470      -31.8613       23.9236       44.1744       18.7884       25.1034       28.0137       28.9562       27.8727       26.8763
  24   4 1469.7887    0.1432  0.0945  9.8163  0.0000  0.0121   0.0110   0.0254    0.0260   0.0000   440.3588     -0.550405       18.9953     -0.343775      -2.91145     -0.979417      0.675610      0.942786       1.00036       1.06867       1.00206      0.940572
  24   5 1653.6950    0.2520  0.2322  9.8619  0.0000  0.0131   0.0107   0.0300    0.0305   0.0000   441.0374      0.343191       19.3168      0.517586      -6.29304     -0.402957      0.942021       1.26820       1.32646       1.29173       1.32087       1.30416
  24   6 1826.3160    0.4056  0.3355 10.0238  0.0000  0.0138   0.0138   0.0354    0.0363   0.0000   439.9584     -0.935772       21.3514      -1.95075      -3.38158      -1.37924      0.897481       1.16715       1.35573       1.41211       1.53506       1.48159
  24   7 1993.5694    0.6038  0.4977 10.2932  0.0000  0.0159   0.0165   0.0412    0.0452   0.0000   438.2554      -1.93660       17.6535     0.0215479      -2.92237     -0.465778       1.04283       1.33663       1.43691       1.54732       1.66066       1.51952
  24   8 2156.7466    0.8672  0.6172 10.6812  0.0000  0.0167   0.0218   0.0477    0.0520   0.0000   441.2516      0.567167       14.5093      0.434959       1.31303      -2.37019       1.13894       1.41597       1.57917       1.70044       1.76063       1.53369
  24   9 2314.2750    1.2116  0.8052 11.1997  0.0000  0.0203   0.0266   0.0532    0.0612   0.0000   436.9536      -2.25268       10.0867       2.42301     -0.832175      -5.78537       1.40970       1.79274       1.99003       2.02801       2.03465       1.99117
  24  10 2467.0556    1.5846  0.8864 11.9522  0.0000  0.0230   0.0340   0.0588    0.0640   0.0000   438.7507       1.62387       17.6566      -1.30691      -1.81714       1.49587       1.39840       1.97674       1.96953       2.25392       2.06048       2.08422
  24  11 2617.6194    2.1142  0.9090 12.2925  0.0000  0.0223   0.0439   0.0565    0.0713   0.0000   440.5487       1.78129       6.99111       1.39371      -2.11731     0.0248030       1.55014       2.13986       2.26360       2.45059       2.35513       2.20477
  24  12 2767.7057    2.7627  0.8252 12.7363  0.0000  0.0203   0.0588   0.0501    0.0657   0.0000   440.8777      -2.39237       11.8009       4.91600      -3.94838      -4.43162       1.36563       1.83718       1.93102       2.05242       1.94486       1.90783
  24  13 2916.9869    3.4208  0.8388 13.2165  0.0000  0.0213   0.0726   0.0523    0.0711   0.0000   437.9333       2.40777       15.7231     -0.373161     -0.455584      -2.70503       1.26479       1.82571       1.78932       1.94602       2.02003       1.82917
  24  14 3065.0063    3.9038  0.8685 13.7861  0.0000  0.0224   0.0844   0.0552    0.0716   0.0000   436.2259       8.06788       15.0618       1.10012       1.73662      -4.66378       1.44108       1.97224       1.96019       2.17789       2.19843       2.07001
  24  15 3212.0577    3.5730  1.1273 13.6865  0.0000  0.0267   0.0722   0.0695    0.0756   0.0000   442.6727       3.69285       14.4401       2.06172      -1.22974      -5.02186       1.75058       2.32692       2.39160       2.61140       2.58345       2.38750
  24  16 3358.5185    3.2261  1.4847 13.3276  0.0000  0.0301   0.0572   0.0800    0.0602   0.0000   440.5551       5.98574       19.1098      0.376294       1.81584      0.847126       1.95462       2.60865       2.84134       2.96423       2.93648       2.81178
  24  17 3504.9034    2.6381  2.5980 12.5656  0.0000  0.0406   0.0354   0.1077    0.0465   0.0000   444.1162       4.06121       6.15565      0.380328       1.33529      -7.38233       2.61097       3.39221       3.81474       3.91472       3.97413       3.78501
  24  18 3650.9728    2.0687  3.7379 12.1582  0.0012  0.0508   0.0252   0.1446    0.0370   0.0000   434.3152       4.84815       11.0012      -4.17126       6.18941      -8.33943       3.27739       4.30391       4.79147       4.85593       4.84406       4.79791
  24  19 3796.8244    1.6870  5.0354 11.7079  0.0000  0.0630   0.0197   0.1822    0.0357   0.0000   443.4318       14.3163      -1.03550      -2.12047       12.7478      -15.1975       4.11000       5.33847       5.99380       6.16705       6.15874       5.94238
  24  20 3942.7188    1.4109  6.8289 11.2975  0.0000  0.0802   0.0158   0.2292    0.0339   0.0000   446.1290      -2.10575       23.4548      -1.19055      -7.73808      -17.3753       5.09276       6.75482       7.59241       7.85523       7.69203       7.36315
  24  21 4088.1153    1.1318  8.5617 11.0677  0.0000  0.1025   0.0133   0.2962    0.0304   0.0000   451.4071      -4.03694      0.165080      -22.4852      -16.5925       18.8312       6.53360       8.44296       9.59847       9.76507       9.64103       9.31719
  24  23 4379.2790    0.7309 12.2935 10.8373 -0.0053  0.1818   0.0116   0.5260    0.0257   0.0000   439.3514       26.1584       44.8076      -48.2176       35.8042      -12.7669       11.2638       14.7597       16.6790       17.2569       16.8112       16.4693
  24  24 4525.2018    0.5666 14.3060 10.6772 -0.0022  0.2517   0.0099   0.6939    0.0234   0.0000   420.5696      -26.2622       24.9037      -54.5063      -17.7584       16.4237       15.3081       20.1902       22.9353       23.8709       22.6294       22.1400
  25   3 1289.4109    0.0915  0.0585  9.9040  0.0000  0.0155   0.0108   0.0183    0.0243   0.0000   440.5435       1.91038       18.3359      -2.26083      -2.67050       2.35248       1.06031       1.44863       1.67629       2.16299       2.06036       2.03338
  25   4 1489.4649    0.1513  0.0821  9.8395  0.0000  0.0119   0.0105   0.0163    0.0254   0.0000   440.0136      -2.56436       20.3966      -3.03017      -3.26870      -1.20873      0.965602       1.11663       1.12975       1.08833       1.16955       1.19168
  25   5 1674.0907    0.2669  0.2354  9.8588  0.0000  0.0137   0.0109   0.0294    0.0305   0.0000   439.6554     -0.657819       21.1397      0.174085      -3.95437      -2.29070       1.19225       1.60004       1.99695       2.17984       2.05087       1.83363
  25   6 1847.8694    0.4117  0.4306 10.0020  0.0000  0.0177   0.0123   0.0412    0.0381   0.0000   439.1913       1.07920       19.9194      -2.75711      -2.68375       1.74937      0.973409       1.39814       1.48459       1.49780       1.42772       1.37762
  25   7 2016.9214    0.6544  0.5037 10.2907  0.0000  0.0160   0.0170   0.0377    0.0461   0.0000   440.5791     -0.568066       18.9179     0.0578860      -3.95915      -2.10624      0.982945       1.27418       1.36557       1.51523       1.50429       1.39582
  25   8 2181.7444    0.9148  0.7506 10.6897  0.0000  0.0201   0.0202   0.0484    0.0576   0.0000   441.7463     -0.281993       17.6311      0.442181      -4.34275      -3.03821       1.26930       1.55897       1.84883       1.84559       1.92331       1.85132
  25   9 2340.5176    1.3118  0.8381 11.2942  0.0000  0.0211   0.0276   0.0523    0.0604   0.0000   437.7799       4.16327       15.7534      -1.53685      -1.08268      -1.23919       1.29029       1.61191       1.87788       1.94580       1.91055       1.80404
  25  10 2494.3943    1.6558  0.9328 11.8487  0.0000  0.0220   0.0335   0.0570    0.0644   0.0000   438.9216      -2.40724       15.9006      -2.95593      -4.83650       3.22999       1.32496       1.77907       1.91671       2.00537       1.89015       1.86654
  25  11 2646.2166    2.2974  0.8815 12.3834  0.0000  0.0219   0.0466   0.0530    0.0726   0.0000   440.2148       1.61342       13.9085      -1.89416     0.0702473     -0.973088       1.31964       1.87582       1.96846       2.09912       2.09402       2.02460
  25  12 2797.3426    2.9282  0.8256 12.9117  0.0000  0.0197   0.0610   0.0496    0.0634   0.0000   439.5761       3.85266       13.8494     -0.536254       2.02877     -0.948973       1.30852       1.74481       1.95579       1.96929       1.93770       1.81900
  25  13 2947.4037    3.5067  0.7964 13.2597  0.0000  0.0189   0.0738   0.0491    0.0651   0.0000   443.1496       3.69686       16.0363       1.02996      -4.31361    -0.0545807       1.18717       1.48758       1.66371       1.73300       1.68256       1.61185
  25  14 3096.2316    3.8729  0.9070 13.6153  0.0000  0.0218   0.0796   0.0548    0.0774   0.0000   440.7966       3.64304       17.5098       1.54856      -2.64084      0.324851       1.30955       1.85874       1.87641       2.03739       2.09794       2.05179
  25  15 3243.9077    3.4129  1.2306 13.8361  0.0000  0.0303   0.0702   0.0728    0.0723   0.0000   438.4763       3.92505       15.7892       2.68692       2.96853      -4.77035       1.77470       2.48054       2.59806       2.87625       2.63760       2.65408
  25  16 3391.0901    3.0145  1.6416 13.1688  0.0000  0.0327   0.0508   0.0838    0.0591   0.0000   437.6843       4.83984       20.0975       1.36168     -0.285453     0.0911286       1.88895       2.79947       2.81160       3.02140       2.98593       2.85940
  25  17 3538.1038    2.4580  2.9431 12.4659 -0.0000  0.0424   0.0312   0.1181    0.0423   0.0000   445.1024       7.97253       8.45901       4.91086       4.71529      -8.15649       2.60461       3.49953       3.84480       4.00237       3.99883       3.87423
  25  18 3684.8794    1.9420  4.0181 12.0673  0.0001  0.0528   0.0230   0.1486    0.0354   0.0000   443.5755       3.10923       3.25656      -4.46961      -1.17692      -11.7558       3.39209       4.33008       4.95349       5.00261       5.20783       4.94059
  25  19 3831.1787    1.6339  5.8948 11.5369  0.0000  0.0700   0.0175   0.1934    0.0340   0.0000   438.7415       3.29234       17.3403       3.40861      -9.08837      -3.03852       4.10904       5.54357       6.17282       6.46171       6.24714       6.00930
  25  20 3977.5544    1.2983  7.3386 11.2635  0.0000  0.0870   0.0148   0.2446    0.0322   0.0000   428.6888       13.1893       9.84290       13.3244       6.50439      -18.0588       5.26591       6.86080       7.87555       8.03365       8.10226       7.68763
  25  21 4123.7675    1.0881  9.6199 10.9731  0.0000  0.1110   0.0125   0.3259    0.0297   0.0000   434.7015      -1.65931       31.8954       3.51347      -4.17122      -18.1003       6.58228       8.56534       9.88214       10.1437       10.0037       9.80275
  25  22 4269.7012    0.8419 10.8913 10.9611  0.0000  0.1496   0.0126   0.4358    0.0273   0.0000   425.6802       20.5489       27.5385      -17.6036      -4.00083       3.50465       9.07767       11.8136       13.3022       13.9494       13.5855       13.3125
  25  23 4415.3209    0.6556 12.1990 10.8417  0.0000  0.1904   0.0114   0.5876    0.0244   0.0000   436.9877       12.7969      -5.59075       3.00475      -8.50137      -4.09688       11.4967       14.9879       17.0539       17.5919       17.4147       17.2062
  26   3 1307.4740    0.0828  0.0712  9.8175  0.0000  0.0162   0.0105   0.0342    0.0240   0.0000   440.3749     -0.565567       19.0755     -0.820022      -2.42469     -0.313714      0.958690       1.45391       1.62280       1.58345       1.53533       1.55943
  26   4 1508.6986    0.1805  0.0969  9.8259  0.0000  0.0097   0.0126   0.0228    0.0253   0.0000   441.0742      0.829708       20.4866     -0.669382      -2.29156      -1.18679      0.685364      0.876028       1.10335       1.01880      0.934120       1.14808
  26   5 1694.0378    0.2889  0.2993  9.8639  0.0000  0.0136   0.0105   0.0365    0.0311   0.0000   438.9005      -1.20692       20.9642       1.86052     0.0770012     -0.388525      0.895442       1.22237       1.27136       1.35776       1.30708       1.25199
  26   6 1869.0403    0.4344  0.4399 10.0348  0.0000  0.0161   0.0125   0.0387    0.0385   0.0000   437.8291      -1.91634       18.4892     -0.116351      -3.11300      -1.29599      0.913789       1.30540       1.31998       1.45464       1.52386       1.45449
  26   7 2039.7234    0.6712  0.5882 10.3790  0.0000  0.0177   0.0167   0.0445    0.0471   0.0000   442.0638     -0.892641       18.3422       1.52015      -2.53466      -1.64442       1.02824       1.42651       1.45082       1.50672       1.49241       1.58324
  26   8 2206.0388    0.9637  0.7355 10.8216  0.0000  0.0188   0.0216   0.0510    0.0548   0.0000   438.5814      0.477995       17.2084     -0.646433      -5.06633      0.652931       1.17282       1.49727       1.69332       1.83169       1.79755       1.70378
  26   9 2366.0498    1.2974  0.8170 11.5467  0.0000  0.0210   0.0277   0.0522    0.0539   0.0000   438.4512      -1.24373       14.3709     -0.763912      -1.55361     -0.170808       1.19667       1.65364       1.81389       1.88970       1.91702       1.85930
  26  10 2521.1892    1.8260  0.9707 11.8378  0.0000  0.0221   0.0354   0.0571    0.0690   0.0000   440.8593      0.606233       15.9263     -0.519692      -1.75788      -3.37145       1.27958       1.82839       1.88860       1.98815       2.07190       1.94324
  26  11 2674.3574    2.3735  0.9272 12.4341  0.0000  0.0207   0.0465   0.0562    0.0718   0.0000   441.9647       3.37014       15.2035      -3.02384      -4.01523      -1.07854       1.28919       1.65208       1.76537       1.94103       1.88586       1.84800
  26  12 2826.5786    2.9994  0.7328 13.2083  0.0000  0.0196   0.0637   0.0449    0.0566   0.0000   440.2854      -1.94933       12.5944       1.83288      -3.83577      -1.91098       1.09895       1.59570       1.59404       1.77876       1.76440       1.69657
  26  13 2977.4623    3.7668  0.8114 13.3916  0.0000  0.0183   0.0776   0.0499    0.0619   0.0000   438.1685       1.05553       14.0143      -4.71549      -1.41979      -1.90917       1.14514       1.48380       1.59557       1.65872       1.75415       1.66338
  26  14 3126.9498    3.7839  0.8696 13.8439  0.0000  0.0209   0.0799   0.0550    0.0601   0.0000   438.6280       2.31696       14.2323       1.27469     -0.551930     -0.410586       1.21897       1.64893       1.62243       1.91043       1.77561       1.73183
  26  15 3275.4470    3.4290  1.3472 13.5639  0.0000  0.0293   0.0638   0.0794    0.0729   0.0000   441.2854       5.58611       15.6479       4.17144     -0.650529      -1.95882       1.66370       2.31294       2.46144       2.77251       2.84628       2.53950
  26  16 3423.3367    2.8817  1.9452 13.0628 -0.0005  0.0349   0.0448   0.0935    0.0549   0.0000   441.3696       8.18464       7.75437       4.22941       3.10330      -4.01275       1.99008       2.71484       2.98564       3.07345       3.11720       2.94778
  26  17 3570.9808    2.2272  2.8153 12.6139  0.0000  0.0447   0.0305   0.1206    0.0401   0.0000   443.9233       7.82206       4.05215       2.41459       10.2853      -3.76990       2.54809       3.47793       3.84386       4.04746       3.84727       3.79113
  26  18 3718.3848    1.8946  4.4409 11.9176  0.0000  0.0556   0.0213   0.1532    0.0351   0.0000   440.2494       8.82484       17.4739      -3.77212       2.09708     -0.790607       3.25529       4.36941       4.79452       4.93187       5.04438       4.92625
  26  19 3865.2724    1.5342  6.1205 11.4480 -0.0000  0.0701   0.0165   0.1971    0.0335   0.0000   431.3613       18.7258       14.2479      -10.3741       1.73792      -4.14580       4.11273       5.46270       6.11783       6.24602       6.34887       6.18844
  26  20 4012.1551    1.2628  8.0618 11.1517  0.0000  0.0902   0.0142   0.2628    0.0324   0.0000   441.6217       21.7673       29.3001       13.2091      -8.98686       6.64677       5.22914       6.98328       7.73470       8.07556       8.14437       7.84137
  26  21 4158.9373    1.0315  9.7963 10.9977  0.0002  0.1135   0.0126   0.3413    0.0286   0.0000   435.9895       7.26966      -2.82737      -1.47772      -2.16210      -11.1789       6.63929       8.55710       9.92976       10.1418       10.0428       9.92503
  26  22 4305.2728    0.7761 11.5959 10.9499 -0.0042  0.1643   0.0123   0.4947    0.0265   0.0000   416.9829       23.3565       38.4738       15.6273      -7.37964      0.955279       9.34650       12.7366       14.0847       14.7366       14.4573       14.1405
  26  23 4451.7508    0.5815 12.6486 10.8385  0.0028  0.2283   0.0109   0.6414    0.0226   0.0000   467.6431       38.1212       26.4722       7.23111       18.7364      -32.6064       12.9316       17.2012       19.4471       20.4206       19.8068       19.2300
  27   3 1325.1963    0.0967  0.0999  9.8830  0.0000  0.0168   0.0090   0.0340    0.0239   0.0000   440.5173      -1.07122       19.8910       2.05840      -3.39890      0.509518       1.08493       1.29226       1.32726       1.47928       1.70943       1.58867
  27   5 1713.5727    0.3184  0.3531  9.8821  0.0000  0.0148   0.0104   0.0370    0.0330   0.0000   439.7063      -1.36456       20.3229       1.03065      -2.01954     -0.153491      0.939642       1.27447       1.40351       1.51423       1.47593       1.39535
  27   6 1889.7638    0.4820  0.4190 10.1022  0.0000  0.0140   0.0137   0.0360    0.0388   0.0000   440.2124     -0.520433       19.1183       1.56467      -3.31131      -2.04900      0.840964       1.12706       1.16444       1.34887       1.37434       1.38185
  27   7 2062.0637    0.6980  0.5346 10.5012  0.0000  0.0158   0.0174   0.0401    0.0461   0.0000   440.2121      -2.14833       16.0301       4.03232      -3.64044      -1.05269      0.962694       1.27388       1.33900       1.43125       1.48962       1.43109
  27   8 2229.7121    1.0186  0.8836 10.6992  0.0000  0.0219   0.0199   0.0519    0.0625   0.0000   440.7552       1.46758       19.0142      -1.88896      -1.80253      -2.62489       1.22673       1.66884       1.92159       1.91738       1.92424       1.82087
  27   9 2390.9260    1.4099  0.8761 11.5960  0.0000  0.0205   0.0285   0.0537    0.0566   0.0000   437.9318      0.131742       18.1499      -1.62360      -1.60654      -1.05295       1.14311       1.55087       1.66388       1.80808       1.81174       1.71441
  27  10 2547.5257    1.8784  0.9802 12.0032  0.0000  0.0222   0.0357   0.0558    0.0624   0.0000   439.4930     -0.480565       11.1806       3.99503      0.280389      -3.51435       1.19323       1.64899       1.83472       1.88265       1.82272       1.74961
  27  11 2702.0685    2.4492  0.9221 12.5764  0.0000  0.0218   0.0467   0.0522    0.0661   0.0000   441.9551     -0.616051       15.7496     -0.856103       1.82212      -4.42491       1.17893       1.72731       1.71229       1.98216       1.86042       1.76118
  27  12 2855.3392    3.2041  0.8461 13.0900  0.0000  0.0199   0.0616   0.0476    0.0678   0.0000   439.9266       2.45863       15.8788       1.53904      -4.62384      -4.08331       1.12669       1.59228       1.64919       1.79190       1.80486       1.68271
  27  13 3007.0508    3.7053  0.8682 13.4766  0.0000  0.0193   0.0730   0.0509    0.0624   0.0000   437.5713       1.87666       11.6916      0.376884      -4.95898     -0.416815       1.21258       1.54940       1.64159       1.86427       1.92553       1.89307
  27  14 3157.2444    3.7234  0.9783 13.8264  0.0000  0.0228   0.0726   0.0571    0.0587   0.0000   440.4989       3.38218       13.8360      -5.11675       3.01944      -1.00750       1.24639       1.70757       1.85716       1.89174       2.02249       1.83750
  27  15 3306.5306    3.2563  1.4107 13.7303  0.0000  0.0300   0.0616   0.0791    0.0643   0.0000   440.7081     -0.261423       10.7142      -2.11561      -5.54799       2.55258       1.75142       2.36470       2.59059       2.66140       2.72174       2.63599
  27  16 3455.2275    2.7742  2.1617 12.8937  0.0001  0.0368   0.0417   0.0959    0.0584   0.0000   442.6078       3.47173       7.37750     -0.959167       2.19904      -6.65329       2.08585       2.77672       3.10029       3.15957       3.26836       3.18314
  27  17 3603.4513    2.2011  3.4041 12.3218  0.0000  0.0451   0.0264   0.1304    0.0394   0.0000   441.9686       2.30070       6.16614       1.54598       7.89117    -0.0208854       2.63510       3.41089       3.91027       4.03808       4.11695       3.85834
  27  18 3751.6068    1.8042  4.6729 11.8998 -0.0000  0.0578   0.0199   0.1633    0.0338   0.0000   444.0709       3.16473       6.18315      -7.03262       12.1931      -2.25427       3.16154       4.35928       4.74815       4.90721       4.93787       4.81695
  27  19 3899.0608    1.4180  6.5568 11.5171  0.0000  0.0751   0.0157   0.2174    0.0303   0.0000   443.1906      -16.3997       11.9806      -7.51114       2.06756     -0.222284       4.24594       5.71318       6.36735       6.71525       6.65316       6.42818
  27  20 4046.6227    1.1743  8.3482 11.2547  0.0000  0.0942   0.0137   0.2808    0.0287   0.0000   442.4148      -3.19226       7.73183       1.12183       4.57320      -9.68906       5.32570       6.95495       8.02879       8.12821       8.23025       8.04186
  27  21 4193.8839    0.9197  9.4397 11.1157  0.0000  0.1185   0.0131   0.3613    0.0274   0.0000   451.6521       8.57610       23.8106       1.77330       10.4300       19.1930       6.71471       8.77315       10.0665       10.3298       10.4449       10.1052
  27  22 4340.6854    0.7540 12.0768 10.9388 -0.0003  0.1697   0.0117   0.4994    0.0255   0.0000   430.9478       26.1909       23.9050      -10.7452      -18.2585       6.79324       9.35589       12.4302       13.9693       14.5664       14.4825       14.1524
  27  23 4487.2362    0.5748 14.2671 10.8222  0.0024  0.2448   0.0093   0.6680    0.0198   0.0000   428.6980      -19.1378      -11.7920      -22.0191       27.1072      -8.15784       13.4401       17.5278       19.9428       20.6890       20.4315       19.8119
  28   4 1546.0092    0.1895  0.1697  9.7743  0.0000  0.0123   0.0092   0.0258    0.0261   0.0000   440.1606     -0.360262       21.6106      -1.76818      -2.72361      -1.70249      0.798800       1.21937       1.25346       1.31777       1.29099       1.12368
  28   6 1910.1602    0.5334  0.4385 10.1416  0.0000  0.0144   0.0150   0.0392    0.0391   0.0000   441.3026      0.461706       18.4213      -1.36341      -2.22582       1.76819      0.822838      0.990999       1.08629       1.12483       1.16826       1.12944
  28   7 2083.9117    0.7366  0.5767 10.4690  0.0000  0.0163   0.0172   0.0397    0.0462   0.0000   440.1767      -1.02470       18.9669     -0.870428      -3.87719     -0.664125      0.934644       1.15588       1.35261       1.40782       1.47457       1.34746
  28   8 2252.7813    1.1105  0.7268 10.9527 -0.0002  0.0174   0.0231   0.0461    0.0547   0.0000   439.9939      0.196728       19.3720      -4.25352      -1.44602      -2.33218       1.01251       1.34672       1.46375       1.54564       1.54470       1.42834
  28   9 2415.2878    1.5209  0.9090 11.5966  0.0000  0.0210   0.0296   0.0527    0.0622   0.0000   440.5858       1.38699       16.0849       5.20507      -3.94971      -1.32094       1.23004       1.63452       1.73232       1.90023       1.88843       1.76171
  28  10 2573.3808    2.0139  0.8625 12.3403  0.0000  0.0208   0.0407   0.0517    0.0574   0.0000   438.1699     -0.191350       21.4569      -3.78288   -0.00872372     -0.865341       1.08633       1.57269       1.56071       1.75517       1.70854       1.70688
  28  11 2729.3544    2.5876  0.9171 12.5624  0.0000  0.0197   0.0494   0.0529    0.0652   0.0000   439.2624      0.242333       15.6620       3.29055      -4.01766     -0.572615       1.11443       1.51300       1.64161       1.72239       1.78197       1.69823
  28  12 2883.6967    3.2429  0.8771 13.2020  0.0000  0.0203   0.0625   0.0511    0.0649   0.0000   438.8623       4.24295       11.0860      0.934898      -1.49639       1.01835       1.09707       1.52358       1.60347       1.69615       1.69899       1.68642
  28  13 3036.2240    3.8417  0.9752 13.3518  0.0000  0.0204   0.0697   0.0536    0.0695   0.0000   438.7478       1.74651       16.5063     -0.926091      -4.73742      -2.99326       1.17129       1.50088       1.65996       1.71195       1.72860       1.69437
  28  14 3187.1909    3.7675  1.0731 13.6878  0.0000  0.0238   0.0704   0.0606    0.0642   0.0000   439.4032       3.79403       14.8808     -0.186445      0.302846      -2.57682       1.29057       1.86752       1.88117       2.04641       2.07551       2.01906
  28  15 3337.2627    3.1786  1.5718 13.4195  0.0000  0.0301   0.0523   0.0818    0.0562   0.0000   440.8152       1.15389       14.1295      -5.06775      -3.96563      -4.75911       1.63427       2.16496       2.33398       2.52475       2.49845       2.47213
  28  16 3486.7801    2.6697  2.3250 12.8701  0.0000  0.0382   0.0386   0.1020    0.0503   0.0000   439.7395       10.8234       7.25018       4.13035      0.308843       1.57053       2.06446       2.74914       3.10500       3.22947       3.24835       3.25885
  28  17 3635.7374    2.0707  3.5627 12.2985  0.0000  0.0493   0.0255   0.1349    0.0378   0.0000   435.2370       10.0620       18.0392       1.83173      -9.01406       1.38405       2.60090       3.60594       3.97451       4.20286       4.04775       4.03309
  28  18 3784.3452    1.7237  5.1388 11.7385  0.0000  0.0603   0.0184   0.1694    0.0329   0.0000   446.8413       7.01706       9.93275       4.58416       1.02447       5.69407       3.27439       4.30937       4.75218       5.09555       5.07122       4.93965
  28  19 3932.5667    1.3704  6.8183 11.4035  0.0000  0.0764   0.0149   0.2214    0.0298   0.0000   439.5776       10.1179       10.5244      -2.31485       12.8749       2.44184       4.15709       5.53402       6.16211       6.52486       6.57770       6.51110
  28  20 4080.3619    1.0934  8.1866 11.2361  0.0000  0.0980   0.0139   0.2844    0.0285   0.0000   437.9125       7.31393       2.50126       5.95846      -2.84299      -9.96379       5.26323       7.07048       7.87624       8.22409       8.25762       8.04765
  28  21 4227.9506    0.8425  9.6752 11.1053  0.0004  0.1288   0.0134   0.3993    0.0269   0.0000   430.5466       27.0645       35.3383      -5.01443      -33.7263      -4.44752       6.76405       9.04604       10.2827       10.7730       10.6084       10.2376
  28  22 4375.6405    0.7205 13.1183 10.9090  0.0020  0.1845   0.0110   0.5468    0.0233   0.0000   459.1056       18.7950       3.82996       1.17359       24.9440       1.08807       9.82469       13.0496       14.5676       15.4029       15.4420       15.0530
  28  23 4522.3274    0.5347 13.9646 10.7557  0.0069  0.2520   0.0098   0.6882    0.0200   0.0000   437.3366       54.0661       1.23389      -4.42796       3.44273      -26.5048       13.2624       17.6547       19.8692       21.0687       20.3419       20.1756
  29   4 1564.1573    0.2146  0.1827  9.7952  0.0000  0.0107   0.0095   0.0277    0.0261   0.0000   441.4262     -0.374055       20.0107      0.625828      -2.61063     0.0371708      0.618195      0.783256      0.963473       1.00219       1.00359      0.920884
  29   5 1751.5401    0.3595  0.3251  9.9332  0.0000  0.0138   0.0112   0.0300    0.0323   0.0000   440.5252     -0.613972       21.9619      0.928119      -4.27104     -0.423287      0.791729      0.986206       1.10161       1.05221       1.21091       1.18556
  29   6 1930.2174    0.5489  0.4678 10.1870  0.0000  0.0143   0.0143   0.0359    0.0388   0.0000   438.3965     -0.280287       22.0034       1.24608      -2.89640      0.366480      0.832149       1.08310       1.22919       1.24950       1.38664       1.32020
  29   7 2105.3474    0.8136  0.6709 10.5688  0.0000  0.0179   0.0178   0.0425    0.0482   0.0000   440.7789      -1.13739       20.5003      -2.48916      -5.24310       1.21999      0.958554       1.29959       1.28966       1.43183       1.43926       1.46978
  29   8 2275.3052    1.1283  0.8647 11.0823  0.0000  0.0201   0.0221   0.0502    0.0563   0.0000   438.9773    -0.0413976       16.4557      0.579711      -3.19654       1.38445       1.07170       1.48253       1.51255       1.70061       1.70983       1.65979
  29   9 2439.0644    1.5792  0.9968 11.7135  0.0000  0.0216   0.0293   0.0588    0.0608   0.0000   441.3639      0.639826       17.1555      0.517927     -0.515652       2.77813       1.10345       1.55558       1.59992       1.78249       1.87732       1.76817
  29  10 2598.7412    2.0954  0.9323 12.2550  0.0000  0.0202   0.0391   0.0520    0.0605   0.0000   440.9546       2.12057       14.1077      -2.38350      0.411070     -0.106982       1.09926       1.45284       1.64453       1.75984       1.79161       1.77635
  29  11 2756.1081    2.7077  0.8538 12.8930  0.0000  0.0190   0.0525   0.0494    0.0560   0.0000   439.9362       2.55170       18.5723       2.12220     -0.867430      -2.73857       1.07589       1.38462       1.61972       1.62934       1.63356       1.69169
  29  12 2911.6253    3.4012  0.9298 13.2351  0.0000  0.0199   0.0620   0.0497    0.0706   0.0000   439.9496      0.666628       12.9146      0.167894       2.08189      -1.53417       1.07490       1.39027       1.52607       1.60201       1.68884       1.63340
  29  13 3065.0066    3.8628  0.9342 13.6156  0.0000  0.0199   0.0711   0.0540    0.0641   0.0000   436.2870       2.99697       11.8519      0.943284    -0.0159171      -4.51298       1.06742       1.47899       1.61046       1.70867       1.69007       1.62252
  29  14 3216.8557    3.5715  1.2359 13.6736  0.0000  0.0254   0.0624   0.0694    0.0624   0.0000   438.2135     -0.160621       16.5130       3.12801      -3.36666      -4.18366       1.29318       1.83203       1.95665       2.12032       2.12764       2.05797
  29  15 3367.6603    3.2710  1.6117 13.2311 -0.0036  0.0288   0.0506   0.0754    0.0574   0.0000   436.6818       6.03311       13.3059       1.20457       1.18400      -5.70499       1.52110       2.13961       2.25598       2.39605       2.46240       2.35394
  29  16 3517.9314    2.5571  2.7451 12.6623  0.0000  0.0386   0.0329   0.1118    0.0458   0.0000   438.4154       8.97414       11.4712      0.482940      0.697380      -5.13213       2.04574       2.79090       3.08853       3.30063       3.34384       3.23434
  29  17 3667.6534    2.0493  3.9080 12.1258  0.0000  0.0497   0.0237   0.1381    0.0389   0.0000   438.6753     -0.383792       5.55620       3.69358       1.91665      -5.02167       2.61464       3.48722       3.83034       3.95168       4.11214       3.96911
  29  18 3816.9199    1.6599  5.6559 11.6481  0.0000  0.0621   0.0170   0.1806    0.0313   0.0000   440.6831       5.88166       11.9165     -0.317782      -8.68038       13.3389       3.31399       4.26529       4.91172       5.07279       5.26084       5.15419
  29  19 3965.6864    1.3076  7.2575 11.3766 -0.0002  0.0804   0.0142   0.2326    0.0287   0.0000   435.9284       16.8191       20.5552       8.00421      -1.91998      -9.56510       4.22728       5.59163       6.35080       6.76375       6.72477       6.67476
  29  20 4114.0708    1.0007  9.0670 11.2393  0.0008  0.1096   0.0137   0.3314    0.0275   0.0000   440.1618      -10.9795       9.57200       2.28247      0.340762     -0.110250       5.63260       7.53487       8.65799       8.77487       8.90833       8.71718
  29  21 4262.2881    0.8128 10.4947 11.0836  0.0042  0.1376   0.0137   0.4348    0.0270   0.0000   421.6555      -9.17301      -5.71725       8.68260       2.57015       7.61556       7.15301       9.30650       10.8813       11.0219       11.4989       10.8969
  29  22 4409.8299    0.5901 11.3793 11.0122 -0.0097  0.1961   0.0145   0.6360    0.0266   0.0000   425.5291       30.3335       31.9398       16.0269      -4.90422       5.39434       10.0259       13.3521       15.1681       15.7710       15.9288       15.5838
  30   3 1376.5805    0.1104  0.0652  9.7972  0.0000  0.0112   0.0099   0.0172    0.0227   0.0000   441.0894     -0.573660       19.9700     -0.668633      -2.49553       1.02143      0.589880      0.787187      0.948673       1.00341      0.967733       1.04679
  30   4 1581.8862    0.2249  0.2173  9.7752  0.0000  0.0114   0.0091   0.0271    0.0266   0.0000   440.3386   -0.00353247       22.0068      0.971808      -1.69567     -0.787435      0.610622      0.794949      0.940089      0.866062      0.951550       1.18598
  30   5 1770.0329    0.3689  0.3226  9.8939  0.0000  0.0118   0.0114   0.0319    0.0314   0.0000   440.5681      -1.63032       18.1302      -1.46067      -2.63440      -1.06586      0.710033      0.943565       1.03290       1.09798       1.11259       1.18689
  30   6 1949.9673    0.5791  0.4874 10.1608 -0.0002  0.0153   0.0142   0.0356    0.0404   0.0000   441.7633      -3.22036       22.0959       2.02275      -3.00876      -1.30166      0.783290       1.18131       1.16498       1.33846       1.38724       1.31495
  30   7 2126.3840    0.7941  0.7006 10.6319  0.0000  0.0186   0.0172   0.0463    0.0482   0.0000   441.3487      -2.32621       19.4565      0.833108      -2.26309     -0.709414      0.879314       1.26449       1.31716       1.43199       1.36042       1.37087
  30   8 2297.3484    1.1669  0.8934 11.0290  0.0000  0.0195   0.0220   0.0522    0.0576   0.0000   440.4010      -2.23850       18.9667    -0.0928319      -1.74009      -1.63008      0.992064       1.32681       1.47976       1.56225       1.64979       1.54771
  30   9 2462.2742    1.6880  0.9683 11.8336  0.0000  0.0206   0.0313   0.0563    0.0581   0.0000   438.6050       1.15497       15.4963      -2.58110     -0.157825       2.07108       1.01333       1.41052       1.49289       1.62120       1.62904       1.57886
  30  10 2623.4446    2.1910  0.9900 12.3415  0.0000  0.0207   0.0398   0.0554    0.0617   0.0000   440.3286      0.648196       16.7634      -3.63806      -4.96409     -0.189658       1.05304       1.45348       1.55726       1.64108       1.63319       1.61568
  30  11 2782.4889    2.9078  0.8249 12.8846  0.0000  0.0181   0.0558   0.0481    0.0568   0.0000   440.9654       1.25907       14.7281      -1.76110    -0.0987746     -0.220655      0.888519       1.25022       1.27046       1.45721       1.39429       1.47049
  30  12 2939.1136    3.4830  0.8189 13.5158  0.0000  0.0180   0.0686   0.0473    0.0546   0.0000   438.0416       1.55665       14.1801     0.0941958      0.423010      -1.58105      0.967352       1.26447       1.39000       1.54634       1.53637       1.55419
  30  13 3093.3745    3.9881  0.9068 13.7045  0.0000  0.0193   0.0734   0.0516    0.0628   0.0000   438.9605      0.949410       12.5128       1.06504      -1.44066      -4.37281      0.999376       1.36817       1.44862       1.57521       1.60267       1.50150
  30  14 3245.9905    3.7394  1.2768 13.5717  0.0000  0.0247   0.0627   0.0682    0.0636   0.0000   441.4410       5.08144       15.6241     -0.639363      -1.95819      -6.83070       1.21539       1.71528       1.81648       1.95349       1.87773       1.95682
  30  15 3397.6630    3.0790  1.7697 13.1496  0.0000  0.0297   0.0449   0.0822    0.0497   0.0000   439.6776       4.59032       15.4995      -3.25762       1.47515      -1.88862       1.49849       2.02385       2.22641       2.38553       2.43353       2.37758
  30  16 3548.7608    2.4065  2.9244 12.4915  0.0000  0.0401   0.0288   0.1095    0.0415   0.0000   448.5123       4.91761       8.29425      -5.04219       3.89751      -7.83121       2.06557       2.69248       3.05351       3.16930       3.22615       3.16037
  30  17 3699.1098    2.0158  4.4909 11.7777  0.0000  0.0498   0.0207   0.1435    0.0387   0.0000   434.2220       1.71385       18.5620      -1.08434     -0.698167     -0.475006       2.58403       3.41433       3.83551       4.00895       4.05879       3.99296
  30  18 3849.0378    1.5708  6.1796 11.4707  0.0002  0.0665   0.0157   0.1855    0.0310   0.0000   435.9191       3.95302       8.98873       1.26410      -3.52703      -2.16595       3.46272       4.54246       5.10057       5.37259       5.44614       5.40520
  30  19 3998.5707    1.2868  7.8345 11.2508  0.0000  0.0819   0.0133   0.2416    0.0280   0.0000   432.8793       8.03801       15.6286      -12.5372      -5.64605      -11.0216       4.15196       5.53380       6.17914       6.56298       6.69671       6.52279
  30  20 4147.1533    0.9613  9.5732 11.1849  0.0000  0.1150   0.0135   0.3541    0.0269   0.0000   426.7923      -2.59889       26.7379       18.8845      -24.5925      -10.9766       5.67366       7.59535       8.57932       8.87677       8.92755       8.97387
  30  21 4296.2896    0.7500 11.0554 11.0670  0.0084  0.1546   0.0141   0.4886    0.0271   0.0000   443.3659       5.62262       35.3945      -7.68669      -9.78608       4.90251       7.79667       10.1732       11.8498       12.0826       12.4638       12.1490
  30  22 4444.8677    0.4806 10.2438 11.0481 -0.0031  0.2233   0.0216   0.9105    0.0327   0.0000   442.9932      -15.3842      -1.04096      -23.6671       25.5904      -17.7248       10.7922       14.5433       16.4773       17.5130       16.8836       16.7252
  31   3 1393.1452    0.1159  0.0703  9.8208  0.0000  0.0172   0.0104   0.0205    0.0224   0.0000   442.4943       1.93100       21.0109      -1.11320      -3.37815      0.120377      0.773805      0.883080       1.38291       1.15928       1.00225       1.07589
  31   4 1599.3365    0.2395  0.1878  9.7999  0.0000  0.0119   0.0095   0.0217    0.0259   0.0000   440.3680     -0.103812       19.6190     -0.914856      -3.40070     -0.458480      0.743688      0.770882      0.747056      0.885000      0.952571      0.824585
  31   5 1788.2472    0.3960  0.3362  9.9258  0.0000  0.0123   0.0116   0.0295    0.0327   0.0000   441.1079     -0.392530       21.5119       1.01484      -3.91202       1.04021      0.660105      0.744516      0.906745      0.947571      0.997192      0.956212
  31   6 1969.3962    0.5849  0.5785 10.1512  0.0000  0.0156   0.0134   0.0395    0.0419   0.0000   441.1398      0.333567       19.9964    -0.0127733      -2.68990      -1.62873      0.814976       1.11405       1.16822       1.26597       1.28059       1.28516
  31   7 2147.0512    0.8614  0.6411 10.7970  0.0000  0.0166   0.0187   0.0406    0.0443   0.0000   440.1005      -1.18736       17.5103      -2.34800      -2.49672      -2.87649      0.817495       1.15326       1.20134       1.34901       1.31256       1.27493
  31   8 2318.9262    1.2627  0.8517 11.3009  0.0000  0.0184   0.0242   0.0507    0.0526   0.0000   441.0657     -0.997473       19.8108      -1.22225      -1.19295      -2.01284      0.918511       1.24306       1.33609       1.45770       1.51695       1.48500
  31   9 2485.0339    1.7742  0.9601 11.8545  0.0002  0.0208   0.0320   0.0513    0.0609   0.0000   441.6445      -1.10776       18.6236       1.26661      -3.55229      0.441829       1.03591       1.45975       1.55545       1.70447       1.79183       1.68010
  31  10 2647.8206    2.3059  0.9927 12.4774  0.0000  0.0210   0.0412   0.0553    0.0606   0.0000   440.0428       2.00377       16.0690       1.05056      -1.37228      -2.50697       1.01708       1.45545       1.54491       1.68886       1.72827       1.69409
  31  11 2808.3020    2.9558  0.9419 13.0325  0.0000  0.0191   0.0540   0.0539    0.0579   0.0000   441.8585       1.84393       15.2118      0.123598      -2.11175      -3.94248       1.00071       1.34419       1.45767       1.59894       1.65302       1.58295
  31  12 2966.0945    3.7340  0.8953 13.2313  0.0000  0.0183   0.0670   0.0471    0.0624   0.0000   439.4729       2.56181       16.1058      -1.78714      0.290834      -4.60888      0.959124       1.29068       1.37324       1.47382       1.60285       1.50156
  31  13 3121.3662    3.7760  0.9841 13.8226  0.0000  0.0211   0.0690   0.0562    0.0600   0.0000   439.3601       2.88075       17.6536       1.18082      -3.11936      -2.28087       1.01761       1.39645       1.40926       1.62459       1.70064       1.62145
  31  14 3274.8143    3.5154  1.2782 13.6589  0.0000  0.0250   0.0601   0.0686    0.0644   0.0000   438.3162      0.721238       15.0812      0.262581      -6.38910      -3.41564       1.26417       1.70228       1.84618       1.97483       2.01487       1.96571
  31  15 3427.3599    2.8579  2.1446 12.9459  0.0000  0.0324   0.0376   0.0903    0.0447   0.0000   444.0749       7.47906       6.36071      -2.86975      -3.47462      -4.62487       1.61705       2.15899       2.44653       2.47350       2.66534       2.49817
  31  16 3579.1994    2.2773  2.9952 12.5056 -0.0000  0.0399   0.0272   0.1138    0.0389   0.0000   441.6836       5.84544       3.65774      -1.84125       9.81567      -4.44016       1.99481       2.63862       3.02347       3.07823       3.16544       3.08547
  31  17 3730.3984    1.8522  4.7204 11.9080  0.0000  0.0559   0.0194   0.1504    0.0332   0.0000   442.6764       8.94225       12.7418      -10.0889      0.947589      -3.05011       2.66252       3.71772       4.05568       4.34205       4.35356       4.39013
  31  18 3880.7848    1.5124  6.4913 11.4864  0.0001  0.0687   0.0150   0.1983    0.0296   0.0000   439.4590       5.78683       18.7813      -3.12199      -9.80884     -0.438840       3.36499       4.40814       5.14089       5.17198       5.42575       5.32957
  31  19 4030.8092    1.1856  8.3187 11.2817 -0.0000  0.0898   0.0130   0.2614    0.0268   0.0000   439.3312      -3.04452       26.8272      0.213675      -13.4297     -0.976784       4.42500       5.94074       6.63221       6.98507       7.14417       7.07044
  31  20 4180.4753    0.9228  9.3502 11.2242  0.0000  0.1150   0.0135   0.3538    0.0261   0.0000   435.5477       15.3369       14.1869      -8.96056      -1.41610       3.96586       5.56345       7.52979       8.38464       8.93092       9.03733       9.04824
  31  21 4329.8231    0.6860 11.2447 11.1175 -0.0021  0.1724   0.0153   0.5574    0.0277   0.0000   440.7337      -12.2758       22.7096       19.4577       24.8529      -16.3394       8.18324       10.9137       12.6331       12.9546       13.2415       12.9648
  32   3 1409.4376    0.1305  0.1058  9.8065  0.0000  0.0112   0.0083   0.0231    0.0223   0.0000   441.4317     -0.979865       20.1172      0.331288      -1.95571      -1.15088      0.582171      0.662022      0.836604      0.941219      0.871204      0.971583
  32   4 1616.4345    0.2369  0.1913  9.8420  0.0000  0.0116   0.0095   0.0230    0.0256   0.0000   441.1112    -0.0676680       20.1842      0.378800      -2.62969    -0.0546732      0.672217      0.949713       1.00781       1.06001       1.13574       1.01249
  32   5 1806.1720    0.4019  0.3763  9.9352  0.0000  0.0129   0.0112   0.0313    0.0332   0.0000   440.7255     -0.623304       21.2343      -1.31329      -1.92084     -0.856490      0.658906      0.850153      0.916376      0.942909      0.987072      0.991672
  32   6 1988.6494    0.6583  0.5671 10.2178  0.0000  0.0156   0.0147   0.0369    0.0425   0.0000   441.0055      0.754619       18.3145     -0.861391     -0.924425     -0.133881      0.740397      0.984773       1.04184       1.11484       1.17175       1.22087
  32   7 2167.3413    0.8966  0.6736 10.7566  0.0002  0.0159   0.0187   0.0434    0.0463   0.0000   440.4018       1.31389       19.5278      0.931906     -0.198310      -1.17456      0.783983       1.06253       1.15246       1.22193       1.25050       1.22697
  32   8 2340.0815    1.3134  0.9053 11.3211  0.0000  0.0191   0.0239   0.0519    0.0559   0.0000   438.7996     -0.341627       18.1907       3.78094      -3.96550      -3.05283      0.931231       1.29347       1.43326       1.45961       1.44000       1.44027
  32   9 2507.2400    1.7613  0.9806 12.0206 -0.0002  0.0211   0.0316   0.0547    0.0562   0.0000   439.4085       2.21864       17.1318      0.177073     -0.997853      0.933350      0.958252       1.40857       1.43316       1.60177       1.59591       1.58084
  32  10 2671.6674    2.4404  0.9830 12.5183  0.0000  0.0199   0.0429   0.0518    0.0600   0.0000   441.3974       1.96537       18.7446     -0.878769      -2.71478      -1.62019      0.956873       1.33118       1.35368       1.55419       1.55118       1.61329
  32  11 2833.7008    3.1521  0.9190 12.9415  0.0003  0.0183   0.0551   0.0479    0.0610   0.0000   439.7994       3.07443       15.0970      -1.96801      -4.27980      -1.16364      0.904009       1.19852       1.35828       1.37755       1.45872       1.48424
  32  12 2992.7207    3.8481  0.8774 13.3553  0.0000  0.0181   0.0686   0.0471    0.0606   0.0000   440.3952       1.98062       17.1430      0.222299      -4.11979      -1.96912      0.871740       1.18362       1.27480       1.34477       1.35279       1.37560
  32  13 3148.8772    3.9259  1.1077 13.6487  0.0000  0.0221   0.0666   0.0559    0.0655   0.0000   439.4501       2.49126       15.2418      0.224318     -0.701363      -2.63069       1.05723       1.41150       1.52210       1.62945       1.66231       1.68014
  32  14 3303.2823    3.3986  1.5122 13.4601  0.0000  0.0273   0.0519   0.0721    0.0568   0.0000   437.2314       2.78099       13.1912      -2.33170      0.690544      -1.85227       1.27921       1.79264       1.93151       2.01106       2.06877       1.99656
  32  15 3456.7877    2.8371  2.1089 12.9765  0.0000  0.0330   0.0376   0.0871    0.0445   0.0000   438.8410       3.48907       10.3619      -3.86417       8.17265      -2.37613       1.55518       2.13718       2.35249       2.46381       2.55079       2.47643
  32  16 3609.4132    2.2291  3.7574 12.1980  0.0000  0.0447   0.0228   0.1199    0.0343   0.0000   438.4261       7.94151       15.5397       1.02082      -2.96098      -6.04822       2.10691       2.86788       3.23692       3.41497       3.41630       3.37926
  32  17 3761.1942    1.8201  5.0876 11.7452  0.0000  0.0544   0.0175   0.1537    0.0318   0.0000   431.1436       9.33402       22.4126       3.90293      -8.55743      -7.71325       2.61900       3.42806       3.90628       4.09985       4.26424       4.10806
  32  18 3912.3696    1.4477  6.9046 11.4155  0.0002  0.0708   0.0140   0.2072    0.0280   0.0000   438.9608       2.48725       16.6049     -0.648228      -11.7162      -10.4184       3.34697       4.43508       5.08190       5.32124       5.38620       5.36567
  32  19 4062.9644    1.1268  8.8600 11.2872  0.0000  0.0979   0.0132   0.2894    0.0261   0.0000   435.2282       8.27804       17.2445     -0.253087       1.76075      -22.1402       4.63239       6.15054       6.92719       7.27436       7.51230       7.33818
  32  20 4213.1005    0.8687 10.2212 11.1870  0.0000  0.1306   0.0139   0.4067    0.0268   0.0000   425.7834      -21.0457       30.8998      -10.7878      -7.48382       12.7860       5.97629       8.01915       9.14329       9.55323       9.50613       9.44371
  32  21 4362.7418    0.6073 10.1353 11.1044 -0.0008  0.1735   0.0172   0.6047    0.0303   0.0000   439.9005       14.4985       33.8655     -0.274448      -25.7630      -9.76318       7.89384       10.6162       12.0112       12.8646       12.7219       12.6306
  33   3 1425.4266    0.1409  0.1177  9.7753  0.0000  0.0117   0.0083   0.0237    0.0226   0.0000   441.2174     -0.348076       20.6192     -0.489140      -2.64899      0.454567      0.564994      0.744752      0.923073       1.22290       1.12201       1.21386
  33   4 1633.2209    0.2534  0.2319  9.8555  0.0000  0.0125   0.0094   0.0298    0.0260   0.0000   440.6424      -1.57588       20.9696      -2.54193      -4.33672     -0.821069      0.789607       1.07835       1.15219       1.18143       1.11089      0.957933
  33   5 1823.8063    0.4264  0.4737  9.9404  0.0000  0.0158   0.0108   0.0371    0.0355   0.0000   440.3789      -1.35319       22.7791     -0.442805      -1.67192     -0.599911      0.820519       1.14258       1.25176       1.31086       1.28507       1.28068
  33   6 2007.6209    0.6585  0.5430 10.2690  0.0000  0.0145   0.0147   0.0356    0.0410   0.0000   441.1317      -1.18447       22.7864      -1.22392      -2.99041     -0.478433      0.692535      0.911077      0.985721       1.14728       1.15376       1.11258
  33   7 2187.3361    0.9816  0.7107 10.8421  0.0000  0.0164   0.0196   0.0425    0.0489   0.0000   440.8588      -1.16061       21.3891      0.847249      -2.79088      -2.34148      0.789278       1.01558       1.08114       1.26520       1.31813       1.23875
  33   8 2360.8204    1.3706  0.9516 11.4480 -0.0003  0.0204   0.0242   0.0511    0.0557   0.0000   439.9243       1.23716       19.3998       1.57271     -0.177635      -2.02172      0.928795       1.32298       1.39650       1.50051       1.60588       1.58762
  33   9 2529.1145    1.8641  1.0823 12.1050  0.0000  0.0212   0.0320   0.0588    0.0567   0.0000   439.4136       3.52601       17.9415      -2.15701      -2.03652       1.20716      0.970943       1.32305       1.39720       1.54108       1.58931       1.52435
  33  10 2695.0246    2.6142  0.9519 12.6085  0.0000  0.0188   0.0453   0.0498    0.0593   0.0000   440.6321       1.79132       18.6446       2.93284      0.137349      -1.72166      0.904217       1.22610       1.28672       1.33181       1.38786       1.33814
  33  11 2858.5508    3.2966  0.9572 13.0299  0.0000  0.0187   0.0565   0.0500    0.0607   0.0000   439.7136      0.823588       15.7867      0.742062      -1.98859     -0.672866      0.886171       1.22283       1.37740       1.43444       1.52146       1.51867
  33  12 3018.8657    3.8497  0.9240 13.5092  0.0000  0.0180   0.0685   0.0499    0.0565   0.0000   439.4188       2.30803       14.5812       1.34085      -2.66443      -1.62023      0.827546       1.14727       1.21991       1.35581       1.39214       1.31814
  33  13 3176.0491    3.9043  1.1103 13.7333  0.0000  0.0212   0.0664   0.0607    0.0588   0.0000   441.6889       1.50071       14.8361      0.564345     -0.779708      -1.41224      0.953507       1.32380       1.41105       1.51807       1.47273       1.54049
  33  14 3331.4389    3.4689  1.5552 13.3989  0.0000  0.0269   0.0511   0.0710    0.0549   0.0000   440.2042       4.69810       12.3753       4.55525      -1.69501      -2.13079       1.21150       1.71187       1.77641       1.91708       2.01152       1.93131
  33  15 3485.7404    2.6450  2.4464 12.7856  0.0000  0.0343   0.0320   0.0951    0.0403   0.0000   442.8440       10.3239       8.74956      -1.68187       6.85143      -3.14950       1.55558       2.15462       2.35673       2.47334       2.56837       2.59236
  33  16 3639.2228    2.1352  3.7841 12.1935  0.0000  0.0448   0.0217   0.1227    0.0325   0.0000   438.6938       2.95301       14.2514      -2.91024       3.40109      -4.19696       2.03502       2.78977       3.14525       3.25198       3.33669       3.23756
  33  17 3791.8352    1.7465  5.3705 11.6633  0.0000  0.0562   0.0162   0.1583    0.0307   0.0000   440.6725       2.19247       11.6521      -4.65481      0.373062     -0.362415       2.58730       3.46763       3.92425       4.18191       4.23359       4.15432
  33  18 3943.6708    1.3555  7.2413 11.4029  0.0000  0.0761   0.0135   0.2183    0.0269   0.0000   439.2796       2.73193       32.6154       5.66698      -13.9493      -9.12855       3.42595       4.64846       5.23830       5.51430       5.57106       5.48016
  33  19 4094.8414    1.0636  8.8403 11.2929  0.0000  0.1000   0.0128   0.2990    0.0250   0.0000   432.9563       9.93498       23.7156       4.68773       2.82609      -2.80906       4.57571       6.09007       6.87440       7.27169       7.46955       7.39514
  33  20 4245.9467    0.8044 10.3703 11.1725  0.0002  0.1390   0.0142   0.4356    0.0272   0.0000   443.9871       17.0613       21.5735       1.62823       3.79245       2.97744       6.25028       8.35656       9.47124       10.0028       10.0687       9.91475
  33  21 4395.8201    0.6165 11.2033 11.0596  0.0005  0.1808   0.0155   0.6064    0.0264   0.0000   440.2548       23.2643       51.1727      -26.9119      -7.71729      -16.8363       7.96099       10.6874       12.3253       12.7946       12.7514       12.6584
  34   3 1441.1485    0.1400  0.1128  9.8146  0.0000  0.0103   0.0087   0.0260    0.0220   0.0000   441.5404     -0.222842       20.7357     -0.188300      -4.06320     -0.309538      0.432340      0.576324      0.756003      0.671151      0.764383      0.780505
  34   4 1649.7560    0.2837  0.2036  9.8623  0.0000  0.0150   0.0104   0.0217    0.0259   0.0000   441.1039      -1.31381       21.4435     -0.753250      -3.96217     -0.444237      0.740988       1.40575       1.19756       1.64026       1.19145       1.53152
  34   5 1841.2712    0.4552  0.4386  9.9493  0.0000  0.0138   0.0113   0.0318    0.0356   0.0000   440.5717      -1.12417       20.8700      0.274154      -2.41022    -0.0800621      0.657359      0.874401      0.943821      0.998220       1.08445       1.03974
  34   6 2026.3207    0.7006  0.5422 10.2767  0.0000  0.0139   0.0152   0.0346    0.0426   0.0000   440.1584       1.31850       19.1343      -2.66451      -2.23519     -0.219600      0.620817      0.824838      0.919950      0.956878       1.06941       1.01024
  34   7 2206.9875    0.9556  0.8136 10.9172  0.0000  0.0184   0.0181   0.0468    0.0490   0.0000   441.9749       1.13166       16.8480      -2.45734      -1.81324      0.964279      0.869839       1.22884       1.37106       1.49530       1.56829       1.52737
  34   8 2381.2593    1.4104  0.8674 11.7257  0.0000  0.0196   0.0263   0.0487    0.0500   0.0000   441.1438      0.124549       16.7334       2.44461      -1.97569      -1.94423      0.839327       1.21788       1.22157       1.38636       1.40187       1.47213
  34   9 2550.6631    2.0063  1.0584 12.0525  0.0000  0.0204   0.0331   0.0555    0.0604   0.0000   441.5241       2.51281       19.9801      -1.06926      -2.34877     0.0221454      0.886207       1.24463       1.32805       1.44813       1.43684       1.38638
  34  10 2718.0356    2.6752  1.0155 12.6062  0.0000  0.0196   0.0452   0.0517    0.0627   0.0000   440.1870      0.815013       21.2933      0.188741      -3.61907     -0.281694      0.909146       1.24644       1.35900       1.43292       1.46071       1.41127
  34  11 2882.9391    3.3934  0.8677 13.3264  0.0000  0.0180   0.0599   0.0460    0.0546   0.0000   440.8366    -0.0370677       19.3558      0.652486       1.24652      -3.53913      0.859534       1.18389       1.29275       1.40050       1.46668       1.42773
  34  12 3044.4358    4.0644  0.8485 13.6874  0.0000  0.0173   0.0725   0.0452    0.0553   0.0000   439.1600       3.41176       17.4685      0.207284      -1.71589     -0.196438      0.825717       1.10696       1.23354       1.25462       1.29975       1.27165
  34  13 3202.8225    3.8525  1.1952 13.7050 -0.0000  0.0223   0.0629   0.0617    0.0607   0.0000   440.3532       2.45613       17.3848     -0.138275     -0.358604      -3.42421       1.02763       1.41702       1.50414       1.70292       1.68276       1.66038
  34  14 3359.1740    3.2158  1.7123 13.2961 -0.0000  0.0272   0.0453   0.0769    0.0512   0.0000   440.7851       5.15897       15.0207      -3.40927      -2.03737      0.808353       1.22189       1.62696       1.78517       1.90708       2.00068       1.95570
  34  15 3514.4633    2.5758  2.7793 12.5788  0.0000  0.0364   0.0287   0.0966    0.0409   0.0000   439.0759       2.59823       8.52643       3.08800       4.20279      -4.70453       1.62993       2.26098       2.48334       2.58149       2.67747       2.62446
  34  16 3668.6757    2.0413  4.0929 12.1733  0.0000  0.0465   0.0204   0.1286    0.0302   0.0000   436.5286      0.999106       14.8455       4.40402      -1.67900       2.92792       2.08999       2.79369       3.14370       3.36722       3.38881       3.38949
  34  17 3821.9487    1.6263  5.8677 11.7058  0.0000  0.0611   0.0155   0.1733    0.0274   0.0000   439.6237       4.42745       5.78624     -0.214239       7.71782      -5.05448       2.71153       3.63982       4.07811       4.35867       4.54988       4.40973
  34  18 3974.3609    1.3327  7.5805 11.3578  0.0001  0.0761   0.0128   0.2209    0.0261   0.0000   435.3328       3.21122       17.6052       1.28098      0.767959      -14.9561       3.46180       4.59334       5.20702       5.51326       5.73144       5.69391
  34  19 4126.6198    1.0470  9.2727 11.2515 -0.0000  0.1029   0.0128   0.3082    0.0252   0.0000   434.7871      -6.40823       33.7901      -3.17784      -12.0099     -0.198263       4.53296       6.09435       6.95773       7.32656       7.42936       7.36132
  34  20 4277.5352    0.7685 10.8506 11.1597  0.0001  0.1506   0.0133   0.4599    0.0258   0.0000   449.8272       27.1670       31.1050       11.5132      -10.6321    -0.0316960       6.35842       8.76941       9.89127       10.4476       10.4167       10.4122
  34  21 4428.9156    0.5473 11.1156 11.0393 -0.0008  0.2034   0.0152   0.6560    0.0265   0.0000   439.8276       8.40066       26.5227      -23.8117       2.31719      -5.79160       8.61208       11.8098       13.6089       13.9168       14.5175       14.1340
  35   2 1221.9355    0.0537  0.0377  9.8441  0.0000  0.0204   0.0087   0.0198    0.0202   0.0000   440.1565      -1.53310       23.4682      0.951558     -0.184190      0.155304      0.928881       1.34535       1.25232       1.62969       1.61309       1.28165
  35   3 1456.6321    0.1495  0.1315  9.7568  0.0000  0.0091   0.0080   0.0272    0.0223   0.0000   440.9295      0.247525       21.5200    -0.0849501      -3.09398     -0.595988      0.437071      0.506938      0.575836      0.690606      0.717616      0.662189
  35   4 1665.9469    0.2785  0.2594  9.8421  0.0000  0.0108   0.0092   0.0261    0.0260   0.0000   440.7323     -0.433547       20.1315     0.0862577      -3.41292    -0.0377595      0.519913      0.663656      0.730876      0.802786      0.827097      0.841811
  35   5 1858.4433    0.4683  0.4331  9.9968  0.0000  0.0126   0.0116   0.0337    0.0335   0.0000   440.3392      0.317130       21.8420      0.158623      -2.26915      -1.28231      0.594952      0.794359      0.930523      0.969313       1.01485       1.04606
  35   6 2044.8531    0.6789  0.6879 10.3358  0.0000  0.0171   0.0136   0.0418    0.0424   0.0000   441.1576     0.0493286       21.4744      0.476521     -0.768710      0.169966      0.743887       1.08300       1.10733       1.26871       1.32562       1.30346
  35   7 2226.4023    1.0652  0.8101 10.8462  0.0001  0.0175   0.0193   0.0426    0.0500   0.0000   440.6313      0.339038       19.9058      0.159866      -2.80522     -0.266122      0.757817       1.01864       1.14325       1.23518       1.26536       1.27581
  35   8 2401.3618    1.5324  0.9067 11.6900  0.0000  0.0183   0.0270   0.0496    0.0534   0.0000   440.6855     -0.435211       21.0104      -2.62574      -4.57554     -0.893254      0.823344       1.07639       1.17702       1.29421       1.34021       1.30575
  35   9 2571.8462    2.0993  0.9844 12.2340  0.0000  0.0192   0.0356   0.0516    0.0561   0.0000   442.6248       5.53145       19.2936     -0.423249      -2.74173      0.471361      0.849024       1.14527       1.24769       1.26716       1.35869       1.34132
  35  10 2740.5526    2.7204  0.9487 12.8148  0.0000  0.0186   0.0462   0.0487    0.0544   0.0000   440.2625       3.35102       18.2515     -0.794322      -2.36819      -2.62318      0.817391       1.10759       1.23050       1.33205       1.32171       1.35014
  35  11 2906.8590    3.4768  0.8774 13.3700  0.0000  0.0168   0.0607   0.0478    0.0523   0.0000   439.1154       1.20344       21.2699       1.08968     -0.436989      -1.26882      0.770528       1.00663       1.09875       1.19885       1.23463       1.26428
  35  12 3069.6266    3.9112  0.9930 13.7332 -0.0002  0.0195   0.0659   0.0516    0.0538   0.0000   439.0558       2.33652       16.0156       2.18592      -3.21171      -4.17676      0.833417       1.16824       1.24893       1.36045       1.38199       1.33972
  35  13 3229.1438    3.6760  1.3122 13.5522  0.0000  0.0232   0.0572   0.0666    0.0553   0.0000   441.0456       2.23748       17.7075       1.41378      -2.31975      -2.35590      0.963230       1.37410       1.45942       1.54464       1.57434       1.56808
  35  14 3386.6565    3.0981  1.8616 13.1807  0.0000  0.0290   0.0422   0.0803    0.0471   0.0000   441.2910       2.82065       15.2227       3.73395       6.91596     -0.460206       1.26295       1.77237       1.85531       2.10693       2.16458       2.08898
  35  15 3542.7116    2.4591  3.0388 12.4992  0.0000  0.0372   0.0267   0.1021    0.0381   0.0000   439.3620       1.29864       14.5316       1.48093       5.60039      -6.61850       1.64939       2.17165       2.42939       2.56524       2.74801       2.68076
  35  16 3697.8514    1.9343  4.3483 12.0259  0.0000  0.0482   0.0189   0.1314    0.0302   0.0000   440.0896       3.42824       12.0511      -1.60086      -4.56339     0.0628740       2.11004       2.79204       3.18704       3.32008       3.51344       3.51492
  35  17 3851.7934    1.5263  6.0121 11.6726 -0.0002  0.0624   0.0150   0.1794    0.0270   0.0000   439.6658      -2.15002       19.5240      -8.02943      -5.54985      -1.41947       2.73779       3.69243       4.17970       4.39558       4.63346       4.61161
  35  18 4004.9621    1.2344  7.9352 11.3764  0.0000  0.0835   0.0128   0.2375    0.0251   0.0000   446.1812       1.05836       14.9727       6.47569      -7.54906      -8.53110       3.55959       4.84048       5.53874       5.78880       5.91886       5.83985
  35  19 4157.6921    0.9374  9.5914 11.2526  0.0037  0.1183   0.0132   0.3489    0.0262   0.0000   428.7148       13.8983       12.6685       8.37583      -13.4435       3.15776       4.93178       6.83363       7.70339       8.17908       8.37017       8.22552
  35  20 4309.5305    0.7493 11.5191 11.1372 -0.0019  0.1610   0.0126   0.4837    0.0238   0.0000   426.1951       2.94439       49.0550       26.0248      -19.0860      -15.1366       6.67995       9.01347       10.3557       10.8034       10.8022       10.6817
  35  21 4461.5082    0.5439 12.6135 10.9745  0.0081  0.2215   0.0130   0.6780    0.0238   0.0000   460.3834       3.50917       47.5679      -16.9215      -22.7706     -0.470305       9.16163       12.3904       13.9872       14.9131       15.0101       15.1907
  36   4 1681.8859    0.3135  0.2503  9.8363  0.0000  0.0098   0.0100   0.0243    0.0265   0.0000   440.8102      0.103367       21.3111      0.922821      -3.27378      0.389645      0.444651      0.596170      0.658296      0.700413      0.716803      0.711172
  36   5 1875.4685    0.5050  0.4512 10.0335  0.0000  0.0124   0.0120   0.0326    0.0352   0.0000   441.4777     -0.434272       21.4355      0.866273      -1.48862     -0.170377      0.571576      0.746025      0.809357      0.895197      0.913947      0.850587
  36   6 2063.0338    0.7460  0.7030 10.3815  0.0001  0.0169   0.0144   0.0420    0.0452   0.0000   440.3469       1.42209       21.4178     -0.883148      -5.59128     -0.645599      0.687594      0.957208       1.05375       1.09279       1.17146       1.15292
  36   7 2245.5203    1.1157  0.8755 10.9393  0.0002  0.0189   0.0191   0.0445    0.0531   0.0000   439.9208      -1.73131       20.8906      -1.01414      -2.76227     -0.428303      0.765095       1.09076       1.17611       1.26106       1.33764       1.33242
  36   8 2421.1179    1.5600  1.0117 11.6808  0.0000  0.0205   0.0259   0.0502    0.0556   0.0000   440.5677      0.786926       19.2279      -3.44970      -2.92667       2.77170      0.837769       1.21506       1.25851       1.37362       1.44476       1.39507
  36   9 2592.6983    2.1545  1.0701 12.3684  0.0000  0.0201   0.0357   0.0541    0.0567   0.0000   440.2826       2.58305       20.0836      0.770024      -3.60263      -2.61071      0.876202       1.17050       1.26582       1.37246       1.44018       1.44904
  36  10 2762.7212    2.8042  0.8603 13.1261  0.0000  0.0179   0.0498   0.0459    0.0493   0.0000   441.5595       3.58060       17.5152      0.182885      -3.06421      -1.50383      0.758396       1.06564       1.12245       1.24760       1.24173       1.23759
  36  11 2930.2850    3.6538  0.8918 13.3892  0.0000  0.0173   0.0615   0.0443    0.0533   0.0000   440.5397       3.03034       17.3246     -0.933851      -2.25407     -0.238220      0.771021       1.01333       1.08810       1.20054       1.25046       1.21010
  36  12 3094.3595    4.0113  0.9848 13.7300 -0.0000  0.0194   0.0666   0.0498    0.0567   0.0000   440.8175       2.31876       17.6900      0.144337      -2.56061      -3.87427      0.856933       1.22272       1.26874       1.41285       1.45179       1.41635
  36  13 3255.0586    3.6042  1.2971 13.7416  0.0000  0.0239   0.0566   0.0634    0.0500   0.0000   440.5633       2.69620       13.4394      -1.50488     -0.206275      -1.20049       1.00088       1.42895       1.52655       1.63037       1.65641       1.66532
  36  14 3413.7503    3.0667  1.8828 13.0738  0.0000  0.0276   0.0397   0.0770    0.0437   0.0000   442.2760       7.50070       13.8666     -0.791679      0.761354      -4.19385       1.18264       1.60368       1.78735       1.83396       2.03951       1.93846
  36  15 3570.7532    2.3172  3.2359 12.5069  0.0000  0.0385   0.0250   0.1109    0.0346   0.0000   441.7047       2.15947       10.5091     -0.827762       7.35159      -2.96897       1.63788       2.26633       2.48650       2.67559       2.78147       2.76628
  36  16 3726.5812    1.8420  4.6655 11.9822  0.0000  0.0509   0.0176   0.1389    0.0284   0.0000   438.2990       7.99240       14.3424       3.15809     -0.513795     -0.426399       2.11173       2.89499       3.20523       3.47205       3.49361       3.48968
  36  17 3881.3280    1.4772  6.4071 11.6384  0.0000  0.0653   0.0144   0.1872    0.0260   0.0000   440.7863       5.07673       15.6925      -3.24119      -8.74786    -0.0592402       2.75555       3.69778       4.18960       4.36205       4.63010       4.56811
  36  18 4035.5331    1.1452  8.4511 11.3951  0.0000  0.0913   0.0131   0.2671    0.0250   0.0000   433.8618       10.5258       16.9054      -2.60199       7.63890     -0.171380       3.77597       5.08413       5.85633       6.14192       6.38189       6.22653
  36  19 4188.4952    0.9311 10.3850 11.2487 -0.0007  0.1231   0.0128   0.3677    0.0251   0.0000   439.1077       26.2519       8.39181      -19.9801      -6.60764       3.08611       5.05746       6.87953       7.78638       8.22013       8.35580       8.27386
  36  20 4340.9782    0.6620 11.2570 11.1918 -0.0045  0.1733   0.0137   0.5564    0.0233   0.0000   446.5794       11.1513       54.2327       8.83147      -34.4152      0.823068       7.06618       9.51556       10.6953       11.5351       11.5230       11.5164
  36  21 4493.0077    0.5101 12.9529 10.9867  0.0000  0.2371   0.0123   0.7236    0.0213   0.0000   438.1553       2.43326       42.5247       10.3425       14.2887       7.15535       9.70657       12.8640       14.7163       15.6620       15.8055       15.3418
  37   2 1249.2141    0.0733  0.0777  9.8261  0.0000  0.0239   0.0077   0.0329    0.0200   0.0000   441.0509      -2.15744       20.5360      -1.05279      -4.81655     -0.198302      0.892696      0.905373       1.43428       1.05290       1.67086       1.89438
  37   3 1486.8139    0.1602  0.1422  9.7718  0.0000  0.0097   0.0077   0.0246    0.0218   0.0000   442.0858      0.475175       21.4889      -1.24399      -2.37255     -0.101153      0.485859      0.606680      0.616386      0.714584      0.678808      0.718173
  37   4 1697.5755    0.3129  0.3109  9.8183  0.0000  0.0111   0.0091   0.0300    0.0276   0.0000   441.6460     -0.439214       21.4617     -0.436721      -2.58894     -0.615079      0.492964      0.611971      0.725123      0.755580      0.762008      0.726765
  37   5 1892.2008    0.5295  0.4877 10.0640  0.0000  0.0132   0.0120   0.0332    0.0348   0.0000   441.4462     -0.239450       21.4250     0.0743292      -1.30191      0.407136      0.604333      0.823489      0.884414      0.983186       1.02561       1.04063
  37   6 2081.1470    0.7591  0.6868 10.4152  0.0000  0.0159   0.0145   0.0393    0.0454   0.0000   440.4156      -1.19127       21.4920      0.338535      -3.71526       1.92834      0.681783      0.935527       1.01067       1.11048       1.13755       1.13075
  37   7 2264.3715    1.1218  0.8862 11.0921  0.0000  0.0185   0.0192   0.0464    0.0503   0.0000   440.7938       1.61815       21.0582      -2.00422      -2.63352      -2.15105      0.752534       1.03802       1.13381       1.24468       1.30942       1.26126
  37   8 2440.6523    1.5868  1.0158 11.8473  0.0000  0.0198   0.0265   0.0521    0.0520   0.0000   439.6957      0.153654       18.8912      -2.12544      0.896061      -1.20612      0.871320       1.15529       1.32986       1.45286       1.44655       1.45591
  37   9 2613.3464    2.2087  1.0854 12.5171 -0.0000  0.0205   0.0357   0.0539    0.0546   0.0000   440.5104       1.31428       20.8970      0.741545      -2.70032      -2.13213      0.880703       1.12641       1.27468       1.38637       1.44386       1.51344
  37  10 2784.5504    2.9557  0.8571 13.1889  0.0000  0.0174   0.0520   0.0440    0.0495   0.0000   441.1578       4.20812       20.0012       2.47612      -5.61880      -1.67676      0.755447       1.03939       1.13879       1.28374       1.33325       1.25563
  37  11 2953.3060    3.5979  0.8992 13.6149  0.0000  0.0177   0.0617   0.0469    0.0497   0.0000   440.9165       2.01111       19.9374       1.45077      -3.01621      -1.35250      0.739620       1.03182       1.10875       1.19182       1.25487       1.23923
  37  12 3118.5005    3.9850  1.1438 13.6799  0.0000  0.0213   0.0624   0.0552    0.0604   0.0000   440.5095       3.12712       18.6579       1.15896     -0.671517      -3.26776      0.855234       1.19500       1.30644       1.37064       1.40940       1.44705
  37  13 3280.6359    3.6495  1.4592 13.5039  0.0000  0.0245   0.0518   0.0635    0.0529   0.0000   441.1208       5.45094       16.4767      0.520289      -2.55539      -3.44899      0.997546       1.35552       1.55115       1.61044       1.67238       1.64769
  37  14 3440.3390    2.8854  2.2953 12.9536  0.0001  0.0312   0.0339   0.0854    0.0389   0.0000   441.7284       4.58298       13.4641      -3.19288       5.79635      -1.45193       1.27675       1.68674       1.90129       2.07865       2.09191       2.02878
  37  15 3598.5377    2.2606  3.5666 12.3796  0.0000  0.0399   0.0227   0.1113    0.0323   0.0000   443.0460       3.77148       8.48027       3.66317     -0.694993      -1.87360       1.67485       2.28415       2.53239       2.71931       2.90324       2.84992
  37  16 3755.1773    1.7929  5.1258 11.8638  0.0000  0.0529   0.0164   0.1465    0.0278   0.0000   439.5371       3.44484       16.7753      0.903125      -2.67193      -8.98086       2.13604       2.92344       3.30682       3.48980       3.57436       3.62646
  37  17 3910.7492    1.4364  6.7997 11.5635  0.0000  0.0673   0.0138   0.1964    0.0261   0.0000   439.5856       3.34215       19.6678      -1.32184      -16.6727      -15.4450       2.76177       3.68589       4.18882       4.47381       4.61093       4.62632
  37  18 4065.3512    1.0787  8.4727 11.4572  0.0001  0.0947   0.0135   0.2857    0.0249   0.0000   448.8658       4.60598       17.4941       5.70956       3.93321      0.291310       3.76005       5.15256       5.74031       6.22326       6.35878       6.31687
  37  19 4219.3465    0.8740 10.7739 11.2818  0.0001  0.1326   0.0133   0.4068    0.0251   0.0000   442.1015       8.41471       26.1458      -12.8172      -13.5932      -6.50707       5.39230       7.10377       8.21329       8.62006       8.90339       8.73406
  38   3 1501.5400    0.1806  0.1432  9.7846  0.0000  0.0089   0.0080   0.0202    0.0217   0.0000   441.1025     -0.872203       20.8401      0.188983      -2.72602      -1.26735      0.419418      0.465310      0.580881      0.611097      0.682537      0.646687
  38   4 1713.0429    0.3438  0.2545  9.8578  0.0000  0.0094   0.0104   0.0234    0.0263   0.0000   441.2783      0.442660       20.7785     -0.805851      -3.14633      0.901876      0.392363      0.540264      0.581206      0.659673      0.643470      0.633588
  38   5 1908.8055    0.5335  0.4925 10.0505  0.0003  0.0134   0.0118   0.0330    0.0363   0.0000   442.1885     -0.229914       20.2011     -0.806092      -2.47436     0.0135823      0.542875      0.705143      0.769176      0.838044      0.901492      0.888034
  38   6 2098.9585    0.8171  0.6366 10.5737  0.0000  0.0145   0.0158   0.0368    0.0422   0.0000   441.0592       1.39724       23.7369      0.177345      -2.20227     -0.599063      0.604811      0.834221      0.872011      0.985110       1.04063       1.05109
  38   7 2282.9461    1.1675  0.8979 11.2371  0.0000  0.0185   0.0202   0.0468    0.0503   0.0000   441.7514      -1.39448       21.0338      -1.08539      -1.55656     -0.843022      0.766110       1.05238       1.11708       1.17018       1.31408       1.32897
  38   8 2460.0146    1.7069  1.0684 11.8780  0.0000  0.0199   0.0275   0.0537    0.0552   0.0000   443.0300     -0.286420       20.9669     0.0296406      -2.40560    -0.0808408      0.857992       1.17243       1.27500       1.43177       1.46480       1.40683
  38   9 2633.7295    2.2647  1.0348 12.5775  0.0000  0.0196   0.0370   0.0511    0.0522   0.0000   442.4012      0.521100       20.6845      0.938435      -2.86757     -0.213829      0.803005       1.11980       1.23056       1.37564       1.43979       1.37938
  38  10 2806.0807    3.0873  0.9871 13.0554  0.0000  0.0179   0.0497   0.0500    0.0539   0.0000   441.4728       1.14387       17.3606      -1.23282      -3.30961      -1.41250      0.733517      0.968543       1.09564       1.18765       1.22247       1.21491
  38  11 2975.9364    3.7818  0.9548 13.4926  0.0000  0.0182   0.0608   0.0464    0.0538   0.0000   440.7471       2.21205       18.5114    -0.0170078     -0.624588      -1.15086      0.720768       1.00818       1.08826       1.20078       1.20449       1.21649
  38  12 3142.3549    4.0510  1.0526 13.8492  0.0000  0.0199   0.0647   0.0521    0.0530   0.0000   439.9647       3.77741       15.2009       1.68372      -2.47085      -5.04673      0.779061       1.12318       1.17111       1.32296       1.36717       1.34669
  38  13 3305.6832    3.5011  1.5849 13.3847  0.0000  0.0244   0.0478   0.0689    0.0489   0.0000   441.3563       1.24372       16.6175      -1.43915     -0.599501      -1.86761       1.02622       1.35469       1.43658       1.57839       1.62799       1.61625
  38  14 3466.7985    2.8273  2.3365 12.8924  0.0000  0.0315   0.0324   0.0843    0.0382   0.0000   442.1448       4.73735       10.2314      0.680708       1.73709      -3.53658       1.22456       1.69552       1.90581       1.96815       2.05586       2.05692
  38  15 3625.7957    2.1211  3.8262 12.2818  0.0000  0.0426   0.0206   0.1170    0.0295   0.0000   441.7231       1.76287       7.28432       2.19843     -0.121473     -0.581221       1.65951       2.28113       2.54417       2.73993       2.82248       2.80561
  38  16 3783.4906    1.7527  5.7045 11.7163  0.0000  0.0552   0.0153   0.1522    0.0273   0.0000   434.7018       2.14759       18.3746       4.30909      0.916607      -6.23455       2.22763       3.01667       3.42798       3.63714       3.72536       3.68621
  38  17 3939.6583    1.3593  7.5968 11.4982  0.0000  0.0750   0.0131   0.2183    0.0248   0.0000   432.1859       6.72280       9.35031      0.862804       4.02832       3.29744       2.95104       4.02642       4.58110       4.83322       5.14052       5.04783
  38  18 4095.1179    1.0389  9.4045 11.4028 -0.0002  0.1036   0.0140   0.3267    0.0258   0.0000   442.2420       7.15225       27.7061      -7.23149      -19.3218       12.3559       4.11018       5.49636       6.37103       6.58421       6.98175       6.77135
  38  19 4249.9375    0.7639  9.8435 11.3416 -0.0050  0.1384   0.0166   0.4763    0.0272   0.0000   427.4904       8.68788       18.4312      -3.04899      -14.8245      0.322929       5.32560       7.19748       8.25266       8.78240       8.87463       8.78164
  38  20 4403.1157    0.5771 12.0601 11.1796  0.0116  0.2154   0.0153   0.7033    0.0227   0.0000   431.5362       15.4580       14.4394       22.4086       4.18798      -16.3340       8.16849       11.1092       12.8167       13.3438       13.9329       13.4190
  39   2 1275.7414    0.0778  0.0716  9.8227  0.0000  0.0147   0.0078   0.0234    0.0196   0.0000   441.8432      0.936191       21.6108     -0.284242      -2.42654      -2.10878      0.634026      0.801083      0.919596       1.03850       1.60567       1.17749
  39   3 1516.0706    0.1593  0.1909  9.7357  0.0000  0.0109   0.0069   0.0292    0.0220   0.0000   441.0481     -0.778792       22.1264      0.153845      -2.26962      0.906039      0.412692      0.633204      0.653474      0.696283      0.763727      0.682705
  39   4 1728.2529    0.3369  0.3385  9.8451  0.0005  0.0151   0.0092   0.0278    0.0278   0.0000   441.2706    -0.0918511       21.8378     -0.480641      -2.42800       1.25944      0.747236       1.24952       1.67233       1.76173       1.73553       1.66722
  39   5 1925.2000    0.5732  0.5200 10.0639  0.0000  0.0132   0.0121   0.0333    0.0368   0.0000   441.5690       1.00825       19.6146     -0.705384      -1.76651      0.915088      0.536613      0.704573      0.830310      0.926971       1.01097      0.975075
  39   6 2116.5534    0.8224  0.8171 10.5494  0.0000  0.0168   0.0146   0.0449    0.0461   0.0000   439.4681     -0.223636       21.8710      -1.20674      -3.68316       1.00791      0.682527      0.916054       1.00050       1.06768       1.13360       1.11423
  39   7 2301.2334    1.2376  0.9596 11.2369  0.0000  0.0188   0.0200   0.0465    0.0509   0.0000   440.7845      0.655546       19.5167       2.19204      -4.54697     -0.212813      0.730430      0.992779       1.10588       1.19282       1.21428       1.25726
  39   8 2479.0620    1.7411  0.9792 12.0307  0.0000  0.0187   0.0284   0.0504    0.0498   0.0000   440.7985      0.620754       18.3611      0.890217      -4.51192       2.38710      0.736754       1.03525       1.12693       1.22337       1.27560       1.24281
  39   9 2653.8626    2.4010  1.0829 12.6107  0.0000  0.0198   0.0379   0.0516    0.0539   0.0000   441.0837     0.0336806       18.1981      -1.39225       2.42671     -0.216300      0.822648       1.13298       1.25223       1.35119       1.44194       1.36957
  39  10 2827.2866    3.2223  0.9673 13.0448 -0.0001  0.0177   0.0511   0.0462    0.0560   0.0000   438.1299      0.678420       18.6937      0.632361     -0.285204      -1.48553      0.745565       1.03269       1.09761       1.19739       1.25689       1.25033
  39  11 2998.1492    3.7589  0.8894 13.6897  0.0000  0.0169   0.0630   0.0456    0.0487   0.0000   441.1816       1.53008       19.0645       1.92214      -3.67891      -1.41887      0.678921      0.921930       1.00719       1.14308       1.13368       1.13639
  39  12 3165.6908    3.9664  1.1669 13.7107  0.0000  0.0216   0.0609   0.0544    0.0589   0.0000   441.0494       3.82724       17.7349       1.04749      -2.34693      -2.37336      0.814266       1.20612       1.22657       1.39417       1.41415       1.40160
  39  13 3330.4245    3.4115  1.5670 13.4943  0.0000  0.0253   0.0476   0.0693    0.0471   0.0000   439.2598      0.388458       14.7312      0.287541      -2.10271      -1.57965      0.985847       1.37223       1.49676       1.60942       1.66749       1.65119
  39  14 3492.6388    2.6846  2.8032 12.6597  0.0000  0.0332   0.0275   0.0931    0.0349   0.0000   443.6081       2.42961       10.1946       4.25195       5.14560      -5.53938       1.28791       1.75968       2.01116       2.14045       2.21473       2.26495
  39  15 3652.8299    2.0626  4.3063 12.1531  0.0000  0.0441   0.0188   0.1266    0.0275   0.0000   440.3672       2.15774       13.3833      -5.80456      0.243049      -3.64142       1.71946       2.31068       2.69502       2.78902       2.94350       2.88687
  39  16 3811.1250    1.6387  5.7890 11.7442  0.0000  0.0570   0.0149   0.1596    0.0265   0.0000   438.5324       6.41082       17.1783      -1.94041       1.13198      -5.31414       2.23003       3.01899       3.43207       3.63696       3.76918       3.77497
  39  17 3968.2855    1.3204  7.8177 11.4758  0.0000  0.0769   0.0131   0.2249    0.0256   0.0000   435.6413       8.87077       16.7677       6.57331      -11.4371      -7.32387       2.95459       4.05078       4.55558       4.95456       5.06065       5.08667
  39  18 4124.5396    0.9605  8.7303 11.4410 -0.0030  0.1051   0.0145   0.3216    0.0262   0.0000   443.1331       6.87886       14.8571     -0.827733      -7.12417      -15.9448       3.95647       5.38298       6.07747       6.58039       6.68303       6.59944
  39  19 4279.8883    0.6219  8.8647 11.4414 -0.0186  0.1535   0.0241   0.6755    0.0334   0.0000   451.7596      -17.8429       24.1422       10.1746       4.31257      -21.2741       5.74540       7.75497       9.04754       9.37983       9.84682       9.53865
  39  20 4434.2656    0.4473  9.0976 11.2453  0.0286  0.2168   0.0473   1.6947    0.0596   0.0000   416.0763       30.2430       56.0028      -41.2912      -37.9808       12.8091       7.74280       10.6091       12.3583       12.7638       13.0798       12.8558
  40   2 1288.7387    0.0910  0.0993  9.8229  0.0000  0.0134   0.0075   0.0358    0.0196   0.0000   441.5605     -0.403289       21.7031     -0.821771      -4.08696      0.739948      0.456639      0.654420      0.794645      0.700799      0.859479      0.777007
  40   3 1530.3148    0.1915  0.1343  9.8183  0.0000  0.0085   0.0087   0.0208    0.0216   0.0000   441.3700      0.565988       22.1492     -0.545654      -2.89188      0.225539      0.371522      0.454602      0.567552      0.625518      0.618333      0.556595
  40   4 1743.2645    0.3695  0.3396  9.8752  0.0000  0.0108   0.0097   0.0274    0.0280   0.0000   442.1637     -0.812164       21.4999    -0.0969964      -2.92536     -0.757145      0.446783      0.576375      0.638531      0.692755      0.694034      0.720573
  40   5 1941.4272    0.5830  0.5247 10.1381  0.0000  0.0136   0.0121   0.0320    0.0365   0.0000   440.5866     -0.317525       20.9553     -0.444057      -3.59127     -0.238444      0.544242      0.746581      0.806214      0.864937      0.954069      0.914294
  40   6 2133.9528    0.8637  0.7294 10.6129  0.0000  0.0153   0.0154   0.0391    0.0434   0.0000   441.6164      -1.15744       21.1398     0.0863611      -3.06437     0.0670375      0.607685      0.812159      0.915971      0.963847       1.01662       1.02413
  40   7 2319.3496    1.2750  0.9804 11.3332  0.0000  0.0190   0.0207   0.0502    0.0511   0.0000   440.3399     -0.704191       22.4680       1.76037      -1.91848     -0.597167      0.692885      0.978348       1.04156       1.16896       1.21324       1.20450
  40   8 2497.9096    1.8032  1.1209 12.0392 -0.0004  0.0206   0.0281   0.0536    0.0540   0.0000   441.5402       3.97066       21.6440       1.28144      -2.47668     -0.643874      0.772747       1.07554       1.14747       1.28394       1.34079       1.34211
  40   9 2673.7935    2.3971  1.0733 12.6806  0.0000  0.0201   0.0376   0.0511    0.0530   0.0000   441.8874       2.47824       20.1044       1.29521      -1.56928      -3.10659      0.758005       1.07387       1.13041       1.26543       1.25441       1.27756
  40  10 2848.2694    3.2913  0.9454 13.2886  0.0005  0.0179   0.0529   0.0458    0.0514   0.0000   441.3327       1.54092       19.9767      -1.18237      -1.34156      -1.11682      0.670379      0.925975       1.00122       1.09360       1.10828       1.12330
  40  11 3020.0852    3.9695  0.9802 13.5623  0.0000  0.0182   0.0619   0.0453    0.0541   0.0000   441.2295      0.797709       20.4615     -0.484043      -2.78075     -0.306731      0.688044      0.959247       1.00663       1.11461       1.13846       1.17727
  40  12 3188.6879    3.9835  1.2229 13.8393  0.0000  0.0212   0.0595   0.0562    0.0502   0.0000   441.0819       1.61527       18.3783      -3.48620      -4.66215      -2.54451      0.821175       1.08777       1.22782       1.32455       1.38922       1.30854
  40  13 3354.6665    3.3997  1.7442 13.2184  0.0000  0.0256   0.0424   0.0675    0.0456   0.0000   443.8592       2.87838       14.4721       5.29187       3.33393      -4.30473      0.954265       1.34789       1.43453       1.61631       1.62620       1.62454
  40  14 3518.1266    2.5363  3.0534 12.6022  0.0000  0.0345   0.0250   0.0995    0.0320   0.0000   441.7696       4.38194       9.78747       3.57138       3.11293      -1.99139       1.32819       1.79325       2.01133       2.15546       2.20286       2.24921
  40  15 3679.3443    1.9988  4.5211 12.0673  0.0000  0.0455   0.0177   0.1269    0.0270   0.0000   439.3677       4.85318       15.4602      -4.74576      -7.82966      -1.84285       1.73866       2.37483       2.65170       2.82388       2.95337       3.00588
  40  16 3838.7940    1.5605  6.3863 11.7263  0.0001  0.0625   0.0143   0.1740    0.0248   0.0000   440.3455       1.46613       11.3205      -3.37054     -0.737501      -9.39451       2.32767       3.24514       3.58839       3.85556       4.07992       4.00765
  40  17 3996.6904    1.2572  8.9452 11.4583  0.0014  0.0894   0.0130   0.2623    0.0252   0.0000   436.8548       3.21674       22.0167       3.48300      -7.15447       1.69703       3.30114       4.48402       5.20274       5.46741       5.74309       5.67176
  40  18 4153.5306    0.9133  9.5512 11.4378  0.0000  0.1173   0.0153   0.3771    0.0269   0.0000   443.5287       4.50616       24.1547      0.164129      -13.2188      -12.5841       4.35547       5.96623       6.85625       7.26785       7.50515       7.56912
  41   2 1301.5493    0.0894  0.0639  9.7916  0.0000  0.0122   0.0075   0.0169    0.0192   0.0000   441.4159     -0.434437       22.3461     -0.197961      -1.20986     -0.409054      0.513824      0.639570      0.889079       1.08256       1.15589      0.982113
  41   3 1544.3811    0.1949  0.1942  9.7839  0.0000  0.0096   0.0074   0.0245    0.0218   0.0000   441.5034     -0.462886       21.9562      0.613734      -3.58003     -0.198207      0.389856      0.540022      0.635685      0.597406      0.702504      0.749008
  41   4 1758.0373    0.3726  0.3689  9.8838  0.0000  0.0116   0.0094   0.0294    0.0281   0.0000   441.4007     -0.781557       22.0928     -0.933979      -2.84421     -0.765589      0.457311      0.572901      0.701362      0.770619      0.779277      0.806595
  41   5 1957.4904    0.5948  0.5072 10.2429  0.0000  0.0131   0.0123   0.0309    0.0349   0.0000   441.8035     -0.160829       21.5437       1.10705      -4.26937     -0.120065      0.486067      0.659181      0.743084      0.812000      0.877121      0.828853
  41   6 2151.1436    0.9050  0.7958 10.6922 -0.0000  0.0164   0.0156   0.0414    0.0466   0.0000   442.1059       1.53221       23.0490      0.318095      -4.60110     -0.863530      0.669995      0.918661      0.992617       1.13291       1.26347       1.19915
  41   7 2337.1635    1.3528  0.9612 11.3468 -0.0003  0.0175   0.0215   0.0472    0.0513   0.0000   440.1516      0.471143       20.8996       2.14297      -3.93732     -0.239405      0.687237      0.921595       1.01537       1.08058       1.14775       1.18577
  41   8 2516.5691    1.8700  1.1057 12.0512  0.0000  0.0200   0.0285   0.0526    0.0530   0.0000   442.7851      0.273300       21.2197      -1.28542      -2.77318     -0.552286      0.717048       1.04195       1.10008       1.24030       1.34390       1.29342
  41   9 2693.5433    2.5595  0.9895 12.7526  0.0000  0.0181   0.0401   0.0473    0.0510   0.0000   441.9905      0.486249       18.4876       1.35431      -2.65558     -0.917822      0.694402      0.917539      0.997473       1.09359       1.16315       1.16717
  41  10 2868.9478    3.4458  0.9689 13.2167  0.0000  0.0171   0.0533   0.0469    0.0520   0.0000   441.7024       1.27952       21.0100     -0.213539      -2.03963      -2.83088      0.621136      0.856858      0.939832       1.03640       1.04181       1.04540
  41  11 3041.6905    4.0372  0.9215 13.7012  0.0000  0.0168   0.0641   0.0444    0.0516   0.0000   440.2605       2.47540       19.2238      0.413300      -3.41633      -1.37568      0.660430      0.900981       1.00443       1.10659       1.14675       1.12760
  41  12 3211.3588    3.7823  1.2277 13.9201  0.0000  0.0221   0.0578   0.0591    0.0489   0.0000   440.7885       2.61910       20.4786      -2.26890      -2.86065      -5.00388      0.807416       1.14314       1.19325       1.35609       1.40732       1.37667
  41  13 3378.5499    3.1175  1.8653 13.3288 -0.0002  0.0273   0.0395   0.0756    0.0391   0.0000   441.0166       1.17503       19.3789       2.19218       3.03959      -1.91482      0.988418       1.41133       1.49621       1.62496       1.69403       1.70882
  41  14 3543.2695    2.4451  3.2958 12.5339  0.0000  0.0362   0.0235   0.1036    0.0299   0.0000   443.8876       6.67867       15.1768     -0.621124       4.23741      0.702584       1.34149       1.86939       2.06257       2.27940       2.37300       2.34410
  41  15 3705.6714    1.9663  4.9089 11.9559  0.0000  0.0465   0.0164   0.1321    0.0256   0.0000   440.8961       2.71007       17.8066      -1.77720       2.64812      -6.98836       1.74897       2.32653       2.72102       2.86083       2.97854       2.96966
  41  16 3865.9827    1.5154  6.7565 11.6935  0.0019  0.0656   0.0141   0.1849    0.0250   0.0000   439.1354      -2.96575       11.1988      -4.49676      -6.20591      -6.51831       2.36766       3.26646       3.71485       3.90216       4.11733       4.08642
  41  17 4024.9500    1.1830  8.2702 11.4996  0.0005  0.0864   0.0132   0.2523    0.0247   0.0000   436.7593       1.68265       17.3132      -3.01632      -9.95795      -1.69745       3.14827       4.31713       4.92269       5.20170       5.40513       5.41315
  41  18 4182.6455    0.9113  9.9100 11.3882 -0.0017  0.1210   0.0149   0.3791    0.0267   0.0000   439.1995       5.79605       30.0263      -10.4947      -12.2765       3.50524       4.31923       5.90024       6.80205       7.11607       7.41994       7.37905
  42   2 1314.2343    0.1069  0.0566  9.7633  0.0000  0.0086   0.0093   0.0155    0.0189   0.0000   441.8529     -0.607535       21.2177    -0.0506260      -3.66519      0.421230      0.331466      0.403792      0.491634      0.510209      0.527640      0.483456
  42   3 1558.1830    0.2183  0.1930  9.7226  0.0000  0.0079   0.0080   0.0251    0.0219   0.0000   441.4637      -1.01197       20.6045      0.168693      -2.21376     -0.712198      0.309481      0.401463      0.448023      0.554805      0.584918      0.585013
  42   4 1772.6220    0.3982  0.3879  9.8081  0.0000  0.0117   0.0094   0.0274    0.0293   0.0000   441.4487     -0.183152       21.3174     -0.186581      -2.97934     -0.362446      0.472615      0.618471      0.715120      0.784361      0.897179      0.915399
  42   5 1973.3291    0.6210  0.5692 10.1717  0.0005  0.0138   0.0120   0.0321    0.0374   0.0000   440.3751      0.156172       21.3027     -0.839573      -3.31628       1.09342      0.520446      0.691018      0.771834      0.825295      0.845788      0.908782
  42   6 2168.1459    0.9673  0.8233 10.5667  0.0000  0.0159   0.0160   0.0413    0.0492   0.0000   440.9391       1.68048       21.8593      0.118424      -3.41887    -0.0336830      0.592563      0.809092      0.903139      0.977313       1.04058      0.999313
  42   7 2354.7869    1.3931  0.9495 11.4468  0.0000  0.0177   0.0221   0.0453    0.0505   0.0000   442.1109      0.866876       21.8420       1.33991      -1.65303      -3.18236      0.666788      0.875655       1.00982       1.06962       1.15090       1.09755
  42   8 2535.0620    1.9838  1.0545 12.1311  0.0000  0.0192   0.0301   0.0507    0.0529   0.0000   441.3158       2.26412       20.2272      -1.20858      -4.31249     -0.803350      0.678813      0.958424       1.07122       1.13990       1.19956       1.18612
  42   9 2713.0815    2.6132  1.1099 12.7170  0.0000  0.0198   0.0388   0.0508    0.0536   0.0000   440.4172       1.24894       19.1798      -1.97410      -2.01935     -0.551104      0.681067      0.984039       1.03544       1.18405       1.16644       1.15498
  42  10 2889.4055    3.4729  0.9184 13.4171 -0.0001  0.0168   0.0552   0.0446    0.0488   0.0000   440.2289       1.29638       22.8098     0.0942508      -2.28611      -1.48811      0.634030      0.862041      0.946798       1.03745       1.05933       1.08982
  42  11 3062.9542    4.0910  1.0311 13.7866 -0.0000  0.0180   0.0631   0.0495    0.0497   0.0000   440.6733       2.00112       19.9967       1.32971      -2.11367     -0.299749      0.662757      0.912181      0.993091       1.11608       1.14969       1.18501
  42  12 3233.6244    3.8921  1.2619 13.7132 -0.0000  0.0212   0.0563   0.0562    0.0528   0.0000   441.4674       2.05615       19.9636      -1.19715      -1.71619      -1.76798      0.785140       1.08232       1.16144       1.31478       1.33779       1.35571
  42  13 3402.0208    3.1365  2.0373 13.0891  0.0000  0.0272   0.0367   0.0753    0.0408   0.0000   443.2638       3.45465       18.1427       1.04174      -1.96049      0.626298       1.00082       1.33115       1.52414       1.63696       1.65767       1.70716
  42  14 3568.1072    2.3526  3.4947 12.4706  0.0001  0.0383   0.0221   0.1053    0.0287   0.0000   439.3762       1.93234       12.4290       3.89474       2.61104      -2.38703       1.36714       1.88961       2.12989       2.24814       2.37821       2.36197
  42  15 3731.6182    1.8913  5.1379 11.9114  0.0000  0.0491   0.0159   0.1376    0.0254   0.0000   440.8077       8.18573       20.8177      0.320598     -0.913834      -10.8933       1.78148       2.43494       2.76041       2.96590       3.02057       3.09603
  42  16 3892.8556    1.4496  6.9479 11.6633  0.0000  0.0673   0.0139   0.1955    0.0246   0.0000   441.8562       7.05499       26.0856       7.51767      -6.63529      0.752507       2.39039       3.29994       3.72037       3.98451       4.21480       4.30386
  42  18 4210.9818    0.8211  9.9130 11.3906 -0.0020  0.1287   0.0155   0.4224    0.0277   0.0000   426.4867       6.92450       25.3078      -3.30693       6.46183      -5.00057       4.56215       6.08948       7.11388       7.38523       7.74954       7.65916
  43   2 1326.7519    0.0966  0.0865  9.8051  0.0000  0.0115   0.0075   0.0223    0.0190   0.0000   440.8655     -0.123745       22.1274      0.683885      -3.41917     -0.273703      0.483396      0.631405      0.791657      0.797322      0.868877      0.734166
  43   3 1571.8083    0.2281  0.2011  9.7432  0.0000  0.0089   0.0078   0.0217    0.0221   0.0000   441.8437     -0.778910       22.3540      0.581696      -3.48006     0.0734446      0.351350      0.424582      0.521795      0.589071      0.639244      0.640035
  43   4 1787.0468    0.4188  0.3461  9.8569  0.0000  0.0104   0.0102   0.0253    0.0285   0.0000   441.5532     0.0715068       21.0537     -0.138700      -2.82579     -0.174024      0.386453      0.489764      0.546134      0.591123      0.634511      0.626978
  43   5 1989.0838    0.6477  0.6081 10.1699  0.0000  0.0137   0.0121   0.0344    0.0385   0.0000   441.5429     -0.749014       21.3332      0.308950      -2.65516     -0.696977      0.491228      0.681371      0.749509      0.785826      0.845908      0.843638
  43   6 2184.8889    0.9994  0.8243 10.7539  0.0000  0.0156   0.0165   0.0423    0.0461   0.0000   441.7464     -0.397743       21.4314      -1.53853      -2.00509     -0.302381      0.583418      0.809652      0.892854      0.956400       1.04963       1.06402
  43   7 2372.2551    1.4235  1.0202 11.4813  0.0000  0.0180   0.0217   0.0500    0.0504   0.0000   439.6861       1.05418       21.9400     0.0921760      -2.93223     -0.135749      0.640219      0.856045      0.957820       1.10786       1.10068       1.11318
  43   8 2553.4006    2.0544  1.0814 12.1917  0.0000  0.0188   0.0305   0.0507    0.0528   0.0000   441.1110       1.03561       21.4439     -0.822723      0.174284      0.502691      0.650071      0.925341      0.975174       1.10790       1.14325       1.07882
  43   9 2732.3772    2.8360  1.0301 12.6288  0.0000  0.0178   0.0411   0.0444    0.0575   0.0000   442.6646       1.02866       20.6269   0.000407171      -3.09228      -1.73987      0.633082      0.874995      0.953148       1.08473       1.13505       1.15512
  43  10 2909.6254    3.6284  0.9742 13.2782  0.0000  0.0169   0.0547   0.0449    0.0539   0.0000   440.7660       1.85685       20.4372       2.02903      -4.55148       1.51776      0.600022      0.797104      0.900744      0.996798       1.03190       1.03567
  43  11 3084.0033    4.0848  1.0500 13.7087  0.0001  0.0180   0.0604   0.0465    0.0509   0.0000   440.8043       1.06745       20.0039      -1.29247      -2.18522      -2.65606      0.651782      0.888431      0.986502       1.05895       1.08058       1.11250
  43  12 3255.6778    3.7286  1.4411 13.6555 -0.0000  0.0231   0.0508   0.0610    0.0457   0.0000   441.5285       4.48970       18.3713      -1.15156     0.0735414      -4.36063      0.807607       1.14387       1.23739       1.34988       1.40814       1.39151
  43  13 3425.1832    2.9814  2.1537 13.1137 -0.0003  0.0276   0.0338   0.0788    0.0358   0.0000   442.7627       3.43671       15.0454       1.66350      -1.04924      -1.26924       1.00872       1.34391       1.53284       1.63659       1.76521       1.73024
  43  14 3592.4593    2.3665  3.7448 12.2585  0.0000  0.0379   0.0205   0.1038    0.0297   0.0000   442.3039       4.89141       11.5948      -2.57010      -1.06214      -4.74774       1.33479       1.83957       2.07581       2.18431       2.28143       2.30884
  43  15 3757.0257    1.8192  5.5394 11.8708  0.0000  0.0526   0.0149   0.1438    0.0241   0.0000   439.3307       6.16105       24.7763       3.02510      -7.55019      -7.92612       1.81524       2.51481       2.83075       3.02883       3.10774       3.14480
  43  16 3919.2511    1.4059  7.4898 11.6192  0.0000  0.0725   0.0132   0.2032    0.0240   0.0000   437.5743       5.12244       24.4847      -7.71944      -8.48828      -7.00549       2.50437       3.47832       3.91193       4.25626       4.32873       4.34999
  43  17 4080.0718    1.0736  9.1331 11.5241  0.0000  0.1031   0.0136   0.3020    0.0252   0.0000   434.8348       7.30341       28.2285      -7.27301      -7.66469      -7.78015       3.42424       4.78503       5.49198       5.72981       5.93452       5.93349
  43  18 4239.0654    0.7737 10.1182 11.3968 -0.0010  0.1399   0.0159   0.4524    0.0280   0.0000   436.1311      -3.48116       27.2237      -8.96040      -5.32744      -6.11061       4.83544       6.51978       7.52402       7.99024       8.26919       8.26308
  44   2 1339.0939    0.1049  0.0890  9.7717  0.0000  0.0116   0.0074   0.0230    0.0187   0.0000   442.1774     -0.764025       22.6504     -0.507272      -4.56303       1.00317      0.388321      0.412060      0.580135      0.570665      0.576844      0.630093
  44   3 1585.2070    0.2379  0.1949  9.7027  0.0000  0.0083   0.0079   0.0203    0.0219   0.0000   441.9798     -0.171941       21.4258     -0.631390      -3.70102     -0.280501      0.342056      0.457000      0.512617      0.576766      0.623286      0.592992
  44   4 1801.2420    0.4115  0.4172  9.9063  0.0000  0.0122   0.0093   0.0283    0.0294   0.0000   442.2184      0.234530       20.8365      0.185880      -3.28241      0.670038      0.440530      0.581458      0.628670      0.718477      0.710375      0.720230
  44   5 2004.6187    0.6731  0.6554 10.1829  0.0000  0.0140   0.0122   0.0366    0.0395   0.0000   440.9890     -0.104593       22.0138      0.215234      -2.58895     -0.226985      0.481435      0.661300      0.748265      0.780919      0.831338      0.845508
  44   6 2201.4634    1.0089  0.8482 10.8364  0.0000  0.0167   0.0163   0.0406    0.0454   0.0000   442.0348     -0.535181       20.4001       1.01733      -1.65074     -0.303363      0.566889      0.802999      0.855062      0.961907      0.977830       1.03129
  44   7 2389.4540    1.5234  1.0440 11.4662  0.0000  0.0185   0.0226   0.0463    0.0549   0.0000   441.8680      0.951647       20.8889       1.52623      -2.72222      -2.77433      0.647549      0.914107      0.963940       1.07629       1.14777       1.16441
  44   8 2571.4498    2.0575  1.1081 12.2569  0.0000  0.0186   0.0307   0.0523    0.0526   0.0000   443.6542      0.989151       20.7430     -0.961034      -3.71356     -0.745950      0.687195      0.893412       1.00975       1.09048       1.16302       1.18749
  44   9 2751.5327    2.8235  1.1079 12.7177  0.0000  0.0182   0.0408   0.0495    0.0562   0.0000   442.0433       2.10690       19.3766     -0.875530      -2.54786     -0.274095      0.656324      0.905267      0.991520       1.08180       1.14838       1.17804
  44  10 2929.6546    3.7328  0.9940 13.3303  0.0000  0.0176   0.0550   0.0435    0.0532   0.0000   441.3574      0.638264       21.5287      -1.26420     -0.548435     -0.328674      0.608268      0.864559      0.913528      0.990046       1.03239       1.02823
  44  11 3104.8338    4.0825  1.0562 13.7628  0.0000  0.0179   0.0607   0.0479    0.0517   0.0000   441.4280       3.55068       20.4410     -0.546291      -2.51109      -4.09170      0.662850      0.874075      0.975902       1.04526       1.07049       1.06786
  44  12 3277.3477    3.7967  1.5497 13.3890  0.0000  0.0226   0.0473   0.0618    0.0457   0.0000   441.9387       1.62523       20.2070      -1.80932      -3.06814      -2.96506      0.764474       1.07410       1.13990       1.29051       1.31602       1.30918
  44  13 3447.9726    2.9549  2.3327 12.9558  0.0000  0.0291   0.0317   0.0802    0.0362   0.0000   444.8440      0.518506       11.4992     -0.460192      0.876029      -3.68483      0.979521       1.36237       1.50745       1.61266       1.66064       1.64454
  44  14 3616.4065    2.2498  4.1689 12.1603  0.0000  0.0409   0.0188   0.1114    0.0278   0.0000   443.7951       7.58306       14.5560      0.429087       1.43479      -4.78052       1.38828       1.93628       2.15743       2.29697       2.46488       2.42118
  44  15 3782.2884    1.7643  5.9395 11.7931 -0.0000  0.0541   0.0141   0.1547    0.0236   0.0000   437.6360       5.50537       22.6833       7.27226      -9.27705      -3.26156       1.84801       2.53315       2.83904       3.06569       3.15854       3.15113
  44  16 3945.8209    1.3458  7.8329 11.6066  0.0000  0.0769   0.0133   0.2236    0.0243   0.0000   441.0472       6.94854       18.8958       3.87448      -8.20530    -0.0533210       2.58448       3.59247       4.06800       4.35295       4.59081       4.58434
  44  17 4107.0447    1.0638 10.3583 11.4759 -0.0015  0.1149   0.0125   0.3274    0.0245   0.0000   437.8490       4.60959       22.6652      -19.1791      -10.8127      -3.30902       3.84092       5.26426       6.02875       6.41049       6.59232       6.58626
  44  18 4267.0987    0.7645 11.3377 11.3053  0.0043  0.1551   0.0123   0.4446    0.0236   0.0000   440.9690       9.17955       29.5961      -6.32701      -6.00267      -2.21890       5.13710       6.97702       8.00585       8.64461       8.65217       8.71625
  45   2 1351.2829    0.1072  0.1164  9.7514  0.0000  0.0109   0.0066   0.0242    0.0190   0.0000   441.2970     -0.454792       23.1716     -0.834379      -3.80663      0.199111      0.420799      0.541300      0.595471      0.560928      0.628495      0.700693
  45   3 1598.4175    0.2317  0.2307  9.7661  0.0000  0.0102   0.0073   0.0214    0.0219   0.0000   441.3431      -1.32691       21.2276     -0.143720      -2.87355      -1.28642      0.380046      0.506937      0.598772      0.588699      0.679204      0.656370
  45   4 1815.3295    0.4409  0.4345  9.9024  0.0000  0.0123   0.0096   0.0285    0.0301   0.0000   440.7035      -2.17064       21.0963       1.74612      -2.49748       2.05958      0.396747      0.569320      0.590181      0.661885      0.667199      0.663789
  45   5 2020.0075    0.6980  0.6785 10.2616  0.0000  0.0144   0.0124   0.0372    0.0396   0.0000   442.5846      -1.54910       21.3448     -0.789021      -3.56500     -0.112935      0.478346      0.645036      0.734387      0.811914      0.800410      0.847499
  45   6 2217.8108    1.0540  0.8210 10.9290  0.0000  0.0163   0.0171   0.0403    0.0450   0.0000   439.5591     -0.780892       20.7158      0.239444      -3.40395     0.0543683      0.552434      0.806917      0.820175      0.927169      0.983814       1.01134
  45   7 2406.4308    1.5459  1.1651 11.5820 -0.0000  0.0201   0.0220   0.0502    0.0542   0.0000   440.8445     -0.347175       22.5104     -0.161821      -2.12956     -0.801867      0.684103      0.960427       1.05282       1.13106       1.22069       1.21193
  45   8 2589.4191    2.2116  1.0789 12.3757  0.0001  0.0190   0.0322   0.0480    0.0524   0.0000   440.8437      0.809792       20.3940     -0.606200      -2.36106      -1.84657      0.618075      0.896454      0.933199       1.05877       1.05939       1.07108
  45   9 2770.5286    3.0154  0.9780 12.9713  0.0000  0.0166   0.0444   0.0443    0.0493   0.0000   440.5834       3.10944       20.5300     -0.922979     -0.821698      0.747704      0.587994      0.803479      0.884301      0.977178       1.02868       1.04505
  45  10 2949.4759    3.7557  0.9807 13.5657 -0.0016  0.0173   0.0560   0.0447    0.0481   0.0000   441.1523       1.26881       19.7654      -2.08773      -4.26200      -1.23645      0.615968      0.889390      0.941169       1.02621       1.04961       1.06530
  45  11 3125.3912    4.0992  1.0868 13.9092 -0.0001  0.0191   0.0605   0.0506    0.0484   0.0000   442.1387       1.79592       20.6434     -0.157494      -3.39134      -1.36917      0.603585      0.905101      0.921496       1.05231       1.05926       1.04306
  45  12 3298.8301    3.5583  1.5740 13.4864 -0.0000  0.0234   0.0451   0.0612    0.0433   0.0000   442.8039       5.91129       18.5250       1.36623      -1.25141      -3.68142      0.807513       1.09486       1.23364       1.31277       1.40580       1.42496
  45  13 3470.4979    2.8490  2.5472 12.9281  0.0000  0.0306   0.0294   0.0837    0.0334   0.0000   443.9343       6.28883       14.4642      -1.21068       7.01440      -4.54936       1.00789       1.40999       1.56214       1.69881       1.78646       1.74853
  45  14 3640.0206    2.1357  4.4101 12.2099  0.0000  0.0428   0.0182   0.1211    0.0261   0.0000   444.4572      0.313131       15.3764     0.0160880       3.94574      -3.96858       1.43784       1.96269       2.22940       2.38243       2.53631       2.56727
  45  15 3807.1451    1.7032  6.3711 11.7989  0.0000  0.0581   0.0140   0.1655    0.0236   0.0000   436.9813       2.04264       20.4797       5.12436      -5.90874      0.429175       1.95834       2.67774       3.02947       3.25709       3.41478       3.46179
  45  16 3971.3807    1.3032  8.1919 11.6058 -0.0004  0.0834   0.0132   0.2360    0.0248   0.0000   438.7930       13.0871       26.1160      -8.22373      -2.76579       4.16758       2.71876       3.76936       4.20634       4.62286       4.62141       4.72598
  45  17 4133.8712    0.9832  9.9385 11.4994 -0.0001  0.1166   0.0131   0.3370    0.0249   0.0000   435.7874       10.1900       18.2950      -8.94159      -15.5848       11.0343       3.74831       5.25678       5.90055       6.30222       6.56618       6.53501
  45  18 4294.7168    0.7651 12.5173 11.3078 -0.0043  0.1724   0.0112   0.4675    0.0208   0.0000   445.4034       20.8968       19.4044      -14.0030      -2.08324      -1.42489       5.42823       7.68332       8.65263       9.32385       9.56608       9.53426
  46   2 1363.2984    0.1246  0.1253  9.7327  0.0000  0.0097   0.0065   0.0223    0.0189   0.0000   441.5701     -0.240886       22.1712     -0.510852      -3.09562     0.0216114      0.366152      0.482129      0.550299      0.584806      0.560986      0.717255
  46   3 1611.4305    0.2520  0.2380  9.7575  0.0000  0.0091   0.0077   0.0228    0.0220   0.0000   442.2289      -1.47242       21.5222     0.0199322      -3.87026     -0.306453      0.324412      0.414972      0.506302      0.492170      0.586427      0.573600
  46   4 1829.1891    0.4719  0.4343  9.8674  0.0000  0.0114   0.0100   0.0271    0.0307   0.0000   441.8040     -0.920580       21.4354     -0.564727      -2.06339      0.126305      0.405658      0.544158      0.610286      0.647577      0.663130      0.697725
  46   5 2035.2673    0.7137  0.7144 10.3189 -0.0000  0.0148   0.0122   0.0376    0.0391   0.0000   442.1520      -1.08798       20.5686      0.134965      -2.05258      0.602773      0.466668      0.674243      0.732832      0.780858      0.856930      0.879526
  46   6 2233.9611    1.1011  0.9691 10.9066  0.0000  0.0171   0.0166   0.0448    0.0486   0.0000   442.6852       1.35839       21.3730     -0.740304      -2.72927      0.735404      0.584484      0.798369      0.869293      0.976604       1.01752       1.02192
  46   7 2423.3025    1.6207  1.1093 11.6718  0.0000  0.0187   0.0231   0.0477    0.0521   0.0000   442.5084     0.0944991       20.9224      0.728947      -2.02666      -1.31845      0.645768      0.864001      0.947591       1.04846       1.07998       1.10517
  46   8 2607.2417    2.2584  1.1470 12.3271  0.0000  0.0188   0.0315   0.0501    0.0532   0.0000   442.2896      0.321180       22.1298       2.69117      -1.51273      -1.43799      0.629493      0.869050      0.949607       1.03338       1.09730       1.07811
  46   9 2789.3516    3.0893  1.0206 12.9095  0.0000  0.0170   0.0441   0.0453    0.0539   0.0000   441.4589       1.75736       20.9510     -0.542363      -2.96514      -1.01723      0.569397      0.801228      0.876577      0.953373       1.02216       1.00982
  46  10 2969.0652    3.9597  0.9847 13.5125  0.0000  0.0164   0.0579   0.0436    0.0504   0.0000   442.2123       1.01245       19.6330     -0.392613      -1.19860     -0.488803      0.575260      0.799511      0.860554      0.949905      0.992040      0.991663
  46  11 3145.7254    4.0829  1.1613 13.9997 -0.0007  0.0195   0.0597   0.0535    0.0473   0.0000   442.2899       1.75658       20.4813      -1.36560      -4.36471      -2.98095      0.645511      0.859479      0.995499       1.07680       1.08783       1.12132
  46  12 3320.1127    3.6484  1.6856 13.3185  0.0000  0.0231   0.0429   0.0623    0.0428   0.0000   442.5251       1.68142       19.0330      0.907331      -2.35944      -4.74217      0.756864       1.04993       1.15236       1.25577       1.35127       1.34434
  46  13 3492.6844    2.6847  2.7298 12.8282  0.0000  0.0319   0.0269   0.0858    0.0322   0.0000   441.7860       3.33838       13.9261       1.83990       4.57763      -4.93671       1.06093       1.43321       1.62057       1.74959       1.88051       1.90397
  46  14 3663.3188    2.0852  4.4906 12.2202  0.0000  0.0453   0.0181   0.1199    0.0258   0.0000   447.1583      0.546021       15.6861      0.279503       3.34129      -1.53185       1.46223       2.06594       2.27799       2.47994       2.59550       2.61781
  46  15 3831.5219    1.6332  6.6555 11.7855 -0.0003  0.0630   0.0138   0.1746    0.0238   0.0000   436.6863       5.22531       22.9531      0.515718      -3.53919       3.05344       1.98447       2.81027       3.16528       3.38466       3.50216       3.49119
  46  16 3997.0318    1.2862  8.8537 11.5977  0.0005  0.0894   0.0123   0.2492    0.0232   0.0000   443.5218       13.5408       18.5079      -6.39921      -2.29440      -5.50933       2.82764       3.96368       4.51622       4.81333       5.00341       5.05201
  46  17 4160.6204    0.9002 10.0036 11.4897  0.0042  0.1263   0.0127   0.3574    0.0245   0.0000   437.1451       9.44845       19.4637      -10.6564      -7.43966      -5.06439       3.95290       5.56165       6.22971       6.78029       7.00703       7.09315
  47   2 1375.1607    0.1203  0.1413  9.6745  0.0000  0.0117   0.0062   0.0282    0.0189   0.0000   441.8059      0.320741       21.4681      -1.09359      -3.40914      0.675056      0.338007      0.455016      0.594274      0.607583      0.612201      0.657644
  47   3 1624.2380    0.2647  0.2427  9.7619  0.0000  0.0095   0.0077   0.0215    0.0222   0.0000   442.3237      0.349179       21.7994      0.181551      -3.19797     -0.304602      0.316234      0.417770      0.468233      0.525223      0.576764      0.597904
  47   4 1842.9321    0.4887  0.4268  9.9902  0.0000  0.0113   0.0103   0.0268    0.0299   0.0000   441.4867      0.151560       20.4936      0.389531      -2.10884    -0.0348058      0.358519      0.486507      0.549610      0.608407      0.593125      0.630336
  47   5 2050.3398    0.7462  0.6362 10.3525  0.0000  0.0133   0.0130   0.0338    0.0382   0.0000   441.2827    -0.0358453       21.0339      -1.97362      -3.92829     -0.560138      0.456762      0.597079      0.637274      0.730510      0.774355      0.770411
  47   6 2249.9450    1.1432  0.9215 11.0204  0.0000  0.0166   0.0172   0.0423    0.0457   0.0000   442.6182       1.38792       20.6240       1.07031      -1.96323      0.365704      0.551736      0.754592      0.841218      0.905367      0.955830      0.987586
  47   7 2439.9697    1.6246  1.0370 11.9435  0.0000  0.0185   0.0242   0.0479    0.0460   0.0000   441.3675       1.13727       20.9159     -0.130247      -3.59670      -2.69069      0.589736      0.824201      0.915446       1.00466       1.04948       1.07831
  47   8 2624.9270    2.3504  1.0858 12.4046  0.0000  0.0177   0.0330   0.0480    0.0508   0.0000   441.2709       1.40909       19.4274      -1.03417      -2.16116      0.728870      0.572691      0.776464      0.863711      0.950570       1.03756      0.996534
  47   9 2807.9937    3.1853  0.9452 13.0420  0.0000  0.0160   0.0465   0.0413    0.0496   0.0000   441.0583       1.55930       20.7610      0.990518      -2.50546      -1.75574      0.533635      0.741979      0.818112      0.884170      0.890006      0.928243
  47  10 2988.5306    3.9764  0.9830 13.4402  0.0000  0.0158   0.0572   0.0430    0.0525   0.0000   439.2579      0.771683       22.0862       1.49403      -1.82619      -2.36229      0.543664      0.739899      0.805704      0.869337      0.948515      0.930192
  47  11 3165.8324    4.0509  1.2445 13.7394  0.0000  0.0192   0.0551   0.0543    0.0488   0.0000   441.9853      0.777228       21.3736      0.585125      -2.97771      -3.69983      0.640502      0.869593      0.950145       1.04916       1.13571       1.11472
  47  12 3341.0864    3.4720  1.7388 13.4051 -0.0000  0.0242   0.0413   0.0638    0.0398   0.0000   442.3634       4.23671       17.8822      -1.59346    -0.0329246     -0.350096      0.789361       1.08590       1.21798       1.29956       1.35102       1.36865
  47  13 3514.6811    2.5992  3.1632 12.6182  0.0000  0.0327   0.0236   0.0945    0.0294   0.0000   441.5985       2.33441       15.9569     -0.210376       1.26722      -2.12710       1.08841       1.50002       1.69420       1.82265       1.92685       1.93140
  47  14 3686.3400    2.0217  4.8943 12.1511  0.0002  0.0475   0.0168   0.1277    0.0240   0.0000   441.3856       1.63017       20.3552      -2.51936       3.34592      -1.64086       1.48042       2.10962       2.36094       2.48249       2.70599       2.61588
  47  15 3855.6678    1.5804  7.0041 11.7797  0.0000  0.0661   0.0139   0.1862    0.0240   0.0000   435.8162      0.850911       20.8311      -7.84550      -9.12281    -0.0307925       2.09027       2.87025       3.30572       3.49324       3.74665       3.71091
  47  16 4022.3645    1.1851  8.9018 11.6130 -0.0014  0.0977   0.0128   0.2724    0.0244   0.0000   435.1423       9.79964       30.1787      -7.22184      -21.8432       4.06247       3.01868       4.23980       4.76355       5.13474       5.37344       5.38195
  47  17 4186.4554    0.9331 11.3080 11.4308  0.0017  0.1353   0.0119   0.3751    0.0233   0.0000   441.6503      -6.97784       27.1944      -13.0653      -8.06269      -8.12565       4.13137       5.75218       6.57939       7.05261       7.30348       7.35110
  48   2 1386.9313    0.1284  0.1028  9.7405  0.0000  0.0120   0.0068   0.0185    0.0183   0.0000   441.7937     -0.957355       22.2679     0.0494287      -4.18097    -0.0404470      0.277177      0.484240      0.484657      0.493736      0.581736      0.555985
  48   3 1636.8744    0.2818  0.2503  9.7802  0.0001  0.0090   0.0080   0.0220    0.0224   0.0000   441.9485     -0.455349       22.0103      0.532024      -3.88991   -0.00533594      0.310632      0.398679      0.490966      0.534163      0.573212      0.575974
  48   4 1856.5044    0.4806  0.5226  9.9929  0.0000  0.0129   0.0095   0.0317    0.0317   0.0000   441.9358     -0.104103       22.1079     -0.138963      -3.92362     0.0772975      0.418356      0.576343      0.630428      0.697242      0.754639      0.734966
  48   5 2065.2931    0.7845  0.6829 10.4210 -0.0000  0.0135   0.0132   0.0355    0.0393   0.0000   442.4375     0.0534231       21.6428      0.957266      -6.05051     -0.312432      0.428644      0.594634      0.648591      0.717033      0.754065      0.775839
  48   6 2265.7200    1.1668  0.9723 11.1398  0.0000  0.0169   0.0173   0.0455    0.0468   0.0000   440.9080      0.534801       20.3497      0.313678      -2.61406      -1.16006      0.535750      0.739836      0.816563      0.883772      0.945592      0.945170
  48   7 2456.4939    1.7122  1.1065 11.9359  0.0000  0.0188   0.0245   0.0498    0.0480   0.0000   442.6526       2.04786       21.1924     -0.757212      -2.37724     -0.105323      0.590597      0.824458      0.907194       1.04443       1.02290       1.02106
  48   8 2642.4281    2.3999  1.1737 12.5010 -0.0003  0.0187   0.0329   0.0500    0.0517   0.0000   441.7059      0.830820       22.2020       1.50173      -1.60340      0.818462      0.617245      0.866758      0.941663       1.01974       1.06263       1.08785
  48   9 2826.4986    3.2149  1.0222 13.1680 -0.0000  0.0171   0.0458   0.0440    0.0491   0.0000   441.3401       1.35402       20.3205      0.917090      -1.66607     -0.229592      0.549844      0.768639      0.837658      0.917322      0.978892       1.00526
  48  10 3007.7158    4.0082  1.0480 13.6654  0.0000  0.0174   0.0568   0.0455    0.0486   0.0000   442.6087       2.40515       21.3961      0.110928     -0.977462      -3.68618      0.575913      0.820633      0.872264      0.932700       1.02724       1.00955
  48  11 3185.8600    4.0407  1.2392 13.7885  0.0000  0.0196   0.0545   0.0525    0.0484   0.0000   440.9556       3.13260       19.7733       1.63923       1.07960      -2.00420      0.632486      0.857291      0.950371       1.01974       1.08893       1.10448
  48  12 3361.8651    3.4322  1.8895 13.2022  0.0000  0.0237   0.0381   0.0681    0.0401   0.0000   442.2549       1.72045       19.7114       1.82203     0.0289408      -3.57042      0.763450       1.06188       1.15062       1.25650       1.29570       1.30178
  48  13 3536.3418    2.5707  3.5592 12.4708  0.0001  0.0351   0.0215   0.0961    0.0282   0.0000   445.0785       3.19569       19.4726      0.303121      -1.19037      -4.11214       1.10191       1.53266       1.73510       1.86031       1.97095       1.97469
  48  14 3708.8868    1.9789  5.2800 12.0444  0.0021  0.0485   0.0160   0.1349    0.0249   0.0000   441.4010       1.53227       22.0769      -3.72481      -2.02051      -1.65216       1.51511       2.10719       2.38108       2.53580       2.68767       2.74402
  48  15 3879.3624    1.4800  7.0077 11.8754 -0.0003  0.0709   0.0143   0.1966    0.0241   0.0000   436.6842       4.66533       26.4386      -4.12993      -8.54148       5.33167       2.13587       3.01378       3.43908       3.61524       3.87840       3.84122
  48  16 4047.2822    1.1606  9.3134 11.6424 -0.0010  0.1009   0.0127   0.2846    0.0239   0.0000   439.4631      -7.27514       27.7171      -1.17455      -5.55718     -0.410372       3.07705       4.27442       4.82429       5.21742       5.37711       5.45675
  49   2 1398.5167    0.1365  0.1393  9.6964  0.0000  0.0098   0.0065   0.0266    0.0187   0.0000   442.2512     -0.101845       21.6190     -0.108873      -3.72669      0.140932      0.289001      0.319481      0.423544      0.497632      0.437287      0.472952
  49   3 1649.3200    0.2887  0.3017  9.7171  0.0000  0.0101   0.0075   0.0250    0.0232   0.0000   441.3623    -0.0719778       21.9462      0.315045      -2.84784    -0.0813053      0.315749      0.430975      0.484931      0.491311      0.531980      0.553867
  49   4 1869.9976    0.4976  0.4992  9.9584  0.0000  0.0117   0.0098   0.0305    0.0311   0.0000   442.4235     -0.539373       21.6682       1.01083      -1.74264       1.60558      0.386878      0.521493      0.575098      0.604320      0.624355      0.635200
  49   5 2080.0505    0.8019  0.7760 10.4047  0.0000  0.0148   0.0128   0.0373    0.0412   0.0000   442.8095     -0.950665       20.5971      0.530126      -3.07323       1.17266      0.478670      0.643217      0.728527      0.765851      0.811891      0.821182
  49   6 2281.3469    1.2021  0.9499 11.2485  0.0000  0.0171   0.0180   0.0431    0.0444   0.0000   441.4349      0.761464       21.4147      0.504587      -3.58028       1.36752      0.537130      0.734095      0.813367      0.846509      0.919940      0.919475
  49   7 2472.8066    1.7343  1.1864 11.8229  0.0000  0.0191   0.0237   0.0508    0.0516   0.0000   441.2451     -0.413965       19.0190     0.0233994      -2.34821     -0.184808      0.603227      0.841118      0.923488       1.04094       1.10237       1.08785
  49   8 2659.8316    2.4410  1.0721 12.6470  0.0000  0.0178   0.0346   0.0476    0.0481   0.0000   441.7869      0.689146       22.9422      -1.82914      -4.36777      -3.48114      0.535934      0.762315      0.836966      0.912468      0.972731      0.959550
  49   9 2844.8081    3.2698  1.0426 13.2392  0.0000  0.0172   0.0463   0.0458    0.0472   0.0000   441.0915      0.911455       21.1688     -0.601594      -2.61930     0.0612159      0.539951      0.748413      0.844809      0.895380      0.936486      0.971402
  49  10 3026.7899    3.9533  1.0708 13.5771  0.0000  0.0169   0.0549   0.0467    0.0490   0.0000   441.4425       3.75846       22.1240      -1.46217      -2.48007      -3.30707      0.545194      0.750150      0.823328      0.899643      0.936591      0.944979
  49  11 3205.6277    4.1024  1.3694 13.5787 -0.0000  0.0195   0.0521   0.0550    0.0470   0.0000   442.1469      0.550783       21.5579    -0.0732395      0.206133      -3.38630      0.616485      0.870597      0.944585       1.00957       1.06589       1.09492
  49  12 3382.4855    3.3031  1.9176 13.2675  0.0000  0.0247   0.0374   0.0691    0.0388   0.0000   442.7810       5.19277       17.9617       1.70275       2.41007      -1.42795      0.796413       1.07115       1.21864       1.29677       1.42316       1.42767
  49  13 3557.8157    2.4721  3.5491 12.4536  0.0000  0.0361   0.0210   0.0978    0.0278   0.0000   442.9165       2.21301       16.2537       1.57872       1.56782      -1.12041       1.06449       1.53570       1.69982       1.81296       1.92257       1.93178
  49  14 3731.2826    1.8909  5.4163 12.0508  0.0000  0.0495   0.0155   0.1430    0.0236   0.0000   437.2932     -0.916012       25.3675       2.71586      -10.7498      -5.94030       1.51898       2.06848       2.37748       2.53623       2.67545       2.70901
  49  15 3902.5793    1.4725  7.4665 11.7942  0.0002  0.0743   0.0141   0.2125    0.0251   0.0000   436.4648       4.57469       25.4838      0.952511      -10.5676       1.77796       2.18496       3.12951       3.47037       3.72330       3.87257       3.89121
  49  16 4071.9376    1.0598  9.5920 11.6423 -0.0010  0.1164   0.0128   0.3164    0.0243   0.0000   436.8477       7.00144       32.4903      -1.29790      -8.31027       10.2352       3.34919       4.72387       5.36312       5.77503       5.84093       5.99158
  50   2 1409.9662    0.1248  0.1032  9.6985  0.0019  0.0103   0.0064   0.0151    0.0181   0.0000   441.4142     -0.937552       20.7398     -0.142911      -3.39708     -0.174155      0.303077      0.433940      0.469109      0.548847      0.539246      0.530426
  50   3 1661.6000    0.2932  0.3233  9.7470  0.0000  0.0106   0.0075   0.0261    0.0237   0.0000   441.8259     -0.557407       21.8178      0.712053      -3.79330     -0.753141      0.353875      0.458135      0.475783      0.535182      0.567836      0.579963
  50   4 1883.2865    0.5075  0.5272 10.0117  0.0001  0.0134   0.0095   0.0295    0.0315   0.0000   441.7948    -0.0902248       23.6902       1.02400      -4.46617      0.104274      0.397707      0.531738      0.629303      0.675231      0.666555      0.702189
  50   5 2094.6991    0.8120  0.8210 10.4339  0.0000  0.0154   0.0125   0.0400    0.0424   0.0000   442.9037      0.344008       20.3279      -1.71985      -2.28581      0.221279      0.477787      0.659866      0.687807      0.789802      0.804576      0.846624
  50   6 2296.7666    1.2583  1.0607 11.1086  0.0000  0.0173   0.0174   0.0453    0.0501   0.0000   442.4579      0.779009       21.8191      -1.38815      -1.77936     -0.808064      0.556674      0.768585      0.857285      0.940740       1.02100       1.00659
  50   7 2489.0700    1.8177  1.0608 12.0977  0.0000  0.0180   0.0258   0.0471    0.0462   0.0000   441.3153      0.322689       21.1750    -0.0960728      -1.91853      -1.63123      0.531139      0.779131      0.802319      0.922562      0.944411      0.938226
  50   8 2677.0287    2.4570  1.1470 12.7997  0.0000  0.0183   0.0344   0.0511    0.0460   0.0000   440.9728      0.980531       21.5494      0.402875      -3.38653      -1.94873      0.572268      0.773569      0.852647      0.934527      0.964426      0.973366
  50   9 2862.9585    3.4210  1.0534 13.1454  0.0001  0.0166   0.0467   0.0440    0.0509   0.0000   440.7951       2.33319       21.9861      -1.13263      -1.03940      -1.71880      0.518149      0.703840      0.790576      0.856279      0.894526      0.914809
  50  10 3045.6543    4.1491  1.1050 13.7094  0.0000  0.0175   0.0564   0.0466    0.0495   0.0000   440.8993      0.206629       21.5940     -0.198906      -3.58804    -0.0592016      0.540310      0.738410      0.821165      0.873548      0.975275      0.975062
  50  11 3225.2776    3.8659  1.3685 13.6692  0.0000  0.0207   0.0491   0.0540    0.0448   0.0000   442.2956       2.13506       19.3960     0.0970777     -0.811395      -3.21930      0.630244      0.860217      0.983779       1.03160       1.09426       1.10422
  50  12 3402.9288    3.1805  2.2057 13.1822  0.0000  0.0270   0.0334   0.0746    0.0351   0.0000   443.1537       2.13872       16.9505      0.969113       1.12168      -5.38006      0.788004       1.12013       1.24060       1.35271       1.41787       1.38700
  50  13 3578.9983    2.4181  3.8611 12.3544  0.0000  0.0367   0.0194   0.1008    0.0267   0.0000   440.9943       2.03047       22.4397       1.78682      0.277551      -2.06325       1.10072       1.54934       1.72768       1.87985       2.01215       2.03658
  50  14 3753.5089    1.8588  5.7571 11.9899  0.0000  0.0529   0.0152   0.1473    0.0246   0.0000   440.9313       4.66939       27.1649      -2.72296      -13.3014      -2.36575       1.57247       2.15173       2.45291       2.61212       2.81078       2.84381
  50  15 3925.9146    1.4621  8.5713 11.7829  0.0005  0.0856   0.0127   0.2330    0.0238   0.0000   437.7617      -1.52239       26.4654      0.373688      -9.13453      -9.23988       2.45313       3.50117       3.89207       4.27958       4.43584       4.50439
  50  16 4095.9022    1.0168  9.9907 11.6449 -0.0061  0.1236   0.0121   0.3275    0.0239   0.0000   436.7894       1.89784       27.8846      0.679816      -1.06170      -9.50687       3.48865       4.95167       5.63176       6.10419       6.33233       6.35452
  51   2 1421.2713    0.1474  0.1343  9.7026  0.0000  0.0089   0.0064   0.0184    0.0184   0.0000   441.8919     -0.402703       21.7907      0.622714      -3.27421     -0.286539      0.259702      0.356609      0.406129      0.435606      0.532594      0.539223
  51   3 1673.7110    0.3127  0.3033  9.7285  0.0000  0.0101   0.0078   0.0229    0.0231   0.0000   441.4455      0.246314       22.0323     -0.142689      -3.52303     -0.245101      0.361518      0.511865      0.592556      0.650537      0.634784      0.660088
  51   4 1896.4788    0.5322  0.5695  9.9996  0.0000  0.0129   0.0097   0.0316    0.0324   0.0000   441.6616      0.751612       22.8073      0.737608      -3.46950     -0.503256      0.399882      0.557988      0.622757      0.668255      0.714971      0.715449
  51   5 2109.1684    0.8467  0.8325 10.4670  0.0000  0.0151   0.0128   0.0385    0.0419   0.0000   442.1888      0.110484       21.4673      0.440317      -3.69805     -0.815482      0.455121      0.594994      0.719755      0.758900      0.802225      0.829436
  51   6 2311.9920    1.3144  1.0836 11.2468  0.0000  0.0177   0.0181   0.0469    0.0487   0.0000   442.3004     0.0367626       20.8576     -0.754323      -4.27404     -0.644508      0.530512      0.759569      0.806258      0.897817      0.938394      0.968110
  51   7 2505.0576    1.8754  1.1733 12.0817  0.0000  0.0193   0.0254   0.0486    0.0484   0.0000   441.6481      0.783454       21.2822      -1.90383      -3.12368      0.759863      0.572905      0.804994      0.879576       1.00602       1.05121       1.07071
  51   8 2694.1551    2.6230  1.1647 12.5980 -0.0000  0.0179   0.0345   0.0476    0.0513   0.0000   441.2844      0.767229       22.6140      0.726323      -3.27054     -0.461763      0.544508      0.750967      0.827883      0.906513      0.946347      0.944667
  51   9 2880.9234    3.5282  1.0489 13.2215  0.0000  0.0165   0.0479   0.0438    0.0503   0.0000   441.4175       1.84188       20.8424      0.960571      -2.64051      -2.27074      0.497031      0.695439      0.748014      0.816511      0.881173      0.899077
  51  10 3064.3809    4.2097  1.0912 13.6406  0.0000  0.0170   0.0565   0.0447    0.0513   0.0000   442.0679       2.37550       20.9225     -0.758145      -1.53819      0.231561      0.521423      0.709770      0.815543      0.870425      0.912236      0.886841
  51  11 3244.7172    3.9095  1.4513 13.6195  0.0000  0.0209   0.0475   0.0556    0.0427   0.0000   442.7921       2.15325       18.8208      0.948847      -2.06501      -2.47215      0.616003      0.847392      0.970102       1.03290       1.10969       1.10647
  51  12 3423.1803    3.1065  2.4008 12.9451  0.0000  0.0269   0.0299   0.0751    0.0340   0.0000   440.8150       2.40643       14.5142     -0.239977       1.66363      -4.96713      0.787132       1.10840       1.20643       1.34123       1.37738       1.42495
  51  13 3600.0927    2.3122  4.3855 12.2814  0.0000  0.0408   0.0183   0.1122    0.0256   0.0000   442.5947       1.21028       21.0037     -0.188265     -0.592051      -4.68251       1.17990       1.66341       1.87713       2.01898       2.16541       2.15579
  51  14 3775.3965    1.8142  6.0980 11.9822  0.0000  0.0567   0.0153   0.1581    0.0247   0.0000   440.8273      -1.93793       25.7523       3.28653      -6.50319      -3.77439       1.61367       2.30420       2.55203       2.75277       2.88067       2.90039
  51  15 3948.5688    1.3216  7.7356 11.8552  0.0047  0.0851   0.0144   0.2378    0.0253   0.0000   438.5345      -1.17889       22.4146      -1.59094      -5.08419      -11.3240       2.35659       3.39806       3.80779       4.12925       4.26063       4.32934
  51  16 4119.6362    1.0479 10.9279 11.6228 -0.0019  0.1345   0.0128   0.3496    0.0235   0.0000   433.9090       10.4497       23.8545       5.38702      -24.0404      -1.37881       3.53549       5.37256       5.80818       6.33231       6.38482       6.46461
  52   1 1129.5622    0.0639  0.0467  9.8073  0.0000  0.0136   0.0077   0.0162    0.0167   0.0000   441.3548      0.523746       23.8637       1.92578      -2.92913       1.55145      0.444421      0.582013      0.643904      0.675755      0.780664      0.777141
  52   2 1432.4499    0.1530  0.1198  9.6716  0.0000  0.0080   0.0067   0.0168    0.0181   0.0000   441.8111      0.163273       21.1997      0.519327      -3.41308     -0.911478      0.271780      0.367992      0.415950      0.430694      0.519210      0.508813
  52   3 1685.6824    0.3228  0.3269  9.7440  0.0000  0.0099   0.0077   0.0236    0.0236   0.0000   441.7879     -0.460841       21.5936      0.194617      -4.50801     -0.508482      0.313608      0.404940      0.452418      0.481892      0.529649      0.562131
  52   4 1909.5576    0.5623  0.5667 10.0405  0.0000  0.0122   0.0101   0.0311    0.0325   0.0000   442.4073      0.283386       21.1854      0.587993      -3.80252      0.931524      0.370040      0.490081      0.551206      0.599139      0.620434      0.644526
  52   5 2123.4856    0.8999  0.9273 10.4722  0.0000  0.0159   0.0128   0.0411    0.0438   0.0000   442.1173    -0.0569413       22.4137       1.11667      -2.16382       1.05073      0.462008      0.617342      0.706744      0.771309      0.797999      0.823964
  52   6 2327.0957    1.3324  1.0586 11.3456 -0.0000  0.0180   0.0183   0.0454    0.0460   0.0000   441.4368       1.37928       21.4941     -0.847897      -1.60563     -0.342649      0.499047      0.729739      0.787737      0.867301      0.922878      0.914680
  52   7 2520.9802    1.9466  1.2218 11.9429  0.0000  0.0185   0.0249   0.0481    0.0499   0.0000   441.1674      0.997805       21.6749      0.344153      -4.38136     -0.677181      0.570558      0.782819      0.844943      0.930687      0.945294       1.00012
  52   8 2711.1034    2.7342  1.1476 12.7074 -0.0000  0.0176   0.0360   0.0474    0.0510   0.0000   441.4881       1.72056       21.0788      0.923628      -2.26492      -1.69156      0.518888      0.723828      0.789079      0.876998      0.892651      0.916186
  52   9 2898.7894    3.6571  1.0797 13.3081  0.0000  0.0163   0.0486   0.0447    0.0485   0.0000   441.1309       2.28404       22.1075     -0.351211      -2.15439      -2.24247      0.495303      0.654285      0.745286      0.791221      0.834873      0.857494
  52  10 3082.8975    4.0444  1.1293 13.7643 -0.0000  0.0178   0.0545   0.0474    0.0480   0.0000   443.5710      0.333500       20.6399      -1.69727      -2.01356     -0.329890      0.535273      0.750157      0.808228      0.884710      0.911399      0.970815
  52  11 3264.0823    3.8220  1.4813 13.6638  0.0012  0.0206   0.0466   0.0577    0.0420   0.0000   441.2783       2.78609       18.7358       1.47257     -0.213131      -1.60310      0.602001      0.817802      0.947836      0.993036       1.06007       1.07293
  52  12 3443.3372    2.9709  2.5839 12.8750 -0.0000  0.0274   0.0276   0.0775    0.0322   0.0000   441.1970      0.988484       16.8336     -0.388106       2.37411      0.923019      0.817372       1.09721       1.24856       1.34259       1.41654       1.45842
  52  13 3620.9066    2.2566  4.4409 12.2851 -0.0000  0.0405   0.0177   0.1148    0.0249   0.0000   444.7125       1.99381       16.0388     -0.121026       2.31303      -5.31672       1.16243       1.63497       1.84302       1.94597       2.07981       2.08645
  52  14 3797.0206    1.6883  6.2634 12.0575  0.0002  0.0620   0.0158   0.1718    0.0248   0.0000   440.3484       6.27151       24.2583      -5.47898      -8.52723      -1.91216       1.71997       2.45282       2.72476       2.99753       3.12474       3.15799
  52  15 3970.9935    1.2917  8.5075 11.8686  0.0002  0.0915   0.0138   0.2603    0.0246   0.0000   438.1400       7.28164       27.8550       7.16999      -8.12427      -6.02459       2.55475       3.58638       4.07590       4.36967       4.54365       4.60439
  52  16 4143.3665    0.8735  9.5675 11.7210 -0.0066  0.1386   0.0175   0.4162    0.0300   0.0000   436.0952       4.37047       27.9137       5.70122      -12.4630      -2.06051       3.62592       5.41732       5.86387       6.48252       6.52781       6.65793
  53   1 1138.7556    0.0578  0.0490  9.7873  0.0000  0.0182   0.0080   0.0242    0.0166   0.0000   440.6871      0.345229       21.8576     -0.396468      -3.89602    -0.0352864      0.628709      0.592468      0.724815      0.903854      0.985075      0.934660
  53   3 1697.4816    0.3278  0.3483  9.7279  0.0000  0.0102   0.0077   0.0261    0.0241   0.0000   442.0212      0.318242       22.3109      0.913372      -3.18948      0.323266      0.325275      0.424683      0.462454      0.535067      0.587070      0.600155
  53   4 1922.4983    0.5762  0.6290 10.0135  0.0000  0.0133   0.0099   0.0332    0.0350   0.0000   441.6802     -0.329759       21.9753     -0.371715      -2.90266    -0.0213755      0.389788      0.530892      0.596156      0.628079      0.668058      0.688402
  53   5 2137.7109    0.9129  0.8224 10.5985  0.0000  0.0145   0.0137   0.0380    0.0418   0.0000   441.4579     -0.438813       22.3133      0.551887      -2.37737     -0.730092      0.447354      0.602016      0.678865      0.737291      0.784798      0.782271
  53   6 2341.9885    1.3731  1.1398 11.3509  0.0000  0.0185   0.0183   0.0486    0.0477   0.0000   440.8335      0.794323       22.8251      -2.06930      -2.24068      0.840629      0.506210      0.718842      0.799617      0.862802      0.907717      0.911894
  53   7 2536.7443    2.0421  1.1836 12.1110  0.0000  0.0181   0.0268   0.0489    0.0504   0.0000   440.9366       1.23106       21.8098     -0.428340      -2.58536      -2.91607      0.524817      0.721107      0.793384      0.891567      0.922781      0.912946
  53   8 2727.9142    2.7371  1.0803 12.8436  0.0000  0.0171   0.0370   0.0463    0.0466   0.0000   442.2658       1.65647       20.8710      -1.54855      -2.55039     -0.783696      0.484690      0.691007      0.752997      0.832886      0.878699      0.877537
  53   9 2916.5565    3.6505  1.0184 13.4917  0.0000  0.0166   0.0503   0.0417    0.0463   0.0000   441.6048      0.698461       21.7643      0.298016      -2.93590     -0.310528      0.507113      0.699262      0.757636      0.828773      0.883225      0.911735
  53  10 3101.3932    4.1458  1.1485 13.6886  0.0000  0.0176   0.0548   0.0472    0.0505   0.0000   440.8105       1.14480       21.8871    -0.0468690      -4.52569     -0.626939      0.518621      0.736976      0.812734      0.877028      0.894776      0.924275
  53  11 3283.2132    3.6972  1.5479 13.5732 -0.0017  0.0211   0.0441   0.0588    0.0410   0.0000   441.9093       2.78305       20.4047     -0.330984      0.847695      -3.75066      0.614924      0.863743      0.959388       1.04534       1.09776       1.11639
  53  12 3463.1737    2.8741  2.6715 12.8451  0.0000  0.0285   0.0267   0.0799    0.0319   0.0000   443.2652       2.85609       15.3479      -1.51619      0.785531      -5.07038      0.822428       1.10985       1.28045       1.37107       1.44852       1.47304
  53  13 3641.6400    2.2191  4.6978 12.2121 -0.0000  0.0429   0.0173   0.1169    0.0250   0.0000   439.3811       1.28049       20.0605      -1.79458      -3.35247      -3.64906       1.19153       1.72069       1.86224       2.09268       2.15525       2.19132
  53  14 3818.4397    1.6288  6.4956 12.0313 -0.0015  0.0658   0.0154   0.1814    0.0248   0.0000   440.2126       2.42440       21.7426      -2.47687      -1.06771      -6.13285       1.75740       2.53935       2.85729       3.07905       3.19807       3.24573
  53  15 3993.3930    1.2689  9.0572 11.7936  0.0006  0.1010   0.0131   0.2725    0.0246   0.0000   435.2383       5.58458       32.7293       5.08100      -10.8676      -4.63764       2.66905       3.92937       4.30027       4.68488       4.87080       4.91854
  53  16 4166.6206    0.7843  8.8282 11.7308 -0.0044  0.1438   0.0249   0.5090    0.0399   0.0000   429.4667       7.21157       22.2836       3.74664      -13.2425       14.1660       3.75785       5.47784       6.09213       6.74549       6.67006       6.81526
  54   1 1147.9288    0.0576  0.0386  9.8062 -0.0016  0.0131   0.0072   0.0164    0.0163   0.0000   441.0499     -0.623738       20.5040     -0.387455      -4.27324      0.655949      0.386811      0.499951      0.593885      0.521371      0.597152      0.762360
  54   2 1454.3949    0.1590  0.1338  9.6822  0.0000  0.0079   0.0066   0.0188    0.0181   0.0000   442.1901      0.174423       22.0814     -0.299970      -3.47410     0.0840785      0.233960      0.279481      0.348250      0.371694      0.433503      0.463435
  54   3 1709.1090    0.3456  0.3770  9.7793  0.0005  0.0104   0.0077   0.0265    0.0241   0.0000   441.3325     -0.891147       22.2761       1.05323      -1.76440     -0.683175      0.320395      0.439512      0.492974      0.499057      0.579336      0.581022
  54   4 1935.3032    0.5921  0.6089 10.0816  0.0000  0.0125   0.0101   0.0315    0.0333   0.0000   441.7796      0.940515       21.4032     -0.106198      -2.98857      0.567784      0.381721      0.472230      0.563928      0.606427      0.649290      0.635471
  54   5 2151.7499    0.9431  0.8795 10.5974  0.0001  0.0150   0.0135   0.0385    0.0432   0.0000   441.2335      0.717459       21.7676     -0.426080      -3.16676    -0.0113086      0.433542      0.595807      0.652006      0.733574      0.768823      0.786143
  54   6 2356.7588    1.4283  1.1764 11.4180  0.0000  0.0186   0.0188   0.0490    0.0486   0.0000   442.1451    -0.0408520       20.1179      0.673360      -2.48730      0.963735      0.507675      0.705502      0.800127      0.856216      0.918071      0.922042
  54   7 2552.3413    2.0787  1.1907 12.2976  0.0000  0.0186   0.0275   0.0485    0.0484   0.0000   440.8564      0.523876       22.4479     -0.162927      -2.93901      -1.20449      0.542162      0.737963      0.822016      0.886733      0.978124      0.963912
  54   8 2744.6383    2.9518  1.1064 12.8075  0.0000  0.0168   0.0382   0.0434    0.0500   0.0000   441.5306      0.938824       21.7026      -1.39749      -3.33304      -1.14434      0.475492      0.652484      0.733263      0.804245      0.852044      0.845702
  54   9 2934.0667    3.7559  1.0048 13.5000  0.0000  0.0162   0.0504   0.0405    0.0451   0.0000   441.6571       2.21942       21.7271      0.313776      -2.92874      -1.86286      0.469808      0.664860      0.741103      0.801821      0.846533      0.882989
  54  10 3119.5536    3.9249  1.2251 13.8440  0.0000  0.0189   0.0514   0.0504    0.0427   0.0000   441.0102       1.80469       19.6555     -0.387830      -2.28520      -1.91174      0.542160      0.761597      0.829788      0.917224      0.997250      0.978879
  54  11 3302.2101    3.6536  1.6848 13.4151  0.0001  0.0220   0.0407   0.0596    0.0395   0.0000   441.0996       2.32183       19.8323       2.26779     -0.649938      -2.17581      0.617087      0.888760      0.957916       1.08302       1.15300       1.15116
  54  12 3483.0594    2.8121  3.0599 12.6693  0.0000  0.0309   0.0237   0.0835    0.0294   0.0000   443.4179       1.50643       16.5598      -1.91468       1.51249      -1.83341      0.827363       1.18572       1.31128       1.41339       1.51690       1.53853
  54  13 3662.1590    2.1427  5.0998 12.1875  0.0000  0.0464   0.0168   0.1263    0.0250   0.0000   438.8537       6.92701       25.1181      -4.13210      -1.16086      -4.95505       1.24494       1.79995       1.96213       2.18317       2.19950       2.30607
  54  14 3839.5903    1.6958  7.4752 11.9556 -0.0019  0.0717   0.0137   0.1905    0.0240   0.0000   438.1244       4.84424       20.9663      -4.25542      -6.51930       1.16532       1.88473       2.72510       3.01458       3.32940       3.37812       3.44836
  54  15 4015.4592    1.1936  9.3858 11.8311 -0.0018  0.1079   0.0124   0.2890    0.0232   0.0000   433.6129      -6.28981       28.2940       1.38950      -5.31919      -6.82120       2.81503       4.05679       4.53546       4.94601       5.03837       5.21792
  55   1 1156.9495    0.0596  0.0475  9.7930  0.0000  0.0142   0.0070   0.0174    0.0162   0.0000   440.0775     -0.838125       22.7980       1.59385      -3.93739     -0.919986      0.294628      0.553037      0.477985      0.623469      0.587987      0.572116
  55   2 1465.1560    0.1659  0.1570  9.6788  0.0000  0.0083   0.0061   0.0172    0.0181   0.0000   442.1070     -0.234297       22.0540      0.329534      -4.01839     -0.803262      0.263868      0.342410      0.416708      0.402207      0.434636      0.469416
  55   3 1720.6197    0.3715  0.3393  9.7576  0.0000  0.0102   0.0082   0.0222    0.0241   0.0000   442.1802     -0.357857       22.3630      0.299246      -2.82714      0.157966      0.288681      0.442689      0.449768      0.548448      0.601137      0.553938
  55   4 1948.0290    0.6232  0.5907 10.1022  0.0000  0.0120   0.0105   0.0295    0.0329   0.0000   442.2215     -0.511629       21.3293     -0.716655      -3.38346     0.0271785      0.343930      0.461063      0.499557      0.567501      0.629419      0.644139
  55   5 2165.6554    0.9667  0.9325 10.7029  0.0001  0.0155   0.0136   0.0418    0.0424   0.0000   441.4767      0.867549       22.6056    -0.0991383      -3.30777     -0.403363      0.433893      0.607005      0.679492      0.725274      0.760507      0.803354
  55   6 2371.3584    1.4696  1.1801 11.4967  0.0000  0.0180   0.0191   0.0491    0.0466   0.0000   441.2819     -0.106485       21.8784     -0.858571      -2.35841    0.00287225      0.497809      0.705902      0.769469      0.848813      0.857631      0.913676
  55   7 2567.8600    2.1584  1.2469 12.1565 -0.0000  0.0181   0.0267   0.0489    0.0465   0.0000   442.2163      0.837937       20.2733      -1.38503      -2.19281      -1.02781      0.500848      0.669164      0.770700      0.828353      0.883679      0.885656
  55   8 2761.2233    2.9601  1.1040 12.8985  0.0000  0.0167   0.0383   0.0439    0.0474   0.0000   441.3962       2.20612       20.4847      -1.06103      -4.14573      -1.82330      0.474039      0.647633      0.720201      0.789611      0.855557      0.851957
  55   9 2951.4404    3.8344  1.1085 13.4398  0.0000  0.0163   0.0495   0.0444    0.0487   0.0000   442.7945       1.63060       21.6749      -1.12562      -4.04170     -0.738882      0.481184      0.647716      0.722804      0.758842      0.838544      0.859529
  55  10 3137.7147    4.1986  1.2810 13.5953  0.0000  0.0184   0.0513   0.0484    0.0500   0.0000   441.8281       1.24156       21.2612      0.425973      -3.36898      -2.42597      0.509214      0.704840      0.777445      0.856891      0.905634      0.930506
  55  11 3321.0824    3.5719  1.8005 13.3768  0.0000  0.0226   0.0385   0.0624    0.0370   0.0000   442.9146       1.23464       17.9805      0.712610     -0.730248      -1.23792      0.614991      0.854835      0.980048       1.01548       1.10475       1.10455
  55  12 3502.6766    2.7228  3.1027 12.6908  0.0000  0.0321   0.0235   0.0852    0.0293   0.0000   442.3182       2.02838       18.1327      -1.86936       1.78868      -3.02957      0.841369       1.22645       1.30662       1.48302       1.53716       1.53099
  55  13 3682.5559    2.0700  5.1841 12.2248 -0.0000  0.0473   0.0167   0.1319    0.0244   0.0000   442.5338       4.53624       21.5569       2.50273       2.59122      -3.61947       1.26814       1.80461       2.01773       2.21658       2.28359       2.34910
  55  14 3860.7671    1.5512  7.1848 11.9650 -0.0022  0.0731   0.0141   0.1982    0.0250   0.0000   442.1144       5.86735       16.2801       5.45639      -8.53680      -1.68838       1.91164       2.72074       3.08571       3.32657       3.49829       3.53973
  55  15 4037.2455    1.1102  9.1677 11.8695  0.0000  0.1178   0.0152   0.3176    0.0266   0.0000   440.5395       5.02191       32.4661      -2.13668      -23.1177      -3.10451       2.92756       4.36190       4.74712       5.30150       5.30579       5.45270
  56   1 1165.8797    0.0583  0.0283  9.7641 -0.0015  0.0129   0.0075   0.0120    0.0160   0.0000   440.9637     0.0919094       21.7079      0.154247      -2.37511      0.191072      0.384949      0.714751      0.623613      0.834649      0.762397       1.12816
  56   2 1475.8028    0.1718  0.1662  9.6619  0.0000  0.0088   0.0062   0.0187    0.0182   0.0000   442.0016      0.134601       21.9412     -0.388569      -3.91023      0.816919      0.248946      0.341027      0.451192      0.462713      0.474118      0.513546
  56   3 1731.9600    0.3791  0.3721  9.7517  0.0000  0.0098   0.0081   0.0249    0.0246   0.0000   442.0269     0.0627749       21.4825     -0.261686      -4.22300      0.545575      0.281502      0.386700      0.414115      0.467043      0.512260      0.546448
  56   4 1960.6429    0.6558  0.6121 10.1113  0.0000  0.0122   0.0107   0.0302    0.0340   0.0000   442.5181      0.304122       22.0643     -0.735803      -4.17681      0.965375      0.341345      0.446944      0.487553      0.555743      0.599184      0.612215
  56   5 2179.4323    1.0076  0.9056 10.6916  0.0000  0.0151   0.0139   0.0394    0.0422   0.0000   441.7262      0.459763       22.2259      -1.03013      -3.01239      0.243494      0.401060      0.572500      0.633484      0.691430      0.720092      0.758889
  56   6 2385.8231    1.5317  1.2031 11.4562 -0.0000  0.0181   0.0196   0.0472    0.0512   0.0000   442.0861      0.695665       21.0272      0.140431      -1.26244      0.846974      0.516016      0.702691      0.798399      0.877457      0.958919      0.952381
  56   7 2583.3146    2.1935  1.2368 12.3081  0.0000  0.0181   0.0275   0.0495    0.0449   0.0000   441.9852      0.156942       21.3184     -0.978661      -3.58710      -1.36139      0.491354      0.688953      0.777457      0.808639      0.868707      0.877159
  56   8 2777.6938    3.0448  1.0972 12.9622  0.0000  0.0167   0.0394   0.0437    0.0475   0.0000   441.9339       1.76963       20.6521    -0.0488667      -2.52592      -1.67515      0.450653      0.628147      0.692578      0.758821      0.820804      0.825455
  56   9 2968.6681    3.8973  1.0533 13.5507  0.0000  0.0160   0.0509   0.0423    0.0453   0.0000   440.7201       1.56840       21.1257     -0.146648      -2.96531      -3.34583      0.446484      0.600920      0.674912      0.736955      0.805075      0.783413
  56  10 3155.6586    4.1200  1.2204 13.8122  0.0000  0.0181   0.0526   0.0501    0.0470   0.0000   442.6135       2.22459       21.5193       1.54776      -3.18651     -0.779679      0.498746      0.701445      0.771981      0.829211      0.881467      0.895403
  56  11 3339.8369    3.4508  1.7788 13.4723  0.0001  0.0228   0.0383   0.0648    0.0355   0.0000   442.4968       2.85524       20.5195      0.263734      -1.38292      -1.70916      0.614753      0.878083      0.953329       1.05252       1.12320       1.13880
  56  12 3522.1954    2.6468  3.4326 12.5864  0.0000  0.0322   0.0218   0.0909    0.0274   0.0000   442.7465    -0.0902265       17.6471     -0.122183       1.99298      -1.89923      0.889794       1.22580       1.37544       1.52057       1.61586       1.63714
  56  13 3702.8520    2.0005  5.4517 12.1603  0.0000  0.0502   0.0166   0.1375    0.0253   0.0000   440.1008     0.0913664       25.3605       1.56519      -4.26292      -4.88280       1.30883       1.84133       2.10505       2.24241       2.34984       2.42855
  56  14 3881.6711    1.5273  7.5494 11.9781  0.0000  0.0770   0.0145   0.2121    0.0254   0.0000   439.1246       1.88271       27.4474      -3.52801      -9.45420       1.48805       1.95125       2.84668       3.10794       3.44629       3.60249       3.65528
  56  15 4059.0266    1.0499  9.1293 11.8864 -0.0016  0.1226   0.0172   0.3420    0.0281   0.0000   440.0558       15.4369       27.2590    0.00109585      -16.2521      -2.21460       2.95821       4.50486       4.81611       5.42680       5.40840       5.56169
  57   1 1174.7498    0.0616  0.0592  9.7694  0.0000  0.0138   0.0070   0.0205    0.0160   0.0000   440.7516     -0.160619       21.9633     0.0299804      -2.48392     -0.463951      0.383039      0.553249      0.609093      0.640837      0.767156      0.823346
  57   2 1486.3018    0.1839  0.1902  9.6194  0.0000  0.0088   0.0061   0.0200    0.0184   0.0000   441.7175      0.197095       21.6702     0.0290798      -3.53201    -0.0964653      0.229797      0.310072      0.373018      0.388092      0.393358      0.381887
  57   3 1743.2159    0.3733  0.4158  9.7500  0.0000  0.0103   0.0076   0.0276    0.0248   0.0000   441.9728     -0.872873       22.7622     -0.496953      -4.26626      0.292193      0.286787      0.381369      0.438132      0.490992      0.476938      0.501370
  57   4 1973.1944    0.6714  0.6144 10.1646 -0.0000  0.0119   0.0109   0.0300    0.0340   0.0000   442.3123      -1.44405       20.8933      0.883028      -3.64576      0.554246      0.333213      0.449589      0.502685      0.555250      0.575561      0.622907
  57   5 2193.0239    1.0201  0.9718 10.8888  0.0000  0.0162   0.0140   0.0418    0.0411   0.0000   443.0090      0.111474       20.5900      0.401010      -1.75280      0.283707      0.428249      0.613894      0.679122      0.739793      0.777069      0.815759
  57   6 2400.0827    1.5404  1.2837 11.6299  0.0003  0.0197   0.0196   0.0505    0.0470   0.0000   443.1660       2.01267       20.2614      -2.28921      -3.47487      -1.53893      0.509521      0.733686      0.795177      0.873926      0.905904      0.931473
  57   7 2598.6065    2.2038  1.2445 12.4110 -0.0003  0.0184   0.0279   0.0497    0.0446   0.0000   442.2440       2.04702       20.8122      0.821704      -3.38433       1.61257      0.502866      0.690333      0.772773      0.833003      0.898766      0.929786
  57   8 2794.0046    3.1329  1.0803 13.0378 -0.0001  0.0168   0.0401   0.0424    0.0462   0.0000   442.1200       1.74470       21.9147      -1.24108      -3.16158      -1.40353      0.433507      0.630427      0.665692      0.758165      0.779114      0.791146
  57   9 2985.7843    3.8473  1.0582 13.5451  0.0000  0.0159   0.0499   0.0422    0.0460   0.0000   441.6051      0.431179       20.9224      0.944229      -3.38575      -1.92187      0.443499      0.611099      0.680038      0.733462      0.789598      0.818164
  57  10 3173.5506    4.0576  1.3582 13.7091 -0.0012  0.0185   0.0486   0.0509    0.0431   0.0000   442.4264       1.62134       21.1234     -0.567394      -3.23306      -4.63134      0.514246      0.703198      0.782276      0.861072      0.896669      0.920864
  57  11 3358.4382    3.4344  1.9821 13.2288 -0.0000  0.0228   0.0346   0.0657    0.0359   0.0000   442.4263       3.26445       18.8396     -0.306716       1.06829     -0.458875      0.622331      0.855784      0.956246       1.02529       1.11468       1.13247
  57  12 3541.5210    2.6006  3.7463 12.4818  0.0000  0.0342   0.0203   0.0936    0.0266   0.0000   442.5859       3.61286       18.9806      0.410266      -1.57685     -0.812112      0.897540       1.25790       1.39622       1.55661       1.62026       1.65664
  57  13 3722.8635    1.9165  5.5700 12.2129 -0.0003  0.0524   0.0167   0.1457    0.0250   0.0000   441.8792       4.34854       22.4002       2.96023      -3.50317      -5.28388       1.34750       1.87440       2.15250       2.32971       2.38466       2.46802
  57  14 3902.4068    1.4397  7.8239 11.9971  0.0000  0.0828   0.0138   0.2257    0.0248   0.0000   439.3025       5.88793       22.8749       6.48386      -12.7154      -2.88816       2.05145       2.94115       3.36544       3.59985       3.73194       3.76494
  57  15 4080.3397    0.9327  9.0163 11.9138  0.0052  0.1344   0.0171   0.3743    0.0287   0.0000   440.1499       10.2028       35.2166      -11.3372     -0.583348      -2.71200       3.16545       4.85043       5.15665       5.83504       5.92541       6.03407
  58   1 1183.5359    0.0729  0.0608  9.7253  0.0000  0.0148   0.0071   0.0207    0.0160   0.0000   440.3965      0.394192       22.4645     -0.843949      -4.79304      0.519815      0.446190      0.610593      0.656871      0.720516      0.718916      0.726138
  58   2 1496.7050    0.1943  0.1583  9.6500  0.0000  0.0068   0.0066   0.0180    0.0181   0.0000   441.7820     0.0994853       22.1832      0.165594      -3.28765      0.600024      0.190449      0.250990      0.288415      0.315283      0.374456      0.354822
  58   3 1754.2815    0.4039  0.4143  9.7860 -0.0000  0.0103   0.0080   0.0251    0.0252   0.0000   442.1485      0.165277       21.8833    0.00554443      -3.83553      0.555287      0.291521      0.401810      0.447339      0.480542      0.510749      0.519468
  58   4 1985.5523    0.6757  0.6492 10.2438  0.0000  0.0127   0.0109   0.0333    0.0329   0.0000   442.1975    -0.0985949       23.2047     0.0733814      -3.60134     -0.545295      0.327020      0.464680      0.513006      0.566621      0.602981      0.608847
  58   5 2206.5085    1.0624  1.0020 10.8611  0.0000  0.0162   0.0143   0.0420    0.0429   0.0000   442.0297      0.656393       22.3247     -0.226042      -2.93655     -0.993641      0.413802      0.596510      0.635651      0.730764      0.785693      0.776842
  58   6 2414.2930    1.6279  1.2119 11.7114  0.0000  0.0182   0.0207   0.0482    0.0468   0.0000   441.6900      0.454383       21.8171     -0.198333      -3.16359     -0.106778      0.481535      0.657405      0.734699      0.823182      0.846861      0.894582
  58   7 2613.7334    2.3705  1.2518 12.3082 -0.0000  0.0179   0.0285   0.0464    0.0469   0.0000   441.8366      0.173089       21.6983     0.0152838      -3.39748      -1.11438      0.471208      0.672485      0.739844      0.815024      0.844211      0.865508
  58   8 2810.1584    3.1557  1.0682 13.1446  0.0001  0.0164   0.0409   0.0432    0.0446   0.0000   441.9784       1.89214       22.1123       1.34023      -3.10042      -1.61031      0.434555      0.616453      0.677374      0.746219      0.794137      0.805321
  58   9 3002.7677    4.0114  1.1376 13.4685  0.0000  0.0160   0.0500   0.0445    0.0476   0.0000   442.4230       1.34530       20.8756      0.574367      -2.04533      -2.47911      0.433598      0.586462      0.658645      0.724716      0.796442      0.817256
  58  10 3191.1956    3.9661  1.3717 13.6964 -0.0002  0.0191   0.0475   0.0513    0.0423   0.0000   442.2030       2.19828       22.7764      0.549873      -4.01183      -3.37343      0.517460      0.698539      0.793919      0.875686      0.926592      0.957562
  58  11 3376.9113    3.3853  2.0277 13.1705  0.0000  0.0230   0.0337   0.0643    0.0361   0.0000   442.6984       2.84859       18.5868     -0.979101      0.652271      0.512739      0.629981      0.852030      0.981969       1.04167       1.11576       1.12806
  58  12 3560.7387    2.5087  3.9215 12.4489  0.0003  0.0355   0.0195   0.0978    0.0260   0.0000   441.6527       4.62082       20.1698     -0.664858     -0.970576     -0.545616      0.918335       1.29209       1.43624       1.57198       1.66136       1.69327
  58  13 3742.7867    1.8953  5.9026 12.1575  0.0005  0.0555   0.0167   0.1514    0.0257   0.0000   440.9596       4.40185       22.3955      -1.15385      -2.91441      -4.05769       1.38503       1.96978       2.22268       2.40501       2.55809       2.59061
  58  14 3922.9812    1.4212  8.4887 11.9230 -0.0030  0.0909   0.0128   0.2359    0.0246   0.0000   442.9241      0.704606       21.7521      -2.07750      -9.53895      -2.58836       2.15568       3.23377       3.46720       3.91117       3.93242       4.05088
  59   1 1192.2618    0.0697  0.0462  9.7231  0.0000  0.0106   0.0066   0.0130    0.0157   0.0000   440.3027      -1.34867       22.2047      0.863587      -4.62186      0.606425      0.252196      0.389377      0.434212      0.415040      0.478890      0.551368
  59   2 1506.9651    0.1946  0.1837  9.6611  0.0000  0.0080   0.0063   0.0194    0.0181   0.0000   442.2136      0.166203       21.9651      0.805776      -3.26171     -0.136189      0.213173      0.306338      0.351533      0.371162      0.432101      0.406195
  59   3 1765.2640    0.4021  0.4050  9.8132  0.0000  0.0105   0.0079   0.0236    0.0249   0.0000   442.0593     -0.112326       22.3730      0.200015      -2.96757     0.0450859      0.275355      0.379920      0.401085      0.464005      0.489349      0.527305
  59   4 1997.8625    0.6759  0.7374 10.2501  0.0000  0.0142   0.0103   0.0343    0.0355   0.0000   442.5471      0.602980       22.6028     -0.255820      -4.13393    -0.0645760      0.371134      0.508033      0.558855      0.616451      0.654101      0.674768
  59   5 2219.8515    1.0812  1.0049 10.9018  0.0000  0.0160   0.0144   0.0416    0.0430   0.0000   441.7749      0.366554       21.9523      0.633556      -2.97768     -0.127444      0.420358      0.567480      0.646212      0.712187      0.748643      0.750069
  59   6 2428.3788    1.6504  1.1891 11.8544  0.0000  0.0181   0.0211   0.0473    0.0449   0.0000   442.4060    -0.0609169       21.5060      0.632280      -3.17696     -0.652142      0.470928      0.647076      0.704447      0.826665      0.855850      0.870456
  59   7 2628.8037    2.3885  1.2473 12.4421  0.0000  0.0179   0.0288   0.0481    0.0452   0.0000   442.1105      0.923596       21.5450      0.116726      -1.91693      -1.35840      0.451474      0.646146      0.716194      0.781242      0.828383      0.855701
  59   8 2826.2207    3.2807  1.0946 13.0726  0.0000  0.0158   0.0409   0.0429    0.0459   0.0000   442.6150       1.65187       21.1385      0.765719      -4.64279      -1.09534      0.414582      0.569232      0.635439      0.694395      0.744514      0.771398
  59   9 3019.5593    4.0391  1.0680 13.6833  0.0005  0.0156   0.0515   0.0422    0.0433   0.0000   442.5251       1.68902       21.5357       1.09172      -3.94688      -1.33074      0.428566      0.594352      0.658367      0.720287      0.769811      0.794589
  59  10 3208.7758    4.0183  1.4757 13.6258  0.0000  0.0198   0.0457   0.0525    0.0413   0.0000   442.3517       2.01922       20.1060     -0.410428      -1.88674      -1.74381      0.511505      0.719622      0.783238      0.894728      0.940375      0.964620
  59  11 3395.2545    3.2983  2.1364 13.1499  0.0000  0.0239   0.0320   0.0662    0.0344   0.0000   442.9783       4.67585       19.0985     -0.599592       2.35289      -1.70610      0.612666      0.854774      0.965175       1.03107       1.10852       1.13046
  59  12 3579.8447    2.3729  4.0277 12.4566 -0.0001  0.0369   0.0185   0.1012    0.0246   0.0000   441.0305      0.501854       18.7903     -0.728367      -1.80729     -0.106311      0.924853       1.33199       1.46401       1.62230       1.70532       1.77200
  59  13 3762.5606    1.7632  5.8680 12.2079 -0.0005  0.0579   0.0164   0.1600    0.0253   0.0000   442.1187       2.49315       25.5661      -1.40896      -5.66934      -3.11094       1.39498       2.04135       2.23098       2.47430       2.58035       2.67109
  59  14 3943.4339    1.3828  8.7453 11.9524 -0.0014  0.0963   0.0135   0.2505    0.0248   0.0000   442.9852       10.5277       26.9344      -2.81142      -15.4711      -4.63955       2.20852       3.40240       3.58611       4.08230       4.04553       4.20417
  60   1 1200.8562    0.0746  0.0530  9.7320  0.0000  0.0111   0.0067   0.0150    0.0157   0.0000   440.6754      0.408809       22.0615      0.345953      -2.86491      0.121748      0.289616      0.338826      0.446261      0.499972      0.629485      0.672834
  60   2 1517.0943    0.1952  0.2282  9.6349  0.0000  0.0090   0.0059   0.0217    0.0185   0.0000   441.7683     -0.183744       22.1934      0.121421      -3.87751      0.154865      0.243751      0.301431      0.357799      0.398149      0.415859      0.422260
  60   3 1776.1199    0.4222  0.4229  9.8651  0.0000  0.0100   0.0082   0.0258    0.0250   0.0000   441.9739     0.0366257       22.4729      0.172794      -2.58885      0.233705      0.264036      0.351580      0.399979      0.448745      0.475926      0.498136
  60   4 2010.0444    0.7124  0.7349 10.1784  0.0000  0.0135   0.0104   0.0325    0.0359   0.0000   441.8406     -0.133524       22.5041      0.386267      -3.68036      0.199554      0.336574      0.473806      0.536951      0.577925      0.609758      0.623389
  60   5 2233.0749    1.1331  1.0641 10.8732 -0.0004  0.0164   0.0144   0.0428    0.0455   0.0000   442.1403    -0.0115870       22.4012     0.0860259      -3.12597     -0.381403      0.401638      0.588842      0.629502      0.700282      0.732200      0.797138
  60   6 2442.2880    1.7080  1.2253 11.8347  0.0000  0.0180   0.0210   0.0475    0.0434   0.0000   442.0842    -0.0710495       21.3648      0.847791      -2.31254      0.443048      0.464274      0.644518      0.709814      0.790447      0.837607      0.859489
  60   7 2643.7884    2.4280  1.1812 12.6365 -0.0002  0.0176   0.0302   0.0468    0.0435   0.0000   442.3304      0.399439       21.0210      -1.43414      -2.23371     -0.699628      0.438718      0.612845      0.703528      0.755666      0.817188      0.832213
  60   8 2842.1887    3.3882  1.1267 13.1990  0.0000  0.0164   0.0417   0.0428    0.0455   0.0000   442.4219      0.427614       21.6538     -0.610704      -2.18008     -0.356297      0.418315      0.588015      0.639635      0.709566      0.747835      0.775798
  60   9 3036.2919    4.0908  1.1295 13.6219  0.0000  0.0162   0.0503   0.0426    0.0460   0.0000   441.9056       2.17406       21.8825     -0.973784      -3.40818     -0.752771      0.432820      0.587961      0.671619      0.715250      0.762573      0.792605
  60  10 3226.2079    3.9703  1.4513 13.5665  0.0000  0.0191   0.0447   0.0514    0.0414   0.0000   442.3848       2.01038       20.5181     -0.741908      -1.96767      -1.31649      0.481609      0.682489      0.756409      0.821041      0.871702      0.902034
  60  11 3413.4348    3.0847  2.4479 13.0399  0.0000  0.0261   0.0282   0.0715    0.0312   0.0000   442.7907       3.87104       17.9831      0.381436       2.86718      -2.46584      0.656304      0.907333       1.02880       1.10591       1.19519       1.22652
  60  12 3598.8131    2.4331  4.3756 12.3195  0.0000  0.0379   0.0180   0.1018    0.0256   0.0000   441.1153    0.00213440       23.5266       5.47337      -1.21412      -2.64007      0.945114       1.33201       1.47625       1.62845       1.72602       1.78013
  60  13 3782.0804    1.8153  6.7162 12.1786  0.0034  0.0637   0.0165   0.1782    0.0259   0.0000   440.9792       7.55658       20.7117      -2.86412      -3.16833      -1.20351       1.52747       2.24016       2.42399       2.69756       2.78968       2.83164
  60  14 3963.9310    1.2264  8.2482 12.0378  0.0048  0.1013   0.0161   0.2781    0.0271   0.0000   444.3361      -1.73756       24.5365      -6.43050      -11.9096       2.71166       2.29542       3.47734       3.74926       4.20836       4.22409       4.37970
  61   1 1209.3868    0.0866  0.0935  9.6920  0.0000  0.0101   0.0063   0.0247    0.0159   0.0000   440.8025    -0.0298724       21.8717     -0.159253      -3.51344      0.234120      0.257118      0.361535      0.415159      0.457182      0.525430      0.521578
  61   2 1527.1196    0.2217  0.1891  9.5996  0.0000  0.0069   0.0067   0.0195    0.0184   0.0000   441.9778     0.0603960       21.9338      0.484147      -4.17863     -0.817324      0.185713      0.231844      0.285854      0.294026      0.313167      0.310434
  61   3 1786.8823    0.4363  0.4702  9.8278 -0.0000  0.0109   0.0080   0.0271    0.0261   0.0000   441.9911      -1.23935       21.6490      0.526326      -3.85926     -0.168664      0.269784      0.384924      0.413272      0.439974      0.481310      0.515481
  61   4 2022.1352    0.7532  0.7858 10.1617 -0.0000  0.0133   0.0107   0.0355    0.0383   0.0000   442.5177      0.440796       21.7046     -0.370405      -2.67923      0.158759      0.330804      0.448375      0.515939      0.535648      0.592213      0.582072
  61   5 2246.1467    1.1733  1.0858 10.9047  0.0000  0.0163   0.0148   0.0425    0.0465   0.0000   442.0134      0.178292       21.2136     -0.119228      -3.67667     -0.168811      0.412727      0.576728      0.639506      0.680088      0.727384      0.723633
  61   6 2456.0779    1.7592  1.2676 11.7031  0.0000  0.0177   0.0208   0.0479    0.0461   0.0000   442.2317     -0.653624       20.9049    -0.0883343      -3.81648      -1.11091      0.438561      0.616611      0.688006      0.743127      0.802037      0.818307
  61   7 2658.6851    2.5094  1.1902 12.5715  0.0000  0.0173   0.0308   0.0458    0.0466   0.0000   441.5426       1.60284       21.0356     -0.431963      -2.56621      -1.50895      0.429047      0.607174      0.656875      0.734724      0.773991      0.769435
  61   8 2858.0445    3.4382  1.2028 13.1311  0.0000  0.0169   0.0412   0.0456    0.0479   0.0000   442.2530       1.00345       20.9875       1.45540      -3.60638      -2.84645      0.422446      0.598741      0.671231      0.725310      0.780493      0.785343
  61   9 3052.8690    4.0987  1.1965 13.6303  0.0000  0.0174   0.0496   0.0439    0.0474   0.0000   441.6622       1.86772       21.8003      -1.35751      -3.41195      -1.34320      0.439705      0.609155      0.682751      0.742149      0.780581      0.814562
  61  10 3243.5505    3.9067  1.6136 13.3430  0.0039  0.0191   0.0406   0.0531    0.0411   0.0000   442.0540       1.93353       21.0058     -0.218893      -3.47660      -1.98951      0.499622      0.658464      0.756782      0.820717      0.848690      0.888849
  61  11 3431.5777    3.0598  2.6872 12.8540  0.0000  0.0264   0.0262   0.0738    0.0310   0.0000   443.9815       3.00836       17.1308     -0.875155       2.80278      -1.57708      0.666400      0.928959       1.03187       1.12871       1.20466       1.23859
  61  12 3617.6645    2.2946  4.4993 12.3266 -0.0004  0.0400   0.0174   0.1095    0.0248   0.0000   441.9734       4.47175       17.4877      -1.60643      0.937473      -5.54885      0.953742       1.36870       1.50999       1.68336       1.76399       1.80889
  61  13 3801.6740    1.6679  6.5432 12.1470  0.0003  0.0659   0.0157   0.1827    0.0264   0.0000   436.8257       6.46444       30.0816     -0.507728      -14.2453       6.49545       1.51618       2.25165       2.45470       2.69456       2.83082       2.85436
  61  14 3983.7040    1.1193  7.6543 12.0236  0.0016  0.1011   0.0167   0.2808    0.0289   0.0000   442.2710       9.24803       26.8516      -14.5166      -19.4119      0.439412       2.23914       3.39343       3.69911       4.13691       4.11851       4.29148
  62   1 1217.8658    0.0784  0.0742  9.6908  0.0000  0.0130   0.0062   0.0156    0.0156   0.0000   441.1359     -0.486609       22.2306      0.342742      -4.05416       1.00724      0.374631      0.420711      0.510620      0.542826      0.557156      0.663630
  62   2 1537.0056    0.2136  0.2111  9.6197 -0.0003  0.0079   0.0062   0.0211    0.0183   0.0000   442.1213      0.549185       22.1019     -0.667911      -4.17163      0.227042      0.203895      0.285120      0.330149      0.350456      0.353420      0.340302
  62   3 1797.5127    0.4529  0.4842  9.7921  0.0000  0.0105   0.0081   0.0269    0.0267   0.0000   442.3034     -0.246765       21.5308     0.0604361      -2.66381     -0.639042      0.265136      0.367173      0.413691      0.477947      0.510012      0.519082
  62   4 2034.1495    0.7771  0.7565 10.2522  0.0000  0.0129   0.0110   0.0331    0.0371   0.0000   442.0688     -0.250025       21.9470     -0.164677      -4.45142     -0.622906      0.316118      0.444861      0.493442      0.555716      0.574527      0.594600
  62   5 2259.1126    1.1713  1.0842 11.1068  0.0000  0.0168   0.0150   0.0441    0.0423   0.0000   442.9037      0.545724       21.0031      0.648216      -2.17289       1.20369      0.406732      0.586997      0.632700      0.699845      0.750010      0.761980
  62   6 2469.7549    1.7796  1.2865 11.8742 -0.0000  0.0179   0.0210   0.0486    0.0406   0.0000   442.7450     0.0913177       20.9070      0.646034      -3.18505      -1.12124      0.435706      0.597896      0.686263      0.722860      0.767843      0.782832
  62   7 2673.3841    2.5547  1.2394 12.5810  0.0000  0.0176   0.0301   0.0458    0.0436   0.0000   442.5214      0.252939       21.0752      -1.76030      -3.13341      -1.88269      0.436519      0.608174      0.682662      0.768933      0.798039      0.806738
  62   8 2873.7166    3.5958  1.1440 13.1720  0.0000  0.0160   0.0428   0.0426    0.0479   0.0000   441.9712       1.97685       21.7269     -0.534520      -3.11122      -1.34653      0.396168      0.553169      0.624337      0.690801      0.685967      0.728568
  62   9 3069.3086    4.2660  1.1495 13.5822  0.0000  0.0158   0.0511   0.0429    0.0485   0.0000   442.3297       2.43510       22.7870      0.488760      -3.65396      -1.38022      0.407413      0.545832      0.611793      0.670637      0.733064      0.756843
  62  10 3260.7511    3.8292  1.6652 13.3328 -0.0012  0.0199   0.0392   0.0562    0.0387   0.0000   441.8675       2.18010       19.6371     -0.526530      -2.03402      -2.20263      0.493459      0.678962      0.776528      0.834765      0.894259      0.911988
  62  11 3449.5821    2.9654  2.7273 12.8926 -0.0001  0.0270   0.0257   0.0765    0.0297   0.0000   443.2620       2.53120       18.9797     0.0379981       1.00554      -4.13948      0.653860      0.905778       1.03383       1.11882       1.20095       1.21191
  62  12 3636.3783    2.2343  4.7761 12.3277 -0.0003  0.0419   0.0173   0.1167    0.0247   0.0000   441.7763      0.264316       21.0295      -1.25486      -1.86815       1.46196       1.01432       1.42050       1.62310       1.75963       1.84961       1.90383
  62  13 3821.1780    1.7420  7.4607 12.0735  0.0023  0.0719   0.0112   0.1843    0.0199   0.0000   442.5050       1.73433       25.0215       1.06226      -5.07199     -0.472614       1.63931       2.40684       2.61533       2.91735       3.02421       3.04255
  63   1 1226.2507    0.0842  0.0948  9.6508  0.0000  0.0138   0.0057   0.0205    0.0156   0.0000   440.4710     -0.118570       21.2224     0.0211497      -3.70225    -0.0345226      0.267626      0.449385      0.475791      0.460200      0.512362      0.503232
  63   2 1546.8045    0.2207  0.1808  9.6336  0.0000  0.0073   0.0065   0.0164    0.0180   0.0000   442.0268     -0.190841       22.2246      0.783428      -3.55617     -0.658506      0.194013      0.233464      0.275323      0.298879      0.334388      0.354530
  63   3 1808.0123    0.4526  0.4892  9.8674  0.0000  0.0109   0.0081   0.0273    0.0266   0.0000   442.3653      0.343031       21.6397     -0.193085      -3.56549     -0.759752      0.262504      0.375530      0.410685      0.462676      0.495716      0.503161
  63   4 2046.0556    0.7770  0.7928 10.3663  0.0000  0.0135   0.0109   0.0343    0.0358   0.0000   442.0554     -0.478108       22.2031     -0.766345      -3.71057      -1.07089      0.330260      0.456890      0.502287      0.559791      0.595075      0.600412
  63   5 2271.8681    1.1975  1.0959 11.1454  0.0000  0.0165   0.0150   0.0441    0.0415   0.0000   441.7749      0.537041       21.5262      -1.17187      -2.98792     -0.376236      0.386750      0.543971      0.616634      0.680679      0.708163      0.720821
  63   6 2483.3208    1.8692  1.2673 11.8655 -0.0000  0.0175   0.0218   0.0462    0.0449   0.0000   441.9892      0.593360       21.9343       1.54213      -2.74312     -0.294111      0.428053      0.586413      0.655174      0.726154      0.761944      0.777127
  63   7 2688.0295    2.7148  1.2286 12.6519 -0.0010  0.0170   0.0315   0.0445    0.0460   0.0000   442.7211       1.22172       21.4199      -1.18741      -3.11977      -1.78954      0.396126      0.567925      0.608796      0.682244      0.719563      0.715235
  63   8 2889.2690    3.5440  1.1039 13.3618  0.0000  0.0158   0.0430   0.0423    0.0426   0.0000   442.1954       1.10680       22.1397    -0.0768536      -3.04366      -1.92599      0.384348      0.534721      0.604270      0.653813      0.707221      0.752494
  63   9 3085.6226    4.1446  1.2690 13.6524 -0.0000  0.0176   0.0482   0.0460    0.0447   0.0000   442.3475       2.02145       22.6537     -0.679280      -3.94058      -2.30595      0.426315      0.599672      0.651393      0.722081      0.769574      0.769141
  63  10 3277.8550    3.7628  1.7402 13.4788  0.0029  0.0203   0.0384   0.0586    0.0357   0.0000   443.0964       2.15894       19.8130     -0.643654      -1.85501     -0.394716      0.493095      0.687701      0.766113      0.832225      0.915135      0.931369
  63  11 3467.4175    2.9363  3.1452 12.6750  0.0000  0.0282   0.0229   0.0805    0.0284   0.0000   443.3675       4.86243       19.3461      0.347317       1.81568      -2.97255      0.683266      0.961676       1.06269       1.17828       1.23583       1.26984
  63  12 3655.0012    2.1750  5.0128 12.3210 -0.0011  0.0458   0.0175   0.1208    0.0256   0.0000   441.7951       3.53914       20.6992      0.140484      -5.57357     -0.329016       1.04488       1.52711       1.68418       1.86160       1.90983       1.97225
  63  13 3840.3604    1.6120  7.3068 12.1090 -0.0001  0.0748   0.0143   0.1998    0.0256   0.0000   440.8364       3.76292       22.9311       6.01526      -8.45750      -4.77328       1.63444       2.44174       2.68386       2.94720       3.00218       3.07070
  64   1 1234.5445    0.0877  0.0647  9.6816  0.0000  0.0090   0.0060   0.0147    0.0153   0.0000   440.1912     -0.138956       21.8550      0.346462      -2.97265     -0.691785      0.224440      0.303700      0.369548      0.369510      0.440024      0.456545
  64   2 1556.4624    0.2201  0.2440  9.6316  0.0000  0.0088   0.0060   0.0204    0.0186   0.0000   442.0318     -0.610060       22.3099     -0.217924      -3.90840     0.0289598      0.223211      0.290533      0.316393      0.346113      0.383221      0.390738
  64   3 1818.4421    0.4713  0.5251  9.8574  0.0001  0.0108   0.0081   0.0282    0.0271   0.0000   442.2999     -0.721181       22.3959     0.0806636      -3.97538     -0.869499      0.266949      0.363744      0.410426      0.451863      0.483851      0.497996
  64   4 2057.8308    0.8067  0.8847 10.2422  0.0000  0.0142   0.0107   0.0363    0.0397   0.0000   442.7630      0.149049       22.6625      -1.19412      -4.07207      0.281412      0.341967      0.465506      0.529988      0.577065      0.619640      0.634560
  64   5 2284.5553    1.2854  1.0684 11.2168  0.0000  0.0159   0.0161   0.0422    0.0420   0.0000   442.1290     -0.814491       20.4123     0.0806908      -3.51626    -0.0811767      0.385489      0.542298      0.583482      0.642307      0.695784      0.712626
  64   6 2496.7928    1.8981  1.2843 11.9767  0.0019  0.0184   0.0224   0.0480    0.0420   0.0000   442.5795      0.256976       22.2312      -1.09026      -4.18496      0.167824      0.426308      0.607190      0.654793      0.718798      0.755572      0.798993
  64   7 2702.5967    2.6740  1.2260 12.8558  0.0038  0.0172   0.0325   0.0458    0.0426   0.0000   442.6791      0.526267       21.0213      0.328234      -4.05811     -0.949232      0.419440      0.576412      0.647585      0.720099      0.764124      0.787658
  64   8 2904.7441    3.7513  1.0901 13.2778  0.0000  0.0155   0.0452   0.0398    0.0475   0.0000   442.1684      0.944966       22.9873       1.02981      -4.71197      -1.53628      0.370775      0.531192      0.577112      0.640888      0.694021      0.693983
  64   9 3101.8269    4.2049  1.2649 13.6336  0.0001  0.0168   0.0481   0.0461    0.0437   0.0000   442.6365       1.28852       21.1715      -1.02277      -2.40638      -1.03723      0.402802      0.566040      0.624504      0.662169      0.739927      0.750646
  64  10 3294.7865    3.8143  1.7427 13.3219  0.0022  0.0198   0.0377   0.0564    0.0382   0.0000   441.7833       2.59920       20.0664     -0.254542      -1.73673      -1.08848      0.471935      0.650634      0.736682      0.801988      0.840582      0.866885
  64  11 3485.2196    2.8230  3.2817 12.7077 -0.0000  0.0297   0.0222   0.0836    0.0265   0.0000   442.1703       2.55313       20.4581       1.12095     -0.147325     -0.452803      0.698129      0.979493       1.10483       1.20850       1.29519       1.30345
  64  12 3673.4059    2.0694  5.0499 12.3244 -0.0001  0.0466   0.0172   0.1274    0.0253   0.0000   442.1827       3.23764       20.1770      -4.74351      -3.59876       3.99960       1.05156       1.54535       1.67029       1.90989       1.97110       2.00655
  64  13 3859.5329    1.5431  7.7033 12.1507  0.0019  0.0812   0.0151   0.2212    0.0257   0.0000   440.6599       7.76451       28.9287     -0.150489      -7.46189      -3.75456       1.75400       2.62126       2.84148       3.19364       3.18866       3.29901
  65   1 1242.7934    0.0821  0.0839  9.6798  0.0000  0.0101   0.0058   0.0209    0.0153   0.0000   440.6895     -0.431985       22.0451      0.275709      -4.59812     0.0661247      0.229474      0.316243      0.375474      0.410364      0.419853      0.462758
  65   2 1566.0213    0.2333  0.2794  9.5807  0.0000  0.0088   0.0058   0.0222    0.0190   0.0000   442.0422     -0.215002       21.9129      0.538120      -3.91446      0.413095      0.220362      0.284303      0.323405      0.351799      0.380159      0.416016
  65   3 1828.7872    0.4878  0.4938  9.8932  0.0000  0.0103   0.0084   0.0265    0.0270   0.0000   441.7513     -0.752771       21.6641     -0.482286      -3.68467     -0.236433      0.251003      0.348433      0.379445      0.428050      0.436811      0.440798
  65   4 2069.5747    0.7992  0.8365 10.4281 -0.0000  0.0136   0.0108   0.0356    0.0355   0.0000   442.9617      0.518873       21.6660     -0.431175      -3.13426      0.208179      0.324451      0.443155      0.510481      0.548093      0.591599      0.593483
  65   5 2297.1440    1.2861  1.1936 11.1938  0.0000  0.0171   0.0156   0.0463    0.0459   0.0000   441.3044      0.467963       21.6570     0.0917949      -4.57380      0.261668      0.397767      0.558338      0.626817      0.691112      0.747321      0.753453
  65   6 2510.1224    1.9783  1.3531 11.8269  0.0000  0.0174   0.0214   0.0467    0.0422   0.0000   442.2072       1.09337       22.1654     -0.237704      -3.54172      -1.55783      0.405439      0.564274      0.631274      0.703429      0.716597      0.761234
  65   7 2717.0133    2.7680  1.2426 12.7979  0.0000  0.0169   0.0320   0.0459    0.0420   0.0000   442.6094       1.85271       20.4309      -1.06607      -2.41040      -1.16634      0.403475      0.557514      0.624782      0.684364      0.717776      0.717621
  65   8 2920.1001    3.7914  1.0528 13.4551 -0.0000  0.0152   0.0458   0.0393    0.0422   0.0000   443.5396       1.11672       21.5578     0.0230984      -2.92221      -1.60932      0.346686      0.496608      0.547689      0.609986      0.636409      0.644020
  65   9 3117.9029    4.2519  1.2245 13.8119  0.0021  0.0163   0.0500   0.0459    0.0427   0.0000   441.8276       1.50183       20.7836     -0.525157      -3.44492      -2.01623      0.381356      0.536774      0.585303      0.637232      0.691248      0.691844
  65  10 3311.6320    3.6083  1.8188 13.3983  0.0000  0.0213   0.0361   0.0588    0.0351   0.0000   443.0505       1.53140       20.6301     -0.524256      -1.96854      -1.25266      0.487114      0.694712      0.751426      0.854711      0.870951      0.917782
  65  11 3502.8793    2.7015  3.2942 12.7603 -0.0002  0.0307   0.0219   0.0863    0.0264   0.0000   442.2247       1.61097       20.9211       1.32980      0.437885      -3.07719      0.708176       1.02096       1.11776       1.26468       1.32781       1.39343
  65  12 3691.7632    2.0733  5.3124 12.3360  0.0000  0.0479   0.0176   0.1326    0.0257   0.0000   442.0466       2.23367       23.2535       1.11471      -2.19823      -8.92870       1.05887       1.54412       1.70577       1.87083       1.94837       2.02042
  65  13 3878.5871    1.3986  7.1544 12.2266 -0.0091  0.0822   0.0175   0.2302    0.0290   0.0000   445.5794       2.73788       26.2615      -2.91980      -2.30928       1.46719       1.73240       2.64150       2.83610       3.20341       3.22393       3.34316
  66   1 1250.9151    0.0858  0.1089  9.6422  0.0000  0.0109   0.0055   0.0256    0.0154   0.0000   440.7139      0.101104       22.0319     -0.144227      -3.54693      0.605078      0.257011      0.310811      0.420542      0.412049      0.434378      0.461513
  66   2 1575.4626    0.2369  0.2575  9.6458  0.0000  0.0085   0.0060   0.0210    0.0185   0.0000   441.5659     -0.276873       21.9586    -0.0403794      -4.46143      0.412893      0.223673      0.309440      0.353650      0.401893      0.428366      0.454380
  66   3 1839.0299    0.5099  0.5169  9.8517  0.0000  0.0106   0.0084   0.0260    0.0280   0.0000   442.4486     -0.148978       22.5839     0.0206374      -4.14013     -0.440508      0.243442      0.342499      0.389926      0.420686      0.444890      0.469713
  66   4 2081.1714    0.8198  0.8813 10.4041 -0.0000  0.0138   0.0108   0.0371    0.0371   0.0000   441.9397      0.733338       22.0953     -0.449890      -3.68182      0.484245      0.337581      0.463666      0.515516      0.562872      0.603909      0.611040
  66   5 2309.5538    1.3437  1.1694 11.3015 -0.0000  0.0169   0.0162   0.0444    0.0440   0.0000   442.5973       1.00462       22.9598     -0.800039      -4.26993     -0.286343      0.391349      0.541317      0.599798      0.667248      0.702112      0.715380
  66   6 2523.4193    2.0267  1.3036 12.0152  0.0000  0.0176   0.0228   0.0463    0.0426   0.0000   442.0800      0.622896       21.8077      0.375381      -3.89932    -0.0647256      0.403546      0.573201      0.630671      0.705963      0.745270      0.778946
  66   7 2731.4158    2.8364  1.2051 12.8933  0.0000  0.0167   0.0336   0.0451    0.0432   0.0000   442.3401      0.529297       20.7995     0.0605877      -3.26677     -0.659607      0.381756      0.536959      0.582797      0.659772      0.692649      0.706680
  66   8 2935.3286    3.8421  1.1606 13.4326  0.0000  0.0158   0.0446   0.0419    0.0442   0.0000   441.5640       1.32132       22.1162      0.477932      -4.05321      -2.05696      0.378426      0.524501      0.584387      0.638251      0.697557      0.711527
  66   9 3133.8517    4.1763  1.2767 13.8008  0.0000  0.0173   0.0483   0.0473    0.0407   0.0000   442.4652       3.25218       21.4146     -0.747622      -2.31937      -1.47883      0.398916      0.556627      0.618347      0.695090      0.691269      0.735472
  66  10 3328.3978    3.6172  1.8953 13.2868  0.0000  0.0210   0.0346   0.0584    0.0353   0.0000   442.6463       3.01116       20.7787     -0.104436     -0.924515      -1.46708      0.488424      0.680373      0.766605      0.841354      0.889017      0.912212
  66  11 3520.4116    2.6917  3.6691 12.6220 -0.0010  0.0325   0.0207   0.0902    0.0259   0.0000   441.8931       1.15426       20.3262      0.295739     -0.341080     -0.834479      0.736771       1.04577       1.17693       1.27360       1.35773       1.38991
  66  12 3709.8242    1.8075  4.9211 12.3145 -0.0052  0.0493   0.0157   0.1374    0.0271   0.0000   441.8477       2.85919       18.6382     -0.681450      -2.05128      0.797045       1.06953       1.54709       1.73869       1.90578       1.98444       2.06395
  66  13 3897.1786    1.4145  7.7799 12.0793 -0.0013  0.0839   0.0064   0.2051    0.0117   0.0000   439.7901       5.65582       31.5062      -10.8830      -13.7828       2.95952       1.79606       2.61630       2.90848       3.17393       3.34362       3.43723
  67   1 1259.0266    0.0963  0.0908  9.6308  0.0000  0.0108   0.0058   0.0164    0.0152   0.0000   441.1407      0.243351       21.1464      0.434211      -3.53817    -0.0173279      0.249453      0.287075      0.398532      0.425094      0.359410      0.518081
  67   2 1584.7989    0.2482  0.2612  9.6008  0.0000  0.0081   0.0061   0.0209    0.0188   0.0000   442.1006      0.155867       22.2865      0.198222      -2.40274     -0.316432      0.191191      0.265939      0.311529      0.343437      0.371961      0.415345
  67   3 1849.1492    0.5234  0.5823  9.8086 -0.0001  0.0112   0.0082   0.0281    0.0292   0.0000   441.9665      0.783480       22.6770     -0.222601      -4.70556     -0.189303      0.261439      0.346818      0.398199      0.431114      0.468359      0.498855
  67   4 2092.6818    0.8770  0.9329 10.3720  0.0001  0.0142   0.0112   0.0370    0.0411   0.0000   442.4256     -0.139474       22.5460     0.0462253      -2.38980     -0.814910      0.329756      0.446077      0.505963      0.566148      0.598118      0.635490
  67   5 2321.8706    1.3986  1.2109 11.3632  0.0000  0.0171   0.0166   0.0460    0.0437   0.0000   442.4793      0.752768       22.0052     0.0684739      -2.28408     -0.121863      0.384051      0.541127      0.588736      0.668337      0.726821      0.752583
  67   6 2536.6089    2.0665  1.2468 12.2365 -0.0007  0.0174   0.0242   0.0467    0.0411   0.0000   442.8096      0.889786       21.2266      0.671186      -3.04250      -1.33554      0.385066      0.550971      0.591945      0.681638      0.726122      0.756255
  67   7 2745.6579    2.9362  1.1762 12.8582 -0.0006  0.0161   0.0342   0.0434    0.0443   0.0000   442.3131       1.30230       21.3785     -0.118451      -4.16454     -0.871159      0.364360      0.520874      0.564410      0.646679      0.660612      0.687732
  67   8 2950.4528    3.8640  1.1594 13.4791 -0.0008  0.0158   0.0453   0.0430    0.0435   0.0000   442.1467       1.15074       21.5862      -1.12367      -3.78252      -2.12794      0.363074      0.508101      0.554382      0.626181      0.659257      0.664241
  67   9 3149.7701    4.0798  1.3440 13.7049  0.0000  0.0173   0.0457   0.0483    0.0400   0.0000   442.2740       1.48245       20.8302     0.0426910      -3.83211      -2.12099      0.406284      0.560537      0.624442      0.697104      0.721223      0.743731
  67  10 3345.1209    3.5079  1.9415 13.3319  0.0000  0.0213   0.0340   0.0619    0.0336   0.0000   442.6367       1.56782       18.7283       1.41331      -1.05057      -2.00231      0.491499      0.681602      0.771736      0.819206      0.894228      0.900934
  67  11 3537.7659    2.6094  3.8508 12.5736 -0.0001  0.0336   0.0198   0.0940    0.0254   0.0000   442.5492       2.39452       20.5067    -0.0460314      -3.01479     -0.245922      0.742562       1.05672       1.18364       1.29812       1.37962       1.42740
  68   1 1267.0636    0.1110  0.1195  9.5887  0.0000  0.0089   0.0055   0.0205    0.0154   0.0000   440.7572     -0.357643       21.7753      0.231545      -3.72715      0.148000      0.208428      0.255410      0.320411      0.337986      0.372057      0.387307
  68   2 1594.0147    0.2542  0.2528  9.5754  0.0000  0.0080   0.0061   0.0183    0.0186   0.0000   441.9921      0.225789       22.5973    -0.0495451      -4.25080      0.442748      0.193280      0.260943      0.296194      0.336471      0.360863      0.360998
  68   3 1859.2095    0.5308  0.5591  9.8393  0.0000  0.0112   0.0083   0.0262    0.0289   0.0000   441.8326     -0.540097       22.5433      0.321832      -3.14389     -0.289170      0.259411      0.356598      0.393992      0.430222      0.463746      0.481865
  68   4 2104.0950    0.8788  0.8889 10.5393  0.0000  0.0143   0.0114   0.0357    0.0365   0.0000   442.1459    -0.0859391       22.6560      0.445003      -3.92186     -0.229362      0.319289      0.472440      0.501184      0.582659      0.605037      0.619154
  68   5 2334.0830    1.4044  1.1998 11.4289  0.0000  0.0171   0.0167   0.0458    0.0425   0.0000   442.5132     -0.174765       22.0239       1.24544      -3.07898      -1.46052      0.378607      0.527691      0.584437      0.653638      0.690566      0.730593
  68   6 2549.6633    2.0865  1.3116 12.1715  0.0000  0.0171   0.0233   0.0469    0.0397   0.0000   442.4148     -0.240439       21.7113       1.82621      -3.59504      -1.77054      0.395141      0.533541      0.610307      0.666449      0.717027      0.733938
  68   7 2759.8006    3.0402  1.1814 12.9781  0.0000  0.0161   0.0349   0.0434    0.0414   0.0000   443.1421      0.712132       21.2018    -0.0714694      -2.39376      -1.10349      0.355019      0.499266      0.540330      0.617664      0.628123      0.656548
  68   8 2965.4722    4.0454  1.1291 13.4410  0.0000  0.0151   0.0466   0.0404    0.0459   0.0000   442.4534      0.652576       22.4615     -0.262618      -3.81558      -2.04805      0.349366      0.473702      0.533231      0.594453      0.640751      0.673985
  68   9 3165.4782    4.1724  1.3869 13.6652  0.0000  0.0174   0.0450   0.0484    0.0389   0.0000   442.6603       2.88567       21.1870      0.160093      -3.92145      -1.80749      0.396136      0.534588      0.614982      0.653693      0.715337      0.725255
  68  10 3361.6006    3.4240  2.1689 13.1673  0.0000  0.0225   0.0308   0.0632    0.0325   0.0000   443.4319       3.26559       19.9031   -0.00829991      -1.44177      -1.52975      0.500260      0.699243      0.787618      0.873232      0.936655      0.939530
  68  11 3555.1547    2.5616  3.8520 12.5780  0.0000  0.0337   0.0196   0.0941    0.0251   0.0000   441.2063       2.34870       19.8888     -0.534409      0.262908      -2.09864      0.742388       1.03531       1.18638       1.29409       1.38229       1.39357
  68  12 3746.3593    1.7733  5.8083 12.2436 -0.0165  0.0576   0.0087   0.1441    0.0140   0.0000   439.7776       1.42987       21.3493       1.32751      -7.19948       1.30490       1.22931       1.78543       1.97429       2.17757       2.32113       2.38785
  69   1 1275.0280    0.0981  0.0951  9.6075  0.0000  0.0089   0.0056   0.0200    0.0150   0.0000   440.7207     -0.655248       21.4072     0.0857842      -3.19939      0.231346      0.203966      0.292243      0.319750      0.325760      0.350856      0.383775
  69   2 1603.1360    0.2613  0.3008  9.5907  0.0000  0.0090   0.0060   0.0209    0.0192   0.0000   442.1290     -0.191511       21.4446      0.243070      -3.41448      0.260274      0.209661      0.267568      0.308297      0.338915      0.362973      0.370795
  69   3 1869.1976    0.5347  0.5959  9.9057  0.0000  0.0114   0.0083   0.0280    0.0286   0.0000   442.1205    -0.0592181       22.5414      0.369997      -2.46454      0.168013      0.257883      0.343492      0.387932      0.425045      0.461871      0.474964
  69   4 2115.4355    0.8882  0.9579 10.4574  0.0000  0.0150   0.0111   0.0374    0.0399   0.0000   442.3803     -0.145008       22.1478     -0.658596      -3.88471     -0.780489      0.324806      0.457601      0.508328      0.573772      0.598086      0.614857
  69   5 2346.1795    1.4353  1.3066 11.2610  0.0000  0.0169   0.0159   0.0469    0.0419   0.0000   442.4653      0.728055       22.6267     -0.153462      -3.30238     -0.748789      0.384522      0.528858      0.587734      0.643907      0.700011      0.722766
  69   6 2562.6223    2.1434  1.3380 12.2603  0.0000  0.0174   0.0237   0.0480    0.0385   0.0000   442.5214       1.37589       22.2816     -0.988925      -2.30927     -0.749384      0.393770      0.552225      0.617647      0.665036      0.709562      0.722320
  69   7 2773.8626    3.0614  1.2501 12.7804  0.0000  0.0162   0.0336   0.0431    0.0445   0.0000   442.0850       1.55113       21.7806     -0.760294      -2.83982     -0.534945      0.366275      0.512344      0.556058      0.603366      0.663477      0.675979
  69   8 2980.3903    3.9417  1.1713 13.6233  0.0000  0.0163   0.0459   0.0434    0.0410   0.0000   442.1755      0.503225       22.2280     -0.220182      -2.52637      -1.68878      0.344119      0.506364      0.526614      0.615318      0.636519      0.679157
  69   9 3181.1188    4.2253  1.4447 13.5562  0.0000  0.0176   0.0435   0.0482    0.0388   0.0000   442.3044       2.54047       21.3514      -1.17614      -2.83120      -2.06033      0.384230      0.534906      0.610416      0.657796      0.698666      0.723660
  69  10 3378.0793    3.2662  2.3907 13.0955  0.0000  0.0236   0.0281   0.0680    0.0301   0.0000   443.2186      0.849277       19.5507      0.694607      0.656153      -3.02883      0.519241      0.722310      0.809442      0.889977      0.924531      0.975995
  69  11 3572.2772    2.4274  4.1169 12.6030  0.0000  0.0373   0.0194   0.1025    0.0245   0.0000   444.9906      0.947766       17.7236      0.625771       1.96152      -5.22511      0.781823       1.12976       1.24920       1.37347       1.45117       1.51179
  69  12 3763.9137    1.6593  5.7087 12.2976 -0.0029  0.0591   0.0169   0.1684    0.0288   0.0000   442.6848       1.17311       20.3923      0.821781      0.702122      -5.88713       1.21357       1.77060       1.97211       2.17631       2.25256       2.32946
  70   1 1282.8964    0.0985  0.0966  9.6001  0.0000  0.0097   0.0055   0.0179    0.0150   0.0000   440.8318     -0.471284       21.4371      0.415481      -3.54769    -0.0685860      0.202537      0.275569      0.348419      0.358295      0.351314      0.397743
  70   2 1612.1619    0.2851  0.2921  9.5992 -0.0002  0.0082   0.0063   0.0202    0.0193   0.0000   441.7013    -0.0508544       22.3066      0.197525      -3.80529     -0.162599      0.185542      0.251782      0.289653      0.312924      0.333314      0.327428
  70   3 1879.0916    0.5596  0.6231  9.9258  0.0000  0.0114   0.0084   0.0289    0.0294   0.0000   442.4787     -0.379537       21.5897    -0.0755638      -3.34497     -0.350076      0.254406      0.341563      0.385318      0.427099      0.457044      0.462700
  70   4 2126.6689    0.9081  1.0191 10.5862  0.0000  0.0157   0.0113   0.0396    0.0391   0.0000   442.1699      0.138959       22.9378     -0.202393      -3.19775     -0.468026      0.325285      0.480864      0.511724      0.601134      0.594953      0.606520
  70   5 2358.1189    1.4923  1.2717 11.3694  0.0000  0.0167   0.0166   0.0443    0.0425   0.0000   442.3785      0.954227       22.9159     0.0469629      -3.30196      0.794403      0.380391      0.513056      0.582535      0.645666      0.697734      0.714281
  70   6 2575.5426    2.2920  1.3046 12.1874  0.0002  0.0162   0.0247   0.0466    0.0414   0.0000   441.7389      0.483491       21.7101      0.303319      -3.67803      -2.10509      0.360094      0.494503      0.558747      0.612598      0.660092      0.683786
  70   7 2787.8764    3.0580  1.2261 13.1850  0.0008  0.0161   0.0353   0.0459    0.0387   0.0000   443.2374       1.75580       21.1830      0.930958      -3.12251     -0.177781      0.356439      0.496997      0.547708      0.604781      0.649083      0.648569
  70   8 2995.1246    4.0579  1.2316 13.5553  0.0014  0.0159   0.0453   0.0434    0.0429   0.0000   442.1723      0.900133       21.7926      0.637720      -3.15229     -0.174093      0.347027      0.488011      0.528442      0.597454      0.635941      0.649193
  70   9 3196.6826    4.2072  1.4046 13.5279 -0.0008  0.0176   0.0440   0.0459    0.0410   0.0000   442.1734       2.31071       19.9520      -1.14241      -3.28592     -0.416118      0.392788      0.535431      0.621352      0.673106      0.713865      0.715615
  70  10 3394.3277    3.2478  2.6889 12.9171 -0.0000  0.0252   0.0261   0.0692    0.0301   0.0000   443.3879       2.24612       18.5608    -0.0765676       1.18961     -0.792484      0.539545      0.762097      0.854092      0.934679      0.986991       1.02996
  70  11 3589.3765    2.4296  4.5325 12.4783  0.0000  0.0392   0.0186   0.1071    0.0252   0.0000   442.1814       2.95832       20.1184       1.26156      -1.53922      -2.96672      0.804675       1.17117       1.26879       1.43495       1.49518       1.57175
  71   1 1290.7507    0.1007  0.0996  9.5778  0.0000  0.0095   0.0055   0.0170    0.0149   0.0000   440.8101      0.443190       22.0683     -0.676699      -3.37063     -0.471271      0.196379      0.294658      0.289912      0.344643      0.347084      0.381522
  71   2 1621.0712    0.2722  0.3261  9.6253  0.0000  0.0093   0.0060   0.0222    0.0193   0.0000   441.6788    -0.0437702       22.5322     -0.222532      -3.82943     -0.322683      0.205165      0.282229      0.317823      0.348423      0.374765      0.411527
  71   3 1888.8985    0.5821  0.6077  9.9111  0.0000  0.0112   0.0086   0.0271    0.0300   0.0000   441.7706    -0.0831166       22.8140     -0.128653      -3.62879     -0.117110      0.251575      0.347879      0.394732      0.437435      0.463372      0.483533
  71   4 2137.8333    0.9434  0.9668 10.5980  0.0002  0.0147   0.0117   0.0373    0.0388   0.0000   442.3803     0.0737083       22.5261     -0.422889      -3.80882    -0.0945989      0.314793      0.446403      0.503902      0.544503      0.580460      0.604282
  71   5 2370.0494    1.4897  1.2651 11.6113  0.0000  0.0179   0.0173   0.0457    0.0391   0.0000   442.0655      0.675340       21.2550     -0.806894      -1.49853      -1.60429      0.377583      0.516128      0.582785      0.639589      0.674145      0.701944
  71   6 2588.3649    2.2737  1.3600 12.2765  0.0036  0.0170   0.0244   0.0470    0.0395   0.0000   443.0210      0.603297       21.2835     -0.365486      -3.58824      -1.89098      0.363214      0.508126      0.576319      0.645706      0.668013      0.718181
  71   7 2801.7382    3.2219  1.2523 12.9741  0.0000  0.0163   0.0351   0.0427    0.0419   0.0000   442.5825      0.782717       20.8389     -0.463042      -3.08204     -0.792409      0.348002      0.489320      0.545218      0.594172      0.621045      0.667190
  71   8 3009.8063    4.1996  1.2346 13.4889  0.0086  0.0155   0.0461   0.0427    0.0460   0.0000   442.3692       2.00758       21.1743     -0.314641      -2.84771      -1.00159      0.337292      0.466996      0.526542      0.586228      0.617159      0.634172
  71   9 3212.1111    4.1010  1.5213 13.6579 -0.0000  0.0186   0.0425   0.0504    0.0362   0.0000   442.1417       1.10347       21.8838     -0.463721      -2.52676      -1.77542      0.396564      0.565666      0.613767      0.683619      0.717484      0.742572
  71  10 3410.5833    3.1433  2.6005 13.0241  0.0001  0.0251   0.0264   0.0697    0.0289   0.0000   442.7581       2.26557       18.0823      -1.29938       1.78100     -0.339227      0.534544      0.740692      0.853265      0.920114      0.987476       1.01494
  71  11 3606.4399    2.2987  4.6502 12.5083  0.0000  0.0413   0.0190   0.1150    0.0258   0.0000   444.6030       3.56071       21.2165     -0.913727       1.28673      -2.90974      0.847627       1.22930       1.34311       1.49390       1.57512       1.63581
  71  12 3799.6202    1.4756  5.6873 12.3901 -0.0127  0.0644   0.0127   0.1708    0.0204   0.0000   442.3679       3.90634       23.7555      -1.01203      -9.16218       1.11142       1.29985       1.85344       2.10410       2.30539       2.41434       2.48042
  72   1 1298.4898    0.1014  0.0989  9.5589  0.0000  0.0083   0.0053   0.0173    0.0148   0.0000   440.8666     -0.143565       21.8297      0.259932      -3.44879      0.268203      0.192870      0.276590      0.314006      0.380608      0.418794      0.394433
  72   2 1629.8921    0.2894  0.3214  9.5598  0.0000  0.0082   0.0061   0.0221    0.0195   0.0000   441.6665     -0.545334       22.2896     -0.337620      -3.75388     -0.170292      0.182339      0.238098      0.277357      0.308910      0.323424      0.345999
  72   3 1898.6422    0.5830  0.6504  9.8958  0.0000  0.0115   0.0084   0.0291    0.0304   0.0000   441.7958      0.267469       21.6714     -0.486250      -4.40710      0.447023      0.247325      0.335368      0.375534      0.419855      0.437925      0.473736
  72   4 2148.8694    0.9497  0.9743 10.6951  0.0000  0.0146   0.0117   0.0378    0.0374   0.0000   442.0618      0.123314       21.9538     -0.392503      -4.36796    -0.0939158      0.315447      0.434138      0.473962      0.524633      0.577230      0.587820
  72   5 2381.7665    1.5561  1.3233 11.4983  0.0000  0.0173   0.0170   0.0461    0.0399   0.0000   442.0654      0.996313       22.4601      0.283237      -2.88574      -1.09310      0.361351      0.512367      0.562040      0.620464      0.664910      0.696618
  72   6 2601.0918    2.2984  1.3283 12.3690  0.0000  0.0179   0.0250   0.0458    0.0392   0.0000   442.7441      0.240168       21.2902     -0.383085      -3.52116      -1.23662      0.357767      0.527994      0.554186      0.639273      0.657486      0.707738
  72   7 2815.5103    3.2546  1.2478 13.0226  0.0000  0.0159   0.0356   0.0436    0.0417   0.0000   442.6540       1.96862       22.3250      0.158847      -1.97182     -0.793435      0.348343      0.485766      0.542231      0.596554      0.644148      0.643126
  72   8 3024.4222    4.1084  1.2014 13.6910 -0.0005  0.0160   0.0468   0.0429    0.0417   0.0000   443.3379       1.05722       22.9833      -1.30817      -3.58038      -1.24273      0.341648      0.472754      0.517353      0.584451      0.626882      0.645880
  72   9 3227.4612    3.9903  1.5372 13.5575  0.0011  0.0187   0.0407   0.0497    0.0365   0.0000   442.8924       2.12034       20.5786      -1.04392      -2.07023      -2.39478      0.397472      0.554853      0.610191      0.696693      0.734999      0.745264
  72  10 3426.7541    3.0663  2.6728 13.0270 -0.0000  0.0258   0.0260   0.0728    0.0287   0.0000   444.2270       2.06712       20.4986      0.819149       2.37548     -0.555351      0.540575      0.763128      0.850246      0.942310       1.01532       1.03743
  72  11 3623.2880    2.2462  4.7040 12.4936  0.0002  0.0422   0.0177   0.1148    0.0251   0.0000   443.5369     -0.648434       20.2654     -0.153707      -1.54442      -1.07821      0.849501       1.21754       1.38036       1.50515       1.58057       1.62097
  72  12 3816.9198    1.6463  7.3041 12.2400  0.0066  0.0721   0.0056   0.1751    0.0084   0.0000   438.3208       3.90783       28.5131      -2.76128      -11.8755      -1.48445       1.45440       2.06333       2.34032       2.55992       2.67460       2.78863
  73   1 1306.2065    0.1056  0.1174  9.5666  0.0000  0.0085   0.0051   0.0211    0.0149   0.0000   440.6479     -0.121056       22.6689     -0.141765      -4.40411     -0.295438      0.175063      0.252291      0.287363      0.289386      0.331015      0.329810
  73   2 1638.6195    0.3011  0.3053  9.6294  0.0000  0.0081   0.0063   0.0203    0.0192   0.0000   442.0127     -0.226773       21.7562      0.189379      -3.63313     -0.437545      0.178054      0.234325      0.266044      0.305066      0.309646      0.340104
  73   3 1908.3116    0.5966  0.6732  9.9288  0.0000  0.0116   0.0084   0.0297    0.0308   0.0000   441.7312     -0.480982       22.3810     -0.345518      -3.45056     -0.206651      0.245018      0.355309      0.387236      0.447971      0.488106      0.504612
  73   4 2159.8135    0.9898  1.0016 10.7087  0.0000  0.0147   0.0120   0.0384    0.0385   0.0000   442.2465     -0.196709       22.3292      -1.39828      -4.25458     -0.672143      0.304065      0.425606      0.466827      0.524827      0.562791      0.571605
  73   5 2393.4800    1.6103  1.3370 11.4777  0.0000  0.0172   0.0173   0.0453    0.0418   0.0000   442.7679     -0.138217       20.9141     -0.569301      -3.92641     -0.734392      0.360413      0.499591      0.550640      0.614215      0.646495      0.662695
  73   6 2613.6970    2.3624  1.3298 12.3995  0.0000  0.0171   0.0254   0.0450    0.0395   0.0000   442.4288      0.524262       21.5361     -0.426671      -2.47870      0.244115      0.358836      0.497712      0.560465      0.614998      0.666018      0.683622
  73   7 2829.1745    3.3101  1.2521 13.2078  0.0000  0.0161   0.0365   0.0442    0.0388   0.0000   442.1128      0.581228       23.2494     -0.325425      -4.23089      -1.42756      0.341481      0.463739      0.530901      0.575077      0.607654      0.623379
  73   8 3038.9006    4.1196  1.2620 13.5932  0.0000  0.0163   0.0446   0.0429    0.0416   0.0000   442.9770       2.22394       21.6788     -0.400317      -3.05319      -1.35631      0.345015      0.478740      0.534867      0.588439      0.622015      0.645512
  73   9 3242.7081    3.9324  1.6495 13.4657  0.0000  0.0186   0.0385   0.0519    0.0354   0.0000   442.6954       2.64298       21.4148      0.245376      -2.47038      -1.05880      0.387437      0.544881      0.603632      0.673749      0.710793      0.733168
  73  10 3442.8150    3.0207  2.9884 12.8847  0.0000  0.0272   0.0239   0.0760    0.0274   0.0000   443.4117       3.12508       21.5948       1.05041      -1.06668    -0.0606505      0.551911      0.774507      0.881463      0.959911       1.02702       1.07411
  73  11 3640.0458    2.3703  5.2818 12.2241  0.0002  0.0439   0.0092   0.1083    0.0109   0.0000   442.1814       2.81754       22.2531      -1.02105      -2.10913     0.0985014      0.897299       1.26380       1.43169       1.55017       1.67636       1.72527
  74   1 1313.8304    0.1147  0.1171  9.5627  0.0000  0.0076   0.0052   0.0202    0.0149   0.0000   440.0716     -0.101222       22.4667     -0.339122      -4.43072      0.287749      0.162124      0.201595      0.257238      0.257471      0.260290      0.259429
  74   2 1647.2290    0.3126  0.3266  9.6248  0.0008  0.0081   0.0064   0.0213    0.0197   0.0000   441.7366     -0.269734       21.5380    -0.0741358      -3.93417    -0.0686763      0.185140      0.245878      0.298202      0.321479      0.336731      0.354435
  74   3 1917.9372    0.6003  0.6798  9.9971  0.0000  0.0117   0.0084   0.0297    0.0299   0.0000   442.3136     -0.479699       21.8556     0.0601600      -3.54516     -0.370517      0.244402      0.330931      0.373813      0.412510      0.459781      0.463969
  74   4 2170.6854    1.0166  1.0571 10.8030  0.0000  0.0152   0.0121   0.0397    0.0382   0.0000   442.7400     -0.123498       21.5836     -0.221221      -3.62174     -0.141554      0.322468      0.445513      0.492457      0.537471      0.591469      0.599243
  74   5 2405.0176    1.6148  1.3894 11.5425  0.0000  0.0173   0.0168   0.0463    0.0381   0.0000   443.0617     -0.265357       21.6386     -0.383487      -4.92784      -1.24839      0.365119      0.497090      0.577148      0.622993      0.669236      0.676154
  74   6 2626.2908    2.4018  1.3289 12.5154  0.0000  0.0172   0.0258   0.0464    0.0380   0.0000   442.5230     0.0942142       22.5076     0.0338025      -2.61627      -1.70177      0.352856      0.502316      0.566095      0.609499      0.666067      0.690139
  74   7 2842.7775    3.4634  1.2220 13.1520 -0.0028  0.0154   0.0375   0.0408    0.0428   0.0000   443.0115       1.21058       21.7410      0.737600      -3.01235      -2.01912      0.321358      0.451783      0.488782      0.543222      0.587693      0.590837
  74   8 3053.2511    4.1316  1.2455 13.6793  0.0000  0.0159   0.0451   0.0427    0.0394   0.0000   442.4611       1.49067       21.6653     -0.274066      -1.90902    -0.0413963      0.337039      0.466994      0.519030      0.576380      0.610620      0.622527
  74   9 3257.8720    3.8861  1.6437 13.5723  0.0000  0.0191   0.0381   0.0521    0.0340   0.0000   442.6285       1.06978       21.0241     -0.903193      -2.74396      -2.30888      0.387948      0.541093      0.613248      0.658333      0.712088      0.732375
  74  10 3458.8249    2.9129  3.0460 12.9242 -0.0000  0.0279   0.0232   0.0789    0.0261   0.0000   443.4994       1.79583       19.5220      -1.18990     -0.757962      -2.68293      0.556663      0.782190      0.873299      0.982896       1.02904       1.07182
  74  11 3656.7120    2.3691  5.9387 12.0053 -0.0088  0.0484   0.0077   0.1214    0.0083   0.0000   440.8702       2.57218       24.3698       2.49520      -7.98977      -2.00091      0.975969       1.38533       1.54251       1.68132       1.81715       1.83882
  75   1 1321.4262    0.1162  0.1313  9.5189  0.0000  0.0080   0.0049   0.0201    0.0149   0.0000   440.5657     -0.257604       22.5642     -0.278038      -3.87536     -0.323196      0.167968      0.240203      0.269274      0.309494      0.325710      0.289114
  75   2 1655.7596    0.3200  0.3847  9.5914  0.0000  0.0088   0.0062   0.0251    0.0204   0.0000   441.7273     -0.798321       22.8484     -0.456364      -3.47213      0.884802      0.186152      0.249524      0.283640      0.322183      0.335083      0.373531
  75   3 1927.4634    0.6290  0.6935  9.9896  0.0000  0.0117   0.0086   0.0295    0.0308   0.0000   441.7188     -0.639606       22.3072      0.590330      -3.87336    -0.0298815      0.247006      0.361561      0.395241      0.450501      0.484644      0.507204
  75   4 2181.4771    1.0362  1.0371 10.8671 -0.0000  0.0148   0.0123   0.0397    0.0361   0.0000   442.6519      0.711613       21.8048     -0.215780      -3.72258     -0.632822      0.301814      0.415760      0.461235      0.508012      0.557083      0.574528
  75   5 2416.4817    1.6856  1.3796 11.5844  0.0000  0.0169   0.0174   0.0468    0.0386   0.0000   442.0940      0.226922       22.3509     -0.497642      -3.70492     -0.550189      0.341423      0.475005      0.531775      0.582914      0.627156      0.640011
  75   6 2638.8283    2.5165  1.3396 12.4682  0.0000  0.0170   0.0265   0.0446    0.0397   0.0000   443.1025       1.60798       22.6758      0.177574      -3.14771     0.0547810      0.332456      0.482767      0.519685      0.584126      0.644802      0.651552
  75   7 2856.3273    3.5483  1.1951 13.1527  0.0000  0.0153   0.0387   0.0409    0.0440   0.0000   442.7069       1.03219       21.6813     -0.574839      -3.61266      -2.18714      0.314624      0.435426      0.477897      0.546787      0.543220      0.589455
  75   8 3067.4923    4.1255  1.3099 13.6385  0.0000  0.0162   0.0437   0.0444    0.0381   0.0000   442.8111      0.310922       20.4969     -0.375657      -2.97636     -0.860304      0.338495      0.475370      0.522724      0.575780      0.625175      0.639924
  75   9 3272.8761    3.8685  1.8271 13.3906 -0.0000  0.0191   0.0356   0.0553    0.0333   0.0000   442.9945       1.29473       20.8940      0.301299     -0.858280      -1.76763      0.396516      0.550594      0.626378      0.684670      0.755743      0.777648
  75  10 3474.6467    2.9350  3.3500 12.7490  0.0000  0.0284   0.0215   0.0803    0.0257   0.0000   442.5783       2.84650       21.6055       2.36904     0.0423696      -3.81685      0.568204      0.801299      0.898784      0.991670       1.04244       1.08596
  75  11 3673.3168    2.4996  6.4436 11.5352  0.0098  0.0433   0.0073   0.1221    0.0067   0.0000   438.2360       1.18560       28.5182       1.49945      -10.2429      -1.39428      0.998010       1.21963       1.52894       1.52776       1.80503       1.76627
  76   1 1328.9550    0.1127  0.1276  9.5253  0.0000  0.0088   0.0050   0.0184    0.0147   0.0000   440.7459      0.153189       22.0593     -0.146834      -4.12940     -0.320848      0.188003      0.241202      0.312192      0.324643      0.325625      0.357904
  76   2 1664.1801    0.3276  0.4024  9.5463  0.0000  0.0093   0.0061   0.0238    0.0213   0.0000   441.7339     0.0680705       21.7944      0.639135      -3.74517     -0.243682      0.199918      0.268849      0.312699      0.344745      0.354976      0.382238
  76   3 1936.8975    0.6248  0.7592 10.0231  0.0001  0.0128   0.0084   0.0322    0.0311   0.0000   441.7709     0.0406644       22.7966     -0.509878      -3.77615     -0.124900      0.243768      0.351347      0.380362      0.430857      0.445647      0.465186
  76   4 2192.1448    1.0491  1.1547 10.7928  0.0000  0.0160   0.0120   0.0417    0.0399   0.0000   441.9619    -0.0686409       22.0909     -0.110817      -2.94147       1.18493      0.326790      0.454825      0.513241      0.552284      0.610907      0.627289
  76   5 2427.8739    1.7162  1.4192 11.5810  0.0000  0.0170   0.0173   0.0467    0.0386   0.0000   443.2395       1.11306       21.2206     -0.586336      -3.37433     -0.179161      0.338084      0.474302      0.532249      0.577761      0.614224      0.644311
  76   6 2651.2252    2.5330  1.3509 12.5126  0.0000  0.0167   0.0264   0.0452    0.0375   0.0000   442.2700      0.199109       22.2704       1.04657      -3.61588     -0.141442      0.336862      0.475150      0.533031      0.582555      0.634275      0.649727
  76   7 2869.7468    3.5579  1.2323 13.2171  0.0000  0.0157   0.0382   0.0415    0.0409   0.0000   443.3496       1.65265       22.6405      0.570425      -1.27236      -2.02798      0.319223      0.447123      0.502908      0.554841      0.609178      0.626750
  76   8 3081.7159    4.2334  1.3321 13.6234  0.0000  0.0162   0.0441   0.0454    0.0390   0.0000   442.2520       1.34669       22.2425       1.35018      -3.76252      -1.08839      0.323480      0.443856      0.511037      0.562357      0.595537      0.618389
  76   9 3287.9063    3.8019  1.8378 13.2882  0.0000  0.0191   0.0342   0.0538    0.0345   0.0000   443.5502       2.18008       21.4364      0.491681      -2.59506      -3.40087      0.388342      0.529281      0.602909      0.665680      0.701116      0.730200
  76  10 3490.3846    2.8647  3.4258 12.7570  0.0000  0.0295   0.0214   0.0827    0.0257   0.0000   445.8630       2.62787       20.1560     -0.695508       1.06187      -3.40158      0.577191      0.816969      0.924415       1.00210       1.08256       1.13266
  77   1 1336.4266    0.1228  0.1296  9.4980  0.0000  0.0077   0.0050   0.0175    0.0147   0.0000   441.1034     -0.374316       22.1923      0.227155      -4.22019     -0.346218      0.161839      0.206184      0.243285      0.255778      0.290077      0.314764
  77   2 1672.5410    0.3329  0.3614  9.6128  0.0000  0.0089   0.0063   0.0212    0.0202   0.0000   441.4515     0.0903579       21.6045     0.0906666      -4.04826     0.0564518      0.177163      0.251956      0.289548      0.317636      0.359201      0.365795
  77   3 1946.3284    0.6478  0.7271 10.0760  0.0000  0.0119   0.0087   0.0304    0.0309   0.0000   442.4181     0.0471637       21.9034     -0.166859      -3.47478      0.122674      0.241745      0.320787      0.368665      0.416799      0.439653      0.461433
  77   4 2202.7197    1.0981  1.1509 10.8165  0.0000  0.0158   0.0125   0.0415    0.0411   0.0000   442.2991      0.760501       21.6769    0.00697196      -3.97576      -1.56796      0.307345      0.447060      0.488026      0.528635      0.584934      0.592966
  77   5 2439.1760    1.7622  1.3994 11.6768  0.0001  0.0171   0.0180   0.0468    0.0383   0.0000   442.4599       1.20978       22.8385      0.452948      -2.85388     -0.608461      0.335368      0.471276      0.527746      0.575469      0.622414      0.640205
  77   6 2663.5841    2.5467  1.3232 12.6139  0.0000  0.0166   0.0268   0.0457    0.0368   0.0000   442.9575      0.511421       22.7097      0.404615      -3.61786     -0.737351      0.327888      0.460397      0.510914      0.569743      0.610759      0.636163
  77   7 2883.0801    3.6109  1.1824 13.2929  0.0000  0.0151   0.0390   0.0411    0.0404   0.0000   443.1077       1.61390       21.4756    -0.0899083      -2.51488      -1.53346      0.301608      0.427468      0.461463      0.528908      0.547617      0.572955
  77   8 3095.8102    4.2711  1.3651 13.5815  0.0000  0.0161   0.0428   0.0438    0.0367   0.0000   443.2008       1.43426       21.8911     -0.734422      -1.95297     -0.679612      0.324058      0.450239      0.514086      0.566289      0.619344      0.634583
  77   9 3302.7929    3.7121  1.9045 13.4427  0.0001  0.0202   0.0341   0.0568    0.0312   0.0000   443.3025       2.91996       20.8809      0.845426      -1.36014      -1.78519      0.399506      0.549661      0.621412      0.668422      0.732841      0.753793
  77  10 3506.1260    2.7526  3.6254 12.7208  0.0000  0.0314   0.0212   0.0859    0.0259   0.0000   443.0691       1.51888       17.9910      0.771038       1.49026      -2.43873      0.610553      0.871755      0.957861       1.06304       1.15446       1.17889
  78   1 1343.8279    0.1183  0.1320  9.4874  0.0000  0.0081   0.0049   0.0189    0.0146   0.0000   440.6305    -0.0557896       22.5405      0.156761      -3.69639      0.307049      0.202263      0.283801      0.350854      0.350471      0.418074      0.439059
  78   2 1680.7822    0.3302  0.3789  9.6292  0.0000  0.0090   0.0062   0.0232    0.0202   0.0000   441.5441     -0.566730       23.0025      0.273245      -4.61144     -0.564531      0.175799      0.241946      0.278218      0.304283      0.325395      0.346333
  78   3 1955.6380    0.6753  0.7474 10.0510  0.0000  0.0117   0.0089   0.0309    0.0314   0.0000   441.6357      0.120773       21.6508    0.00250797      -3.71451    -0.0600108      0.239051      0.320200      0.370382      0.413578      0.451407      0.460099
  78   4 2213.2254    1.0946  1.1410 10.9167 -0.0000  0.0153   0.0126   0.0430    0.0383   0.0000   442.2760      -1.17931       21.8986     -0.823014      -4.22737     -0.278311      0.305306      0.426263      0.480895      0.518726      0.562301      0.585139
  78   5 2450.3304    1.7438  1.4168 11.6710  0.0000  0.0174   0.0177   0.0459    0.0371   0.0000   442.8064      0.812293       21.1799      0.292372      -2.98355     -0.543890      0.339349      0.463917      0.526002      0.587145      0.609309      0.636698
  78   6 2675.8686    2.6536  1.3108 12.6311  0.0000  0.0167   0.0280   0.0433    0.0385   0.0000   442.0797      0.941406       22.0548      0.760540      -2.86965    -0.0313942      0.325775      0.452899      0.516466      0.554159      0.611936      0.631468
  78   7 2896.2931    3.7926  1.2434 13.2497  0.0000  0.0152   0.0396   0.0410    0.0404   0.0000   442.0265      0.954866       23.1102      0.176788      -3.16158      -1.70374      0.301887      0.418418      0.471613      0.529166      0.563722      0.570506
  78   8 3109.7950    4.2992  1.3651 13.5998  0.0002  0.0160   0.0434   0.0441    0.0370   0.0000   443.2620       1.67389       21.5368     -0.610118      -3.08732      -1.99261      0.327879      0.451727      0.508507      0.560777      0.626541      0.621192
  78   9 3317.5618    3.6043  1.9024 13.4105  0.0000  0.0206   0.0337   0.0577    0.0318   0.0000   442.9378       1.88548       20.8019      -1.92968      0.108086      -1.29211      0.396569      0.561041      0.629512      0.692834      0.743536      0.753955
  78  10 3521.7259    2.6328  3.6945 12.7243  0.0028  0.0319   0.0208   0.0918    0.0252   0.0000   442.5918       2.49422       20.1920       2.56047      0.635090      -4.09364      0.608714      0.860893      0.964621       1.08936       1.12798       1.18836
  79   1 1351.1667    0.1328  0.1207  9.4917  0.0000  0.0069   0.0051   0.0161    0.0145   0.0000   440.5699     -0.462121       21.8549     -0.444371      -4.38159      0.305890      0.139697      0.167675      0.193682      0.227541      0.219777      0.230637
  79   2 1688.9450    0.3520  0.4100  9.5570  0.0000  0.0091   0.0062   0.0228    0.0210   0.0000   441.3016     -0.745066       22.2973      0.646456      -3.72402     -0.253242      0.178488      0.244821      0.278409      0.308768      0.337682      0.361618
  79   3 1964.9394    0.6701  0.7218 10.1259  0.0000  0.0116   0.0089   0.0299    0.0303   0.0000   442.0286     -0.122944       22.6449      0.513430      -3.89382      0.152032      0.231761      0.315904      0.359654      0.414875      0.452634      0.464867
  79   4 2223.6133    1.1266  1.1080 10.9986  0.0000  0.0155   0.0129   0.0405    0.0375   0.0000   442.6682      0.230112       21.7154     -0.292749      -3.84776      0.383055      0.293906      0.410511      0.458177      0.510280      0.543373      0.553353
  79   5 2461.4666    1.8324  1.4023 11.8085  0.0000  0.0169   0.0186   0.0464    0.0370   0.0000   442.4788      0.100866       22.2495    -0.0121725      -5.19232     -0.177589      0.336450      0.464982      0.517510      0.570462      0.607610      0.641573
  79   6 2688.0542    2.6891  1.4407 12.4990  0.0000  0.0168   0.0265   0.0457    0.0373   0.0000   443.0553      0.670301       22.1495    -0.0256412      -1.82985      0.577855      0.324460      0.463866      0.507533      0.572261      0.598216      0.636614
  79   7 2909.4599    3.7967  1.2451 13.3120  0.0000  0.0150   0.0396   0.0420    0.0386   0.0000   442.8640       1.23846       21.6846      0.897675      -2.44396      -1.74187      0.296332      0.405908      0.449756      0.498316      0.549725      0.566120
  79   8 3123.7062    4.3306  1.4246 13.5931  0.0031  0.0161   0.0426   0.0448    0.0370   0.0000   443.6615      0.455897       21.7798      0.779708      -3.02829      -1.46350      0.322632      0.439488      0.507914      0.539346      0.604362      0.605572
  79   9 3332.2194    3.6536  2.2198 13.1214  0.0000  0.0210   0.0295   0.0593    0.0311   0.0000   444.1963       1.32165       19.4199      0.255083      -2.27155     -0.869857      0.397119      0.563598      0.628956      0.710602      0.737168      0.764662
  79  10 3537.1628    2.5973  4.0199 12.6149  0.0013  0.0344   0.0196   0.0967    0.0267   0.0000   442.0598       2.27699       20.2192      0.187812     0.0151009     -0.559169      0.634806      0.923130       1.01628       1.14300       1.18270       1.25142
  80   1 1358.4671    0.1437  0.1416  9.4759  0.0000  0.0069   0.0050   0.0174    0.0147   0.0000   440.5509    -0.0742108       22.5308      0.546855      -4.23796     -0.527383      0.122530      0.176757      0.203336      0.228871      0.227205      0.249106
  80   2 1697.0401    0.3538  0.4181  9.6230 -0.0002  0.0092   0.0062   0.0236    0.0211   0.0000   441.4896     -0.166178       22.2627      0.644667      -3.41113    -0.0394768      0.175960      0.248971      0.270307      0.308689      0.332444      0.342403
  80   3 1974.1515    0.7099  0.8177 10.0990  0.0000  0.0126   0.0089   0.0323    0.0331   0.0000   442.3309     -0.262210       21.7094     -0.274200      -4.35575      0.764068      0.234008      0.337072      0.363034      0.409528      0.454668      0.448482
  80   4 2233.9905    1.1702  1.1496 10.9617  0.0000  0.0155   0.0131   0.0409    0.0405   0.0000   442.9725     -0.147689       22.6771     0.0431559      -3.59597     -0.187267      0.293726      0.412319      0.469779      0.503935      0.538375      0.558800
  80   5 2472.5189    1.8341  1.4020 11.8620  0.0000  0.0170   0.0187   0.0467    0.0368   0.0000   442.1300     0.0578365       22.9143       1.11161      -4.12867      -1.06251      0.326355      0.452331      0.514417      0.559459      0.614907      0.630847
  80   6 2700.1978    2.7575  1.3375 12.5690  0.0000  0.0161   0.0277   0.0426    0.0390   0.0000   442.1866      0.992048       21.6633     -0.517769      -3.93041     -0.126246      0.299587      0.423266      0.478556      0.515380      0.543966      0.559790
  80   7 2922.5153    3.7782  1.2482 13.3046 -0.0000  0.0154   0.0390   0.0406    0.0395   0.0000   442.2694      0.874189       21.4283     0.0232517      -1.96735      -1.03018      0.293471      0.411806      0.454055      0.514291      0.537447      0.563948
  80   8 3137.5265    4.2203  1.3997 13.6815  0.0001  0.0166   0.0424   0.0457    0.0359   0.0000   442.7217       1.74957       23.0229      -1.16715      -3.33460      -2.14447      0.315087      0.438868      0.495472      0.555580      0.572666      0.607563
  80   9 3346.8876    3.5109  2.2538 13.1823  0.0000  0.0218   0.0291   0.0613    0.0304   0.0000   443.1087       1.48548       20.6100      0.144336      -2.13180      -2.18378      0.403676      0.572793      0.648847      0.712244      0.743610      0.768888
  81   1 1365.6910    0.1346  0.1686  9.4413  0.0000  0.0080   0.0047   0.0219    0.0148   0.0000   440.1042      0.449224       21.5473      0.383777      -4.14682      0.278847      0.143567      0.204815      0.252701      0.230456      0.251922      0.257744
  81   2 1705.0392    0.3647  0.4090  9.5662  0.0000  0.0090   0.0063   0.0220    0.0210   0.0000   441.2608     -0.607508       22.4767      0.405335      -3.64212    -0.0539641      0.171580      0.232786      0.261381      0.281876      0.304342      0.316999
  81   3 1983.3113    0.7138  0.8316 10.0837  0.0002  0.0125   0.0088   0.0327    0.0328   0.0000   441.9673     -0.269493       22.1722      0.647160      -3.71570     -0.831088      0.236724      0.325778      0.368526      0.409130      0.446252      0.452365
  81   4 2244.1619    1.2010  1.3279 10.8355 -0.0000  0.0163   0.0124   0.0448    0.0391   0.0000   442.0366     -0.253675       21.5940     -0.360646      -3.44661     -0.870340      0.312992      0.434177      0.489374      0.547401      0.576864      0.610574
  81   5 2483.4480    1.9176  1.4690 11.7563  0.0000  0.0172   0.0186   0.0462    0.0373   0.0000   442.5118      0.948687       21.9985     -0.293291      -2.87157      -1.54232      0.320849      0.457504      0.503932      0.558700      0.585841      0.620839
  81   6 2712.2935    2.7292  1.3620 12.7647 -0.0000  0.0164   0.0280   0.0458    0.0338   0.0000   442.3681      0.809512       21.5371     -0.817901      -3.59950      -1.59945      0.311175      0.428671      0.492170      0.534535      0.574985      0.605883
  81   7 2935.4718    3.7992  1.2323 13.4284 -0.0002  0.0151   0.0401   0.0423    0.0373   0.0000   442.4846       1.81986       21.8984      0.271810      -4.33821      -1.99785      0.289315      0.396614      0.455640      0.505152      0.537389      0.558120
  81   8 3151.2740    4.1921  1.4841 13.5210 -0.0000  0.0166   0.0402   0.0464    0.0348   0.0000   443.2572       1.58813       21.3804      0.533119      -3.34722      -2.72561      0.314398      0.429983      0.491328      0.538120      0.574531      0.606450
  81   9 3361.4698    3.4419  2.4049 13.1241  0.0000  0.0226   0.0280   0.0635    0.0288   0.0000   444.3905       2.59762       20.4119      -1.53596      0.560006      -3.36894      0.418640      0.585743      0.663050      0.736476      0.777558      0.805415
  81  10 3567.9960    2.6883  4.7060 12.3049  0.0000  0.0377   0.0099   0.0939    0.0095   0.0000   441.3418       2.72086       23.7679      0.906863      -5.91926      -3.59202      0.706087      0.986857       1.11397       1.21475       1.33056       1.36207
  82   1 1372.8954    0.1340  0.1555  9.4307  0.0000  0.0075   0.0047   0.0187    0.0146   0.0000   440.4891     0.0371730       22.1035     -0.376715      -4.00712      0.683263      0.152286      0.183053      0.227459      0.234953      0.263298      0.282500
  82   2 1712.9754    0.3748  0.4353  9.5717  0.0000  0.0093   0.0063   0.0229    0.0215   0.0000   441.1105     -0.461519       21.2818    -0.0708339      -3.67484      0.154422      0.178418      0.243769      0.263007      0.306195      0.311798      0.327432
  82   3 1992.4123    0.7162  0.8518 10.1325  0.0000  0.0130   0.0087   0.0327    0.0322   0.0000   442.2555      0.573743       22.1760     -0.403273      -3.64593      0.537955      0.239532      0.334849      0.373906      0.416912      0.447554      0.454322
  82   4 2254.3242    1.2372  1.2475 10.9962  0.0000  0.0157   0.0132   0.0431    0.0388   0.0000   441.9651     -0.311264       22.5770     -0.178135      -4.11153     -0.326661      0.303670      0.418279      0.471727      0.518841      0.554901      0.579682
  82   5 2494.3842    1.9383  1.4397 11.9093  0.0000  0.0172   0.0192   0.0474    0.0349   0.0000   442.9916      0.792908       22.8972     -0.135812      -2.40644     -0.763821      0.312099      0.451721      0.497730      0.549697      0.595572      0.602373
  82   6 2724.2687    2.8558  1.2924 12.7528  0.0000  0.0160   0.0293   0.0416    0.0366   0.0000   442.2035      0.871526       21.0417     -0.763752      -4.21976      -1.09630      0.296201      0.421499      0.470171      0.510861      0.560016      0.574972
  82   7 2948.3874    3.9519  1.3201 13.2931  0.0000  0.0154   0.0394   0.0415    0.0388   0.0000   442.8458       1.17145       21.6411     -0.313865      -4.62395      -1.15725      0.295033      0.408060      0.460827      0.501387      0.540462      0.567394
  82   8 3164.9165    4.2217  1.4690 13.5534 -0.0008  0.0170   0.0412   0.0460    0.0352   0.0000   442.7630       1.78975       21.0059      0.300592      -2.20592     -0.407671      0.318250      0.449282      0.492432      0.549358      0.589404      0.615234
  82   9 3375.9572    3.3704  2.4121 13.1150  0.0000  0.0231   0.0277   0.0638    0.0291   0.0000   443.2462       1.49042       21.1710     -0.224213     -0.918525      -2.83606      0.413112      0.596502      0.660974      0.732456      0.783593      0.812327
  82  10 3583.2820    2.5352  4.9794 12.3227  0.0014  0.0404   0.0086   0.1017    0.0078   0.0000   443.8131       2.07921       20.4925     -0.870362      -4.25054      -2.86682      0.739099       1.03646       1.19181       1.29258       1.39382       1.43354
  83   1 1380.0320    0.1452  0.1558  9.4125  0.0000  0.0069   0.0048   0.0176    0.0146   0.0000   440.5760     -0.241728       21.8813      0.308438      -3.93555    -0.0322948      0.127879      0.170870      0.201041      0.216802      0.224831      0.251274
  83   2 1720.8044    0.3783  0.4635  9.5435  0.0009  0.0095   0.0061   0.0239    0.0217   0.0000   441.2385    -0.0118078       21.7980      0.226427      -4.08445     -0.605303      0.175828      0.250706      0.278768      0.306720      0.328613      0.339637
  83   3 2001.4405    0.7391  0.8595 10.1168  0.0000  0.0126   0.0089   0.0328    0.0328   0.0000   441.8495     -0.176729       22.4280      0.351805      -3.78122     -0.768832      0.241388      0.327679      0.362131      0.409003      0.436689      0.449464
  83   4 2264.3779    1.2359  1.2926 11.0234  0.0000  0.0161   0.0129   0.0445    0.0359   0.0000   442.7936      0.111333       21.6266     0.0166053      -3.01647      0.491837      0.297928      0.415031      0.475346      0.522763      0.567373      0.596840
  83   5 2505.2145    1.9617  1.4704 11.8780  0.0000  0.0173   0.0191   0.0468    0.0359   0.0000   442.8601      0.839669       21.6782    -0.0201041      -4.55947      -1.77714      0.313330      0.437031      0.500116      0.540002      0.586595      0.600622
  83   6 2736.2200    2.9749  1.4107 12.4964 -0.0008  0.0160   0.0283   0.0429    0.0391   0.0000   442.5270       1.12925       21.7992      -1.28712      -3.08041      -2.54123      0.301030      0.412516      0.466329      0.509780      0.551744      0.571731
  83   7 2961.1436    3.9329  1.2701 13.4156  0.0000  0.0155   0.0403   0.0415    0.0381   0.0000   442.8116       1.47351       23.3766     -0.521917      -3.05454     -0.892168      0.285828      0.407278      0.446452      0.496707      0.532595      0.562486
  83   8 3178.4592    4.2222  1.4869 13.5622 -0.0000  0.0166   0.0402   0.0459    0.0335   0.0000   442.9764       1.51767       21.5598     -0.831727      -2.31517     -0.700768      0.306525      0.425584      0.480575      0.532039      0.578392      0.610347
  83   9 3390.3311    3.2581  2.5810 13.0778  0.0001  0.0239   0.0261   0.0676    0.0272   0.0000   443.1578       2.58916       19.7846     -0.806872      0.348616      -3.13536      0.427874      0.606820      0.676328      0.750918      0.790735      0.821158
  83  10 3598.3674    2.5944  5.0529 12.1305 -0.0024  0.0408   0.0085   0.1039    0.0073   0.0000   441.9625       3.59657       23.9228      -1.82130      -3.86994      -2.12836      0.730640       1.03998       1.17271       1.28159       1.38554       1.44028
  84   1 1387.0905    0.1489  0.1787  9.3822  0.0000  0.0073   0.0047   0.0189    0.0147   0.0000   440.2222     -0.177079       22.0974     0.0368550      -3.84178     -0.334744      0.134196      0.192942      0.202412      0.235047      0.232977      0.247156
  84   2 1728.5775    0.3909  0.4674  9.5611  0.0000  0.0094   0.0063   0.0236    0.0218   0.0000   441.1544     -0.251355       22.0245      0.221526      -3.74263      0.304547      0.176652      0.241593      0.277612      0.299505      0.332872      0.352821
  84   3 2010.4433    0.7417  0.8009 10.1899 -0.0000  0.0121   0.0092   0.0316    0.0318   0.0000   441.9295      0.310686       22.0957     -0.376815      -3.40885     -0.467637      0.223882      0.309390      0.338457      0.386113      0.413528      0.434829
  84   4 2274.3376    1.2709  1.3333 10.9811  0.0000  0.0165   0.0131   0.0443    0.0389   0.0000   442.0898      0.123053       22.6247       1.01955      -4.31658     0.0227960      0.302545      0.405962      0.471476      0.527155      0.544699      0.577005
  84   5 2515.9418    2.0196  1.4505 11.9402  0.0000  0.0172   0.0198   0.0460    0.0361   0.0000   442.0429      0.165249       21.9227       1.54365      -4.89307      -1.64744      0.304323      0.431031      0.483512      0.536426      0.574490      0.595649
  84   6 2748.0419    2.9794  1.3378 12.7808 -0.0001  0.0160   0.0298   0.0438    0.0373   0.0000   443.0009       1.24646       22.1301     -0.609406      -3.76979     -0.326939      0.282980      0.404333      0.440548      0.489463      0.521215      0.545229
  84   7 2973.9533    4.0080  1.3071 13.4505  0.0000  0.0155   0.0399   0.0420    0.0355   0.0000   442.4095       1.65424       21.6553      0.944979      -3.78028     -0.822409      0.282696      0.394701      0.442429      0.496443      0.529196      0.535510
  84   8 3191.9580    4.1192  1.6088 13.4326  0.0002  0.0170   0.0375   0.0472    0.0343   0.0000   442.4665       1.34743       22.7284      0.151462      -1.58240      -1.63992      0.316214      0.444612      0.495877      0.535231      0.590577      0.603548
  84   9 3404.5612    3.2561  2.8535 12.9011  0.0000  0.0250   0.0242   0.0682    0.0270   0.0000   443.4855       2.19641       19.8029     -0.777822      0.724707      -2.71626      0.439157      0.628004      0.694474      0.782864      0.821899      0.865652
  85   1 1394.1144    0.1472  0.1742  9.4094  0.0000  0.0075   0.0047   0.0175    0.0146   0.0000   440.0545     -0.368037       21.7510    0.00289618      -4.14915     -0.143806      0.155860      0.209212      0.223504      0.233313      0.243694      0.247217
  85   2 1736.2912    0.3958  0.4991  9.5799  0.0000  0.0100   0.0062   0.0244    0.0226   0.0000   441.1047      0.440197       22.0202    -0.0691020      -4.40131     -0.205024      0.182267      0.251680      0.282189      0.317647      0.332215      0.338614
  85   3 2019.3219    0.7732  0.9698 10.1088  0.0000  0.0135   0.0088   0.0356    0.0349   0.0000   442.4131     -0.263172       21.9026      0.387812      -3.70768     -0.640690      0.239207      0.330921      0.385106      0.410008      0.457492      0.472330
  85   4 2284.2395    1.3006  1.2900 11.1142 -0.0002  0.0162   0.0134   0.0432    0.0362   0.0000   442.3160      0.611565       21.7807      0.657255      -3.87909      -1.46545      0.289800      0.398122      0.451336      0.498603      0.525703      0.552038
  85   5 2526.6589    2.0760  1.4858 11.8811  0.0014  0.0169   0.0194   0.0450    0.0369   0.0000   442.9678     -0.203738       21.6422     -0.374990      -2.78562     -0.531054      0.298380      0.420346      0.471807      0.531481      0.562790      0.581780
  85   6 2759.8542    3.0425  1.4127 12.7322 -0.0000  0.0161   0.0292   0.0442    0.0374   0.0000   443.2975       1.32427       22.4765      0.404207      -4.07245      0.418632      0.291914      0.409459      0.462315      0.496546      0.538537      0.564800
  85   7 2986.5759    4.1242  1.3584 13.3065  0.0002  0.0152   0.0392   0.0412    0.0374   0.0000   442.7849       2.13554       22.5429      0.847379      -3.40685      -1.08967      0.281672      0.385892      0.431977      0.472351      0.509528      0.527277
  85   8 3205.3813    4.1077  1.6108 13.4957  0.0006  0.0170   0.0379   0.0485    0.0339   0.0000   443.3810       1.15217       20.8258      0.370726      -1.85982    -0.0244454      0.315055      0.434497      0.486036      0.537618      0.595759      0.611813
  85   9 3418.8664    3.2006  3.0103 12.9055  0.0000  0.0259   0.0237   0.0723    0.0266   0.0000   443.7444      0.987837       20.3735     0.0389814      -2.53382      -2.66517      0.448287      0.649935      0.716969      0.800014      0.843727      0.885028
  85  10 3628.6183    2.2041  4.7771 12.4596 -0.0048  0.0428   0.0085   0.1079    0.0105   0.0000   443.7674       2.25564       22.2096      0.835595      -1.39637      -4.50957      0.735431       1.05993       1.17396       1.31335       1.39885       1.42529
  86   1 1401.0961    0.1554  0.1790  9.3853  0.0000  0.0070   0.0047   0.0176    0.0147   0.0000   440.3412      0.104866       21.6725     0.0708435      -3.67129     -0.151033      0.129496      0.178993      0.189730      0.216906      0.215480      0.229717
  86   2 1743.8752    0.4067  0.5056  9.5645 -0.0000  0.0099   0.0062   0.0248    0.0227   0.0000   441.3029     -0.191080       21.7411     -0.347434      -3.31303      0.188587      0.184272      0.257752      0.288676      0.320679      0.329162      0.341971
  86   3 2028.2117    0.7810  0.9861 10.2078  0.0000  0.0137   0.0090   0.0372    0.0345   0.0000   442.0734      0.164629       22.2947     -0.606381      -3.81958     -0.474979      0.243519      0.340873      0.382404      0.419256      0.442879      0.476275
  86   4 2294.0389    1.3378  1.3439 11.0813  0.0000  0.0163   0.0136   0.0438    0.0384   0.0000   441.7688    -0.0403295       21.4668     0.0612496      -2.94945     -0.713241      0.294755      0.401728      0.465083      0.516435      0.542292      0.575083
  86   5 2537.2321    2.0546  1.5621 11.9281  0.0000  0.0173   0.0190   0.0485    0.0343   0.0000   442.6658      0.875268       22.6203      0.117190      -2.53816      0.357094      0.300560      0.423176      0.471577      0.517515      0.563838      0.573511
  86   6 2771.6011    3.1416  1.3918 12.7260  0.0000  0.0154   0.0297   0.0429    0.0376   0.0000   443.1138      0.760208       22.5822    -0.0350445      -3.76388     -0.516889      0.281542      0.390661      0.440683      0.487577      0.520291      0.540796
  86   7 2999.1550    4.0414  1.2914 13.5025  0.0027  0.0151   0.0408   0.0414    0.0380   0.0000   443.1133       2.04119       22.2388     -0.122501      -4.10318      -2.63801      0.272352      0.376867      0.419986      0.471867      0.501282      0.525128
  86   8 3218.7056    4.1223  1.7069 13.4137 -0.0000  0.0175   0.0362   0.0493    0.0325   0.0000   443.5292       1.67271       21.5447      0.164495      -2.65672      -2.57438      0.310938      0.425815      0.493004      0.538651      0.579151      0.590688
  86   9 3432.9745    3.1320  3.1093 12.8847 -0.0000  0.0269   0.0231   0.0742    0.0263   0.0000   442.3215       1.73580       20.7843      0.279289      -1.09957      -2.55123      0.454078      0.659206      0.724776      0.815399      0.860248      0.890564
  87   1 1408.0110    0.1470  0.2420  9.3721  0.0000  0.0095   0.0045   0.0242    0.0150   0.0000   440.0129     -0.368842       21.8336      0.546859      -3.91450     -0.303586      0.181655      0.236686      0.255162      0.299970      0.318875      0.348184
  87   2 1751.4355    0.4102  0.5223  9.6134  0.0000  0.0102   0.0063   0.0247    0.0229   0.0000   441.3621     -0.416019       22.1959     -0.119859      -3.71704     -0.567952      0.179928      0.250094      0.277214      0.308163      0.332972      0.346542
  87   3 2037.0635    0.7930  0.9473 10.2146  0.0000  0.0134   0.0091   0.0344    0.0347   0.0000   441.9228     0.0204801       22.4174    -0.0660122      -3.34484      0.295127      0.237771      0.330194      0.361546      0.410557      0.445059      0.474957
  87   4 2303.7682    1.3494  1.3884 11.0676  0.0000  0.0164   0.0133   0.0442    0.0373   0.0000   441.7432      0.442362       22.8195     -0.451355      -3.93299     -0.335758      0.290084      0.399347      0.444537      0.499907      0.530240      0.543656
  87   5 2547.8376    2.1154  1.5435 12.0704  0.0000  0.0171   0.0197   0.0483    0.0328   0.0000   442.6745      0.337027       22.8482       1.33611      -4.19434      -1.34572      0.300511      0.421378      0.473769      0.522182      0.572719      0.587785
  87   6 2783.2452    3.1726  1.3989 12.8017  0.0002  0.0156   0.0298   0.0427    0.0359   0.0000   443.2059       1.69476       22.9154      0.679861      -2.79122     -0.776114      0.273180      0.379870      0.428240      0.484409      0.517771      0.531033
  87   7 3011.5933    4.1615  1.3307 13.5149  0.0003  0.0156   0.0408   0.0414    0.0358   0.0000   442.6037       1.21224       22.3266      0.150485      -3.50911      -1.25114      0.270526      0.385988      0.420250      0.468246      0.507310      0.527113
  87   8 3231.9717    4.0128  1.7134 13.4850  0.0000  0.0180   0.0361   0.0501    0.0322   0.0000   443.5232       1.45944       21.9968      0.422252      -2.78870      -2.39007      0.316504      0.439240      0.495985      0.549645      0.584633      0.614584
  87   9 3447.0582    3.0878  3.3358 12.8124  0.0000  0.0273   0.0221   0.0779    0.0261   0.0000   443.7570       2.72663       21.7057      0.555390      -2.50924      -2.37360      0.465973      0.657342      0.746364      0.819466      0.864998      0.903678
  88   1 1414.9083    0.1641  0.2066  9.3329  0.0000  0.0073   0.0046   0.0202    0.0148   0.0000   440.0131      0.164754       22.1004     -0.569288      -3.98505      0.436146      0.132678      0.193482      0.221498      0.250707      0.267960      0.282500
  88   2 1758.9058    0.4389  0.5432  9.5313 -0.0000  0.0100   0.0064   0.0244    0.0237   0.0000   441.4622     -0.389348       22.2174     -0.220457      -4.65386      0.182917      0.179130      0.236043      0.270061      0.300557      0.316314      0.331903
  88   3 2045.8240    0.8239  0.9965 10.2146  0.0000  0.0138   0.0093   0.0354    0.0355   0.0000   441.9392     -0.504741       22.4943    -0.0676958      -3.14283      0.969691      0.234625      0.338973      0.374100      0.408672      0.441978      0.449458
  88   4 2313.4444    1.4034  1.3641 11.1033  0.0000  0.0161   0.0138   0.0432    0.0376   0.0000   442.1920      0.299456       21.7088       1.52174      -4.01390     0.0980044      0.280351      0.380782      0.445797      0.478164      0.524880      0.549580
  88   5 2558.2866    2.1835  1.5315 12.0507 -0.0000  0.0169   0.0204   0.0476    0.0350   0.0000   442.7203       1.14639       22.4275     0.0803135      -4.61668      -1.26516      0.293418      0.410855      0.458088      0.518549      0.547782      0.583704
  88   6 2794.8538    3.2443  1.4278 12.7195  0.0079  0.0152   0.0298   0.0427    0.0369   0.0000   442.9117      0.821620       21.2333     -0.276819      -3.68849      -1.13432      0.272981      0.366123      0.424230      0.462626      0.499315      0.515713
  88   7 3024.0537    4.1501  1.3617 13.4903  0.0030  0.0150   0.0399   0.0431    0.0351   0.0000   442.3719      0.830828       22.5004       1.09345      -3.05097      -1.82496      0.266674      0.366528      0.411230      0.452218      0.487424      0.505535
  88   8 3245.1310    3.9812  1.8025 13.3867  0.0026  0.0180   0.0341   0.0512    0.0312   0.0000   443.1305       2.64590       22.1478       1.26912      -3.54743     -0.294996      0.310698      0.439608      0.488234      0.540263      0.579206      0.602876
  88   9 3461.0711    2.9570  3.4001 12.8631 -0.0006  0.0285   0.0225   0.0825    0.0256   0.0000   442.9387       1.87965       20.3042       1.15954      -1.00933      -1.73824      0.485131      0.686811      0.772569      0.853622      0.915391      0.948989
  88  10 3672.9911    2.2481  6.4755 12.2618  0.0026  0.0549   0.0063   0.1353    0.0072   0.0000   441.3465       5.19805       23.6459       1.31883      -9.06219      -8.64284      0.923085       1.31434       1.45669       1.61822       1.74076       1.77205
  89   1 1421.7264    0.1563  0.2283  9.3370  0.0000  0.0087   0.0045   0.0221    0.0149   0.0000   440.2101     0.0406001       22.5559     0.0270983      -3.65425     -0.338666      0.162127      0.235753      0.286020      0.322935      0.383714      0.376515
  89   2 1766.3253    0.4406  0.5277  9.6085  0.0000  0.0100   0.0065   0.0247    0.0232   0.0000   440.7199      0.384605       22.0756     -0.122345      -4.57210     -0.146160      0.165741      0.238003      0.269497      0.289435      0.320905      0.316337
  89   3 2054.5132    0.8003  0.9723 10.3173  0.0000  0.0136   0.0093   0.0361    0.0338   0.0000   442.3145      0.674883       21.9281    -0.0477275      -3.67582     -0.101517      0.238685      0.326739      0.371449      0.398678      0.445006      0.450182
  89   4 2322.9846    1.4016  1.4281 11.1660  0.0000  0.0166   0.0135   0.0452    0.0347   0.0000   441.5624      0.806141       22.2052     -0.350873      -3.33468     -0.292717      0.284092      0.388842      0.447371      0.489616      0.520644      0.547203
  89   5 2568.6988    2.2083  1.4968 12.1737  0.0000  0.0171   0.0210   0.0464    0.0332   0.0000   442.1636       1.31864       21.9569     -0.334112      -3.29896      -1.37941      0.295793      0.418966      0.459300      0.511903      0.556744      0.583634
  89   6 2806.3600    3.2944  1.4232 12.8076  0.0054  0.0153   0.0304   0.0436    0.0363   0.0000   442.3915       1.31179       21.7777     -0.421288      -3.76093     -0.821634      0.260242      0.364869      0.411187      0.456779      0.483591      0.505104
  89   7 3036.3821    4.1667  1.3913 13.4660  0.0002  0.0157   0.0395   0.0428    0.0351   0.0000   443.0906       1.29160       22.1835       1.10059      -2.98916      -1.14987      0.267966      0.375350      0.415086      0.467913      0.494946      0.514986
  89   8 3258.2469    3.9659  1.8774 13.2840  0.0000  0.0185   0.0332   0.0514    0.0317   0.0000   442.6042       1.83844       21.1779      0.597020      -1.30330      -1.65958      0.312962      0.442113      0.496257      0.537301      0.589212      0.622694
  89   9 3475.1050    2.8593  3.6364 12.8755  0.0004  0.0316   0.0230   0.0883    0.0265   0.0000   443.0423       2.13726       21.7934     -0.238695    -0.0232576     -0.695546      0.510482      0.750398      0.819617      0.924862      0.956359       1.00427
  90   1 1428.5104    0.1634  0.2036  9.3505  0.0000  0.0071   0.0046   0.0199    0.0147   0.0000   440.3619     -0.151337       22.1450      0.428889      -4.06985      0.133639      0.123469      0.172032      0.192247      0.215895      0.232538      0.247001
  90   2 1773.6972    0.4398  0.5503  9.5820  0.0000  0.0105   0.0063   0.0251    0.0237   0.0000   440.9358      0.246742       21.9441    -0.0395993      -4.20150   -0.00635988      0.169745      0.245970      0.276534      0.306470      0.323760      0.331812
  90   3 2063.2029    0.8450  0.9939 10.3056  0.0000  0.0137   0.0095   0.0361    0.0346   0.0000   442.0556     0.0836478       22.1000       1.02288      -3.76554     -0.447189      0.226350      0.319986      0.356990      0.396765      0.424397      0.433211
  90   4 2332.5144    1.4312  1.3753 11.3239  0.0000  0.0167   0.0144   0.0446    0.0350   0.0000   442.6963      0.301727       21.7967     -0.493995      -3.50641     -0.406662      0.285822      0.391073      0.429872      0.488567      0.520127      0.541703
  90   5 2579.0637    2.2113  1.5129 12.1787  0.0000  0.0172   0.0209   0.0466    0.0335   0.0000   442.2194      0.884075       22.7861      0.744420      -2.99342      -1.15651      0.297026      0.408665      0.459628      0.512475      0.547079      0.566926
  90   6 2817.8189    3.3411  1.4272 12.7747 -0.0000  0.0155   0.0305   0.0427    0.0362   0.0000   442.4960      0.760716       22.1052       1.07402      -3.08196      -1.61541      0.259594      0.367190      0.407071      0.451122      0.491210      0.510732
  90   7 3048.6187    4.2261  1.4025 13.4148  0.0000  0.0154   0.0397   0.0423    0.0367   0.0000   443.1660       1.24701       20.7904     -0.339102      -2.99275      -2.18819      0.265988      0.362278      0.415886      0.460210      0.495516      0.509164
  90   8 3271.3001    3.9298  1.8537 13.3001  0.0000  0.0183   0.0331   0.0513    0.0319   0.0000   442.6574       1.40895       21.6892     -0.847777      -1.12638      -1.92773      0.312228      0.438348      0.496455      0.535855      0.585725      0.610414
  90   9 3488.8058    2.2384  2.7334 12.9987  0.0041  0.0417   0.0199   0.0895    0.0313   0.0000   444.7383       3.85756       18.3916      -1.56858     -0.404799      -1.61788      0.493454      0.973269      0.858748       1.10373      0.985662       1.05949
  91   1 1435.2602    0.1684  0.2152  9.3163  0.0000  0.0074   0.0045   0.0189    0.0147   0.0000   440.1608     -0.235574       22.0355      0.362687      -3.59668      0.201098      0.138629      0.185619      0.219904      0.228274      0.247913      0.245067
  91   2 1780.9894    0.4627  0.5984  9.5651  0.0000  0.0104   0.0064   0.0270    0.0251   0.0000   441.1740     -0.581983       22.4855      0.625372      -4.50375     -0.527705      0.169589      0.239193      0.267546      0.298131      0.304597      0.329731
  91   3 2071.7878    0.8431  1.0585 10.3813  0.0000  0.0144   0.0094   0.0384    0.0339   0.0000   442.1184      0.652728       22.1181     -0.449803      -3.86869     -0.762146      0.241550      0.348626      0.385807      0.432970      0.463235      0.479919
  91   4 2341.9188    1.4898  1.4845 11.1952  0.0033  0.0164   0.0138   0.0451    0.0358   0.0000   442.3226      0.172037       22.7266     -0.231448      -3.70082     -0.275945      0.276909      0.382874      0.430707      0.481444      0.507437      0.529766
  91   5 2589.3815    2.3056  1.5485 12.1365  0.0000  0.0166   0.0208   0.0456    0.0330   0.0000   443.1172      0.283896       22.8548      0.178566      -4.50454     -0.627655      0.289867      0.396098      0.458959      0.505688      0.552037      0.564128
  91   6 2829.1646    3.3632  1.4160 12.9231 -0.0054  0.0158   0.0310   0.0429    0.0342   0.0000   442.8394      0.627079       22.5196     -0.445259      -2.72474     -0.810496      0.263699      0.361919      0.413684      0.456084      0.496738      0.519673
  91   7 3060.8214    4.2727  1.4021 13.4605  0.0000  0.0153   0.0397   0.0421    0.0355   0.0000   442.9973       1.54234       22.6122     0.0478751      -2.61555     -0.955101      0.262027      0.361010      0.413897      0.449358      0.491816      0.511271
  91   8 3284.3012    3.8765  1.9382 13.2973  0.0000  0.0189   0.0325   0.0532    0.0311   0.0000   443.1892      0.759084       20.4751     -0.452555      -2.03736      -1.40290      0.315176      0.441403      0.496705      0.553227      0.575761      0.614442
  92   1 1441.9245    0.1727  0.2223  9.2837  0.0000  0.0076   0.0045   0.0184    0.0148   0.0000   440.2669    -0.0936352       21.7317    0.00339822      -3.60857     -0.419239      0.131385      0.172832      0.187758      0.221858      0.223728      0.247563
  92   2 1788.1855    0.4690  0.6032  9.5696  0.0000  0.0102   0.0064   0.0270    0.0246   0.0000   440.8702    -0.0703331       21.9911     0.0114307      -3.64943     0.0485450      0.169640      0.234173      0.257314      0.298597      0.307123      0.323871
  92   3 2080.3692    0.8608  1.0800 10.3830 -0.0000  0.0147   0.0095   0.0385    0.0345   0.0000   442.0770      0.111798       23.1188      0.202422      -4.55937      0.145988      0.237462      0.331829      0.377033      0.405736      0.441277      0.451809
  92   4 2351.2615    1.5151  1.4726 11.2296  0.0000  0.0167   0.0141   0.0448    0.0358   0.0000   442.7833    -0.0647597       21.7555     -0.327316      -2.93604     -0.548434      0.275657      0.389800      0.437288      0.482553      0.506051      0.534406
  92   5 2599.6324    2.3382  1.5632 12.1829  0.0000  0.0167   0.0212   0.0476    0.0332   0.0000   442.6264      0.312607       22.8521      0.497036      -2.70080     -0.980552      0.282543      0.392526      0.442588      0.489928      0.516398      0.556053
  92   6 2840.5115    3.4554  1.3793 12.9669  0.0000  0.0157   0.0321   0.0412    0.0350   0.0000   442.9178      0.859070       21.9095    -0.0865559      -2.59148      0.152912      0.252133      0.364922      0.401136      0.441155      0.475703      0.500084
  92   7 3072.9120    4.3103  1.4364 13.3932  0.0000  0.0155   0.0388   0.0419    0.0346   0.0000   442.6508       1.44763       21.6216    -0.0123807      -2.73705      -1.28819      0.257343      0.353120      0.397912      0.437657      0.470873      0.484461
  92   8 3297.1349    3.7904  2.0454 13.3148  0.0000  0.0196   0.0315   0.0557    0.0295   0.0000   443.2258       2.20496       20.2682     -0.670453      -1.42594     -0.951385      0.327462      0.459228      0.521171      0.564119      0.616209      0.638615
  92   9 3516.6371    2.3984  3.2485 12.8337  0.0000  0.0318   0.0199   0.0954    0.0275   0.0000   443.5362       3.43926       19.3170      0.323824      -2.26055      0.426138      0.555319      0.711044      0.854037      0.938060       1.00809       1.05806
  93   1 1448.5592    0.1660  0.2152  9.3462  0.0000  0.0077   0.0045   0.0186    0.0146   0.0000   440.2026     -0.482284       22.2855    -0.0236547      -3.70913    -0.0632076      0.125495      0.181314      0.198382      0.226545      0.247895      0.247323
  93   2 1795.3540    0.4695  0.6063  9.6303 -0.0002  0.0104   0.0064   0.0264    0.0248   0.0000   440.9187      0.249540       22.4300      0.709213      -4.05761     -0.405255      0.174577      0.240023      0.280573      0.306642      0.329070      0.345000
  93   3 2088.8147    0.8719  1.1026 10.4187  0.0000  0.0148   0.0096   0.0386    0.0356   0.0000   441.5793     -0.551002       22.9245    -0.0692049      -3.70563     -0.416843      0.242150      0.337927      0.378482      0.426762      0.446430      0.472059
  93   4 2360.4887    1.5139  1.5631 11.3079  0.0000  0.0174   0.0140   0.0480    0.0340   0.0000   441.9922       1.04961       21.7096     -0.761288      -3.18253     -0.236362      0.278717      0.399056      0.436326      0.497685      0.514813      0.548375
  93   5 2609.8657    2.3914  1.4992 12.2173  0.0000  0.0160   0.0215   0.0448    0.0334   0.0000   442.6380    -0.0519740       22.5646     -0.500850      -2.52888      -1.40827      0.268010      0.371990      0.419931      0.461349      0.493845      0.519752
  93   6 2851.8068    3.5671  1.3666 12.9955 -0.0000  0.0147   0.0327   0.0406    0.0352   0.0000   442.8694       1.08752       22.4426      0.791680      -3.11672    -0.0775235      0.251225      0.341540      0.381691      0.429355      0.473774      0.488255
  93   7 3084.9357    4.2557  1.4969 13.4642  0.0000  0.0157   0.0381   0.0441    0.0331   0.0000   442.4766       1.23383       22.3090      0.220239      -3.59436      -1.72215      0.264672      0.362607      0.412397      0.462188      0.486570      0.508522
  93   8 3310.0137    3.7327  2.0590 13.3130 -0.0000  0.0199   0.0309   0.0561    0.0295   0.0000   443.2545       2.39767       20.4816      0.687629     -0.734293      -1.06829      0.318648      0.458508      0.507968      0.578121      0.608169      0.635744
  93   9 3530.1531    2.6279  4.0176 12.8280  0.0005  0.0351   0.0218   0.1002    0.0269   0.0000   443.4891       1.59092       21.4865       1.50375     -0.900867     0.0283075      0.558255      0.789882      0.903384      0.998518       1.06368       1.13723
  94   1 1455.1595    0.1844  0.2585  9.3141  0.0000  0.0082   0.0045   0.0204    0.0151   0.0000   440.1651     -0.193665       22.1707    -0.0399891      -3.86883      0.212280      0.136248      0.178271      0.209919      0.222355      0.246245      0.253241
  94   2 1802.4564    0.4783  0.5878  9.6513 -0.0000  0.0099   0.0066   0.0260    0.0245   0.0000   441.0240      0.341870       21.5484     -0.348245      -4.40610     -0.248717      0.169868      0.226136      0.261952      0.291274      0.314648      0.329107
  94   3 2097.3025    0.8681  1.0305 10.5600  0.0000  0.0142   0.0099   0.0384    0.0329   0.0000   441.8376      0.104329       22.5315     -0.134190      -3.90422      0.884708      0.233542      0.328447      0.370464      0.404273      0.440295      0.461791
  94   4 2369.7317    1.5227  1.4878 11.4150  0.0058  0.0168   0.0145   0.0469    0.0338   0.0000   442.1522       1.20725       21.3459     -0.330457      -4.08692     -0.991328      0.272210      0.384473      0.438184      0.481896      0.520452      0.542408
  94   5 2620.0747    2.4268  1.4880 12.4081 -0.0000  0.0167   0.0226   0.0457    0.0317   0.0000   442.7243      0.478591       21.7314       1.12778      -4.35107     -0.954680      0.271622      0.385860      0.431336      0.477863      0.519258      0.538392
  94   6 2863.0016    3.5953  1.3788 13.0095  0.0000  0.0149   0.0328   0.0406    0.0354   0.0000   442.6655       1.42699       22.6383      0.458078      -3.99816      -1.60371      0.249908      0.347234      0.389783      0.434392      0.482645      0.509386
  94   7 3096.9044    4.2584  1.5318 13.4970  0.0000  0.0162   0.0382   0.0449    0.0326   0.0000   442.9759       1.46739       22.1571     -0.514587      -3.81151     -0.386293      0.262078      0.366959      0.413046      0.459055      0.488623      0.512683
  94   8 3322.7966    3.6075  2.2579 13.2190  0.0000  0.0207   0.0284   0.0589    0.0276   0.0000   443.3861       1.57309       21.2989      0.407359      -2.67145      -1.10389      0.326699      0.467005      0.523467      0.576482      0.616048      0.641658
  94   9 3543.6430    2.5971  4.2261 12.7021 -0.0263  0.0374   0.0129   0.0961    0.0160   0.0000   442.7695       2.44681       20.5738     -0.673533     -0.417190      -2.48846      0.590809      0.838747      0.953879       1.03605       1.11944       1.15955
  95   1 1461.7005    0.1856  0.2221  9.3197  0.0000  0.0073   0.0046   0.0171    0.0146   0.0000   439.9780     -0.106578       21.9378      0.700024      -3.56623     -0.607538      0.121119      0.175020      0.191513      0.215051      0.236542      0.245626
  95   2 1809.5268    0.4987  0.6054  9.6576  0.0000  0.0100   0.0066   0.0260    0.0245   0.0000   440.8631      0.185953       21.7649     -0.125552      -4.02742      0.258338      0.161026      0.225137      0.249858      0.281441      0.303888      0.312890
  95   3 2105.6970    0.9145  1.1724 10.4518  0.0000  0.0151   0.0097   0.0410    0.0359   0.0000   441.7157      0.390210       22.5466     0.0524112      -4.86963     -0.706430      0.236042      0.329989      0.383234      0.404121      0.457512      0.482896
  95   4 2378.8506    1.5777  1.4710 11.4886  0.0002  0.0167   0.0152   0.0466    0.0341   0.0000   442.5487       1.31256       22.1373    -0.0390141      -3.74013     -0.868255      0.268990      0.375114      0.430960      0.467305      0.504432      0.530478
  95   5 2630.1449    2.4964  1.5454 12.3142 -0.0000  0.0164   0.0221   0.0455    0.0322   0.0000   442.4666      0.598093       22.5685      0.680966      -3.26899    -0.0567122      0.266221      0.365888      0.413154      0.458119      0.489518      0.509329
  95   6 2874.0959    3.5562  1.4043 13.1079 -0.0000  0.0156   0.0328   0.0418    0.0340   0.0000   443.0006       1.49824       22.3227     -0.484665      -3.87679      -1.39448      0.249350      0.347564      0.398833      0.439442      0.462852      0.479044
  95   7 3108.8386    4.1937  1.4962 13.4972  0.0000  0.0158   0.0377   0.0444    0.0321   0.0000   442.9797       1.51241       21.7089      0.820760      -4.47606     -0.836886      0.258480      0.360135      0.405683      0.455072      0.488201      0.507505
  95   8 3335.5163    3.6109  2.4505 13.1158 -0.0000  0.0214   0.0274   0.0614    0.0280   0.0000   443.3305       1.43163       20.8190      0.474090      -1.61951      -1.26763      0.333863      0.479400      0.538095      0.606363      0.632598      0.666350
  96   1 1468.1848    0.1839  0.2507  9.2634  0.0000  0.0075   0.0044   0.0202    0.0148   0.0000   440.1386     -0.130095       22.0360      0.589775      -4.25959      0.368016      0.125739      0.161755      0.186235      0.212119      0.223132      0.232347
  96   2 1816.5174    0.4962  0.6448  9.6904  0.0000  0.0105   0.0066   0.0279    0.0247   0.0000   440.6857     0.0430392       22.4620     -0.295929      -4.63686     -0.323552      0.166581      0.233015      0.262115      0.297399      0.319940      0.332242
  96   3 2113.9961    0.9214  1.1850 10.5029  0.0000  0.0150   0.0098   0.0416    0.0354   0.0000   442.1178      0.183376       22.3139     0.0457280      -3.44741     -0.105210      0.243317      0.332386      0.389911      0.412444      0.455199      0.476063
  96   4 2387.8912    1.5930  1.5508 11.4837  0.0000  0.0173   0.0146   0.0477    0.0317   0.0000   441.7923       1.10334       23.1944     -0.210289      -2.99604     -0.503718      0.269927      0.377163      0.431920      0.468324      0.509721      0.518622
  96   5 2640.1991    2.5268  1.5768 12.3718 -0.0000  0.0169   0.0225   0.0466    0.0322   0.0000   442.4113      0.528916       22.1342      0.392441      -2.94192      -1.13529      0.264115      0.365494      0.424745      0.457585      0.498836      0.516268
  96   6 2885.1422    3.5982  1.3601 13.2019  0.0001  0.0152   0.0338   0.0412    0.0327   0.0000   442.7396       1.87825       22.7619      0.328038      -3.40722      -1.01533      0.242826      0.336391      0.371127      0.431225      0.459613      0.472081
  96   7 3120.6894    4.3152  1.5541 13.5138  0.0017  0.0158   0.0378   0.0449    0.0316   0.0000   443.3138      0.949523       20.9634     -0.120229      -3.98327      -1.29051      0.251987      0.350806      0.399225      0.438321      0.470593      0.487085
  96   8 3348.1752    3.4683  2.4519 13.2116  0.0000  0.0225   0.0278   0.0641    0.0274   0.0000   444.6274       1.78582       21.1437      0.397629      -1.06302     0.0297649      0.343471      0.499317      0.552820      0.624734      0.645327      0.675672
  97   1 1474.6543    0.1921  0.2426  9.2780 -0.0002  0.0077   0.0045   0.0179    0.0149   0.0000   440.1201     -0.130741       21.8979     -0.126272      -3.77379     -0.377689      0.119282      0.167455      0.197976      0.206188      0.223747      0.227904
  97   2 1823.4689    0.5197  0.6257  9.7015  0.0000  0.0103   0.0068   0.0253    0.0253   0.0000   440.9769     -0.533226       22.0628      0.329004      -4.22325     -0.684113      0.164456      0.223415      0.262857      0.283687      0.304424      0.316372
  97   3 2122.3037    0.9613  1.1676 10.4801  0.0000  0.0148   0.0100   0.0387    0.0361   0.0000   442.0678    -0.0323527       22.7587     -0.235049      -3.03272      0.133608      0.230825      0.323897      0.363294      0.406944      0.433615      0.447193
  97   4 2396.8969    1.6418  1.5478 11.5034  0.0000  0.0169   0.0151   0.0477    0.0328   0.0000   442.3867       1.09327       21.9110      0.340785      -4.94818     -0.407844      0.264413      0.366024      0.421314      0.457923      0.495460      0.512493
  97   5 2650.2118    2.5093  1.5128 12.4768  0.0000  0.0165   0.0231   0.0462    0.0317   0.0000   442.9090      0.789662       21.3176      0.124511      -3.53064      -1.24039      0.263799      0.361326      0.409694      0.458157      0.493232      0.506910
  97   6 2896.1746    3.7165  1.3279 13.3114  0.0000  0.0151   0.0358   0.0414    0.0338   0.0000   442.1890       1.36422       21.6727     -0.600987      -4.32209     -0.672078      0.239933      0.339347      0.369919      0.403354      0.450075      0.463476
  97   7 3132.4093    4.2911  1.5464 13.5362  0.0035  0.0157   0.0376   0.0453    0.0315   0.0000   443.1744       1.10780       22.5743      0.714578      -2.62712      -1.11039      0.249897      0.346470      0.392412      0.427212      0.457555      0.489799
  97   8 3360.7420    3.4686  2.7631 13.1339  0.0000  0.0234   0.0267   0.0691    0.0266   0.0000   443.7478       1.74323       19.1890      0.342599     -0.859339      -1.65283      0.363932      0.515164      0.575176      0.646735      0.678601      0.715965
  98   0 1005.6016    0.0275  0.0036  9.4802 -0.0335  0.0107   0.0068   0.0022    0.0118   0.0000   437.3510     -0.331216       21.4176      0.152499      -4.35095      0.519390      0.266710      0.451152      0.626387      0.679190      0.684173      0.357460
  98   1 1481.0501    0.1911  0.2677  9.2477  0.0000  0.0081   0.0044   0.0202    0.0151   0.0000   439.7522    -0.0543852       22.2396      0.173302      -3.87414    -0.0505130      0.139833      0.175650      0.194920      0.235936      0.254282      0.254027
  98   2 1830.3480    0.5273  0.6356  9.6619  0.0000  0.0103   0.0068   0.0257    0.0260   0.0000   440.9689     -0.189330       22.6133      0.304247      -4.24412      0.192419      0.163014      0.228979      0.255029      0.281274      0.313042      0.324234
  98   3 2130.5525    0.9616  1.1807 10.5210  0.0000  0.0152   0.0102   0.0395    0.0367   0.0000   441.8119      0.261327       22.1792     -0.635620      -3.82496      0.209846      0.233835      0.324838      0.364309      0.406619      0.434974      0.451212
  98   4 2405.8318    1.6213  1.5664 11.5942 -0.0005  0.0177   0.0153   0.0486    0.0318   0.0000   442.3579      0.713357       21.8296     -0.671227      -2.59174      0.105629      0.272216      0.382453      0.440947      0.476666      0.511601      0.546368
  98   5 2660.1256    2.6015  1.5615 12.4078  0.0000  0.0166   0.0230   0.0458    0.0321   0.0000   442.5796      0.764273       22.2222     -0.260447      -3.17156      -1.13285      0.255188      0.358302      0.403517      0.444151      0.462876      0.484219
  98   6 2907.1062    3.8074  1.4013 13.0866 -0.0037  0.0150   0.0338   0.0410    0.0339   0.0000   443.2331      0.789080       22.0533     -0.226690      -3.03507      -1.45885      0.230121      0.322659      0.367072      0.400555      0.429426      0.446598
  98   7 3144.1168    4.2933  1.5037 13.5771  0.0000  0.0161   0.0385   0.0438    0.0315   0.0000   443.0236       1.72381       22.4424      0.368154      -4.23518      -1.45899      0.253051      0.365096      0.394635      0.453596      0.470275      0.503895
  98   8 3373.3330    3.3531  2.8321 13.0945  0.0000  0.0243   0.0258   0.0703    0.0263   0.0000   443.7772      0.815046       21.8299       1.02702      -1.42265      -3.68834      0.368617      0.522902      0.598938      0.646877      0.682649      0.716656
  98   9 3597.3528    2.5145  5.2907 12.5364 -0.0017  0.0476   0.0076   0.1099    0.0074   0.0000   443.5562       3.54712       22.8952      -1.01538      -4.66019      -4.68289      0.675996       1.02676       1.09581       1.25999       1.28038       1.35057
  99   1 1487.4153    0.2010  0.2676  9.2806  0.0000  0.0078   0.0045   0.0193    0.0150   0.0000   439.9542     -0.327249       22.3010      0.381443      -4.10522     -0.422745      0.119932      0.155197      0.192375      0.198831      0.216186      0.222880
  99   2 1837.1762    0.5181  0.7055  9.6636 -0.0001  0.0109   0.0065   0.0285    0.0264   0.0000   440.7733     0.0719987       21.8906      0.434858      -4.66241      -1.22468      0.175521      0.238742      0.268520      0.287297      0.331266      0.334488
  99   3 2138.7422    0.9848  1.2088 10.5648  0.0000  0.0149   0.0102   0.0412    0.0364   0.0000   441.8627     0.0722013       22.5677     0.0260191      -3.92320     -0.819909      0.232019      0.320437      0.366957      0.400266      0.433390      0.450254
  99   4 2414.6497    1.6374  1.6083 11.6016 -0.0055  0.0177   0.0151   0.0494    0.0315   0.0000   441.9488      0.512275       22.7299      0.399528      -5.06140     -0.350461      0.277084      0.375786      0.434853      0.477391      0.518129      0.541395
  99   5 2670.0099    2.6309  1.6136 12.3960  0.0000  0.0166   0.0227   0.0473    0.0323   0.0000   442.8805      0.856984       22.3696     -0.392527      -3.74630      0.131673      0.254047      0.356492      0.403150      0.450494      0.485719      0.514641
  99   6 2917.9805    3.8118  1.4824 13.1330  0.0040  0.0149   0.0334   0.0434    0.0336   0.0000   442.3325       1.56656       22.4650      -1.06494      -3.65234      -1.73887      0.233259      0.327155      0.365794      0.404535      0.426729      0.445681
  99   7 3155.7583    4.2288  1.6999 13.3458  0.0001  0.0163   0.0347   0.0468    0.0316   0.0000   443.1332       1.19890       21.5900      0.365868      -3.87843     -0.591013      0.255281      0.351388      0.403718      0.441611      0.472723      0.492402
  99   8 3385.8191    3.3205  2.9298 13.0742  0.0000  0.0250   0.0257   0.0720    0.0268   0.0000   444.1244       1.29114       20.1341      0.678188      0.181818      -4.02536      0.374619      0.527948      0.604828      0.670234      0.700734      0.737060
 100   1 1493.7414    0.2018  0.2848  9.2232  0.0000  0.0078   0.0044   0.0205    0.0151   0.0000   439.9578     -0.226178       22.3348   -0.00403693      -4.28224    -0.0157197      0.124472      0.160553      0.183860      0.205090      0.227759      0.235320
 100   2 1843.9733    0.5370  0.7218  9.6400  0.0000  0.0110   0.0065   0.0284    0.0267   0.0000   440.4720      0.278391       22.2260     -0.112682      -3.88272    -0.0739867      0.166047      0.237244      0.258912      0.285978      0.313689      0.325710
 100   3 2146.8270    1.0074  1.2542 10.5284  0.0000  0.0150   0.0101   0.0413    0.0357   0.0000   442.0601      0.598443       22.0327     -0.760811      -4.02491     -0.217569      0.229538      0.319631      0.360231      0.394420      0.426272      0.444945
 100   4 2423.5077    1.7109  1.5589 11.6276 -0.0003  0.0168   0.0155   0.0480    0.0318   0.0000   441.5828     0.0107609       21.8266     -0.766670      -3.58531     -0.423684      0.261762      0.359696      0.407836      0.444867      0.499891      0.519797
 100   5 2679.9222    2.6807  1.6163 12.4303  0.0048  0.0166   0.0229   0.0464    0.0320   0.0000   442.6105      0.754865       22.1045     -0.851473      -3.65273     -0.250246      0.249293      0.351987      0.400611      0.435460      0.471467      0.493166
 100   6 2928.8075    3.7840  1.4475 13.2436  0.0000  0.0153   0.0340   0.0431    0.0322   0.0000   442.8707       1.36138       21.8595      0.275864      -3.11839     -0.676457      0.237368      0.331740      0.375393      0.411636      0.447655      0.474095
 100   7 3167.3668    4.2356  1.6600 13.5051 -0.0000  0.0168   0.0361   0.0475    0.0305   0.0000   443.2290       1.64348       21.8880     -0.152436      -2.90392      -2.19847      0.251329      0.350167      0.395578      0.438042      0.457646      0.479211
 100   8 3398.2609    3.2453  3.1161 13.1024  0.0000  0.0265   0.0254   0.0767    0.0254   0.0000   442.9786       2.45339       21.4470      0.986925      -1.48352      -2.48604      0.392887      0.561171      0.631590      0.702364      0.747972      0.790739
 101   1 1500.0154    0.2106  0.2602  9.2417  0.0000  0.0070   0.0045   0.0183    0.0149   0.0000   439.8779     -0.115646       22.3184     -0.106586      -3.86169    -0.0451370      0.113198      0.157870      0.178967      0.201652      0.217332      0.223767
 101   2 1850.7126    0.5372  0.7705  9.6740  0.0000  0.0120   0.0065   0.0304    0.0275   0.0000   440.7459      0.146144       22.0897     0.0446134      -3.73786      0.191744      0.170343      0.249290      0.274917      0.311357      0.324217      0.344284
 101   3 2154.9467    1.0087  1.2368 10.6010  0.0002  0.0152   0.0102   0.0412    0.0343   0.0000   441.3706     -0.294102       22.8495     0.0795740      -3.54485      -1.47364      0.226891      0.320919      0.364400      0.404292      0.435485      0.457552
 101   4 2432.2482    1.7571  1.6542 11.5562 -0.0000  0.0175   0.0154   0.0482    0.0332   0.0000   441.9768      0.376491       21.5288     -0.136632      -3.09623      -1.10660      0.264288      0.367654      0.420084      0.463127      0.489145      0.516902
 101   5 2689.6951    2.7847  1.5744 12.4576  0.0002  0.0163   0.0240   0.0452    0.0330   0.0000   442.3022      0.402472       22.8220      0.753096      -3.37265      0.299744      0.244611      0.346683      0.379423      0.436122      0.467040      0.488406
 101   6 2939.5966    3.9005  1.4568 13.1922  0.0000  0.0151   0.0342   0.0419    0.0328   0.0000   443.3110      0.464899       22.1455      0.220496      -2.97788      -1.55320      0.229662      0.322143      0.359007      0.397317      0.434084      0.441875
 101   7 3178.8620    4.2314  1.7322 13.4703 -0.0000  0.0168   0.0354   0.0482    0.0297   0.0000   443.7393       1.81731       21.4306     -0.333418      -3.22099      -2.63756      0.254004      0.353955      0.398182      0.441064      0.482791      0.506025
 101   8 3410.5824    3.1663  3.0540 13.0787  0.0000  0.0266   0.0256   0.0768    0.0266   0.0000   444.1019       1.38817       20.5254       1.64611    -0.0934889      -2.12387      0.389513      0.557971      0.620733      0.683322      0.738000      0.784689
 102   1 1506.2528    0.2103  0.2974  9.2020  0.0000  0.0078   0.0044   0.0210    0.0153   0.0000   439.9647     -0.201117       22.1540    -0.0317412      -4.30824    -0.0942588      0.122629      0.169733      0.198473      0.214442      0.233620      0.249446
 102   2 1857.4268    0.5525  0.7867  9.6796  0.0000  0.0118   0.0066   0.0299    0.0279   0.0000   440.5275    -0.0821390       22.0011     -0.158112      -3.40862      0.427980      0.174455      0.249852      0.279567      0.305531      0.323359      0.337274
 102   3 2162.9608    1.0310  1.3567 10.5705  0.0033  0.0156   0.0099   0.0436    0.0340   0.0000   441.4540      0.219767       22.3080      0.976107      -4.32183      0.418110      0.229693      0.326714      0.366890      0.412457      0.442275      0.457424
 102   4 2440.9582    1.7498  1.6472 11.6685  0.0000  0.0177   0.0159   0.0497    0.0323   0.0000   442.5106      0.981069       22.1161      -1.10708      -2.85208      -1.25511      0.266101      0.369135      0.427451      0.466042      0.494115      0.518223
 102   5 2699.4365    2.7391  1.5627 12.4917  0.0000  0.0163   0.0240   0.0450    0.0325   0.0000   442.7627       1.56628       23.1655     -0.530818      -5.44862     -0.130063      0.248525      0.347945      0.391835      0.436689      0.468208      0.498167
 102   6 2950.2665    3.9193  1.5397 13.1864  0.0000  0.0157   0.0336   0.0434    0.0324   0.0000   442.8407       1.30803       22.0383    -0.0345044      -3.79800     0.0557164      0.238761      0.328082      0.376082      0.417859      0.451218      0.479750
 102   7 3190.3131    4.2371  1.6611 13.5024 -0.0001  0.0169   0.0367   0.0466    0.0312   0.0000   443.1379       1.80811       20.6735     -0.464568      -3.40957      -1.22863      0.251469      0.355732      0.391130      0.434940      0.472880      0.492795
 102   8 3422.8503    3.1748  3.4279 12.9918  0.0000  0.0284   0.0244   0.0818    0.0264   0.0000   444.6326       2.16793       21.0125      0.750205      -2.30145      -2.31506      0.413554      0.587299      0.666480      0.743669      0.777144      0.829819
 103   1 1512.4419    0.2144  0.2729  9.2170  0.0000  0.0077   0.0045   0.0176    0.0151   0.0000   440.0126    -0.0753046       22.5773      0.465768      -4.33724     -0.620339      0.115257      0.158765      0.188584      0.200730      0.231754      0.245405
 103   2 1864.0810    0.5681  0.7437  9.7089  0.0000  0.0112   0.0068   0.0282    0.0274   0.0000   440.6807    -0.0966920       21.5371     -0.488875      -3.64467     -0.133363      0.165557      0.228858      0.256191      0.287400      0.299982      0.315637
 103   3 2170.9768    1.0322  1.3373 10.6394 -0.0067  0.0163   0.0102   0.0444    0.0325   0.0000   441.9003     0.0326059       22.0386      0.244876      -3.52849     -0.508939      0.229043      0.335451      0.371736      0.422181      0.437908      0.464697
 103   4 2449.5952    1.7853  1.6095 11.7574  0.0004  0.0177   0.0163   0.0477    0.0310   0.0000   442.2898      0.636423       22.2804      0.791504      -3.69346     -0.703351      0.260230      0.359096      0.415286      0.453661      0.491558      0.507269
 103   5 2709.1537    2.7999  1.5837 12.5968  0.0000  0.0166   0.0246   0.0465    0.0308   0.0000   442.2118      0.813745       22.3326     -0.586681      -2.97769      0.222590      0.242102      0.338271      0.388271      0.422359      0.456513      0.477800
 103   6 2960.8843    3.9403  1.4495 13.2854  0.0000  0.0153   0.0346   0.0424    0.0316   0.0000   443.0008       1.16141       22.2286     -0.840763      -3.37684     -0.818722      0.224607      0.323867      0.355637      0.400944      0.429074      0.442552
 103   7 3201.7106    4.0231  1.7289 13.5549  0.0000  0.0175   0.0352   0.0502    0.0287   0.0000   442.8436       2.11567       22.0080     0.0590423      -2.71654      -1.80582      0.261626      0.363903      0.412030      0.446836      0.487614      0.508745
 103   8 3434.9963    3.0698  3.4553 13.0062  0.0005  0.0302   0.0258   0.0861    0.0279   0.0000   443.1696       3.26873       20.8457     -0.459632     -0.596425      -1.05092      0.421613      0.621386      0.677859      0.771300      0.808764      0.856792
 104   1 1518.5913    0.2229  0.2925  9.1620 -0.0000  0.0075   0.0045   0.0188    0.0154   0.0000   439.7091     -0.142231       21.9597    -0.0619201      -3.84737      0.659441      0.114508      0.156607      0.175602      0.196968      0.195868      0.211884
 104   2 1870.7122    0.5611  0.7396  9.7747  0.0000  0.0110   0.0068   0.0294    0.0267   0.0000   440.6718     -0.460480       22.4166      0.198850      -4.51459      0.330342      0.164604      0.231153      0.263319      0.281470      0.307494      0.317676
 104   3 2178.8926    1.0594  1.3078 10.6358  0.0000  0.0155   0.0102   0.0420    0.0330   0.0000   441.2152      0.214770       23.0203      0.109926      -3.95203     -0.185384      0.222577      0.314054      0.362167      0.398705      0.419513      0.439136
 104   4 2458.1839    1.7990  1.6075 11.7830  0.0047  0.0174   0.0164   0.0485    0.0312   0.0000   441.5717     0.0940627       22.2005     -0.141319      -2.62294    -0.0610042      0.258291      0.353950      0.408780      0.445384      0.484029      0.501530
 104   5 2718.8488    2.8404  1.5813 12.5899 -0.0000  0.0162   0.0246   0.0459    0.0309   0.0000   443.3110      0.253196       22.3360      0.345067      -3.54027     -0.409811      0.242411      0.333105      0.385027      0.415640      0.455674      0.472646
 104   6 2971.4419    4.0079  1.5095 13.2476 -0.0000  0.0152   0.0341   0.0426    0.0310   0.0000   442.7453      0.657692       22.0812     -0.100580      -3.78978      -1.16501      0.224698      0.310856      0.353961      0.387431      0.416714      0.435436
 104   7 3213.0300    4.1236  1.8368 13.3815  0.0000  0.0175   0.0335   0.0493    0.0291   0.0000   442.9117       1.47629       21.7989      0.871612      -2.90376      -2.11148      0.254767      0.361354      0.403339      0.451349      0.480535      0.502280
 104   8 3447.1637    2.9179  3.3816 13.0211 -0.0037  0.0303   0.0244   0.0870    0.0274   0.0000   443.0818       1.56524       20.0778       1.90194      -1.26532      -3.99502      0.423343      0.617564      0.680736      0.781593      0.794298      0.858309
 105   1 1524.7031    0.2222  0.3224  9.1934  0.0000  0.0083   0.0044   0.0208    0.0157   0.0000   439.9751     -0.232416       21.7392      0.179920      -4.09654     -0.327357      0.121493      0.162302      0.188416      0.210511      0.218520      0.255828
 105   2 1877.2502    0.5751  0.8448  9.7803  0.0000  0.0122   0.0067   0.0326    0.0277   0.0000   440.7220     -0.676676       21.8862    0.00210852      -4.07099     -0.388214      0.175320      0.249978      0.277777      0.317962      0.332853      0.348696
 105   3 2186.7481    1.0486  1.3636 10.6584  0.0000  0.0161   0.0101   0.0435    0.0324   0.0000   441.3539     0.0351254       22.4672     0.0176709      -3.89014     -0.886649      0.228808      0.323517      0.367267      0.401809      0.429969      0.461446
 105   4 2466.7107    1.8283  1.7461 11.7703  0.0001  0.0182   0.0162   0.0526    0.0307   0.0000   442.0729      0.285587       22.4272      0.144914      -4.20633      -1.48794      0.256789      0.366030      0.416944      0.448489      0.487289      0.504320
 105   5 2728.4497    2.8182  1.6155 12.6092 -0.0000  0.0169   0.0245   0.0462    0.0305   0.0000   442.3880      0.786848       21.7678     -0.747509      -3.83423     -0.287699      0.239083      0.340862      0.385166      0.428903      0.469094      0.491367
 105   6 2981.9833    4.0222  1.4262 13.3760 -0.0000  0.0152   0.0354   0.0408    0.0303   0.0000   442.6547      0.972057       22.4398      0.138693      -4.49145      -2.23020      0.218143      0.307365      0.333676      0.389631      0.404061      0.433823
 105   7 3224.3137    4.0846  1.8641 13.3717 -0.0000  0.0175   0.0332   0.0509    0.0299   0.0000   443.9380       1.69048       20.9578     -0.945761      -2.59697     -0.801008      0.256226      0.348981      0.407065      0.439915      0.475126      0.495475
 106   0 1044.8339    0.0342  0.0173  9.3575 -0.0056  0.0112   0.0057   0.0093    0.0115   0.0000   437.5529     -0.280179       21.3869     -0.462331      -3.09610       1.13309      0.164893      0.222259      0.276644      0.372688      0.377361      0.373565
 106   1 1530.7707    0.2304  0.3307  9.1803  0.0000  0.0080   0.0044   0.0206    0.0157   0.0000   439.9629     -0.225761       21.9943     -0.120048      -4.27704     -0.295107      0.118410      0.161968      0.187426      0.210734      0.224771      0.243776
 106   2 1883.8096    0.5833  0.8357  9.7491  0.0000  0.0120   0.0067   0.0313    0.0288   0.0000   440.4707      0.214005       22.2310     -0.107980      -4.34046      0.154599      0.172704      0.239300      0.279946      0.295136      0.324704      0.336819
 106   3 2194.5839    1.0856  1.3546 10.7432  0.0023  0.0162   0.0106   0.0433    0.0338   0.0000   441.1574     -0.286231       22.4631     0.0731143      -3.85132     -0.114876      0.223670      0.319289      0.360004      0.397515      0.425673      0.446254
 106   4 2475.2080    1.8382  1.6961 11.8343 -0.0000  0.0179   0.0165   0.0513    0.0309   0.0000   442.0335     0.0616875       21.9344     -0.249731      -2.93440     -0.285980      0.258274      0.357825      0.409434      0.449267      0.485260      0.515609
 106   5 2738.0133    2.9205  1.5655 12.6978  0.0000  0.0163   0.0253   0.0453    0.0303   0.0000   443.0390      0.795062       22.1848      0.553794      -3.66082     -0.690087      0.233297      0.328905      0.368054      0.415209      0.437897      0.461753
 106   6 2992.4087    4.0575  1.5170 13.3113  0.0002  0.0155   0.0345   0.0426    0.0310   0.0000   442.9969       1.74872       22.4457     -0.929252      -3.68688     -0.497038      0.221249      0.312179      0.346436      0.393416      0.410221      0.433393
 106   7 3235.5364    3.9769  1.9208 13.4765  0.0000  0.0184   0.0332   0.0529    0.0281   0.0000   443.1090       2.01568       21.2178      0.526078      -2.48643      -1.67463      0.264969      0.371813      0.423170      0.461386      0.505952      0.527511
 106   8 3471.4466    2.7630  3.5971 13.0067 -0.0032  0.0327   0.0236   0.0946    0.0280   0.0000   443.2736       2.58766       19.2026       2.11116      -2.87265      -1.25770      0.451506      0.651510      0.733329      0.819251      0.863980      0.922431
 107   0 1049.6164    0.0329  0.0093  9.3471 -0.0058  0.0183   0.0053   0.0053    0.0114   0.0000   436.7321      0.671748       22.0982       1.32600      -4.27247     -0.529647      0.387258      0.458108      0.314012      0.195525      0.349101      0.759372
 107   1 1536.7938    0.2263  0.3094  9.2263  0.0000  0.0080   0.0045   0.0190    0.0156   0.0000   439.6216     0.0829623       22.5172     -0.276476      -4.02576    0.00399920      0.121214      0.163643      0.194389      0.217502      0.231725      0.241506
 107   2 1890.2665    0.5964  0.8337  9.8027  0.0001  0.0117   0.0068   0.0315    0.0285   0.0000   440.7594     -0.318957       21.8798     -0.796566      -3.39904     -0.455747      0.168183      0.235369      0.265664      0.298049      0.314051      0.326068
 107   3 2202.3684    1.1071  1.3796 10.7742  0.0000  0.0160   0.0106   0.0441    0.0328   0.0000   441.7554     0.0283311       22.6241     -0.489631      -4.16207      -1.12598      0.221706      0.321739      0.353711      0.396694      0.425865      0.451671
 107   4 2483.5866    1.8759  1.6861 11.9020  0.0000  0.0180   0.0168   0.0502    0.0304   0.0000   442.1885      0.777643       22.0838     -0.502065      -2.57162      -1.23722      0.253746      0.352558      0.409707      0.443873      0.483282      0.503554
 107   5 2747.5544    2.9865  1.6610 12.6926  0.0000  0.0168   0.0252   0.0463    0.0307   0.0000   442.7367      0.908326       22.1751    -0.0395850      -3.88968      -1.08895      0.237183      0.331046      0.374105      0.414395      0.453058      0.466529
[truncated: 170,162 more chars]
