# Supplementary material for: Global-Mode Analysis of Full-Disk Data from the Michelson Doppler Imager and the Helioseismic and Magnetic Imager
Source: Sol Phys. 2018 Jan 31;293(2):29. doi: 10.1007/s11207-017-1201-5 (PMC6566312; doi:10.1007/s11207-017-1201-5)
Supplement: Supplementary file 2 — (TAR 362.4 MB) [file 11207_2017_1201_MOESM2_ESM.tar › HMI/hmiv72dasym.8272.18]

   0  20 2899.1194    3.4920  1.0037 11.7515  0.0000     -0.683899  0.1757   0.4759   0.6724    4.9332   0.0000       3.25305    -0.0000       0.00000       0.00000       0.00000       0.00000       0.00000       0.00000       0.00000       0.00000       0.00000       0.00000       0.00000       0.00000       0.00000       0.00000       0.00000       0.00000       0.00000       0.00000       0.00000       0.00000       0.00000       0.00000       0.00000       0.00000       0.00000       0.00000       0.00000       0.00000       0.00000       0.00000       0.00000       0.00000       0.00000       0.00000       0.00000
   0  23 3303.6833    3.6543  1.6112 -1.2929  0.0000     0.0269933  0.3363   0.4479   0.8803 1000.0000   0.0000       2.82449    -0.0000       0.00000       0.00000       0.00000       0.00000       0.00000       0.00000       0.00000       0.00000       0.00000       0.00000       0.00000       0.00000       0.00000       0.00000       0.00000       0.00000       0.00000       0.00000       0.00000       0.00000       0.00000       0.00000       0.00000       0.00000       0.00000       0.00000       0.00000       0.00000       0.00000       0.00000       0.00000       0.00000       0.00000       0.00000       0.00000
   1  12 1885.1317    0.4569  0.3375 10.0593  0.0000       10.2675  0.1324   0.0733   0.2231    0.2067   0.0000       9.48261   476.3518      -12.2807       0.00000       0.00000       0.00000       0.00000       0.00000       0.00000       0.00000       0.00000       0.00000       0.00000       0.00000       0.00000       0.00000       0.00000       0.00000       0.00000       139.058       59.3326       0.00000       0.00000       0.00000       0.00000       0.00000       0.00000       0.00000       0.00000       0.00000       0.00000       0.00000       0.00000       0.00000       0.00000       0.00000       0.00000
   1  14 2156.9270    0.8835  0.7620  9.5117  0.0000       5.39239  0.1060   0.0811   0.1989    0.8385   0.0000       3.50358   464.6390      -18.3239       0.00000       0.00000       0.00000       0.00000       0.00000       0.00000       0.00000       0.00000       0.00000       0.00000       0.00000       0.00000       0.00000       0.00000       0.00000       0.00000       100.802       51.5285       0.00000       0.00000       0.00000       0.00000       0.00000       0.00000       0.00000       0.00000       0.00000       0.00000       0.00000       0.00000       0.00000       0.00000       0.00000       0.00000
   1  15 2292.1120    1.1347  0.7667 -1.0943  0.0000       4.38366  0.0847   0.0993   0.2361 1000.0000   0.0000       2.40793   394.4451       65.3291       0.00000       0.00000       0.00000       0.00000       0.00000       0.00000       0.00000       0.00000       0.00000       0.00000       0.00000       0.00000       0.00000       0.00000       0.00000       0.00000       90.9573       41.1796       0.00000       0.00000       0.00000       0.00000       0.00000       0.00000       0.00000       0.00000       0.00000       0.00000       0.00000       0.00000       0.00000       0.00000       0.00000       0.00000
   1  17 2559.2038    1.8494  0.7932 10.6257  0.0000       2.57178  0.2048   0.1568   0.2372    1.3810   0.0000       3.57576   630.3448       17.4544       0.00000       0.00000       0.00000       0.00000       0.00000       0.00000       0.00000       0.00000       0.00000       0.00000       0.00000       0.00000       0.00000       0.00000       0.00000       0.00000       202.654       80.9889       0.00000       0.00000       0.00000       0.00000       0.00000       0.00000       0.00000       0.00000       0.00000       0.00000       0.00000       0.00000       0.00000       0.00000       0.00000       0.00000
   1  21 3098.2073    4.4736  0.7125 12.1720  0.0000      0.740131  0.0899   0.3833   0.1848    1.6726   0.0000       1.90744   378.9661       71.4028       0.00000       0.00000       0.00000       0.00000       0.00000       0.00000       0.00000       0.00000       0.00000       0.00000       0.00000       0.00000       0.00000       0.00000       0.00000       0.00000       98.6130       47.6763       0.00000       0.00000       0.00000       0.00000       0.00000       0.00000       0.00000       0.00000       0.00000       0.00000       0.00000       0.00000       0.00000       0.00000       0.00000       0.00000
   1  22 3233.1955    3.7289  0.4999 13.9760  0.0000      -2.00480  0.1534   0.4023   0.1539    0.3378   0.0000       4.54269   364.5308       23.6848       0.00000       0.00000       0.00000       0.00000       0.00000       0.00000       0.00000       0.00000       0.00000       0.00000       0.00000       0.00000       0.00000       0.00000       0.00000       0.00000       176.447       72.7363       0.00000       0.00000       0.00000       0.00000       0.00000       0.00000       0.00000       0.00000       0.00000       0.00000       0.00000       0.00000       0.00000       0.00000       0.00000       0.00000
   1  26 3776.9986    1.8662  5.8251 10.7636 -0.0087      0.521447  0.4100   0.0769   0.8705    0.4792   0.0000      0.500810    79.4281       50.1618       0.00000       0.00000       0.00000       0.00000       0.00000       0.00000       0.00000       0.00000       0.00000       0.00000       0.00000       0.00000       0.00000       0.00000       0.00000       0.00000       306.036       179.946       0.00000       0.00000       0.00000       0.00000       0.00000       0.00000       0.00000       0.00000       0.00000       0.00000       0.00000       0.00000       0.00000       0.00000       0.00000       0.00000
   2  12 1945.8641    0.5005  0.4371  9.9929  0.0000       8.25282  0.1187   0.0457   0.1040    0.1901   0.0000       6.29322   451.5286       19.5529      -3.75814       6.44176       0.00000       0.00000       0.00000       0.00000       0.00000       0.00000       0.00000       0.00000       0.00000       0.00000       0.00000       0.00000       0.00000       0.00000       77.4412       61.1808       23.4609       7.00120       0.00000       0.00000       0.00000       0.00000       0.00000       0.00000       0.00000       0.00000       0.00000       0.00000       0.00000       0.00000       0.00000       0.00000
   2  14 2217.7022    0.9821  0.7171  9.4737  0.0000       2.93925  0.0764   0.0659   0.1474    0.6520   0.0000       1.94059   505.2420      -21.2463      -13.4050      -5.55378       0.00000       0.00000       0.00000       0.00000       0.00000       0.00000       0.00000       0.00000       0.00000       0.00000       0.00000       0.00000       0.00000       0.00000       50.2072       36.5230       20.4612       6.65733       0.00000       0.00000       0.00000       0.00000       0.00000       0.00000       0.00000       0.00000       0.00000       0.00000       0.00000       0.00000       0.00000       0.00000
   2  16 2485.9918    1.6535  1.2459  9.8290  0.0000       4.05322  0.1085   0.0941   0.2042    1.6487   0.0000       1.63257   362.6875      -67.7622      -15.3331      -7.53801       0.00000       0.00000       0.00000       0.00000       0.00000       0.00000       0.00000       0.00000       0.00000       0.00000       0.00000       0.00000       0.00000       0.00000       53.2226       47.6318       22.3026       10.1989       0.00000       0.00000       0.00000       0.00000       0.00000       0.00000       0.00000       0.00000       0.00000       0.00000       0.00000       0.00000       0.00000       0.00000
   2  17 2619.8283    2.2990  0.8806  0.1316  0.0000       3.05737  0.0911   0.1334   0.1389 1000.0000   0.0000       1.59984   453.6739       32.8848       33.9225      0.307164       0.00000       0.00000       0.00000       0.00000       0.00000       0.00000       0.00000       0.00000       0.00000       0.00000       0.00000       0.00000       0.00000       0.00000       45.8027       34.9252       23.1971       7.39642       0.00000       0.00000       0.00000       0.00000       0.00000       0.00000       0.00000       0.00000       0.00000       0.00000       0.00000       0.00000       0.00000       0.00000
   2  19 2889.6495    3.4753  0.8049  3.0632  0.0000       1.38303  0.0677   0.2521   0.2213 1000.0000   0.0000       1.29123   411.2812       2.87657      -9.68405     -0.738597       0.00000       0.00000       0.00000       0.00000       0.00000       0.00000       0.00000       0.00000       0.00000       0.00000       0.00000       0.00000       0.00000       0.00000       48.7015       43.9783       15.8159       6.10827       0.00000       0.00000       0.00000       0.00000       0.00000       0.00000       0.00000       0.00000       0.00000       0.00000       0.00000       0.00000       0.00000       0.00000
   2  20 3024.8433    3.8849  0.7787 12.1502  0.0000       2.13959  0.0716   0.2512   0.1603    0.8972   0.0000       2.00435   468.5179       66.5674      0.889991       8.32492       0.00000       0.00000       0.00000       0.00000       0.00000       0.00000       0.00000       0.00000       0.00000       0.00000       0.00000       0.00000       0.00000       0.00000       42.4317       31.5551       19.9298       6.33084       0.00000       0.00000       0.00000       0.00000       0.00000       0.00000       0.00000       0.00000       0.00000       0.00000       0.00000       0.00000       0.00000       0.00000
   2  21 3159.9684    4.2482  1.1465 -0.6333  0.0000      0.166007  0.0861   0.2402   0.2197 1000.0000   0.0000       1.48597   381.8778       28.2833       28.2353       22.5281       0.00000       0.00000       0.00000       0.00000       0.00000       0.00000       0.00000       0.00000       0.00000       0.00000       0.00000       0.00000       0.00000       0.00000       47.1244       37.7397       21.1869       7.64370       0.00000       0.00000       0.00000       0.00000       0.00000       0.00000       0.00000       0.00000       0.00000       0.00000       0.00000       0.00000       0.00000       0.00000
   2  22 3295.0699    3.8710  1.3809 10.6153  0.0000       1.41959  0.1206   0.2010   0.2265    4.5356   0.0000       1.45062   351.3430       68.5483      -6.61618       6.58463       0.00000       0.00000       0.00000       0.00000       0.00000       0.00000       0.00000       0.00000       0.00000       0.00000       0.00000       0.00000       0.00000       0.00000       66.8491       51.5610       25.6732       8.57840       0.00000       0.00000       0.00000       0.00000       0.00000       0.00000       0.00000       0.00000       0.00000       0.00000       0.00000       0.00000       0.00000       0.00000
   2  24 3566.9247    2.4886  3.2163 11.5224  0.0000      0.261280  0.2022   0.0937   0.3657    0.3678   0.0000      0.504688   388.4985      -29.5869       22.9472       25.3637       0.00000       0.00000       0.00000       0.00000       0.00000       0.00000       0.00000       0.00000       0.00000       0.00000       0.00000       0.00000       0.00000       0.00000       98.7742       83.7869       45.0027       18.4166       0.00000       0.00000       0.00000       0.00000       0.00000       0.00000       0.00000       0.00000       0.00000       0.00000       0.00000       0.00000       0.00000       0.00000
   3  12 2001.1446    0.5973  0.5046  9.8394  0.0178      0.910380  0.0555   0.0405   0.0943    0.2168   0.0000       2.89136   434.2164      -7.24342      -4.80948       17.2140      -10.1113    -0.0317483       0.00000       0.00000       0.00000       0.00000       0.00000       0.00000       0.00000       0.00000       0.00000       0.00000       0.00000       0.00000       21.5586       20.8802       16.7643       10.5169       4.88775       1.44427       0.00000       0.00000       0.00000       0.00000       0.00000       0.00000       0.00000       0.00000       0.00000       0.00000       0.00000       0.00000
   3  13 2137.8840    0.7178  0.6162  9.6212 -0.0024       6.99558  0.0572   0.0455   0.1205    0.3843   0.0000       2.22673   399.7726       42.2157      -6.24687       11.6762      0.749137      0.294397       0.00000       0.00000       0.00000       0.00000       0.00000       0.00000       0.00000       0.00000       0.00000       0.00000       0.00000       0.00000       21.5634       24.5927       15.6180       10.1450       4.19418       1.63290       0.00000       0.00000       0.00000       0.00000       0.00000       0.00000       0.00000       0.00000       0.00000       0.00000       0.00000       0.00000
   3  14 2273.4045    1.0957  0.7713  9.3941  0.0000       2.07961  0.0703   0.0594   0.1192    0.7535   0.0000       1.79575   471.2298       7.43218       38.1813       22.4425      -10.5672      0.847854       0.00000       0.00000       0.00000       0.00000       0.00000       0.00000       0.00000       0.00000       0.00000       0.00000       0.00000       0.00000       26.7914       25.2013       18.9904       10.6718       4.25874       1.32428       0.00000       0.00000       0.00000       0.00000       0.00000       0.00000       0.00000       0.00000       0.00000       0.00000       0.00000       0.00000
   3  15 2407.6372    1.4379  0.8477 10.8487  0.0000       2.60902  0.0673   0.0775   0.1490    0.3836   0.0000       1.80763   453.0598      -25.9901      -16.6051      0.139244       13.3935      0.814301       0.00000       0.00000       0.00000       0.00000       0.00000       0.00000       0.00000       0.00000       0.00000       0.00000       0.00000       0.00000       24.8063       24.3718       17.9644       10.0930       4.88538       1.46834       0.00000       0.00000       0.00000       0.00000       0.00000       0.00000       0.00000       0.00000       0.00000       0.00000       0.00000       0.00000
   3  16 2541.6887    1.7490  1.0177 10.6946  0.0000       2.19392  0.0847   0.0888   0.1554    0.7354   0.0000       1.48065   450.8131       14.9611       13.5188      -15.4192       6.34244     -0.809457       0.00000       0.00000       0.00000       0.00000       0.00000       0.00000       0.00000       0.00000       0.00000       0.00000       0.00000       0.00000       30.0996       24.1949       22.4071       16.0021       6.15145       1.68130       0.00000       0.00000       0.00000       0.00000       0.00000       0.00000       0.00000       0.00000       0.00000       0.00000       0.00000       0.00000
   3  17 2676.2657    2.2619  0.9318 11.5524  0.0000       2.81424  0.0858   0.1234   0.1497    0.5771   0.0000       1.59568   406.4875       10.8501      -42.2489      -17.6540      -2.65818      0.188447       0.00000       0.00000       0.00000       0.00000       0.00000       0.00000       0.00000       0.00000       0.00000       0.00000       0.00000       0.00000       29.9500       22.6478       23.9924       15.6407       7.00173       1.58136       0.00000       0.00000       0.00000       0.00000       0.00000       0.00000       0.00000       0.00000       0.00000       0.00000       0.00000       0.00000
   3  18 2811.5744    2.9664  0.7811 11.6045  0.0000       2.78788  0.0664   0.1596   0.1159    0.6550   0.0000       1.61240   409.3633       46.4312       20.8839       17.1458       4.05395      -4.34895       0.00000       0.00000       0.00000       0.00000       0.00000       0.00000       0.00000       0.00000       0.00000       0.00000       0.00000       0.00000       27.8616       28.1512       17.7194       10.2440       4.11652       1.36757       0.00000       0.00000       0.00000       0.00000       0.00000       0.00000       0.00000       0.00000       0.00000       0.00000       0.00000       0.00000
   3  19 2947.0119    3.8847  0.7130 11.8216  0.0000      0.396477  0.0640   0.2205   0.1241    0.8162   0.0000       1.71177   400.5263       14.7552       15.5134       6.49800       1.55251      -1.36205       0.00000       0.00000       0.00000       0.00000       0.00000       0.00000       0.00000       0.00000       0.00000       0.00000       0.00000       0.00000       22.6714       21.5277       17.2902       8.50785       4.84474       1.32150       0.00000       0.00000       0.00000       0.00000       0.00000       0.00000       0.00000       0.00000       0.00000       0.00000       0.00000       0.00000
   3  20 3082.2889    3.9821  0.9695 12.0815  0.0000     -0.710975  0.0708   0.1948   0.1443    0.8698   0.0000       2.05786   364.7920       76.5901     0.0945108       18.9267      -5.48193       1.54226       0.00000       0.00000       0.00000       0.00000       0.00000       0.00000       0.00000       0.00000       0.00000       0.00000       0.00000       0.00000       27.8628       25.6229       19.2632       11.8509       5.08638       1.46213       0.00000       0.00000       0.00000       0.00000       0.00000       0.00000       0.00000       0.00000       0.00000       0.00000       0.00000       0.00000
   3  21 3217.9066    3.9414  1.2183 12.3442  0.0000       3.22565  0.0975   0.1970   0.1759    0.9116   0.0000       2.82655   433.8851       19.1452      -17.3408       12.1193      -5.59204       1.04800       0.00000       0.00000       0.00000       0.00000       0.00000       0.00000       0.00000       0.00000       0.00000       0.00000       0.00000       0.00000       33.0445       28.5890       22.8472       14.3456       5.79333       1.51201       0.00000       0.00000       0.00000       0.00000       0.00000       0.00000       0.00000       0.00000       0.00000       0.00000       0.00000       0.00000
   3  22 3353.4596    3.5348  1.7617 11.8159  0.0000     -0.207192  0.1166   0.1419   0.2088    0.7035   0.0000      0.962528   460.9473       35.2958      -44.7496       29.0120      0.347104      -1.49092       0.00000       0.00000       0.00000       0.00000       0.00000       0.00000       0.00000       0.00000       0.00000       0.00000       0.00000       0.00000       38.6831       34.2462       27.9358       16.3588       7.52613       1.93372       0.00000       0.00000       0.00000       0.00000       0.00000       0.00000       0.00000       0.00000       0.00000       0.00000       0.00000       0.00000
   3  23 3489.6198    2.9590  2.1761 11.5640  0.0000      0.916574  0.1301   0.1097   0.2338    0.5149   0.0000      0.532939   467.3025       38.1233      -1.65860       3.26226      -5.63091      -1.01415       0.00000       0.00000       0.00000       0.00000       0.00000       0.00000       0.00000       0.00000       0.00000       0.00000       0.00000       0.00000       47.0561       36.2261       34.8469       23.4139       9.47145       2.23154       0.00000       0.00000       0.00000       0.00000       0.00000       0.00000       0.00000       0.00000       0.00000       0.00000       0.00000       0.00000
   3  24 3626.2123    2.5042  4.0860 10.6676  0.0000      0.734371  0.1637   0.0645   0.3347    0.3364   0.0000      0.297408   472.6290       54.8678       1.55344      -19.0078      -1.21463      -5.11636       0.00000       0.00000       0.00000       0.00000       0.00000       0.00000       0.00000       0.00000       0.00000       0.00000       0.00000       0.00000       54.5144       51.7276       39.9890       23.7295       10.9254       3.17025       0.00000       0.00000       0.00000       0.00000       0.00000       0.00000       0.00000       0.00000       0.00000       0.00000       0.00000       0.00000
   3  25 3762.8482    2.0709  5.2041 10.6810  0.0000      0.425436  0.2104   0.0520   0.3793    0.2390   0.0000      0.229604   413.0808       30.8130      -38.8984      -15.0819       30.4054       4.43837       0.00000       0.00000       0.00000       0.00000       0.00000       0.00000       0.00000       0.00000       0.00000       0.00000       0.00000       0.00000       68.0786       66.1053       49.1492       30.0385       13.3396       4.17085       0.00000       0.00000       0.00000       0.00000       0.00000       0.00000       0.00000       0.00000       0.00000       0.00000       0.00000       0.00000
   4  10 1778.0510    0.3497  0.2770  9.8340  0.0009       1.60950  0.0462   0.0313   0.0736    0.0993   0.0000       6.37448   459.6674       15.9471       7.81554      -5.42854     -0.999174      -1.63026      -1.02153     -0.129528       0.00000       0.00000       0.00000       0.00000       0.00000       0.00000       0.00000       0.00000       0.00000       0.00000       11.5419       15.6287       13.0762       7.66589       6.38384       1.87884       1.36007      0.344977       0.00000       0.00000       0.00000       0.00000       0.00000       0.00000       0.00000       0.00000       0.00000       0.00000
   4  11 1914.7679    0.4066  0.2582  9.9430 -0.0001       13.6153  0.0356   0.0336   0.0572    0.1134   0.0000       5.89864   438.1024      -7.07226       2.78313       10.6992       4.52507       4.16021      0.251499     -0.352191       0.00000       0.00000       0.00000       0.00000       0.00000       0.00000       0.00000       0.00000       0.00000       0.00000       10.5746       11.5601       9.92310       6.63698       4.15696       2.08236      0.872382      0.229045       0.00000       0.00000       0.00000       0.00000       0.00000       0.00000       0.00000       0.00000       0.00000       0.00000
   4  12 2051.7342    0.6196  0.4240 10.0624 -0.0081       6.70581  0.0353   0.0467   0.1034    0.1389   0.0000       2.97398   457.2345       5.01326       14.3524      -8.20159       2.02520       2.99828       1.69620     -0.171037       0.00000       0.00000       0.00000       0.00000       0.00000       0.00000       0.00000       0.00000       0.00000       0.00000       11.1988       11.6274       10.2386       6.75443       4.36519       1.97732      0.934759      0.205101       0.00000       0.00000       0.00000       0.00000       0.00000       0.00000       0.00000       0.00000       0.00000       0.00000
   4  13 2188.4394    0.9250  0.6026  9.8347 -0.0067       8.82116  0.0565   0.0480   0.0826    0.2873   0.0000       2.10518   424.8391       14.6687     -0.362268       5.30611       16.8847      -3.69713    -0.0565222      0.439984       0.00000       0.00000       0.00000       0.00000       0.00000       0.00000       0.00000       0.00000       0.00000       0.00000       14.8666       14.2185       13.5819       10.2524       6.14668       3.13995       1.17010      0.294773       0.00000       0.00000       0.00000       0.00000       0.00000       0.00000       0.00000       0.00000       0.00000       0.00000
   4  14 2324.1651    1.2928  0.8483  9.7082  0.0044       2.54587  0.0759   0.0606   0.1184    0.6803   0.0000       1.52279   436.8029       14.8973       16.5372       12.5002      -7.37486       3.04914      -1.62926     -0.239318       0.00000       0.00000       0.00000       0.00000       0.00000       0.00000       0.00000       0.00000       0.00000       0.00000       17.9967       19.0943       19.9497       12.0366       7.19133       4.68201       1.85529      0.386497       0.00000       0.00000       0.00000       0.00000       0.00000       0.00000       0.00000       0.00000       0.00000       0.00000
   4  15 2458.6219    1.7309  0.7830 10.9161 -0.0006       3.08511  0.0577   0.0913   0.1111    0.6283   0.0000       1.48827   443.4327      -12.2114       16.7755      -4.14129      -10.0550      -3.61360     -0.323238    -0.0921235       0.00000       0.00000       0.00000       0.00000       0.00000       0.00000       0.00000       0.00000       0.00000       0.00000       17.3610       18.0878       15.3820       10.8512       6.73164       3.07018       1.22223      0.297214       0.00000       0.00000       0.00000       0.00000       0.00000       0.00000       0.00000       0.00000       0.00000       0.00000
   4  17 2728.5335    2.6535  0.8679 11.8126  0.0015       1.47254  0.0701   0.1299   0.1272    0.5425   0.0000       1.63493   419.4144       21.0449       1.68241       1.52954      0.390875       5.10838     -0.276718      0.345209       0.00000       0.00000       0.00000       0.00000       0.00000       0.00000       0.00000       0.00000       0.00000       0.00000       21.9402       22.9647       17.0718       12.7711       6.73046       3.46190       1.04677      0.321032       0.00000       0.00000       0.00000       0.00000       0.00000       0.00000       0.00000       0.00000       0.00000       0.00000
   4  18 2864.2158    3.3265  0.7631 12.2537 -0.0030      0.980039  0.0581   0.1627   0.1038    0.4775   0.0000       1.43109   436.5997      -9.40332       11.6609     -0.232883      -3.70742      0.920517       1.03056    -0.0661872       0.00000       0.00000       0.00000       0.00000       0.00000       0.00000       0.00000       0.00000       0.00000       0.00000       19.7611       17.5315       15.6175       12.2007       7.15699       3.29199       1.08872      0.240996       0.00000       0.00000       0.00000       0.00000       0.00000       0.00000       0.00000       0.00000       0.00000       0.00000
   4  21 3271.8152    3.8187  1.2975 12.5513  0.0001      0.905632  0.0866   0.1680   0.1761    0.5414   0.0000       1.58842   443.0336      -20.0063      0.194521       2.62787      -4.74377      -2.51905     -0.155082     -0.586678       0.00000       0.00000       0.00000       0.00000       0.00000       0.00000       0.00000       0.00000       0.00000       0.00000       22.9409       20.1908       18.7509       14.2930       8.45134       4.03322       1.44707      0.323842       0.00000       0.00000       0.00000       0.00000       0.00000       0.00000       0.00000       0.00000       0.00000       0.00000
   4  22 3408.2075    3.1271  2.1651 10.9001 -0.0004     0.0273748  0.1057   0.0954   0.1921    0.7641   0.0000      0.572156   426.3766       38.1407       21.7086       22.3191      -1.13858      -9.44490     -0.479710    0.00561160       0.00000       0.00000       0.00000       0.00000       0.00000       0.00000       0.00000       0.00000       0.00000       0.00000       25.4480       28.7257       22.7606       16.9893       10.4913       4.84148       1.94601      0.548543       0.00000       0.00000       0.00000       0.00000       0.00000       0.00000       0.00000       0.00000       0.00000       0.00000
   4  23 3544.8742    2.9378  2.9184 10.5322  0.0021      0.264440  0.1186   0.0822   0.2437    0.6972   0.0000      0.315124   403.1422      -26.6292      -9.28592       13.0263       4.06833      -2.76318     -0.596253      0.663806       0.00000       0.00000       0.00000       0.00000       0.00000       0.00000       0.00000       0.00000       0.00000       0.00000       31.2737       31.8617       26.9140       18.9441       11.0716       5.41495       2.04547      0.516159       0.00000       0.00000       0.00000       0.00000       0.00000       0.00000       0.00000       0.00000       0.00000       0.00000
   4  24 3681.7627    2.2523  5.1227 10.5316 -0.0003      0.691774  0.1706   0.0481   0.3248    0.2617   0.0000      0.188923   387.3216       91.8766       57.1028      -46.2232      -14.9582      -12.3244       2.01885     -0.767018       0.00000       0.00000       0.00000       0.00000       0.00000       0.00000       0.00000       0.00000       0.00000       0.00000       42.1784       45.2749       36.2873       27.3971       15.9567       7.91612       2.90506      0.806662       0.00000       0.00000       0.00000       0.00000       0.00000       0.00000       0.00000       0.00000       0.00000       0.00000
   5  11 1960.6509    0.4943  0.4278  9.9309  0.0050       12.9139  0.0489   0.0332   0.0845    0.1070   0.0000       4.06696   442.3026       7.46151      -14.7453      -2.18826      -4.09660      -3.97293       2.12830      0.389871     -0.570610     0.0436890       0.00000       0.00000       0.00000       0.00000       0.00000       0.00000       0.00000       0.00000       13.2038       14.3944       14.4948       7.98418       5.98713       3.55549       1.35551      0.839159      0.325882     0.0489423       0.00000       0.00000       0.00000       0.00000       0.00000       0.00000       0.00000       0.00000
   5  12 2098.4783    0.6828  0.6377  9.7541  0.0001       6.84429  0.0551   0.0336   0.0931    0.1916   0.0000       2.00597   465.7419       3.64391       5.11310       12.6729       10.8343       1.43119    -0.0428722      0.112644    -0.0457657     0.0241176       0.00000       0.00000       0.00000       0.00000       0.00000       0.00000       0.00000       0.00000       12.0385       14.7621       13.5190       9.32447       8.08314       3.93521       2.35495      0.844178      0.405922     0.0840535       0.00000       0.00000       0.00000       0.00000       0.00000       0.00000       0.00000       0.00000
   5  13 2235.5993    0.8800  0.7335 10.3515 -0.0067       6.09140  0.0632   0.0442   0.0926    0.2112   0.0000       1.89342   418.5518     -0.870751       26.4789      -5.43113     -0.688082     -0.907918       2.92934      -1.07522    -0.0719743     -0.118985       0.00000       0.00000       0.00000       0.00000       0.00000       0.00000       0.00000       0.00000       14.0441       13.7916       15.3555       11.7734       7.09993       4.68228       2.93597       1.21136      0.366387     0.0808801       0.00000       0.00000       0.00000       0.00000       0.00000       0.00000       0.00000       0.00000
   5  14 2370.9926    1.2584  0.7605 10.9608 -0.0029       2.85215  0.0539   0.0573   0.1003    0.2209   0.0000       1.46813   430.1409       11.9575      -26.9724       2.48873       11.0540       16.5562       2.41397      0.276251      0.235060     0.0982582       0.00000       0.00000       0.00000       0.00000       0.00000       0.00000       0.00000       0.00000       12.7396       13.8946       11.7146       9.78342       6.94079       4.28153       1.89619      0.874147      0.275319     0.0702671       0.00000       0.00000       0.00000       0.00000       0.00000       0.00000       0.00000       0.00000
   5  15 2506.2783    1.6851  0.9141 11.1557  0.0025       4.34524  0.0654   0.0710   0.1073    0.2726   0.0000       1.51178   412.5893      0.312666      -21.8099       14.3683       2.79114       1.66653       1.65809     -0.140213     -0.154779    -0.0136003       0.00000       0.00000       0.00000       0.00000       0.00000       0.00000       0.00000       0.00000       13.0422       14.5530       12.8431       10.1214       7.47466       4.20452       2.23156      0.885770      0.330766     0.0770311       0.00000       0.00000       0.00000       0.00000       0.00000       0.00000       0.00000       0.00000
   5  16 2641.2427    2.1506  0.8482 11.6873 -0.0057       1.20984  0.0623   0.0924   0.1011    0.3036   0.0000       1.32578   449.6739       6.42720       8.40166      -7.50589      -7.50803       7.99983       2.28917    -0.0873525     -0.279244    -0.0126243       0.00000       0.00000       0.00000       0.00000       0.00000       0.00000       0.00000       0.00000       15.8089       15.7046       13.7171       12.1861       7.65493       4.74827       2.49705      0.985859      0.272274     0.0665956       0.00000       0.00000       0.00000       0.00000       0.00000       0.00000       0.00000       0.00000
   5  18 2913.7534    3.5426  0.8478  4.5830  0.0000     -0.166437  0.0485   0.1456   0.1054 1000.0000   0.0000      0.960548   430.0786       27.5253       12.9383      -3.21117       3.44225      -1.47117       0.00000       0.00000       0.00000       0.00000       0.00000       0.00000       0.00000       0.00000       0.00000       0.00000       0.00000       0.00000       12.3616       12.4921       10.5709       9.41876       7.15855       4.30213       1.76267      0.826425      0.257831     0.0610536       0.00000       0.00000       0.00000       0.00000       0.00000       0.00000       0.00000       0.00000
   5  19 3050.0099    4.1969  0.9352 12.4719 -0.0061       1.57996  0.0683   0.1829   0.1072    0.9290   0.0000      0.912967   433.8192       18.6884      0.192074      -5.48398       12.0430       9.07068      -1.46251      -1.18863    -0.0771678     0.0141389       0.00000       0.00000       0.00000       0.00000       0.00000       0.00000       0.00000       0.00000       13.3026       17.6439       14.0259       11.6389       8.10865       4.64726       2.43740      0.999875      0.368300      0.100439       0.00000       0.00000       0.00000       0.00000       0.00000       0.00000       0.00000       0.00000
   5  20 3186.4249    3.7113  0.9055 13.4514 -0.0257       1.88754  0.0688   0.1838   0.1267    0.4286   0.0000       1.43887   432.0802      -7.46120       52.3917       2.56259     -0.217048      -7.08070      -4.23188     0.0953405      0.499908    -0.0908059       0.00000       0.00000       0.00000       0.00000       0.00000       0.00000       0.00000       0.00000       14.1750       17.8318       14.2247       12.7352       7.24526       5.09249       2.32153       1.18742      0.344313      0.100142       0.00000       0.00000       0.00000       0.00000       0.00000       0.00000       0.00000       0.00000
   5  22 3459.7188    2.9433  2.1262 11.8930 -0.0043       1.95698  0.1028   0.0969   0.2098    0.4278   0.0000      0.630617   447.0695       118.888       6.60021      -1.99941       8.12081     -0.674814      -5.21185      -1.83953      0.195225     -0.374510       0.00000       0.00000       0.00000       0.00000       0.00000       0.00000       0.00000       0.00000       22.5808       25.3691       21.5886       17.2855       11.1654       6.68787       3.47388       1.44040      0.464632      0.119422       0.00000       0.00000       0.00000       0.00000       0.00000       0.00000       0.00000       0.00000
   5  23 3596.8735    2.5094  3.3291 11.4436  0.0002      0.214644  0.1395   0.0663   0.2367    0.2753   0.0000      0.348664   369.5344      -3.87888      -20.4650       36.0113       1.34792      -11.1621      -3.72243      -5.11733     -0.167658     0.0284904       0.00000       0.00000       0.00000       0.00000       0.00000       0.00000       0.00000       0.00000       29.5067       31.9693       29.0405       21.7321       15.2557       8.90999       4.52120       1.93772      0.682196      0.143529       0.00000       0.00000       0.00000       0.00000       0.00000       0.00000       0.00000       0.00000
   5  26 4010.1951    1.5536  8.3017 10.1806 -0.0055      0.375163  0.2404   0.0270   0.4556    0.1332   0.0000      0.113125   458.8831       66.9782     -0.292102       32.5174       4.31400       20.5744       2.13302     -0.209574      0.545901     -0.249887       0.00000       0.00000       0.00000       0.00000       0.00000       0.00000       0.00000       0.00000       45.8345       56.6408       44.8577       39.6148       24.3752       16.4077       7.26860       3.58574       1.06719      0.313365       0.00000       0.00000       0.00000       0.00000       0.00000       0.00000       0.00000       0.00000
   6   8 1587.4854    0.1928  0.1116  9.9596  0.0042       61.4202  0.0477   0.0285   0.0520    0.0795   0.0000       27.7438   431.7669       4.31605       17.0899       4.87909      0.421182      -3.10286     -0.795689    -0.0506672      0.296466     -0.154933    -0.0148208    -0.0130395       0.00000       0.00000       0.00000       0.00000       0.00000       0.00000       11.6056       15.3238       11.4895       8.45223       7.94477       3.24531       2.26237       1.38064      0.468711      0.266797     0.0872792     0.0153757       0.00000       0.00000       0.00000       0.00000       0.00000       0.00000
   6  12 2142.6383    0.7956  0.6151  9.7306 -0.0085       8.14245  0.0426   0.0369   0.0799    0.2038   0.0000       1.55543   442.7754      -6.58163       10.6763      -16.2857       3.08898     -0.191591      -1.64544      -1.57343      0.149376      0.113944     0.0776028   -0.00870662       0.00000       0.00000       0.00000       0.00000       0.00000       0.00000       9.83514       9.89744       9.40660       8.33906       5.85784       3.61190       2.37154       1.30479      0.537190      0.185458     0.0549438     0.0109242       0.00000       0.00000       0.00000       0.00000       0.00000       0.00000
   6  13 2279.9689    1.1546  0.6370 10.3322 -0.0030       5.93626  0.0540   0.0539   0.0817    0.2464   0.0000       1.35566   440.0164       12.7016      -3.68872      -6.53077       1.69340       7.12031      -4.52110      0.122295       1.15768    -0.0817835   -0.00891150   -0.00636613       0.00000       0.00000       0.00000       0.00000       0.00000       0.00000       13.6980       15.3769       14.5917       10.7806       7.32297       4.20361       2.51875       1.34188      0.605868      0.232431     0.0716032     0.0126683       0.00000       0.00000       0.00000       0.00000       0.00000       0.00000
   6  14 2415.6226    1.4698  0.8392 10.9481  0.0047       3.99719  0.0564   0.0586   0.0957    0.2142   0.0000       1.44522   432.4420       10.1370       7.83681      -3.14362      -4.92490       2.57800      -2.60999      -2.08888     -0.288550      0.425754     0.0378353    0.00383283       0.00000       0.00000       0.00000       0.00000       0.00000       0.00000       11.7054       12.1309       12.2485       9.41766       6.64135       4.71575       2.63350       1.32124      0.658428      0.260383     0.0694747     0.0126400       0.00000       0.00000       0.00000       0.00000       0.00000       0.00000
   6  15 2551.1079    1.8747  0.9973 11.0539 -0.0028       1.44739  0.0703   0.0728   0.1089    0.3358   0.0000       1.29280   437.3034      -2.72512       13.9632      -14.0319       10.7534       1.06926     -0.566757      0.600469       1.01918    -0.0367974    -0.0834494     0.0563845       0.00000       0.00000       0.00000       0.00000       0.00000       0.00000       14.4483       15.9881       13.1519       11.5649       8.68033       5.95983       3.36024       1.56928      0.701051      0.235406     0.0645159     0.0144203       0.00000       0.00000       0.00000       0.00000       0.00000       0.00000
   6  17 2823.8343    2.9805  0.7406 12.4963  0.0006       3.41686  0.0522   0.1255   0.0797    0.2162   0.0000       1.36965   458.8192       16.3845      -5.81999      -8.98296       9.25249       3.30664       1.16130      0.494433      -1.28870     -0.304922    -0.0783447   -0.00538366       0.00000       0.00000       0.00000       0.00000       0.00000       0.00000       9.23083       11.4954       10.7138       8.63775       6.46044       4.08648       2.63969       1.21179      0.675878      0.233456     0.0809026     0.0170779       0.00000       0.00000       0.00000       0.00000       0.00000       0.00000
   6  18 2960.7442    3.7216  0.6831 12.8415 -0.0071      0.972217  0.0451   0.1730   0.0766    0.2240   0.0000       1.31819   415.2883       18.6367       13.2880       13.4660      -6.94623      -7.14743      -1.38265      -3.40613      0.769139      0.201419     0.0312121    -0.0129548       0.00000       0.00000       0.00000       0.00000       0.00000       0.00000       9.68425       10.7727       10.4181       8.06384       5.60006       4.00128       2.17358       1.12344      0.558425      0.212499     0.0590382     0.0115960       0.00000       0.00000       0.00000       0.00000       0.00000       0.00000
   6  19 3097.3609    4.0072  0.7734 12.9750 -0.0106       1.47908  0.0485   0.1736   0.0934    0.2873   0.0000       1.22312   433.9762      -3.30726      -1.04660      0.646457      -13.6259       5.75127       7.20933      -1.50983     -0.340680    -0.0700667    -0.0980864    0.00515972       0.00000       0.00000       0.00000       0.00000       0.00000       0.00000       10.1585       11.6269       10.4494       8.84840       5.84823       3.76079       2.30208       1.25129      0.531749      0.205902     0.0587450     0.0135009       0.00000       0.00000       0.00000       0.00000       0.00000       0.00000
   6  20 3234.0848    3.9466  1.1193 13.2131 -0.0135       1.19096  0.0705   0.1504   0.1252    0.3205   0.0000       1.31811   432.2985       18.2980       26.9431       14.4271      -7.20286      -12.3008      -5.58364     -0.972892      0.889931   -0.00313640     -0.160567    -0.0293452       0.00000       0.00000       0.00000       0.00000       0.00000       0.00000       13.4090       13.2203       11.3545       10.7059       8.88525       6.04530       3.53393       1.75322      0.725034      0.259746     0.0819287     0.0172967       0.00000       0.00000       0.00000       0.00000       0.00000       0.00000
   6  21 3371.1210    3.3015  2.0166 11.9675 -0.0018       1.46592  0.1034   0.0908   0.1667    0.3312   0.0000      0.600020   449.3879       30.5418       11.1437       10.1328       16.9765     -0.689725       6.97110     -0.265799    -0.0494699     -0.348123      0.217161    0.00657213       0.00000       0.00000       0.00000       0.00000       0.00000       0.00000       14.7554       23.3696       15.4357       18.1737       10.8368       9.19619       4.38860       2.79280       1.03564      0.524196      0.123968     0.0420754       0.00000       0.00000       0.00000       0.00000       0.00000       0.00000
   6  23 3646.4238    2.3049  3.8646 11.2801  0.0000      0.596927  0.1405   0.0488   0.2494    0.1680   0.0000      0.253219   423.4284      -9.32940      -3.53973       20.9682       11.1769       9.79607       7.87619      -4.26807      -2.43095      0.489800     -0.237059   -0.00444331       0.00000       0.00000       0.00000       0.00000       0.00000       0.00000       23.0630       29.2779       23.8665       23.6530       15.4289       11.8620       6.26063       3.67507       1.48444      0.655074      0.166868     0.0466176       0.00000       0.00000       0.00000       0.00000       0.00000       0.00000
   6  24 3784.2562    2.0294  5.2376 10.6401 -0.0016      0.408594  0.1549   0.0386   0.2989    0.1870   0.0000      0.153917   422.1933       59.8888       47.3294       52.4542      0.761059       1.60397      0.179266       3.00450      -1.36796     -0.588028     0.0391984    -0.0667479       0.00000       0.00000       0.00000       0.00000       0.00000       0.00000       26.5202       32.1980       29.0868       24.9618       18.5244       12.2195       7.55064       3.76370       1.86344      0.675333      0.217412     0.0468173       0.00000       0.00000       0.00000       0.00000       0.00000       0.00000
   6  26 4060.6930    1.4530 10.0250 10.3029 -0.0015     0.0513524  0.2546   0.0221   0.4842    0.0802   0.0000     0.0917766   501.5243       4.46199       58.9728       11.4721       8.88911      -10.6157       14.7717      -4.28813       2.38670      0.693546     0.0273231     -0.135910       0.00000       0.00000       0.00000       0.00000       0.00000       0.00000       40.4389       49.1269       43.9296       38.9335       28.5091       19.8909       11.6283       6.13933       2.80187       1.11372      0.333238     0.0742664       0.00000       0.00000       0.00000       0.00000       0.00000       0.00000
   7  12 2184.6270    0.8702  0.5934 10.2649 -0.0057       7.35504  0.0460   0.0401   0.0847    0.1564   0.0000       1.87909   438.8558      -16.2796       16.1916       11.9047      -5.38302      -5.83174       2.03239      0.696992      -1.09567      0.666733     -0.170545     0.0714657    -0.0128990  -0.000369040       0.00000       0.00000       0.00000       0.00000       8.03159       7.79581       9.10032       7.87399       4.85635       4.63570       3.19208       1.40057      0.759135      0.496945      0.210576     0.0622929     0.0140794    0.00255458       0.00000       0.00000       0.00000       0.00000
   7  14 2458.2627    1.6714  0.7877 11.2935 -0.0028       1.59846  0.0519   0.0679   0.0914    0.1951   0.0000       1.23888   425.6029       24.7535       4.29153       6.43367      -2.82870       2.83987      -6.00500     -0.905797       1.18698      0.185305     -0.416087     0.0732905     0.0172820   -0.00143860       0.00000       0.00000       0.00000       0.00000       8.19351       9.46385       10.3330       7.49990       6.44899       4.93222       2.58797       1.86554       1.03405      0.370154      0.194018     0.0808265     0.0204014    0.00319768       0.00000       0.00000       0.00000       0.00000
   7  15 2594.3969    1.9529  0.9596 11.6394 -0.0023       5.03294  0.0571   0.0721   0.1015    0.2143   0.0000       1.33740   433.9129       19.7035       11.1193      -9.14686      -2.80656      -2.73429      -3.80254     -0.613002     -0.308952     -0.262130    -0.0121051    -0.0414044     0.0101537   -0.00187287       0.00000       0.00000       0.00000       0.00000       8.85628       11.5891       10.7824       8.67079       7.24311       5.05612       3.25588       1.81143       1.05651      0.413058      0.215841     0.0731791     0.0225284    0.00430268       0.00000       0.00000       0.00000       0.00000
   7  16 2731.1844    2.6253  0.8349 12.0136 -0.0010      0.978086  0.0492   0.0974   0.0848    0.2337   0.0000       1.09193   439.5822      -3.59037       17.2277      -5.76897       3.84834      -5.53948      -1.94365     -0.581038     -0.650324     -0.662435    -0.0811668     -0.105139    0.00144991   -0.00134902       0.00000       0.00000       0.00000       0.00000       8.63703       10.2080       9.45439       7.84195       6.37942       4.83215       3.16200       1.67720      0.921696      0.397329      0.188008     0.0620538     0.0173946    0.00329791       0.00000       0.00000       0.00000       0.00000
   7  17 2868.4089    3.0738  0.8920 12.7012  0.0043       1.87904  0.0484   0.1210   0.0990    0.2081   0.0000       1.09958   439.7943      -9.55593       7.05037       4.29259      -4.36005       1.73549      -5.04155      -1.62891      0.944224     -0.801543     0.0890784     0.0593368    -0.0198210   -0.00181800       0.00000       0.00000       0.00000       0.00000       9.00165       10.1352       9.96189       8.14321       6.51715       4.49224       2.90821       1.70579      0.869318      0.419987      0.168144     0.0595204     0.0171701    0.00294449       0.00000       0.00000       0.00000       0.00000
   7  18 3005.7333    3.8851  0.8839 12.8992 -0.0080       1.05823  0.0511   0.1436   0.0918    0.2493   0.0000       1.13421   436.8146       15.0670       7.29145      0.575939       2.67988      -4.12206      -5.09702      -1.34057       1.68960     -0.190415     -0.243371    -0.0256394   -0.00801800   -0.00399971       0.00000       0.00000       0.00000       0.00000       8.81404       9.92019       9.31053       8.22531       6.28628       4.44194       2.77048       1.68937      0.908794      0.406533      0.164703     0.0557768     0.0145024    0.00287979       0.00000       0.00000       0.00000       0.00000
   7  19 3142.8398    4.0520  0.8243 13.2330 -0.0056       1.73723  0.0545   0.1524   0.0792    0.2089   0.0000       1.18531   445.0076       23.0983       7.04419      -1.10296      0.720863      -10.0735      -3.08885      -1.20552      0.834958     -0.464601    -0.0615733    -0.0248469    -0.0139796  -0.000640918       0.00000       0.00000       0.00000       0.00000       8.91763       11.1077       9.85361       9.23586       6.62624       4.48455       2.94991       1.69730       1.03997      0.396296      0.191857     0.0577179     0.0178053    0.00401309       0.00000       0.00000       0.00000       0.00000
   7  20 3279.9563    3.6924  1.3405 12.8788 -0.0075       1.05865  0.0695   0.1196   0.1285    0.2337   0.0000       1.12077   432.1456       19.1734       8.46185       11.7126      -5.24348       2.84864      -5.46857      -2.63355      0.652970     -0.201501    -0.0461657     0.0147470     0.0484659   -0.00491321       0.00000       0.00000       0.00000       0.00000       10.4881       11.4615       11.5624       10.0466       7.89374       5.53182       3.45529       2.28159       1.20024      0.556898      0.221640     0.0821974     0.0213475    0.00390041       0.00000       0.00000       0.00000       0.00000
   7  21 3417.5503    3.1895  1.8204 12.2113 -0.0106      0.132803  0.0768   0.0876   0.1395    0.2343   0.0000      0.570342   429.0895      -8.25813      -1.55487       13.2751       1.58290       2.04562       2.10531       5.12625       1.20802   -0.00582762     -0.556203     -0.121258    -0.0115755   -0.00169336       0.00000       0.00000       0.00000       0.00000       12.8580       14.3079       13.7250       11.8464       9.24297       6.68943       4.47030       2.47115       1.26400      0.649278      0.263698     0.0863014     0.0237436    0.00441883       0.00000       0.00000       0.00000       0.00000
   7  22 3555.4736    2.6248  3.0564 11.5773 -0.0030      0.571860  0.1034   0.0580   0.1964    0.1896   0.0000      0.308755   442.9429       45.2143       13.8123       5.93012       7.35434       1.40531      -4.81386      -3.43545      0.231233      0.405128    -0.0642488    -0.0455245    -0.0203853    0.00941335       0.00000       0.00000       0.00000       0.00000       15.7602       19.8352       18.3150       15.7070       12.0601       8.42391       5.50378       3.18492       1.65446      0.825505      0.332470      0.121582     0.0351777    0.00698684       0.00000       0.00000       0.00000       0.00000
   7  23 3693.6686    2.2335  4.1931 11.0960 -0.0013      0.311119  0.1264   0.0409   0.2338    0.1506   0.0000      0.189320   431.0504       51.2148       23.3431       5.98885     -0.669134      -25.4601      -6.08098      0.934842      -2.31075      -1.85719      0.505737    -0.0236128    -0.0498231    -0.0101517       0.00000       0.00000       0.00000       0.00000       19.5318       22.8500       22.0318       19.6046       14.6735       10.1680       6.81081       4.09023       2.24111       1.08085      0.443945      0.148938     0.0409387    0.00813140       0.00000       0.00000       0.00000       0.00000
   7  24 3832.5043    1.7886  5.9355 10.8550  0.0008      0.654405  0.1656   0.0304   0.3126    0.1001   0.0000      0.151089   408.7279       77.1915       24.5714       15.8083       14.0168      -10.3266      -8.54293       1.85714       4.71765     -0.385196     -0.873631   -0.00377067    -0.0290323     0.0138164       0.00000       0.00000       0.00000       0.00000       23.9937       29.1547       27.5626       24.2429       18.4417       14.0578       8.73464       5.21239       2.76300       1.29984      0.558384      0.204942     0.0554957     0.0112953       0.00000       0.00000       0.00000       0.00000
   8  10 1946.1545    0.5096  0.3524 10.0337  0.0001       10.1170  0.0293   0.0302   0.0663    0.0890   0.0000       3.04584   437.0102      -8.80177       10.3327      -11.8892      -1.73011       3.05795      -2.06784      -3.41272      0.863340      0.874101     -0.287530    -0.0345985     0.0107833   0.000143046    0.00386365  -0.000396917       0.00000       0.00000       5.35024       5.75524       5.63373       5.12702       4.12874       3.63602       2.48967       1.58641      0.877394      0.463217      0.201852     0.0969383     0.0363151     0.0120303    0.00260725   0.000504724       0.00000       0.00000
   8  11 2086.2824    0.6880  0.5472  9.8194  0.0035       8.34264  0.0452   0.0316   0.0702    0.1365   0.0000       1.77164   435.9581       7.95240       10.8113       4.76877      -5.36929      0.469195      -4.18206       1.32200    -0.0217528     -0.204193     -0.282934      0.210246    0.00393943    0.00230856   -0.00227405  -0.000729980       0.00000       0.00000       8.74822       9.15583       7.90643       6.90261       6.39959       5.37455       4.09510       2.35537       1.16029      0.572847      0.305340      0.124751     0.0423063     0.0127920    0.00373040   0.000632728       0.00000       0.00000
   8  12 2225.2213    0.9241  0.6405 10.4475 -0.0153       6.84691  0.0421   0.0396   0.0730    0.1486   0.0000       1.55072   436.2216       2.44074      -1.23362      -7.86482      -2.18338      -3.40695      -4.33843      -3.49694       2.24609     -0.432719      0.376056      0.184388    -0.0436591    -0.0125276   -0.00510728   4.61430e-05       0.00000       0.00000       6.79274       7.99381       8.10952       7.43993       5.48563       3.91298       2.80171       1.70682       1.12119      0.553678      0.299216      0.120399     0.0483170     0.0138187    0.00370424   0.000690197       0.00000       0.00000
   8  14 2499.6437    1.6103  0.8606 11.4644 -0.0001       3.42023  0.0562   0.0568   0.0835    0.1554   0.0000       1.35993   441.2825       4.45833       18.6610       3.16051      -12.3415     -0.999548      -1.75217       4.18031      0.358749      -1.17069      0.101889    -0.0206682     0.0144963    -0.0212110    0.00393289   0.000274013       0.00000       0.00000       8.81206       10.6663       10.5822       8.88724       7.34477       5.02672       3.33126       2.02166       1.29008      0.664691      0.298314      0.139021     0.0572572     0.0180339    0.00475715   0.000740497       0.00000       0.00000
   8  16 2773.7558    2.7352  0.9262 12.0314  0.0009      0.281926  0.0492   0.0921   0.0904    0.2354   0.0000       1.04784   435.8718       16.2876      -1.89391      -1.62634     -0.563155      -4.31413      -2.88890     -0.469529     -0.867279     -0.434042     -0.304085     -0.130370     0.0482486     0.0398170   -0.00633080   9.29321e-05       0.00000       0.00000       6.86574       7.89002       8.01127       7.12410       5.99130       4.47191       3.25662       1.99484       1.23252      0.613586      0.335167      0.133120     0.0551067     0.0166187    0.00474286   0.000794715       0.00000       0.00000
   8  17 2911.6442    3.2521  0.8806 12.3838 -0.0058       1.72823  0.0488   0.1126   0.0881    0.2411   0.0000      0.975731   447.6338       15.0437       10.5913       9.37332       8.23129      -4.61946      -2.30787     0.0219100     -0.977714    -0.0192400      0.127007      0.189505     0.0544224    -0.0353746    0.00426368  -8.15384e-05       0.00000       0.00000       6.68731       7.87276       8.33735       7.03037       6.08286       4.25204       3.01854       2.01021       1.19712      0.653927      0.329371      0.141904     0.0526786     0.0184402    0.00478065   0.000775866       0.00000       0.00000
   8  18 3049.2811    3.9338  0.8052 13.1562 -0.0167       1.18359  0.0486   0.1423   0.0819    0.1748   0.0000      0.961192   432.2121       1.45776       7.58699       14.1922       2.69993       4.73500      -1.25635      0.215834     -0.229340     -0.407825      0.155141     0.0874485    -0.0687394   -0.00444561    0.00110053  -0.000536066       0.00000       0.00000       6.77851       8.75253       7.46758       7.27351       5.74717       4.82512       3.23689       2.07812       1.15956      0.623823      0.288817      0.128885     0.0506214     0.0164217    0.00390417   0.000938426       0.00000       0.00000
   8  19 3186.7458    3.8426  1.0643 13.2932 -0.0066     -0.668843  0.0590   0.1309   0.1042    0.2031   0.0000       1.07467   437.6283       4.04465       21.6277      -3.24242       7.03187       3.47410      -4.67162      -3.38674       1.30115      0.246659      0.127282     -0.220327     0.0234083    -0.0254767   0.000811696   -0.00100615       0.00000       0.00000       8.50237       9.70464       10.3929       8.17299       6.82373       5.53444       3.61478       2.28500       1.37288      0.703789      0.316080      0.151712     0.0612397     0.0204589    0.00478246   0.000742544       0.00000       0.00000
   8  20 3324.6233    3.5874  1.5057 12.5237  0.0012       2.77191  0.0700   0.0994   0.1173    0.2267   0.0000       1.13002   423.3075      -2.06067       12.8911       8.96590       8.36177      -7.37194      -4.02697       2.30147       1.56428     -0.202450     -0.461538    -0.0475477   -0.00191962    -0.0249836   -0.00427086  -1.51804e-05       0.00000       0.00000       10.4053       12.5679       12.0577       10.6024       8.12380       6.33304       4.54836       2.58368       1.57527      0.808896      0.381208      0.180815     0.0710917     0.0203124    0.00539890    0.00102013       0.00000       0.00000
   8  21 3462.6217    2.9557  2.3685 11.7307 -0.0124     0.0286233  0.0869   0.0671   0.1465    0.1907   0.0000      0.425666   442.6296       2.68983       20.6843       18.8999       6.63100      -8.67878       2.05799      -1.27834       4.35998      0.182857       1.66821      0.368889     0.0431685   0.000894618   -0.00387335   -0.00120883       0.00000       0.00000       11.1672       13.9335       13.5187       12.0510       10.0082       7.08543       5.18279       3.14962       1.97412       1.03281      0.521543      0.224087     0.0872910     0.0272893    0.00790804    0.00141451       0.00000       0.00000
   8  22 3601.0079    2.4152  3.5131 11.5602 -0.0014      0.435437  0.1126   0.0479   0.1950    0.1374   0.0000      0.228831   442.8140       22.5239       16.3036       9.06775       7.27111      -5.54320       5.72314      0.338286      -2.10562      -2.13441      0.320154      0.208838    -0.0350589    -0.0489237   0.000495847   0.000703623       0.00000       0.00000       14.6332       16.9690       17.0270       15.5360       12.4767       9.66982       6.94274       4.41939       2.49813       1.33709      0.718728      0.294895      0.114776     0.0366382    0.00972103    0.00175318       0.00000       0.00000
   8  23 3739.5768    2.0092  4.9208 11.1004 -0.0007      0.472819  0.1439   0.0350   0.2413    0.1115   0.0000      0.167730   452.3784       50.1726       29.5091       14.2377      -22.4966       16.5688      -4.23396      -16.3560      0.762104       1.16164      0.334917    -0.0818661     -0.303216    -0.0308164     0.0327989   0.000205852       0.00000       0.00000       18.6073       22.5668       21.9073       20.0191       15.6678       12.4750       8.64527       5.52426       3.18917       1.75848      0.840650      0.386926      0.146486     0.0469158     0.0119411    0.00229751       0.00000       0.00000
   8  24 3878.6489    1.7822  6.7253 10.6946  0.0001      0.261577  0.1625   0.0262   0.3019    0.0892   0.0000      0.110344   431.7180       60.2745      -26.7280      -9.69289       30.9156      0.518019      -2.08593      -10.0769      0.441344       3.95013      -1.64158    -0.0440779      0.445466    -0.0866899    0.00727199  -0.000261164       0.00000       0.00000       20.9804       26.0781       25.2096       23.5004       18.2853       14.3202       9.66794       6.27870       3.77784       1.99456       1.00531      0.429037      0.173517     0.0560444     0.0143468    0.00275644       0.00000       0.00000
   8  25 4018.0213    1.4969  8.6100 10.4251 -0.0006      0.279345  0.2014   0.0208   0.3704    0.0739   0.0000     0.0954290   488.5047      -24.9268       56.8461       6.11396      -46.4595       15.1733      -13.8392      -4.98998       3.42051      -1.27569       1.71448    -0.0325459    -0.0772769     0.0873409     0.0391359    0.00284510       0.00000       0.00000       24.9326       31.0507       30.1770       27.5684       22.8404       16.6513       12.0181       7.64403       4.54439       2.50067       1.20597      0.539873      0.202498     0.0671740     0.0186353    0.00326404       0.00000       0.00000
   8  26 4156.6771    1.2612 11.8983 10.1718 -0.0014    0.00779776  0.2778   0.0167   0.4952    0.0633   0.0000     0.0850944   401.7066       70.6381       54.2139       24.8468       17.4815      -27.3490      -7.20692       17.4053       2.66672      -2.16317     -0.295493     -0.613958     0.0583610    -0.0746350    -0.0150216   -0.00766147       0.00000       0.00000       32.3761       40.5570       40.4690       35.4800       29.3115       21.8896       15.2363       9.81986       5.81311       3.21818       1.51255      0.703995      0.267516     0.0903583     0.0238226    0.00412257       0.00000       0.00000
   9  11 2125.2073    0.7596  0.5523  9.9436 -0.0144       8.11861  0.0635   0.0332   0.0689    0.1587   0.0000       1.83135   444.2119      0.722729       13.2250     -0.273793      -2.52620    -0.0322912      -2.60551      -1.58634     -0.739217     -0.498746     -0.261419    -0.0126128      0.199003     0.0264789    -0.0298849    0.00659030    0.00177380   5.37616e-05       7.00310       9.17033       9.75025       6.25230       8.98596       5.02498       5.00579       3.65296       1.46844       1.13137      0.597465      0.258139      0.162570     0.0494113     0.0164451    0.00799062    0.00210818   0.000250830
   9  12 2264.7284    1.0238  0.6961 10.4026 -0.0145       7.16870  0.0398   0.0390   0.0737    0.1503   0.0000       1.27511   435.5767      -5.66016       11.4243       1.78325      -3.07117       1.45087       2.82341      0.163013       1.51799     -0.547919      0.557168     0.0140654    -0.0313556    -0.0309568     0.0170631   -0.00475008   -0.00130261   0.000171601       5.49165       6.86802       6.91749       5.91911       5.20189       3.90142       2.95042       2.05444       1.17209      0.715641      0.387438      0.178031     0.0934925     0.0351725     0.0126054    0.00429636    0.00106976   0.000162872
   9  13 2402.4162    1.3518  0.6597 11.3374 -0.0028       6.41596  0.0372   0.0525   0.0793    0.1195   0.0000       1.61562   443.6655     -0.935759       19.1370       10.9306      -7.39815      -5.89457       3.57236       3.76003      0.779714     -0.115099    -0.0674867      0.135190     0.0203005    -0.0318181     0.0115595   4.78480e-05   0.000196035  -0.000190131       4.93586       6.40917       6.24530       5.48018       4.77750       3.74677       2.89260       2.00245       1.19216      0.666310      0.393962      0.175001     0.0972084     0.0332187     0.0133518    0.00418702    0.00103081   0.000171558
   9  14 2539.5916    1.8970  0.7085 11.8050 -0.0147      0.442244  0.0390   0.0715   0.0723    0.1527   0.0000       1.06545   439.4945      -10.0497      -1.27166       4.06011       1.47554       5.05255      -6.07198      -3.41900      -2.03283    -0.0416249     -0.636151     -0.216856      0.152096    -0.0317975    -0.0144406    0.00237099   -0.00105094  -0.000270578       5.46061       6.03361       5.87701       5.91105       5.26069       3.88680       2.96939       1.91493       1.34054      0.835658      0.431675      0.212670     0.0894302     0.0379528     0.0121452    0.00367144   0.000985358   0.000164894
   9  15 2677.1412    2.4235  0.7358 11.6648 -0.0105       3.01977  0.0364   0.0873   0.0692    0.2033   0.0000       1.02672   442.5817       5.24617       20.6729      -2.95944      -9.19364       2.25798       5.59260      -1.84311     -0.150286     0.0381640      0.661093      0.339391     0.0359105     0.0144000   -0.00804091   -0.00550639   0.000301329   0.000271348       4.86623       5.84667       5.54000       5.50293       4.62177       3.45835       2.69253       1.86323       1.12705      0.690277      0.375878      0.195401     0.0860009     0.0339177     0.0109804    0.00356736   0.000893547   0.000162384
   9  16 2815.2017    2.9836  0.8148 11.9380  0.0019      0.479887  0.0432   0.0950   0.0715    0.2398   0.0000      0.930497   449.0957       4.45866       1.62834       1.59262      -2.71539      -3.86067      0.951004     -0.634566     -0.254649       1.32354     -0.572513     -0.386699    -0.0863242    -0.0909932     0.0200080   -0.00244220    0.00163590   0.000150082       5.82880       6.92698       6.48239       6.68932       5.50324       4.21210       2.86452       1.99385       1.35765      0.869084      0.457406      0.213322     0.0971737     0.0387762     0.0132217    0.00395395   0.000969632   0.000191324
   9  17 2953.6322    3.5039  0.9121 12.2505 -0.0019       2.16647  0.0451   0.1141   0.0801    0.2520   0.0000      0.800991   446.7929       14.5691      -7.08284       2.13837      -6.56130      -2.09313       2.95496      0.207500       1.80668     -0.542919     -0.508876     -0.116363      0.153815     0.0240142    -0.0191380  -0.000134764    0.00111482  -1.82454e-05       5.96194       6.64989       6.78060       6.20481       5.06901       4.40408       3.22336       2.17182       1.37913      0.808889      0.412522      0.221599     0.0921758     0.0415738     0.0140842    0.00412868   0.000895424   0.000161395
   9  18 3091.5374    3.8576  0.8738 13.0981 -0.0043       1.54848  0.0446   0.1245   0.0793    0.1827   0.0000      0.950808   444.0214       16.1785      -6.18384      -7.49766      -5.37220       2.22028   -0.00700456      -2.15451      0.237980     -0.321344      0.247770     -0.277979     -0.109585     0.0130107   -0.00440178   -0.00876588  -0.000624685   0.000132472       5.36213       7.27280       6.68142       6.70403       5.14231       4.34194       3.06357       2.17615       1.34489      0.780229      0.452904      0.209000      0.108922     0.0401351     0.0153876    0.00465647    0.00109415   0.000227949
   9  19 3229.6832    3.5536  1.3490 12.9812 -0.0043       2.40806  0.0659   0.1000   0.1157    0.1675   0.0000      0.932009   448.2752       8.50240       7.93955      -1.75909      -2.37355     -0.880760      -4.46587      -3.48903     -0.732464       2.88908      0.148344     -0.291764    -0.0500493    -0.0122885   -0.00550604    0.00689194   0.000995869   2.65579e-05       7.65865       10.0205       9.00817       9.16765       7.39494       5.96859       3.99293       2.79493       1.82845       1.22465      0.570587      0.306654      0.118698     0.0571683     0.0180422    0.00592621    0.00139912   0.000291976
   9  20 3367.8974    3.2870  1.7690 12.7025 -0.0009       1.11145  0.0745   0.0812   0.1269    0.1381   0.0000      0.680883   431.7349       21.1956      -2.94997       7.71423      -4.31335      -2.64341       2.43256      -4.11819     -0.187360      -1.32409     -0.783246     -0.173295    -0.0245186     0.0233994    0.00694876    0.00107957   0.000239890   0.000383719       8.32115       9.72828       9.95581       9.63866       7.81507       5.94369       4.70309       3.11405       1.99193       1.15741      0.636194      0.340177      0.146529     0.0624181     0.0208729    0.00606914    0.00160607   0.000270160
   9  21 3506.5595    2.7624  2.3665 12.3461 -0.0016       1.17075  0.0840   0.0608   0.1554    0.1101   0.0000      0.423158   462.1261       6.30005       7.90808       13.2573      -11.7749      -24.3560      -2.11132       1.99779      -3.39358       2.20674     -0.245086     -0.222043     0.0883085     0.0779539     0.0101485    0.00264510    0.00151671  -0.000353371       10.1657       12.2765       12.7361       11.4165       9.53497       7.50795       5.57231       3.62410       2.34042       1.47170      0.748887      0.372116      0.176584     0.0749830     0.0255833    0.00786931    0.00193574   0.000319373
   9  22 3645.4811    2.2881  3.5164 11.7107 -0.0007      0.694791  0.1080   0.0435   0.1905    0.0952   0.0000      0.252402   440.1389       11.8588      -19.6372       11.6991       4.66684      -3.92306       10.9409      -3.42783      0.472390      -1.43374     -0.179739     -0.762656     -0.135077    -0.0554621    -0.0422144   -0.00921103    0.00102429  -0.000190336       13.2669       15.1624       15.1445       14.4044       12.4553       9.56587       6.92160       4.59644       3.21760       1.88343       1.04266      0.488191      0.222848     0.0860262     0.0325670    0.00909600    0.00233109   0.000384502
   9  23 3784.7420    1.9877  5.2478 10.9574 -0.0002      0.598686  0.1313   0.0304   0.2344    0.0919   0.0000      0.145755   441.5384       37.2108       27.8079       18.5412      -27.7257      -14.4526       6.06127      -14.1426       3.25668       1.01957      -1.48238     -0.506419     0.0633428     -0.111255     0.0383047     0.0139577   0.000974993   0.000178999       15.1513       17.7546       18.1534       16.8394       14.4575       11.2355       8.42681       5.82819       3.64113       2.15793       1.18760      0.588942      0.271836      0.107686     0.0386110     0.0118632    0.00291291   0.000476304
   9  24 3923.7627    1.6567  7.2354 10.5772 -0.0006      0.313627  0.1631   0.0223   0.2945    0.0778   0.0000      0.101086   437.7434      -41.9224      -22.4325       3.33387       22.0266      -4.86549       4.73221       14.7864       9.36686      -3.79527      -3.63906      0.961360      0.595141    0.00454092    -0.0188972    -0.0129551   -0.00238179   0.000866137       18.9330       22.4465       22.3640       20.6195       18.2519       14.2419       10.5843       7.20902       4.71192       2.82158       1.50441      0.766859      0.329840      0.140635     0.0487126     0.0149187    0.00369620   0.000593831
   9  25 4063.7991    1.4072  9.6955 10.4881  0.0001      0.275178  0.2118   0.0187   0.3903    0.0594   0.0000     0.0855311   436.5236       3.21810       72.9296       14.2786      -28.8565      -31.8808       16.5526       1.91211      -1.77454       3.33052       1.10172      -1.32531      0.396225      0.215402     -0.145553    0.00838474    0.00178145   0.000649669       22.9733       28.5792       28.0251       26.5123       22.5567       18.1383       13.1881       9.21494       5.90880       3.47525       1.92389      0.953214      0.437250      0.175033     0.0647966     0.0198695    0.00478748   0.000825630
   9  26 4202.8200    1.1864 11.8218 10.2773 -0.0012     0.0410643  0.2653   0.0155   0.4819    0.0537   0.0000     0.0878799   429.6297       4.52573      -2.26084      -51.8795       7.01885     -0.352754       6.12858      -7.73503      -4.60367      -9.01758      0.881375      0.529189    -0.0140597     0.0275505    -0.0827993    -0.0105489    0.00625899   -0.00115230       27.0147       32.6774       33.4904       31.5636       26.2279       21.6957       15.5893       10.7464       7.01083       4.24396       2.29798       1.12217      0.528702      0.217014     0.0794258     0.0240514    0.00561804   0.000955164
   9  29 4621.1001    0.6485 20.1628 10.1440 -0.0032     -0.553147  0.7032   0.0104   1.0321    0.0385   0.0000      0.134319   354.1456      -54.7756      -8.97834      -30.9451       26.8750      -19.9302       2.28223      -1.30098      -8.53611      -18.7880       8.23051       7.85005     -0.149877      -1.44190     0.0446084     0.0764146    0.00609494   -0.00122029       54.2744       70.4355       70.8300       65.6627       56.3518       45.0941       33.8799       23.9880       15.2066       9.36278       5.11184       2.70634       1.20437      0.511796      0.176513     0.0547974     0.0129631    0.00212400
  10  10 2021.5464    0.6370  0.4482  9.9545 -0.0005       8.33679  0.0318   0.0278   0.0529    0.0991   0.0000       1.97615   441.9737       1.81889       11.4719       2.38959       1.28872       2.57628       1.62521      -2.36318      -1.13483       1.11576    -0.0245354     -0.144595    -0.0637014     0.0183373     0.0430487    0.00435862   0.000282784   0.000698467       4.44442       4.81214       5.19170       4.80659       3.72204       3.57471       2.88985       1.89240       1.21147      0.862350      0.507168      0.218896      0.116792     0.0579789     0.0299952    0.00997295    0.00323170   0.000815273
  10  11 2163.0546    0.7458  0.7123 10.0116 -0.0104       7.17981  0.0496   0.0259   0.0697    0.1608   0.0000       1.54170   434.5578       2.82296       19.9486      0.903774      -7.15548      -5.93192       1.62656       6.17822     -0.918619      -1.09885     -0.491774      0.324945     -0.131006     0.0564438     0.0257536    -0.0178055   -0.00973920  -0.000128134       5.32076       6.89761       6.81854       5.79975       6.10497       4.14786       4.08763       2.53286       1.72588       1.15429      0.606947      0.360707      0.162923     0.0825438     0.0361948     0.0123748    0.00444850    0.00118354
  10  12 2302.8467    1.0861  0.6948 10.6771 -0.0101       3.11870  0.0495   0.0409   0.0697    0.1582   0.0000       1.20949   436.5458       1.89083       11.1949       4.69564       3.13902      -1.28448      -3.35912     -0.190464      -2.54546      0.797090      0.145413     -0.725927      0.114701    -0.0584381     0.0180046    0.00414717   -0.00443611   -0.00163432       4.91967       7.83534       7.02216       7.12433       5.83028       4.95945       4.05636       2.24479       2.35959      0.888139      0.794912      0.323197      0.218561     0.0701236     0.0375785     0.0146969    0.00558633    0.00138609
  10  13 2440.8735    1.5113  0.9567 10.6841 -0.0022       2.72400  0.0441   0.0459   0.0849    0.2410   0.0000       1.12289   446.2742       9.72514       16.4890      -2.09241       2.17559       2.80344       2.20501       1.64977       1.32516     -0.842188      0.420777      0.276002     -0.113376     0.0238421    -0.0136374     0.0103040    0.00467070   -0.00146141       5.20931       6.26664       6.43455       6.05100       4.99109       4.24297       3.34501       2.24512       1.59627      0.925278      0.588713      0.287408      0.156115     0.0699967     0.0316652     0.0113194    0.00413361    0.00102769
  10  14 2578.6435    2.0242  0.8847 11.4268 -0.0028     0.0619462  0.0435   0.0619   0.0780    0.1770   0.0000      0.968934   436.6360    -0.0993348       9.83609       2.33392       5.96199       1.83543      -4.74874      -1.38630       2.51949      -1.59749     -0.576713      0.543289      0.193402    -0.0361477    -0.0358763    -0.0226524    0.00321228    0.00138073       5.26410       6.20746       5.96277       6.17803       5.40127       4.10540       3.30018       2.05611       1.57585       1.00952      0.647939      0.319510      0.156134     0.0766267     0.0309702     0.0116289    0.00367366   0.000984851
  10  15 2717.0625    2.5416  0.8127 12.1357 -0.0049       1.58160  0.0413   0.0813   0.0717    0.1666   0.0000      0.919024   440.7998       5.57489       6.20934      -2.85303      -1.93770      -2.21059      -1.72857      -1.27316     -0.265078     -0.692436      0.206799      0.210968      0.108690   0.000954481    -0.0234618     0.0104764   -0.00297608  -0.000509655       4.95002       6.01808       6.16518       5.37668       4.88226       4.02744       2.98997       2.27981       1.40498      0.877709      0.550498      0.261867      0.143964     0.0683701     0.0307968    0.00984726    0.00404598    0.00113233
  10  16 2855.8079    3.2465  0.7768 12.6892 -0.0037       1.81494  0.0545   0.1148   0.0727    0.1587   0.0000       1.04958   436.7799       1.14786       11.9294       1.24835       7.40692     -0.100770      -10.0136      0.187358     -0.819503      0.252613     -0.244494      0.123159     -0.107799    -0.0151541     0.0216119   -0.00469584    0.00101712    0.00104042       7.43433       9.56305       7.47073       6.55618       6.27875       5.85434       5.35099       3.47523       2.24012       1.29995      0.595444      0.303072      0.140551     0.0657568     0.0286272     0.0114156    0.00318188    0.00109852
  10  17 2994.5322    3.6871  0.8617 12.6942 -0.0024       2.38364  0.0402   0.1147   0.0749    0.1785   0.0000      0.921171   438.9916       12.5102       1.47440      -4.55578       8.80094      -2.98946      -2.93131      -3.15044     -0.788727     -0.995743      0.218313    -0.0755632    -0.0165072     0.0881306    -0.0757112    0.00294763    0.00487221  -9.92307e-05       4.46630       5.74550       6.00148       5.37497       4.78117       3.74981       2.82859       2.06042       1.39635      0.855197      0.511060      0.283353      0.146088     0.0674793     0.0291647     0.0110071    0.00383559    0.00113388
  10  18 3132.9937    3.7233  1.0744 12.9433  0.0003       1.88366  0.0537   0.1093   0.0867    0.1892   0.0000      0.967483   438.3867       21.2748       12.9751       12.2805       2.60745      -6.72159       2.15396      -2.23708       1.57872      -1.42619      0.357451     -0.375086     -0.213711     0.0534051     0.0160843    -0.0107093    0.00514828  -0.000511500       6.12980       6.63182       7.17679       6.41398       5.92377       5.20648       3.49785       2.68944       1.89282       1.15257      0.750491      0.380520      0.178010     0.0910761     0.0337039     0.0134425    0.00510214    0.00140434
  10  19 3271.4508    3.7381  1.2590 13.2652 -0.0052       3.54163  0.0621   0.1058   0.1076    0.1582   0.0000      0.967878   435.2826       22.8732       17.5647       16.4073       9.45056       3.56136       3.66830      -3.33368       2.01614       1.20275      -1.52067     -0.316971     0.0922792    -0.0868945     0.0344354     0.0198156   -0.00410937    0.00183200       7.03058       8.37220       9.09772       8.43764       6.47492       5.52560       4.49623       2.95503       1.87484       1.32756      0.735240      0.366253      0.187914     0.0969272     0.0462886     0.0169830    0.00516015    0.00142222
  10  20 3410.3706    3.0059  1.9501 12.5452  0.0054      0.848421  0.0795   0.0693   0.1240    0.1156   0.0000      0.549840   441.9765       7.29140       19.7645       29.9119      -5.59577      -2.75494      -1.68156      -3.26169       4.95225     -0.753750     -0.371194      0.363725      0.299737      0.195915    -0.0488768    -0.0424946    0.00284868   -0.00164353       8.47867       10.6491       10.0022       9.92596       8.72751       7.02663       5.10702       3.88646       2.57835       1.58791      0.966237      0.518786      0.273038      0.119629     0.0517489     0.0180468    0.00648073    0.00188363
  10  21 3549.3762    2.4522  2.8183 12.1217 -0.0000       1.13970  0.0894   0.0483   0.1624    0.0865   0.0000      0.324610   432.2245       15.7771       1.02293      -30.2151     -0.326029       7.30480      -5.60477      -11.7155     -0.554537      -1.19213      0.945548       1.08021      0.579667     -0.171137    0.00131036     0.0128546    -0.0115877   -0.00210999       9.62943       11.4768       11.7076       11.7161       9.79236       7.76081       5.87187       4.31588       2.90420       1.79398       1.08616      0.609614      0.322396      0.144673     0.0616506     0.0228506    0.00759999    0.00212065
  10  22 3688.8345    2.1812  3.9218 11.5146 -0.0001      0.702297  0.1091   0.0366   0.1892    0.0816   0.0000      0.213469   460.8404       16.7659      -4.08007       11.3249      -6.75532      -4.83600      -7.57484       2.18730       1.08264      -2.86710     -0.268805      0.415553    -0.0143725     0.0124183    0.00835048    -0.0123559   -0.00576247    0.00111403       11.8131       14.3815       14.1967       13.5690       12.2689       9.61031       7.16596       5.00132       3.47322       2.26174       1.36117      0.716757      0.363317      0.161719     0.0695655     0.0259604    0.00885670    0.00258943
  10  23 3828.3708    1.8548  5.9012 10.9837  0.0000      0.538697  0.1362   0.0266   0.2445    0.0725   0.0000      0.127460   421.8919      -2.33761       3.87086       23.0385       5.37363      -13.9995       3.28885      -3.60343      -2.47145       4.68849      -2.35262      0.293476     -0.207969      0.160265    -0.0648373     0.0131829   -0.00270216   0.000861714       14.2264       17.4512       17.4093       16.0004       14.4232       11.6879       9.27500       6.52176       4.43001       2.73502       1.59375      0.873459      0.448145      0.203459     0.0888447     0.0335111     0.0113036    0.00324609
  10  24 3968.2413    1.5675  7.6259 10.6735 -0.0025      0.458130  0.1664   0.0209   0.2983    0.0636   0.0000      0.103820   461.9844       19.2378       12.0748      -35.0650       30.5108      -14.5578      -16.1685      -9.72581     -0.955481      -3.82199       1.37528      -1.07142     -0.360622     -0.166666    -0.0905403    -0.0140333     0.0115903  -0.000792154       16.7198       21.2238       21.1125       19.9365       17.6261       14.1149       10.6666       7.48395       5.26992       3.24178       1.98345       1.05742      0.544027      0.247006      0.106057     0.0401075     0.0139614    0.00394603
  11   9 1915.4540    0.4381  0.3924 10.1241  0.0076       11.1851  0.0486   0.0246   0.0510    0.0691   0.0000       3.71824   441.8363      0.300467       14.3912      0.487300      -3.97123       2.93443      0.651604       1.72463      0.747079      -1.72127     -0.418908     -0.124397    -0.0506513     0.0412458   -0.00271603    -0.0193277    -0.0103563   -0.00186742       4.76011       4.94639       6.21636       6.05909       4.67862       4.37095       4.50424       2.13418       1.55013       1.54727      0.800255      0.351453      0.364987      0.152108     0.0470451     0.0303093     0.0157118    0.00544701
  11  10 2058.0374    0.6846  0.4414 10.0345 -0.0050       8.09428  0.0280   0.0284   0.0490    0.0968   0.0000       1.63051   434.8996      -1.51089       7.18124       2.58264       4.39122     -0.708506     -0.874963      0.749423       1.17891      -1.01718      0.321923     -0.399801      0.148930    -0.0123086    -0.0109954   -0.00942722    0.00655752   -0.00226135       3.33508       3.96532       4.42466       3.99068       3.61330       2.99289       2.14023       1.57050       1.17340      0.752887      0.504977      0.316318      0.170627     0.0811416     0.0453230     0.0165684    0.00715775    0.00300540
  11  11 2199.9670    0.8615  0.7247 10.2018 -0.0064       8.99330  0.0392   0.0280   0.0694    0.1294   0.0000       1.47118   443.0135      -6.15397       10.3127       10.5537      -3.42398      -11.6849       1.62821      0.304195       3.38382     -0.853935     -0.180024      0.118804     -0.142960      0.123906    -0.0352042    0.00186477   -0.00895035   0.000350986       4.68017       5.44807       5.17696       4.56868       4.29057       4.07787       3.23702       2.69745       1.79784       1.12136      0.675592      0.373803      0.199203      0.109996     0.0466052     0.0223592    0.00794423    0.00293469
  11  12 2340.0984    1.2334  0.8590 10.4497 -0.0024       2.06391  0.0412   0.0385   0.0772    0.1990   0.0000       1.02244   439.5223      -1.04662       16.2844       2.04960       2.96377      -8.32159      -6.39161      -1.12325      -1.69046       1.92757     -0.129685      0.345397      0.293328    -0.0120978     0.0120260     0.0216584   -0.00946238   -0.00509747       4.76832       6.06416       5.88973       5.65626       5.05904       3.95766       3.12501       2.24797       1.61566       1.03139      0.618057      0.367310      0.210278      0.101137     0.0505019     0.0189937    0.00826567    0.00280226
  11  13 2478.6604    1.6955  0.8400 11.0808 -0.0010       4.49666  0.0393   0.0543   0.0798    0.1818   0.0000       1.04253   434.7393       9.67072       8.96223      -1.83319      -5.62523    -0.0280009      -2.36581      -2.12112       1.90335      0.537570      -1.72183     -0.228049    -0.0548875     -0.145496     -0.129400     0.0105236     0.0123893   -0.00459676       3.95284       5.04574       5.10243       5.16322       4.17921       4.15281       2.49237       2.26274       1.36579      0.978728      0.638553      0.373402      0.188009      0.106235     0.0475407     0.0218242    0.00865519    0.00301813
  11  14 2616.9277    2.1681  0.8784 11.9372 -0.0061      0.895025  0.0444   0.0660   0.0750    0.1589   0.0000       1.00681   441.8426       6.60867       8.09955       2.17219      -2.17012       2.82491      -1.51843      -5.06626       1.33656     -0.173675      0.216485     -0.352293     -0.228523    -0.0102714     0.0324001    -0.0140865    0.00273753  -0.000747652       4.86737       6.18047       6.45134       6.24025       5.07710       4.38705       3.05963       2.34531       1.66358       1.02063      0.624553      0.380089      0.216151      0.112051     0.0514833     0.0226666    0.00873858    0.00345246
  11  15 2756.2641    2.6973  0.8948 12.4350 -0.0070       5.35319  0.0426   0.0806   0.0755    0.1471   0.0000       1.14162   429.6379       12.1667       7.38990       10.8244      -9.77857      -2.37792       4.16627       2.25940      -2.90398     -0.997384      0.284176      0.752381     -0.118690    -0.0460800     0.0121925     0.0584515    0.00468557   -0.00794667       4.37724       5.67471       5.32918       5.21229       4.74080       3.81896       3.27348       2.29271       1.75483       1.08267      0.647845      0.411258      0.204613      0.113950     0.0506280     0.0231794    0.00841061    0.00344292
  11  16 2895.3994    3.3165  0.9025 12.4686  0.0030      0.175408  0.0423   0.0943   0.0723    0.1759   0.0000       1.04015   442.0072       12.3146       10.8717       1.28381      -2.56407      -4.23501     -0.178206       2.09538       1.16418      -1.66006     -0.207779      0.325925     -0.183695      0.107586      0.133181     0.0328551   -0.00310669  -0.000235283       4.68804       5.20523       4.92519       5.08060       4.87800       4.19193       3.12392       2.13275       1.64545       1.15405      0.764152      0.441448      0.236648      0.113500     0.0518646     0.0215899    0.00873148    0.00311514
  11  17 3034.5795    3.7396  0.8667 13.1537 -0.0017      0.960670  0.0422   0.1200   0.0767    0.1639   0.0000      0.913715   444.3771      0.401704      0.182516       9.63532      -11.0416      -1.98867      -3.34691       3.68622       2.90927      -1.66950     0.0750947      0.241707     -0.254780     0.0943773    -0.0722472    -0.0129281   -0.00473270    0.00478457       4.69039       5.30161       6.00695       5.73442       4.92483       4.02118       3.15864       2.19620       1.74882       1.11105      0.582619      0.399177      0.234401      0.124317     0.0574209     0.0228273     0.0105639    0.00395485
  11  18 3173.5312    3.6559  0.9894 13.4297 -0.0161       1.07603  0.0451   0.1105   0.0844    0.1552   0.0000       1.03340   437.8516      0.465621       1.88247      -6.40997       5.30221      0.891974       4.07195      -3.57003      0.178672      -3.01025      0.390166     -0.202325     -0.190584    -0.0330896   -0.00573256    0.00819922    -0.0148993   -0.00349690       4.85228       6.02126       6.44237       6.21349       5.16747       4.36403       3.30444       2.39675       1.69200       1.13344      0.712724      0.426847      0.229624      0.115696     0.0634539     0.0247971     0.0109397    0.00400951
  11  19 3312.4392    3.5095  1.3945 12.9066 -0.0108      0.215146  0.0546   0.0924   0.1105    0.1554   0.0000      0.690685   439.5522       14.9486       15.2962       5.58448      -8.77291      0.667446       5.69523      -4.67004     -0.142770     -0.835321       1.29516      -1.02507      0.206420     0.0811237     0.0998160   -0.00331719    -0.0116415    0.00987310       5.49864       6.86235       6.78813       6.70669       5.86963       5.05223       3.85340       2.81972       1.96031       1.37560      0.838252      0.496816      0.282632      0.136301     0.0631866     0.0274947     0.0119449    0.00427372
  11  20 3451.7979    3.0256  2.2433 11.9721  0.0006       1.07803  0.0699   0.0588   0.1241    0.1240   0.0000      0.328522   432.0196       6.97366       8.07780       10.8443      -18.8720      -12.3128       3.34666       6.08130       3.12653      -1.49270      0.273218     -0.288276     0.0900556      0.474349     0.0557981    -0.0619772    0.00263681   -0.00520537       7.03316       8.89975       8.64514       8.38944       7.46824       6.24079       4.92249       3.63281       2.56945       1.65645       1.05436      0.600085      0.328883      0.169542     0.0789684     0.0347986     0.0134939    0.00498293
  11  21 3591.4792    2.4945  3.3433 11.6873  0.0009      0.669465  0.0941   0.0412   0.1554    0.0856   0.0000      0.238985   429.7645       25.0089       14.9582       4.27420       12.4392       1.05478      -6.46036       2.14674      -2.24347      0.261286       1.28796     -0.211345   -0.00818057    -0.0147060    -0.0388062    -0.0622819     0.0179037    0.00431409       9.74691       11.3753       11.1895       10.2967       9.53771       8.24023       6.91546       5.15064       3.60306       2.33254       1.42068      0.814422      0.433254      0.223998      0.102424     0.0464515     0.0177774    0.00657250
  11  22 3731.2173    2.0292  4.8081 11.3073 -0.0017      0.608595  0.1138   0.0299   0.2106    0.0700   0.0000      0.153101   455.2214       6.74900      -8.47615      -4.69084      -22.7642      -4.34227      -11.2078       15.2453      -1.90268      -4.52702      -2.64113       1.45172       1.21696     -0.541595    -0.0546960   -0.00239574    -0.0295291     0.0116534       10.9957       13.7696       13.7726       13.4660       11.7519       9.82637       7.98340       5.87446       4.15717       2.66601       1.72090      0.994894      0.536462      0.278734      0.135600     0.0596010     0.0231916    0.00846213
  11  23 3871.3061    1.7597  6.2231 10.9847 -0.0001      0.534088  0.1328   0.0234   0.2539    0.0621   0.0000      0.119655   417.4459       22.0918       5.62409      -2.01863      -17.4621      -7.28386     -0.291016       7.00237       4.72179      -1.32859     -0.312675     -0.286232      0.344989    -0.0925712      0.136351     0.0816618    -0.0154148   -0.00737291       12.8750       15.3580       15.9908       15.5204       13.8953       11.4977       8.92628       6.54126       4.60102       3.10709       2.05135       1.17714      0.643744      0.325294      0.158497     0.0696463     0.0276399    0.00979120
  11  24 4011.1970    1.4767  8.2869 10.6592  0.0012      0.299561  0.1675   0.0187   0.3172    0.0568   0.0000     0.0924649   438.2768      -22.5541       20.9245       4.84259      -35.0351       19.0646       7.83883      -4.06463     -0.354581      -1.07544       1.24870     -0.857867     -0.158951       1.12622     -0.190341    -0.0995460    0.00618060   -0.00288245       15.6179       19.6328       19.8213       19.0642       17.0053       14.1501       11.3363       8.39532       5.87405       3.89794       2.45551       1.44902      0.784024      0.406076      0.198136     0.0860692     0.0340067     0.0123340
  11  25 4152.0898    1.2491 10.7347 10.4973 -0.0010      0.268463  0.2230   0.0157   0.4068    0.0487   0.0000     0.0842162   457.7720       5.80423       22.1306       23.5039      0.260947       9.14614      -16.0594      -4.63954      -3.93564      -5.40193      -1.33669      0.437339     -0.324157    -0.0825423      0.395898      0.104190    -0.0697410     0.0126610       18.7560       24.7641       24.2953       23.9842       21.0645       18.2206       14.2321       10.9480       7.62350       5.13889       3.17560       1.87469       1.05394      0.538632      0.257508      0.113352     0.0448024     0.0162707
  11  26 4292.1559    1.0281 13.2057 10.3944 -0.0016     0.0143565  0.3046   0.0139   0.5175    0.0453   0.0000     0.0934258   465.8366       13.7732       84.2700       12.6688      -23.2430      -17.7008      -7.93322      -10.3411       9.63561       3.58341      -3.81756      -1.96360       1.36778     0.0901591      0.397786      0.231314    -0.0460014   -0.00372853       24.6296       31.1089       31.2750       30.7808       27.2885       23.1564       17.7268       13.7522       9.45689       6.45153       4.02781       2.39503       1.32414      0.683504      0.326314      0.143280     0.0557913     0.0202413
  12   8 1805.8659    0.3821  0.2300  9.9172 -0.0228       22.3365  0.0273   0.0220   0.0336    0.0619   0.0000       4.53388   437.8521      -2.63241       11.9588      -4.44076       2.97285      -2.08796       1.36955      -2.24622    -0.0295736    -0.0694938      -1.06811      0.438885    -0.0206397      0.210898     -0.104587   -0.00837525   -0.00388036    0.00242972       4.34574       5.44504       5.96017       5.80311       4.80634       3.71429       2.82723       2.07989       1.29569      0.822429      0.549539      0.367541      0.200897     0.0982385     0.0624810     0.0287293     0.0122353    0.00544115
  12   9 1950.0045    0.5372  0.4253  9.9777 -0.0045       6.87852  0.0280   0.0237   0.0538    0.0757   0.0000       1.89004   436.8982       3.44757       9.49679     -0.653622       2.92560      0.923946       2.94512     -0.914357      -1.90994     -0.581734      0.200996      0.414222      0.234487    -0.0866321     0.0160547   -0.00903235    -0.0218142   -0.00188773       2.89932       3.81505       3.71493       4.29233       3.47691       2.85006       2.35749       1.86983       1.27625      0.831240      0.593675      0.421639      0.224393      0.108845     0.0643644     0.0339598     0.0152365    0.00665382
  12  10 2093.7289    0.7077  0.5715 10.0937 -0.0075       6.72112  0.0371   0.0257   0.0588    0.1026   0.0000       1.48402   441.4762       2.63414       7.61638       5.68748      0.395291      -2.26652       2.23658       2.30520      -1.67009      0.231295      0.283358     0.0454324      0.176884     0.0380323    -0.0396461    0.00358872    -0.0324505    0.00916406       5.02834       5.59396       5.69801       5.52829       4.52104       3.88854       3.77455       2.86748       1.92746       1.28492      0.859451      0.478542      0.251263      0.136976     0.0756584     0.0358160     0.0188724    0.00734123
  12  11 2236.0271    0.9204  0.7114 10.3532 -0.0121       7.42626  0.0367   0.0305   0.0699    0.1259   0.0000       1.26939   435.3384      0.403786       16.4926      -4.50721      -5.70518       9.42705      -5.26375      -5.24171    -0.0812357      0.441853       1.02067     -0.350005    -0.0523526      0.258302     0.0565736     0.0595953    -0.0149707    0.00459472       3.95386       4.19027       4.45016       4.72287       4.30278       3.31705       2.69260       2.31755       1.64315       1.15106      0.701967      0.455745      0.277883      0.160428     0.0853584     0.0410539     0.0203440    0.00695903
  12  12 2376.4452    1.2981  0.9123 11.0343 -0.0043       2.60434  0.0417   0.0379   0.0783    0.1455   0.0000       1.06583   439.8034       8.71653       11.6260      -2.72871      -2.77882       2.72176      -1.68208      -1.00992      0.794032     -0.403448     -0.573859   -0.00458673     -0.192676    -0.0936237     0.0912561    -0.0356468    -0.0188335   -0.00327217       4.20517       5.25748       5.23428       4.83216       4.28950       4.02388       3.19424       2.67364       1.91869       1.24962      0.821704      0.504984      0.285127      0.145978     0.0827754     0.0401682     0.0176104    0.00707466
  12  13 2515.4932    1.7705  0.8302 11.7615  0.0026       2.39257  0.0413   0.0532   0.0719    0.1348   0.0000       1.10230   436.8797      -1.55137       16.1700       13.9194       11.9967       6.35118      0.788981      -2.57674      0.969020     -0.741296     0.0396859     -0.235067      0.123730     0.0938475    -0.0244914    0.00289068   -0.00426513   -0.00223653       4.41181       4.85989       4.63814       4.65133       4.88291       4.27404       3.18294       2.31162       1.58775       1.30803      0.914448      0.565634      0.338907      0.175360     0.0855679     0.0356797     0.0173961    0.00705656
  12  14 2654.6837    2.2920  0.8786 11.7102 -0.0025       2.67790  0.0450   0.0639   0.0687    0.2000   0.0000      0.972914   440.6321       2.72578       12.5192     -0.864919      -3.87503      -4.01417      -2.26162      -2.84881      -1.35921     -0.843968      0.172392     -0.995800      0.221125     -0.170027     -0.155411     0.0179912   -0.00268045    0.00363402       4.47039       5.85048       5.03082       4.93583       4.53407       4.22641       3.46772       2.73022       1.93711       1.35677      0.871198      0.558921      0.304234      0.164390     0.0790697     0.0377939     0.0164044    0.00679454
  12  15 2794.5665    2.8797  0.8035 12.4294  0.0016       1.48018  0.0428   0.0851   0.0674    0.1639   0.0000      0.902501   440.5874       8.64339       13.4076     -0.123627       10.9126     -0.660704      -3.09353     -0.317532      0.626276     -0.653608     -0.687113     -0.594359      0.450087     -0.177606    -0.0679554    -0.0153498   -0.00142804  -0.000973109       6.23836       8.35261       8.69994       8.28774       6.96822       5.47124       3.93558       2.59455       1.74251       1.14773      0.763850      0.469671      0.264858      0.138563     0.0686714     0.0320787     0.0148038    0.00598187
  12  16 2934.5259    3.3620  0.8221 12.9901 -0.0042       3.02703  0.0394   0.0980   0.0650    0.1333   0.0000      0.922162   439.6491       6.20532       9.44563       2.94826      -3.21100      -5.14946     -0.967759      -2.40228     -0.952826     0.0996780      0.404152      0.371305     -0.224964    -0.0965584     0.0620022     0.0194021    0.00736689   -0.00158681       3.66006       5.01893       4.83883       4.95936       4.19117       3.73981       3.11061       2.34583       1.75822       1.07301      0.823558      0.465136      0.271864      0.145868     0.0755838     0.0391670     0.0178004    0.00752716
  12  17 3074.0035    3.9811  0.8734 13.1324 -0.0027       3.46893  0.0373   0.1134   0.0710    0.1503   0.0000      0.947729   445.7141       5.51989       8.86598       1.02599       3.66066      -2.59550      0.866326      -6.01594       1.02091       2.31719     -0.157846     -0.629286    -0.0411556     0.0264973     0.0275529     0.0517778   -0.00592092  -3.68490e-05       3.91668       4.86232       4.93192       4.82044       4.42446       3.59303       2.90456       2.20652       1.60177       1.08279      0.718519      0.431237      0.263577      0.140480     0.0740720     0.0352357     0.0151345    0.00641144
  12  18 3213.3416    3.7157  1.2115 13.4039  0.0061       1.23480  0.0541   0.0985   0.1004    0.1325   0.0000       1.23830   434.6625       2.69829       15.5571       5.37076      0.582291       8.63321      0.316742       1.72038       1.11554     -0.984517       1.31085     -0.346394     -0.334420   -0.00703429    -0.0563982    -0.0231935    0.00392928     0.0107366       4.83915       6.31644       5.68043       5.65116       5.30731       4.58143       3.99178       2.97640       2.28162       1.48757       1.02585      0.594444      0.362277      0.180956     0.0970256     0.0467859     0.0204099    0.00854396
  12  19 3352.6854    3.2319  1.5763 12.8990 -0.0051    -0.0539087  0.0609   0.0761   0.1072    0.1211   0.0000      0.623245   440.6877       9.82088       15.1121       15.5708       4.13732      -2.01980       3.36120       6.11828       2.89726     -0.641286      0.774480     -0.898418      0.419470     -0.272585    0.00130220     -0.119437    -0.0332061    0.00228905       5.36012       7.00091       7.16303       6.96984       6.36603       5.37675       4.12383       3.03678       2.43155       1.48762       1.10004      0.678477      0.396388      0.226657      0.115478     0.0575716     0.0245169     0.0103101
  12  20 3492.5870    2.7974  2.3184 12.2145 -0.0008       1.10203  0.0745   0.0538   0.1249    0.0966   0.0000      0.338038   447.7831       31.5980       24.1394       4.25758      0.644317      -4.49483      -7.62301       4.81001       2.80667      -1.12929       1.00351     -0.664781     -0.393674     0.0631617     -0.198530     -0.170914    -0.0329007    0.00576034       6.84437       8.27211       8.50870       8.55645       7.56395       6.24048       5.18743       3.97704       2.88149       1.92558       1.29782      0.797645      0.459266      0.260654      0.135562     0.0650078     0.0315113     0.0120674
  12  21 3632.6413    2.3605  3.6702 11.6154 -0.0008      0.671242  0.0922   0.0359   0.1625    0.0717   0.0000      0.204015   438.8623       26.0589       14.1449       1.48182      -14.9791       5.66278      -1.07740      -6.61135       2.93798      -1.71894       1.79939       1.12847      -1.69602     -0.388154     0.0665238     0.0356614     0.0562956   -0.00300700       8.24268       9.73241       10.5094       10.1978       9.06111       7.87494       6.30429       4.92168       3.53605       2.47242       1.63729       1.00311      0.580947      0.348468      0.170016     0.0818811     0.0393565     0.0165643
  12  22 3772.9644    1.9505  5.2444 11.2853 -0.0008      0.619418  0.1201   0.0266   0.2086    0.0608   0.0000      0.142252   429.1580       22.3341       23.1739       13.5386      -9.33722       5.16891       3.19920      -3.12412       1.15973       4.75213     -0.802455      0.938751      0.570764     -0.213425     -0.241482    -0.0948966     0.0106164   -0.00676301       10.3887       12.8258       13.4432       13.3416       11.9989       10.0532       8.16564       6.19510       4.46621       3.18630       2.04815       1.27580      0.763500      0.423102      0.220836      0.105844     0.0480424     0.0202268
  12  23 3913.4244    1.6459  7.2271 10.7250 -0.0002      0.425648  0.1444   0.0198   0.2626    0.0593   0.0000     0.0973194   429.8059       19.8092       5.86790       1.57067       30.0837      -15.2258      -15.2347       4.83469       6.35738      -3.20340       2.49152      -1.67257      0.583096      0.665317      0.325295     -0.227820    -0.0535541     0.0592750       12.2383       15.2869       15.5790       15.7664       13.8790       11.8026       9.73841       7.74421       5.45988       3.78615       2.53348       1.53904      0.928041      0.496454      0.267451      0.133147     0.0593219     0.0251289
  12  24 4054.0248    1.3735  9.2404 10.6216 -0.0029      0.341415  0.1810   0.0168   0.3387    0.0501   0.0000     0.0880596   422.3766       32.2237      -9.71353      -12.9472      -4.74013      -17.4513     -0.794003      -2.02878      -6.87355      -2.64098       1.20713      0.824438      0.501136      -1.83703      0.699633     0.0698002     0.0118619    -0.0531525       14.9929       19.1160       19.6680       19.1105       17.6896       14.6362       12.1372       9.20994       6.78926       4.69068       3.10989       1.91245       1.16018      0.632079      0.330549      0.164612     0.0694152     0.0305022
  12  26 4334.7749    0.9825 14.5043 10.3706 -0.0038    -0.0697487  0.3345   0.0126   0.5614    0.0424   0.0000     0.0890804   468.3461       35.9280       38.3031       1.52566      -37.0636       27.8623       28.8528      -28.5421      -14.7734       6.48619       10.0488      -5.59237     -0.760962      0.849399      0.240355    -0.0363439     -0.142110     0.0192740       23.6210       30.3147       31.3678       30.6154       28.0599       23.8643       19.4421       15.1644       10.8376       7.81474       5.08887       3.26098       1.90935       1.05659      0.554270      0.272990      0.119451     0.0505791
  12  27 4475.5213    0.7755 15.9490 10.2942 -0.0001     -0.201462  0.4422   0.0105   0.6932    0.0369   0.0000      0.112060   369.6032       42.8428       86.2860       44.7393      -1.04151      -1.47558      -35.6365       28.9880       11.6174       2.26285      -1.52590       2.04758      -1.97614     0.0454148      0.522548      0.443129    -0.0600715     -0.118167       29.3987       37.5696       37.8615       38.1006       34.3765       30.3048       24.9694       18.8498       14.0491       9.89625       6.72163       4.22649       2.51416       1.35953      0.720756      0.350081      0.155168     0.0651280
  13   8 1838.7143    0.3551  0.4242  9.9876 -0.0060       14.6759  0.0329   0.0160   0.0608    0.0650   0.0000       3.66975   435.1293       1.09851       19.0294      0.173690      -4.35532      -3.84961      -5.32410      -1.57219      0.446688      -2.54596     -0.681929     0.0703895     -0.251879      0.139521     0.0426668     0.0134057    -0.0468664   -0.00658451       3.40888       4.00582       4.43259       3.75966       3.41127       3.25196       2.95717       2.20784       1.81720       1.31667      0.762465      0.516474      0.283070      0.162785     0.0963530     0.0479291     0.0226683     0.0112565
  13   9 1983.8299    0.5663  0.4596 10.0536 -0.0118       5.66227  0.0254   0.0217   0.0498    0.0836   0.0000       1.68592   437.3829       3.71299       11.1626      -1.80177      -6.75845      -3.95194       2.85689      0.685699    -0.0398527     -0.798764      -1.32389      0.648489    -0.0167495      0.139665    -0.0122206    -0.0203737   -0.00200022     0.0237850       2.70482       3.52310       3.64111       3.66845       3.27492       2.79472       2.52810       1.77051       1.46728      0.934710      0.749511      0.377859      0.290251      0.160101     0.0805903     0.0496814     0.0212127    0.00974997
  13  10 2128.5980    0.8236  0.5488 10.2750 -0.0026       6.64287  0.0272   0.0265   0.0506    0.0942   0.0000       1.38547   442.8601      -4.46250       10.2880       3.28837      -2.85354       3.36781     -0.983777      0.805102       1.21522     -0.515497    -0.0265355     -0.132851     0.0140250    -0.0727965      0.124680    -0.0446408    0.00665180   -0.00524975       2.77745       3.30194       3.13686       3.10194       3.20383       2.72038       2.28262       1.70031       1.34563      0.951314      0.669311      0.464278      0.278468      0.169251     0.0826651     0.0474703     0.0218314    0.00968225
  13  11 2271.2644    1.0793  0.6214 10.7565 -0.0041       6.72517  0.0303   0.0351   0.0595    0.1059   0.0000       1.23873   432.3163       3.95620       7.44744     -0.172619      -1.16206       4.00103      -3.55941      -1.02835       1.80798      -1.66766     -0.165478     -0.581606     -0.107786      0.221763     -0.121547    -0.0541911    0.00551718    0.00202517       2.90904       3.55212       3.66147       3.58145       3.42230       3.07028       2.18062       1.97588       1.30077       1.01851      0.682370      0.457494      0.290026      0.163079     0.0907697     0.0472915     0.0221763     0.0104429
  13  12 2411.8949    1.4595  0.8918 11.1561 -0.0029       3.53054  0.0396   0.0407   0.0695    0.1372   0.0000       1.02341   434.6359       10.0255       7.54977       7.58180      -1.96747      -2.18933      -2.01733      -2.48173       2.98811      -1.17770     -0.778555      -1.03624      0.218510    0.00329053    -0.0765405     0.0362616    0.00812976    -0.0327902       3.81377       4.49294       4.57460       4.40436       4.25557       4.16128       3.13085       2.27471       1.61787       1.24811      0.929243      0.666248      0.409129      0.216731      0.118209     0.0577369     0.0269141     0.0130747
  13  13 2551.7102    1.8306  1.0420 11.6797 -0.0023       1.50767  0.0442   0.0480   0.0808    0.1549   0.0000      0.977355   441.1708      -3.97762       12.0501   -0.00864019      -1.71400      -1.91819      -2.94918     -0.330617      -2.18682       1.56566     -0.431074      0.244126     0.0584015     0.0752731    0.00999683    -0.0682438    -0.0394633    -0.0140759       3.92524       4.86798       4.99372       5.09720       4.69358       3.83949       3.21117       2.50545       1.88207       1.31335      0.945759      0.568268      0.359867      0.217744      0.121057     0.0621244     0.0299647     0.0148423
  13  14 2691.7821    2.4597  0.7449 12.5231 -0.0089       3.02813  0.0337   0.0769   0.0635    0.1299   0.0000       1.07397   440.7802       3.89163       18.2260      -5.12695      0.103283       6.44806      -2.59502      0.709296     0.0233391      0.453575      0.403930     0.0625057    -0.0577642      0.171230      0.250034     0.0633612    -0.0468349    0.00761445       3.76709       4.64524       4.98748       4.89647       4.40181       3.71939       2.88111       2.18055       1.60078       1.10266      0.762381      0.516615      0.302086      0.182425      0.100854     0.0505441     0.0250675     0.0113098
  13  15 2832.2170    3.0144  0.8542 12.6629 -0.0066      0.738114  0.0364   0.0853   0.0680    0.1697   0.0000      0.894098   443.0339       5.34105       18.7087      -7.84915      -4.82290       1.18531       1.82081      -3.51663      -2.69997     -0.371350      0.554495     -0.757599     -0.440747      0.229831     0.0999483    -0.0631203    -0.0355904     0.0237595       3.50414       4.39910       4.33557       4.43238       3.96970       3.56319       2.71237       2.30006       1.71829       1.22058      0.811311      0.517630      0.335835      0.183188      0.108805     0.0553095     0.0267700     0.0126412
  13  16 2972.7336    3.6659  0.7904 13.2766 -0.0084       2.19810  0.0377   0.1087   0.0638    0.1340   0.0000      0.910784   435.4759       6.71796       12.0954       1.83988       1.69548     -0.330556       2.19868      -2.84075      -1.28377      -1.08430    -0.0697608      0.623435     -0.505117      0.126353   -0.00252824    -0.0679869    0.00437133    0.00472600       3.95172       4.55990       3.85387       4.19660       4.23250       4.22978       3.21423       2.19841       1.50356       1.23532      0.970517      0.687708      0.436682      0.229300      0.115567     0.0570505     0.0266912     0.0116971
  13  17 3112.5528    3.7818  0.8860 13.5002 -0.0062       2.26820  0.0394   0.1074   0.0745    0.1273   0.0000      0.989747   441.9249       6.26686       11.5305       5.58117      0.267227       4.65683      -4.54893      -2.06383       2.87846     -0.705350      0.168986     -0.384098    0.00258556      0.126317     0.0774354     0.0527596    -0.0497046    0.00296248       3.87130       4.32369       4.71603       4.84497       4.07041       3.56212       3.07838       2.56690       1.84250       1.26156      0.868186      0.600531      0.358436      0.180187      0.105405     0.0594150     0.0299172     0.0147346
  13  18 3252.4416    3.6813  1.2337 13.3880 -0.0016       1.51910  0.0494   0.0917   0.0939    0.1372   0.0000      0.984058   440.3251       11.8449      -2.29633      -5.30707      -3.37317    -0.0428704    -0.0552179      -4.75607       1.46686      -2.12953   0.000652586      0.193018     -0.143400     -0.174004      0.101487    -0.0694476     0.0252263    0.00524599       3.95960       4.96136       5.38535       5.25673       4.66750       4.32395       3.48386       2.56138       2.13857       1.45447      0.936704      0.679979      0.399359      0.235665      0.128365     0.0719760     0.0342643     0.0150463
  13  19 3392.4388    3.1119  1.7598 12.9780 -0.0043      0.154550  0.0634   0.0659   0.1120    0.0978   0.0000      0.580847   427.8268       17.1668       24.0448      -4.13113      -6.67754      -2.19077    -0.0264924      -6.16696      -2.87901     -0.562836      0.141818     -0.449263     -0.267641     -0.287685    -0.0813266     -0.114469    0.00608567    -0.0119535       5.47285       7.21417       7.36839       7.51485       6.34224       5.56247       4.55976       3.55346       2.66369       1.85723       1.25534      0.756905      0.493462      0.277046      0.161700     0.0821439     0.0422278     0.0186020
  13  20 3532.8561    2.6188  2.9546 12.0210 -0.0020      0.913209  0.0764   0.0425   0.1409    0.0762   0.0000      0.231372   448.2911       14.2236       16.9895      0.617159       6.44790      -6.22365      -1.81805      -7.37412      -1.88126     -0.430962    -0.0782788      0.988963     -0.767380     -0.140828     -0.169858   -0.00531887    -0.0758203     0.0396904       6.35148       8.29560       8.37186       8.59297       7.53640       6.64448       5.60466       4.25917       3.21856       2.26998       1.61332      0.995243      0.626918      0.369059      0.207264      0.106344     0.0503119     0.0245809
  13  21 3673.3901    2.2212  3.8397 11.6664 -0.0053      0.598681  0.0926   0.0326   0.1640    0.0646   0.0000      0.186508   424.6858       29.0071       4.81610       9.02738       10.5129      -12.7373       3.76730      -15.7340      -2.64315      0.203518       3.00847      -2.12242      -1.09598      0.930896      0.380937    -0.0972610    -0.0702543    -0.0247715       7.83722       9.50035       9.73397       9.59216       8.88730       7.80467       6.59652       5.20333       3.87791       2.72806       1.96892       1.23857      0.769275      0.441278      0.251506      0.125943     0.0611434     0.0301600
  13  23 3954.8839    1.5249  7.1420 10.9785 -0.0059      0.528232  0.1483   0.0190   0.2596    0.0497   0.0000      0.109556   439.5019       26.4142       7.32963       13.6986       7.15901       12.7406      -18.1500       2.66029       14.7950      -1.85226      -5.46124      -1.00859       1.10720      0.207237      0.149496      0.280775     -0.227472     0.0432219       11.6024       14.6425       14.9324       14.7855       13.5477       11.9852       9.99233       7.98074       6.03613       4.28313       2.96705       1.88678       1.20232      0.669955      0.394059      0.197577     0.0975558     0.0469383
  13  24 4095.4329    1.3068 10.3013 10.6483 -0.0016      0.154987  0.1986   0.0153   0.3598    0.0454   0.0000     0.0845855   471.0448      -10.6980       17.3050       1.53759       22.1338     -0.266831       11.4094      -20.8314      -13.3977       5.25079       2.74747       3.64386     -0.331144     -0.206909     0.0581219     -0.276024    -0.0630689     0.0848328       14.3848       18.5267       18.8342       18.9391       17.6373       15.3955       12.9558       9.84555       7.61677       5.39304       3.79510       2.50169       1.54894      0.902457      0.497061      0.258830      0.127192     0.0574360
  13  25 4236.9641    1.1234 13.1194 10.4890 -0.0030      0.128831  0.2679   0.0132   0.4645    0.0431   0.0000     0.0803628   445.1278       30.4343       13.4751      -3.12650      -14.0267      -8.52330       6.39911       1.55602       2.83750      -5.10004      -6.24045      0.693556      -3.70485       1.38481      0.480886      0.223909     -0.215389     0.0594292       18.1112       23.2180       24.1881       23.6860       22.3907       19.0672       16.4765       12.4805       9.90023       7.02065       4.78733       3.16117       1.97050       1.16519      0.645638      0.345777      0.164508     0.0760323
  13  26 4377.5159    0.9559 15.9915 10.4023 -0.0020     0.0140487  0.3611   0.0109   0.6067    0.0373   0.0000     0.0822575   440.9056      -74.2381       57.0133       58.6352      -5.03776       21.7571      -14.5198       11.8998       18.0967       6.66106       9.14291      -1.08280    -0.0306214      0.538191     -0.133887    -0.0938090      0.206685     -0.200135       22.4664       30.0191       30.0320       30.6668       27.7274       24.8835       20.2823       16.5017       12.2936       8.97649       6.17600       3.97937       2.53553       1.47898      0.815778      0.437406      0.205720     0.0952195
  13  27 4521.3717    0.7427 16.9418 10.3192 -0.0012      0.448595  0.4297   0.0102   0.7002    0.0345   0.0000      0.105106   509.4377       34.4276      -66.9439       4.55908       31.9785      -3.71971      -44.9068       2.53919       23.8443       2.51970      -9.67374     -0.389776       2.83093       1.15121      -1.59039     -0.823507     -0.190598    -0.0394241       26.0635       33.2014       35.0853       33.9784       31.8957       27.9288       23.3133       18.9222       14.2170       10.1494       7.15497       4.74511       2.94729       1.74085      0.958673      0.514198      0.252057      0.114797
  14   8 1870.9432    0.4155  0.3877  9.8631 -0.0203       12.7983  0.0273   0.0176   0.0468    0.0675   0.0000       2.87814   433.8023      -3.39852       20.5641      0.862546      -6.52337       5.24842       2.57525      -2.22808       1.38632      -1.11937     0.0795943     -0.671470     -0.224248      0.408171     0.0338609     0.0808104    -0.0190523    -0.0249523       2.94812       3.68064       4.28383       4.07630       3.75221       3.05968       2.50448       1.95067       1.36027      0.985977      0.738764      0.457354      0.284274      0.200495      0.122777     0.0601500     0.0338914     0.0161666
  14   9 2017.0612    0.5948  0.5652 10.0555 -0.0006       6.82935  0.0295   0.0201   0.0576    0.0863   0.0000       1.67844   432.9849      -3.22137       12.7799      -1.08589      0.299586     -0.903940       2.69826      -1.27042       2.85102     -0.816591     -0.469796      0.433133      0.312315    -0.0365253     0.0640925   -0.00482294     0.0283777    -0.0116587       3.08584       3.50412       3.48765       3.54991       3.74650       3.08229       2.75237       2.16456       1.57628       1.09914      0.821084      0.651872      0.438876      0.251920      0.130550     0.0665174     0.0389443     0.0191165
  14  10 2162.6838    0.8023  0.6223 10.2075 -0.0086       8.36921  0.0325   0.0244   0.0516    0.1031   0.0000       1.28856   439.9065       2.77083       14.0179       4.02858      -9.22370       4.31860       3.43946      -3.60605     -0.566091      -1.20250      0.375209     -0.240889     0.0257212    -0.0949579    -0.0850928      0.129413    -0.0405678    0.00404080       3.16519       4.27084       4.62627       4.54365       4.17531       3.39599       2.82888       2.04239       1.50795       1.12856      0.749377      0.516726      0.312278      0.218651      0.114777     0.0710133     0.0347108     0.0173771
  14  11 2305.8453    1.1628  0.7502 10.8005  0.0007       5.58359  0.0336   0.0336   0.0614    0.1075   0.0000       1.16763   431.3724      -6.58462       13.2639       7.25232     -0.300186      -3.86601      -2.05132      -1.09399      0.555333      0.327546     -0.949974      0.169321      0.911197    -0.0242068     -0.149982    -0.0420366    -0.0563191    0.00312366       2.92540       3.65687       3.97591       3.87109       3.65906       3.02422       2.60903       2.13031       1.52499       1.07704      0.833012      0.540719      0.349497      0.213836      0.122957     0.0654847     0.0382025     0.0177812
  14  12 2446.7899    1.5651  0.8602 11.3291 -0.0056       3.25211  0.0348   0.0429   0.0655    0.1284   0.0000      0.938779   438.3385       4.39642       10.2768      0.529774     -0.611636      -2.21296       3.04747       2.51982      0.248435      -1.51874     -0.325470      0.483702    -0.0193315     -0.340616      0.314793    -0.0928988   -0.00547671   -0.00657370       2.96667       3.53991       3.67867       3.68916       3.38079       3.14091       2.73902       2.13653       1.65499       1.25507      0.868695      0.598471      0.393263      0.231616      0.141412     0.0729647     0.0406739     0.0195246
  14  13 2587.3675    1.9383  0.8140 12.0848  0.0009       2.50236  0.0337   0.0556   0.0672    0.1097   0.0000       1.02836   442.3504       4.13342       6.44764      -3.17383       7.20021      -3.24538      -2.16024      -3.18420       2.23759     -0.402376      0.659482     -0.413815     -0.252631    -0.0878746     -0.225501     0.0246121     0.0521700    -0.0245010       3.12953       3.96832       4.03405       4.02480       3.79626       3.29890       2.75179       2.19913       1.62528       1.19668      0.845198      0.601880      0.373602      0.232980      0.130438     0.0720579     0.0376617     0.0195628
  14  14 2728.2675    2.6151  0.8848 12.2399  0.0018       1.65596  0.0383   0.0687   0.0692    0.1511   0.0000      0.871853   437.6404       11.0135       9.58012       9.52693      -2.47128      -2.49419       3.92470    -0.0165539     -0.464789      -1.77350     -0.274914      0.183093     0.0598420      0.205720      0.138406    -0.0621037     0.0141565    0.00851729       3.39990       3.96282       4.18105       3.94363       3.81921       3.89672       2.90183       2.37729       1.67970       1.28690       1.00444      0.678757      0.483192      0.282463      0.151658     0.0863925     0.0474411     0.0205203
  14  15 2869.2990    3.2281  0.8264 12.6653 -0.0026       1.89385  0.0340   0.0903   0.0694    0.1584   0.0000      0.936607   438.8700       12.3622       8.21472       4.10266     -0.792562      -1.76217     -0.956255      0.616593      -1.89820      -1.41304     -0.184746      0.856035      0.486339     0.0788726      0.168088      0.101624    -0.0127944    -0.0201077       2.93503       3.83455       3.74821       3.81232       3.50717       3.08216       2.74587       1.99019       1.74369       1.22972      0.846713      0.562215      0.365530      0.223636      0.123552     0.0723229     0.0385298     0.0190278
  14  16 3010.2317    3.8038  0.7547 13.3368 -0.0047      0.777589  0.0330   0.1133   0.0602    0.1286   0.0000      0.994977   432.8913       15.6426       17.9891     -0.221274      -6.28468       1.91256      -3.72124      -4.82210      -1.16793      -1.39379     -0.675534      -1.27739     -0.144179      0.326995      0.186506    -0.0362561    -0.0365074     0.0282839       2.98965       3.80790       4.04724       4.09426       3.75881       3.02812       2.58242       2.21655       1.63393       1.12244      0.782117      0.561476      0.341542      0.201183      0.123452     0.0647554     0.0383427     0.0200531
  14  17 3150.6190    3.7348  0.9176 13.6560 -0.0066      0.620526  0.0408   0.1068   0.0736    0.1202   0.0000      0.986000   436.4019       10.1742       18.5169       3.46111      -4.81145       5.98995       1.42122       6.27259       1.33670      -1.17294      -1.22236     -0.168922      0.162241     -0.212971     -0.122437     -0.110092    -0.0715577   -0.00584544       3.66705       4.50309       4.96413       5.11406       4.39394       3.67497       3.26921       2.48945       1.81556       1.38234      0.948730      0.593380      0.394947      0.240964      0.142031     0.0771490     0.0443624     0.0216306
  14  18 3290.8988    3.5951  1.2711 13.4666 -0.0091       1.07814  0.0528   0.0892   0.0932    0.1151   0.0000      0.896842   440.0426       14.1615       17.7673       5.98744      0.280788       7.96835      -1.93169      -1.64677      -2.45211       2.21293       2.58340      0.325140      0.541019     -0.335689     -0.148589     -0.168119     -0.135973   -0.00366627       4.43129       5.82118       5.99950       6.08236       5.40490       4.75154       3.72433       3.02387       2.38160       1.73264       1.13621      0.766918      0.479523      0.307933      0.166630      0.100211     0.0554277     0.0274658
  14  19 3431.5706    3.0817  1.9959 12.6464 -0.0054      0.613874  0.0639   0.0583   0.1109    0.0931   0.0000      0.453274   434.5395       27.1363       9.41452       1.39736      -1.55941      -9.28939      -4.64463     -0.621359      -2.13322      0.876097      -1.50538      -1.69122      -1.10992      0.104004      0.336668    0.00445196   -0.00469022     0.0134174       4.81534       6.40531       6.31120       6.52423       5.97372       5.41387       4.44327       3.70978       2.68308       2.05707       1.41444       1.01554      0.628650      0.398061      0.218866      0.121028     0.0645527     0.0318552
  14  20 3572.3803    2.4449  3.0154 11.9722 -0.0016      0.514301  0.0778   0.0385   0.1440    0.0735   0.0000      0.255071   441.1791       20.9819       22.2487      -6.93479     -0.216649       2.92233      -10.4973      -8.76293       1.68531       3.91835      -1.57630      0.321874      0.875512     -0.312881     -0.132276     -0.161051     0.0412290     0.0417644       5.95889       7.56983       7.92633       8.01275       7.28812       6.68684       5.53850       4.40386       3.39212       2.40947       1.78431       1.18741      0.801748      0.477257      0.270475      0.155298     0.0809074     0.0417738
  14  21 3713.1940    2.1022  4.3357 11.3404 -0.0039      0.366560  0.0946   0.0280   0.1707    0.0659   0.0000      0.146204   456.0081       25.9234       11.5327       15.6202      -22.8731      -8.11869      -11.8131       14.4643      -1.90690     -0.534384      -2.13458       1.83424     -0.726571       1.06998     0.0593936      0.193099     0.0992782      0.119352       7.13039       9.02114       9.32711       9.38187       8.66671       7.95781       6.54610       5.33866       4.16398       3.04796       2.12804       1.48224      0.912813      0.580616      0.336097      0.189411     0.0958558     0.0491471
  14  22 3854.7737    1.7592  6.4415 10.9782 -0.0007      0.569855  0.1283   0.0204   0.2225    0.0517   0.0000      0.101182   451.3732       24.2678       2.07184       31.0312       16.4399     -0.790779       2.52029     -0.782175       8.76406      -4.39892      -3.66610     0.0640412      0.374613       1.34192     -0.250283    -0.0189251     0.0157422     -0.131866       9.46125       12.5161       12.5711       12.5087       11.7993       10.4692       8.80005       7.12861       5.48966       4.09444       2.84112       1.94639       1.21216      0.751286      0.446899      0.242371      0.122745     0.0610853
  14  23 3995.7928    1.4970  8.4674 10.7753 -0.0010      0.434400  0.1567   0.0170   0.2900    0.0460   0.0000     0.0874867   455.7070       8.00688       23.8379       19.4245      -5.32148       11.9332       6.42916       13.7358      -5.19133     -0.948074      -2.48086      -2.71101       2.62031     -0.588623      0.507584     -0.204920     -0.113025     0.0393849       11.3668       14.8928       15.2397       15.4150       14.1291       12.5375       10.5437       8.51406       6.57077       4.87942       3.42488       2.23048       1.48098      0.909744      0.515810      0.291096      0.157061     0.0757062
  14  24 4137.0584    1.2295 10.0961 10.6464 -0.0015      0.301818  0.1901   0.0144   0.3659    0.0416   0.0000     0.0900649   418.8820       22.2918       26.6541       2.63250       38.9797       1.64053       16.8407      -13.8702       12.0141      -2.93220     -0.240506     -0.223638       1.31629    -0.0878939     0.0234505      0.775560    -0.0641063    -0.0542388       13.2368       16.8733       17.9886       17.5997       16.9508       14.4670       12.1966       9.95641       7.64457       5.73606       3.99184       2.68732       1.70722       1.07346      0.642179      0.359527      0.185149     0.0923929
  14  26 4419.8761    0.8709 15.8716 10.3384 -0.0039     0.0816457  0.3635   0.0100   0.5994    0.0344   0.0000     0.0980962   477.5594       31.5467       29.0859       13.7540      -16.2844       4.72352       27.3361      -4.19486      -21.8667       11.2646      -6.88983      -9.73581      -3.77821     -0.868429     -0.199361      -1.41758     -0.148256      0.148337       21.0375       26.9988       28.4134       28.2558       26.6738       23.3333       19.7586       16.5258       12.5771       9.36929       6.56856       4.62411       2.91347       1.84182       1.06191      0.593430      0.315734      0.159645
  15   8 1902.4004    0.4872  0.3584  9.8620 -0.0076       13.5793  0.0376   0.0195   0.0387    0.0666   0.0000       2.86743   435.4704       3.35118       12.3193       1.79732       1.58539       1.56596       1.87658       2.60420     -0.874571     -0.148825       1.01203     -0.281354    -0.0438386     -0.182910     -0.226385    -0.0471657   -0.00626888    -0.0315578       4.11609       5.15498       4.88669       4.08741       3.71169       3.69538       3.46752       3.06961       2.46798       1.73567       1.21806      0.796766      0.523128      0.282972      0.162667     0.0794489     0.0474669     0.0313112
  15   9 2049.7033    0.6310  0.4542 10.2426 -0.0080       9.23516  0.0244   0.0229   0.0470    0.0755   0.0000       1.80783   437.3075       2.43686       16.4482      -2.06952      -5.95516       3.59007     0.0856175      -1.89487       1.67214      0.861099   -0.00293434      0.392890      0.419744    -0.0199153     -0.172320    -0.0855955    -0.0682519     0.0281417       2.05389       2.59973       2.76931       2.74672       2.73937       2.54586       1.88265       1.63851       1.38199      0.982095      0.699653      0.522066      0.320464      0.213933      0.141144     0.0854503     0.0431277     0.0261366
  15  10 2195.9307    0.9170  0.6444 10.5743 -0.0009       7.48337  0.0299   0.0267   0.0522    0.0903   0.0000       1.29765   439.6911       1.52874       10.9881      -2.42237      -3.57671     -0.942379      -2.74544     -0.614894    -0.0990760      0.572113     -0.495300     -0.874229      0.125409      0.183374    -0.0932634    -0.0446796    -0.0914219    -0.0355435       2.78061       3.27495       3.39903       3.53115       3.43214       3.08211       2.35763       1.87250       1.56777       1.16797      0.832329      0.569186      0.384882      0.242245      0.160938     0.0950984     0.0516247     0.0276689
  15  11 2339.5837    1.2116  0.7413 11.0568 -0.0105       3.85351  0.0342   0.0352   0.0618    0.1101   0.0000       1.06185   437.9653       1.16610       8.72226      -1.96720     -0.871883       5.38658       2.86522      -4.56382      -1.64352     -0.710224      0.683588     -0.297530      0.845217     -0.474738     0.0515609     0.0657663    -0.0780798    -0.0450730       3.21010       3.52954       3.35054       4.02901       3.96590       3.39085       2.70423       2.06697       1.76795       1.37068       1.00702      0.610327      0.440075      0.296314      0.190003      0.106300     0.0564775     0.0315482
  15  12 2481.1416    1.6039  0.9570 11.4167 -0.0048       3.79780  0.0388   0.0398   0.0701    0.1185   0.0000      0.970752   436.1505       1.99825       9.95424      -3.99524     -0.476757     -0.360661     -0.837363      0.586450      -2.97811     -0.113022       1.22076      0.514153     -0.188039      0.435339      0.101961     -0.185068      0.134228     0.0274979       3.15556       4.09189       4.10609       4.20871       3.88441       3.43216       2.83535       2.43296       1.89987       1.44734       1.04629      0.669667      0.444001      0.283012      0.176392      0.102316     0.0588558     0.0325272
  15  13 2622.5135    2.1291  0.8309 12.1098 -0.0045       2.47096  0.0333   0.0580   0.0661    0.1112   0.0000      0.923484   434.1146       7.72655       8.26407      -6.56909      -3.16520       2.07888       5.67914       1.56770       1.47986      0.532160      0.162111     -0.297269      0.342344     -0.591514     0.0308475     0.0153889     0.0884325    -0.0429224       2.69345       3.56797       3.51837       3.60426       3.55982       3.00022       2.62192       2.09502       1.66032       1.27768      0.894690      0.633213      0.396354      0.262869      0.161694     0.0959116     0.0536728     0.0276431
  15  14 2764.2728    2.7111  0.8559 12.4971 -0.0108       3.33750  0.0357   0.0731   0.0629    0.1298   0.0000      0.865589   431.9475       5.12514       11.0328      -1.76867       2.09767      -1.78179     -0.756235      -1.25155       1.07267      0.537409     -0.930378    -0.0775522      -1.48791     -0.310239     0.0451177     0.0758713     0.0526996     0.0461604       3.10554       4.04676       4.41780       4.48635       3.97466       3.61830       2.87888       2.33942       1.60730       1.24672      0.920011      0.627021      0.420050      0.284480      0.164936     0.0929972     0.0517064     0.0282390
  15  16 3047.2510    3.8446  1.0140 12.9939 -0.0007       3.03043  0.0393   0.0958   0.0728    0.1790   0.0000      0.910219   442.1202       8.48996       4.40412       4.47235       5.21731      -4.73376      0.550927      -5.83805       2.10863      0.508961     -0.111591      -1.03427     -0.417318     -0.175005      0.120348    -0.0433662    0.00805425   -0.00437739       3.10158       3.92696       3.95005       4.13075       3.76338       3.46385       2.93694       2.32488       1.73603       1.32248      0.991134      0.674012      0.476189      0.299984      0.182829      0.100727     0.0576927     0.0309324
  15  17 3188.1588    3.7030  1.0143 13.5971 -0.0176       1.01334  0.0448   0.1005   0.0780    0.1378   0.0000      0.963673   444.7880       4.20489       9.89960       4.51626     -0.309209     -0.484858       2.32908      -2.15035      -3.15095     -0.597815     -0.702560      -1.66817      0.213971      0.622099     -0.127998      0.327461   -0.00460062    0.00770662       3.42839       4.16120       4.20012       4.49600       3.93195       3.54881       3.07701       2.77807       2.16099       1.49641       1.15967      0.802845      0.535186      0.318530      0.198430      0.116112     0.0674707     0.0331754
  15  18 3328.9954    3.3623  1.4519 13.2681 -0.0005       2.06531  0.0584   0.0778   0.0960    0.1213   0.0000      0.719297   446.2565       6.36969       17.9248       5.89850      -1.72863       6.79218      -6.53964      -1.14849       2.13349      -3.90462       1.48439     -0.575015       1.19900      0.306877      0.168452    -0.0574031    -0.0268186     0.0437191       4.75723       5.76684       5.74694       5.20574       5.00918       4.84559       4.26717       3.68761       2.93434       2.22092       1.59393       1.08512      0.733693      0.459054      0.259622      0.148948     0.0771585     0.0445320
  15  19 3470.1281    2.8794  2.2816 12.4757 -0.0044      0.815710  0.0682   0.0508   0.1123    0.0928   0.0000      0.359228   434.1749       12.8584       13.3421       4.17454       11.3009       3.56036       3.71041      -8.22479       2.43525      -2.22068      0.794818      -2.31062     -0.743600      0.151515     0.0563995     -0.110257     -0.117938     0.0156827       4.90616       5.81421       6.39963       6.57204       5.88349       5.49693       4.69142       3.81894       3.02638       2.22484       1.67984       1.14375      0.799045      0.506605      0.304316      0.179533     0.0995729     0.0535229
  15  20 3611.7947    2.4016  3.5039 11.7598 -0.0064       1.40114  0.0807   0.0342   0.1495    0.0723   0.0000      0.202456   435.5860       8.62222       22.3019      0.753591       4.85689       1.89797      0.809928      -1.71423      -5.40096      -3.40858       1.31843     -0.980622      0.516756      0.398315      0.584537      0.357532    -0.0925697     -0.137036       5.54132       7.28736       7.61410       7.62911       7.31195       6.44074       5.50362       4.48020       3.70401       2.69343       2.01042       1.34862      0.901972      0.582498      0.355441      0.206815      0.115917     0.0632875
  15  21 3752.9679    2.0357  4.7850 11.2820 -0.0003      0.669652  0.0983   0.0253   0.1814    0.0616   0.0000      0.149378   441.1885       2.07285       4.28011       6.36411      -5.89459       2.47557       3.81657      -1.54194       1.93955      -5.36596      -2.62194      0.575706     -0.420562     -0.377115      0.470407     -0.103444     -0.116457     0.0226886       6.56721       8.63621       8.99858       9.07743       8.53448       7.65218       6.65015       5.55642       4.38453       3.28066       2.44372       1.64390       1.12152      0.715337      0.431719      0.249438      0.138830     0.0744235
  15  22 3894.4896    1.7008  7.0821 10.9143 -0.0004      0.401178  0.1287   0.0183   0.2354    0.0483   0.0000     0.0929520   440.9838       21.6344      -1.23355       7.25907       4.70338      -9.71522      -8.82939       3.64392      -5.35603      -3.53622      0.812376      0.851920     0.0983318     -0.656441      0.142354      0.290125     0.0746729    -0.0998271       8.66968       10.8963       11.6523       11.7251       11.2064       9.89478       8.53465       7.17468       5.65261       4.31468       3.11244       2.17286       1.46585      0.927395      0.575694      0.343933      0.187197      0.100712
  15  23 4036.2014    1.3943  9.6612 10.7792 -0.0004      0.334671  0.1755   0.0156   0.3194    0.0422   0.0000     0.0796745   450.4723       8.58758       26.7973       14.8671       5.90304     -0.383974      -1.54963      -18.9032       12.6040      0.453336     -0.203781       3.10314      -1.75505      -1.82223      -1.09579     0.0122204      0.170991     -0.105253       11.9199       15.1407       16.1243       16.0779       15.1952       13.7657       11.5613       9.51656       7.37510       5.61812       4.04794       2.89181       1.90760       1.25604      0.747157      0.433758      0.243055      0.128244
  15  24 4177.8950    1.1967 11.8150 10.5704 -0.0028      0.275660  0.2165   0.0133   0.3975    0.0406   0.0000     0.0783707   458.7406       6.17318      -11.1678     -0.711763      -8.27042      0.801903      -9.03366   -0.00221143      -8.95649      -9.71208       2.89265      -2.44790      -1.95662     -0.982226     -0.889224      0.595653     -0.674149    -0.0314893       13.1439       16.9774       18.0595       18.1059       17.4010       15.3355       13.4667       10.8519       8.68143       6.54883       4.85281       3.33564       2.29941       1.46652      0.887487      0.543176      0.285292      0.154588
  15  26 4461.7066    0.8121 17.5228 10.3416 -0.0017      0.105243  0.4322   0.0085   0.6415    0.0307   0.0000     0.0998111   412.4814       9.74815      -20.0662      -36.7940       14.6646       24.1469      -34.7177      -3.69496       4.82571      -13.7531       3.21386      -3.70721       8.42447       3.08236      -1.68335       2.18279      0.407278     -0.406888       21.5827       27.8276       29.4248       29.5799       27.7389       25.1390       21.9319       18.3032       14.4761       10.9130       8.11850       5.68602       3.77821       2.50838       1.48179      0.900806      0.475816      0.257425
  16   8 1933.2536    0.4994  0.5102  9.7946  0.0020       11.0357  0.0258   0.0161   0.0479    0.0722   0.0000       1.89162   434.5151      -1.89013       14.1103       7.86543      -4.58502      -5.55173       1.91970      -1.80409       1.36919       1.83730      -1.15731      0.233557      0.911549    -0.0543441     -0.164111     -0.109663     0.0401287   -0.00576534       2.14683       2.85104       2.97783       2.90314       2.71810       2.44893       2.18144       1.81177       1.49150       1.11378      0.797132      0.577454      0.421745      0.257247      0.173178     0.0955699     0.0555837     0.0316256
  16   9 2081.6924    0.6881  0.5127 10.0364 -0.0016       8.44446  0.0276   0.0217   0.0444    0.0873   0.0000       1.39763   434.2855       1.01310       8.46823      -3.95463      -3.34327      -1.05577       2.29853      0.968476       3.12439     0.0350671     -0.548540     -0.349557     0.0433430     -0.230362      0.116694      0.201708  -0.000578669    -0.0438545       2.46235       3.15110       3.64896       3.07478       2.82672       2.91330       2.25051       2.10403       1.88866       1.28749       1.00325      0.712938      0.404539      0.272266      0.174636     0.0953884     0.0595819     0.0322982
  16  10 2228.4181    0.9623  0.6725 10.4392 -0.0010       4.40393  0.0301   0.0265   0.0513    0.1078   0.0000       1.10471   439.4058       1.12448       10.4419      -2.41254     0.0602899     -0.642220      -3.10741      -2.39894       2.61950      0.388447      -1.29176     -0.941871     -0.538936     -0.431031      0.173531    -0.0635315     0.0634480     0.0467328       2.33500       3.19955       3.18995       3.18291       3.05851       2.71017       2.51530       1.94430       1.67116       1.24759      0.913485      0.633819      0.481305      0.289052      0.196220      0.105767     0.0623814     0.0351073
  16  11 2372.6848    1.3077  0.8838 11.1482 -0.0067       2.63292  0.0369   0.0334   0.0627    0.1116   0.0000      0.953478   434.6813       7.04127       14.9009      -2.55278      -6.71082      -1.83898       3.78504      0.112403     0.0601418      -2.09632    -0.0667505     -0.394251     -0.660262     -0.168815     -0.175397     0.0530844     0.0145955     0.0296982       2.84942       3.35108       3.57426       3.55615       3.40787       3.04092       2.83280       2.38715       1.84416       1.34367       1.07265      0.788527      0.552071      0.357184      0.221059      0.140642     0.0831477     0.0400922
  16  12 2514.9116    1.7352  0.8456 11.7784  0.0004       3.54676  0.0369   0.0452   0.0631    0.1031   0.0000      0.977954   435.4272       1.62050       16.0056       2.65815      -3.38009     -0.707452       2.70055      -4.42551     0.0686542     -0.802165      -2.33933      0.239424      0.294961      0.323734      0.186542      0.130444     0.0565160    0.00845083       2.84263       3.61803       4.12152       4.13801       3.79392       3.35028       2.84443       2.34301       1.86533       1.26828       1.02129      0.763162      0.456096      0.325709      0.214735      0.120729     0.0721999     0.0394916
  16  13 2657.0432    2.2025  0.9306 12.0375 -0.0029       3.35263  0.0416   0.0535   0.0626    0.1237   0.0000      0.925688   437.1981       1.29101       12.2562    -0.0937007      0.425623       2.46889       3.14568      -1.35805      -1.39083     -0.418874      0.757909      0.749067     -0.169351    0.00488621     0.0512659     -0.207163    -0.0526773     0.0263193       3.11021       3.36995       4.02038       4.19596       3.38619       3.19613       3.23284       2.58494       1.93092       1.70119       1.24954      0.771783      0.563403      0.398868      0.226318      0.128934     0.0861003     0.0455826
  16  14 2799.5485    2.8471  0.8345 12.3889 -0.0004       2.19448  0.0311   0.0728   0.0619    0.1261   0.0000      0.941647   437.0474       4.16021       19.1932      -1.52297      -1.05363       1.26640       2.85333      -1.21084      -1.83814     -0.194985      -3.57831      0.294977      0.135303     -0.198864     -0.198873      0.147932      0.129733    0.00122683       2.46256       3.02216       3.23533       3.17281       2.76297       2.63630       2.45898       2.04677       1.73130       1.40532       1.00602      0.655997      0.476130      0.299062      0.183440      0.107959     0.0640241     0.0357791
  16  15 2941.7844    3.5099  0.8273 13.0574 -0.0020      0.687839  0.0310   0.0903   0.0612    0.1150   0.0000      0.862171   440.2418       9.24437       11.6776      -6.50215      -3.13687     -0.398230      -3.22376      -2.42126     0.0865899      -1.53715      -1.13368     -0.420807      0.417517     0.0190692      0.184283     0.0552311   -0.00385328     0.0211219       2.54986       3.35689       3.55723       3.45700       3.39129       2.98410       2.65773       2.06456       1.61940       1.18724      0.888597      0.658539      0.450137      0.305918      0.186993      0.108969     0.0642171     0.0339420
  16  16 3083.5814    3.8140  0.8975 13.3956 -0.0041       2.04020  0.0370   0.0980   0.0647    0.1317   0.0000      0.796944   438.4009       7.26997       8.40531       4.40903      -3.78783      0.200658      -3.08810      -3.05993     -0.111274    -0.0604340     -0.280510      0.971189     -0.233829     -0.604928      0.269551     0.0823074     -0.154902    -0.0645708       2.83235       3.29865       3.74971       3.60721       3.32178       3.23587       2.76173       2.25309       1.94450       1.46459       1.02091      0.778877      0.534042      0.336000      0.218666      0.132281     0.0747817     0.0404321
  16  17 3225.1331    3.6885  1.3219 13.0635 -0.0005       2.27961  0.0480   0.0819   0.0849    0.1513   0.0000      0.804912   440.1060       10.1914       14.0738       12.9896       10.2607       6.36252      -2.52775      -1.97317      -1.39858      -1.73983       1.94160      0.634832      0.604669      0.381127     0.0490333     0.0852769    -0.0200901    -0.0233410       3.18788       4.02777       4.06322       4.32683       4.05887       3.58163       3.02369       2.76270       2.18513       1.68730       1.24553      0.872611      0.590391      0.406733      0.240123      0.150529     0.0881767     0.0496195
  16  18 3366.4190    3.2094  1.6186 13.1264 -0.0050      0.660491  0.0562   0.0678   0.0994    0.1080   0.0000      0.633124   439.9811       8.66562       10.8087      -7.55603       1.20517       4.02579      -4.74142      -2.38090       3.15956       2.32586      -1.42417     -0.445691      -1.01311     -0.130410      0.322781      0.168974     -0.102123     0.0409855       3.90868       5.14837       5.33802       5.49734       4.88723       4.74807       3.94939       3.31315       2.55498       1.95531       1.42758       1.05993      0.730696      0.491905      0.302068      0.186446      0.100689     0.0594198
  16  19 3508.1607    2.8041  2.7439 12.0649 -0.0043      0.894812  0.0702   0.0440   0.1215    0.0931   0.0000      0.243949   438.7317      0.759248       5.11280     -0.497136     -0.625879       10.0156      -4.11637      -6.88981      -1.03735      -5.56366      0.346553    -0.0952816      0.630838      -1.06194      0.236859      0.172182     0.0122547    -0.0673010       4.69150       5.81469       5.90720       6.34761       6.00026       5.34922       4.75498       3.93034       3.24967       2.49480       1.84176       1.29639      0.915617      0.615625      0.374089      0.236984      0.133679     0.0763113
  16  20 3650.1773    2.3422  4.0366 11.4782 -0.0008      0.801419  0.0859   0.0301   0.1500    0.0723   0.0000      0.153518   436.9053       11.9557       20.5555       8.08673      -5.03260      -11.3789       6.72962       1.03510       1.78317      0.741018       2.68157      -1.46086      0.923271      0.782142     -0.557595     -0.105397      0.261687    -0.0284424       5.79201       7.26460       7.66094       7.64092       7.34277       6.84097       5.86299       4.94221       3.96161       3.09880       2.24182       1.64972       1.13087      0.762814      0.468801      0.283535      0.166487     0.0905664
  16  21 3792.2184    1.9178  5.5678 11.1514 -0.0001      0.809597  0.1072   0.0221   0.1931    0.0550   0.0000      0.116132   448.9238       26.5943       9.79536     -0.640321      -11.9464      -7.16675       7.58198       3.69014       10.5479      -2.85979      -2.15455     -0.833916     -0.377290     -0.759588      0.300724    -0.0269712      0.212751    -0.0265795       7.27212       9.12167       9.65437       9.58057       9.14774       8.13067       7.42070       6.18541       5.04145       3.92003       2.88738       1.99848       1.41943      0.929677      0.571433      0.347903      0.198885      0.113977
  16  22 3933.8518    1.5840  7.3404 10.8538 -0.0012      0.502063  0.1338   0.0172   0.2425    0.0470   0.0000     0.0974551   433.9820       20.3350       4.20825       7.18600      -7.01124       1.35435      -17.5267      -13.1459       2.96910       1.26145      -1.76253      -1.86177      -2.84957      0.773380      -1.38311     -0.344131     0.0930972     -0.195708       8.46407       10.8309       11.3265       11.6017       10.9434       10.0058       8.83142       7.42661       6.02423       4.64118       3.38309       2.48613       1.73026       1.13346      0.718404      0.433674      0.245510      0.140681
  16  24 4217.9583    1.1394 13.2049 10.5304  0.0026      0.168646  0.2477   0.0118   0.4328    0.0372   0.0000     0.0771515   449.9324       37.4015       28.1886       22.2752       8.87116      0.361577       24.1981      -6.37985      -4.87909     0.0833490       5.23711       1.74060       2.12137      -1.26968      0.653139      0.881486  -0.000870608     -0.338612       13.5694       17.8835       18.8790       19.3167       18.4833       16.4210       14.6500       12.0522       9.80831       7.63555       5.60301       4.06865       2.81119       1.88699       1.19342      0.719543      0.411498      0.236196
  16  26 4502.6290    0.8056 19.1171 10.3089  0.0020    0.00406431  0.4587   0.0080   0.6648    0.0281   0.0000     0.0958670   430.2566      -6.18952       56.0175      -54.9697      -3.87020       12.6509       2.29327      -12.9031       32.4890      0.184714      -5.20244       1.18375       5.23823      -1.35790       2.68549       2.08436     -0.285539    -0.0997150       20.8064       26.8641       29.5550       28.4694       28.4542       25.5924       21.9926       18.9531       15.3167       11.8973       8.98371       6.37833       4.44377       3.00193       1.88529       1.17814      0.661243      0.377634
  17   8 1963.3808    0.5345  0.3901 10.0692 -0.0035       11.6354  0.0210   0.0183   0.0402    0.0619   0.0000       2.17705   439.7878     -0.424223       12.4626     -0.651566      -2.05980   0.000989499       3.55030       1.30040     -0.287664      0.832045      0.577865     -0.331780      0.199061      0.196395     -0.122399    -0.0953303  -0.000239032    0.00281801       1.45105       1.94779       2.03823       2.25586       1.99926       1.92912       1.58392       1.51117       1.08316      0.817105      0.739524      0.491158      0.340209      0.239187      0.148475      0.102088     0.0636504     0.0357440
  17   9 2113.0954    0.7771  0.5418 10.2208 -0.0034       8.33702  0.0239   0.0226   0.0456    0.0811   0.0000       1.26877   439.0764       3.83613       8.88527      0.178008    -0.0695542      -4.04950     -0.576991      -1.57174       1.18662     -0.220536       1.09695      0.264848      0.681171     -0.528928     -0.294821    -0.0322182     0.0404856    -0.0873725       1.94795       2.34145       2.55739       2.61846       2.36613       2.28252       1.93988       1.52666       1.43839       1.09924      0.822148      0.605056      0.395578      0.265730      0.173465      0.113094     0.0684714     0.0426301
  17  10 2260.4422    1.0181  0.7935 10.4525 -0.0047       5.84079  0.0352   0.0260   0.0581    0.1155   0.0000       1.03010   437.9008       2.90847       7.62967      -3.34547      -1.62513      -1.44634      -2.72212      0.443806       3.68932     -0.790147      -1.44842       1.16119      0.689927    -0.0160283     -0.229651     0.0597721     0.0241811      0.129022       2.75596       3.46655       3.43265       3.44700       3.49426       3.31971       2.91248       2.36951       1.64549       1.25463      0.981159      0.783982      0.596810      0.421507      0.276165      0.167717      0.100924     0.0569151
  17  11 2405.1041    1.3991  0.8817 11.2755  0.0033       3.53311  0.0340   0.0340   0.0618    0.1141   0.0000      0.918939   436.8181       1.03992       9.23013       4.25807      0.281451      -2.06178     0.0628335      0.684841       1.54687     -0.863102      0.900550     -0.328060     -0.199711      0.251736     -0.199483     -0.112780    0.00950592     0.0249025       2.43808       3.21092       3.28064       3.28916       3.24062       2.86338       2.62503       2.17978       1.83443       1.45101       1.10254      0.792054      0.547636      0.376908      0.253316      0.151414     0.0893468     0.0546992
  17  12 2548.2287    1.8563  0.9153 11.7582 -0.0023       3.93815  0.0357   0.0441   0.0629    0.1150   0.0000      0.916177   439.6798       3.09184       10.1876      -1.82544      -6.27224      -3.98778      -3.44486      -4.32930     -0.700704       1.17789     -0.704355     0.0809483       1.20735      0.793781     0.0175976     0.0517293     -0.131957    -0.0677187       2.38117       3.24197       3.38161       3.44806       3.17580       2.84909       2.62130       2.23510       1.85028       1.49549       1.08318      0.784067      0.556536      0.378538      0.235738      0.151790     0.0846889     0.0508116
  17  13 2691.1355    2.4707  0.8321 12.2590 -0.0037       2.90191  0.0327   0.0619   0.0583    0.1174   0.0000      0.883557   437.6208       10.3192       14.7425       5.68184       3.01554       2.11046     0.0660227     -0.387536       5.68441     0.0811264     -0.910806     0.0869420      -1.21292       1.21841     0.0221838     -0.215044    -0.0339079     0.0774578       2.44978       3.14473       3.31215       3.55335       3.36759       2.96126       2.58253       2.06808       1.69289       1.22226      0.945955      0.684985      0.498601      0.338516      0.224404      0.137447     0.0860220     0.0480004
  17  14 2834.4558    3.1464  0.8467 12.7734 -0.0051       3.59730  0.0304   0.0749   0.0576    0.1073   0.0000      0.866847   441.8974      0.413414       12.8287       3.74371      -9.78882      -1.49252      0.843882     -0.310794     -0.382260     -0.799223      0.955943      -1.10097     -0.785442    -0.0989417   -0.00657314    -0.0260195     0.0264149     0.0109861       2.17307       2.62266       2.74085       2.93580       2.71332       2.64943       2.25627       1.94055       1.56136       1.21321      0.928507      0.706679      0.498962      0.334814      0.229448      0.146641     0.0837703     0.0491968
  17  15 2977.2865    3.6338  0.8200 13.0702 -0.0066       1.37094  0.0323   0.0909   0.0582    0.1154   0.0000      0.832204   436.7935       9.97384       12.7975     -0.979762     -0.547176      -3.11338     -0.553824       2.76770      -2.32202      -1.23337      -1.07097      -1.00751      0.156026      0.301470     -0.194725    -0.0360605     -0.245906     0.0415635       2.21165       2.69518       3.13258       2.80632       3.12352       2.68626       2.19725       2.14655       1.52283       1.28158      0.993043      0.688295      0.497228      0.326616      0.211151      0.141351     0.0945091     0.0516379
  17  16 3119.4712    3.9466  0.9903 13.3392  0.0005       1.85217  0.0358   0.0932   0.0662    0.1280   0.0000      0.811234   433.1750       1.06377       10.1151      0.231945      -3.21736       3.06979      -3.39370     -0.927315      0.852606    -0.0422331      0.968363     0.0766469     -0.804400     -0.878714      0.178258     -0.209022     0.0296663     0.0935225       2.56015       3.27253       3.30267       3.33625       3.15885       3.04382       2.80752       2.29071       1.76369       1.42396       1.05784      0.802002      0.580880      0.409286      0.257461      0.163507     0.0945865     0.0539628
  17  17 3261.4805    3.6211  1.1587 13.3507  0.0003       1.17094  0.0435   0.0836   0.0761    0.1443   0.0000      0.936473   434.2720       15.8321       11.2930      -4.20319      -1.43339      -1.91001      -1.18970      -4.31272       3.42549      -2.68505     -0.468428     -0.116065      0.576044    -0.0529076      0.237473     -0.333556    -0.0811266    -0.0526964       2.85712       3.70604       3.87923       3.92675       3.77098       3.35667       3.05442       2.53659       2.11763       1.61963       1.21961      0.910232      0.631679      0.429415      0.277380      0.174603      0.106218     0.0620174
  17  18 3403.5327    3.1831  1.9305 12.6957 -0.0048      0.532306  0.0558   0.0589   0.1019    0.1138   0.0000      0.441846   441.0393       9.73527       18.9336       5.12635      -4.47373       7.41453     -0.232340      -3.70721      -3.03580     -0.607385       1.80955      -1.98923       1.11229      0.597319      0.418417    -0.0873071      0.140657      0.141414       3.82417       4.73557       4.78720       5.01504       4.80154       4.39684       4.00640       3.26147       2.74687       2.04530       1.65469       1.17576      0.859788      0.567816      0.378284      0.236432      0.145515     0.0833722
  17  19 3545.6367    2.6805  2.7855 12.0817 -0.0031      0.414734  0.0683   0.0422   0.1256    0.0969   0.0000      0.243170   433.1172       15.9109       20.2529       14.4887      -5.15280     -0.586649       3.14375     -0.316346      -6.47763      -3.56275     0.0698978      -1.80932     -0.221817       2.06470      0.421970     -0.213186     -0.128937   -0.00318397       4.46477       5.85109       6.11213       6.51089       6.00071       5.44487       4.74939       3.98787       3.34881       2.55639       1.93735       1.40492      0.951214      0.667039      0.434971      0.266616      0.162915     0.0969722
  17  20 3687.9576    2.2353  4.5006 11.2735 -0.0015      0.354636  0.0897   0.0267   0.1539    0.0725   0.0000      0.119108   445.6827       16.9224       10.2033       9.65581       15.7716      -9.00560      -2.24119       2.42638       4.15819     -0.575556     0.0826502      0.922739      -1.86468     -0.213280      0.953034     -0.139334    -0.0751622      0.132945       5.68348       7.18782       7.66544       7.96411       7.52158       7.06681       6.12254       5.23966       4.10796       3.29642       2.50471       1.86232       1.28004      0.905475      0.577307      0.371123      0.225547      0.129581
  17  21 3830.5997    1.8425  6.0709 11.0839 -0.0003      0.627277  0.1091   0.0201   0.1978    0.0509   0.0000     0.0938750   449.6986       18.9673       8.63797       2.45032      -9.94218      -8.54324       1.48610       4.18288      -7.14045      -5.98941       3.23470      -1.70589    -0.0387257     -0.355755      0.454529     0.0510853    -0.0451224    -0.0386901       6.81762       8.63439       9.30950       9.43941       9.31010       8.36397       7.43856       6.13397       5.09862       3.92961       3.04978       2.19747       1.56625       1.06797      0.698171      0.447206      0.270035      0.157469
  17  22 3972.9770    1.5684  8.4384 10.6796 -0.0026      0.555846  0.1380   0.0156   0.2533    0.0457   0.0000     0.0758809   424.0278       21.3320       22.0751      -8.56287      -29.6380      0.781009       10.2822      -9.11261       11.4010      -10.9168       3.08405      -1.95976       1.56662     -0.472796     -0.390141      0.673663     -0.448773     0.0703525       8.46613       10.9984       11.6514       11.8198       11.4433       10.2658       9.25795       7.63633       6.39135       5.04172       3.79590       2.76604       1.91798       1.33383      0.857863      0.535635      0.327824      0.190190
  17  23 4115.4635    1.3031 10.9597 10.6465  0.0003      0.195693  0.1855   0.0129   0.3363    0.0374   0.0000     0.0749772   444.0455      -8.35020      -24.9228       5.67504       13.7505      -8.66939      -6.18529      -15.0555      -20.1770       6.61726      -5.09272       2.64170      -2.14862      0.608365      0.458114     -0.305665      0.185789     -0.385252       10.2585       13.3577       14.3771       14.4989       13.9449       12.7614       11.3170       9.65694       7.87248       6.28206       4.68510       3.53738       2.42894       1.67965       1.08946      0.692985      0.413885      0.240471
  17  24 4258.0574    1.0902 12.9973 10.5738 -0.0010      0.201040  0.2400   0.0115   0.4218    0.0350   0.0000     0.0765666   450.8914      -9.97972       22.7296       25.1508      -3.65905       16.0945      -4.53767       5.03155      -17.3790      -8.72636      0.228691      -1.95819      0.396035       2.13684       1.72015     -0.589488     -0.956585    -0.0960558       12.6498       16.4626       17.4819       18.0044       17.1040       16.0348       13.9068       11.7818       9.68508       7.53871       5.76119       4.22518       3.04636       2.09262       1.38129      0.867710      0.508871      0.300326
  17  25 4400.7684    0.8696 16.0807 10.4268 -0.0017      0.117983  0.3592   0.0086   0.5501    0.0311   0.0000     0.0944350   405.5950       22.4298       41.2235      -6.18549       15.0762      -30.8717       7.77907       4.89156      -17.9935       6.90880       12.0790       2.09434     -0.141450      -1.59848      0.411134   -0.00754528     -0.661371      0.437114       16.4426       21.6971       23.5243       23.3866       22.8219       21.1778       18.6603       15.6378       13.0561       10.1353       7.87946       5.79334       4.09959       2.85224       1.84482       1.18266      0.699321      0.410861
  18   6 1683.6907    0.2921  0.1564  9.8773 -0.0137       20.8263  0.0140   0.0168   0.0241    0.0414   0.0000       6.52236   437.5865      -1.00652       13.5931      0.116900      -1.42727     -0.805579      -2.51000       2.64928     -0.792574     -0.136044      0.198944     -0.228901      0.341343    -0.0971393     -0.118506     0.0599515    -0.0860995    -0.0188041       1.13501       1.47864       1.47201       1.53716       1.61417       1.39382       1.30318       1.04100      0.898072      0.706665      0.505961      0.381520      0.276917      0.202469      0.131595     0.0945568     0.0510286     0.0315004
  18   7 1840.0077    0.3937  0.3019  9.9200 -0.0181       12.4181  0.0252   0.0216   0.0426    0.0529   0.0000       3.01301   438.3742       1.35379       15.7771      -1.19768       3.29170       2.15942     -0.852917      0.202312      -1.67693      -1.00559     -0.407371     -0.709095     -0.272931      0.224931      0.419691     -0.224082    -0.0483377    -0.0409183       2.65237       2.60294       2.05240       2.49941       3.20836       3.19940       2.15229       1.45859       1.47891       1.76930       1.35615      0.831757      0.422125      0.332194      0.331024      0.194406      0.109318     0.0556884
  18   8 1992.9615    0.5752  0.4837 10.0130 -0.0008       13.0345  0.0292   0.0182   0.0444    0.0667   0.0000       1.91839   436.7620       2.17664       16.3655     -0.812205       2.60024     -0.999525      -1.05751     -0.740269     -0.921860      0.910991      0.396157     0.0756701     -0.423217     0.0114221      0.303388    -0.0286306     0.0454645    -0.0191248       2.39816       3.06051       2.46444       2.45774       2.65898       3.02957       2.86993       2.20801       1.51564      0.977023      0.889293      0.744982      0.654615      0.470802      0.298409      0.178688      0.106198     0.0598117
  18   9 2143.7705    0.8135  0.6067 10.2978 -0.0023       6.34217  0.0246   0.0228   0.0508    0.0848   0.0000       1.11832   438.4649       2.62946       15.0648      0.191282       2.71749       1.89261       1.00750       4.09302     -0.543965     -0.465366      0.723414     -0.570607     -0.285893    -0.0173172    -0.0705375    0.00851007      0.131663    -0.0540100       1.79227       2.39515       2.31657       2.65369       2.37760       2.45048       1.90377       1.70422       1.41762       1.16378      0.820871      0.615494      0.457763      0.339688      0.232857      0.144256     0.0886399     0.0531491
  18  10 2291.7910    1.1242  0.7568 10.7497 -0.0022       5.36155  0.0294   0.0281   0.0549    0.0993   0.0000      0.985349   437.0205       4.45695       12.6904      -1.03228      0.471270       1.99418      0.236845      -1.27814      -2.23651      0.653507     -0.622818     -0.914439     -0.674259     0.0572623      0.255675    -0.0501835     0.0657528     0.0594795       2.23507       2.82525       2.92816       2.85232       2.81135       2.82065       2.47929       2.09264       1.60872       1.21655      0.904891      0.720502      0.562650      0.407658      0.281975      0.173501      0.107950     0.0635275
  18  11 2436.9201    1.4379  0.8143 11.3690 -0.0066       4.40956  0.0329   0.0350   0.0577    0.1068   0.0000      0.917174   440.1148       5.09286       11.4578      -6.81401      -1.73344       2.01875      0.682568       2.31354      0.405562       2.67024      0.183350      0.686796      0.754019     -0.208014      0.335313     0.0257376     0.0807353    -0.0198793       2.03676       2.94468       2.75222       3.23087       2.66369       3.00823       2.32194       2.20260       1.59274       1.43737       1.05373      0.841076      0.581000      0.389501      0.271745      0.179311      0.112359     0.0674760
  18  12 2580.9940    2.0087  1.0044 11.5991 -0.0013       3.89708  0.0348   0.0434   0.0639    0.1245   0.0000      0.802907   436.1314     -0.438903       14.7184      -3.48372      -6.78785       1.81457      -1.34521      -1.53832      -1.16242      -1.23197      0.183853     -0.815078     -0.357056     -0.333499    -0.0356635      0.145658     0.0128972    -0.0897175       2.25147       2.84433       2.95940       3.18812       2.94357       2.78359       2.38006       2.14230       1.72606       1.40235       1.05095      0.771807      0.591128      0.404869      0.257384      0.175118      0.110197     0.0650839
  18  13 2724.8958    2.5535  0.8134 12.4516 -0.0055       5.01448  0.0306   0.0611   0.0557    0.1056   0.0000      0.942972   432.7542     -0.609150       15.8139       7.41930       2.58212      -1.10244      -2.25408     -0.367536      -2.10634      -4.40004       2.26212     -0.332104     -0.293210     -0.156271    -0.0530712    -0.0996599     0.0906325    -0.0970017       2.09304       2.78147       2.80673       2.85025       2.73447       2.49708       2.28551       1.98230       1.66305       1.40081       1.02843      0.781860      0.537681      0.387706      0.237135      0.168672      0.100870     0.0574135
  18  14 2868.6965    3.2680  0.8479 12.7198 -0.0044       1.28546  0.0318   0.0743   0.0545    0.1164   0.0000      0.842761   438.7642       7.43232       15.2023      -5.20900      0.248176       1.12165     -0.332354      -3.96875    -0.0337094      -2.01198     -0.705724     -0.196431      -1.05251      0.439975    -0.0388642    -0.0625206     -0.150286   0.000406235       2.17666       2.70403       2.88067       2.83312       2.81513       2.43723       2.30404       2.02380       1.74334       1.38843       1.04931      0.794831      0.551805      0.401340      0.279601      0.163878     0.0981989     0.0621947
  18  15 3012.2243    3.6325  0.8807 13.2286  0.0003       1.47648  0.0309   0.0864   0.0633    0.1077   0.0000      0.836275   434.6482       5.21155       13.9860       1.60112       5.50598     -0.717934     -0.492857     -0.376315     -0.126696      0.161102     -0.110739     -0.797814      0.528839      0.203247     0.0777499     0.0174944     0.0443880   -0.00245484       2.26555       2.85312       2.92072       2.97781       2.65352       2.55766       2.26747       2.10320       1.79696       1.46208       1.11922      0.805808      0.591399      0.387167      0.254893      0.163735      0.102345     0.0593193
  18  16 3154.9244    3.8034  0.9751 13.2818 -0.0026      0.901181  0.0350   0.0864   0.0645    0.1222   0.0000      0.837513   437.0011       7.80226       6.04250       2.40853       1.25816       1.87565      -5.24440      -1.72132       5.05554    -0.0614474      0.246147     -0.998134     -0.522245     -0.252392      0.309704    -0.0147750    -0.0857459     0.0430462       2.35203       2.91771       3.09175       3.13331       3.15557       2.80539       2.51067       2.19381       1.77211       1.43867       1.09875      0.794816      0.588037      0.403873      0.278278      0.182781      0.106667     0.0663296
  18  17 3297.4241    3.4549  1.4976 13.1503 -0.0011      0.807773  0.0494   0.0696   0.0855    0.1052   0.0000      0.590668   442.1530       10.9391       7.01007       1.96066      0.876121      -11.3013     -0.634354      -2.53849      -1.05725      -3.77535     -0.426436      0.425336      0.921991     -0.626655     0.0551286    -0.0185590     0.0346761     -0.230982       2.73843       3.76116       3.99103       4.22500       3.94261       3.70212       3.38777       2.72702       2.34932       1.72695       1.44934      0.981064      0.768436      0.540843      0.361682      0.229400      0.143075     0.0874795
  18  18 3440.1958    3.1366  2.0929 12.4750 -0.0004       1.17088  0.0573   0.0529   0.1010    0.1005   0.0000      0.367550   437.8820       16.4033       18.2546      -1.94564       3.08088     -0.147492      -8.37663     -0.251440      -4.90747       1.65959       1.59831     -0.580221      -1.04741     -0.326194     -0.620622     -0.455314      0.224312      0.121235       3.45716       4.39042       4.68308       4.63181       4.44357       4.21636       3.86112       3.23788       2.81785       2.16043       1.66660       1.29754      0.918058      0.649049      0.430164      0.278723      0.175249      0.106186
  18  19 3582.9085    2.5265  3.1297 11.9373 -0.0014      0.665100  0.0733   0.0361   0.1287    0.0802   0.0000      0.225998   438.3972       9.05083       5.78059       6.50509      -5.17050      -9.55907      -2.77457       3.73318      -1.15435      -2.85477     -0.177881      0.894074      0.666153     -0.558114     -0.635839     -0.237238     0.0240911     0.0487628       4.29810       5.66359       5.97065       6.22236       5.94713       5.51389       4.91910       4.09858       3.36598       2.75302       2.11987       1.56417       1.13458      0.785897      0.529763      0.350272      0.217972      0.130942
  18  20 3725.7129    2.1014  4.6699 11.3895 -0.0040      0.708738  0.0897   0.0261   0.1721    0.0637   0.0000      0.132903   437.7249       18.6515       15.4410       3.03736     -0.863669       6.05954       17.4830      -3.80018       3.39922       7.32523       1.91323     -0.685637      0.827798      -1.18420       1.09561      0.368345      0.277449     -0.244693       5.51903       6.94782       7.43694       7.68544       7.27970       6.76321       6.15341       5.25606       4.36351       3.42852       2.67890       1.99713       1.43039       1.01569      0.677853      0.439604      0.274532      0.164427
  18  21 3868.4555    1.7862  6.7975 10.9191 -0.0011      0.432001  0.1142   0.0181   0.2117    0.0475   0.0000     0.0874652   438.9364       5.39114       23.9470      -7.93048      -15.4869       10.1439      -6.37209      -7.47330     0.0693121       4.34210       3.79982      0.522561       1.33405      0.672566      -1.57044      0.318672     -0.277340      0.126809       6.70945       8.65807       9.37317       9.64532       9.27151       8.58359       7.61786       6.49638       5.33024       4.36252       3.26744       2.47726       1.77476       1.25899      0.829054      0.541941      0.341432      0.209687
  18  22 4011.4544    1.4662  8.8717 10.6938 -0.0019      0.352264  0.1495   0.0144   0.2620    0.0404   0.0000     0.0786846   440.5595       2.90239       27.5284       16.6065      -3.32728       8.33502      -18.3156       5.74573      -15.6170      -15.0934       6.02581      -3.15569      -1.50245      -2.48465      0.877761     -0.858040    -0.0727414      0.216795       8.37893       10.5113       11.2709       11.7412       11.3138       10.4136       9.31749       8.18869       6.78152       5.29576       4.23515       3.08648       2.27633       1.60790       1.07961      0.705486      0.432042      0.259588
  18  25 4440.5739    0.8656 17.1976 10.3784 -0.0013      0.227749  0.3697   0.0084   0.5569    0.0288   0.0000     0.0844102   458.8939       34.7408      -16.7118      -16.0847       38.4606       5.33278      -1.62088     -0.909920       5.12802      -7.34333      -5.63627      -7.97559      -5.51213      -2.03753       4.05143      0.614358     -0.850595      0.329246       15.6004       20.1038       22.2628       22.1987       21.5263       20.4922       18.0553       15.6634       13.0945       10.3519       8.02425       6.13846       4.46292       3.18187       2.13357       1.39350      0.858537      0.517826
  19   7 1867.3361    0.4379  0.3320  9.9845 -0.0041       13.5535  0.0187   0.0163   0.0362    0.0511   0.0000       2.65066   437.0382       1.18315       13.0053       3.11867      -3.19997      0.135868      0.690296     -0.710310     -0.633371     -0.973819      0.873250     -0.864758      0.286623      0.172980     0.0116734    0.00435403    -0.0880287     0.0131681       1.32154       1.69235       2.00612       1.73561       1.80822       1.82939       1.40640       1.41869       1.17705      0.787109      0.752857      0.536133      0.372638      0.294373      0.181014      0.135990     0.0801796     0.0533558
  19   8 2021.8465    0.6158  0.4710 10.0869 -0.0039       9.53378  0.0207   0.0189   0.0429    0.0696   0.0000       1.56099   438.7235    0.00481026       12.5462      -1.46324      -4.36170      0.611272      0.994743      -3.25511     -0.204099      0.505616      0.195888     -0.422064     -0.107576      0.265920    -0.0299533     0.0537253    -0.0162484    -0.0460129       1.62115       1.81002       1.84995       2.08327       2.06486       1.85936       1.68543       1.51499       1.21852       1.01747      0.802423      0.601141      0.446822      0.332666      0.214204      0.145028     0.0971553     0.0622392
  19   9 2173.8561    0.8462  0.7111 10.4074  0.0004       6.12624  0.0275   0.0210   0.0541    0.0866   0.0000       1.07056   438.3396       5.25440       14.2168      -6.26686       2.73636       2.12736      -3.94958      -3.76010       1.14318       1.61412      0.462842     -0.565231     0.0175532      0.212132      0.212236     0.0617852    -0.0873424     -0.138111       1.75182       2.24400       2.56166       2.57372       2.60136       2.25124       2.10746       1.86700       1.48302       1.14736      0.953450      0.701618      0.513765      0.382287      0.259388      0.182598      0.110792     0.0701779
  19  10 2322.3892    1.1772  0.7807 10.8764 -0.0044       3.64641  0.0289   0.0291   0.0578    0.1008   0.0000      0.886614   438.8733       6.31349       17.1971       1.52816     -0.281816      -2.91483      -1.00250       1.00717      0.365863      -1.11741     -0.953199     -0.523334      0.473389      0.434338     0.0787800      0.316089    -0.0366789    -0.0699136       2.02935       2.58801       2.83533       2.58195       2.55819       2.33757       2.20078       2.03909       1.70052       1.38983       1.08760      0.841472      0.611360      0.414967      0.281217      0.186750      0.125802     0.0725573
  19  11 2468.3173    1.6610  0.8568 11.5828  0.0011       5.20663  0.0319   0.0388   0.0597    0.0986   0.0000      0.936783   437.1782      -1.23742       14.2083       2.76392       4.29881      -2.75845       1.12089      -5.99718      0.649057       1.07850     -0.250684     -0.645006     -0.539640     -0.183162     0.0571924      0.164914      0.106962   -0.00932946       2.11071       2.75263       2.88596       3.16201       3.09323       2.83691       2.39040       2.03878       1.69005       1.32593       1.03498      0.789023      0.577954      0.407170      0.276507      0.190006      0.128984     0.0790750
  19  12 2613.1612    2.1474  0.9769 11.8142 -0.0069       3.08270  0.0341   0.0479   0.0621    0.1327   0.0000      0.809695   439.8443      -1.01461       14.5196      -3.40074      -5.49304       1.35549     -0.490031      -4.09072     -0.478388     -0.656480       1.47431     -0.694081     -0.622964      0.220213      0.475120     -0.264200      0.228617    -0.0394070       2.26047       2.87916       3.15205       3.23589       3.13576       2.88853       2.64277       2.23807       1.75346       1.39223       1.03779      0.787858      0.604262      0.453628      0.319128      0.208323      0.133667     0.0792153
  19  13 2758.0025    2.7023  0.8977 12.4413  0.0007       2.80154  0.0303   0.0609   0.0559    0.1115   0.0000      0.776781   438.9288       6.97758       19.0833       1.52696      -3.85412      -4.56724      -5.49527      0.126824      -1.59737    -0.0970260      0.270657      0.140834   -0.00286143    -0.0339941      0.562762      0.292232     -0.377186   -0.00930857       1.95661       2.42910       2.62231       2.70186       2.52829       2.41875       2.25393       1.88306       1.62707       1.35562       1.03143      0.778048      0.586845      0.412851      0.301008      0.188323      0.124885     0.0746632
  19  14 2902.5873    3.3305  0.8757 12.8015 -0.0004       1.54925  0.0309   0.0747   0.0565    0.1168   0.0000      0.755541   436.2494       5.65115       11.2257       2.30192      -1.67977      -3.49126      -2.30401     -0.287876       1.37890     -0.723190       1.66741     -0.558073      0.948607     -0.152549    0.00251353      0.184596     -0.144087     0.0616185       2.04659       2.74036       2.65146       2.81473       2.54923       2.63305       2.08073       2.01530       1.72963       1.52326       1.23988      0.936994      0.613529      0.439829      0.279948      0.190745      0.121295     0.0812519
  19  15 3046.6401    3.8293  0.7830 13.4739 -0.0017       2.33511  0.0283   0.0921   0.0523    0.0928   0.0000      0.779886   439.9906       3.56146       17.0055       2.35252      -2.66660     -0.193528      -1.23792       1.71190       1.56613      0.608268      0.184379       1.60557    0.00270357     -0.835218     0.0895933     -0.244112     -0.237772     -0.109782       1.96015       2.20703       2.50317       2.50179       2.43575       2.36591       2.09986       1.85424       1.55345       1.21960      0.987039      0.713591      0.552418      0.418766      0.286007      0.189331      0.121555     0.0738637
  19  16 3190.0643    3.8897  1.0127 13.5821  0.0014       3.77791  0.0389   0.0861   0.0644    0.1028   0.0000       1.02538   444.5184       9.17193       12.9299      -2.07715       1.85798      -2.47949      -4.39821      -1.78311      0.574913     -0.806891       1.19897      0.213740      -1.24141      0.826134    -0.0930919      0.177711      0.326946     0.0695919       2.33568       2.97084       2.98489       3.06745       2.93534       2.86361       2.68451       2.34359       1.93175       1.45468       1.22964      0.952164      0.716116      0.509519      0.336282      0.230584      0.150949     0.0960905
  19  17 3332.9563    3.4009  1.6287 12.9742 -0.0058      0.446289  0.0492   0.0596   0.0859    0.0925   0.0000      0.550967   438.6200       11.7547       10.2400      -4.92758      -12.4421      -2.44335       8.02898     -0.693435       3.93601      0.105168     -0.511429      0.624203      -1.13258     -0.303152     -0.300766      0.266004     -0.261610     0.0240478       2.78563       3.80032       4.15177       4.10359       4.14115       3.63935       3.44830       2.75561       2.41295       1.85602       1.44359       1.10231      0.820816      0.566258      0.407124      0.270554      0.170978      0.101888
  19  18 3476.4488    2.8677  2.3271 12.5050 -0.0004       1.30128  0.0600   0.0450   0.1076    0.0784   0.0000      0.302563   441.5368       7.02922       14.0756      0.919441       3.46292       5.91775      -1.42261      0.501205       2.36128    -0.0884382       1.79466      -2.21804     -0.555823       1.24501      0.554202     -0.206574     -0.324200      0.183771       3.55631       4.57238       4.67798       4.95876       4.70209       4.64299       4.03047       3.60173       2.81238       2.26974       1.78961       1.39478       1.04611      0.747457      0.511752      0.355824      0.219588      0.140584
  19  19 3619.6904    2.4751  3.7259 11.6536 -0.0006      0.933441  0.0758   0.0318   0.1386    0.0773   0.0000      0.171476   444.0989       14.0601       19.3725       3.05360      -11.3973      -3.97858      -1.35609      0.647996       4.68182     -0.420378     -0.699549      -2.36728     -0.933676      0.938870     0.0454905      0.343466    -0.0877586     0.0696213       4.25217       5.33605       5.70437       5.97600       5.80753       5.40509       4.72238       4.26231       3.61040       2.92772       2.30894       1.73103       1.28865      0.916483      0.631939      0.424343      0.264835      0.170215
  19  20 3762.9915    2.0552  5.4404 11.0349 -0.0003      0.780545  0.0926   0.0216   0.1751    0.0610   0.0000      0.106524   439.6303       17.1472      -2.46461       8.21971      -13.8092      -9.31206      -7.69432       1.79397      0.414199      -8.93188     -0.147662      -1.09206     -0.760615       1.00461      0.104576     -0.412782     -0.266446     0.0567271       5.19051       6.62977       7.24105       7.38475       7.24138       6.74564       6.13390       5.20552       4.33746       3.50985       2.84004       2.11921       1.55761       1.13143      0.760418      0.514725      0.337383      0.210258
  19  21 3906.3209    1.6846  7.2846 10.8539 -0.0010      0.438757  0.1214   0.0163   0.2173    0.0447   0.0000     0.0836125   443.9331       13.5884       12.6172       31.9985      -6.38568      -3.68248       9.91983       12.9347       1.99371      -1.10893      -3.71205      0.532401      -1.24990      -3.38694     0.0896201       1.43641      0.477116      0.124109       6.61594       8.67825       9.34922       9.58671       9.10292       8.64087       7.77064       6.76549       5.67262       4.65855       3.67035       2.76373       2.05604       1.42288       1.00871      0.661075      0.416751      0.262774
  19  22 4049.6485    1.4230  9.6027 10.6545 -0.0006      0.406100  0.1523   0.0130   0.2761    0.0375   0.0000     0.0716710   433.5401      -9.98498       13.8794      -3.90275       34.0944      0.212679      -15.2631      -1.55297       4.42230       3.13819      -3.77547      -6.57109      0.455558      0.225960     0.0316535      0.389270      0.262530     -0.237535       7.92758       10.2536       10.9930       11.4104       11.1447       10.3634       9.46497       8.02679       6.84166       5.47706       4.36013       3.36298       2.43896       1.76110       1.20052      0.799869      0.533450      0.328836
  19  23 4192.5476    1.1559 11.7353 10.5757 -0.0011      0.148832  0.2070   0.0110   0.3541    0.0353   0.0000     0.0779938   454.7928       10.9540       12.9352       22.8967       19.3436       5.22408      -15.8481      -12.7288       21.2914       1.96635      -2.84854      -5.90918      -1.14890      -2.98892      0.202237       1.28007      0.959168      0.327552       10.0698       12.8692       14.0280       14.3339       14.2170       13.1156       11.6967       10.3474       8.63012       7.12412       5.55395       4.29559       3.10433       2.24983       1.54431       1.04186      0.656774      0.416167
  19  24 4336.0180    0.9607 14.4328 10.5148 -0.0002     0.0966014  0.2853   0.0091   0.4753    0.0307   0.0000     0.0872245   455.8229       29.6692       47.2866       11.8632       37.9111       13.9219     -0.881171      0.506013       14.4880      -14.1072      -8.91129      -11.6633       10.0269     -0.107536      -1.08435      -1.47375     -0.629617      0.820716       12.9101       16.3322       18.0117       18.6084       18.1006       16.7678       15.3331       12.8779       11.2637       9.12939       7.05275       5.48015       4.04916       2.87942       2.00716       1.34882      0.846401      0.543729
  20   6 1734.2376    0.3171  0.3091  9.9816 -0.0063       14.2082  0.0211   0.0134   0.0385    0.0438   0.0000       3.81603   440.4751    -0.0536194       16.5228       2.41226      0.526669       1.37433    -0.0700501      -1.26040      0.444141      -1.38312      -1.69636      0.486975      0.442058     -0.287120    0.00609734     -0.215962    0.00199374   0.000150890       1.49403       1.96788       2.23876       2.35946       2.30554       2.09658       1.90049       1.47769       1.37181      0.936033      0.842911      0.623658      0.439817      0.339769      0.244946      0.142552      0.109274     0.0753444
  20   7 1893.9915    0.4592  0.4395  9.9790 -0.0080       12.1592  0.0211   0.0144   0.0421    0.0535   0.0000       2.23501   440.8755     -0.768899       16.3194       2.68023      -1.34408       2.05842       3.09053       1.20229      -1.85836       1.49116     0.0584189     -0.780825      0.201669     0.0950614     -0.159154     -0.167176     0.0987319    -0.0776529       1.42119       1.67116       1.77600       1.97696       1.82114       1.70549       1.61627       1.44975       1.23370       1.01565      0.781018      0.603945      0.463963      0.346151      0.244128      0.154966      0.112564     0.0695766
  20   8 2050.1167    0.6709  0.5256 10.1011  0.0042       7.77438  0.0217   0.0185   0.0420    0.0697   0.0000       1.38889   440.8678      0.458341       13.8580      -1.64703      -3.32594       3.57335      -2.85909      0.353740       1.10417      0.357010      -1.04632       1.23700    -0.0225528     -0.736431      0.256213     0.0166063     0.0244469    -0.0961204       1.53183       1.82687       1.83921       1.93017       1.95997       1.82874       1.79161       1.46460       1.25074       1.02870      0.856479      0.686760      0.492366      0.340391      0.265676      0.183420      0.117766     0.0772405
  20  10 2352.5022    1.2799  0.8578 10.9275 -0.0024       5.34299  0.0322   0.0284   0.0535    0.0987   0.0000      0.900517   439.0884     -0.573725       14.6539      -1.83643     -0.453039      -1.33601     -0.449558       2.00094       3.33272      0.102069      -1.30135     -0.416031     -0.315045     -0.197545     0.0319497      0.421312     0.0982425     0.0724249       1.96109       2.57271       2.42942       2.59723       2.64239       2.57373       2.34907       1.85154       1.63076       1.37412       1.17202      0.883875      0.614237      0.446790      0.323569      0.223291      0.147781     0.0971428
  20  11 2499.0355    1.7611  0.9055 11.4192  0.0007       3.23272  0.0295   0.0389   0.0602    0.1125   0.0000      0.849409   439.5260       6.38819       11.9052      -6.88866       4.32447      -1.91803      0.949753       1.62545      0.303163      -2.04606     -0.501996      0.265300     -0.498340     -0.528034      0.685456     0.0283236    -0.0681472     0.0137697       1.69609       2.20727       2.41595       2.50784       2.34422       2.15930       2.07267       1.75110       1.50519       1.28643      0.977371      0.772500      0.578815      0.417744      0.295522      0.186680      0.132823     0.0853659
  20  12 2644.9178    2.2921  0.9526 11.9193 -0.0026       1.88583  0.0316   0.0489   0.0587    0.1160   0.0000      0.805293   436.2325      0.837108       8.87023     -0.552274      -1.70143      -2.74663       3.90859      -2.47309      0.113224     -0.539337       1.26229     -0.941775    -0.0197529     0.0216268     -0.242522     -0.270173    -0.0800906    -0.0266805       2.03700       2.59417       2.57211       2.64718       2.46961       2.49797       2.48600       2.09774       1.74045       1.30841       1.05922      0.800752      0.654417      0.512449      0.366209      0.260806      0.170711      0.103970
  20  13 2790.7446    2.8578  0.8040 12.6644 -0.0029       1.29415  0.0271   0.0679   0.0545    0.0978   0.0000      0.851206   440.8310       4.21604       10.2958       3.70893      -4.93347       2.58555     -0.893994      -1.07722       1.99301      0.161606     -0.735251    -0.0664942       1.22213      0.279405    0.00590603     -0.269010      0.295675     -0.105493       1.80010       2.36503       2.51115       2.48794       2.43335       2.31229       2.14676       1.85468       1.54752       1.26581      0.993275      0.771312      0.570889      0.421901      0.290927      0.203328      0.132310     0.0852763
  20  14 2935.9384    3.5281  0.8370 13.0847 -0.0054      0.868065  0.0289   0.0803   0.0520    0.0983   0.0000      0.753562   441.4626       8.47498       15.1716       2.46256      -5.78197     0.0204632      -5.27033      -1.30297       3.06182     -0.809682      -2.30020      -1.17983      0.253771     -0.504158     -0.488168     -0.609505     -0.300396    -0.0190209       1.72943       2.29062       2.25924       2.39600       2.33572       2.24394       2.02770       1.74756       1.58722       1.28031       1.01212      0.817795      0.585612      0.437001      0.292218      0.212895      0.131159     0.0872226
  20  15 3080.5583    3.8393  0.9185 13.4730 -0.0007       1.43167  0.0305   0.0847   0.0585    0.1046   0.0000      0.779817   442.0988       7.39544       14.9212      -1.78927      -2.15195     -0.641930      -1.46898       1.77685     -0.636904     -0.956361      0.209482     -0.476026     -0.955048      0.518716      0.142815      0.133784     -0.119662    -0.0449963       1.92149       2.43173       2.56574       2.63279       2.52878       2.42913       2.23435       2.04029       1.68765       1.38817       1.03904      0.805894      0.625536      0.481459      0.342324      0.238537      0.164361     0.0909357
  20  16 3224.4750    3.8063  1.1822 13.5871  0.0020      0.721246  0.0423   0.0796   0.0757    0.1044   0.0000      0.819157   444.1257       7.66386       9.27123       10.0925       3.41940     -0.371129      -6.97700      -2.78610       3.15985      0.481790     -0.910411     -0.676132      0.711089      0.559934      0.392718   -0.00644122    -0.0550170      0.110706       2.39393       3.21940       3.46751       3.42098       3.06532       3.02247       2.67650       2.43800       2.25725       1.81321       1.53818       1.12644      0.851597      0.601369      0.404944      0.276638      0.178604      0.110366
  20  17 3368.1968    3.1709  1.8190 13.0400 -0.0041       1.52450  0.0523   0.0534   0.0958    0.0666   0.0000      0.477332   438.2418       12.1456       3.10259       7.17017       6.33474       3.28875       2.10079      0.523435     0.0386371      -1.65595      0.136980      -4.08096      -1.55777     0.0920592     -0.262194     -0.966220    -0.0188141      0.269598       2.75873       3.48095       3.71075       3.97398       3.82540       3.64293       3.24374       2.84502       2.42593       1.98887       1.62592       1.21791      0.910853      0.694025      0.464776      0.339525      0.213507      0.139787
  20  18 3512.0527    2.6930  2.5937 12.4102  0.0013      0.962367  0.0654   0.0389   0.1068    0.0662   0.0000      0.306629   444.9968       13.6009       12.5027      -2.19783       5.11043     -0.856751      -8.99757      0.119837       2.87493      -5.03537      -3.30044       1.31436      0.924490      0.624964    -0.0571720      0.515592     -0.106785      0.124231       3.57974       4.40460       4.75607       4.86820       4.68557       4.51147       4.23486       3.64036       3.11560       2.57034       2.12353       1.56279       1.16458      0.917735      0.624973      0.441213      0.276671      0.183220
  20  19 3655.8510    2.3097  3.8368 11.6776  0.0007      0.667527  0.0761   0.0281   0.1398    0.0632   0.0000      0.162643   439.6515       9.18009       3.37380       7.46615       7.55293      -1.26577      -3.18244      -5.96105       2.40728      -5.05125      -1.33616      -4.17402       3.46359     -0.970798     -0.605149      0.243352     -0.226180      0.287440       4.06481       5.05642       5.47092       5.71861       5.66065       5.38145       4.83324       4.19706       3.55729       2.98184       2.34545       1.86527       1.40080      0.994110      0.704631      0.494179      0.329396      0.210627
  20  20 3799.7681    1.9785  5.5101 11.2017  0.0004      0.727857  0.0956   0.0207   0.1721    0.0514   0.0000      0.104486   441.3730       9.85253       13.1243       5.43112      -5.39992      -16.8396      -1.12537      -4.81825      -1.35260       3.31288      -2.69651       3.25006     -0.445110     -0.129907      0.791060      -1.04005     0.0300106     0.0142477       5.12278       6.64579       7.22383       7.16376       7.09609       6.66919       6.04586       5.47135       4.64184       3.84363       3.07432       2.35601       1.75250       1.32115      0.901007      0.621636      0.402019      0.258417
  20  21 3943.4707    1.6599  7.6645 10.8000 -0.0007      0.375341  0.1186   0.0153   0.2213    0.0420   0.0000     0.0770721   447.0885       18.5381       21.2188      -5.34105      -9.20978      0.471921      0.340369       5.39393      -1.53414      -1.17535      0.763403      0.196344     -0.483854      0.284740     -0.511806     -0.957744     -0.503501      0.466641       6.26730       8.00017       8.84343       9.12033       8.94685       8.35043       7.59487       6.64524       5.56605       4.59372       3.68237       2.81918       2.13120       1.53431       1.11164      0.749652      0.486896      0.321909
  20  22 4087.2304    1.3859 10.7517 10.5710 -0.0003      0.237714  0.1637   0.0118   0.2926    0.0350   0.0000     0.0637766   428.9330       17.2633       7.43111      -21.7782      -5.23751       23.1859       13.4086      -13.9598      -8.56282      -1.01517      -1.84425      -2.49792      -1.20368     -0.774269    -0.0979135      0.364248      0.492440      0.279380       7.89690       10.2325       11.1187       11.4562       11.3609       10.6141       9.54020       8.57550       7.21812       5.92334       4.69547       3.73182       2.78821       2.01124       1.41948      0.971825      0.642540      0.414667
  20  23 4231.1059    1.1438 13.1120 10.4903 -0.0001      0.183372  0.2253   0.0099   0.3805    0.0336   0.0000     0.0706567   456.9491       24.9256      -14.6270      -1.58494       24.3676       30.0308      -6.11618       1.50803      -1.40028      -7.52174       1.50563      -4.55760       1.41582     0.0807927      -5.08375      -1.16071      0.421009      0.465277       10.0806       13.1412       14.3613       14.5277       14.6479       13.6998       12.3785       10.8847       9.25592       7.54370       6.09241       4.68598       3.50713       2.61173       1.84297       1.26555      0.822527      0.534604
  20  24 4374.5337    0.9132 15.7856 10.4994 -0.0018     0.0893188  0.3214   0.0080   0.4988    0.0277   0.0000     0.0932813   419.1704      -2.41957       18.0164      -21.5469       19.2532      -12.0690       2.33570      -43.0502       14.3353      0.971791      -5.67284      0.303665      -1.82801       4.44612       3.34410     -0.101925      0.854998      -1.17111       12.6702       16.4482       18.1935       18.8143       18.2937       17.2825       15.7331       13.7090       11.8546       9.78548       7.75374       6.14668       4.53674       3.37955       2.35143       1.63017       1.04713      0.688746
  21   7 1919.9191    0.5195  0.4321  9.9464 -0.0024       11.3759  0.0209   0.0155   0.0366    0.0566   0.0000       1.93007   437.1168      0.367195       15.1661      -1.68216      -3.05496      -3.37442       1.59335     -0.460561      0.871683     -0.817791     -0.985833       1.26718      0.871191     -0.484455     -0.392923     0.0558590      0.111626    0.00209331       1.31036       1.79457       1.82239       1.86566       1.81390       1.56997       1.62065       1.37373       1.27970       1.07312      0.889540      0.711136      0.532334      0.374739      0.253372      0.179678      0.119835     0.0741160
  21   9 2232.0102    0.9794  0.8005 10.4785 -0.0026       7.36963  0.0282   0.0222   0.0528    0.0990   0.0000       1.03967   441.0787     -0.678151       11.5089     -0.302702      -1.76411      0.277482      -1.97202     -0.797490      -1.08728      0.353979     -0.564065     -0.201711     -0.173476     -0.556700    -0.0641405    -0.0635356     -0.173213    -0.0381862       1.55820       2.22598       2.23767       2.43868       2.27169       2.26030       1.97449       1.87451       1.47091       1.30149      0.922735      0.791555      0.573401      0.470484      0.310428      0.228213      0.154694      0.102941
  21  10 2381.9863    1.3842  0.8918 11.3140 -0.0022       3.97673  0.0299   0.0303   0.0580    0.0920   0.0000      0.876513   440.5336     -0.318821       14.9533     0.0800813      -8.98050       3.03023     -0.933580     -0.959286     -0.389006     -0.657849      0.193517     -0.262329      0.235131      0.512204      0.648550      0.136390     -0.137364     0.0442969       1.80289       2.26713       2.41999       2.71841       2.63199       2.38285       2.20492       1.94824       1.67134       1.26209       1.09364      0.858907      0.666401      0.447551      0.327646      0.227927      0.162573      0.109149
  21  11 2529.3279    1.8117  0.9454 11.5251 -0.0002       1.99593  0.0300   0.0386   0.0597    0.1121   0.0000      0.742667   439.9296       4.17279       12.1928       6.87827      -2.75235      -1.33519     -0.970509      0.286651       3.31243      -1.86070     -0.385663     -0.506696      0.214922     0.0868543      0.703288      0.207696     0.0753896      0.153479       1.70544       2.19923       2.37052       2.55070       2.46883       2.34787       2.14462       1.77971       1.58255       1.27486       1.05297      0.786455      0.628455      0.452163      0.321054      0.229695      0.153202      0.108043
  21  12 2676.2492    2.4204  0.9120 12.1484 -0.0016       2.53388  0.0301   0.0512   0.0550    0.1111   0.0000      0.714474   440.0764       2.62375       18.4343       1.96950     -0.924753     -0.933955       3.13390     -0.233596     -0.539399      -1.05556       1.11473      0.362625     -0.260869     -0.121370     0.0246889    -0.0294510    -0.0230671     -0.118028       1.76542       2.22050       2.39871       2.60826       2.52754       2.21966       2.18943       1.88451       1.63184       1.26283       1.06193      0.802022      0.604259      0.463503      0.347291      0.251623      0.163467      0.105472
  21  13 2823.0052    3.0384  0.7875 12.7115  0.0001       2.42371  0.0333   0.0692   0.0522    0.1014   0.0000      0.858846   438.8913       3.58215       13.6239       1.27300      -1.81238     -0.743920      -3.85935     -0.447687     -0.730776      0.102430      0.530012     -0.737836     -0.479012      0.610725     0.0219717     -0.304655      0.208634     0.0803262       2.74260       3.96189       4.73976       4.97757       4.85279       4.43504       3.76276       3.00064       2.34674       1.67408       1.23957      0.845066      0.617184      0.444532      0.307553      0.227653      0.141655     0.0942033
  21  14 2968.9738    3.6204  0.8920 13.0199 -0.0016      0.800736  0.0283   0.0773   0.0541    0.1057   0.0000      0.708305   438.9547       5.70468       11.8392       3.54306       3.57757      -2.37599      -1.49640      -1.31735      0.426078      -1.13825     -0.959546     -0.939174      0.745237     -0.248580     -0.562156     -0.122163    -0.0414532      0.138829       1.71154       2.13365       2.35363       2.52315       2.35220       2.31966       2.07829       1.83436       1.46949       1.23743       1.00174      0.799459      0.582072      0.435059      0.313242      0.221474      0.148956      0.103372
  21  15 3114.0765    3.7406  0.9792 13.4254 -0.0012       2.25370  0.0323   0.0776   0.0605    0.0987   0.0000      0.769819   437.4473       3.54368       12.5645       5.10586       2.68169      -1.44543      0.556268      -4.61610       1.14304       1.35352      0.738418     -0.268350     -0.900268      0.538518      0.135852      0.152211      0.129357    -0.0278059       1.78785       2.31470       2.43163       2.53686       2.55254       2.37810       2.07995       1.93585       1.70681       1.44737       1.10435      0.850852      0.662358      0.505087      0.382729      0.259010      0.168732      0.110195
  21  16 3258.6364    3.6620  1.1949 13.4055  0.0013       1.06418  0.0407   0.0725   0.0697    0.1091   0.0000      0.806219   437.1342      -1.69518       16.0483       3.98751      -2.78929      -2.22827      -2.34899     -0.663832      0.294088     -0.212512      0.429475     -0.248689      -1.11885      0.954480    -0.0673195      0.271423    -0.0515478     -0.179651       2.16923       2.71634       2.97358       2.98226       2.79133       2.90843       2.50675       2.22449       1.98914       1.63607       1.32509       1.06795      0.816536      0.589863      0.413144      0.289822      0.193720      0.132590
  21  17 3403.0034    3.1276  2.0913 12.5537 -0.0010       1.32449  0.0518   0.0455   0.0934    0.0715   0.0000      0.333493   439.0532       7.78074       13.6748       2.07722      -2.43560       5.38219      -2.04456      -1.99657       4.70971       1.25314     -0.177441      0.857741      -2.35178      0.104147      0.707700     -0.295021     -0.274438      0.187777       2.78157       3.61939       3.80390       3.93121       3.73554       3.63311       3.15565       2.94772       2.59049       2.27310       1.79325       1.45875       1.08185      0.781727      0.555843      0.375520      0.255336      0.165010
  21  18 3547.4139    2.6837  2.8306 12.1546 -0.0002      0.810352  0.0636   0.0347   0.1067    0.0626   0.0000      0.233415   435.3654       8.39455       3.67086       5.24371      -3.31239      -7.66615       1.31692       1.98006       6.84288       5.14813      0.316339      -2.50568      0.614481      0.404040     -0.355205     0.0532171      0.290763     0.0491613       3.20508       4.18197       4.43218       4.66007       4.53752       4.39079       3.98507       3.49223       3.09143       2.54222       2.06302       1.57364       1.20747      0.924496      0.663071      0.467323      0.311478      0.207936
  21  19 3691.8322    2.1565  4.3021 11.6665 -0.0009      0.797082  0.0835   0.0248   0.1470    0.0515   0.0000      0.145512   439.8128       14.4373       19.4502      -1.29625      -3.57079      -9.63463      -2.92080       7.42500       2.87998      -5.65193     -0.358301     -0.754416     -0.837171     -0.419613     -0.823867      0.287458      0.351940     -0.134196       4.10265       5.39781       5.64758       6.09878       5.91096       5.73261       5.10576       4.62750       3.85479       3.26310       2.67428       2.13885       1.59031       1.14092      0.847886      0.602965      0.395526      0.259312
  21  20 3836.0953    1.8360  6.2955 11.0388 -0.0004      0.519932  0.0995   0.0175   0.1862    0.0443   0.0000     0.0889915   442.2882       16.0332       22.0882     -0.938389      -23.3781      0.596342      -3.94778      -2.15448       1.16373       3.68232      -1.58062      -4.76519       2.97819      0.788772      0.162007      0.368029      0.226202    -0.0804245       5.14398       6.54399       7.19255       7.39376       7.35664       7.07940       6.47615       5.63814       4.73382       3.92990       3.21988       2.53186       1.90262       1.43134       1.02772      0.749562      0.495399      0.325902
  21  21 3980.1947    1.5504  8.9726 10.7087 -0.0011      0.343923  0.1326   0.0132   0.2500    0.0374   0.0000     0.0688551   443.9362       14.6212       12.8605       18.7669     -0.579007       3.81963       1.82013       15.2493      -3.63132       7.96786       3.88021      -2.60217      -2.50323      -1.64520       1.39225      0.173636     -0.466732     0.0372137       6.52631       8.37433       9.11723       9.52078       9.31559       8.85721       8.06085       7.18254       6.22892       5.17619       4.17452       3.27588       2.48956       1.87470       1.33774      0.939208      0.632372      0.412319
  21  22 4124.2699    1.2895 10.8951 10.6355 -0.0001      0.122097  0.1738   0.0112   0.3024    0.0329   0.0000     0.0674298   440.6038       21.1405       36.3862      -19.8383       10.8472       26.0709       10.7405      -4.10342       4.22594      0.312931       1.26464     -0.239870     -0.910672       1.00167       1.40528      -1.19273       1.77559      0.511998       7.83848       10.3087       11.2671       11.4453       11.4134       11.0819       9.81951       8.91408       7.49484       6.24920       5.09930       4.02441       3.06645       2.27784       1.62920       1.14387      0.778868      0.505778
  21  23 4268.8160    1.0967 13.8509 10.4907  0.0002      0.267330  0.2350   0.0089   0.3976    0.0307   0.0000     0.0691090   441.7038       17.2289       12.5733       9.60423      -1.44182      -6.14456      -5.13880       1.93800      -6.07933       1.36282       5.10587      -1.00339     -0.932841      -1.29490       1.58283      -2.72604      -1.04512    -0.0809788       9.74106       12.6511       13.7419       14.2244       14.3985       13.2681       12.4442       10.8927       9.23062       7.79078       6.19337       4.98687       3.77503       2.84878       2.00900       1.44431      0.953529      0.645893
  21  24 4413.0287    0.8713 16.0628 10.4927 -0.0006      0.230719  0.3259   0.0076   0.4944    0.0265   0.0000     0.0945051   471.9797       16.7223      -9.10053      -18.2108       18.2686       6.08257      -6.46342      -4.10356     0.0735399       1.20865      -12.6759      -1.90285       2.23926       4.50250      -2.21951      0.707864     0.0804678      0.876860       12.6163       16.0913       17.7031       18.5164       18.3050       17.2961       15.8790       13.9811       12.1642       10.0409       8.02610       6.35791       4.90688       3.65533       2.68698       1.90667       1.25560      0.838433
  22   6 1781.5657    0.3722  0.2861  9.9971 -0.0103       14.9031  0.0182   0.0143   0.0298    0.0439   0.0000       3.35252   438.4247      0.361809       19.2640      0.974955      -3.12880       2.10641      0.537121       1.88481      0.287744     -0.271259     -0.369813      0.187015      0.881928    -0.0144119     -0.106541     -0.317242      0.175740      0.127784       1.07573       1.35419       1.56633       1.45708       1.55081       1.63410       1.34802       1.36535      0.976020      0.787824      0.733930      0.545721      0.446544      0.337512      0.220793      0.189406      0.130723     0.0811282
  22   7 1945.1307    0.5102  0.4969 10.0348 -0.0020       11.5918  0.0210   0.0144   0.0445    0.0552   0.0000       1.88123   438.7333      -1.57227       15.0128     -0.872527      -2.02439      -4.85578       2.70725      0.805279      -1.23404     -0.432211      0.178453      0.617680     -0.118789      0.415893      0.286052     -0.108092    -0.0609831     0.0499397       1.34759       1.68639       1.85128       1.86552       1.88081       1.69339       1.55295       1.49001       1.31049       1.06369      0.871389      0.684076      0.568306      0.426933      0.289146      0.200956      0.144663     0.0995947
  22   8 2104.8803    0.7527  0.5824 10.2346 -0.0017       8.64867  0.0215   0.0193   0.0436    0.0745   0.0000       1.21887   439.3371      0.656919       15.0926     -0.914902      -2.07981       1.50881      -1.65618     -0.934163       1.18023       2.24181     -0.247560     0.0399983     -0.764023     -0.170747      0.760622    -0.0424557     -0.161540      0.166341       1.39550       1.73785       1.97566       2.06199       1.97477       1.92303       1.76237       1.49967       1.24070       1.11236      0.864465      0.669840      0.514168      0.397731      0.282960      0.207547      0.144975     0.0950493
  22   9 2260.1505    1.0599  0.7763 10.6780  0.0011       7.91738  0.0258   0.0233   0.0529    0.0866   0.0000       1.05083   438.6759     -0.468224       19.7722      -1.08277       2.45942      -1.79167     -0.681151      0.561261      0.978414     0.0175176     -0.247771     -0.886842      0.818387     -0.604385     -0.257510     -0.350791      0.113265     0.0580738       1.43307       1.88206       1.94051       2.19300       2.05557       2.08177       1.78630       1.66887       1.37940       1.16828      0.925748      0.809286      0.568726      0.436317      0.313294      0.228943      0.166058      0.107967
  22  10 2410.8834    1.4536  0.8573 11.1830 -0.0017       3.53802  0.0294   0.0313   0.0519    0.1060   0.0000      0.857925   442.7185       2.36475       17.5709       3.50807      -2.08795      -3.09528     -0.339335      -2.95100       2.18878     -0.800394      -1.60351    -0.0812527      0.552930     -0.479964     -0.270839     -0.173362     -0.463018     -0.120084       1.62050       1.94185       2.31345       2.37920       2.26520       2.21338       2.06971       1.75172       1.59651       1.26309       1.03059      0.855567      0.650017      0.483670      0.346970      0.249708      0.166834      0.117024
  22  11 2559.2326    1.8896  0.8990 11.9364 -0.0040       2.18751  0.0314   0.0413   0.0549    0.0941   0.0000      0.797841   435.6565       4.88095       19.3292      -1.41814     0.0128393     -0.684352       4.04680      -1.34063       1.42708      -3.47063     -0.238997      -1.21728     -0.735030     -0.152606     -0.324365     0.0224058    0.00135843    -0.0366499       1.86199       2.41162       2.46970       2.52248       2.50163       2.52499       2.43786       2.09526       1.67750       1.37567       1.07263      0.887691      0.716570      0.541840      0.389914      0.275790      0.189315      0.126930
  22  12 2707.1879    2.4598  0.9115 12.4131 -0.0034       2.98127  0.0305   0.0522   0.0569    0.1019   0.0000      0.802223   439.7063      0.682575       15.3194      0.707128     -0.742849      -4.01516      -1.66512      -3.01167       1.23412      -1.08143      -1.57506     -0.490240     -0.710022     -0.116338      0.422720      0.260876      0.256484    -0.0582473       1.83792       2.50302       2.74269       2.84710       2.77076       2.56520       2.31805       2.01207       1.71999       1.49374       1.20501      0.947548      0.688940      0.522847      0.386182      0.257619      0.179102      0.114683
  22  13 2854.7785    3.2496  0.8399 12.9231 -0.0022       1.24368  0.0268   0.0695   0.0523    0.0972   0.0000      0.784436   438.0407       4.62921       12.7908      -1.38697     -0.235595      -1.53932      -1.85469     -0.558439      0.604046      0.614558     -0.403678     -0.775611      0.343659     -0.684647      0.612283    0.00466696     -0.299262     0.0608419       1.52142       1.98592       2.07986       2.27211       2.14386       2.07936       1.92171       1.72477       1.47373       1.18401      0.987047      0.787040      0.628029      0.455663      0.327330      0.239818      0.168856      0.113552
  22  14 3001.4940    3.7746  0.8367 13.1040  0.0002       1.39412  0.0270   0.0809   0.0509    0.1067   0.0000      0.669166   436.6294       2.09959       16.6823       2.81976      -4.01881      -3.25599       1.27810     -0.222897      0.674291     -0.422963      -1.27641      -1.80841      0.750854      0.613640     -0.342347     -0.339695     -0.192339      0.237482       1.54214       2.12269       2.10092       2.24808       2.15310       2.16784       2.03160       1.84210       1.60427       1.28673      0.961829      0.733166      0.599496      0.471332      0.401203      0.297002      0.215934      0.142074
  22  15 3147.1306    3.8976  1.0607 13.4800  0.0012       2.28987  0.0333   0.0772   0.0616    0.0976   0.0000      0.745858   436.7071       5.05381       15.8801       7.57578      -4.38091      -1.25843      -1.81808     -0.915403      -1.45520      -1.22238     -0.889881      -1.15560     -0.552625     -0.296343      0.249009    -0.0283519    -0.0381166    -0.0329796       1.78036       2.33609       2.60295       2.65578       2.62577       2.45886       2.24370       1.97989       1.73744       1.42429       1.22330      0.930742      0.703434      0.552377      0.392543      0.270324      0.183068      0.125628
  22  16 3292.3158    3.5813  1.4040 13.2373 -0.0035       1.42593  0.0419   0.0635   0.0740    0.0875   0.0000      0.601221   438.3445       10.2552       15.1492       2.31116      -1.90337      -2.89457     -0.133358      -5.43965       3.42558      -1.81742       2.64248      -1.07131     -0.352472     -0.552734     -0.370048     -0.541704     -0.284584     -0.126092       2.14725       2.74897       3.05117       3.29909       3.14112       3.02400       2.72617       2.45849       2.09006       1.69682       1.38764       1.03484      0.841927      0.642894      0.470975      0.329365      0.222874      0.155935
  22  17 3437.4225    3.1004  2.2271 12.4180 -0.0016       1.13176  0.0521   0.0420   0.0926    0.0668   0.0000      0.313578   437.6841       13.3722       15.5571       3.05825      0.765370      0.275223      -3.27004      -4.60261     -0.896344      -1.04335       2.31131     -0.207314      -1.67805     -0.365435      0.372485      -1.04292    -0.0144124     -0.142657       2.53285       3.38117       3.64108       3.85457       3.76222       3.68068       3.28534       2.89104       2.55834       2.08381       1.73626       1.34842       1.04235      0.778163      0.582416      0.417534      0.286301      0.187784
  22  18 3582.4344    2.4661  3.2854 12.0174 -0.0027      0.967763  0.0665   0.0294   0.1208    0.0506   0.0000      0.197969   444.1717       6.78023       12.4011       3.36984       3.42094       2.38667      -4.48524      -7.54693       6.44968      -2.29771       2.82381     0.0992475       1.60401      0.414189     -0.283207     -0.303768      0.196907     -0.465953       3.14450       4.24433       4.47238       4.70094       4.52276       4.40488       4.14865       3.64178       3.20085       2.64624       2.20472       1.76451       1.34364       1.02773      0.742654      0.541097      0.372546      0.246239
  22  19 3727.3179    2.0942  4.4829 11.4897 -0.0003      0.683678  0.0802   0.0223   0.1463    0.0493   0.0000      0.136780   440.7387       12.8467       8.23960       4.51762      -5.51363       2.16664      -2.11746      -3.25324      -6.76764      -2.32234       1.27227       2.85789     -0.242556     -0.730056       1.11168      0.283609     -0.817585     -0.319272       3.78788       5.02997       5.37280       5.80085       5.61738       5.26063       4.98207       4.38320       3.86068       3.18173       2.63378       2.08076       1.62318       1.20278      0.901687      0.622323      0.440533      0.288006
  22  20 3871.8791    1.7601  6.6836 11.0134 -0.0012      0.407092  0.1042   0.0160   0.1915    0.0404   0.0000     0.0823415   436.8564       12.1478       4.68687       7.35838      -2.69013      -8.33143      0.638655      -13.2894       5.19690       3.81808       6.88422       1.52890       4.18573      0.624279     -0.307764      0.342066     -0.508747      0.439778       5.08784       6.72185       7.20082       7.86808       7.44310       7.11263       6.50588       5.90452       5.05693       4.22110       3.51374       2.75432       2.13953       1.58639       1.17333      0.829782      0.560100      0.380976
  22  21 4017.0377    1.4724  9.3616 10.7210  0.0001      0.433529  0.1394   0.0122   0.2529    0.0343   0.0000     0.0714509   431.3479       8.78610       1.23435       21.9526      -7.29242      -1.41049      -2.92426      -5.35190       3.19038      -2.89649     -0.100296      -1.98686       1.03177       1.13032      0.931327     0.0578878      0.634800    -0.0800769       6.40506       8.40774       9.05109       9.44383       9.39558       8.81648       8.23372       7.39695       6.36487       5.35097       4.41385       3.51592       2.73323       2.05504       1.49958       1.05494      0.736684      0.496296
  22  23 4306.3241    1.0265 14.4445 10.5147  0.0021      0.295014  0.2545   0.0084   0.4112    0.0281   0.0000     0.0727085   439.0362       14.1173       20.9942     -0.410061       6.03967       6.73147      -11.0827      -9.13943      -10.4035     -0.498868       10.3603      -5.58063       3.09028      0.969771      -2.09129     -0.912302     -0.849773      0.255091       9.89763       12.8072       14.0068       14.5558       14.6799       13.8260       12.6595       11.3065       9.90026       8.38137       6.96921       5.44606       4.21408       3.26453       2.32451       1.69026       1.13851      0.775518
  23   5 1632.8183    0.2467  0.2323  9.9664 -0.0042       29.1042  0.0162   0.0112   0.0305    0.0361   0.0000       6.98029   439.5056      0.441781       19.8498     -0.382185      -1.16611     0.0793608       1.50746      -1.40532      -1.19455      0.961880     -0.141349     -0.776507      0.156146    -0.0762318      0.157557    -0.0345704    -0.0421737    0.00938269      0.986413       1.23266       1.38728       1.36929       1.40680       1.40087       1.18039       1.17611       1.07560      0.928396      0.832739      0.596821      0.541237      0.412183      0.275565      0.222970      0.141354      0.110159
  23   7 1969.7018    0.5726  0.4896  9.9939 -0.0017       10.2964  0.0205   0.0152   0.0384    0.0608   0.0000       1.54103   437.6100       2.75081       16.4474     -0.300839     -0.433213     -0.607136       2.24368      -1.78219      -1.70304      0.743949      0.439184     0.0749273     -0.278921      0.157203     -0.225549      0.106407      0.116876    -0.0634579       1.18136       1.78548       1.74562       1.87457       1.70256       1.59120       1.53292       1.35966       1.33246       1.07089      0.985067      0.769778      0.632502      0.445011      0.313540      0.224059      0.147320      0.100618
  23   8 2131.2299    0.7826  0.7240 10.2584 -0.0029       8.44528  0.0260   0.0177   0.0487    0.0782   0.0000       1.09045   442.4536      -2.11110       15.4899     -0.586605     -0.828216      -2.80684      -3.24494     -0.919994     -0.866270      0.315403      0.145527      0.109165      0.928101      0.166153    -0.0663798     -0.189997      0.392229    -0.0174148       1.58611       2.11500       2.34825       2.39221       2.36037       2.31475       2.16089       1.95326       1.70820       1.34567      0.980099      0.749159      0.584617      0.498159      0.368263      0.290879      0.218904      0.147877
  23   9 2287.6235    1.1122  0.8258 10.8042 -0.0045       7.08575  0.0278   0.0241   0.0539    0.0897   0.0000      0.974184   438.3532      0.893037       10.6062      -3.38090      -6.31051     -0.532965      -1.42453      -1.28683       2.87985       2.07668      0.780476      -1.29765       1.88864      0.606271      0.302983     -0.122101    -0.0653781     0.0563210       1.57629       1.95836       2.07744       2.15704       2.21167       2.27070       1.91704       1.70182       1.47827       1.25728       1.04266      0.870024      0.654809      0.477756      0.364211      0.266395      0.185571      0.131780
  23  10 2439.3315    1.4895  1.0763 11.1073  0.0001       4.62810  0.0328   0.0285   0.0629    0.1175   0.0000      0.786041   438.8659       1.93395       15.9558      0.307988      -1.88608       1.44026       1.99700      0.671153     0.0837832     -0.395430       1.36601     -0.108301      0.464687      0.264671     -0.134039     -0.358818    -0.0678820     -0.183903       1.58800       2.10642       2.29361       2.47262       2.48412       2.28103       2.14928       1.90002       1.70123       1.35105       1.10507      0.861958      0.726183      0.543002      0.392280      0.288950      0.206769      0.143858
  23  11 2588.7486    2.0609  0.9637 11.8260 -0.0008       2.98967  0.0328   0.0403   0.0529    0.0992   0.0000      0.841123   440.0185       3.94970       16.9036       1.67040      -3.79100       2.18972      -1.22622      -3.99254      0.653944     -0.230902     -0.524193      0.134880     -0.158904     -0.556627     0.0607933      0.113853    -0.0368893      0.157637       1.64402       2.10030       2.23638       2.43207       2.32699       2.26893       2.09653       1.86771       1.62257       1.40003       1.13833      0.982318      0.734298      0.564169      0.399724      0.292380      0.197006      0.140793
  23  12 2737.6550    2.6534  0.9157 12.5633 -0.0038       1.68877  0.0296   0.0547   0.0543    0.0938   0.0000      0.758126   439.5596       2.80335       8.16678      0.369314      -1.51436      -2.31282       1.25700       3.14474      -2.17340      -1.52785     -0.378658      0.121070     -0.668182     -0.330307      0.178430     -0.142292     0.0508888   -0.00694145       1.63422       2.16866       2.32775       2.37224       2.32874       2.20210       2.06833       1.82256       1.64598       1.37164       1.13724      0.891135      0.728560      0.531833      0.384551      0.280623      0.203244      0.134121
  23  13 2886.1866    3.2995  0.8636 12.8196 -0.0032       3.25265  0.0259   0.0690   0.0526    0.1008   0.0000      0.749200   435.8310       3.46307       17.4821      -1.08219      -1.15384      -1.56630     -0.415119      -5.03686      0.221154     -0.244458      0.104484    -0.0600108     -0.740503      0.682821      0.567713     -0.485538     -0.210519    0.00919860       1.43214       1.81650       1.90868       2.13043       2.06646       1.92894       1.80427       1.61099       1.41380       1.19601       1.04598      0.811242      0.651425      0.486980      0.342015      0.254195      0.183320      0.128023
  23  14 3033.4897    3.7616  0.8111 13.3898 -0.0043      0.560335  0.0262   0.0827   0.0482    0.0943   0.0000      0.781185   438.5920       1.49389       16.3557     -0.120443      -5.65167      -4.64775      -3.15839      -3.22206       2.45928      -2.94780       1.53458      0.187894       1.14806      0.305116      0.733240      0.392586     -0.304059     -0.137834       1.40241       1.80184       1.92140       2.05227       1.90977       1.89415       1.78133       1.58927       1.43010       1.21949       1.01459      0.797019      0.643824      0.485682      0.374107      0.253725      0.181954      0.124776
  23  15 3179.8132    3.8340  1.0900 13.4727  0.0035       1.39787  0.0351   0.0745   0.0596    0.0986   0.0000      0.703702   438.9100       4.05695       14.5989       2.10206       1.15350      -3.28133      0.471402      -1.25178       3.64909     -0.664378     -0.880107     -0.119510     -0.767625     -0.562346      0.299104      0.630430    -0.0687317    -0.0251310       1.65338       2.19557       2.27327       2.58751       2.40072       2.38417       2.09966       1.96002       1.73057       1.45389       1.22640      0.987481      0.744907      0.576158      0.440604      0.311978      0.219655      0.152475
  23  16 3325.6769    3.3931  1.6125 12.9440 -0.0016       1.03970  0.0410   0.0542   0.0785    0.0790   0.0000      0.453704   437.0480       7.55546       13.9710       3.22829     -0.331222       1.44409       2.89572      -2.39382      0.727793       1.39771      0.173886     -0.821584     -0.757710      0.459157    -0.0917705     -0.117773    -0.0688470     -0.439764       1.95236       2.53459       2.73040       2.95095       2.87262       2.71457       2.62387       2.29965       2.02186       1.67062       1.38171       1.12333      0.875344      0.663053      0.509723      0.362669      0.256323      0.177019
  23  17 3471.5135    2.9005  2.3295 12.4983 -0.0017       1.34120  0.0529   0.0387   0.0951    0.0587   0.0000      0.297986   440.0730       2.04672       3.88258       1.14746      0.944850      -1.01457     -0.213701      -4.16624       1.13417       2.72353     -0.720538      -2.83072       2.46984      0.483732       1.76824      0.318444     -0.401609      0.110179       2.46848       3.34450       3.42514       3.73746       3.59461       3.51571       3.16993       2.91315       2.54400       2.20478       1.80300       1.47805       1.15548      0.871944      0.648864      0.457291      0.325696      0.222495
  23  18 3617.0127    2.3910  3.5201 11.9205 -0.0018      0.673845  0.0666   0.0267   0.1231    0.0464   0.0000      0.174503   447.3005       5.16038       9.82405       5.79511       2.55556      -4.01535      -8.16385      -2.41131       4.45666      -4.65334      0.266796      -2.31821      -2.59372      -1.42021      0.662313     -0.224128     -0.384429      0.321511       3.16453       4.18705       4.48005       4.75414       4.59145       4.44655       4.13734       3.65931       3.22008       2.81160       2.33648       1.83242       1.46276       1.10882      0.816297      0.593209      0.408382      0.279736
  23  19 3762.4216    2.0573  5.2727 11.3210  0.0001      0.683738  0.0850   0.0193   0.1557    0.0427   0.0000      0.104542   440.4238       9.71058       21.0400      0.257421       4.65214      -1.45386      -4.11612      -3.23779       2.46244      -3.80590      -4.95492     -0.399888     -0.935374       1.07990     -0.261198     -0.424987      -1.06749      0.130447       3.86711       5.18118       5.52177       5.86344       5.83553       5.57525       5.06908       4.68876       4.05093       3.48907       2.87410       2.29944       1.78511       1.41037       1.01140      0.766641      0.508966      0.362413
  23  20 3907.7254    1.6853  7.6266 10.8554 -0.0006      0.390715  0.1110   0.0139   0.2043    0.0376   0.0000     0.0732003   442.6458       5.64119       7.72196       8.16654       4.46347      -3.55086      -4.22541      -4.99055       4.80263      -4.91934       2.17024      -7.71400      -1.97390     -0.303718     0.0110805      0.634438    -0.0491608     -0.804103       5.05029       6.67963       7.21222       7.55826       7.44377       7.15562       6.78297       5.95616       5.33795       4.49069       3.71902       2.92175       2.32508       1.81199       1.33657      0.977680      0.688311      0.468546
  23  21 4052.9078    1.4189 10.2760 10.6810 -0.0010      0.297177  0.1513   0.0112   0.2684    0.0323   0.0000     0.0662786   445.3852       28.9237       20.5606       9.47189      -15.8489       3.22192       8.82222      -7.59450      -9.01542       4.03522       18.0545       1.88431      -3.29260      0.768828     -0.754317      -3.10734     -0.423123      -1.14082       6.42136       8.48182       9.13992       9.53048       9.48247       8.97183       8.51747       7.59029       6.81967       5.69047       4.71592       3.82335       3.00553       2.29064       1.71617       1.22749      0.879193      0.598917
  23  23 4342.7116    0.9613 15.3149 10.5420 -0.0004     0.0648751  0.2846   0.0075   0.4391    0.0258   0.0000     0.0822257   443.9304       25.6318       9.48445       18.5627       14.0249       13.8711      -11.8263       6.94506       9.14232      -22.6094      -1.79831      -3.67546      0.300347      0.900625      -1.84996     -0.121772      0.504590      0.678232       9.96166       13.1666       14.4993       15.3884       14.9964       14.6007       13.4476       12.1367       10.4869       9.20524       7.33783       5.95316       4.75156       3.63801       2.68812       1.98309       1.37649      0.940017
  24   6 1826.3362    0.4269  0.3421  9.9896 -0.0063       13.0075  0.0165   0.0140   0.0335    0.0440   0.0000       2.52345   440.3498     -0.111350       21.4371      0.520634      -1.92084     -0.683924     -0.714092      -1.70184     -0.919148      0.811469       1.18722    -0.0918559      0.218397    -0.0421472      0.396447     -0.171090      0.207812     0.0902841       1.05186       1.24416       1.30182       1.45667       1.49682       1.46742       1.36678       1.24940       1.01129      0.832817      0.775817      0.663890      0.469474      0.342990      0.279892      0.215826      0.140738      0.102117
  24   7 1993.6952    0.6029  0.5160 10.0551  0.0007       10.8683  0.0212   0.0153   0.0381    0.0586   0.0000       1.43023   437.8802      0.473969       18.4245      -1.98414      -3.24774      -1.62278      0.213710      0.424446     -0.661824      -1.73356      0.280259    -0.0836065     0.0481514     -0.302783    -0.0716624     -0.259726      0.147840   -0.00345007       1.11117       1.43931       1.65446       1.53770       1.81585       1.53858       1.51975       1.44003       1.16114       1.01433      0.845800      0.655226      0.561739      0.404747      0.328638      0.238469      0.163503      0.124664
  24   8 2156.8678    0.8680  0.7410 10.2029 -0.0001       7.11809  0.0245   0.0187   0.0472    0.0868   0.0000      0.969138   439.8017       2.54939       15.5977      -1.60856      0.170700      0.451308      0.296550       1.00284      0.793413       1.01199      -1.48551      -1.05485     0.0258537     -0.570435     -0.596278      0.161278    -0.0341804     0.0776668       1.35685       1.72194       1.90554       1.76234       1.82342       1.77305       1.64463       1.53210       1.40581       1.20756       1.00691      0.834496      0.661358      0.497781      0.380277      0.285465      0.200104      0.145389
  24   9 2314.4395    1.1879  0.8596 10.9503 -0.0029       5.17311  0.0279   0.0244   0.0522    0.0862   0.0000      0.884975   439.8446       2.36303       17.6392       1.67239      -3.99013      -2.78463       2.05262       2.93123     -0.638243      0.820286       1.50943      0.618406     -0.470909    -0.0243795      0.104969     -0.222250     -0.252934      0.252022       1.46519       1.86034       2.13237       2.14120       2.13121       2.10347       1.96747       1.73556       1.56097       1.35735       1.03933      0.834606      0.649572      0.516301      0.410659      0.307656      0.215594      0.156743
  24  10 2467.0920    1.6022  1.0895 11.2774 -0.0024       3.67768  0.0329   0.0300   0.0612    0.1151   0.0000      0.738582   439.4459       1.35906       12.6227      -1.57154      -3.96563      -5.07772    -0.0342001      -1.51620      0.120733      -1.88104      0.721877       1.14124     -0.903789      0.215543     -0.460089     -0.321194     0.0928969      0.221149       1.59588       1.97445       2.16401       2.27345       2.20774       2.13668       2.05067       1.96255       1.57183       1.44759       1.15350      0.976501      0.756082      0.604373      0.458729      0.333461      0.235603      0.167505
  24  12 2767.7208    2.8111  0.9582 12.4619 -0.0012       1.92080  0.0279   0.0548   0.0563    0.0969   0.0000      0.803606   440.0446       4.94838       17.7714     -0.492360       4.35520      -3.87843      -2.43716      -2.20649      0.515066      -1.35865    -0.0945836     -0.106804      0.286575     -0.884092     -0.272425      0.195697    -0.0116888      0.177568       1.45385       1.80296       1.87166       2.07483       2.00682       1.87107       1.80978       1.70869       1.47053       1.21838       1.03787      0.887490      0.667045      0.517999      0.409148      0.299129      0.207315      0.148903
  24  13 2917.0056    3.4112  0.8634 13.0951 -0.0011      0.691589  0.0263   0.0705   0.0519    0.0907   0.0000      0.748416   441.1189       2.12941       14.8194       4.22115      -3.51619      -1.84793      0.860881      -3.54118     -0.112735      -1.26359    -0.0719181     -0.973249     -0.775105      0.798766     -0.299853      0.125549  -0.000329619    -0.0533640       1.39653       1.78495       1.81045       1.98488       1.95056       1.88009       1.71104       1.53825       1.42804       1.22794       1.05133      0.863958      0.719284      0.516487      0.387472      0.282461      0.195867      0.134061
  24  14 3065.1030    4.0030  0.8646 13.3356  0.0025       2.10363  0.0279   0.0803   0.0511    0.1006   0.0000      0.724464   441.3761       5.38041       15.6054     -0.350835       1.40343      -4.37259     -0.740332      -1.25455       2.75124      -1.18840     -0.366200     -0.384546    0.00200082     -0.287234     -0.247919     -0.463865     0.0717122     0.0424902       1.63871       2.17497       2.40075       2.37022       2.13992       1.99922       1.77341       1.74238       1.66998       1.56624       1.39708       1.13465      0.901351      0.681785      0.470899      0.343368      0.228539      0.157021
  24  15 3212.0090    3.8133  1.2339 13.4185  0.0009      0.376100  0.0379   0.0696   0.0671    0.1000   0.0000      0.701577   437.1128       8.59744       23.5233       2.31759     -0.320923      -4.20589      -1.65360      -1.16328       1.25044     -0.252289      -1.93948     -0.477570      0.993049      0.326402     -0.809269     -0.464356     0.0501783    -0.0345435       1.84123       2.32375       2.44419       2.53148       2.52090       2.42593       2.28583       2.11394       1.88234       1.60879       1.33850       1.06759      0.873327      0.664373      0.502151      0.401847      0.287335      0.197371
  24  16 3358.6558    3.3148  1.6801 12.9639  0.0001       1.24752  0.0426   0.0518   0.0782    0.0742   0.0000      0.425888   441.2497       9.19794       20.3667      -3.24354       3.36506      -5.81218     -0.185155      -5.57369       4.37697      -1.29900      -1.11627      -1.98848     -0.176661     -0.366385     0.0978757      0.582159     0.0274382      0.337001       2.04995       2.72555       2.81439       3.07426       2.97027       2.89986       2.62194       2.49474       2.15086       1.89520       1.50696       1.25546      0.948976      0.761282      0.564424      0.433246      0.314023      0.219279
  24  17 3505.0034    2.7866  2.5536 12.4183 -0.0002      0.581335  0.0549   0.0350   0.0971    0.0539   0.0000      0.262554   440.4410       8.57572       21.2718       2.75836      -1.07313       4.90604       1.02191    -0.0453535       3.80659     -0.498120    -0.0373273     -0.718770       1.98501      -1.40616      0.529267     -0.381667     -0.375350      0.275844       2.49320       3.20878       3.42229       3.65039       3.68739       3.53219       3.29291       3.01117       2.64219       2.22032       1.87417       1.54682       1.24725      0.972008      0.707499      0.513919      0.371989      0.263536
  24  18 3651.2665    2.2582  3.9717 11.7296  0.0009      0.703124  0.0714   0.0231   0.1291    0.0418   0.0000      0.146332   441.5931       13.3622       11.7345       6.56077      -2.40972      -4.44729      -7.47075      -5.76147      0.232706      0.198221      -2.87304      -2.29015       2.61987      -1.51890     -0.909464      0.873440      0.615226     0.0304897       3.16330       4.03358       4.40470       4.61617       4.50092       4.52789       4.20568       3.85349       3.34782       2.86702       2.36451       1.91619       1.56381       1.20923      0.903976      0.694353      0.495230      0.348822
  24  19 3797.1977    1.9090  5.8444 11.2963  0.0005      0.539408  0.0928   0.0174   0.1660    0.0374   0.0000     0.0972105   444.3620       10.5999       21.2599       2.11115      -8.67994      -3.87323       2.74053      -2.37546      -1.45849       1.69413       4.46159      -5.74555     -0.411875     -0.633875     -0.129789      -1.14775      0.253192    -0.0719942       4.05108       5.12334       5.63853       6.09631       5.95699       5.73619       5.34527       4.95907       4.33496       3.70564       3.04563       2.45608       1.96020       1.56154       1.17974      0.850300      0.625784      0.431647
  24  20 3943.2431    1.5793  7.9419 10.9359 -0.0010      0.523116  0.1169   0.0133   0.2154    0.0333   0.0000     0.0797890   434.8108      -1.40130       15.5861       2.93960      -2.67562     -0.810802      -7.02346      0.818454      -2.43114      0.380133      -3.37454       4.04760      -1.33210     -0.896902      -1.51765     -0.647060      0.548544      0.575714       4.97389       6.35389       6.91268       7.26973       7.38820       7.11581       6.66148       5.91687       5.27630       4.55106       3.77577       3.09550       2.46099       1.91195       1.46106       1.05533      0.752261      0.539644
  24  21 4088.2815    1.3423 10.5350 10.7070 -0.0012     0.0932480  0.1578   0.0106   0.2792    0.0304   0.0000     0.0718208   449.9134       16.1278       16.9171      0.288101       10.7899      -4.66387       7.34218      -11.2791      0.640951      -3.23183      -1.96006      -5.83117       2.86729     -0.147523      -4.99388     -0.900603       2.07259       1.05467       6.30177       8.35415       9.11785       9.69541       9.65093       9.05252       8.71109       7.68807       6.89941       5.87205       4.95524       3.95905       3.21073       2.44357       1.86737       1.36508      0.974035      0.676630
  24  22 4233.8750    1.1169 13.5809 10.5662 -0.0003    -0.0139084  0.2271   0.0082   0.3710    0.0275   0.0000     0.0697569   441.6455       28.4346       17.3010      -15.6803       14.9311      -4.77911       13.4031      -6.39670      0.498009      0.445053      -1.40506     -0.740519      0.494949       3.21284       1.50301       1.16574     -0.167387     -0.530066       8.24381       10.6628       11.7937       12.3287       12.5298       12.0388       11.2603       10.1154       8.87557       7.68609       6.29601       5.22789       4.10118       3.20797       2.43559       1.80023       1.27509      0.897019
  24  23 4380.0151    0.8974 15.4776 10.5303 -0.0020      0.274450  0.2981   0.0071   0.4634    0.0248   0.0000     0.0823336   452.8412       17.8591       26.6137      -1.61073      0.525692       1.73685      0.426300      -4.47858       18.8911       4.77341       11.8803     -0.312170      0.569281      -3.02794     -0.793879      0.676675       3.75270      -2.23259       10.0104       13.2011       14.7414       15.1720       15.4803       14.7678       13.9911       12.4224       10.9833       9.54128       7.87634       6.42559       5.20271       3.95701       3.05170       2.23220       1.56271       1.10854
  25   7 2017.0025    0.6523  0.5520 10.1326 -0.0076       9.68689  0.0199   0.0160   0.0391    0.0602   0.0000       1.32222   439.0309       1.59586       17.3391      0.921469      -3.01435       3.42080       4.71300      -1.96760      -2.01971     -0.324384     -0.112412     -0.815139      0.223902     -0.145082    0.00164162     -0.383809     -0.436188     0.0243586       1.05064       1.30351       1.48555       1.51666       1.55455       1.46890       1.39679       1.23215       1.11145      0.985353      0.831675      0.688735      0.552063      0.439089      0.324230      0.234375      0.174516      0.118533
  25   8 2181.8186    0.9277  0.7449 10.3371  0.0002       6.20216  0.0233   0.0194   0.0472    0.0816   0.0000      0.945756   439.5009     0.0353206       17.5214      -1.91868      -2.33732       3.03523      -1.60269      0.502521       1.88645      -1.41921     -0.721906      0.928806     -0.419788     -0.272222      0.145394      0.470700    -0.0558707    -0.0210205       1.19061       1.47342       1.59742       1.66942       1.67113       1.62144       1.51186       1.36184       1.23805       1.11370      0.923285      0.770189      0.598276      0.486365      0.375544      0.277609      0.201168      0.138661
  25   9 2340.5951    1.3023  0.9577 10.7606 -0.0023       3.89709  0.0309   0.0245   0.0528    0.1093   0.0000      0.783762   439.4708     0.0627032       11.1618      -2.71663      0.571689       4.38211     -0.581558      0.465385       2.22700      -2.69259      0.547162      0.989858      0.277812      0.819610     -0.521069     0.0254652     0.0255795      0.188127       1.62781       2.20809       2.51215       2.59099       2.64532       2.45824       2.25924       1.95781       1.70833       1.48728       1.20914      0.983921      0.771299      0.591868      0.433941      0.332879      0.239578      0.163483
  25  10 2494.5131    1.7393  1.0161 11.5566 -0.0014       3.71365  0.0304   0.0326   0.0593    0.1000   0.0000      0.806865   439.1228       3.76222       15.6478       3.56636       1.15308      -1.21028     -0.557043     -0.897463     -0.522479      -1.57129       1.03934      0.494964       1.44609     -0.781065      0.252394     0.0611394    -0.0744004      0.151769       1.35693       1.81779       1.95333       2.11402       1.97506       1.99366       1.81203       1.70093       1.53312       1.32303       1.07362      0.936416      0.737898      0.578521      0.441028      0.318220      0.233036      0.165935
  25  11 2646.3063    2.2344  1.0207 12.0515 -0.0036       2.52419  0.0294   0.0427   0.0581    0.1028   0.0000      0.727086   437.4573       3.70722       17.5375       3.14439      -3.44493      -1.60108     -0.433448      -1.09451      -1.12312       1.81595      0.669672       1.16342      -1.04530      -1.23277      0.643837      0.259264    -0.0541980    -0.0523105       1.38443       1.77238       1.85301       2.02164       1.99351       1.90528       1.88694       1.65647       1.50687       1.27244       1.07371      0.929739      0.732794      0.590459      0.431422      0.320593      0.234682      0.168329
  25  12 2797.4048    2.9239  0.7966 12.8599  0.0002       2.22090  0.0246   0.0598   0.0468    0.0830   0.0000      0.734696   440.3119       2.33516       15.9485       1.38436      -2.30522     -0.568115      -1.72479     -0.840435      0.530943       1.53756      -1.55621     -0.421890      0.583658     -0.449728     -0.302990    -0.0585345     -0.188181     -0.209047       1.22486       1.60290       1.74185       1.94901       1.80792       1.79618       1.68359       1.52330       1.33216       1.18663      0.943012      0.812957      0.633126      0.506126      0.380399      0.274572      0.204787      0.141763
  25  13 2947.4545    3.6754  0.7628 13.0748  0.0027       1.72211  0.0226   0.0767   0.0443    0.0881   0.0000      0.642610   441.1226       3.37485       12.9479       1.74054      -1.16571       1.15745      -2.59343      0.484164       2.54110      0.379097     -0.988075      -1.05552      0.494078      0.202300     -0.492395     -0.439805    -0.0282992    -0.0772737       1.22284       1.55884       1.79039       1.84900       1.84712       1.83448       1.68998       1.50045       1.32401       1.09294      0.903271      0.772387      0.596199      0.452138      0.354571      0.263010      0.192115      0.131834
  25  14 3096.2992    3.9384  1.0352 13.2197 -0.0034       4.15790  0.0305   0.0726   0.0558    0.1101   0.0000      0.729718   439.0114       5.32390       15.2226      -3.84071      -3.88514       2.27462       3.21234     -0.657708    -0.0674251     -0.901248       1.42630       2.12016       1.23049     -0.276205     0.0643274     -0.223985      0.229435    -0.0282073       1.41510       1.90808       1.98720       2.10824       2.09014       2.00802       1.91311       1.73293       1.56021       1.36448       1.11892      0.919400      0.737255      0.562324      0.439849      0.339062      0.241007      0.173533
  25  15 3243.9354    3.5684  1.2798 13.6489 -0.0077      0.518518  0.0389   0.0646   0.0688    0.0865   0.0000      0.836817   438.2885       2.98957       16.8705       1.84436     -0.256169      -1.41085      0.716870      0.748514      -1.51524      -1.81743     -0.631143     -0.210583      -1.81597      0.382028     -0.503654      0.349276     0.0862230      0.134439       1.75509       2.32521       2.53726       2.60420       2.66067       2.64935       2.38568       2.16718       1.90635       1.60267       1.37447       1.16921      0.907591      0.705975      0.517762      0.408639      0.299008      0.208399
  25  16 3391.1569    3.2579  1.8456 12.9400  0.0007      0.130175  0.0455   0.0472   0.0814    0.0689   0.0000      0.410762   438.9058       7.73730       13.4225       3.30689       3.59747       3.35262      -3.24938     -0.738543     -0.444772     -0.419623      -1.40138     -0.545986      0.765373      0.241250       1.39027      0.450968     -0.188674    -0.0280338       1.96900       2.55198       2.76551       2.77545       2.83242       2.77684       2.64579       2.40868       2.20558       1.87625       1.52646       1.30553       1.03309      0.833524      0.624852      0.468509      0.350924      0.252895
  25  17 3538.1902    2.6994  3.0071 12.1457 -0.0012      0.330197  0.0588   0.0304   0.1030    0.0486   0.0000      0.177860   439.9362       3.15954       10.2913      0.308734       3.48951      -4.80779      0.875012      -4.82632       3.38782     0.0144189       2.86773      -2.17306     -0.825581      -2.10183       1.69340      0.901120      0.381900     0.0564549       2.45149       3.33556       3.58496       3.86329       3.83681       3.65755       3.43799       3.12258       2.76452       2.39825       2.03881       1.72118       1.32298       1.06168      0.799912      0.589100      0.432430      0.302379
  25  18 3685.1938    2.1889  4.1733 11.6729 -0.0026      0.730959  0.0713   0.0217   0.1287    0.0408   0.0000      0.128631   439.1802       12.1807       6.50621       5.80682       1.71597      -12.1835      0.484034       3.61157       1.17804     -0.779878       1.38008       4.65764     -0.625612      -2.66504      0.309158     -0.779241      0.381827      0.898977       3.03486       3.91465       4.29950       4.63022       4.50476       4.38897       4.18704       3.72824       3.38077       2.91049       2.48955       2.04242       1.64845       1.28871      0.981319      0.732856      0.530450      0.375029
  25  19 3831.6439    1.8564  6.1000 11.2173 -0.0005      0.488156  0.0917   0.0160   0.1655    0.0359   0.0000     0.0901771   438.6637       10.3752       10.0149       7.75025     -0.353155      -5.19762       7.79853      -8.97997      -1.94589      -7.81120       1.75758      -3.12212       3.53638     -0.867961      0.877082      -1.72154      0.885716    -0.0261598       3.92667       5.11251       5.55853       5.82586       5.79135       5.74387       5.37063       4.87339       4.34704       3.72015       3.14460       2.58943       2.10922       1.63404       1.26453      0.924301      0.680100      0.488275
  25  20 3977.9747    1.5279  8.5245 10.9167 -0.0013      0.356561  0.1236   0.0124   0.2245    0.0317   0.0000     0.0724335   430.8470       10.0108       25.8703      -16.4659       1.94631      -1.70352       5.76690       3.00490      -8.24558      -3.66218      0.353029      -7.78330      -7.94229       1.78472      -2.54727       3.86416    -0.0734990     -0.146984       4.98615       6.62731       7.24790       7.54671       7.60953       7.31117       6.87988       6.22893       5.62707       4.93675       4.14063       3.43562       2.77357       2.13890       1.63761       1.22742      0.890533      0.630424
  25  21 4124.0218    1.2667 11.2485 10.7621 -0.0014      0.198534  0.1742   0.0099   0.3012    0.0280   0.0000     0.0711326   438.7952       9.56489       7.84282       14.1864     -0.903099      -13.6385       21.8323      -12.3871      -1.56020       6.00963      -7.89243      -5.52080      -5.66522      0.785746      0.515295     -0.190527      -1.13118     -0.383676       6.37884       8.51171       9.33359       9.78977       9.95680       9.43910       9.07782       8.19668       7.28617       6.32821       5.25967       4.36367       3.54150       2.75508       2.09526       1.58380       1.15652      0.816678
  25  22 4270.3734    1.0617 13.5826 10.6444 -0.0002      0.190611  0.2321   0.0081   0.3779    0.0259   0.0000     0.0739376   429.6396       11.3056      -13.3722       28.5437      -9.94522      -9.70195      -4.18512       5.49895      -1.09140       5.77615      -5.06814     -0.136434       5.77470       5.00014       1.44799      -1.46408       2.69315      0.700369       7.98220       10.5254       11.5749       12.2189       12.0618       11.7737       10.9157       10.1237       8.93473       7.88831       6.62205       5.54893       4.37841       3.48136       2.64278       1.98726       1.40270       1.02158
  26   6 1869.0520    0.4712  0.4184  9.9929 -0.0017       10.5430  0.0213   0.0130   0.0351    0.0457   0.0000       1.95516   438.9484    -0.0257504       17.5721      -2.62665     -0.679754      0.777835     -0.313965     -0.508966    -0.0860986    0.00638026     -0.178718      0.606635     -0.310847     -0.161534      0.143524      0.235277     -0.171309    -0.0321114      0.905556       1.42081       1.50784       1.60063       1.63947       1.43203       1.54532       1.14037       1.25507      0.848065      0.907332      0.657012      0.558517      0.423579      0.326765      0.258846      0.170066      0.121198
  26   7 2039.8051    0.6704  0.5986  9.9435 -0.0024       7.23153  0.0201   0.0155   0.0418    0.0685   0.0000       1.12780   441.6656     -0.525531       17.7538      -1.59926      -2.56612      0.369999     -0.412492       1.67091       2.71574      0.881789     0.0333400     -0.360605      0.694601      0.947686     -0.506747     0.0639168    -0.0928656     0.0641046       1.06779       1.27977       1.41583       1.53065       1.60076       1.47449       1.36376       1.23094       1.22814       1.01468      0.797740      0.702989      0.590190      0.468089      0.359346      0.262194      0.195011      0.136820
  26   8 2206.1415    0.9844  0.7475 10.4545 -0.0007       6.79347  0.0242   0.0203   0.0441    0.0839   0.0000      0.933902   441.2581       2.02744       16.4247       2.37190      -1.12978      0.942944      -1.77572      -1.39443      0.928989     -0.170694      -3.41067     0.0556394      0.491804     0.0554606      0.615222     -0.194094     -0.160781    -0.0233000       1.18797       1.55060       1.73203       1.83757       1.83093       1.78903       1.68974       1.54659       1.37127       1.15813      0.944810      0.783141      0.607844      0.477096      0.378080      0.307739      0.233513      0.171604
  26   9 2366.1541    1.3639  0.8979 11.0399  0.0007       4.43922  0.0267   0.0260   0.0510    0.0921   0.0000      0.806763   439.4070      0.285287       13.0947      -1.02072      -2.87858      0.620234      -4.27715      0.566326      0.620991      0.314528      -1.68130     -0.752408     -0.590500      0.429190     -0.122844     -0.488287     -0.170050     -0.160451       1.29708       1.59419       1.80170       1.98178       1.89294       1.90349       1.84364       1.60653       1.38049       1.21509       1.02432      0.841871      0.665007      0.514898      0.416244      0.311054      0.236477      0.173536
  26  10 2521.2918    1.7950  0.9210 11.6602 -0.0002       3.87586  0.0289   0.0335   0.0490    0.0942   0.0000      0.812189   435.6271      0.276062       16.0040      -2.05686      0.124263      0.262996   -0.00495771      0.989136     0.0522411      -1.32012      0.410687     -0.404541      0.295522       1.01575   -0.00242929      0.284892      0.198695      0.316032       1.33015       1.65770       1.83414       1.89910       1.94723       1.95390       1.80685       1.65499       1.43111       1.21480       1.13472      0.923015      0.724110      0.587051      0.447591      0.351964      0.245221      0.180199
  26  11 2674.4079    2.3750  0.9989 12.2790 -0.0007       1.34853  0.0290   0.0454   0.0563    0.0971   0.0000      0.740255   441.4704       6.48870       15.5742      0.156995      -1.06573      0.463497      0.708748      -2.32867     -0.262589     -0.329463     -0.845613      -1.54802      -1.63478     0.0663882     -0.403048     0.0194069       1.06829      0.424579       1.31101       1.68828       1.82452       1.94709       1.88975       1.90362       1.84043       1.74700       1.47129       1.28246       1.03931      0.862751      0.700740      0.574878      0.440618      0.350080      0.263567      0.188626
  26  12 2826.6423    3.0139  0.9261 12.8548  0.0001       2.41408  0.0272   0.0575   0.0511    0.0855   0.0000      0.741572   439.0148       3.34824       13.8491       4.19075      -5.63286       2.62452      -1.30410      -3.48491      -1.55142      0.413305      -1.19620       1.01728       1.03279      0.289697    -0.0358126     -0.162783      0.365861    -0.0805728       1.34221       1.84399       2.08249       2.23196       2.21064       2.16136       2.00214       1.80113       1.54378       1.29022       1.09599      0.860842      0.697191      0.538635      0.408251      0.316690      0.230732      0.169422
  26  13 2977.5082    3.6410  0.8465 13.1666 -0.0003      0.973760  0.0262   0.0702   0.0450    0.0853   0.0000      0.752554   439.9882       5.20320       12.8614      0.874365      0.556881      0.248776      0.585160     -0.709583       2.14755    -0.0800235     -0.285587     -0.848165       2.32326     -0.417811     0.0527330     -0.229421     -0.158508     0.0365854       1.21634       1.50286       1.78114       1.85950       1.70606       1.79268       1.63261       1.47034       1.38320       1.16860      0.985785      0.847537      0.679938      0.535092      0.422154      0.311750      0.221496      0.163400
  26  14 3126.9315    3.9495  1.0163 13.3847 -0.0004       1.27761  0.0296   0.0740   0.0584    0.0963   0.0000      0.759503   439.0680       3.47457       16.3918       2.52207      -2.89187      -4.10582      -2.80197       1.70990       1.49331      -1.39346      0.938325     -0.734422      0.514544   -0.00186060     0.0482079      0.159938    0.00707005     -0.498736       1.46190       1.91652       2.07281       2.03259       1.96089       1.91364       1.71537       1.62467       1.60738       1.42273       1.29385       1.05123      0.837186      0.655691      0.488167      0.366144      0.267369      0.195927
  26  15 3275.3917    3.5200  1.3454 13.5813 -0.0003      0.483965  0.0405   0.0614   0.0706    0.0747   0.0000      0.709539   436.5198       6.40327       13.2017      0.750566      -4.32139      -1.92291      -3.92216      -3.04165      0.176943       2.30345     -0.482773      0.951543      0.614233      0.752481     -0.192444      0.269106     -0.326841      0.368704       1.70819       2.11084       2.41618       2.60149       2.52067       2.46163       2.38940       2.11496       1.85944       1.64996       1.37240       1.15309      0.941246      0.742476      0.547264      0.437449      0.316043      0.218934
  26  16 3423.4560    3.1111  2.1112 12.6771 -0.0031      0.433514  0.0485   0.0414   0.0835    0.0668   0.0000      0.319285   436.7808       4.27896       16.7899       4.22929      -2.32308       1.28005       5.42179      -1.21666      -2.79515       1.15988      -2.24539      -1.68422      0.813020     -0.401140     -0.460865     -0.856382     -0.230949     -0.257926       2.04405       2.77001       3.03330       3.20199       3.26161       3.11151       2.93366       2.65692       2.37009       2.03033       1.70067       1.40270       1.12112      0.904914      0.669439      0.518757      0.395257      0.282087
  26  17 3571.1424    2.5372  2.9241 12.3723 -0.0008      0.411407  0.0596   0.0299   0.1056    0.0466   0.0000      0.219774   435.6749       8.50033       16.6233       4.46722       1.32338       1.69090      -1.72625      -1.15391      0.252667     -0.208089     -0.539965      -2.29590      0.196639      0.737856      0.656474     0.0122412    -0.0806400      -1.10475       2.47572       3.20541       3.45060       3.72468       3.74327       3.64322       3.42926       3.07523       2.74223       2.45935       2.09275       1.74030       1.36975       1.11191      0.861394      0.641779      0.471322      0.346950
  26  18 3718.6819    2.1027  4.8671 11.6145  0.0004      0.535141  0.0774   0.0193   0.1438    0.0364   0.0000      0.115903   436.3703       6.79328       17.2239       4.61557      0.785669      -7.03386       4.04413      -3.17567      0.926779      -1.43377      -2.29578      -1.09772      0.142948      0.209508      0.544006     0.0134377     -0.388568      0.683395       3.15459       4.14153       4.47665       4.68875       4.80332       4.71264       4.49587       3.98417       3.64732       3.09969       2.65925       2.21433       1.80531       1.44098       1.11487      0.825317      0.612920      0.447689
  26  19 3865.5507    1.7579  7.0120 11.0974 -0.0012      0.304781  0.0996   0.0140   0.1840    0.0332   0.0000     0.0798831   435.6816       11.8265       8.06057       4.87064       4.49899      -3.37652      -8.75802      -3.14248      -6.58632       2.77405      -5.74798       3.43150       1.12885     -0.887148      -3.17475      -2.13327      0.438058     0.0514625       3.95917       5.07185       5.69682       5.99950       6.05617       5.79157       5.66493       5.07183       4.49077       3.95663       3.37857       2.78489       2.24297       1.78581       1.39634       1.06230      0.776772      0.570114
  26  20 4012.5539    1.4978  9.2572 10.8788 -0.0006      0.287846  0.1308   0.0117   0.2324    0.0301   0.0000     0.0664067   445.4985       1.52793       17.3351       6.73552      -3.99128      -9.58839       11.4332       9.36172       5.43913       4.36935      -1.13166      -3.85864       6.24657      -6.32556      -1.04007       2.22155      0.731217     0.0792788       5.01284       6.70608       7.34117       7.73039       7.81725       7.58191       7.16955       6.54025       5.84163       5.13828       4.25343       3.61252       2.92190       2.32117       1.79539       1.32927      0.993271      0.720504
  26  21 4159.1970    1.2259 11.5761 10.7508  0.0001      0.182434  0.1809   0.0094   0.3031    0.0271   0.0000     0.0700404   443.1297       10.4393       17.8514      -5.66126      -5.24433       4.80508      -19.3950     -0.672720      -6.68670      -9.55068       7.88384      -7.44587     -0.925127     0.0916010     -0.208020     -0.164032      0.313559      0.253919       6.39472       8.31176       9.11663       9.73884       9.82926       9.55536       9.05282       8.35594       7.34979       6.47394       5.49231       4.55943       3.63567       2.90486       2.27785       1.74813       1.27472      0.942430
  26  22 4305.9459    1.0105 14.1532 10.6159 -0.0001      0.269072  0.2483   0.0074   0.3906    0.0243   0.0000     0.0800367   445.5903       32.0007       27.7716     -0.245866       13.5679      -16.2695      -6.01211      -2.97920      -9.32008      -3.11347       6.97804       3.89167      -4.85798      -9.74777       1.25488       2.17826      0.103964      -1.26123       8.04427       10.6030       11.6831       12.4496       12.4400       12.1931       11.5539       10.4957       9.35132       8.19718       6.95113       5.68436       4.78585       3.74126       2.86740       2.17358       1.61020       1.14907
  27   5 1713.5927    0.3081  0.2840  9.9200 -0.0016       18.4706  0.0147   0.0108   0.0309    0.0354   0.0000       4.14845   439.3479     -0.302592       21.5749      0.573550      -4.19121     -0.650139      -1.13325     -0.641713      0.785797     -0.256250     -0.118120      0.329326      -1.10651    -0.0893647     0.0960668     0.0267409     0.0272798      0.134285      0.744426       1.02191       1.17016       1.24050       1.21633       1.22044       1.12398       1.01463      0.903768      0.742526      0.686540      0.568209      0.482366      0.386006      0.302211      0.197647      0.164379      0.121650
  27   6 1889.7864    0.4973  0.4554  9.9818 -0.0019       7.71650  0.0183   0.0129   0.0346    0.0521   0.0000       1.68871   440.6739      0.139871       20.2577      -1.98834      -4.37173      -2.25973      0.418182       2.32988      -1.18746     -0.540346     -0.291851      0.372692      0.110213     -0.447605      0.180578      0.219716      0.243560    -0.0995391      0.946764       1.23778       1.30768       1.44270       1.43514       1.32198       1.24273       1.17784       1.03228      0.952759      0.834164      0.717470      0.581172      0.477489      0.356581      0.281111      0.196682      0.142022
  27   7 2062.1615    0.7449  0.5582 10.2534 -0.0016       8.74875  0.0179   0.0175   0.0386    0.0606   0.0000       1.17780   441.1428      0.107235       19.5958       1.93186      -1.65887      -2.68704     -0.194749      -1.47453      -1.10322      -1.92637      0.837850       1.10881      -1.09804     -0.845509      0.150609      0.378313    -0.0615425    0.00646561      0.885216       1.14593       1.28038       1.36207       1.35770       1.33563       1.24940       1.12509       1.01711      0.930619      0.797297      0.620007      0.518086      0.410199      0.331489      0.252815      0.185753      0.135150
  27   8 2229.8038    1.0705  0.7802 10.6140 -0.0004       5.34269  0.0245   0.0213   0.0452    0.0866   0.0000      0.872600   441.1447       1.12334       15.9147     -0.161856      0.100983      0.590100      0.614412      -2.18005      -2.69579       2.34540      0.464600      0.102716     -0.399962     -0.294606      0.271965      0.183282     -0.280996     -0.203387       1.24300       1.55092       1.57774       1.63048       1.64206       1.61761       1.68443       1.55459       1.40440       1.15042      0.963880      0.782090      0.661274      0.552773      0.426943      0.335046      0.259182      0.185201
  27   9 2391.1413    1.4194  0.9474 11.1189 -0.0039       5.26324  0.0285   0.0264   0.0515    0.0937   0.0000      0.801271   440.5746       3.35437       16.5020      0.834169     -0.451216      -1.28821     -0.518023     -0.740735       1.71034      -1.51348       1.85828     -0.148543       1.18493     -0.408237      0.400511     -0.274553      0.484629    -0.0814418       1.35125       1.67404       1.76490       1.91967       1.88596       1.78492       1.71352       1.63777       1.48957       1.32650       1.15679      0.959051      0.742043      0.626240      0.506355      0.375619      0.280451      0.195085
  27  10 2547.6854    1.9318  1.0758 11.8732  0.0016       5.22558  0.0303   0.0350   0.0598    0.0862   0.0000      0.924954   438.3618      0.571475       15.3199       2.78295     -0.475458      -2.82183      0.481948      -2.23557       2.33993     -0.304268      0.340185       1.70568     0.0481102      0.342773      0.195795    -0.0630853     -0.624592    -0.0622317       1.23019       1.66099       1.76489       1.99312       1.93617       1.89081       1.75434       1.64472       1.49819       1.27698       1.11260      0.896902      0.764223      0.591189      0.458671      0.353581      0.262888      0.195703
  27  11 2702.0518    2.4875  1.0122 12.2776 -0.0014      0.278305  0.0298   0.0451   0.0536    0.0998   0.0000      0.735424   438.9272       2.58463       15.8141       1.19369      -4.60296      -1.23952      -2.18466      -4.70775      -1.30235      0.980363     -0.388481      -1.15440       1.95291       1.26859     0.0238728      0.410778     -0.334438     -0.228461       1.27040       1.68703       1.77049       1.93584       1.90868       1.99781       1.77390       1.66844       1.43452       1.28129       1.10826      0.939346      0.720595      0.595418      0.482587      0.354460      0.265673      0.191413
  27  12 2855.4337    3.1606  0.8960 12.9713 -0.0012       2.28063  0.0259   0.0619   0.0516    0.0879   0.0000      0.639275   438.9627       8.57744       20.3747       2.46678      -2.62397      -1.39824       2.33195      0.292437       1.00309      -1.57255     -0.932077      -1.24923      0.433510      0.162093      0.624524     -0.467104      0.430128      0.241902       1.18438       1.63947       1.79503       1.92445       1.75612       1.77201       1.56824       1.54481       1.38779       1.24973       1.11524      0.940996      0.762826      0.613197      0.454506      0.341356      0.257762      0.185611
  27  13 3007.1118    3.7437  0.9388 13.2664 -0.0037       1.33794  0.0266   0.0696   0.0510    0.0883   0.0000      0.689751   438.4149       4.46322       18.7010       1.58969      -2.96148     -0.585250       2.50338      -3.59147     -0.960350     -0.906071     -0.140478     -0.811310      0.641528      0.205489     -0.101423     -0.202918     -0.290415     -0.166461       1.25433       1.56209       1.65108       1.78720       1.84258       1.76994       1.69226       1.53194       1.36998       1.21604       1.03020      0.903496      0.737864      0.609509      0.477774      0.332021      0.251451      0.187179
  27  14 3157.3569    3.9201  1.1089 13.3042 -0.0014       2.52632  0.0315   0.0684   0.0563    0.1000   0.0000      0.656856   440.1134       4.76010       20.0805      0.421974       2.84941       1.42235      -3.41627      0.671321     -0.542369      -5.13264      -2.00424    -0.0262064       1.21645      0.232910     -0.255043     -0.479907      0.230781      0.236759       1.33255       1.68994       1.84418       1.97592       1.96702       1.90564       1.76994       1.71363       1.54568       1.34425       1.13266      0.963559      0.781983      0.631987      0.487804      0.373547      0.286093      0.209143
  27  15 3306.6337    3.5211  1.5499 13.0963  0.0008       1.28312  0.0382   0.0534   0.0727    0.0748   0.0000      0.503211   438.9590       4.91742       16.4952      0.176258      -5.24902       1.58627     -0.474509      -4.33000      0.559570      -1.05148     -0.970792     0.0981067    -0.0497575     0.0437888     0.0719376     -0.236608     -0.228111      0.282324       1.54582       2.00969       2.14831       2.32161       2.29050       2.28107       2.10882       1.96720       1.79368       1.58630       1.39377       1.13113      0.929493      0.760118      0.593790      0.448587      0.329320      0.245164
  27  16 3455.4247    2.9964  2.2283 12.6752 -0.0032       1.10266  0.0493   0.0394   0.0892    0.0601   0.0000      0.306543   441.8577       6.73221       16.1247     -0.722886      -2.12794      -7.31214     -0.486209      -5.87175      -2.14924      -4.21238     -0.582966      -1.31945      0.545606      -1.08162      0.548939      -1.14172       1.03774     0.0977981       2.11028       2.92541       3.27486       3.55261       3.55345       3.45724       3.23227       2.91507       2.59421       2.16756       1.81465       1.48247       1.17606      0.930216      0.733855      0.566615      0.420590      0.308705
  27  17 3603.7262    2.4377  3.4801 12.0595 -0.0012      0.826716  0.0615   0.0257   0.1163    0.0431   0.0000      0.178146   442.5034       12.9510       13.2368       7.53595       1.81712      -4.07137       5.74583       2.21569      -1.18784      -3.39487      -1.05398      -2.51593     -0.943646     -0.456724       2.13412    -0.0714724     0.0226461     -0.553478       2.49344       3.27314       3.59764       3.79234       3.76290       3.63403       3.53095       3.22707       2.95121       2.54574       2.23538       1.84772       1.50004       1.21292      0.958163      0.723307      0.543962      0.400034
  27  18 3751.8123    2.0214  5.2974 11.4467 -0.0000      0.538645  0.0797   0.0175   0.1492    0.0351   0.0000      0.107593   441.3312       8.92550       13.0202      -3.80216     -0.158757      0.755811      -8.34783      0.413563       6.48283     -0.634809     -0.617749      0.584622      -3.71241     -0.600759       1.00055    -0.0997684      0.146023     -0.724535       3.16128       4.14178       4.46391       4.81170       4.90489       4.77795       4.54476       4.08779       3.72060       3.18271       2.80922       2.34994       1.91843       1.51667       1.20786      0.897572      0.679749      0.500344
  27  19 3899.5727    1.6850  7.1739 11.0606 -0.0010      0.388020  0.1016   0.0132   0.1862    0.0316   0.0000     0.0831547   435.1582       5.01014       21.1787       23.8271       11.3373      -3.27728     -0.647653       8.61335      -2.09938       5.56851      0.328340    -0.0429943      -6.76045      -3.46797       2.20576       1.73805      -1.50344      -1.72028       3.93051       5.14520       5.81679       6.04729       6.08796       5.98549       5.65871       5.20374       4.62540       4.11745       3.46821       2.94591       2.41340       1.92443       1.51049       1.14394      0.848196      0.623311
  27  21 4194.4201    1.1609 12.3531 10.7333 -0.0038      0.341325  0.1941   0.0084   0.3298    0.0254   0.0000     0.0675948   442.7595       14.6487       14.8873      -17.8365      -18.3654       13.6217       4.38280       2.81929      0.855772      -4.91215       15.5667      -8.43212      -1.85587      -5.99989      0.651264       2.48739      -2.07148     -0.453949       6.42507       8.53566       9.35638       9.91704       10.0353       9.80668       9.44514       8.53006       7.68535       6.78237       5.84815       4.88509       3.96806       3.22375       2.53378       1.93412       1.40767       1.06047
  27  22 4341.7388    0.9622 15.6183 10.5831 -0.0011      0.435664  0.2704   0.0068   0.4196    0.0229   0.0000     0.0810787   442.9940      -4.44150       35.2251      -5.48205       14.0175      -13.5120       1.89110      -18.5953      -17.9772      -2.66434       7.24094      -3.92837       2.59099     -0.669248      -1.79653       1.41190      0.494387       3.27835       7.86621       10.4333       11.4522       12.2222       12.4734       12.1803       11.5152       10.6582       9.43638       8.48036       7.17798       6.03464       4.90490       3.97291       3.15336       2.40171       1.75177       1.29757
  28   6 1910.2302    0.5463  0.4243  9.9498 -0.0044       13.1692  0.0162   0.0146   0.0320    0.0495   0.0000       1.65049   440.1266      0.239195       19.0701     -0.548291      -3.32258     -0.385712      -2.11670     -0.757746      -2.23027     -0.276689      0.954866     -0.839230     -0.180391     -0.850569     -0.306697      0.373132     -0.161665      0.137600      0.767064       1.09930       1.17299       1.31707       1.35417       1.28440       1.27843       1.08739      0.965204      0.864684      0.752076      0.622779      0.467425      0.388464      0.304184      0.230746      0.189926      0.131735
  28   7 2084.0049    0.7177  0.7152 10.2151 -0.0023       7.10644  0.0231   0.0149   0.0459    0.0664   0.0000       1.12841   439.2128      -1.06048       19.4926      -2.25420      -2.47688      0.574513     -0.710103     -0.677210     -0.321753      0.925546      0.254336      0.464491     -0.642662     -0.510828      0.368757      0.257911      0.364521     0.0501336       1.17736       1.57835       1.74050       1.79256       1.70663       1.62702       1.45319       1.33568       1.25103       1.19346       1.10417      0.972938      0.848826      0.693524      0.539113      0.388286      0.282704      0.192822
  28   8 2252.9439    1.0795  0.8463 10.5611 -0.0005       6.41221  0.0245   0.0202   0.0469    0.0837   0.0000      0.835434   441.6212       1.81348       18.4684     -0.565396     -0.749849     -0.482468      -3.45817       2.38211      0.565354      0.479345      0.293709      0.584809      0.470311     -0.356237    -0.0185397     -0.363105     -0.267732      0.379894       1.07013       1.40930       1.51410       1.59143       1.58519       1.55521       1.50952       1.38442       1.23653       1.12724      0.976388      0.848002      0.724819      0.584968      0.446524      0.344240      0.250267      0.185462
  28   9 2415.4307    1.5475  0.9782 11.2908 -0.0005       5.65352  0.0275   0.0276   0.0526    0.0874   0.0000      0.818163   437.9223       3.91135       16.5378       3.02719      -3.88005     -0.161534       1.01520       1.65495       1.11887     -0.437416      -1.76840      0.605358     -0.398230     -0.150273      0.760432    -0.0116673     -0.101399     -0.253869       1.12686       1.45200       1.61865       1.71843       1.68831       1.64224       1.63462       1.42688       1.31066       1.19975       1.04781      0.869542      0.726093      0.597742      0.472306      0.362406      0.267478      0.192192
  28  10 2573.4078    1.9855  1.1097 12.0342 -0.0026       2.35545  0.0337   0.0347   0.0577    0.0847   0.0000      0.762162   441.8268       3.25994       13.9905     -0.108474       2.38056       2.87139      0.128728      -3.16254      -1.65700       2.23859       1.31823      0.243736       1.51191      0.985721    -0.0147160     -0.280466      0.190754      0.436684       1.37929       1.96587       2.10211       2.44253       2.29388       2.36268       2.13115       2.00193       1.66601       1.48788       1.21884       1.05202      0.827491      0.685148      0.508787      0.400803      0.287676      0.224815
  28  11 2729.4579    2.6239  0.9641 12.4354 -0.0013       3.85339  0.0270   0.0477   0.0522    0.0884   0.0000      0.796448   440.5410       2.86308       14.7707       1.66313     -0.940111      -3.33724     -0.785051     -0.783284     -0.513315      -2.03851     -0.840374      0.115190      -1.18101      0.234982     -0.140667      0.298573     -0.129254      0.102845       1.19386       1.54997       1.62723       1.72969       1.74800       1.73910       1.60719       1.49883       1.34650       1.25835       1.05747      0.888061      0.724933      0.588259      0.458842      0.369606      0.275702      0.205446
  28  12 2883.7573    3.4102  0.8079 12.9854  0.0004      0.745204  0.0235   0.0656   0.0442    0.0853   0.0000      0.784822   439.0011       2.93092       16.7981      0.180218     0.0263016      -1.12250      -2.11135      -2.61583     -0.819955     -0.755764      0.798388     0.0186296       1.25474     -0.607105      0.340268      0.321160     0.0830268     0.0311689       1.07116       1.39375       1.49241       1.71787       1.66941       1.57405       1.53093       1.47446       1.29316       1.12111      0.959738      0.761261      0.656777      0.524422      0.426758      0.323100      0.243143      0.177315
  28  13 3036.2926    3.8922  0.8869 13.3355 -0.0017      0.600805  0.0253   0.0734   0.0481    0.0879   0.0000      0.679071   437.6626       1.06292       14.6881       1.96006      -6.75865     -0.632148     -0.134093      -3.67840     -0.788160      0.222518     -0.192194      -2.18567      -1.20849      0.231210     -0.424480      0.504655      0.296013     -0.149043       1.09785       1.57924       1.57553       1.81804       1.72562       1.78781       1.66027       1.58670       1.36342       1.17382       1.00107      0.853718      0.693157      0.565310      0.442606      0.338879      0.253991      0.183095
  28  14 3187.2167    3.8300  1.2695 13.3364 -0.0049      0.322883  0.0357   0.0627   0.0599    0.0864   0.0000      0.576478   438.4729       3.82699       12.0745       1.15193      -4.68488       2.47875      0.444645       2.73594       1.19825      -2.43163       1.61201     -0.647194      -1.97561     -0.380320     0.0179234      -1.02099     -0.263396    -0.0256433       1.42859       1.83637       1.96095       2.09557       2.19445       2.07579       1.98299       1.85649       1.68846       1.49741       1.27547       1.07518      0.884602      0.739960      0.576885      0.436877      0.334405      0.245480
  28  15 3337.3848    3.4196  1.6367 12.9992 -0.0050      0.814069  0.0395   0.0499   0.0727    0.0713   0.0000      0.406663   440.7482       5.07037       17.1488       2.18392       5.28510     -0.545305      -2.65572      -4.26753      0.451347      -2.11690       1.18264     0.0108335   -0.00648188       2.22539      0.135304      0.507064      0.689076      0.449950       1.52867       2.07849       2.27528       2.36387       2.35630       2.35143       2.25790       2.09072       1.85910       1.68087       1.40005       1.19950      0.978028      0.780342      0.615411      0.486426      0.371422      0.273004
  28  16 3486.9411    2.8157  2.6289 12.3923 -0.0005      0.660925  0.0519   0.0328   0.0942    0.0521   0.0000      0.240997   436.2042     -0.760984       15.7595       4.53310      -1.40755      0.217966     -0.829281      -3.06695     -0.712991      -3.77346     -0.516945      -1.83421      0.431037      0.984753       1.18563      0.618724      0.290241     -0.635348       2.00260       2.61609       2.87738       3.12796       3.11653       3.04701       2.87925       2.70562       2.42574       2.17690       1.80854       1.56331       1.26193       1.02170      0.806542      0.634229      0.489235      0.349187
  28  17 3635.9277    2.3607  3.9283 11.7652 -0.0009      0.605540  0.0648   0.0229   0.1177    0.0428   0.0000      0.137331   438.2429       8.78163       16.5178       2.13013      -4.75337     -0.519575      -8.14884     -0.312069      -1.12740      -1.39204       2.62204      0.964694      -1.66838      0.284625      0.886038      0.502842     0.0494930      0.302995       2.45931       3.27378       3.49831       3.73281       3.79006       3.80056       3.59460       3.29196       2.97963       2.63163       2.26636       1.92753       1.56281       1.28948      0.997001      0.792412      0.590479      0.441787
  28  18 3784.6452    1.9057  5.5274 11.4219 -0.0008      0.521015  0.0844   0.0163   0.1518    0.0335   0.0000      0.101948   441.7690       12.8246       25.5894       16.8708       1.03339      -6.89972      -2.34435     -0.628301       4.88899      -1.65720       1.29881      -6.39548      0.475383       1.30092     -0.786201     -0.281124     -0.338054      0.754615       3.16462       4.29990       4.59714       4.91970       4.87940       4.73568       4.58461       4.26729       3.90193       3.48724       2.98909       2.54903       2.09019       1.68015       1.32657       1.03279      0.781525      0.579186
  28  19 3933.0497    1.6003  7.9380 11.0418 -0.0006      0.421666  0.1098   0.0121   0.2029    0.0287   0.0000     0.0759588   436.0599       9.06322       18.3719       3.88138      -3.79015      -9.91725      -6.39618      -2.18734      -3.79214      -3.42718       2.43143       1.64128     -0.437609      0.743493      0.999494     -0.535604       1.00048     -0.751949       4.03576       5.16706       5.65915       5.95676       6.12265       6.02178       5.71855       5.28228       4.78295       4.34520       3.65735       3.11731       2.59807       2.10005       1.67070       1.28649      0.973958      0.724678
  28  20 4080.9013    1.3181 10.0313 10.8747 -0.0005      0.325705  0.1476   0.0101   0.2646    0.0273   0.0000     0.0745396   437.6010       19.1984       14.3352       3.21981      -11.6321      -7.04475      -21.2815      -1.16223       14.7942     -0.876092      -4.61662       1.89302      -1.90407      -4.51063      -2.37573      0.352973      0.780915      0.708838       5.00834       6.75158       7.50282       7.86514       8.02663       7.97193       7.44671       6.88393       6.20021       5.56273       4.72285       4.10036       3.34568       2.71850       2.13438       1.64174       1.22445      0.910472
  28  21 4228.5238    1.1311 13.4131 10.6921 -0.0002      0.225757  0.2120   0.0077   0.3419    0.0245   0.0000     0.0778033   443.5647       29.0606       10.0398       2.11140       3.94437       16.5772      -8.33031      -1.90901       3.40238      0.628148      -1.94651      0.503972     -0.133201       1.12188       4.75330       1.77529      -2.28383      -2.27988       6.54044       8.66194       9.41948       10.2020       10.0434       10.1277       9.54010       8.89141       8.12168       7.11660       6.12365       5.11874       4.29854       3.42321       2.78068       2.13459       1.60708       1.20159
  29   5 1751.5915    0.3696  0.2629  9.9769 -0.0044       14.9013  0.0131   0.0125   0.0257    0.0347   0.0000       3.30590   440.5079     -0.755342       20.7753      0.330542      -1.48120     -0.789927     -0.241679      -1.36376     -0.150596     -0.270213      0.625653     -0.208939     -0.401522      0.221850     0.0295130     -0.171145    -0.0275564     0.0706824      0.624945      0.847231      0.870693      0.991005       1.06245      0.996162      0.918523      0.872713      0.833709      0.689325      0.577339      0.481141      0.427997      0.339610      0.277671      0.213240      0.157477      0.115914
  29   6 1930.2931    0.5355  0.4758 10.0704 -0.0038       13.1909  0.0180   0.0131   0.0343    0.0476   0.0000       1.70483   440.5199      0.120655       19.6020      -1.06822      -1.34483     -0.941101      -1.73536     -0.203435      -2.27418     0.0177524     -0.143739      0.572271     -0.140625     -0.551660      0.315542     0.0866999      0.264282      0.304124      0.884897       1.21679       1.34312       1.41167       1.35554       1.35032       1.43355       1.25623       1.16386      0.959455      0.826679      0.644539      0.559686      0.450783      0.344532      0.288075      0.229699      0.179675
  29   7 2105.4364    0.7817  0.7117 10.2680 -0.0027       7.97809  0.0225   0.0158   0.0422    0.0709   0.0000       1.06522   439.8115       1.70424       21.6378      0.535017      -3.09777     -0.785057       1.20317      -2.21253      0.947013    -0.0441129     0.0148231     0.0170473     -0.190639     -0.346384     -0.520185    0.00813061     -0.138674    -0.0944350      0.922743       1.29886       1.38050       1.47926       1.56613       1.48853       1.46375       1.32411       1.17888       1.08783      0.867207      0.756607      0.633518      0.515813      0.401214      0.312768      0.242113      0.178084
  29   8 2275.4395    1.1193  0.9002 10.7239 -0.0020       4.84353  0.0256   0.0205   0.0495    0.0887   0.0000      0.812576   440.1891       1.31512       17.4554      0.214901      -3.49597     -0.100390      -2.52915      0.170999     -0.229276     -0.223168       1.06347      0.193483     -0.877047      0.269781      0.193068     0.0129481      0.725253      0.265785       1.08640       1.46831       1.52764       1.57994       1.62796       1.63295       1.56410       1.44955       1.30253       1.16901       1.02233      0.879035      0.757670      0.623408      0.485287      0.375730      0.279086      0.206866
  29   9 2439.2099    1.5936  1.0322 11.4470 -0.0015       4.14516  0.0297   0.0278   0.0527    0.0886   0.0000      0.849778   440.9345       2.49648       15.9002       1.08186      -1.61267      -1.43254      -3.92950       1.39587     -0.342014    -0.0878552     -0.991058      0.507801    -0.0735863      0.334680      0.761413  -0.000107385      0.405801      0.131742       1.12826       1.55646       1.59648       1.79829       1.80224       1.75026       1.72519       1.57099       1.41552       1.23149       1.12072      0.900692      0.785746      0.608555      0.515096      0.385337      0.296532      0.218658
  29  10 2598.6838    2.1726  1.0902 11.9851 -0.0012       1.13813  0.0303   0.0370   0.0535    0.0954   0.0000      0.700508   439.5101       5.04656       17.9648      0.285744      0.741019       2.43123      0.769977     -0.781807       1.29298     -0.865429     0.0732226       1.45105      0.407512      -1.26283     -0.215344     0.0953901      0.168207     -0.495178       1.20930       1.52982       1.69994       1.76936       1.71179       1.76660       1.75006       1.65249       1.47947       1.30507       1.10470      0.914992      0.745919      0.618039      0.528156      0.414340      0.321971      0.241188
  29  11 2756.2023    2.7616  0.9340 12.7139 -0.0016       2.00325  0.0272   0.0505   0.0496    0.0839   0.0000      0.693329   438.8092       1.30130       14.3267       2.10624      -3.78958     -0.477376       2.30897      -2.44748       1.65989       1.34751       1.23632      0.377651      -1.09262      0.507194     -0.268501     -0.454606    -0.0414684      0.278767       1.16543       1.47688       1.68097       1.82294       1.79489       1.75649       1.70033       1.50093       1.40765       1.25655       1.05840      0.890156      0.748601      0.594242      0.482260      0.365599      0.288478      0.211164
  29  12 2911.6531    3.4906  1.0050 12.8602 -0.0029       1.99230  0.0302   0.0611   0.0513    0.1015   0.0000      0.695593   441.1021       2.42672       16.6048      -2.67135      -1.91127       1.96625      -2.20073       1.11889       2.76742     -0.176624      -1.09491     -0.644065      -1.53145     -0.469797      0.927001     -0.134905      0.136622     0.0276442       1.61688       2.32516       2.77358       3.06592       3.10802       3.03578       2.76644       2.46276       2.05749       1.70279       1.40570       1.10824      0.858669      0.651821      0.506116      0.380227      0.286623      0.212140
  29  13 3065.0231    3.8408  0.9749 13.4776 -0.0026      0.884311  0.0269   0.0691   0.0517    0.0854   0.0000      0.723245   441.0811       2.01793       13.8898     -0.641509     -0.596254      -1.38686      -1.10809     -0.144553     -0.376099      0.133471       1.09653      -1.50164      -1.02010      0.250060      0.335219      -1.04465     0.0497617      0.154521       1.11644       1.40971       1.56562       1.68988       1.70813       1.69929       1.60393       1.52715       1.29778       1.17798       1.02973      0.862622      0.727488      0.596796      0.476632      0.362729      0.277758      0.207220
  29  14 3216.8633    3.9615  1.2617 13.4018 -0.0054       1.14113  0.0335   0.0662   0.0627    0.0936   0.0000      0.590495   442.5208       6.53376       14.5040       4.03269       1.55475      -1.51422     -0.522746      -6.22527      0.186922      -2.51022       1.26304      -2.47009     -0.294663      0.113293      0.398134      0.351330      0.221575      0.143836       1.26994       1.68395       1.76850       1.93145       1.85231       1.90316       1.80487       1.68938       1.54403       1.38978       1.18966       1.04488      0.870124      0.685845      0.545145      0.439452      0.335608      0.250856
  29  15 3367.8344    3.3339  1.6670 13.1470 -0.0027       1.42819  0.0425   0.0488   0.0698    0.0641   0.0000      0.434034   438.9135       3.78135       16.7196      0.192797     -0.350187       1.04792     -0.237746      -1.80455       2.15300      -1.55654       3.21847       1.29387      0.424326      0.154475      0.264301       1.40244     -0.112563    -0.0617821       1.51830       2.04341       2.06861       2.41678       2.37161       2.44766       2.22467       2.08065       1.90213       1.68149       1.44240       1.24089       1.03546      0.804520      0.660783      0.524193      0.395297      0.294836
  29  16 3518.2330    2.7624  2.7593 12.3399 -0.0020       1.24766  0.0531   0.0307   0.0940    0.0501   0.0000      0.243292   441.0141      0.287858       18.0569       8.78274      -2.88704      -5.22050      0.101521      -3.82975     0.0470632       1.24328       1.23338      -1.18375     -0.570807      0.982100       1.13454       1.51548     -0.280394      0.261604       1.98923       2.64772       2.97360       3.14532       3.16266       3.13528       2.99596       2.72290       2.46300       2.16584       1.92295       1.56212       1.38231       1.08302      0.871768      0.680401      0.507721      0.374696
  29  17 3667.8687    2.2575  4.1517 11.6648 -0.0003      0.525270  0.0675   0.0209   0.1207    0.0421   0.0000      0.137157   440.1123       7.86016       11.5195      0.970636      -1.57850      -7.89325      -3.58047      -3.61931       1.47543     -0.848134       1.07259      -8.29050      -1.43087       1.85323     -0.405342       1.71474     -0.343227     -0.128997       2.44850       3.24581       3.51683       3.77651       3.80729       3.73074       3.65090       3.39512       3.05973       2.71805       2.34254       1.98975       1.64600       1.35890       1.10698      0.855423      0.642418      0.481841
  29  18 3817.3282    1.9049  6.0645 11.2054 -0.0005      0.628840  0.0852   0.0149   0.1537    0.0338   0.0000     0.0848908   443.3393       8.91708       11.3007       5.98572      -5.82280      -6.59552      -8.21804     -0.593152      -4.07936       2.15222       1.62557      -2.65839       3.92728       1.43451      -1.41368      -1.14022     -0.687410     -0.212117       3.11085       4.09044       4.50292       4.77453       4.94012       4.72401       4.63349       4.30595       3.87716       3.42429       2.99594       2.53941       2.10910       1.72633       1.37563       1.09241      0.807496      0.620876
  29  19 3965.9958    1.5430  8.3788 10.9911 -0.0006      0.349174  0.1166   0.0113   0.2062    0.0286   0.0000     0.0748518   434.6517      0.485622       9.13327      -2.31859      -2.30758       8.20804       17.3184     -0.174893      -3.61128      -9.93927       5.05882       1.03530     0.0980259      0.610060      0.141072       2.00320     -0.117591     0.0683408       3.99654       5.27518       5.86868       6.26931       6.34169       6.22371       6.04531       5.58953       5.05205       4.53926       3.86753       3.28019       2.75285       2.26330       1.77215       1.42055       1.06735      0.798203
  29  20 4114.5065    1.2735 11.0871 10.8591 -0.0022      0.262348  0.1632   0.0091   0.2842    0.0261   0.0000     0.0744452   443.7697       13.3129       3.67505      -7.74432     -0.832082       13.5387      -7.83733      -4.00088      -10.5603      -3.24444       8.03234      -7.24718       3.13463      0.804065     -0.633292     -0.940108      0.343618      0.833397       5.16305       6.78512       7.60490       7.90418       8.19826       8.03055       7.74455       7.14761       6.57618       5.74111       4.95409       4.33338       3.55056       2.94814       2.32313       1.82343       1.37835       1.04432
  29  21 4262.2793    1.0532 13.5575 10.7183 -0.0002      0.105706  0.2284   0.0072   0.3647    0.0236   0.0000     0.0833689   437.1324       16.3480       11.3951       13.8099       13.5428       15.0691       10.2017       9.61580      -15.2799      -11.7687      0.796948      -2.64306      -3.28054      -7.66454       6.42592     -0.137914      -1.19926       1.12385       6.68740       8.79546       9.92251       10.3751       10.6268       10.4634       10.0416       9.23757       8.57937       7.51002       6.55233       5.53312       4.62832       3.75568       3.06654       2.36080       1.79716       1.34283
  30   3 1376.6142    0.1180  0.0531 10.0783 -0.0425       18.9592  0.0183   0.0135   0.0149    0.0240   0.0000       60.6202   439.8277      0.716230       22.5039      -1.15239      -3.04469     -0.419868      0.640358      0.254703     -0.621914     -0.424865     -0.376362     0.0610915     0.0508319     -0.162258     0.0761196     0.0851541      0.142390      0.145361      0.751010       1.14216       1.09895       1.27082       1.21961       1.20814      0.977230       1.33534       1.10945      0.883075      0.774875      0.614058      0.467936      0.518137      0.468484      0.329917      0.229136      0.153719
  30   6 1950.0337    0.5547  0.5372  9.9589 -0.0003       8.70458  0.0178   0.0124   0.0370    0.0534   0.0000       1.43726   442.1134      -1.02181       20.1451     -0.301668     -0.356108      -1.14889     -0.634761       2.34136     -0.687345      0.713276    -0.0693183      0.252957     -0.470104      0.131776    0.00897444    -0.0206745     -0.165959      0.194586      0.777534       1.02035       1.06618       1.23491       1.15511       1.22505       1.11096       1.10570      0.963202      0.929723      0.751475      0.746365      0.533732      0.473531      0.366699      0.309320      0.235271      0.181297
  30   7 2126.4743    0.8053  0.7307 10.3194 -0.0034       8.80335  0.0224   0.0160   0.0431    0.0680   0.0000       1.06878   442.4089       3.59702       20.8467      0.841082      -3.75055      0.722941      -1.05996      -1.16032       1.22560       1.62256      0.208783     -0.727315      -1.16534      0.621471      0.611179      0.403693      0.757113     -0.258896      0.929484       1.13671       1.25447       1.46569       1.35621       1.40422       1.33646       1.25358       1.14433       1.03682      0.843922      0.747951      0.649871      0.524714      0.408963      0.324399      0.271099      0.186537
  30   9 2462.3743    1.6767  1.1028 11.3739 -0.0023       3.91415  0.0296   0.0282   0.0555    0.1035   0.0000      0.761959   443.2819       2.22815       19.2601     -0.755262      -2.77970      -2.10219     -0.357666      -1.57694     -0.603498      -2.90438      0.747818       1.01982      0.945412     -0.715845      0.654259      0.592031     -0.285407     0.0965557       1.19256       1.51534       1.58809       1.75676       1.83702       1.81202       1.71572       1.49071       1.41990       1.28817       1.12309       1.01647      0.820179      0.672688      0.516989      0.429975      0.324773      0.249135
  30  10 2623.4770    2.2259  1.0072 12.2463 -0.0056      0.904687  0.0284   0.0385   0.0508    0.0849   0.0000      0.780772   439.8496       3.99705       16.2137      0.264026      -3.12652     -0.809812       2.38558      -2.62988     -0.802832      0.380312      0.549802     -0.127257      0.318238     -0.141209     -0.857953      0.413370      0.490940      0.297999       1.07896       1.43389       1.55828       1.75755       1.73608       1.70296       1.61429       1.55023       1.36633       1.22135       1.08143      0.936398      0.757330      0.671818      0.528173      0.410161      0.308791      0.227129
  30  11 2782.5045    2.9203  0.8730 12.7510  0.0027      0.965506  0.0254   0.0524   0.0444    0.0799   0.0000      0.713623   439.3763       2.61305       17.5346       1.63863      -3.17702     -0.229973      -2.99127       2.53776     -0.551031      -1.05297      -1.55196      0.866879      0.139904      0.504668    -0.0460751     0.0473594     -0.302601    -0.0199389      0.983507       1.34531       1.45249       1.64978       1.55183       1.61529       1.46893       1.38562       1.25228       1.17199      0.969963      0.885260      0.686597      0.607558      0.455117      0.375791      0.280819      0.215447
  30  12 2939.1000    3.7358  0.7935 13.2416 -0.0023       1.27937  0.0219   0.0699   0.0428    0.0804   0.0000      0.697661   439.6856       2.63132       14.7403     -0.385848      -2.54486    -0.0567678     -0.262344      -2.05393     -0.696539     -0.836359     -0.603081     -0.625640       1.16109      0.344739    -0.0758370     0.0453119      0.260029     -0.247600      0.913940       1.25006       1.31145       1.39528       1.40842       1.35624       1.31870       1.21799       1.17720       1.03789      0.889441      0.788157      0.644874      0.538198      0.417489      0.341612      0.264838      0.194276
  30  13 3093.4397    4.0526  0.9504 13.6367  0.0036      0.907734  0.0272   0.0726   0.0489    0.0786   0.0000      0.771749   438.1435       3.89543       16.9093      -1.55871      -1.75676       1.47216     -0.939002      -2.67788       2.37239     -0.566612      -1.59730      -1.30995     -0.856900      0.520795       1.36103     -0.209195     -0.727289     -0.297473       1.04074       1.38525       1.46381       1.63441       1.65562       1.61187       1.51184       1.42639       1.32561       1.17126       1.04936      0.898960      0.721118      0.633057      0.491349      0.390839      0.302348      0.227744
  30  14 3246.0044    3.8505  1.3272 13.3744  0.0000      0.466829  0.0343   0.0607   0.0623    0.0855   0.0000      0.559323   438.9883       4.16359       15.8864      0.369760      -2.05674       1.67144     -0.464811      -1.82079       2.42242      -2.67398      0.958275      -1.53631     -0.465893      -1.25184       1.57193    -0.0953622   -0.00753691   -0.00745134       1.23092       1.66054       1.81403       1.91171       1.93169       1.94761       1.84093       1.78233       1.60256       1.40817       1.17291       1.06811      0.869895      0.743216      0.594542      0.463535      0.341744      0.265737
  30  15 3397.8487    3.2282  2.0251 12.8090 -0.0009      0.779925  0.0427   0.0409   0.0785    0.0581   0.0000      0.293084   439.3316       6.99317       13.6390       2.53630      -3.13476     -0.578757       1.51956      -3.46605       1.63265      -1.68549       1.34444     0.0373427      -3.02574      0.408426      0.566083     -0.907541      0.447204      0.171187       1.55412       2.02085       2.17587       2.40970       2.39594       2.39593       2.29216       2.14872       1.96423       1.71806       1.53281       1.29362       1.10312      0.888213      0.704334      0.565412      0.451113      0.335873
  30  16 3549.0100    2.5847  3.0474 12.2366 -0.0016       1.27695  0.0554   0.0276   0.1000    0.0445   0.0000      0.186934   437.4965       10.0216       16.4422       1.57543      -2.48943      -4.78472      -6.87167      -5.05270       2.42731      -7.84675       1.20412      0.789826     -0.857520     -0.202051       2.13796     -0.855455     -0.719503     -0.242662       1.97814       2.61872       2.83603       3.03460       3.08797       3.02188       2.97693       2.70573       2.50399       2.27124       1.96778       1.68773       1.40391       1.16591      0.923464      0.747563      0.577830      0.430976
  30  17 3699.6781    2.1661  4.5241 11.5915 -0.0015       1.23412  0.0679   0.0195   0.1294    0.0383   0.0000      0.125659   435.4169       3.31289       17.3578      -1.62880      -2.59514       1.65249       4.48247      -1.91582     -0.698386     -0.998506      -1.20357      -2.35135      -2.08430      -3.12959     -0.426664     -0.835794       1.74383      0.548015       2.44669       3.19474       3.51983       3.70785       3.79313       3.76819       3.67341       3.46119       3.08957       2.72261       2.41252       2.03822       1.71988       1.43981       1.14563      0.903569      0.696363      0.533061
  30  18 3849.2594    1.8391  6.8618 11.1288 -0.0002      0.426354  0.0919   0.0137   0.1654    0.0310   0.0000     0.0785250   438.8576       3.48704       17.4903      -5.90601      -4.60016      -2.21113      -1.05957      -8.54471       6.44009       3.45169      -5.44089      0.407214      -4.40462     -0.250554       1.96123      0.387591      0.782949       1.04648       3.18503       4.20038       4.71808       4.88455       5.01784       4.95604       4.77662       4.49516       4.06944       3.67325       3.20298       2.79397       2.31139       1.89324       1.50220       1.21021      0.933798      0.720752
  30  19 3999.1329    1.4965  9.2531 10.9208 -0.0006      0.463269  0.1262   0.0105   0.2241    0.0275   0.0000     0.0680188   445.2256       1.32562       16.7942       11.6949      -3.10144      -15.4688      -2.25729      -5.10776       3.33418      -4.71824       2.16803       1.79940       3.17875     -0.466528      -1.42621      -2.35399       1.06106       1.25425       4.09588       5.41322       5.95747       6.53848       6.51904       6.47552       6.14835       5.88628       5.30607       4.75526       4.11886       3.54724       2.99185       2.42817       1.98423       1.57338       1.18359      0.904628
  30  20 4148.2805    1.2745 11.7310 10.7633  0.0008      0.433677  0.1674   0.0086   0.2937    0.0258   0.0000     0.0665357   445.9078       17.5020       10.2604       3.83175      -16.2580      -6.46318       12.5279       5.04514       1.19332       2.95140     -0.170453       4.70959      -3.63949      -3.39189      -1.66640       1.55333       1.50672       2.76518       5.20416       6.79641       7.57754       8.04035       8.23131       8.18154       7.84410       7.25875       6.61546       6.01178       5.19475       4.47777       3.75559       3.12709       2.50986       1.94952       1.51357       1.14662
  30  21 4297.5601    0.9967 14.3770 10.6981 -0.0012      0.623626  0.2408   0.0070   0.3734    0.0222   0.0000     0.0840928   441.8403       5.91235      0.565947       4.94044       18.4624      0.909200     -0.356270      -22.0267       11.0444      -12.6721      -15.0059     -0.387291       2.76206      0.724015      0.323623      -3.16783       1.74581      0.451547       6.48962       8.73494       9.71119       10.3363       10.5260       10.3777       9.87071       9.39739       8.53963       7.60597       6.76838       5.75949       4.83062       4.01586       3.20758       2.52946       1.94975       1.46998
  31   4 1599.3268    0.2285  0.1918 10.0307 -0.0098       15.7355  0.0138   0.0100   0.0247    0.0286   0.0000       8.20000   440.7252      0.580441       20.2372      0.858733      -2.53837       1.30500     -0.109450     -0.910999     -0.869517      -1.73364     -0.210053      0.484153       1.65827     -0.410171      0.171429     -0.180844      0.301078     -0.142650      0.629485      0.821996      0.873881       1.01318      0.950522      0.974959      0.936566      0.902077      0.867693      0.850490      0.565170      0.644896      0.544356      0.401289      0.366144      0.262245      0.193934      0.162314
  31   5 1788.2825    0.3865  0.3725  9.9251 -0.0006       11.9638  0.0177   0.0109   0.0314    0.0386   0.0000       2.46740   439.9494     -0.461967       21.0600      0.295987      -2.34407      -1.05089     -0.402422     -0.335486      0.862474       1.00752      0.629981      0.184761     0.0895784    -0.0908285     -0.116351     -0.163132     0.0180322     0.0928580      0.703529       1.03772       1.16869       1.16200       1.34260       1.08590       1.20440       1.06949      0.943373      0.914311      0.729055      0.665225      0.513585      0.496914      0.355731      0.294051      0.233424      0.156706
  31   6 1969.5152    0.5951  0.5608 10.0476 -0.0024       10.8263  0.0182   0.0131   0.0381    0.0543   0.0000       1.35210   440.7027     -0.138261       17.2235     -0.936011      -2.22163      -1.75116      0.475149      0.805497     -0.824953      -1.40953       1.37014      0.229594      0.118386     -0.274601      0.146813      0.215507      0.120523    -0.0215389      0.837035       1.13439       1.27047       1.31323       1.38044       1.34032       1.29269       1.21131       1.08376      0.959503      0.852781      0.705570      0.581252      0.487240      0.384070      0.305266      0.235024      0.188820
  31   7 2147.1604    0.8682  0.6939 10.3340 -0.0012       8.46550  0.0199   0.0170   0.0406    0.0707   0.0000      0.980045   440.2670      0.467450       22.9726       2.50039      -2.75654      0.417050      -1.32656     -0.994162      0.558630      0.433348       1.40669      -1.26577      -1.25570     -0.353912      0.154149      0.226329      0.306651     0.0609251      0.839113       1.10990       1.16668       1.30322       1.27964       1.32310       1.28250       1.18664       1.05020      0.964525      0.805528      0.730045      0.627267      0.510656      0.423338      0.321117      0.249544      0.186396
  31   8 2319.0376    1.3049  0.9111 10.9431 -0.0022       4.65570  0.0240   0.0230   0.0477    0.0833   0.0000      0.762152   441.5507     -0.286820       17.2762       2.48904      -1.98704       3.61329      -2.41905      -1.18600      -1.73011       1.17518       2.56390      0.113620     -0.762309     -0.424713     -0.336342      0.507751    -0.0876055     0.0789203      0.909559       1.22970       1.35499       1.42727       1.43893       1.46102       1.36368       1.27821       1.16774       1.08478      0.967322      0.828118      0.693612      0.586161      0.455915      0.374996      0.284666      0.219921
  31   9 2485.0884    1.7397  1.0153 11.7598 -0.0027       4.11753  0.0274   0.0305   0.0534    0.0822   0.0000      0.812648   439.7533       2.24045       18.8977     -0.211603      -4.33629      -2.00442      -2.38799     -0.786370       1.24261      -2.03016      -1.26256      -1.12278      0.314723      0.646333     -0.599457     -0.433655     -0.362243     -0.262004       1.06092       1.45147       1.54038       1.73730       1.77133       1.73700       1.63558       1.51620       1.39441       1.27648       1.09343      0.920886      0.748969      0.632206      0.495993      0.393957      0.308484      0.241639
  31  10 2647.8362    2.3717  1.0035 12.2627 -0.0022       1.73254  0.0273   0.0402   0.0498    0.0850   0.0000      0.709654   438.7814       3.33624       18.1100       2.51203      -1.31905       3.34152      0.586065      -2.82245     -0.143291      0.287594      0.932386     -0.670062      0.255337     -0.355573      0.658810      0.534104     -0.324412     -0.101272       1.04331       1.42884       1.50063       1.66346       1.68157       1.62781       1.58846       1.46385       1.36425       1.20657       1.06865      0.898608      0.760465      0.622254      0.528001      0.394596      0.312285      0.235094
  31  11 2808.4780    3.0634  0.9317 12.8611 -0.0037       3.23023  0.0245   0.0541   0.0479    0.0770   0.0000      0.667500   441.0534       3.14689       18.9053       3.91154      -3.57868      0.436716     -0.592253      -1.72813       1.12296      -2.82646      0.230166      -1.49556     -0.648602     -0.108155      -1.24236      0.969989   -0.00555144      0.143696      0.982493       1.27161       1.39041       1.48642       1.53434       1.53820       1.51303       1.38945       1.24848       1.11729       1.00481      0.855047      0.677971      0.557295      0.450848      0.378606      0.298416      0.230100
  31  12 2966.2275    3.6698  0.9441 13.3946 -0.0022       2.87635  0.0264   0.0643   0.0460    0.0749   0.0000      0.748794   439.3996       5.40082       12.0926       4.57181     -0.292178      -3.47010      -1.23686      0.175186     -0.860124     0.0312181      0.493479      0.274313    -0.0186606     -0.671169     -0.980729     -0.980867    -0.0349711     0.0971638      0.981707       1.30262       1.39832       1.53909       1.52832       1.50437       1.47953       1.36763       1.25804       1.13428       1.01642      0.890397      0.712155      0.597686      0.483036      0.387175      0.307290      0.233170
  31  13 3121.4157    4.0300  1.0697 13.4929 -0.0027       1.52615  0.0277   0.0671   0.0538    0.0849   0.0000      0.755099   439.8919       5.85410       17.4400       4.40703      0.849799       1.45515       2.88330      -2.44757      0.806536      -1.22773      0.600302      0.630176     -0.359510      0.505401     -0.199893      0.227596      0.463151    -0.0670109       1.02867       1.33660       1.47481       1.56219       1.59550       1.58469       1.50760       1.43150       1.33458       1.15467       1.03126      0.887632      0.747302      0.614904      0.502554      0.403094      0.311978      0.239829
  31  14 3274.8890    3.7610  1.4269 13.2408 -0.0045      0.592940  0.0366   0.0563   0.0629    0.0794   0.0000      0.524547   438.8767       6.20858       15.8995       5.02264     -0.302573       3.03650      -2.23277      -2.36571      0.548783      -2.51656       3.17570      -2.90404      -2.00432      0.321309      -1.15831     -0.519613      0.474678       1.01026       1.33711       1.84959       1.90568       2.00210       2.02508       1.95521       1.97223       1.83157       1.75961       1.52276       1.35372       1.14470      0.980453      0.809601      0.647612      0.514051      0.411564      0.319550
  31  15 3427.5024    3.1826  2.1796 12.7258 -0.0022      0.958391  0.0438   0.0380   0.0792    0.0519   0.0000      0.273759   440.9811       6.14303       19.4516       2.68258      0.615932      0.934738      -3.80765      -6.05234       1.19504     -0.957642     -0.727470      -3.72084     -0.310619       1.09353     -0.779017      -1.04626      0.538470     -0.237345       1.52377       1.98074       2.19903       2.39666       2.39776       2.39030       2.34724       2.15307       1.97405       1.78212       1.51557       1.35528       1.11009      0.933143      0.770199      0.617003      0.458903      0.350518
  31  16 3579.5178    2.5722  3.5314 11.8675  0.0002      0.924851  0.0569   0.0238   0.1032    0.0423   0.0000      0.153228   441.0043       3.40404       12.4216       7.56849      -6.56073      -3.03428       3.11108      -3.32898      -3.96792      -3.79389       2.67272      -1.01148      -1.77690     -0.638446      0.941445      -1.33794     -0.256570      0.322841       1.94274       2.56212       2.79333       3.05702       3.16974       3.08848       2.96608       2.74167       2.53154       2.28844       2.00805       1.71433       1.44669       1.18671      0.969648      0.774741      0.610650      0.453551
  31  17 3730.6846    2.1314  5.2826 11.3739 -0.0011      0.680136  0.0740   0.0169   0.1310    0.0352   0.0000     0.0990620   441.8749       3.66849       17.3855       2.55048      -7.38440      -3.53821       1.72730      -4.57375      -6.60724      -4.87164      -3.59234    -0.0706306     -0.730000       2.70248      -1.05864     0.0496281      0.824146     -0.762226       2.56325       3.31432       3.70518       3.94597       4.08366       3.99110       3.87699       3.62866       3.30542       2.89695       2.62885       2.31758       1.90199       1.58558       1.27817       1.02878      0.798367      0.611717
  31  18 3880.9123    1.7573  7.4383 11.0822 -0.0005      0.191850  0.0971   0.0125   0.1795    0.0295   0.0000     0.0723298   436.1404      0.616890       17.1105       4.65585      -12.0660      0.979800      -5.26984      -10.0363      -1.94645      -4.35201      -4.13945       2.60688      -1.74364      -4.42750      0.721717     -0.627646      0.228883     -0.306412       3.30041       4.31944       4.91220       5.13669       5.29820       5.21924       5.01731       4.68678       4.38775       3.88471       3.39446       2.90976       2.46586       2.02569       1.66533       1.29472       1.02174      0.795994
  31  19 4031.4351    1.4587  9.8087 10.8674 -0.0017      0.408263  0.1316   0.0097   0.2335    0.0268   0.0000     0.0667698   437.5671       12.7463       9.94616     -0.131776       5.44017      -11.5769      -10.8915     -0.118987      0.522051      -11.4816      -3.35210       3.85810      0.332836       2.15900     -0.148625      -1.98874      -1.42238     -0.718151       4.18229       5.44784       6.14778       6.54565       6.73027       6.68153       6.45959       5.96741       5.43959       4.98674       4.29826       3.67585       3.11773       2.54342       2.12268       1.66786       1.29911      0.987941
  31  20 4180.4670    1.1938 12.7725 10.7438 -0.0008      0.116482  0.1927   0.0074   0.3093    0.0241   0.0000     0.0778889   442.7949       12.4874       26.9173       5.37154     -0.746971       1.56628      -9.58695       5.36288       2.20259      -6.12070       15.9843      -4.20244      -2.22019     -0.983000      0.784475      0.443937      -3.46271      -2.76122       5.44119       7.16308       7.97724       8.42862       8.75127       8.56374       8.27471       7.69070       7.19984       6.36402       5.67271       4.92345       4.08381       3.43486       2.80084       2.23034       1.71306       1.31225
  32   5 1806.2339    0.4140  0.4238  9.9258 -0.0038       12.9799  0.0228   0.0107   0.0312    0.0411   0.0000       2.25363   440.9486     -0.796973       21.9596      -1.07066      -4.79844      -1.03816       1.96305     -0.430358     -0.621784      0.632917     -0.597887      0.887731     0.0134200     -0.368062      0.156862     -0.136876      0.479157     -0.366294       1.17230       1.63676       1.83731       1.82635       1.67724       1.29605       1.22856       1.21746       1.28618       1.25331       1.19465       1.13610      0.956318      0.775182      0.614872      0.441929      0.328199      0.221534
  32   6 1988.7370    0.6278  0.5596 10.0954 -0.0037       8.63035  0.0178   0.0134   0.0364    0.0553   0.0000       1.27864   439.1307       1.57703       21.6461       1.17759      -2.85671       2.73499     -0.590802       1.46848      0.312476      -1.92532     0.0847673     -0.109817     -0.471222      0.542489      0.486005      0.133664      0.164900      0.174742      0.780719       1.01155       1.12005       1.23862       1.28684       1.24589       1.15187       1.06162       1.02724      0.895006      0.804881      0.679804      0.561030      0.491799      0.398095      0.312351      0.250672      0.182593
  32   7 2167.4631    0.9184  0.7555 10.4845 -0.0000       7.61221  0.0220   0.0169   0.0409    0.0677   0.0000      0.946922   441.0742    0.00794161       16.4376     -0.424661      -4.08797     -0.762986     -0.811911      -1.13086      -1.08852     -0.796968     -0.506206     -0.166362     -0.469040     -0.439978      0.593562      0.551422     -0.146429    -0.0864622      0.887042       1.19608       1.34271       1.47509       1.47774       1.43751       1.37096       1.25842       1.17153       1.05620      0.916613      0.819763      0.703181      0.572119      0.463637      0.373264      0.282598      0.222038
  32   8 2340.1859    1.3287  0.9859 11.1012 -0.0025       4.66218  0.0265   0.0225   0.0495    0.0815   0.0000      0.794233   439.9790       1.75959       19.2687       1.47943      -4.16738      -1.12722      0.899840     0.0167904       2.93809     -0.380011      0.850879      -1.35547      -1.27423      0.105287       1.09442    -0.0561451      0.165567     -0.380083      0.976424       1.26789       1.38170       1.51760       1.48402       1.53764       1.49477       1.38378       1.26576       1.13718      0.996568      0.901661      0.726552      0.623795      0.516617      0.411463      0.323233      0.247627
  32   9 2507.3884    1.8380  1.1122 11.7536 -0.0005       3.21638  0.0296   0.0301   0.0535    0.0874   0.0000      0.721676   440.9670       2.76804       21.0914      0.416255      -1.88452     0.0193866     0.0221108      0.321068       1.09139       1.15908       1.03938      0.364966      -1.84472     -0.112513      0.236341     -0.210633    -0.0897964    -0.0449572       1.10101       1.41011       1.54754       1.67702       1.68100       1.61072       1.53286       1.46836       1.39165       1.29728       1.11255      0.995239      0.833979      0.692845      0.543708      0.445015      0.353819      0.283281
  32  10 2671.7326    2.4990  1.0124 12.3978  0.0013       3.31610  0.0277   0.0414   0.0500    0.0791   0.0000      0.751614   441.6608       1.07432       19.9261      0.144804      -1.67545     0.0974300      -3.32715      -1.22944     -0.176993      -1.23257      -1.04082     -0.922720     -0.937390      0.395972      0.401587      0.455439     -0.366534     -0.117029      0.999000       1.36535       1.44704       1.60235       1.58134       1.65652       1.54584       1.39321       1.29228       1.18935       1.07278      0.918215      0.782294      0.637942      0.501624      0.394233      0.328865      0.252025
  32  11 2833.7696    3.1919  0.9489 12.8196 -0.0013       2.36514  0.0241   0.0544   0.0474    0.0833   0.0000      0.842560   439.9560       3.90580       16.5017      0.437850      -2.19288     -0.830990       1.45663     -0.366887       1.93303      -1.93789       1.85058     -0.199994      -1.18970      -1.21933       1.25547    0.00600081      0.411530     -0.103927      0.862563       1.14452       1.24838       1.35111       1.38402       1.39997       1.28648       1.26056       1.10784       1.04093      0.947730      0.785612      0.705418      0.569316      0.444851      0.387621      0.293201      0.227272
  32  12 2992.7322    3.8688  0.8940 13.4057 -0.0010    -0.0796027  0.0240   0.0681   0.0442    0.0740   0.0000      0.758512   439.8411       2.20115       16.3328      0.950906     -0.488804      -3.15413      -1.50141      -3.68267      0.567247       1.27889       1.04657      -1.20239      -1.13133      0.243919    0.00517863    -0.0174178     -0.160227     -0.173976      0.921322       1.21502       1.37155       1.45739       1.44322       1.43909       1.33009       1.26913       1.17134       1.05883      0.966133      0.850415      0.729168      0.606736      0.496220      0.395593      0.294377      0.234929
  32  13 3148.9448    4.0088  1.0767 13.6864 -0.0025      0.607351  0.0282   0.0680   0.0549    0.0779   0.0000      0.678851   440.7998       5.58112       16.6670     -0.195013      0.750946      -1.67960      0.372519      -1.56473      -1.56957     -0.112983     -0.129260      0.363069     -0.786330      -1.04195      -1.01504      0.307711     0.0478916     -0.686896       1.05202       1.43995       1.57873       1.65663       1.61284       1.58744       1.50127       1.40111       1.30428       1.23651       1.13232      0.994392      0.869473      0.729662      0.591093      0.471328      0.368649      0.274239
  32  14 3303.3056    3.6608  1.5534 13.0458 -0.0010     0.0405521  0.0349   0.0506   0.0656    0.0751   0.0000      0.412665   439.5306       3.81983       14.6222       3.19159      0.896404      -1.22705      -1.89698       1.37280       2.39914      -1.90176     -0.586252      -1.68711      0.858613      -2.37033      0.628746     -0.397876     -0.330206      0.120393       1.25826       1.69534       1.90134       2.08186       2.09351       2.04172       1.97384       1.86932       1.68813       1.52631       1.30920       1.13722      0.947651      0.810330      0.620258      0.507410      0.403843      0.310015
  32  15 3456.8555    2.9988  2.4498 12.5504 -0.0013      0.785539  0.0465   0.0330   0.0832    0.0484   0.0000      0.213673   438.0202       7.90137       14.3288      -1.40925      -1.86390      -4.46105       3.33124      -2.66256       4.50750      -2.56933      0.122108      -2.89116     -0.412992      0.313574     -0.170920     -0.694410      0.211932      0.823549       1.59081       2.12432       2.33499       2.50956       2.61699       2.53507       2.51082       2.33182       2.12559       1.86701       1.71734       1.42475       1.26053       1.01320      0.856473      0.663427      0.536688      0.408513
  32  16 3609.6521    2.4569  3.8881 11.8202 -0.0008      0.768755  0.0603   0.0217   0.1080    0.0395   0.0000      0.135612   440.9369       5.70171       12.5476       1.69242      -1.53943       2.16355       2.00438      -3.48031      -2.93980      -3.37930      -1.53255     -0.102025      0.731224      0.947372     -0.484482      0.240433       1.42840     0.0414481       2.00009       2.65020       2.87222       3.12736       3.13912       3.14449       3.09053       2.90266       2.65365       2.42505       2.11052       1.89261       1.54158       1.33348       1.05640      0.861012      0.690018      0.527304
  32  17 3761.5668    2.0233  5.4983 11.3241 -0.0007      0.533296  0.0753   0.0155   0.1387    0.0340   0.0000     0.0947094   438.8385       6.77063       16.8746       2.42901      -1.38314       1.58626      0.160497      -1.14411      -6.54384      -1.59969      -3.29159     -0.418162     -0.164606       1.28040       1.84449      -1.33060     -0.417301      -1.05779       2.44638       3.24930       3.54951       3.85262       3.99406       3.94861       3.76406       3.56996       3.32725       2.96162       2.65401       2.27424       1.95526       1.64727       1.33970       1.05601      0.831158      0.650238
  32  18 3912.7351    1.6818  7.7724 11.0700 -0.0006      0.369502  0.1028   0.0117   0.1842    0.0285   0.0000     0.0725566   435.4656       7.47585       16.0913      0.997313     -0.710260      -5.98201      -4.65103      -9.95232       6.39552     -0.340827      -3.45249       1.39316       1.94874       2.94108      -2.70918      0.652022      0.209800     -0.718331       3.28304       4.32405       4.79727       5.25359       5.39762       5.28724       5.08482       4.81287       4.39706       4.03716       3.48894       3.05070       2.62354       2.16170       1.77387       1.40418       1.11009      0.864873
  32  19 4063.4510    1.4076 10.7520 10.8521  0.0004      0.341592  0.1467   0.0090   0.2475    0.0257   0.0000     0.0669359   436.5357       23.4514       18.9583       8.66420      -7.38219       2.71548      -1.09567       5.79763      -8.71375      -5.92373      -2.28950       1.72348    0.00759348      -1.20043      0.424582    -0.0708817       1.19565      0.517170       4.26916       5.69191       6.25344       6.75468       6.91343       6.86114       6.71753       6.23078       5.81815       5.20825       4.57038       3.97144       3.37395       2.81882       2.28677       1.85144       1.45081       1.11777
  32  20 4213.5900    1.1466 13.0559 10.7363 -0.0005      0.210793  0.2002   0.0071   0.3213    0.0236   0.0000     0.0767988   434.7289       3.03910       20.8899       13.6577       11.2814       15.7722       1.84663      -16.5413      -1.14000      -8.52244       2.80900      -3.77703      -4.12765      -3.96288      0.858783       2.18649       3.52112     -0.891420       5.43016       7.15952       7.94867       8.64225       8.81442       8.68135       8.37803       7.94083       7.28992       6.69505       5.85725       5.05491       4.41770       3.62572       2.96407       2.40364       1.85197       1.44971
  33   4 1633.2492    0.2713  0.2213  9.9783 -0.0110       17.5828  0.0133   0.0105   0.0256    0.0288   0.0000       5.60455   440.6529     -0.543757       22.6286       1.67317      -2.76403      0.464752      0.767846    -0.0261216      0.615640      0.305011      0.514568     -0.289064    -0.0146803     -0.872500     -0.551293     -0.169174     -0.161062     -0.102596      0.561371      0.777368      0.921661      0.958581       1.01358      0.905532       1.00819      0.836380      0.847211      0.706637      0.616624      0.540073      0.407302      0.392502      0.293209      0.224676      0.187940      0.151666
  33   5 1823.8898    0.4374  0.4066  9.9970 -0.0024       11.2975  0.0159   0.0112   0.0327    0.0397   0.0000       2.05721   439.8538      0.193897       23.2698     -0.676054      -2.01507      0.787403     -0.105861      0.793468      0.987335     -0.165756      0.322141     -0.120806     0.0538245      0.207501   -0.00925581     0.0703335     -0.109730      0.239643      0.768938       1.09503       1.30048       1.41355       1.45361       1.43910       1.37343       1.24782       1.10311      0.976714      0.820673      0.684470      0.576289      0.472134      0.367789      0.266370      0.229910      0.175482
  33   6 2007.7218    0.6602  0.6203 10.0487 -0.0044       10.8004  0.0187   0.0133   0.0372    0.0575   0.0000       1.18036   441.6106     -0.323945       22.0199       1.13760      -1.43304      0.111463      0.217409     -0.130611     -0.598682      -2.11058      -1.31497      -1.14712     -0.409879     -0.347562      0.120268     -0.175914      0.326119      0.146721      0.733828      0.925141       1.07758       1.12082       1.15656       1.17114       1.13118       1.06180       1.02635      0.876420      0.784223      0.701476      0.583883      0.481897      0.397486      0.321584      0.270318      0.199728
  33   7 2187.4524    0.9674  0.8344 10.4752  0.0013       5.86481  0.0228   0.0169   0.0432    0.0742   0.0000      0.863153   439.8912      -1.27803       21.2941    -0.0688968      -1.69094      0.792540      -1.21750     0.0137866      0.426343      -1.35364      0.472690     -0.971106     -0.545368    -0.0475469      0.645040      0.371508     -0.194956    -0.0631518      0.832111       1.07656       1.21105       1.25666       1.30715       1.35023       1.24832       1.22828       1.08813       1.01230      0.891919      0.799013      0.642871      0.570166      0.454392      0.368093      0.292957      0.239298
  33   8 2360.9645    1.3647  1.0877 11.1391 -0.0025       4.81158  0.0320   0.0220   0.0505    0.0855   0.0000      0.802427   440.9560       1.51934       21.8765      -1.55961      -2.24796      0.494430       2.00787       1.83581      0.568530       1.29571     0.0778258     -0.344531     -0.455535      0.757735      0.452406     -0.225600      0.432240     -0.359908       1.11003       1.51133       1.68664       1.79449       1.79342       1.70977       1.58506       1.53345       1.48246       1.29879       1.20948       1.05385      0.924291      0.792662      0.618796      0.503671      0.412343      0.310493
  33   9 2529.2338    1.8884  1.0512 11.9473 -0.0033       2.97383  0.0289   0.0308   0.0509    0.0754   0.0000      0.791798   441.4450      0.809690       20.2649      0.249988      -3.85589      -2.29485   -0.00136962      -2.11562      0.375929     -0.725120      0.416284       1.02155      0.179267       1.13471    -0.0207470     -0.887169     -0.186212      0.265026      0.974463       1.28328       1.38892       1.54627       1.50040       1.50748       1.45598       1.35687       1.30137       1.15960       1.05320      0.924286      0.815905      0.666986      0.560388      0.439619      0.353793      0.275061
  33  10 2695.1413    2.6278  1.0682 12.2929  0.0002       2.63858  0.0272   0.0419   0.0507    0.0881   0.0000      0.698598   439.4230     -0.242247       16.9751      -1.14583     -0.928791      0.184903      -1.81487      -4.25703       1.00236     -0.318537       1.44333     -0.913975     -0.872290     -0.400436     -0.123413      0.218730     -0.617485      0.191937      0.912845       1.19364       1.34316       1.45574       1.47566       1.42632       1.40237       1.34090       1.18353       1.08956      0.998330      0.889337      0.782155      0.659116      0.543261      0.428251      0.344767      0.263094
  33  11 2858.6030    3.2971  0.9590 13.0924 -0.0033       1.36531  0.0264   0.0557   0.0462    0.0751   0.0000      0.740030   441.8138       2.50058       18.0076       2.94786     -0.799877       2.19037      0.263207     0.0483167      -1.99633       1.60673       1.68615      -1.78262      0.714930      0.483711      0.563775     -0.141705     -0.407782      0.478157       1.03438       1.40548       1.52168       1.63609       1.57899       1.48956       1.43361       1.36442       1.32053       1.27170       1.13060      0.991179      0.817912      0.689966      0.545080      0.426161      0.336825      0.271177
  33  12 3018.8793    3.8074  0.9659 13.4818  0.0002       1.41616  0.0245   0.0639   0.0485    0.0712   0.0000      0.672942   439.1375       5.38089       17.6932      0.246802      -4.35821       1.08053      -1.07250      -3.34328      0.570554      -1.02097      0.521256     -0.644630      0.346192      0.100430     -0.139299     -0.559663     -0.336390      0.153855      0.855945       1.17369       1.28048       1.37258       1.39663       1.38558       1.38436       1.22792       1.20516       1.04929      0.984284      0.842309      0.736711      0.609202      0.487598      0.402350      0.319126      0.257493
  33  13 3176.1451    4.0890  1.1341 13.3417 -0.0005       1.83360  0.0279   0.0643   0.0525    0.0962   0.0000      0.644211   436.8188       3.18222       16.1418      0.144672      -1.90421      0.109179      0.435038     -0.916696       2.18845     -0.253957       2.56747      -1.85927     -0.987627     0.0115698      0.456240     -0.109292    -0.0796709     -0.226746      0.969622       1.29246       1.43781       1.56251       1.58084       1.56713       1.53861       1.47574       1.31928       1.22549       1.05699      0.916997      0.774811      0.624512      0.509964      0.423122      0.340384      0.273216
  33  14 3331.5065    3.4510  1.7222 13.0895  0.0005      0.474983  0.0383   0.0455   0.0688    0.0643   0.0000      0.417718   438.9412       6.90540       15.4766       4.84954     0.0926396     -0.212082      -1.18916      -2.04573      0.939181     -0.329678     -0.342504      -1.53865       2.07534      0.694932      0.855723      -1.08822      -1.16914    -0.0138057       1.25761       1.68873       1.88824       1.97768       1.97892       2.02702       1.97213       1.82625       1.76460       1.55384       1.34674       1.21547       1.02262      0.858995      0.714299      0.589281      0.450615      0.359057
  33  15 3485.9438    2.9373  2.6390 12.3815 -0.0005      0.843669  0.0467   0.0309   0.0849    0.0477   0.0000      0.197823   441.8067       7.50560       15.5933     -0.430701      0.640624      -1.35547      -1.21104      -2.97272     -0.860952      -3.22328      0.129869     -0.102548       1.56802      0.907371      0.258271     -0.589463    -0.0988359     -0.333210       1.53852       2.04612       2.20880       2.38225       2.45915       2.37719       2.33750       2.26464       2.05618       1.91538       1.65166       1.46261       1.24906       1.06193      0.864813      0.692058      0.566475      0.440009
  33  16 3639.5212    2.3865  3.7699 11.9813 -0.0008      0.991931  0.0605   0.0217   0.1058    0.0368   0.0000      0.144753   442.9982       5.17898       12.2814       7.32369      -2.61018      -4.04403      -3.33505      -3.66271      -1.48946      -3.10903      -5.89487    -0.0475887     -0.156173       1.96942     0.0938501     -0.292139      0.357544     -0.615047       1.97770       2.64103       2.89793       3.19505       3.27281       3.23178       3.03029       2.94054       2.69917       2.45532       2.15139       1.85817       1.64231       1.34741       1.11851      0.887285      0.697429      0.555813
  33  17 3792.2491    1.9438  5.9679 11.3191 -0.0002      0.663010  0.0807   0.0144   0.1461    0.0309   0.0000     0.0927381   440.2116       6.96348       18.7540       1.57457      -9.36628       10.8159      -4.40311      -1.79628      -2.22866      -3.51966       2.07053       1.34205     -0.295599     -0.851767       2.09801      0.560721    -0.0889579      0.633725       2.54038       3.39602       3.70260       3.97128       4.14805       4.13305       3.90898       3.69689       3.41416       3.07277       2.79500       2.47270       2.16026       1.83071       1.49149       1.21202      0.951035      0.732030
  33  18 3944.0385    1.6129  8.3729 11.0002 -0.0000      0.410739  0.1087   0.0108   0.1912    0.0272   0.0000     0.0747739   442.9784       2.21277       7.82996       8.80893      0.538857      -2.66603      -9.63519      0.754255       3.91177       1.27344       2.45036     -0.921115       1.45833      -4.46754    -0.0680301       1.25884       2.00639    -0.0614406       3.33922       4.39894       4.90655       5.30728       5.48613       5.39846       5.30094       4.99710       4.54829       4.12467       3.67461       3.17001       2.71386       2.27201       1.90383       1.51092       1.19173      0.940052
  33  20 4246.6668    1.0694 13.1545 10.7692 -0.0004      0.465026  0.2107   0.0070   0.3329    0.0226   0.0000     0.0787153   450.5075       17.2660       13.0895       7.33886      -5.43459       2.24169      -16.9636       12.8037     -0.177782      -11.4414     -0.747860      -9.21090      -5.37244      -2.39839      -2.87213       1.83360       6.10527      -1.04118       5.44098       7.22245       8.15750       8.56350       8.84436       8.94283       8.59898       8.25213       7.51180       6.81824       6.06961       5.31894       4.53185       3.83533       3.11667       2.57323       2.00845       1.56058
  34   5 1841.3098    0.4680  0.4484  9.9044 -0.0015       12.1860  0.0158   0.0114   0.0324    0.0423   0.0000       1.76022   441.6551      0.487936       21.9477      -1.50238      -1.56520     -0.115920     -0.322697      0.147563       1.10374       1.30442     -0.140040      0.511015     -0.277021      0.484750     -0.455921      0.142283     -0.323563     -0.164808      0.662480      0.843955       1.04088       1.06309       1.07533       1.11327       1.06862       1.04920      0.936322      0.847169      0.749395      0.649253      0.516689      0.454222      0.375701      0.292101      0.247395      0.188541
  34   6 2026.4363    0.6818  0.6541 10.0914 -0.0019       8.83159  0.0192   0.0131   0.0374    0.0583   0.0000       1.14070   440.9711      -1.17099       20.6842      0.213740      -2.47037    -0.0772870      0.405963      0.631066      0.932945      -1.58300      0.257666     -0.892303     0.0969195      -1.15349      0.764622     0.0476154     -0.354535      0.203270      0.751210      0.954321       1.03222       1.11535       1.14396       1.13319       1.17849       1.07232      0.977061      0.911563      0.805168      0.709980      0.602004      0.516048      0.420199      0.343183      0.277975      0.216233
  34   7 2207.1143    0.9812  0.8497 10.6327  0.0003       5.73410  0.0237   0.0170   0.0444    0.0703   0.0000      0.898714   439.3304      0.151116       19.5783       1.90630       1.86034       2.53614     -0.700612      -1.84558      0.898518      0.632814      0.321709     -0.133843      0.297428      0.155334     -0.221967     -0.245049     -0.140790     -0.189190      0.864056       1.17959       1.25579       1.38333       1.37656       1.35996       1.38651       1.29707       1.21982       1.06204      0.957295      0.794429      0.736431      0.595270      0.514845      0.401474      0.321120      0.254632
  34   8 2381.3464    1.4422  1.0401 11.4985 -0.0017       3.90218  0.0278   0.0242   0.0512    0.0738   0.0000      0.801811   440.1114     -0.978795       20.2687      0.124964      -7.47736    -0.0315734       3.32475       1.03570      -1.76775     -0.277959     -0.184572      -1.12313       1.14649     0.0470590     -0.164980     -0.502642     -0.309294    -0.0354132      0.980414       1.29890       1.40897       1.53703       1.59684       1.61999       1.56023       1.44241       1.33025       1.20296       1.07094      0.941199      0.793302      0.665170      0.544113      0.443730      0.348408      0.286545
  34   9 2550.7492    2.0019  1.0965 11.8946 -0.0020       3.29573  0.0281   0.0317   0.0510    0.0884   0.0000      0.850403   441.7542      0.870574       20.8027       1.20140      -2.92109      0.469819      0.679968       1.70027     -0.141973     -0.685976       1.22703      0.773036     -0.849955      0.250470      0.532869    -0.0279578     -0.155842     -0.204864      0.955315       1.26666       1.38457       1.52317       1.52864       1.52049       1.48097       1.38928       1.34308       1.21057       1.07463      0.881709      0.798794      0.673577      0.543459      0.460941      0.373975      0.292317
  34  10 2717.9466    2.7500  1.0110 12.3347 -0.0018     0.0275334  0.0241   0.0441   0.0487    0.0935   0.0000      0.669206   440.5902       1.35953       17.8006      0.339949      -2.69055      0.867513      0.960736      -2.53314      0.231869     -0.755434     -0.332111      -1.00855     -0.648759     0.0561904      0.895029      0.194987      0.537393      0.544048      0.861367       1.12657       1.23958       1.35927       1.36539       1.35195       1.35773       1.24053       1.19003       1.09776      0.960588      0.833898      0.706897      0.599812      0.494536      0.415596      0.320552      0.262734
  34  11 2882.9878    3.5216  0.9389 13.0488 -0.0042       1.09513  0.0236   0.0577   0.0436    0.0805   0.0000      0.559945   440.9657       3.59389       16.3770       2.52187      -4.33206     -0.669271       1.15551      -1.37862      -1.42315      -2.41958      0.247520      -1.16006     0.0717086     -0.261794    -0.0563034     -0.376586      0.481971     -0.334637      0.844698       1.10162       1.19029       1.28940       1.32369       1.30949       1.27978       1.21149       1.17673       1.05058      0.885179      0.814654      0.704027      0.591372      0.512587      0.401145      0.325968      0.254441
  34  12 3044.4737    3.9945  0.9112 13.6264 -0.0034       1.14826  0.0239   0.0692   0.0448    0.0725   0.0000      0.780470   440.3063       3.44951       16.4149      -2.22315     -0.605379      0.446645      -1.08088      -4.25593       1.41577     -0.339611      0.251795      -1.66660      0.327710     -0.588780     0.0559945     -0.554529     0.0126548      0.255726      0.861225       1.10304       1.16937       1.33341       1.36335       1.32439       1.29160       1.25865       1.15474       1.02633      0.942858      0.810960      0.708770      0.597343      0.499704      0.396945      0.325742      0.247653
  34  13 3202.8028    3.9036  1.2357 13.5554 -0.0005      0.346768  0.0312   0.0603   0.0578    0.0775   0.0000      0.697338   438.0534       4.44986       16.8417      -2.78466      -3.42366       2.56639      0.696505      -1.03923       1.49721      -2.12347       1.05207     -0.994172      0.261355     -0.300480      0.160797      0.555122      0.104469     0.0560613       1.06551       1.39983       1.57975       1.69048       1.70210       1.66427       1.57914       1.46294       1.36083       1.28940       1.16022       1.07574      0.913795      0.798992      0.661749      0.520572      0.420366      0.334317
  34  14 3359.2579    3.3627  1.8604 13.1146 -0.0029      0.324963  0.0389   0.0427   0.0706    0.0532   0.0000      0.343514   439.1858       2.20159       18.3985       5.30420      -4.96275    -0.0143984       1.67653       3.49001      -1.76661      -1.22765      0.948123      0.176022       1.17535      0.307521     -0.503685     -0.681362       1.04174      0.119819       1.26085       1.66745       1.85241       1.93839       2.01230       2.00555       1.95382       1.87992       1.76173       1.56591       1.40115       1.22636       1.02918      0.900474      0.732511      0.595345      0.482675      0.383154
  34  15 3514.5747    2.7991  2.8075 12.4193 -0.0013      0.433223  0.0504   0.0284   0.0875    0.0431   0.0000      0.195701   438.7645       3.10700       14.4114     0.0409287      -2.01839      0.517486       2.75087      -1.26189      -4.82259      -5.15446      0.882144      -1.64436      0.164484      -1.59144     -0.193173     -0.619166    -0.0257239      0.453929       1.59597       2.17746       2.42827       2.69293       2.72244       2.73844       2.67294       2.49135       2.35681       2.06505       1.83074       1.56402       1.35445       1.14725      0.902921      0.763195      0.593340      0.480530
  34  16 3669.0081    2.2912  4.7173 11.5699 -0.0003      0.649447  0.0637   0.0180   0.1195    0.0343   0.0000     0.0975743   441.3536       4.10779       12.1130       6.40580       3.91733      -5.04967       1.18605      -3.34800      -3.50521      -2.80253      -3.44082      -3.29926     0.0126551     0.0186267       1.31319      0.621611      0.452096    -0.0933447       2.01838       2.66559       2.99467       3.22118       3.33682       3.32676       3.22989       3.05378       2.82602       2.60459       2.29460       1.99293       1.68752       1.41472       1.19110      0.982736      0.772940      0.610512
  34  17 3822.3746    1.8866  6.5124 11.2117 -0.0002      0.526754  0.0834   0.0134   0.1528    0.0304   0.0000     0.0793270   437.9820       10.1940       16.6394       1.56206       3.16398     -0.387859      -8.41714      -2.87786      -1.12138       4.94425      -5.53489     -0.992279      0.518523       1.32802      0.765010      -1.51899      -1.30395     0.0116397       2.60561       3.44746       3.86165       4.10113       4.15111       4.17507       4.00833       3.91748       3.59540       3.27974       2.96609       2.58505       2.21177       1.89138       1.56400       1.28384       1.02500      0.800707
  34  18 3974.8998    1.5660  8.7799 10.9701 -0.0006      0.327831  0.1120   0.0102   0.2006    0.0265   0.0000     0.0705404   438.2710       7.82056       14.5475       7.15227       8.80827      -5.95397      -1.53034      -9.99440       1.43359       3.24947     -0.369378       1.98176       2.45068     -0.379717       3.56306     -0.668822     -0.740842      -1.39150       3.33637       4.44884       4.94899       5.26862       5.43071       5.37662       5.16550       4.96286       4.63874       4.19086       3.79513       3.31852       2.89459       2.44761       2.05523       1.64622       1.32185       1.03260
  34  19 4126.8626    1.2874 11.9305 10.7904  0.0001      0.158352  0.1713   0.0074   0.2778    0.0240   0.0000     0.0713498   438.3752     0.0605534       9.85628      -1.81898      -3.11061       7.69351      -3.39622      -13.3395       3.19707       4.83285       1.65539      0.510282      0.299126      0.205623      -2.71490      -2.28825      0.476301       3.33356       4.52935       5.95861       6.60804       7.11596       7.34220       7.30254       7.04041       6.76240       6.22869       5.75026       5.07454       4.50910       3.88501       3.27332       2.73982       2.22858       1.79590       1.38609
  34  20 4278.1706    1.0837 14.6173 10.7082  0.0004      0.271807  0.2252   0.0065   0.3409    0.0215   0.0000     0.0729873   431.9702       5.27563       22.0640      -11.0830       9.06183       4.31943      -16.8762      -1.70483       20.3096     -0.508466       3.29203       10.8200      -1.41928      -2.28228     0.0178922     -0.788176       1.14719      -2.09981       5.45882       7.17047       8.04757       8.65384       8.87659       8.84486       8.66210       8.14334       7.55104       6.97998       6.28515       5.42071       4.70111       3.92618       3.29343       2.68113       2.15945       1.69243
  35   4 1665.9616    0.2921  0.2381  9.9859 -0.0081       16.6965  0.0120   0.0104   0.0259    0.0291   0.0000       4.83908   439.6171     0.0830051       20.7383      0.512547      -2.50576     -0.801226       1.30681      0.628060      -1.62698    0.00452719      0.818855      0.358054      0.317764     -0.408844      0.561039    -0.0703661    -0.0512176     0.0370316      0.541421      0.655947      0.759606      0.807867      0.846195      0.793639      0.757035      0.752117      0.735073      0.657380      0.530056      0.485466      0.480975      0.413541      0.363544      0.273623      0.216242      0.179287
  35   5 1858.5094    0.4602  0.4266 10.0812 -0.0039       11.8489  0.0163   0.0111   0.0308    0.0405   0.0000       1.95478   440.2730      -2.01130       21.3415      -1.03359      -2.85205      0.578542      0.696682     -0.737698       1.60111       1.15419    -0.0962591     -0.352377      0.324357      0.512761     -0.122331      0.571448      0.109949     -0.258724      0.711362      0.971585       1.10451       1.19901       1.22417       1.21163       1.16256       1.04075      0.981959      0.915813      0.837517      0.710859      0.590281      0.499593      0.417866      0.343861      0.252545      0.204506
  35   6 2044.9561    0.7052  0.6821 10.2311 -0.0019       8.86919  0.0209   0.0133   0.0372    0.0576   0.0000       1.13950   442.6002      0.829513       20.4554     -0.146831      -3.81571      0.558507      0.468833     -0.688083      -1.53105       1.28354      0.856951      0.472150      0.493509      0.582000      0.453952      0.451065     0.0996629     0.0727232      0.748741       1.00439       1.09218       1.19984       1.15289       1.23339       1.14589       1.10526       1.01845      0.945815      0.819073      0.771467      0.666796      0.584046      0.492274      0.397665      0.328347      0.245975
  35   7 2226.5026    1.0525  0.8757 10.6541 -0.0013       6.61543  0.0230   0.0176   0.0440    0.0725   0.0000      0.863363   439.5580       3.22960       19.7183      -2.17529      -2.45483      0.262583       1.06093     -0.410836     -0.130050       1.17858     -0.155057     0.0793329      -1.01324      0.716013      0.250809  -0.000251071      0.377847     0.0750741      0.786202       1.05993       1.16431       1.31662       1.27839       1.28155       1.17584       1.16457       1.07524      0.999511      0.918042      0.800594      0.708159      0.608220      0.498457      0.410363      0.357860      0.264899
  35   8 2401.3840    1.5009  1.0575 11.4906 -0.0015       2.28902  0.0278   0.0240   0.0504    0.0760   0.0000      0.796832   443.2292      0.109219       19.2556      -1.02511      -4.38399      -1.23920      0.603342     -0.884245       2.50998     -0.345511      -1.40552     -0.119660      0.513432     -0.201393     -0.454197     -0.703674     -0.297700      0.433783      0.942575       1.23687       1.35169       1.46686       1.45570       1.46001       1.46425       1.42292       1.32494       1.18255       1.05238      0.905910      0.762511      0.663427      0.550921      0.454809      0.367994      0.290283
  35   9 2571.8974    2.0916  1.1992 11.9205  0.0011       2.37493  0.0303   0.0313   0.0536    0.0875   0.0000      0.687103   441.3227       1.45939       23.0536      -2.17290      -2.36545     -0.362804   0.000313729     -0.496617       1.58465     -0.931362     -0.538743     -0.329302     -0.457849     -0.733769     -0.642167     -0.137724     -0.572687     -0.320054      0.956557       1.21560       1.34155       1.48463       1.52231       1.55597       1.51620       1.42632       1.35341       1.17531       1.05680      0.949922      0.814113      0.687122      0.568828      0.447437      0.382283      0.298593
  35  10 2740.5365    2.8386  0.9781 12.7776 -0.0036       2.04057  0.0248   0.0463   0.0474    0.0732   0.0000      0.778242   441.0602       1.90215       19.2162     -0.692095      -3.27081     -0.328894       2.25367       1.54620      0.650477     -0.201214      0.633146     -0.570443     -0.303229    -0.0908607      0.155774     -0.542926      0.964182      0.185725      0.853813       1.11908       1.18310       1.23948       1.26151       1.34791       1.29409       1.25503       1.16202       1.02608      0.919117      0.824219      0.714015      0.603106      0.508573      0.410538      0.335293      0.266539
  35  11 2906.8485    3.5758  0.9462 13.1765 -0.0004      0.922731  0.0235   0.0585   0.0454    0.0758   0.0000      0.693134   439.4065       2.66802       15.9732      0.914825     -0.434704       1.56222      -2.65941     0.0441297       2.12807      -1.96978      0.780845      -1.12993     -0.220857      0.214358       1.01725     -0.383450     0.0925044     -0.386922      0.811225       1.06753       1.17066       1.24676       1.24595       1.31182       1.29048       1.22850       1.14850       1.04902      0.875310      0.779649      0.677460      0.570691      0.475216      0.400237      0.317931      0.253700
  35  12 3069.7055    4.1633  1.0345 13.2532 -0.0010       1.79173  0.0247   0.0650   0.0480    0.0918   0.0000      0.602464   439.0436       3.01973       17.3885       2.24176      -3.14407      -2.61483      0.222628      -1.11779      -1.40397      -1.38968      0.183758     -0.788601     -0.949205    -0.0737538     -0.204598      -1.09925     -0.465820    -0.0110782      0.805407       1.14585       1.18403       1.36765       1.33484       1.40484       1.30090       1.26410       1.16125       1.07683      0.928607      0.861633      0.709919      0.593804      0.510821      0.390181      0.336823      0.258597
  35  13 3229.2224    3.8951  1.2941 13.5229 -0.0027      0.802713  0.0306   0.0573   0.0576    0.0707   0.0000      0.657895   438.8492       3.42083       19.1055       1.68511      0.439089     -0.982681      -1.17371     -0.677828     -0.388120      0.944500       1.20324      -1.65423     0.0916403     -0.211911      0.143185     -0.330031     -0.532018      0.103971      0.990388       1.32822       1.47419       1.64057       1.66339       1.63023       1.58148       1.51238       1.38985       1.23460       1.14303       1.01856      0.842638      0.749362      0.617551      0.512962      0.404502      0.317299
  35  14 3386.7000    3.3353  1.9964 12.9077  0.0011      0.218269  0.0397   0.0390   0.0712    0.0512   0.0000      0.316765   442.2491       7.01225       18.0552      -1.87587      -4.62729      -2.70816      -1.96090      -2.10754      0.294926      -1.56101      -1.22937      -1.14576     0.0422015     0.0539602       1.18276     0.0619829     -0.881592     0.0791960       1.24216       1.65715       1.80027       1.91872       2.02268       1.93390       1.94577       1.84921       1.70515       1.60991       1.40641       1.24082       1.07092      0.901915      0.773327      0.627347      0.506121      0.398207
  35  15 3542.9632    2.6863  3.0824 12.2596 -0.0008      0.750299  0.0515   0.0255   0.0917    0.0406   0.0000      0.173457   440.0844       5.60120       13.2919       4.13552      -2.46196      -1.28834      -2.34635      -1.55276       1.02852      -2.38820      0.294691       3.02757     -0.309317      -3.63844       2.16935       1.18268      -1.88000      0.550229       1.57510       2.05241       2.33054       2.49448       2.54495       2.52283       2.53405       2.35741       2.18947       2.02263       1.80213       1.60592       1.38174       1.21220      0.999616      0.809245      0.647192      0.517837
  35  16 3698.0074    2.1904  4.6240 11.6441 -0.0012      0.539487  0.0647   0.0173   0.1182    0.0328   0.0000      0.109648   441.1014       10.9064       18.3544       1.27980      -8.31732       4.57876      -1.53489      0.383107       3.86110       2.24347       5.02393       1.10837      -3.32683      -1.17130       2.80161       3.01508     -0.903256    -0.0174859       1.96176       2.62591       2.90623       3.20118       3.20544       3.25941       3.19728       3.03270       2.81551       2.55519       2.30738       1.99737       1.73403       1.47419       1.21167       1.00826      0.818398      0.651370
  35  17 3852.0726    1.7953  6.7565 11.2724 -0.0005      0.522345  0.0873   0.0126   0.1605    0.0280   0.0000     0.0814183   439.2471       8.07925       11.0458       3.98246      -4.84668      -1.75344      -5.29888      -6.96588       4.03471      -1.64076       7.05030       1.36633      -1.84306     -0.832516       1.06220      0.304821      0.929185       1.60381       2.59116       3.36318       3.74126       4.07701       4.23198       4.22708       4.08497       3.91055       3.61229       3.31991       2.97449       2.63940       2.29146       1.95408       1.61833       1.33114       1.07637      0.853209
  35  18 4005.5353    1.4947  9.5116 10.9396 -0.0012      0.315290  0.1234   0.0092   0.2159    0.0257   0.0000     0.0702272   439.2853       22.3027       23.3760       1.42788      -9.47202      -1.03499     -0.712036      -3.49066       1.56695       2.07665      -5.81319       2.62916      0.848499       1.19358     -0.327042       1.96067      -1.18423      -2.01087       3.49979       4.56113       5.12631       5.50869       5.65781       5.71861       5.59300       5.29039       5.02180       4.51195       4.06408       3.48821       3.07444       2.57281       2.15341       1.80219       1.41717       1.14029
  35  19 4158.0377    1.2430 12.1052 10.8043 -0.0002      0.203754  0.1765   0.0071   0.2816    0.0232   0.0000     0.0766749   435.7427       2.67142       24.4667      -11.0030       7.14954      -7.86117       3.16150      -4.01030       7.68867       3.71600     -0.203045      -4.36438      0.321456       2.57246      -7.25740      -2.38775       6.14951     -0.273654       4.43583       5.89707       6.61302       7.01347       7.32210       7.39264       7.13332       6.82018       6.35927       5.84534       5.22620       4.63051       3.95305       3.37842       2.82015       2.33635       1.84802       1.49694
  36   5 1875.4688    0.5153  0.4559  9.9755 -0.0036       10.7510  0.0153   0.0117   0.0306    0.0448   0.0000       1.52049   440.5498       1.03471       19.8039     -0.230309      -1.42076     -0.908589     -0.667551      0.299827       1.04444      0.678779     -0.513141     -0.134253       1.11627     -0.128177      0.141476      0.467741     -0.120929    -0.0968399      0.575505      0.802776      0.864080      0.925084      0.965532      0.945744      0.947792      0.901402      0.860807      0.779127      0.705967      0.592322      0.539298      0.445916      0.372373      0.316270      0.248306      0.208294
  36   6 2063.2248    0.7433  0.6659 10.3139 -0.0012       9.34631  0.0189   0.0140   0.0375    0.0558   0.0000       1.08805   441.5161      0.156803       22.0970      -1.15490      -3.31097       1.59742     -0.140160      0.460467  -0.000816000     -0.784922       1.09852     -0.890044     -0.793065     -0.619939     0.0572701      0.948259      0.771984    -0.0333379      0.723687      0.960446       1.08044       1.14080       1.19818       1.21387       1.16271       1.08791      0.983651      0.947576      0.816215      0.747158      0.632932      0.569080      0.448933      0.399526      0.311173      0.233869
  36   7 2245.6369    1.0743  0.9394 10.9035 -0.0033       5.65314  0.0245   0.0178   0.0471    0.0675   0.0000      0.863657   440.5771       1.54417       20.8159      0.221403      -1.25573      0.320592      0.218177      0.833504      -1.93742       1.08773      -1.45221     -0.804801      0.218875      0.883256      0.261742      0.652781     -0.348867     -0.422507      0.798538       1.00494       1.10708       1.26780       1.30637       1.30267       1.21933       1.17581       1.11770       1.04910      0.911871      0.811793      0.700422      0.615261      0.505677      0.409368      0.343802      0.266786
  36   8 2421.2259    1.5872  1.0912 11.4671 -0.0023       3.96122  0.0278   0.0246   0.0507    0.0809   0.0000      0.765863   441.5199       1.09019       21.1539       1.00764      -2.16317     -0.609689       1.03909      -2.01504       1.08010      -1.43471     -0.899884      0.733712     -0.518190      -1.18673      0.781878      0.142908    -0.0242698    -0.0101865      0.903905       1.17758       1.29188       1.41092       1.42547       1.42520       1.47351       1.40731       1.29858       1.17367       1.01872      0.865654      0.783612      0.677911      0.561700      0.469711      0.371957      0.294177
  36   9 2592.8060    2.2668  1.0360 12.1139 -0.0031       2.24297  0.0251   0.0352   0.0471    0.0813   0.0000      0.689850   441.2388       2.11558       20.3483      -1.43028      -3.68813     -0.424086      0.971896    0.00285856      -2.67500       1.31814     -0.683771      0.381558      0.619615      0.158890      0.726321     -0.219499      0.247925     -0.486160      0.800203       1.08130       1.15874       1.30029       1.30974       1.32163       1.29415       1.25310       1.18889       1.09054      0.948657      0.835649      0.691325      0.611100      0.518863      0.411451      0.340013      0.277927
  36  10 2762.7823    2.9096  1.0542 12.5848 -0.0009       2.03922  0.0258   0.0438   0.0472    0.0817   0.0000      0.663277   441.9025       3.72741       16.7076      0.291093     -0.852430       2.52881      0.268069     -0.996164     -0.726225      -1.38523     -0.354760      0.826780       1.27724      -1.12270     -0.320135    -0.0811577      0.552564      0.433913      0.771606       1.06735       1.15309       1.25262       1.26509       1.32472       1.27748       1.21368       1.12157       1.03893      0.940157      0.837738      0.730589      0.596218      0.511759      0.416624      0.337470      0.278102
  36  11 2930.3163    3.7345  0.9490 13.1748 -0.0002       1.40621  0.0231   0.0588   0.0438    0.0786   0.0000      0.665018   442.0104       1.78148       19.2542       1.38016      -3.01616       1.52187     -0.428133      -1.71868      0.693622    -0.0691230      0.365426      0.728536      0.954102     -0.212432      0.213832     -0.122808      0.134540     -0.150071      0.755478       1.01151       1.08791       1.17776       1.16827       1.21366       1.19108       1.15403       1.06969       1.00344      0.885188      0.766342      0.682850      0.573657      0.495414      0.402312      0.318518      0.266562
  36  12 3094.3443    3.9942  1.1328 13.5334 -0.0012       1.34678  0.0283   0.0614   0.0522    0.0788   0.0000      0.750046   439.5134       3.10511       17.8761     -0.868214      -3.65741      -1.36910     -0.741725      -2.31972     -0.616670     -0.319323      0.902281      -1.78535       1.42530      0.950353     -0.611697      0.322164      0.444991     -0.527405      0.867312       1.09131       1.17548       1.34883       1.39605       1.33100       1.34079       1.29132       1.19966       1.08793      0.985679      0.876889      0.754520      0.651606      0.559770      0.456500      0.369606      0.295360
  36  13 3255.1311    3.8074  1.2995 13.6688  0.0000      0.408162  0.0311   0.0558   0.0587    0.0655   0.0000      0.618274   439.8113       7.59671       18.0540       1.82251      -2.38020       2.41048     0.0988881      -3.88740     -0.451358      -1.04626      0.855932      -3.19342      0.638706      0.309261      0.505368      0.259217     -0.201429    -0.0835401      0.968442       1.29908       1.37847       1.55383       1.56022       1.61592       1.57808       1.49849       1.37238       1.26534       1.12251      0.993007      0.849381      0.723965      0.627076      0.506927      0.406547      0.324039
  36  14 3413.7866    3.2378  2.2041 12.7165 -0.0018      0.888408  0.0408   0.0353   0.0734    0.0504   0.0000      0.246243   441.2208       5.62748       14.0990       2.28750      -6.04189     -0.846693      -3.52180      -4.29023      0.933388      -5.46215      0.437196      -3.62402      -1.86033      0.915241      0.431147      -1.48890     -0.584915      0.297223       1.22373       1.58912       1.76095       1.89723       2.00577       1.99083       1.93111       1.88655       1.73906       1.56859       1.41019       1.28254       1.11019      0.974738      0.797953      0.662421      0.535643      0.423627
  36  15 3571.0016    2.5919  3.3394 12.2391 -0.0005      0.976778  0.0542   0.0239   0.0949    0.0379   0.0000      0.169485   437.2449       6.12188       16.1453      0.832231      -1.97839      -1.13657      -4.64876      -2.76314      -1.33007      0.672536      0.825352      -1.36577      0.232915      -1.38047     -0.976456      -1.21491     -0.143070     -0.671161       1.62613       2.14564       2.30159       2.51769       2.54924       2.59576       2.53214       2.42309       2.31671       2.05366       1.89863       1.67306       1.46332       1.25535       1.06336      0.875167      0.686790      0.563108
  36  16 3726.9681    2.1531  5.1768 11.5617 -0.0006      0.642455  0.0673   0.0159   0.1280    0.0306   0.0000     0.0985130   438.0275       5.67005       22.7259     -0.236423     -0.520722      0.748778      -2.20179       1.65715      -1.57556      -3.52060       6.78836     -0.948058     -0.245870      -2.08637      0.973537       1.18943      0.484606     -0.791104       2.03447       2.65587       2.98420       3.20219       3.37869       3.34305       3.29020       3.07978       2.87503       2.62405       2.36190       2.14214       1.81967       1.58392       1.32294       1.09034      0.875413      0.709449
  36  17 3882.0278    1.7497  7.8343 11.1600 -0.0004      0.531520  0.0964   0.0114   0.1781    0.0274   0.0000     0.0725395   437.5426       5.94226       10.5027      -1.54772       1.96203      -2.24478       3.95709      -5.66628       2.49952       1.37260      -6.72811      -2.76148       1.24453     -0.439353      0.341870     -0.112925      0.114102      -1.50354       2.71793       3.65988       4.12610       4.46038       4.55514       4.58379       4.50737       4.23744       3.99061       3.66029       3.28902       2.93102       2.51256       2.17309       1.81112       1.49726       1.20099      0.970457
  36  18 4035.8737    1.4400 10.1691 10.9386 -0.0004      0.315112  0.1362   0.0086   0.2295    0.0253   0.0000     0.0691306   438.6878       16.0474       11.0352      -3.30683      -10.5506       2.74399       7.37076      -2.38253      -1.67156      -3.84699     -0.388413      -5.16030       3.27561     -0.325247      -1.75306      -2.88675       1.50832      0.679196       3.60784       4.79479       5.32341       5.79571       5.93001       5.91161       5.79838       5.63207       5.10567       4.82057       4.35769       3.84350       3.33229       2.87262       2.38379       1.98792       1.60065       1.27655
  36  19 4189.6599    1.1881 12.8127 10.8488  0.0001      0.488405  0.1847   0.0069   0.2960    0.0220   0.0000     0.0786481   436.3161      -1.45512       14.0793       12.9857      0.213948      -4.84746      0.180334      -8.77413      -10.0303      -6.90610     -0.670776      -1.07125       7.03259      -8.25805      -4.29177       2.78476       2.26155       2.33977       4.52303       5.94289       6.70730       7.26159       7.39875       7.34722       7.33412       6.94909       6.46937       5.95205       5.34079       4.82127       4.17607       3.56587       3.00492       2.45967       2.01108       1.60453
  37   5 1892.2405    0.5174  0.4890  9.9478 -0.0005       9.76588  0.0171   0.0109   0.0301    0.0447   0.0000       1.54188   441.4945      0.209281       20.7665      0.111607      -3.08208       1.94739      0.717134     -0.508636     -0.555581      0.162633      0.587331     -0.220047     -0.216245     -0.376019      0.330724      0.451762     -0.213539     -0.132938      0.637511      0.870437      0.896706       1.05495       1.06125       1.11791       1.07182      0.987924      0.858776      0.841169      0.747122      0.686989      0.554500      0.490006      0.408344      0.344503      0.276123      0.215169
  37   6 2081.2419    0.7732  0.6968 10.1616 -0.0013       7.46245  0.0184   0.0137   0.0378    0.0598   0.0000       1.01824   440.6511      -1.26846       20.8876      0.147575      -3.45227      -1.16159     0.0652288       1.20666      0.129835     -0.409388     -0.539108      0.452294     -0.722149    -0.0940915      0.186014     -0.113755     -0.121545     -0.231335      0.666982      0.869035      0.950058       1.00661       1.06664       1.07142       1.01291      0.996282      0.932997      0.844702      0.775244      0.723901      0.630276      0.524439      0.461194      0.378041      0.309134      0.243808
  37   7 2264.4493    1.1530  0.9776 10.7561 -0.0014       4.77315  0.0248   0.0181   0.0459    0.0765   0.0000      0.800100   440.8416     -0.960045       20.7148      0.316738      -3.34574      0.233882      -1.74423      -1.07381      -1.66835      0.722374     0.0843054      -1.00454      0.724946     -0.104042       1.17876    -0.0451933     -0.186700      0.335305      0.775748       1.02185       1.11534       1.26840       1.27525       1.25841       1.27619       1.20217       1.11958       1.03568      0.928285      0.818959      0.699191      0.637164      0.517135      0.440064      0.345725      0.285478
  37   8 2440.7911    1.6338  1.1332 11.4737 -0.0012       4.17693  0.0277   0.0244   0.0530    0.0811   0.0000      0.747943   441.4489      0.822199       19.8668     -0.111099      -2.74760     -0.866004       1.23581       2.46592     -0.930742     -0.967019       1.46692    -0.0121397     -0.121948     -0.627137     0.0742899      0.485856      0.217453     0.0981434      0.862509       1.08667       1.21197       1.32238       1.35490       1.35956       1.34020       1.27858       1.21767       1.09539      0.995277      0.893892      0.771225      0.665149      0.558652      0.477981      0.374074      0.311362
  37   9 2613.4506    2.3308  1.0404 12.2966 -0.0014       3.04275  0.0257   0.0368   0.0472    0.0752   0.0000      0.842073   439.5072       1.11685       20.0482       2.61712      -1.39094     -0.866233      0.756724      -3.98534       2.87142      -1.00854      -1.60908      -1.62598      -1.01964     -0.388358       1.25593      0.689282    -0.0950345    -0.0171411      0.815772       1.02735       1.12453       1.27457       1.25373       1.30229       1.28153       1.18732       1.11464       1.04411      0.987257      0.812520      0.757315      0.635686      0.546047      0.462799      0.372079      0.290623
  37  10 2784.5724    3.0206  1.0409 12.8136 -0.0011      0.319586  0.0254   0.0463   0.0472    0.0777   0.0000      0.679585   442.4110       1.53107       19.8407     -0.833052      -4.30091      -1.08358     -0.333601     -0.803974      -1.62345     -0.669229     -0.160797      0.805429     -0.248366     -0.742188     -0.211263     -0.159262     -0.422652     -0.158815      0.789752       1.04409       1.10530       1.20209       1.26927       1.26375       1.28134       1.15472       1.10584      0.998284      0.960396      0.856612      0.726536      0.638077      0.540773      0.463318      0.366439      0.299847
  37  11 2953.3712    3.7911  0.9713 13.3424  0.0002       2.55888  0.0244   0.0597   0.0441    0.0745   0.0000      0.747128   440.8064       1.80849       18.1493       2.04080      -3.68592     -0.367483      0.585914     0.0377733       3.02618     -0.957556     0.0461162     -0.297816     -0.387866     -0.318318     -0.315629     0.0949552      0.118627     -0.394743      0.814265       1.02951       1.15362       1.24152       1.24980       1.25268       1.27784       1.19751       1.17071       1.05138      0.915655      0.802147      0.727822      0.623794      0.505550      0.427006      0.360580      0.278560
  37  12 3118.5193    4.1200  1.1012 13.5450 -0.0014     -0.408755  0.0279   0.0628   0.0489    0.0834   0.0000      0.666358   441.6386       3.20014       18.2389       1.97886     0.0633268     -0.708136     -0.736279      0.656167      0.604348      -3.06325      -1.66423     -0.760308      0.192533     -0.248898      0.315231     -0.257061      0.506396     0.0779812      0.841221       1.17752       1.25586       1.41228       1.40767       1.46172       1.37910       1.32738       1.21089       1.17672       1.04492      0.917697      0.812943      0.682879      0.566459      0.472651      0.393623      0.304974
  37  13 3280.7733    3.7415  1.5189 13.2676  0.0005       1.58203  0.0346   0.0491   0.0593    0.0668   0.0000      0.395120   440.0590      0.772438       16.7136       1.32873     -0.825464     -0.926300       1.60142      -3.40613       1.55976      -2.70041     -0.349753    -0.0709840       2.90243     -0.280532     -0.903540       1.09870     -0.257124     -0.383469       1.01984       1.39355       1.49154       1.64454       1.66605       1.66657       1.61352       1.56285       1.49423       1.35609       1.23052       1.09906      0.960881      0.817135      0.706927      0.571430      0.486439      0.379538
  37  14 3440.5560    3.0958  2.3729 12.5754 -0.0008       1.17381  0.0418   0.0321   0.0745    0.0464   0.0000      0.240477   437.8802       4.42120       15.0031       2.58789      0.742344     0.0708483       2.05087      -2.50685      -3.45607      -1.37592     -0.608610      -2.77544      -1.35388      0.172962      0.770351       1.00312      -1.07430     0.0215286       1.27030       1.74321       1.85255       2.01642       2.10239       2.08457       2.10814       1.99757       1.89664       1.71440       1.53647       1.34232       1.15446      0.989658      0.867392      0.699635      0.585803      0.467448
  37  15 3598.7582    2.4947  3.7637 12.0711 -0.0002      0.820507  0.0561   0.0216   0.1032    0.0348   0.0000      0.154144   439.8933       4.72723       13.5237       6.05101      -1.31204      -1.03297       3.99549      -2.04191       1.27861     -0.926419     -0.497043       2.19051       2.23149       1.11959       1.20528     -0.334519      0.472811     -0.189251       1.58979       2.13406       2.35523       2.57934       2.66146       2.69323       2.60420       2.46033       2.37667       2.14042       1.94551       1.73613       1.50151       1.28318       1.10020      0.909224      0.743228      0.606784
  37  16 3755.3993    2.0940  5.7040 11.3677 -0.0005      0.399061  0.0719   0.0144   0.1307    0.0302   0.0000     0.0870432   440.2389       1.60500       21.0571      -5.51108      -5.50074      -3.73000       2.82759      -7.07312      -1.51126    -0.0874269      -1.03492      -3.04139       2.04273       1.83917     -0.970811     -0.728516      0.438495     -0.274217       2.06551       2.71957       3.07524       3.30369       3.43713       3.40038       3.39770       3.26111       3.06252       2.84748       2.46825       2.18428       1.92068       1.66416       1.41772       1.14702      0.943565      0.762022
  37  17 3911.0695    1.7281  7.9774 11.1074  0.0001      0.406981  0.0980   0.0109   0.1741    0.0266   0.0000     0.0690746   439.7679       11.8783       17.6787       6.40121      -1.52235      -1.59667      -1.10257      0.571109      -2.85587      -3.55007       1.09668       3.07830       2.96291     -0.234034      -3.15073       1.42863      -1.03490     -0.610177       2.72960       3.59068       4.00153       4.28152       4.48691       4.50081       4.44826       4.27122       3.96005       3.65818       3.25712       2.93824       2.54060       2.17891       1.81372       1.53814       1.24768       1.01539
  37  18 4065.7058    1.3853 10.6073 10.9445 -0.0001      0.335681  0.1441   0.0082   0.2401    0.0241   0.0000     0.0793870   441.3457       1.61538       13.1877       1.16980       3.75595       1.18372      -6.30829       9.71172       10.8701      -9.59475     -0.212782      -8.30865      -2.08311       1.63847       2.70242     0.0334494      0.984200     -0.712183       3.58441       4.84561       5.38682       5.74281       6.05991       6.08718       5.92073       5.68938       5.30552       4.91228       4.43603       3.93840       3.45229       2.98455       2.48335       2.10718       1.67772       1.36825
  38   4 1713.0824    0.3400  0.2794 10.0041 -0.0042       18.3957  0.0119   0.0097   0.0230    0.0304   0.0000       3.45159   442.1409     -0.917873       21.5122     -0.980828      -2.59470     -0.319419     0.0186400       1.53677      -1.18095      0.249762    -0.0553519     -0.797734     0.0554390     -0.404546     -0.137090     0.0189201     -0.100534    -0.0612699      0.445779      0.549376      0.652430      0.692849      0.694813      0.705374      0.744563      0.689992      0.647648      0.577432      0.550698      0.476233      0.408861      0.359688      0.295910      0.236159      0.218167      0.174071
  38   5 1908.8625    0.5438  0.5308  9.9904 -0.0012       10.8930  0.0163   0.0112   0.0324    0.0465   0.0000       1.38138   441.2089     -0.952405       23.5971     -0.988296      -2.29145       1.46756      0.922939     -0.990872    0.00879081      0.440046     -0.242112      0.207358    -0.0773188       1.04616     -0.418395     -0.180211     -0.427705    -0.0749419      0.580672      0.788603      0.850965      0.940085      0.953026      0.936092      0.890155      0.903792      0.820862      0.747964      0.687905      0.649232      0.581789      0.488871      0.424286      0.367580      0.283956      0.229346
  38   6 2099.0986    0.7999  0.7673 10.2706  0.0002       8.23398  0.0220   0.0138   0.0387    0.0620   0.0000      0.977264   441.3415     -0.769212       19.4470      -1.06223      -1.50188     -0.280309      -3.49099      -2.74675     0.0955467      0.159537      -1.24865      -1.54669     -0.123989     -0.461556      0.172786     -0.361146     -0.339471     -0.184001      0.767502       1.11867       1.22312       1.38402       1.37514       1.36820       1.38508       1.32159       1.21182       1.09490      0.982649      0.857068      0.716827      0.600014      0.483334      0.411660      0.327207      0.275714
  38   7 2283.0137    1.2229  1.0019 10.8803  0.0006       4.29509  0.0249   0.0187   0.0466    0.0770   0.0000      0.772619   442.1465       3.35760       21.5010       1.54242     -0.946735       2.58573     -0.823267     -0.637506     -0.137369     -0.794214      0.731580     -0.678508     -0.514061      0.134267    -0.0196987      0.786235      0.181705     -0.210366      0.785878       1.03290       1.15485       1.23347       1.30579       1.28491       1.30597       1.20266       1.11995       1.04653      0.958144      0.846558      0.734189      0.643301      0.540554      0.461661      0.363292      0.305336
  38   8 2460.1360    1.7138  1.1508 11.5981 -0.0005       4.61621  0.0277   0.0253   0.0529    0.0802   0.0000      0.773918   441.5979       1.67711       19.4154      -2.61505      -3.34133      -1.69147      0.838062      -1.29759      0.311700      -1.09158     -0.121011      -1.87045      0.282937     -0.438911     0.0344437     0.0305636      0.455074     -0.409073      0.809023       1.10068       1.18525       1.30954       1.35486       1.37462       1.38825       1.26606       1.24063       1.10464       1.00686      0.853949      0.761470      0.683001      0.564429      0.464252      0.379809      0.306860
  38   9 2633.7385    2.4500  1.0049 12.3909 -0.0027       2.07309  0.0241   0.0375   0.0462    0.0728   0.0000      0.718688   440.4579      0.871880       20.8893     -0.877478      -3.49770      0.697708      -1.30617      -1.74510      -1.19800      -1.35219      0.750714     -0.650002     -0.410979     -0.231394      0.357297     -0.207631      0.589303    -0.0375733      0.731062      0.990322       1.07377       1.14037       1.19151       1.17007       1.20800       1.16621       1.08433       1.01679      0.893186      0.804675      0.677549      0.593134      0.498842      0.429531      0.352887      0.284128
  38  10 2806.1658    3.1947  1.0169 12.7199 -0.0016       2.04382  0.0236   0.0473   0.0437    0.0865   0.0000      0.604095   441.7127     0.0916007       19.2903       1.03544     -0.833809     -0.520980      -1.43604      0.402330      0.217597      0.346237      -1.14843     -0.872563     -0.532638     -0.615167      0.264671     -0.671286     -0.174633     -0.517785      0.745278      0.954157       1.05792       1.13808       1.18967       1.21132       1.19484       1.15728       1.07678      0.942172      0.909961      0.810265      0.700369      0.609836      0.505538      0.426285      0.353970      0.295799
  38  11 2975.9791    3.8247  1.0091 13.3705 -0.0005       2.01623  0.0237   0.0586   0.0463    0.0743   0.0000      0.642276   440.6247       3.32533       18.4681      0.655941     -0.974572      -1.54850     -0.277117     -0.929448      0.195927      -2.16289     0.0655300      0.192691      -1.25204     -0.145851      0.660611     -0.179955     -0.235092     -0.109501      0.711327      0.918249       1.02212       1.15648       1.15014       1.13350       1.16731       1.07151       1.04951      0.971038      0.872458      0.775133      0.702645      0.592802      0.494851      0.420039      0.344040      0.282672
  38  12 3142.4768    4.1670  1.2250 13.4303 -0.0019       2.70311  0.0286   0.0587   0.0518    0.0782   0.0000      0.599945   440.9417       2.89167       18.6411       1.96128      -3.22534      -3.14369      0.904794      -2.15691      0.600364     -0.669338      0.766042     -0.739599     0.0100503      -1.77918    -0.0547159     -0.671810     0.0107919      0.259710      0.814432       1.09506       1.24250       1.38383       1.42990       1.41449       1.36215       1.33773       1.21446       1.14315       1.03881      0.897639      0.785169      0.684264      0.576615      0.487794      0.384104      0.318160
  38  13 3305.8704    3.6727  1.6599 13.2340 -0.0020       1.73502  0.0343   0.0454   0.0611    0.0574   0.0000      0.448884   439.8420       4.67137       18.0408       2.83360      0.579688      -3.39901       2.28657      -2.75486       1.40465      -3.57749     -0.248190      -1.46702      -1.94232      -1.60089     -0.710382     0.0518694     -0.171888      0.585734       1.00357       1.33983       1.45654       1.60288       1.63593       1.63661       1.60555       1.55353       1.44948       1.33601       1.25854       1.12884      0.972687      0.832076      0.706435      0.575996      0.481694      0.391542
  38  14 3466.7806    3.0189  2.4567 12.6634 -0.0011      0.316169  0.0430   0.0304   0.0765    0.0420   0.0000      0.255241   439.6326       4.83744       17.4968       2.58277     -0.816557       2.73304     0.0294149      -1.20833       1.00034       2.68351      0.219360     0.0527628       1.44803     -0.114940      -1.86671      0.739725     -0.331861     -0.183777       1.21441       1.64080       1.84501       1.96152       2.09024       2.09061       2.07511       1.95858       1.81416       1.68618       1.51928       1.37036       1.19725       1.00778      0.864618      0.698007      0.585207      0.474928
  38  15 3626.0559    2.4014  3.9547 12.0224 -0.0014      0.616758  0.0567   0.0197   0.1044    0.0329   0.0000      0.127848   439.2681       8.43545       16.0090       2.88353       1.41911      -8.79480      0.679769      -5.76002       4.73132      -7.89860      -2.24099      -2.31603       1.78368     -0.962288      -2.43329     -0.296375      0.933784     -0.825700       1.60485       2.15236       2.39710       2.59547       2.72235       2.71374       2.65827       2.58624       2.40846       2.22097       1.99005       1.76715       1.55720       1.35847       1.15940      0.969491      0.773410      0.624285
  38  16 3783.6628    1.9651  6.3494 11.3827 -0.0008      0.515123  0.0791   0.0130   0.1430    0.0280   0.0000     0.0826062   436.0327       4.16934       15.6697       1.92173       2.05073      -8.49317      -5.97028      -5.23893       4.41509      -1.26863      -2.69952      -4.49459       1.13861      -4.21221       1.56086     -0.939817     -0.508389     -0.109365       2.21021       2.90273       3.31001       3.59359       3.65484       3.69706       3.63960       3.46148       3.23935       3.00787       2.70304       2.44334       2.18303       1.86713       1.59448       1.33515       1.08920      0.879644
  38  17 3939.9734    1.6410  8.3106 11.1781 -0.0002      0.315239  0.1050   0.0103   0.1856    0.0256   0.0000     0.0744322   443.0374       12.1342       12.1735      -1.77291       1.02352      -1.21249       2.71659      -5.76079       1.44398     -0.908525      -2.07732      -1.74948       1.01545      -3.68827       1.74555     -0.289852      -2.16352      0.392887       2.76788       3.71758       4.18795       4.47322       4.64656       4.65413       4.57429       4.34267       4.17260       3.79153       3.47809       3.13948       2.70960       2.34950       1.99747       1.68787       1.38494       1.13064
  38  18 4095.3453    1.3365 11.3149 10.9595 -0.0003      0.241334  0.1566   0.0075   0.2607    0.0234   0.0000     0.0763260   442.4197       19.4029       19.5819       1.09590       5.64071      -2.11778      -6.12169       6.98042      -11.3160      -12.8808       7.01139      -3.32949       1.41455      -4.58453       2.26011       4.37562      -3.51293      -3.00505       3.71316       5.03625       5.63275       6.02513       6.32470       6.23971       6.25196       5.84764       5.58126       5.11680       4.67206       4.20404       3.70757       3.19959       2.71753       2.26920       1.85266       1.49961
  38  19 4249.9226    1.0614 13.4458 10.7703 -0.0010      0.108765  0.2153   0.0058   0.3298    0.0214   0.0000     0.0868442   440.2026       2.99782       4.42422      -6.47497       2.34304      -4.41043       10.5169       8.45828       11.4714      -7.12535      -3.20203      -1.88330       3.07197       4.76830     -0.237092      -2.44946      -3.78562       1.37847       4.66548       6.25085       7.04505       7.55630       8.03038       7.97047       7.93099       7.47831       7.06273       6.48740       5.97543       5.25515       4.63901       4.01646       3.37818       2.84135       2.31529       1.87020
  39   4 1728.2781    0.3546  0.3119  9.9856 -0.0042       14.1445  0.0124   0.0096   0.0252    0.0313   0.0000       3.08547   441.5081     -0.971327       22.0368    0.00867464      -4.37799      -1.19774       1.36342       1.44668     -0.823435     0.0282482     -0.881605     0.0548796      0.375712     -0.372251   -0.00765503      0.117682     0.0580666    -0.0293661      0.468857      0.566265      0.635093      0.731880      0.716829      0.710121      0.723121      0.692027      0.627534      0.622313      0.580087      0.502415      0.430569      0.357497      0.314999      0.267591      0.241993      0.187589
  39   5 1925.2812    0.5496  0.5399 10.0121 -0.0024       9.74110  0.0170   0.0111   0.0331    0.0472   0.0000       1.36940   441.1928     -0.552286       20.8498       1.75967     -0.977696     0.0965560      -1.55741      0.360084       1.52726     -0.485241      0.333359      0.347186      0.712209     -0.181841     -0.506821      0.794268      0.162688    -0.0901840      0.578531      0.721090      0.799905      0.962608      0.918990      0.962773      0.989904      0.865287      0.873188      0.806838      0.716517      0.571600      0.564158      0.496630      0.417896      0.334877      0.283501      0.224924
  39   6 2116.6519    0.8468  0.7269 10.4017 -0.0020       6.39455  0.0189   0.0146   0.0376    0.0601   0.0000      0.929140   440.4418       1.19206       20.0338       1.04186      -4.01850      -1.91853     -0.326925       1.15507      0.222054     0.0887270       1.15796     -0.317860     0.0926111    -0.0206200     -0.379396    -0.0193026     -0.601294     -0.349290      0.664437      0.898694       1.01559       1.07194       1.05886       1.04263       1.01894      0.965921      0.942165      0.904423      0.837963      0.750210      0.669383      0.562849      0.476663      0.403821      0.326273      0.260397
  39   7 2301.3530    1.2420  0.9906 11.0881 -0.0034       4.89902  0.0245   0.0194   0.0476    0.0694   0.0000      0.810967   440.1069       1.27843       23.0619      0.303716      -1.62610       1.66165      0.589923     -0.531346     -0.712632     -0.408843      0.575296     -0.835550     -0.944057     -0.335714     -0.120311    -0.0903359       1.16956      0.559165      0.700835      0.964772       1.04166       1.15695       1.13455       1.17204       1.12928       1.11434       1.11891      0.981494      0.904882      0.803948      0.686719      0.626883      0.525397      0.438965      0.367337      0.296568
  39   8 2479.1487    1.8152  1.1800 11.7133 -0.0014       3.54717  0.0283   0.0261   0.0509    0.0796   0.0000      0.722526   440.5982      0.559245       20.7963     -0.588987      -1.56813       2.21737      0.252107      -1.98169      0.489156      -1.47936       1.33706       1.66163      0.388201      0.397264      0.455761      0.525817      0.222462     -0.122469      0.798105       1.06773       1.19808       1.33162       1.38464       1.37552       1.34963       1.31674       1.22512       1.13697       1.01228      0.910459      0.789316      0.700097      0.567769      0.491764      0.403612      0.323032
  39   9 2653.9318    2.5081  1.0548 12.4081 -0.0004       2.23300  0.0246   0.0379   0.0471    0.0801   0.0000      0.666012   441.0986      0.918281       20.0803      0.628961      -3.75337     -0.187204     -0.553106      -3.03014      0.647241     -0.474942     -0.361216      0.971807     -0.393364     -0.144492      0.819348      0.870607     -0.413041      0.390879      0.732110       1.00505       1.12020       1.23431       1.26051       1.25125       1.22514       1.18622       1.09110       1.03780      0.924890      0.861038      0.755841      0.635502      0.547477      0.454212      0.369616      0.309449
  39  10 2827.3957    3.2856  0.9675 13.1041  0.0005       2.05696  0.0232   0.0509   0.0441    0.0685   0.0000      0.768221   440.0277       2.22912       22.9279       1.03083      0.147204      0.913652     -0.421762      -1.40807      0.720943      -1.96928       1.08104      0.293575      -1.50413     -0.959412      0.345111      0.476674     -0.212701     -0.349469      0.695720      0.937826      0.987934       1.13457       1.16114       1.16458       1.11730       1.10295       1.05012      0.975828      0.889121      0.786086      0.694019      0.586481      0.487065      0.419574      0.344964      0.281435
  39  11 2998.1907    3.9710  1.0231 13.4148 -0.0006      0.857901  0.0245   0.0600   0.0448    0.0784   0.0000      0.649784   441.0160       2.47589       18.4090      0.436915      -2.37311      -1.70934       1.02086      -2.98229       1.93612     -0.595730     -0.337224     -0.654155      0.592572      0.706405     0.0163334     -0.233087     0.0204460      0.184417      0.739339      0.980171       1.06533       1.18302       1.22645       1.26150       1.20547       1.21605       1.13111       1.01517      0.918696      0.811961      0.723999      0.606765      0.524497      0.436288      0.368423      0.290768
  39  12 3165.8061    3.9808  1.2727 13.7194 -0.0003       1.46482  0.0301   0.0572   0.0552    0.0677   0.0000      0.617964   441.4640       4.01972       19.9884       1.31990      -1.08735      -1.24892      0.296298      -1.27623      0.137348     -0.143500    -0.0917005      -1.07201      0.831716      0.416227    -0.0569187     -0.756192      0.879933     -0.306747      0.870649       1.12714       1.28225       1.43566       1.45070       1.44141       1.44725       1.38149       1.33780       1.16420       1.07606      0.960736      0.836738      0.733949      0.622994      0.515580      0.423660      0.350569
  39  13 3330.5016    3.6539  1.8090 13.0019 -0.0043       1.21163  0.0355   0.0423   0.0619    0.0555   0.0000      0.345469   440.0815       6.89134       19.6440       3.22712      0.795136     -0.295876      0.103075      -5.62092       1.82568      -3.52440      -2.78238      -1.14855    -0.0857910    -0.0437937      -1.13810      -1.42450       1.93250      0.299768      0.999656       1.29264       1.41879       1.59728       1.62048       1.68805       1.64843       1.61485       1.46113       1.32669       1.21950       1.11608      0.964768      0.875232      0.728327      0.616991      0.499769      0.398456
  39  14 3492.7978    2.8702  2.8136 12.4840 -0.0006       1.09734  0.0452   0.0269   0.0840    0.0384   0.0000      0.214964   438.7595       2.96961       17.6485       1.86168      -2.18475     -0.777708      0.542230      -1.12675      0.326209      -3.54715       1.23069    -0.0609351      -2.05425     -0.492886      0.852591       1.79467      0.145792     -0.335212       1.24753       1.66300       1.87793       2.05156       2.08519       2.14689       2.09809       1.98821       1.89478       1.73288       1.60762       1.39501       1.25474       1.09075      0.927114      0.777070      0.643333      0.522049
  39  15 3652.9345    2.3756  4.6149 11.7443 -0.0006      0.520064  0.0601   0.0175   0.1104    0.0313   0.0000      0.110643   441.6662       11.2866       13.3605       3.02441      -2.37287      -4.75179       2.17607      -4.53472     -0.614574      -3.17077     -0.589351       1.92172      -3.55961      -2.88344     0.0591063       1.32570       1.34748     -0.214242       1.63984       2.19371       2.45798       2.69218       2.77041       2.76707       2.75938       2.62327       2.49613       2.31215       2.07760       1.85213       1.68151       1.47092       1.24666       1.05455      0.872338      0.702330
  39  16 3811.4756    1.9404  6.6259 11.3562 -0.0002      0.379731  0.0814   0.0126   0.1456    0.0273   0.0000     0.0752205   436.4393       6.31202       18.2595      -1.06107      -2.49272       2.48882       2.39450      0.887464      -5.53174      -1.82192      -2.59221      0.134902      -1.65524       1.34445      0.774723      -1.69597       1.08917     -0.829726       2.16632       2.91343       3.23596       3.52984       3.64355       3.75127       3.59981       3.51167       3.29446       3.05117       2.76956       2.51114       2.21861       1.88423       1.61728       1.36161       1.11632      0.917796
  39  17 3969.1609    1.5553  8.7518 11.1534 -0.0009      0.600431  0.1117   0.0097   0.1979    0.0247   0.0000     0.0744002   438.0824       8.25750       18.4734       1.58225      -7.93232      -5.30843       2.42152       5.64456      0.599037       2.00365       1.45018       2.13288     -0.400361      -1.75284      -2.80338       1.51955      0.827827       2.98723       2.82836       3.76311       4.19574       4.56880       4.66939       4.76006       4.68508       4.47098       4.24477       3.90237       3.60815       3.24583       2.87668       2.48582       2.10774       1.76928       1.48026       1.20480
  39  18 4125.1318    1.2741 11.6784 10.9210 -0.0013      0.452429  0.1669   0.0070   0.2687    0.0225   0.0000     0.0798765   439.3712       7.54577       14.2676       14.1219      -2.52120      -21.8184      -9.83469       10.9865      -2.35950      -4.68117     0.0965719      -6.77134      -7.76884      0.281453     -0.186360      -1.21548    -0.0760708     0.0643518       3.80927       5.02668       5.66246       6.10590       6.30507       6.44697       6.30221       6.05670       5.75018       5.31919       4.92571       4.34322       3.83122       3.34706       2.83841       2.39953       1.95829       1.60085
  40   4 1743.2685    0.3705  0.3025  9.9878 -0.0053       16.5241  0.0126   0.0100   0.0233    0.0320   0.0000       2.84202   441.2542     -0.163785       21.3030    -0.0652376      -2.11889     -0.879489     -0.348640     -0.245285       1.39188      0.849661     -0.382719     0.0303200      0.557220      0.788808      0.235672      0.550866     0.0532805      0.281261      0.475518      0.608693      0.732408      0.753400      0.726349      0.761597      0.746721      0.736069      0.704018      0.652092      0.589339      0.523080      0.469157      0.395893      0.355030      0.283425      0.234573      0.206915
  40   5 1941.5098    0.5774  0.5366 10.0556 -0.0010       12.4314  0.0168   0.0113   0.0305    0.0451   0.0000       1.39849   441.3050     -0.636646       21.5244      -1.41936      -3.78472      0.348790      0.265783     -0.538871      -1.08568     0.0782876     -0.611716     -0.165772     -0.401983      0.899460      0.257793     -0.150164      0.332693    -0.0182291      0.556063      0.730467      0.856705      0.899208      0.935497      0.921443      0.928759      0.874735      0.798509      0.787167      0.688069      0.642881      0.587608      0.497760      0.453388      0.372119      0.302015      0.238777
  40   6 2134.0444    0.8599  0.7494 10.4493 -0.0016       7.52953  0.0195   0.0144   0.0375    0.0585   0.0000      0.945963   441.6431      0.880418       21.4859      0.578987      -2.63741     -0.686635      0.964226      -1.50680     -0.720725   -0.00964162      0.114719      0.469037      0.568133      0.315399     -0.187912      0.638892     0.0377405      0.167301      0.605043      0.806903      0.905155      0.957650      0.996689      0.969539       1.01286      0.933513      0.861922      0.867524      0.765767      0.714305      0.622912      0.530396      0.451616      0.392344      0.325765      0.260041
  40   7 2319.4406    1.3122  0.9949 11.0454 -0.0010       5.42544  0.0240   0.0198   0.0451    0.0747   0.0000      0.768343   441.2267      0.431843       22.1776     -0.917300      -3.79463    -0.0521568      0.360954      -2.36584       1.13805     -0.347111       1.25299     -0.127615      0.323022     0.0801716      0.663704     0.0753754     -0.704869     -0.345035      0.716397      0.977778       1.06818       1.18608       1.12293       1.20277       1.12762       1.15603       1.09557       1.02798      0.927046      0.838520      0.694159      0.645715      0.537566      0.453104      0.388854      0.322931
  40   8 2498.0008    1.8530  1.1210 11.7612 -0.0023       2.86300  0.0268   0.0267   0.0490    0.0790   0.0000      0.724136   440.9292      0.177926       20.0450       1.37378      -2.52373      0.231740      0.810659      -1.22799      0.277730     -0.283849     -0.738666      0.730460     -0.158377      -1.51594      0.377701     -0.445097      0.629283     -0.290164      0.736671       1.00767       1.07224       1.21952       1.22715       1.28472       1.26431       1.21182       1.14690       1.06508      0.951991      0.854414      0.746117      0.669920      0.560982      0.463634      0.378143      0.328421
  40   9 2673.8363    2.6068  1.0680 12.4133  0.0000       1.61855  0.0261   0.0377   0.0453    0.0785   0.0000      0.651512   440.0332       1.80044       20.1749      -1.78775      -3.03875      0.710128     -0.994328     -0.227495      0.811137      0.242924      -1.56876      -1.42216      -1.05307     -0.164901     -0.288465     -0.867220    0.00523059      0.267608      0.758054       1.06960       1.16724       1.33487       1.36200       1.37510       1.35021       1.28804       1.22056       1.14054       1.01181      0.888775      0.792740      0.683885      0.553324      0.468422      0.395699      0.317960
  40  10 2848.3571    3.3616  1.0102 12.9495 -0.0011       2.79551  0.0227   0.0495   0.0450    0.0738   0.0000      0.627904   442.3531       3.47245       21.8616       2.29031      -2.27759     -0.521106    -0.0172515     -0.686691     -0.373012      0.244002   -0.00533498      0.596544      -1.10396     -0.470628     -0.501934     -0.185461      0.370317    -0.0306915      0.683303      0.906903       1.01547       1.11337       1.17579       1.17029       1.14051       1.07154       1.02892      0.932396      0.867634      0.793954      0.697526      0.607375      0.511080      0.428454      0.369510      0.293646
  40  11 3020.1538    4.0705  1.0750 13.4308 -0.0005       2.37929  0.0251   0.0596   0.0461    0.0774   0.0000      0.724770   439.8367       2.02376       21.8919       3.09495      -2.93950      0.830352     -0.800911     -0.219043       2.12370      -1.48386     -0.623543     -0.154033    -0.0497056      0.464964     -0.220863       1.10531      0.486951      0.336506      0.725097      0.940816       1.01934       1.09963       1.12464       1.18668       1.14865       1.09760       1.07595      0.986949      0.873863      0.811119      0.714766      0.626631      0.559480      0.464010      0.371920      0.319302
  40  12 3188.7695    4.0418  1.3123 13.4907 -0.0007      0.665614  0.0292   0.0546   0.0531    0.0699   0.0000      0.597485   440.7225       2.91807       18.5038       2.57334      -2.96445       1.36578     -0.927361      -1.83425      0.174550      -1.03802      -1.68447      0.819515     -0.243020      -1.03082     -0.357238     0.0408649      0.487918     -0.548376      0.793316       1.06460       1.18052       1.29348       1.30969       1.37245       1.33889       1.28948       1.23505       1.11125      0.987742      0.955116      0.815431      0.719951      0.602650      0.530644      0.430674      0.346442
  40  13 3354.7754    3.4791  1.9063 13.1128 -0.0014      0.894186  0.0367   0.0398   0.0678    0.0508   0.0000      0.344511   441.8152       4.00031       18.8871      0.833220      -5.05585      -1.41991       4.87200     -0.902908       2.43107      -2.00024      -1.35540      -1.22940     -0.328056     -0.512978     -0.947557       1.60087     -0.616579     -0.667369      0.992218       1.34550       1.47448       1.63577       1.65535       1.66774       1.61075       1.56988       1.48739       1.38362       1.29009       1.14963       1.02839      0.934499      0.780137      0.677080      0.556758      0.449646
  40  14 3518.2777    2.8629  3.0041 12.4265 -0.0010      0.682334  0.0467   0.0256   0.0856    0.0367   0.0000      0.189912   439.2786       4.30383       18.2247       2.36886      -5.77060     -0.757658      0.935078     -0.679763     0.0580666      -1.07800       1.26913      -2.44691      0.472577       1.41405     -0.283655     -0.881738       1.96499     0.0529946       1.24886       1.65868       1.83519       2.00518       2.09851       2.06147       2.05170       1.94347       1.90895       1.72341       1.63072       1.45536       1.29980       1.12327      0.957452      0.821479      0.682781      0.557011
  40  15 3679.6594    2.2747  4.5771 11.7619 -0.0005      0.490715  0.0611   0.0168   0.1113    0.0304   0.0000      0.113965   438.1983       6.43728       13.8840      0.712509      0.102406      -7.16555     -0.249400      -1.11538       2.83515      -1.75811      -3.31349       2.29834      -3.69629      -1.91119      0.167842      0.769839      -1.30827     -0.919649       1.65050       2.23108       2.47183       2.69202       2.78265       2.81488       2.75432       2.69768       2.48987       2.35121       2.13910       1.93651       1.71356       1.50038       1.26733       1.06832      0.876886      0.743847
  40  16 3839.0518    1.8532  6.9773 11.3563 -0.0002      0.410166  0.0857   0.0119   0.1534    0.0261   0.0000     0.0791338   440.0840       10.5577       12.6904       3.05563      -4.37739      -2.35350      -1.57311      -1.27409      -2.31462      0.777478      -7.34979     -0.542085     -0.957699      -2.85986      -2.98036       2.62629      0.369492      0.511833       2.21270       2.96580       3.30055       3.58594       3.70262       3.72269       3.68465       3.56174       3.36676       3.15613       2.88948       2.61434       2.33841       1.99826       1.73463       1.47221       1.20829      0.997902
  40  17 3997.1192    1.5586  9.9688 11.0358 -0.0003      0.313931  0.1273   0.0086   0.2131    0.0245   0.0000     0.0677206   438.9066       6.32714       25.0662       2.10108      -1.44447       6.76917       9.55497       1.54812     -0.469589     -0.828253      0.202972       3.19054     -0.120724       1.34310       2.49093      -3.04232      0.858142     -0.486376       2.96919       3.95490       4.50118       4.82680       5.06845       5.00750       5.10233       4.77875       4.63247       4.19460       3.99003       3.51291       3.12469       2.72814       2.32409       1.97773       1.61217       1.33895
  40  18 4154.8900    1.2622 12.6962 10.8732 -0.0010      0.584713  0.1741   0.0067   0.2727    0.0215   0.0000     0.0738012   441.7736       8.32994       13.4968      -9.65334       8.79265       1.14022      0.433551      -5.61754       10.9618      -7.36317      -2.76047      -3.44842       4.77678       3.36735       6.13384      -2.03553      0.778235      0.634624       3.72317       5.03168       5.61239       6.04038       6.29604       6.39154       6.27811       6.10268       5.73728       5.42908       4.86871       4.41698       3.85454       3.41111       2.87177       2.46696       2.03551       1.66342
  41   4 1758.0656    0.3780  0.3256 10.0407 -0.0008       16.0292  0.0131   0.0096   0.0243    0.0320   0.0000       2.81234   441.4597      -1.41637       21.1634     0.0470937      -1.68871     0.0548111     0.0429785      0.805827    -0.0104605     0.0662977     -0.165275      0.107968     -0.463001     -0.250710     0.0383433      0.320969      0.299760     -0.126315      0.514291      0.660587      0.707963      0.723270      0.727061      0.699053      0.745371      0.731763      0.737411      0.647707      0.601026      0.547044      0.487139      0.434239      0.390628      0.315618      0.272613      0.217560
  41   5 1957.5497    0.6162  0.5448 10.0614 -0.0026       9.35990  0.0159   0.0117   0.0295    0.0483   0.0000       1.20074   441.8800      0.446805       21.0095      0.161110      -1.86263     -0.869056       1.16315      0.940535       1.23115      -1.48776     -0.206474      0.181066      0.556185      0.149278     -0.480693      0.479549     -0.198563      0.361008      0.522178      0.659624      0.725626      0.825379      0.856762      0.844446      0.850228      0.836272      0.802731      0.708124      0.651987      0.600378      0.537450      0.458851      0.418480      0.357026      0.270868      0.231338
  41   6 2151.2299    0.9247  0.8156 10.5211 -0.0023       6.08969  0.0206   0.0148   0.0404    0.0630   0.0000      0.890026   441.4343      0.723242       20.4803    -0.0547777      -3.35873      -1.09525     -0.410552     0.0309754     -0.119296      0.167256    -0.0452369     -0.170606      -1.20674     -0.519665       1.28034     -0.710335     -0.412107     -0.274152      0.690741      0.955913       1.05204       1.21900       1.25193       1.30483       1.27128       1.26520       1.17269       1.04629      0.936565      0.802779      0.720978      0.605022      0.495962      0.409464      0.334042      0.285012
  41   7 2337.2794    1.3827  1.1020 11.1773 -0.0007       4.31386  0.0257   0.0201   0.0485    0.0758   0.0000      0.725507   441.0804      0.587928       20.8222     -0.149751      -3.74190      -1.25710    -0.0761703      -1.73324     0.0427427      -1.26240     -0.485444    -0.0533522      0.333846       1.20254     -0.446606     -0.245484      0.516538     -0.183497      0.735803      0.961234       1.06796       1.19620       1.22001       1.20661       1.23164       1.16283       1.13258       1.05496      0.972804      0.827973      0.743630      0.644632      0.563771      0.480885      0.400230      0.330914
  41   8 2516.6941    1.9068  1.1976 12.0006  0.0038       3.66107  0.0291   0.0281   0.0515    0.0780   0.0000      0.725335   441.2960       1.84140       21.3361       1.11425      -2.28495      0.292799     -0.262820      0.435370       1.19489      -3.11012      -1.42763      0.673230     -0.208467     -0.775738      0.180347      0.162262      0.506565     -0.218978      0.804959       1.11977       1.21275       1.30454       1.36798       1.38415       1.40256       1.32046       1.23707       1.17778       1.04729      0.951202      0.832409      0.735882      0.625069      0.549424      0.451506      0.370696
  41   9 2693.6010    2.7107  1.0665 12.5644 -0.0015       2.02219  0.0240   0.0389   0.0469    0.0710   0.0000      0.689579   440.7083       1.97373       22.1318       1.85970      -1.93479      -1.12497     -0.232079     -0.486713     -0.392487      0.437557      0.218430     -0.476341      0.780871      0.302102     -0.965879      0.438877     -0.143088      0.292890      0.665394      0.894615      0.980378       1.04645       1.08904       1.09928       1.12402       1.05326       1.04354      0.935809      0.870873      0.752194      0.703820      0.611318      0.522108      0.458585      0.379625      0.310684
[truncated: 732,964 more chars]
