# Supplementary material for: Global-Mode Analysis of Full-Disk Data from the Michelson Doppler Imager and the Helioseismic and Magnetic Imager
Source: Sol Phys. 2018 Jan 31;293(2):29. doi: 10.1007/s11207-017-1201-5 (PMC6566312; doi:10.1007/s11207-017-1201-5)
Supplement: Supplementary file 2 — (TAR 362.4 MB) [file 11207_2017_1201_MOESM2_ESM.tar › HMI/hmivw72d.6472.18]

   0  14 2093.2892    0.8734  0.3997  9.6482  0.0000  0.0875   0.1621   0.2173    0.7290   0.0000    -0.0000       0.00000       0.00000       0.00000       0.00000       0.00000       0.00000       0.00000       0.00000       0.00000       0.00000       0.00000       0.00000       0.00000       0.00000       0.00000       0.00000       0.00000       0.00000       0.00000       0.00000       0.00000       0.00000       0.00000       0.00000       0.00000       0.00000       0.00000       0.00000       0.00000       0.00000       0.00000       0.00000       0.00000       0.00000       0.00000
   0  15 2228.8608    0.9521  0.3163 11.0853  0.0000  0.1040   0.2123   0.2024    0.3452   0.0000    -0.0000       0.00000       0.00000       0.00000       0.00000       0.00000       0.00000       0.00000       0.00000       0.00000       0.00000       0.00000       0.00000       0.00000       0.00000       0.00000       0.00000       0.00000       0.00000       0.00000       0.00000       0.00000       0.00000       0.00000       0.00000       0.00000       0.00000       0.00000       0.00000       0.00000       0.00000       0.00000       0.00000       0.00000       0.00000       0.00000
   0  16 2362.8023    1.4970  1.1818 -0.0562  0.0000  0.1766   0.2295   0.6031 1000.0000   0.0000    -0.0000       0.00000       0.00000       0.00000       0.00000       0.00000       0.00000       0.00000       0.00000       0.00000       0.00000       0.00000       0.00000       0.00000       0.00000       0.00000       0.00000       0.00000       0.00000       0.00000       0.00000       0.00000       0.00000       0.00000       0.00000       0.00000       0.00000       0.00000       0.00000       0.00000       0.00000       0.00000       0.00000       0.00000       0.00000       0.00000
   0  17 2496.0728    1.4913  0.9999 10.7385  0.0000  0.1409   0.2048   0.4540    1.2936   0.0000    -0.0000       0.00000       0.00000       0.00000       0.00000       0.00000       0.00000       0.00000       0.00000       0.00000       0.00000       0.00000       0.00000       0.00000       0.00000       0.00000       0.00000       0.00000       0.00000       0.00000       0.00000       0.00000       0.00000       0.00000       0.00000       0.00000       0.00000       0.00000       0.00000       0.00000       0.00000       0.00000       0.00000       0.00000       0.00000       0.00000
   0  18 2629.5195    2.1684  1.1329  5.5458  0.0000  0.1542   0.3458   0.8214  964.2768   0.0000    -0.0000       0.00000       0.00000       0.00000       0.00000       0.00000       0.00000       0.00000       0.00000       0.00000       0.00000       0.00000       0.00000       0.00000       0.00000       0.00000       0.00000       0.00000       0.00000       0.00000       0.00000       0.00000       0.00000       0.00000       0.00000       0.00000       0.00000       0.00000       0.00000       0.00000       0.00000       0.00000       0.00000       0.00000       0.00000       0.00000
   0  25 3574.5257    2.5020  2.4330  9.4959  0.0150  0.3058   0.2337   0.9678    4.9781   0.0000    -0.0000       0.00000       0.00000       0.00000       0.00000       0.00000       0.00000       0.00000       0.00000       0.00000       0.00000       0.00000       0.00000       0.00000       0.00000       0.00000       0.00000       0.00000       0.00000       0.00000       0.00000       0.00000       0.00000       0.00000       0.00000       0.00000       0.00000       0.00000       0.00000       0.00000       0.00000       0.00000       0.00000       0.00000       0.00000       0.00000
   1  13 2020.6971    0.5912  0.5915  9.8280  0.0000  0.0806   0.0698   0.2574    0.2657   0.0000   513.6832       48.6249       0.00000       0.00000       0.00000       0.00000       0.00000       0.00000       0.00000       0.00000       0.00000       0.00000       0.00000       0.00000       0.00000       0.00000       0.00000       0.00000       116.477       48.7083       0.00000       0.00000       0.00000       0.00000       0.00000       0.00000       0.00000       0.00000       0.00000       0.00000       0.00000       0.00000       0.00000       0.00000       0.00000       0.00000
   1  14 2156.7446    0.8017  0.3982 10.2557  0.0000  0.0810   0.0924   0.1690    0.2653   0.0000   531.4952      -40.9603       0.00000       0.00000       0.00000       0.00000       0.00000       0.00000       0.00000       0.00000       0.00000       0.00000       0.00000       0.00000       0.00000       0.00000       0.00000       0.00000       108.390       73.1028       0.00000       0.00000       0.00000       0.00000       0.00000       0.00000       0.00000       0.00000       0.00000       0.00000       0.00000       0.00000       0.00000       0.00000       0.00000       0.00000
   1  15 2291.8434    0.8852  0.7036 10.6973  0.0000  0.1128   0.0856   0.1928    0.2637   0.0000   315.3633      -76.1228       0.00000       0.00000       0.00000       0.00000       0.00000       0.00000       0.00000       0.00000       0.00000       0.00000       0.00000       0.00000       0.00000       0.00000       0.00000       0.00000       93.2159       99.0356       0.00000       0.00000       0.00000       0.00000       0.00000       0.00000       0.00000       0.00000       0.00000       0.00000       0.00000       0.00000       0.00000       0.00000       0.00000       0.00000
   1  16 2425.5144    1.4181  0.9363 10.7203  0.0000  0.0936   0.1284   0.2554    0.7085   0.0000   422.7421      -22.0324       0.00000       0.00000       0.00000       0.00000       0.00000       0.00000       0.00000       0.00000       0.00000       0.00000       0.00000       0.00000       0.00000       0.00000       0.00000       0.00000       123.926       60.4903       0.00000       0.00000       0.00000       0.00000       0.00000       0.00000       0.00000       0.00000       0.00000       0.00000       0.00000       0.00000       0.00000       0.00000       0.00000       0.00000
   1  17 2559.1123    2.0186  0.8539 10.3503  0.0000  0.0708   0.1631   0.2374    1.3162   0.0000   463.1075       79.3785       0.00000       0.00000       0.00000       0.00000       0.00000       0.00000       0.00000       0.00000       0.00000       0.00000       0.00000       0.00000       0.00000       0.00000       0.00000       0.00000       86.1074       50.5869       0.00000       0.00000       0.00000       0.00000       0.00000       0.00000       0.00000       0.00000       0.00000       0.00000       0.00000       0.00000       0.00000       0.00000       0.00000       0.00000
   1  18 2693.2328    2.5414  1.2144  4.5869  0.0000  0.0883   0.2368   0.3069 1000.0000   0.0000   393.3411      -31.2670       0.00000       0.00000       0.00000       0.00000       0.00000       0.00000       0.00000       0.00000       0.00000       0.00000       0.00000       0.00000       0.00000       0.00000       0.00000       0.00000       103.154       63.3678       0.00000       0.00000       0.00000       0.00000       0.00000       0.00000       0.00000       0.00000       0.00000       0.00000       0.00000       0.00000       0.00000       0.00000       0.00000       0.00000
   1  21 3097.9967    4.2292  0.9486  6.0008  0.0000  0.0835   0.3583   0.3840  793.8461   0.0000   523.5177      -14.7039       0.00000       0.00000       0.00000       0.00000       0.00000       0.00000       0.00000       0.00000       0.00000       0.00000       0.00000       0.00000       0.00000       0.00000       0.00000       0.00000       108.225       53.9034       0.00000       0.00000       0.00000       0.00000       0.00000       0.00000       0.00000       0.00000       0.00000       0.00000       0.00000       0.00000       0.00000       0.00000       0.00000       0.00000
   1  23 3368.4474    3.3604  1.9117 11.4669  0.0000  0.1305   0.2237   0.4609    1.5283   0.0000   145.4270       32.2152       0.00000       0.00000       0.00000       0.00000       0.00000       0.00000       0.00000       0.00000       0.00000       0.00000       0.00000       0.00000       0.00000       0.00000       0.00000       0.00000       180.836       83.4098       0.00000       0.00000       0.00000       0.00000       0.00000       0.00000       0.00000       0.00000       0.00000       0.00000       0.00000       0.00000       0.00000       0.00000       0.00000       0.00000
   1  24 3504.1278    3.0161  2.6977 10.8737  0.0044  0.1558   0.1801   0.4839    1.4821   0.0000   508.6152      -3.86053       0.00000       0.00000       0.00000       0.00000       0.00000       0.00000       0.00000       0.00000       0.00000       0.00000       0.00000       0.00000       0.00000       0.00000       0.00000       0.00000       201.067       105.454       0.00000       0.00000       0.00000       0.00000       0.00000       0.00000       0.00000       0.00000       0.00000       0.00000       0.00000       0.00000       0.00000       0.00000       0.00000       0.00000
   1  25 3640.2546    1.9236  2.1950 12.3803  0.0409  0.1877   0.2112   0.6523    0.3987   0.0000   335.1153      -24.9904       0.00000       0.00000       0.00000       0.00000       0.00000       0.00000       0.00000       0.00000       0.00000       0.00000       0.00000       0.00000       0.00000       0.00000       0.00000       0.00000       238.814       136.515       0.00000       0.00000       0.00000       0.00000       0.00000       0.00000       0.00000       0.00000       0.00000       0.00000       0.00000       0.00000       0.00000       0.00000       0.00000       0.00000
   1  26 3776.1405    2.0479  4.7080 10.7199 -0.0034  0.2734   0.1229   0.8468    0.7457   0.0000   496.3921      -28.7405       0.00000       0.00000       0.00000       0.00000       0.00000       0.00000       0.00000       0.00000       0.00000       0.00000       0.00000       0.00000       0.00000       0.00000       0.00000       0.00000       328.274       208.024       0.00000       0.00000       0.00000       0.00000       0.00000       0.00000       0.00000       0.00000       0.00000       0.00000       0.00000       0.00000       0.00000       0.00000       0.00000       0.00000
   2  11 1810.2806    0.3462  0.2299  9.7140  0.0000  0.0527   0.0509   0.1300    0.1188   0.0000   416.9186      -19.9211       7.59433       13.2619       0.00000       0.00000       0.00000       0.00000       0.00000       0.00000       0.00000       0.00000       0.00000       0.00000       0.00000       0.00000       0.00000       0.00000       42.9146       34.9339       16.4163       7.00238       0.00000       0.00000       0.00000       0.00000       0.00000       0.00000       0.00000       0.00000       0.00000       0.00000       0.00000       0.00000       0.00000       0.00000
   2  12 1945.7614    0.4642  0.3935 10.0773  0.0000  0.0502   0.0502   0.1539    0.1491   0.0000   376.4727      -10.8018       60.9838      0.161666       0.00000       0.00000       0.00000       0.00000       0.00000       0.00000       0.00000       0.00000       0.00000       0.00000       0.00000       0.00000       0.00000       0.00000       27.4816       26.2099       18.3380       7.28959       0.00000       0.00000       0.00000       0.00000       0.00000       0.00000       0.00000       0.00000       0.00000       0.00000       0.00000       0.00000       0.00000       0.00000
   2  13 2081.9375    0.7318  0.4144 10.2291  0.0000  0.0470   0.0638   0.1008    0.1712   0.0000   377.0774       69.3740      -10.0026      -12.4419       0.00000       0.00000       0.00000       0.00000       0.00000       0.00000       0.00000       0.00000       0.00000       0.00000       0.00000       0.00000       0.00000       0.00000       32.6076       26.9559       16.0620       6.03844       0.00000       0.00000       0.00000       0.00000       0.00000       0.00000       0.00000       0.00000       0.00000       0.00000       0.00000       0.00000       0.00000       0.00000
   2  14 2217.5259    0.9512  0.6723 10.1210  0.0000  0.0670   0.0673   0.1217    0.3024   0.0000   432.6505      -11.3762       3.02640       7.16378       0.00000       0.00000       0.00000       0.00000       0.00000       0.00000       0.00000       0.00000       0.00000       0.00000       0.00000       0.00000       0.00000       0.00000       41.0016       36.9441       26.6180       9.90828       0.00000       0.00000       0.00000       0.00000       0.00000       0.00000       0.00000       0.00000       0.00000       0.00000       0.00000       0.00000       0.00000       0.00000
   2  15 2352.1937    1.1493  0.6637 10.8452 -0.0157  0.1136   0.0867   0.1344    0.2764   0.0000   486.4486      -29.0873       4.74063      -1.70219       0.00000       0.00000       0.00000       0.00000       0.00000       0.00000       0.00000       0.00000       0.00000       0.00000       0.00000       0.00000       0.00000       0.00000       107.610       85.9869       31.5007       10.9874       0.00000       0.00000       0.00000       0.00000       0.00000       0.00000       0.00000       0.00000       0.00000       0.00000       0.00000       0.00000       0.00000       0.00000
   2  17 2619.5784    2.1608  1.1662 10.6432  0.0000  0.0681   0.1282   0.2502    1.1841   0.0000   424.9189       56.2635       21.5185       5.18329       0.00000       0.00000       0.00000       0.00000       0.00000       0.00000       0.00000       0.00000       0.00000       0.00000       0.00000       0.00000       0.00000       0.00000       41.8489       39.5142       25.7691       10.4942       0.00000       0.00000       0.00000       0.00000       0.00000       0.00000       0.00000       0.00000       0.00000       0.00000       0.00000       0.00000       0.00000       0.00000
   2  18 2754.5169    2.7352  1.1023  6.6161  0.0000  0.0705   0.1587   0.2009   91.0775   0.0000   440.6434      -61.2580      -22.7703     0.0754460       0.00000       0.00000       0.00000       0.00000       0.00000       0.00000       0.00000       0.00000       0.00000       0.00000       0.00000       0.00000       0.00000       0.00000       49.0600       40.4483       26.0586       8.99978       0.00000       0.00000       0.00000       0.00000       0.00000       0.00000       0.00000       0.00000       0.00000       0.00000       0.00000       0.00000       0.00000       0.00000
   2  19 2889.5293    3.1151  0.7141 12.3859  0.0000  0.0561   0.2172   0.1341    0.4065   0.0000   487.4891      -18.6782      -15.8598      -1.56841       0.00000       0.00000       0.00000       0.00000       0.00000       0.00000       0.00000       0.00000       0.00000       0.00000       0.00000       0.00000       0.00000       0.00000       40.9058       32.6790       21.6466       7.23574       0.00000       0.00000       0.00000       0.00000       0.00000       0.00000       0.00000       0.00000       0.00000       0.00000       0.00000       0.00000       0.00000       0.00000
   2  20 3024.7837    3.8433  0.8426  3.1372  0.0000  0.0675   0.2343   0.1529 1000.0000   0.0000   379.5745      -76.7261       17.7569      -3.29234       0.00000       0.00000       0.00000       0.00000       0.00000       0.00000       0.00000       0.00000       0.00000       0.00000       0.00000       0.00000       0.00000       0.00000       45.1624       35.4048       28.6737       8.61476       0.00000       0.00000       0.00000       0.00000       0.00000       0.00000       0.00000       0.00000       0.00000       0.00000       0.00000       0.00000       0.00000       0.00000
   2  21 3159.8240    4.1626  1.0801 12.1295  0.0000  0.0755   0.2526   0.1865    1.0666   0.0000   349.3019      -20.7900       6.62917       1.50596       0.00000       0.00000       0.00000       0.00000       0.00000       0.00000       0.00000       0.00000       0.00000       0.00000       0.00000       0.00000       0.00000       0.00000       60.4601       45.8004       27.8038       8.48512       0.00000       0.00000       0.00000       0.00000       0.00000       0.00000       0.00000       0.00000       0.00000       0.00000       0.00000       0.00000       0.00000       0.00000
   2  22 3295.0776    3.6304  1.1810 12.4404  0.0068  0.0849   0.2287   0.2225    0.7297   0.0000   525.2297      -64.2546       38.2514      -4.07540       0.00000       0.00000       0.00000       0.00000       0.00000       0.00000       0.00000       0.00000       0.00000       0.00000       0.00000       0.00000       0.00000       0.00000       59.6562       46.7246       33.5783       10.4994       0.00000       0.00000       0.00000       0.00000       0.00000       0.00000       0.00000       0.00000       0.00000       0.00000       0.00000       0.00000       0.00000       0.00000
   2  23 3430.8876    3.1748  1.6072 12.1505  0.0000  0.1064   0.1782   0.2261    0.5581   0.0000   368.3374      -15.2577       19.2747      -26.8384       0.00000       0.00000       0.00000       0.00000       0.00000       0.00000       0.00000       0.00000       0.00000       0.00000       0.00000       0.00000       0.00000       0.00000       66.0505       61.5089       38.7394       15.5767       0.00000       0.00000       0.00000       0.00000       0.00000       0.00000       0.00000       0.00000       0.00000       0.00000       0.00000       0.00000       0.00000       0.00000
   2  24 3566.5608    2.6676  2.8391 11.4167  0.0000  0.1261   0.1089   0.3542    0.3764   0.0000   309.4387      -32.6425       104.408      0.882013       0.00000       0.00000       0.00000       0.00000       0.00000       0.00000       0.00000       0.00000       0.00000       0.00000       0.00000       0.00000       0.00000       0.00000       81.9142       72.8011       46.4350       18.1792       0.00000       0.00000       0.00000       0.00000       0.00000       0.00000       0.00000       0.00000       0.00000       0.00000       0.00000       0.00000       0.00000       0.00000
   3  12 2001.2401    0.5581  0.5375 10.2391  0.0000  0.0527   0.0368   0.1337    0.1559   0.0000   424.4109      -16.0637       7.10163      -11.9668      -2.74920     -0.537239       0.00000       0.00000       0.00000       0.00000       0.00000       0.00000       0.00000       0.00000       0.00000       0.00000       0.00000       0.00000       28.2468       25.6724       19.5580       12.6547       5.36289       1.40621       0.00000       0.00000       0.00000       0.00000       0.00000       0.00000       0.00000       0.00000       0.00000       0.00000       0.00000       0.00000
   3  13 2137.7451    0.7798  0.7968 10.2251  0.0000  0.0661   0.0494   0.1550    0.2407   0.0000   430.7328      -12.4895       19.0665      -3.31963      -1.95578      -2.88617       0.00000       0.00000       0.00000       0.00000       0.00000       0.00000       0.00000       0.00000       0.00000       0.00000       0.00000       0.00000       29.5840       26.4010       23.6172       14.5221       6.43028       1.77812       0.00000       0.00000       0.00000       0.00000       0.00000       0.00000       0.00000       0.00000       0.00000       0.00000       0.00000       0.00000
   3  14 2273.3335    1.1430  0.6742 10.5811  0.0000  0.0511   0.0703   0.1156    0.2251   0.0000   428.2146       8.77432      -2.45086       14.3874      -5.45110     -0.722269       0.00000       0.00000       0.00000       0.00000       0.00000       0.00000       0.00000       0.00000       0.00000       0.00000       0.00000       0.00000       24.2440       23.0067       18.2848       13.4401       5.13216       1.59767       0.00000       0.00000       0.00000       0.00000       0.00000       0.00000       0.00000       0.00000       0.00000       0.00000       0.00000       0.00000
   3  15 2407.5669    1.3959  0.8061 10.6280  0.0000  0.0532   0.0788   0.1429    0.3493   0.0000   436.6482       15.0882       2.27267      -5.67268      -7.06432    -0.0400622       0.00000       0.00000       0.00000       0.00000       0.00000       0.00000       0.00000       0.00000       0.00000       0.00000       0.00000       0.00000       23.1455       23.6038       20.3098       10.3697       6.11305       1.70124       0.00000       0.00000       0.00000       0.00000       0.00000       0.00000       0.00000       0.00000       0.00000       0.00000       0.00000       0.00000
   3  17 2676.1395    2.8122  0.8619 10.6290  0.0000  0.0556   0.1649   0.1371    1.9893   0.0000   427.6071      -23.4587      -9.86853     -0.865612      0.574952       1.29751       0.00000       0.00000       0.00000       0.00000       0.00000       0.00000       0.00000       0.00000       0.00000       0.00000       0.00000       0.00000       27.0068       27.0239       19.3931       11.4323       5.30300       1.68892       0.00000       0.00000       0.00000       0.00000       0.00000       0.00000       0.00000       0.00000       0.00000       0.00000       0.00000       0.00000
   3  18 2811.4542    2.8155  0.7123 12.0959  0.0000  0.0577   0.1578   0.1197    0.3792   0.0000   448.5875      -5.34338       16.4191       14.3809       7.68241     -0.516244       0.00000       0.00000       0.00000       0.00000       0.00000       0.00000       0.00000       0.00000       0.00000       0.00000       0.00000       0.00000       27.6487       26.4222       20.4913       15.8493       5.60907       1.91527       0.00000       0.00000       0.00000       0.00000       0.00000       0.00000       0.00000       0.00000       0.00000       0.00000       0.00000       0.00000
   3  19 2946.9689    3.7762  0.5709 12.7125  0.0000  0.0471   0.2306   0.0874    0.2804   0.0000   440.3682      -4.74889       24.2036       4.93130       5.29544      -1.18153       0.00000       0.00000       0.00000       0.00000       0.00000       0.00000       0.00000       0.00000       0.00000       0.00000       0.00000       0.00000       21.1622       22.0759       17.2199       8.91097       5.19670       1.50640       0.00000       0.00000       0.00000       0.00000       0.00000       0.00000       0.00000       0.00000       0.00000       0.00000       0.00000       0.00000
   3  20 3082.2581    4.1398  0.9542 12.7021  0.0000  0.0604   0.2170   0.1351    0.4536   0.0000   440.5874      -19.3093       18.8971      -4.08449      -6.84480     -0.322486       0.00000       0.00000       0.00000       0.00000       0.00000       0.00000       0.00000       0.00000       0.00000       0.00000       0.00000       0.00000       27.4294       30.7673       20.3983       12.6842       5.62466       2.08345       0.00000       0.00000       0.00000       0.00000       0.00000       0.00000       0.00000       0.00000       0.00000       0.00000       0.00000       0.00000
   3  21 3217.5919    3.5364  1.2116 13.1999 -0.0020  0.0825   0.1947   0.1842    0.3145   0.0000   435.0287       58.3826      -17.4688       3.33840       7.35830      0.320746       0.00000       0.00000       0.00000       0.00000       0.00000       0.00000       0.00000       0.00000       0.00000       0.00000       0.00000       0.00000       35.9834       36.4944       32.0066       15.9341       9.71298       2.52490       0.00000       0.00000       0.00000       0.00000       0.00000       0.00000       0.00000       0.00000       0.00000       0.00000       0.00000       0.00000
   3  22 3353.5026    3.4163  1.6490 12.3434  0.0000  0.0751   0.1542   0.2048    0.3674   0.0000   417.7733       51.3405      -6.55318      -23.4878      -6.62688    -0.0581312       0.00000       0.00000       0.00000       0.00000       0.00000       0.00000       0.00000       0.00000       0.00000       0.00000       0.00000       0.00000       36.9440       36.3619       26.8620       16.9131       7.28808       2.27443       0.00000       0.00000       0.00000       0.00000       0.00000       0.00000       0.00000       0.00000       0.00000       0.00000       0.00000       0.00000
   3  23 3489.4929    3.0165  1.8972 12.4726  0.0000  0.0953   0.1375   0.2364    0.2718   0.0000   378.4626      -2.18404      -14.1916      -9.28705      -11.5795      0.937823       0.00000       0.00000       0.00000       0.00000       0.00000       0.00000       0.00000       0.00000       0.00000       0.00000       0.00000       0.00000       44.0285       46.5698       31.4471       19.8404       8.25147       2.95519       0.00000       0.00000       0.00000       0.00000       0.00000       0.00000       0.00000       0.00000       0.00000       0.00000       0.00000       0.00000
   4  13 2188.2672    0.9223  0.6186 10.2876 -0.0009  0.0440   0.0482   0.0937    0.2125   0.0000   440.2857      -2.86207       9.85979     -0.434101      -7.52457       5.20119     -0.345995     0.0589736       0.00000       0.00000       0.00000       0.00000       0.00000       0.00000       0.00000       0.00000       0.00000       0.00000       15.6579       18.5982       13.6502       10.6576       6.02692       2.97310       1.04879      0.349616       0.00000       0.00000       0.00000       0.00000       0.00000       0.00000       0.00000       0.00000       0.00000       0.00000
   4  14 2324.0147    1.3264  1.1173  0.7328  0.0000  0.0653   0.0641   0.1709 1000.0000   0.0000   421.9437      -14.2398      -9.91422      0.784174       3.33458      -4.64518       0.00000       0.00000       0.00000       0.00000       0.00000       0.00000       0.00000       0.00000       0.00000       0.00000       0.00000       0.00000       25.1792       27.1532       22.0989       14.7421       9.41229       4.22729       1.78777      0.442774       0.00000       0.00000       0.00000       0.00000       0.00000       0.00000       0.00000       0.00000       0.00000       0.00000
   4  15 2458.5760    1.7909  0.8909  4.1246  0.0020  0.0692   0.0868   0.1489   19.3122   0.0000   406.2867      -20.2772       10.7406      -1.09020      -14.7002       2.31211       3.30066     -0.290670       0.00000       0.00000       0.00000       0.00000       0.00000       0.00000       0.00000       0.00000       0.00000       0.00000       22.2069       25.5121       20.9808       16.8327       10.9739       5.01407       2.19840      0.595361       0.00000       0.00000       0.00000       0.00000       0.00000       0.00000       0.00000       0.00000       0.00000       0.00000
   4  16 2593.0842    2.0681  0.7052 11.5297  0.0090  0.0549   0.1047   0.1145    0.4532   0.0000   414.0082       8.26262       36.5978       15.1061      -12.6842      -1.88511      0.433236     -0.966492       0.00000       0.00000       0.00000       0.00000       0.00000       0.00000       0.00000       0.00000       0.00000       0.00000       16.6356       24.1395       16.5668       16.2172       8.20590       5.33992       1.57156      0.574618       0.00000       0.00000       0.00000       0.00000       0.00000       0.00000       0.00000       0.00000       0.00000       0.00000
   4  17 2728.2553    2.5255  0.7987 12.7247 -0.0045  0.1109   0.1322   0.1293    0.2666   0.0000   476.5420       60.4805      -18.4288       17.4932       8.14449     -0.378615       1.90847      -1.50744       0.00000       0.00000       0.00000       0.00000       0.00000       0.00000       0.00000       0.00000       0.00000       0.00000       60.5606       64.9667       46.1129       25.0184       10.3038       4.12283       1.40383      0.438666       0.00000       0.00000       0.00000       0.00000       0.00000       0.00000       0.00000       0.00000       0.00000       0.00000
   4  18 2864.1696    3.6034  0.7978 11.9883  0.0038  0.0519   0.1800   0.1217    0.5545   0.0000   421.7921       20.2610       39.7207      -3.73915       3.74322      -2.83105     -0.945866    -0.0695068       0.00000       0.00000       0.00000       0.00000       0.00000       0.00000       0.00000       0.00000       0.00000       0.00000       15.9580       22.2496       13.4084       13.4090       5.50518       3.93393      0.974850      0.469844       0.00000       0.00000       0.00000       0.00000       0.00000       0.00000       0.00000       0.00000       0.00000       0.00000
   4  19 3000.0339    3.8704  0.7839 12.6607 -0.0025  0.0465   0.1961   0.1119    0.4011   0.0000   431.9842       2.25502       32.8345      -9.30676       1.92494      -6.71661      -1.11154     -0.110602       0.00000       0.00000       0.00000       0.00000       0.00000       0.00000       0.00000       0.00000       0.00000       0.00000       19.1269       20.3762       16.3483       11.3015       5.62488       3.48119       1.14989      0.316696       0.00000       0.00000       0.00000       0.00000       0.00000       0.00000       0.00000       0.00000       0.00000       0.00000
   4  21 3271.6433    3.8334  1.0731 12.9188 -0.0026  0.0560   0.1880   0.1489    0.3867   0.0000   415.1251      -10.4496       1.88251       6.19369       9.62762      -9.95684     -0.486656      0.585492       0.00000       0.00000       0.00000       0.00000       0.00000       0.00000       0.00000       0.00000       0.00000       0.00000       20.2967       21.1975       17.7938       13.5730       8.44085       3.84103       1.51592      0.400791       0.00000       0.00000       0.00000       0.00000       0.00000       0.00000       0.00000       0.00000       0.00000       0.00000
   4  22 3407.9196    3.0677  1.7663 12.7350 -0.0007  0.0841   0.1340   0.2096    0.2800   0.0000   435.2100      -16.5498      -16.8228       3.11682       9.34338      -3.47287      0.404442     0.0463373       0.00000       0.00000       0.00000       0.00000       0.00000       0.00000       0.00000       0.00000       0.00000       0.00000       32.2929       37.6807       28.5687       20.9856       11.2830       6.06398       2.16206      0.657369       0.00000       0.00000       0.00000       0.00000       0.00000       0.00000       0.00000       0.00000       0.00000       0.00000
   4  23 3544.7127    2.3883  2.9732 12.1840  0.0020  0.1171   0.0830   0.2855    0.1703   0.0000   566.3110       29.9704      -67.4179       7.92015       1.68226       4.71237       3.00227     -0.108730       0.00000       0.00000       0.00000       0.00000       0.00000       0.00000       0.00000       0.00000       0.00000       0.00000       38.8169       43.5825       39.6299       26.7033       17.1322       8.63955       3.60866      0.874713       0.00000       0.00000       0.00000       0.00000       0.00000       0.00000       0.00000       0.00000       0.00000       0.00000
   4  24 3681.6473    2.2433  3.6583 11.5244 -0.0026  0.1247   0.0688   0.3088    0.2004   0.0000   465.5448       3.05351       3.18835      -18.7155       27.7552      -14.7827      -7.18653     -0.377269       0.00000       0.00000       0.00000       0.00000       0.00000       0.00000       0.00000       0.00000       0.00000       0.00000       44.7377       50.0082       41.7368       28.9783       18.0775       8.69687       3.61321      0.895751       0.00000       0.00000       0.00000       0.00000       0.00000       0.00000       0.00000       0.00000       0.00000       0.00000
   4  25 3818.9501    1.8172  4.9225 11.2056  0.0003  0.1446   0.0461   0.3927    0.1422   0.0000   588.6169      -54.2890       5.08610       35.2836       5.78814      -1.58088     0.0904382      0.156848       0.00000       0.00000       0.00000       0.00000       0.00000       0.00000       0.00000       0.00000       0.00000       0.00000       50.9390       58.5914       46.8252       38.1374       20.6042       11.7888       3.86242       1.15473       0.00000       0.00000       0.00000       0.00000       0.00000       0.00000       0.00000       0.00000       0.00000       0.00000
   4  26 3955.9153    1.4934  6.9108 10.7070  0.0015  0.1903   0.0366   0.5229    0.1498   0.0000   558.2390       42.7365       84.6953      -21.5844      -7.17011      -16.6901      -2.73034     -0.553315       0.00000       0.00000       0.00000       0.00000       0.00000       0.00000       0.00000       0.00000       0.00000       0.00000       67.3557       77.0819       64.7568       45.4273       28.6846       13.7933       5.79688       1.45673       0.00000       0.00000       0.00000       0.00000       0.00000       0.00000       0.00000       0.00000       0.00000       0.00000
   5  11 1960.5807    0.5778  0.3769 10.0665  0.0057  0.0358   0.0386   0.0711    0.0963   0.0000   431.0628       6.80683      -3.16882      -4.98701       5.56462      -2.84377     0.0945306      0.444081      0.125890    -0.0178133       0.00000       0.00000       0.00000       0.00000       0.00000       0.00000       0.00000       0.00000       12.0483       14.0216       11.2644       9.19799       5.42733       3.75970       1.32605      0.833102      0.206152     0.0603547       0.00000       0.00000       0.00000       0.00000       0.00000       0.00000       0.00000       0.00000
   5  13 2235.2633    0.9202  0.6071 10.6584 -0.0172  0.0406   0.0516   0.1003    0.1349   0.0000   431.4523      -21.9268       1.23428       25.6839       6.62578       4.51964     -0.245597      0.572458      0.248791      0.121106       0.00000       0.00000       0.00000       0.00000       0.00000       0.00000       0.00000       0.00000       12.9765       13.8337       12.6270       9.04727       6.54518       3.64565       1.82107      0.777073      0.294008     0.0663143       0.00000       0.00000       0.00000       0.00000       0.00000       0.00000       0.00000       0.00000
   5  14 2371.0504    1.3004  0.8622 10.9891 -0.0017  0.0909   0.0693   0.1133    0.1916   0.0000   440.7590      -21.8185       3.59354       21.5679      -6.75006      -4.50716      -1.17851     -0.521236     -0.240022     0.0705069       0.00000       0.00000       0.00000       0.00000       0.00000       0.00000       0.00000       0.00000       27.0165       16.2947       29.1144       24.8143       8.90684       8.11491       6.59943       2.62414      0.565385     0.0964159       0.00000       0.00000       0.00000       0.00000       0.00000       0.00000       0.00000       0.00000
   5  15 2505.9921    1.7843  0.7276 11.4251  0.0025  0.0466   0.0865   0.1056    0.2036   0.0000   435.0497       1.95290       6.06951      -6.31114       14.7948      -2.18038      -1.13069     -0.199999      0.218503    -0.0247035       0.00000       0.00000       0.00000       0.00000       0.00000       0.00000       0.00000       0.00000       15.5026       19.0842       14.2822       11.6892       6.57643       4.37537       1.86160      0.909338      0.240432     0.0847364       0.00000       0.00000       0.00000       0.00000       0.00000       0.00000       0.00000       0.00000
   5  16 2641.1695    2.2952  0.8219 11.5836 -0.0035  0.0459   0.1125   0.1080    0.3765   0.0000   444.4162       16.8676       19.2539       1.88686       7.06023      0.265185      -2.11818       1.37852     0.0378227    -0.0367148       0.00000       0.00000       0.00000       0.00000       0.00000       0.00000       0.00000       0.00000       15.3140       15.9714       14.4905       11.5661       7.03524       4.33477       2.47919       1.01775      0.327166     0.0708928       0.00000       0.00000       0.00000       0.00000       0.00000       0.00000       0.00000       0.00000
   5  17 2777.3919    2.9250  1.0232  3.0200  0.0000  0.0570   0.1155   0.1172 1000.0000   0.0000   445.2997      -17.2248      -11.3370       2.45855     0.0473210       7.40535       0.00000       0.00000       0.00000       0.00000       0.00000       0.00000       0.00000       0.00000       0.00000       0.00000       0.00000       0.00000       18.2472       16.9147       19.5393       15.6683       7.53461       5.30098       3.43487       1.47727      0.380664     0.0735627       0.00000       0.00000       0.00000       0.00000       0.00000       0.00000       0.00000       0.00000
   5  18 2913.6689    3.2628  0.7353 12.6993 -0.0066  0.0502   0.1521   0.1093    0.4158   0.0000   412.7238       6.06543       16.4667       23.0894      0.465017      -1.10741     -0.367147      -2.29700     0.0703283     0.0854644       0.00000       0.00000       0.00000       0.00000       0.00000       0.00000       0.00000       0.00000       15.0526       16.7785       15.1451       12.4854       6.62318       4.86494       2.50587       1.23230      0.304119     0.0869747       0.00000       0.00000       0.00000       0.00000       0.00000       0.00000       0.00000       0.00000
   5  21 3322.5814    3.3176  1.5083 12.5061 -0.0120  0.0690   0.1260   0.2085    0.5530   0.0000   456.9488       9.70918       3.87627       7.40338      -1.03792      -8.75445      -4.32311       2.85493     0.0129720    -0.0834667       0.00000       0.00000       0.00000       0.00000       0.00000       0.00000       0.00000       0.00000       18.1034       23.8461       20.2767       17.2897       10.6572       7.54073       3.46656       1.81497      0.532100      0.141354       0.00000       0.00000       0.00000       0.00000       0.00000       0.00000       0.00000       0.00000
   5  23 3596.3020    2.6592  3.5063 10.8740 -0.0029  0.1075   0.0688   0.2983    0.5480   0.0000   450.8879       15.2171      -26.1876      -19.5224      -24.9454       10.0465      -10.9982      -1.15651      0.265391     0.0287420       0.00000       0.00000       0.00000       0.00000       0.00000       0.00000       0.00000       0.00000       31.5065       33.5391       32.3914       26.5543       17.2435       11.1061       5.96852       2.60520      0.814005      0.176832       0.00000       0.00000       0.00000       0.00000       0.00000       0.00000       0.00000       0.00000
   5  24 3734.0803    2.0078  4.6018 11.1201 -0.0055  0.1351   0.0482   0.3543    0.2081   0.0000   446.0163       11.4035      -16.8747       4.21710       5.29629      -19.3720      -8.28668       6.53934      -2.18455     -0.250526       0.00000       0.00000       0.00000       0.00000       0.00000       0.00000       0.00000       0.00000       39.0330       42.6995       41.6229       34.7804       23.5801       15.2405       8.49662       3.67722       1.11020      0.230389       0.00000       0.00000       0.00000       0.00000       0.00000       0.00000       0.00000       0.00000
   5  25 3871.2305    1.6662  6.3896 10.7877 -0.0014  0.1710   0.0338   0.4549    0.1345   0.0000   416.3795      -50.9041       5.91563       17.3735      -6.19816      -6.99396       6.29832      -3.77806      -2.92996     -0.495282       0.00000       0.00000       0.00000       0.00000       0.00000       0.00000       0.00000       0.00000       46.7445       57.3061       53.2401       42.0185       31.4488       18.4368       10.6627       4.33549       1.56802      0.327599       0.00000       0.00000       0.00000       0.00000       0.00000       0.00000       0.00000       0.00000
   5  26 4009.4341    1.3913  8.6678 10.5315  0.0024  0.2073   0.0275   0.5993    0.1077   0.0000   402.4486      -90.7925       114.745      -17.4747       23.6252      -30.0017      -10.9838       7.42047      0.311673     -0.178632       0.00000       0.00000       0.00000       0.00000       0.00000       0.00000       0.00000       0.00000       59.3080       70.8536       64.5657       52.1080       37.9120       22.5844       12.8097       5.17763       1.81417      0.387269       0.00000       0.00000       0.00000       0.00000       0.00000       0.00000       0.00000       0.00000
   6  11 2004.0159    0.5967  0.4692 10.0567 -0.0006  0.0488   0.0338   0.0758    0.1006   0.0000   446.3532       9.37693       20.1655      -2.44561       5.44682      -5.44912      0.106805       1.53286      0.959627      0.147237     -0.142742     0.0127683       0.00000       0.00000       0.00000       0.00000       0.00000       0.00000       10.7267       14.7822       11.8212       10.4192       8.67009       4.75793       3.49537       1.55171      0.805934      0.230959      0.111397     0.0235972       0.00000       0.00000       0.00000       0.00000       0.00000       0.00000
   6  12 2142.5851    0.7691  0.6778 10.1803  0.0043  0.0458   0.0348   0.0822    0.1215   0.0000   426.9090      -26.8833      -11.4008       2.32511       7.78647      0.832443      0.512635      0.387782     0.0310019    -0.0818015     0.0524024     0.0245593       0.00000       0.00000       0.00000       0.00000       0.00000       0.00000       11.3993       13.1035       12.5245       10.2562       7.46886       5.18903       3.20536       1.41180      0.843645      0.277423     0.0855315     0.0179282       0.00000       0.00000       0.00000       0.00000       0.00000       0.00000
   6  13 2279.8167    1.0564  0.7502 10.4256 -0.0010  0.0403   0.0454   0.0877    0.1520   0.0000   442.3700      -20.3513       15.0827       12.7678      0.849049       6.34705      -1.87365      -1.30803    -0.0710804      0.153695    -0.0480208    -0.0148593       0.00000       0.00000       0.00000       0.00000       0.00000       0.00000       9.84272       10.5896       10.8530       8.87565       6.65159       4.47359       2.67999       1.50476      0.674790      0.264043     0.0773611     0.0150636       0.00000       0.00000       0.00000       0.00000       0.00000       0.00000
   6  14 2415.5267    1.3027  0.8349 11.2719  0.0127  0.0490   0.0577   0.1121    0.1378   0.0000   416.5817      -17.7392       17.0160       1.35030      -7.70076       5.35373      -3.61715       3.49932     0.0204444    -0.0551529    -0.0325487     0.0245503       0.00000       0.00000       0.00000       0.00000       0.00000       0.00000       11.3570       14.8044       10.6084       11.3209       8.08665       6.08304       3.49055       1.68867      0.780497      0.293776     0.0861366     0.0248437       0.00000       0.00000       0.00000       0.00000       0.00000       0.00000
   6  15 2551.1157    1.8128  0.8686 11.6763  0.0040  0.0430   0.0777   0.1077    0.1501   0.0000   448.4925      -20.2526      -2.14772      -1.19283       3.80900       3.39995      -1.66160      -4.74889      0.273498      0.393047     0.0733485     0.0233576       0.00000       0.00000       0.00000       0.00000       0.00000       0.00000       11.1381       11.9935       12.1498       10.1720       7.52513       4.39209       2.88645       1.83769      0.693442      0.267875     0.0832978     0.0160398       0.00000       0.00000       0.00000       0.00000       0.00000       0.00000
   6  16 2687.0884    2.5162  0.8815 11.8295 -0.0026  0.0440   0.1004   0.0966    0.2052   0.0000   408.7459       1.37912       32.7632       4.00982      -2.01866     -0.784592      -1.90776      0.589443      0.711326     -0.482582     -0.135553    -0.0172200       0.00000       0.00000       0.00000       0.00000       0.00000       0.00000       11.3828       11.9554       11.5381       10.4141       7.43553       4.49883       2.98513       1.74196      0.703308      0.253547     0.0793157     0.0162624       0.00000       0.00000       0.00000       0.00000       0.00000       0.00000
   6  17 2823.7229    2.8498  0.9111 12.2383 -0.0032  0.0485   0.1124   0.1077    0.2248   0.0000   439.2096      -6.10911      -15.7613      -17.5533       9.82506      -7.86576       1.58098      -1.14663     -0.555873      0.371607     -0.106108     0.0114956       0.00000       0.00000       0.00000       0.00000       0.00000       0.00000       11.5126       13.6501       11.7893       10.1140       8.59264       5.57550       3.31369       1.71632      0.762149      0.297605     0.0939589     0.0196078       0.00000       0.00000       0.00000       0.00000       0.00000       0.00000
   6  18 2960.6276    3.6167  0.7671 12.6543  0.0006  0.0402   0.1515   0.0883    0.2172   0.0000   431.2555      -10.0390      -2.88240      -4.27456       6.78670       6.38204       1.48921      -1.43701       1.39550     -0.156843     -0.102473     0.0103334       0.00000       0.00000       0.00000       0.00000       0.00000       0.00000       9.91387       10.8406       10.7397       8.90769       6.25164       5.04859       2.67501       1.35357      0.688840      0.278614     0.0699210     0.0156811       0.00000       0.00000       0.00000       0.00000       0.00000       0.00000
   6  19 3097.2485    3.8590  0.8239 13.2467  0.0040  0.0460   0.1631   0.1044    0.2012   0.0000   441.9429       4.70693       19.5476      -5.29793       3.14952       6.00763      -1.24724     -0.733479      0.275955    -0.0427788     0.0107750    0.00362850       0.00000       0.00000       0.00000       0.00000       0.00000       0.00000       12.7899       13.8233       12.5086       10.6892       8.00659       5.49673       3.18988       1.38822      0.773296      0.258288     0.0750099     0.0157830       0.00000       0.00000       0.00000       0.00000       0.00000       0.00000
   6  20 3233.9205    3.7899  1.4082 12.3891 -0.0070  0.0607   0.1284   0.1327    0.4020   0.0000   442.8394      -12.0965       18.1819      -12.8922      -4.12383      -9.03879       3.87632      0.958826     -0.302039    -0.0446906      0.201912    -0.0186429       0.00000       0.00000       0.00000       0.00000       0.00000       0.00000       14.7804       18.2430       16.2373       14.3671       9.79518       6.10295       4.43797       2.10185       1.08118      0.352669      0.115920     0.0259342       0.00000       0.00000       0.00000       0.00000       0.00000       0.00000
   6  21 3371.0074    3.2234  1.6860 12.7025  0.0158  0.0687   0.1084   0.1772    0.2518   0.0000   436.5555      -2.47098       3.12343      -5.27215      -6.81012      -12.7553      -9.67255      -1.11101       1.21695      0.542538      0.108083    -0.0326813       0.00000       0.00000       0.00000       0.00000       0.00000       0.00000       16.4335       18.3926       18.1225       15.9362       11.1973       8.52538       5.00796       2.55293       1.30282      0.491896      0.133576     0.0281540       0.00000       0.00000       0.00000       0.00000       0.00000       0.00000
   6  22 3508.1385    2.8943  2.4919 11.9118 -0.0173  0.0923   0.0774   0.2302    0.3015   0.0000   429.0577       58.3132      -16.1093       13.9466       17.0717      -11.7499      -3.31548      0.944838      -2.46393     -0.500936      0.133388    -0.0917900       0.00000       0.00000       0.00000       0.00000       0.00000       0.00000       20.9204       27.0481       22.9234       22.6625       15.2603       11.4165       6.75581       3.72608       1.74934      0.670568      0.177395     0.0455064       0.00000       0.00000       0.00000       0.00000       0.00000       0.00000
   6  23 3646.2363    2.2882  3.7739 11.3719 -0.0042  0.1124   0.0534   0.2909    0.1965   0.0000   408.1257      -16.3271       19.2033       44.4314       7.19129    -0.0112650       2.78359       1.81761      -1.76805       1.05837      0.120208     0.0324631       0.00000       0.00000       0.00000       0.00000       0.00000       0.00000       25.4024       32.6307       30.6176       26.2908       20.0623       14.3325       8.98691       4.54856       2.35492      0.873426      0.254896     0.0519903       0.00000       0.00000       0.00000       0.00000       0.00000       0.00000
   7  10 1906.8157    0.4767  0.4142 10.0171  0.0092  0.0346   0.0272   0.0685    0.0770   0.0000   428.1485      -12.5438       14.1643       4.84372      -3.00737       3.64864       1.19656      0.708364     -0.443071     -0.567341      0.197244      0.206836   -0.00363142   -0.00588123       0.00000       0.00000       0.00000       0.00000       7.26851       8.74213       8.51734       8.33197       4.94476       4.38166       2.74723       1.54806      0.774915      0.466142      0.186163     0.0705756     0.0151036    0.00367814       0.00000       0.00000       0.00000       0.00000
   7  11 2045.8656    0.6455  0.4207 10.2533  0.0030  0.0321   0.0343   0.0648    0.0851   0.0000   444.8710       5.34588       5.19653       10.0134      -3.60476       4.26332      -2.26802      -2.94272      0.194679     0.0189970     -0.102400     0.0390128     0.0163399   -0.00422189       0.00000       0.00000       0.00000       0.00000       8.02198       8.76024       8.72714       7.70488       5.58111       3.46235       2.26949       1.50763      0.901542      0.345856      0.155382     0.0465255     0.0133643    0.00246870       0.00000       0.00000       0.00000       0.00000
   7  13 2322.0591    1.1862  0.8263 10.5724 -0.0070  0.0462   0.0457   0.0915    0.1616   0.0000   436.0165     -0.531742       28.1821       5.97513      -9.96095     -0.324008      -1.13185       2.50714      0.433411     -0.323320    -0.0129329     0.0717029     0.0467353   -0.00940955       0.00000       0.00000       0.00000       0.00000       9.88899       10.2258       11.4303       8.79667       7.40718       5.78075       3.87351       2.11335       1.11312      0.559004      0.241601     0.0823880     0.0230774    0.00361686       0.00000       0.00000       0.00000       0.00000
   7  14 2458.1659    1.5841  0.8321 11.2193 -0.0080  0.0477   0.0589   0.0981    0.1667   0.0000   445.1830       23.2824      -8.50352       5.50765      -1.11998      0.708570      0.371279      0.257002      -1.53108     -0.357169      0.316570      0.163673    -0.0324006   -0.00210844       0.00000       0.00000       0.00000       0.00000       10.4687       11.5195       10.8753       9.66777       7.50918       5.96220       4.36724       2.00186       1.04805      0.551764      0.238915     0.0726735     0.0201165    0.00384091       0.00000       0.00000       0.00000       0.00000
   7  15 2594.1858    2.0596  0.7553 11.7482  0.0015  0.0395   0.0826   0.0812    0.1637   0.0000   450.0608       3.58014       21.0196      -14.8685       3.19938      -2.55271      -6.10091      -1.73290       2.70732     -0.166010     -0.138428     0.0690207     0.0311925   -0.00916055       0.00000       0.00000       0.00000       0.00000       8.81159       9.73085       9.57395       8.42905       6.63651       5.05545       3.04421       2.01905       1.01066      0.502337      0.187110     0.0733462     0.0175634    0.00366729       0.00000       0.00000       0.00000       0.00000
   7  16 2731.1362    2.5079  0.7453 12.3992 -0.0079  0.0357   0.1042   0.0909    0.1508   0.0000   429.4702      -9.47402       8.40981      -15.3788       7.46593       4.98473       1.73701      -3.29365     -0.266361      0.131230     0.0386714     -0.114746    0.00725125   -0.00925301       0.00000       0.00000       0.00000       0.00000       7.76551       9.48001       8.23319       7.70781       5.93062       4.58611       2.93084       1.75312      0.891298      0.429780      0.173764     0.0647474     0.0166810    0.00380949       0.00000       0.00000       0.00000       0.00000
   7  17 2868.2614    2.9913  0.7580 13.0536 -0.0063  0.0401   0.1250   0.0945    0.1303   0.0000   436.0642       11.6637       5.42484     -0.305189       3.99601      -14.3681     -0.170244     -0.154566      -1.37786     -0.281174      0.162783    -0.0449913     0.0276993   -0.00366775       0.00000       0.00000       0.00000       0.00000       8.94167       10.5403       10.4490       8.35833       6.43797       4.94320       3.08410       1.70605      0.974325      0.430466      0.206215     0.0695647     0.0186183    0.00358348       0.00000       0.00000       0.00000       0.00000
   7  18 3005.6242    3.6921  0.6655 13.4855 -0.0151  0.0492   0.2163   0.1029    0.1241   0.0000   451.2640       15.7661      -2.84841      -6.27317      -1.16359      -2.05522     -0.979026       1.26024     -0.186811     -0.908749    -0.0399140    0.00349190    -0.0246636    0.00257592       0.00000       0.00000       0.00000       0.00000       8.90338       13.6488       11.2573       10.8541       7.82553       4.96489       3.77401       1.83279       1.44632      0.454183      0.280419     0.0678255     0.0290673    0.00616466       0.00000       0.00000       0.00000       0.00000
   7  19 3142.7168    3.9287  0.9514 13.0506 -0.0096  0.0458   0.1491   0.1027    0.2013   0.0000   433.5062      -7.20658      -13.7751       19.1891      -3.05889      -3.62616      -4.40428      -1.97314     -0.862876      -1.18428      0.117054    -0.0509838    0.00422568   -0.00339319       0.00000       0.00000       0.00000       0.00000       10.7913       13.6989       12.8868       10.5992       8.11450       5.52240       3.37653       2.17796      0.971665      0.595982      0.191277     0.0838595     0.0225059    0.00449737       0.00000       0.00000       0.00000       0.00000
   7  20 3279.7775    3.4414  1.3546 12.9075  0.0003  0.0555   0.1143   0.1306    0.1867   0.0000   441.8688      0.504191       7.87871      -5.30221       2.37218      -3.06698      0.771297      -3.75643      0.337886    -0.0971477     0.0828711     0.0200659   -0.00233288   -0.00519648       0.00000       0.00000       0.00000       0.00000       12.0650       14.4275       13.6105       12.6958       8.93576       6.47307       4.19008       2.67182       1.46267      0.699295      0.287140     0.0960758     0.0247290    0.00560514       0.00000       0.00000       0.00000       0.00000
   7  21 3417.3541    3.0692  1.9303 12.5495 -0.0052  0.0637   0.0912   0.1633    0.1706   0.0000   438.3078       27.0196       19.2895       20.3779       1.18922       3.31307     -0.329568     -0.357577      -2.87934     -0.735609      0.557673    -0.0285102    -0.0485347  -0.000330030       0.00000       0.00000       0.00000       0.00000       13.7333       15.7907       15.4148       13.4218       10.9800       8.10228       5.32461       3.16495       1.63795      0.806949      0.330310      0.119320     0.0330551    0.00613514       0.00000       0.00000       0.00000       0.00000
   7  22 3555.1954    2.5615  2.6299 11.9032 -0.0024  0.0816   0.0651   0.1979    0.1891   0.0000   449.2337       3.75018       13.9315      -40.7379       2.28431       12.5672      0.291047      -1.64331     -0.364225      -1.70131      0.608370      0.334655    -0.0115299   -0.00675165       0.00000       0.00000       0.00000       0.00000       16.3642       19.7483       18.8605       17.0901       13.8013       10.1992       6.77942       4.10611       2.28757       1.03023      0.458120      0.161546     0.0439442    0.00839583       0.00000       0.00000       0.00000       0.00000
   7  23 3693.3142    2.1663  3.7881 11.3870 -0.0044  0.1105   0.0447   0.2498    0.1534   0.0000   440.1955       28.6459       10.6384       11.6595      -10.2477      -7.87129       7.20670     -0.593884      -2.72343       1.67288     -0.373546     -0.178397     0.0581045    0.00494205       0.00000       0.00000       0.00000       0.00000       21.4992       26.5031       25.2467       22.8899       18.3325       14.6968       9.35938       5.79899       3.36453       1.42808      0.679932      0.230944     0.0590619     0.0117470       0.00000       0.00000       0.00000       0.00000
   7  25 3970.3649    1.4960  7.4987 10.6329  0.0004  0.1616   0.0250   0.4475    0.0962   0.0000   500.8872       62.7920       21.5940      -30.7655       11.9115       48.2929       17.2224      -18.5108       1.17522       1.87580     -0.198904      0.168235    -0.0240788     0.0127952       0.00000       0.00000       0.00000       0.00000       31.6328       41.2659       39.3805       36.0118       28.8776       21.3863       14.4476       9.12056       4.90262       2.46389       1.01560      0.358130     0.0955725     0.0181440       0.00000       0.00000       0.00000       0.00000
   7  26 4109.5686    1.2535  8.9779 10.4681  0.0027  0.1875   0.0218   0.5370    0.0820   0.0000   409.2008       31.6490       16.9181       9.34665       37.5142      -18.4134       4.08499       11.8112      -6.02700      -7.78959      -2.31566      0.177700      0.153792    0.00451183       0.00000       0.00000       0.00000       0.00000       40.4516       48.7769       47.0514       42.4890       34.6836       25.4080       17.4782       11.0659       5.83658       3.02792       1.17004      0.407063      0.107053     0.0192921       0.00000       0.00000       0.00000       0.00000
   8  10 1946.0311    0.5434  0.4984  9.8834 -0.0101  0.0397   0.0270   0.0700    0.0953   0.0000   425.0704     -0.499935       8.50175       6.55513      -2.67788     -0.186138       2.71645      0.394610      0.240972     -0.796336      0.134055     0.0400226     0.0633975    0.00632691   -0.00382007  -0.000511405       0.00000       0.00000       7.95572       7.70194       6.86591       8.13008       7.53689       4.57030       3.05161       2.24946       1.65480      0.892860      0.379445      0.135664     0.0514052     0.0142848    0.00451518   0.000777777       0.00000       0.00000
   8  11 2086.1676    0.6870  0.4732 10.3016 -0.0113  0.0311   0.0368   0.0669    0.0892   0.0000   440.7231     -0.912620       4.25797      -3.13035      -8.08041       8.60318       2.92964      -2.92914      -1.06553     -0.949201      0.264475    -0.0265623     -0.109130    0.00852457    0.00247196   5.59869e-05       0.00000       0.00000       6.21223       7.86301       7.87602       6.76771       5.17901       3.73894       2.74241       1.60876      0.998995      0.518269      0.261365      0.118241     0.0521021     0.0141415    0.00409495   0.000713210       0.00000       0.00000
   8  12 2225.0322    0.9744  0.6735 10.4839 -0.0052  0.0361   0.0413   0.0806    0.1078   0.0000   440.5206       17.5171       4.91592       2.35111       9.90795       7.13798       2.83609      -1.92375     -0.286768       1.14107      0.119783     -0.277204     0.0388864    0.00818961    0.00322866   -0.00195086       0.00000       0.00000       6.87826       8.68960       6.92937       6.88653       5.67880       5.14972       3.49174       2.23601       1.13234      0.617511      0.274595      0.130219     0.0453887     0.0158816    0.00379848   0.000920007       0.00000       0.00000
   8  13 2362.8131    1.3156  0.7912 10.9136 -0.0038  0.0397   0.0494   0.0823    0.1362   0.0000   437.0419       4.07865       17.5500      -2.58919       10.1859      -2.08662      -2.24186      0.101255      -1.75675     -0.286602     -0.439797     -0.261008    0.00934816    -0.0146336   -0.00707490  -0.000376983       0.00000       0.00000       8.90137       10.8326       10.8002       9.31628       7.09074       5.00882       3.13808       1.98308       1.32208      0.673549      0.317265      0.138949     0.0563210     0.0174556    0.00446951   0.000801688       0.00000       0.00000
   8  14 2499.4644    1.6539  0.8218 11.4825 -0.0087  0.0435   0.0623   0.0878    0.1332   0.0000   442.9558      -12.3026       21.9631       7.54767      -5.56556      -3.78292       1.15446      -1.54489     -0.377968     -0.597812     0.0977048      0.373500    -0.0426847   -0.00230241   -0.00340350   0.000167197       0.00000       0.00000       8.27318       11.7048       10.6210       9.62306       7.19382       5.28773       3.68981       2.23044       1.39761      0.666672      0.391170      0.151395     0.0681429     0.0196751    0.00575029    0.00116787       0.00000       0.00000
   8  15 2636.1751    2.2130  0.7524 11.9327 -0.0126  0.0411   0.0914   0.0799    0.1386   0.0000   438.3721       6.19593       11.5309       1.08256       8.69240      -7.97588      -9.51167      0.584935     0.0476981      0.332159      0.135158     -0.126356     -0.110683   -0.00194447    0.00608519   -0.00118043       0.00000       0.00000       8.38075       8.36872       7.76378       8.18353       7.91910       4.82725       3.66947       2.53379       1.61452      0.923216      0.372707      0.166803     0.0498602     0.0173208    0.00502726   0.000746246       0.00000       0.00000
   8  16 2773.7220    2.8648  0.7707 12.0960 -0.0035  0.0328   0.1019   0.0795    0.1609   0.0000   431.1721      -5.86926       13.4748      -8.20444      -8.98102      0.795121     -0.499785     -0.127010       1.09273      0.114029      0.113282    0.00487354     0.0274280    -0.0123746   -0.00359128  -0.000558763       0.00000       0.00000       6.09296       7.28542       7.02418       6.22507       5.12055       4.37399       3.07499       1.84689       1.10580      0.558432      0.267364      0.122909     0.0512072     0.0159621    0.00406660   0.000766113       0.00000       0.00000
   8  17 2911.5171    3.3345  0.8112 12.6556 -0.0020  0.0460   0.1249   0.0817    0.1593   0.0000   434.2099      -18.1365       12.9101       4.01031       5.86042      -8.04151     0.0700072      0.932020       1.32374     -0.116005    -0.0669751      0.156864      0.157176    0.00700618    0.00183241    0.00108344       0.00000       0.00000       11.5224       13.5112       13.2563       11.8800       8.97139       5.40217       3.21231       2.24802       1.55621      0.802697      0.388007      0.134669     0.0559458     0.0155859    0.00430531   0.000807086       0.00000       0.00000
   8  18 3049.1293    3.6789  0.7815 13.6320 -0.0068  0.0413   0.1489   0.1038    0.1107   0.0000   426.2316       5.79363       9.47507      -7.18009      -1.53144      -2.56931      -4.12798      -3.26545     -0.986298     -0.713752      0.151968    -0.0117795     0.0480408    -0.0129565    0.00105921  -0.000802182       0.00000       0.00000       6.48049       9.58060       8.42132       8.28059       7.50266       5.15473       4.57227       2.08800       1.96348      0.611267      0.563708      0.125238      0.100847     0.0194942    0.00768599    0.00127074       0.00000       0.00000
   8  19 3186.7483    3.7833  0.8218 13.5809  0.0026  0.0396   0.1416   0.0897    0.1280   0.0000   437.2776      -2.23394       10.6940       1.30055      -4.91850      -6.04625     -0.763434       1.28324       1.59548     -0.636171      0.298017    -0.0432765     0.0284513    0.00777827    0.00187973  -0.000561524       0.00000       0.00000       7.48242       9.30754       9.30321       7.92446       6.52010       5.07202       3.52129       2.31096       1.27636      0.683846      0.364328      0.152456     0.0603167     0.0207431    0.00523813   0.000932860       0.00000       0.00000
   8  20 3324.3354    3.5074  1.1958 13.3270 -0.0131  0.0480   0.1166   0.1227    0.1612   0.0000   432.1901       13.3077       8.85207      -1.18377      -4.59186      -1.44465      -6.63190      -2.56972       1.76024     -0.496207     -0.930356      0.100835      0.107969   -0.00644872   -0.00875194    0.00193572       0.00000       0.00000       8.59604       10.8811       10.6942       9.43135       7.89157       5.75354       4.15153       2.71774       1.58273      0.840789      0.460292      0.183706     0.0759096     0.0251928    0.00663454    0.00117347       0.00000       0.00000
   8  21 3462.3554    2.8749  2.0019 12.3475 -0.0057  0.0634   0.0741   0.1540    0.1163   0.0000   434.1741       8.47055       9.66197      -13.9482       26.1816      -11.4697       9.72544       1.81899       5.04208     -0.833915      0.575006      0.501819    -0.0304135    -0.0167113    0.00579858    0.00296956       0.00000       0.00000       11.8866       15.1215       14.1748       12.8236       11.1473       7.60216       5.73495       3.48714       2.25112       1.13986      0.598834      0.238976     0.0960283     0.0295941    0.00903629    0.00158519       0.00000       0.00000
   8  22 3600.8262    2.4211  3.0296 11.6995 -0.0003  0.0802   0.0503   0.1959    0.1185   0.0000   422.6507       33.3101       12.4733      -9.45462      -15.3278      -18.1008       7.92587      -1.99278     -0.691596     -0.632336      0.335355      0.516584     -0.216579    -0.0192002    0.00422239   0.000189657       0.00000       0.00000       14.8618       18.2619       17.2154       16.5658       13.6191       10.3966       7.69951       4.76598       2.97776       1.53611      0.818557      0.333291      0.135926     0.0400887     0.0111871    0.00203529       0.00000       0.00000
   8  23 3739.3481    1.9862  4.1527 11.2770 -0.0044  0.0998   0.0360   0.2589    0.1126   0.0000   423.7229       10.8331       28.1132       17.0640      -3.93587       3.69923      -3.75246      -4.54606      -5.01181      0.267599      0.667397      0.276570    -0.0107418    -0.0392866   6.37488e-05   7.07195e-05       0.00000       0.00000       18.2353       23.4062       21.9254       21.4777       16.6276       12.8558       9.50951       5.90214       3.80656       1.88709       1.11324      0.419544      0.181364     0.0514096     0.0140742    0.00264717       0.00000       0.00000
   8  24 3878.1386    1.7030  5.7256 10.9772 -0.0034  0.1229   0.0284   0.3373    0.0888   0.0000   430.5810       15.8928       25.9296       34.4529      -22.9499      -4.70053       5.44998       9.42316     -0.985049      -1.12528     -0.251706      0.871646      0.227082     0.0554747    -0.0282173    0.00271896       0.00000       0.00000       22.1492       27.9677       27.8117       25.5745       20.8151       16.8426       11.6898       7.73563       4.72647       2.43816       1.32687      0.535174      0.231945     0.0726732     0.0178284    0.00317538       0.00000       0.00000
   8  26 4156.6220    1.1530  9.6734 10.4055 -0.0015  0.2057   0.0190   0.5549    0.0706   0.0000   477.3981      -95.6253       37.9835       17.1692      -30.5081       15.3093       5.97609       13.2390      -15.9077       9.53660       1.17856    -0.0349494      0.404178    -0.0287547   -0.00446589     0.0109744       0.00000       0.00000       35.7048       45.7395       44.9744       40.8163       36.2871       26.9383       20.0106       13.2274       8.16274       4.33065       2.36023      0.954343      0.383759      0.120765     0.0323807    0.00535241       0.00000       0.00000
   8  27 4296.0448    0.9367 10.5193 10.4120 -0.0107  0.2290   0.0176   0.6367    0.0602   0.0000   423.5116       50.7681      -8.14430       7.75393       63.7504       9.02820       1.13312       10.8075       8.18721      -1.86512      -1.72193       2.48143      -1.17813     -0.122398      0.118410    0.00712890       0.00000       0.00000       43.2808       50.8864       52.8944       47.3372       39.9933       32.1686       22.5154       15.6744       9.58113       5.58367       2.66473       1.24357      0.454173      0.142851     0.0320702    0.00534718       0.00000       0.00000
   9  12 2264.4689    1.0829  0.7685 10.8007 -0.0035  0.0511   0.0416   0.0840    0.1102   0.0000   427.8738      -4.89083       8.88106       6.07336       6.79755       7.44881       1.23630      -2.68885      -3.00420     -0.100990      0.339091      0.345698     0.0325241    -0.0214881   -0.00122741  -7.21699e-05    0.00145267  -4.58683e-05       5.81880       11.0261       8.11173       9.71512       7.05717       5.54672       4.67645       2.44224       2.15201       1.10557      0.668379      0.333738      0.152166     0.0666199     0.0251817    0.00572378    0.00194097   0.000407409
   9  13 2402.2862    1.4254  0.7272 11.3181 -0.0036  0.0379   0.0556   0.0790    0.1154   0.0000   438.0723       5.01612       7.99819      -8.79750       2.62497       11.3675       4.20362      -3.58461     -0.956519      0.427182      0.345492    -0.0562630    -0.0993001     0.0201195  -0.000944862   -0.00184303   0.000471435   0.000227820       6.58235       7.91659       6.46758       6.91349       6.47120       5.04408       3.71561       2.67203       1.69081       1.05551      0.512893      0.272551     0.0962108     0.0467118     0.0138038    0.00482438    0.00122758   0.000227823
   9  14 2539.4928    1.8721  0.8387 11.4667  0.0008  0.0337   0.0655   0.0853    0.1332   0.0000   428.8110      -5.95818       8.28535       4.21661      0.409339       1.89410     -0.606962      -3.09723      -2.36704     -0.437463      0.678783     -0.238260     -0.122407    -0.0137126    0.00697537  -0.000990355   0.000416905   6.14895e-05       5.27057       6.88513       6.64556       6.32304       5.16609       4.51698       2.99618       2.22267       1.45204      0.780128      0.464990      0.227986      0.101579     0.0399212     0.0163952    0.00489949    0.00110687   0.000208108
   9  15 2676.8945    2.4494  0.8818 11.6404 -0.0003  0.0358   0.0810   0.0806    0.1651   0.0000   431.8284       5.69673       16.5292      -3.90142      -2.77458      -6.42429      -4.28427      -3.02587       3.05958     0.0407551     -0.772412     -0.118624      0.143373   -0.00400287    -0.0169511   -0.00182193   -0.00164205  -9.03140e-05       5.92185       7.14674       7.04917       7.13405       5.89804       4.45021       3.52921       2.14616       1.73882      0.867060      0.637073      0.229463      0.144776     0.0422978     0.0207363    0.00442531    0.00131678   0.000215784
   9  16 2815.1852    3.1668  0.8177 12.1741  0.0009  0.0355   0.1086   0.0780    0.1532   0.0000   436.8482       7.08123       6.51060       2.31941      -1.31461      -3.03758     -0.481475       1.09764     -0.148355    -0.0758124      0.437465      0.206265      0.137784     0.0107331    0.00690449   -0.00193332    0.00181130   0.000144935       6.08890       7.24270       6.61361       6.67493       5.69219       4.22271       3.54154       2.35713       1.47771      0.846886      0.447873      0.263185     0.0982112     0.0436110     0.0131220    0.00406386    0.00116309   0.000193235
   9  18 3091.5591    3.9096  0.8386 13.0992 -0.0050  0.0615   0.1421   0.0855    0.1465   0.0000   441.6249      -6.00730       13.0961      -13.8889      -7.67026      -6.75433      -2.45109       1.36700       2.53323      -2.14341     0.0101042      0.614175      0.133092    -0.0334000    0.00690656   -0.00242166   0.000738784   0.000347413       15.6368       20.9024       21.2239       18.0941       13.0880       8.34908       5.29272       2.99047       1.71662      0.878817      0.498366      0.288442      0.113517     0.0482157     0.0160977    0.00447063    0.00114027   0.000202310
   9  19 3229.4651    3.5333  1.1598 13.3552 -0.0073  0.0478   0.1124   0.1053    0.1487   0.0000   436.8241       5.19591       7.68565       4.10209      -7.55159      -4.16613       5.13084      -2.75185       1.05716      -1.71624     -0.838739     0.0722972    0.00853981     0.0302629    -0.0237887    0.00202455  -0.000174036  -0.000401853       7.86634       9.92923       9.59412       9.38442       7.30092       6.35137       4.45546       3.32306       1.98178       1.16298      0.676607      0.336932      0.162600     0.0607104     0.0229458    0.00698319    0.00145250   0.000298596
   9  20 3367.7775    3.2492  1.6411 12.9161  0.0075  0.0703   0.0869   0.1372    0.1122   0.0000   438.5534       4.46794       8.53419      -13.2098       7.15785      0.660374       4.33747      -2.52883      -4.57506     -0.731396       1.09921      0.535257    -0.0146976    0.00454155    -0.0214640    -0.0113236  -0.000990570  -0.000630634       11.5367       11.9442       15.0754       13.2935       8.78816       9.73198       6.90427       4.43692       2.89484       1.92058      0.881187      0.465104      0.228428      0.112716     0.0372562     0.0104759    0.00181056   0.000353876
   9  21 3506.2036    2.6165  2.5021 12.4467 -0.0075  0.0728   0.0576   0.1711    0.0791   0.0000   434.6398       25.2230       11.4837      -39.3189      -18.2978       2.64995       11.9914      -6.19543      -2.78897      -2.78297      0.932828      0.515860    -0.0956463     -0.201497   1.93228e-06    0.00462210  -0.000856642  -0.000218311       11.2993       15.5595       14.3705       14.2157       11.3568       9.58172       6.57828       5.01057       2.94831       1.87783      0.996671      0.522690      0.233681     0.0981878     0.0331965     0.0112284    0.00249221   0.000496737
   9  22 3645.2288    2.1660  3.2360 12.0676 -0.0000  0.0854   0.0468   0.2066    0.0783   0.0000   445.2775      -23.5681       80.2431       34.2576      -17.4494      -1.09904      -8.02476       4.17082       3.47875      -2.79117     0.0278353   -0.00658793     -0.172751     0.0344592     0.0543574    0.00121649   0.000257552  -0.000854380       13.6044       17.5655       17.1364       16.7389       13.6532       11.4042       8.15985       5.89266       3.68407       2.26127       1.22554      0.640460      0.287101      0.121401     0.0418573     0.0132896    0.00304517   0.000555876
   9  23 3784.0894    1.8383  4.4999 11.6156 -0.0037  0.1047   0.0344   0.2657    0.0739   0.0000   425.2375       18.8193      -7.88282       1.13854       11.8307      -8.91687      -6.38659      -1.76932     0.0248030       6.19924      -1.19823     -0.366924     -0.213760     0.0990970      0.132488    0.00573457   -0.00221411   0.000587435       16.0510       20.3588       20.4426       19.8932       16.5886       13.7387       10.3759       7.23806       4.84811       2.74262       1.70173      0.765778      0.408107      0.145871     0.0588671     0.0163770    0.00393760   0.000665299
   9  24 3923.2294    1.5494  6.6059 11.0804 -0.0042  0.1305   0.0243   0.3719    0.0652   0.0000   431.2761      -15.8031       11.1527       25.7918       11.4291       36.3092      0.728352      -17.5566      -17.9849       1.12824       1.98092      0.469867     -0.800653    -0.0121541     0.0488599     0.0185550    0.00245394  -0.000236683       21.3661       25.9510       26.9905       24.8596       21.5917       17.5062       13.1558       9.27604       6.01049       3.48119       2.05403      0.972810      0.492066      0.182811     0.0700124     0.0205246    0.00481970   0.000759063
   9  25 4063.0807    1.3156  7.4137 10.7315 -0.0070  0.1475   0.0211   0.3875    0.0694   0.0000   396.2717      -14.8909       11.3753      -6.72172       32.5954       3.33987       34.6757       3.40530    -0.0725482      -4.78748       5.51843      0.415815      -1.29032     -0.298538      0.276944     0.0282619   -0.00283113   0.000233670       25.1194       30.2271       31.9306       28.4628       25.0885       19.8524       15.0695       10.5468       6.76215       4.13171       2.28762       1.17247      0.538650      0.222343     0.0780264     0.0237227    0.00547053   0.000813670
   9  26 4202.6237    1.0698  9.8890 10.5239 -0.0092  0.1951   0.0175   0.5421    0.0597   0.0000   431.9027      -16.4873       85.2634      -15.2809      -72.9918      -4.03295       36.6566       16.7379      -8.03891       5.82685     -0.972054      -1.05276      -1.12590     -0.176544      0.247809    -0.0227054   -0.00258989    0.00169214       30.9818       38.0712       39.8174       37.2833       32.2334       26.0161       19.9356       14.0170       9.48252       5.53703       3.24849       1.65207      0.772956      0.308543      0.113243     0.0319641    0.00745115    0.00117202
  10   8 1737.7903    0.3049  0.2001  9.7676 -0.0382  0.0379   0.0404   0.0791    0.0522   0.0000   430.6610      -2.44629       10.6568       1.42234       2.25252       6.42869       4.07460      0.653048      0.284437     0.0305978     0.0492943      0.236548     0.0991208     0.0759877    0.00494484     0.0221828   0.000496885   0.000553722       6.48902       10.7017       9.07916       10.6191       7.88799       5.54743       3.53580       1.89953       1.17111      0.690745      0.370800      0.276526      0.131434     0.0511410     0.0198663     0.0106420    0.00307903   0.000674125
  10  10 2021.4492    0.5869  0.4712 10.1107 -0.0300  0.0283   0.0290   0.0644    0.0835   0.0000   431.0350      -5.38994       12.6352       5.69097      -2.32039       6.33048       3.65076      0.672734     -0.359689      0.464666     -0.592710      0.467377      0.118109     0.0551866    -0.0132800     0.0112119   -0.00622029   0.000673816       4.32832       5.32254       4.94797       5.15749       4.40790       3.47511       2.68840       1.94246       1.25888      0.848471      0.478353      0.284917      0.131322     0.0660138     0.0238692     0.0103114    0.00290044   0.000907931
  10  11 2162.8548    0.9099  0.6662  9.9615 -0.0185  0.0288   0.0355   0.0729    0.2118   0.0000   445.3715       5.41804       11.8510      0.673716      -3.80423      -1.36170      -1.39527       1.09929       2.79934      -3.06638      0.701612      0.264707      0.322526    -0.0955952    -0.0324194     0.0112341   -0.00243380   0.000299367       4.62322       5.60828       5.62026       4.96456       4.97039       3.62102       2.80057       2.01411       1.36332      0.927479      0.532080      0.288066      0.141399     0.0652420     0.0265499    0.00982343    0.00336972    0.00105125
  10  12 2302.7764    1.1161  0.8217 10.5075 -0.0077  0.0407   0.0385   0.0807    0.1848   0.0000   438.9005       8.44260       11.3544      -6.63007      -2.46778       3.66915       8.92600     -0.913949     -0.704380     0.0807466      0.598762     -0.646289     0.0614778      0.179526     0.0522213    0.00411047  -2.17464e-05   0.000276088       6.27036       7.48979       6.60832       6.98949       6.85190       5.29416       3.25484       2.37538       1.73539       1.33605      0.815029      0.434789      0.190184     0.0875974     0.0329247     0.0130531    0.00419034    0.00146996
  10  13 2440.7654    1.4731  0.8864 11.2542 -0.0044  0.0392   0.0512   0.0839    0.1378   0.0000   439.5958      -8.05308      -2.99669       6.31757       7.40086       7.12838       3.46150       1.51205     -0.822138      -1.34142      0.353332     -0.696063     -0.196714  -0.000907188    -0.0571998    0.00623506   -0.00312676   2.85968e-05       5.84653       6.57550       7.44437       7.29457       5.55043       5.80842       3.67586       2.57082       2.22209       1.18135      0.678194      0.442237      0.226729     0.0784374     0.0407363     0.0173788    0.00655464    0.00145387
  10  14 2578.5832    1.8825  0.9142 11.9999 -0.0081  0.0427   0.0648   0.0928    0.1129   0.0000   448.0239     -0.102454       1.37786       1.39283       12.0322       7.40232      -6.75720      0.491174       1.90891       2.04869      0.259350     -0.484187     -0.155930     0.0803342     0.0174049    -0.0146845   -0.00292341  -0.000514726       6.18912       7.67075       8.13486       6.83086       6.56453       5.56411       3.88145       3.19932       1.85310       1.17567      0.807193      0.355178      0.175236      0.108422     0.0425430     0.0138997    0.00673205    0.00174699
  10  15 2717.0168    2.4072  0.7926 12.3128  0.0008  0.0366   0.0855   0.0734    0.1262   0.0000   436.6799      -3.98887       16.1579      -1.54339      -7.09610      -3.34753      -2.70497      -3.04727      0.953656    0.00526525     -0.530481     -0.535751      0.301310     0.0753043   2.69060e-05     0.0166856   -0.00261958   -0.00109784       5.46597       6.25260       6.96076       6.67221       5.21047       4.65207       3.99789       2.70622       1.61018       1.21045      0.691606      0.345092      0.185406     0.0935617     0.0458766     0.0161467    0.00471643    0.00146482
  10  16 2855.6711    3.1415  0.8458 12.6761 -0.0063  0.0412   0.1037   0.0787    0.1273   0.0000   443.5550      -3.36747       9.55663       10.9658      -1.78496      -3.30474       1.97582      0.680863      -1.08625      -1.72872      0.269622     0.0189079      0.103714    -0.0129240     0.0136887     0.0113223    0.00204748   -0.00278908       5.86863       6.54950       7.18063       7.04592       6.20774       4.57341       3.27319       3.26251       1.89334      0.964930      0.654027      0.407734      0.221299      0.111768     0.0404108     0.0127111    0.00568131    0.00175740
  10  17 2994.5122    3.5003  0.8669 12.9049 -0.0083  0.0316   0.1151   0.0822    0.1239   0.0000   438.8889      -1.42465       12.6090      -13.3767      -7.90043     -0.987606       5.01329      -2.80594       1.50084     -0.929514     -0.883915      0.179301      0.103936   -0.00508717     0.0579522   -0.00887801    0.00552680  -0.000683971       4.93162       6.00883       6.33176       5.49017       5.17704       4.07089       3.23781       2.21742       1.59248      0.938927      0.588797      0.303064      0.158758     0.0712105     0.0321193     0.0118311    0.00433010    0.00116221
  10  18 3132.8155    4.0124  0.9523 13.0832 -0.0071  0.0359   0.1242   0.0816    0.1397   0.0000   440.4685       10.2526      -2.72116       5.05090      -3.14728     -0.703714     -0.915893      -2.20457      -1.86487      -1.19741      0.675283     0.0904556     -0.124323    -0.0307738   -0.00423873    0.00326395   -0.00242793   2.22982e-05       5.16655       6.73846       6.81365       6.51935       5.26433       4.49085       3.43769       2.40613       1.70439       1.03425      0.577364      0.352194      0.168910     0.0863161     0.0337973     0.0148770    0.00454374    0.00128963
  10  19 3271.3257    3.5411  1.3857 12.6383 -0.0014  0.0421   0.0950   0.1083    0.1317   0.0000   430.6803       2.53942       9.02052     -0.544829       3.09234       5.11193      -5.16677       1.17863       4.68931       1.12342     -0.527933      0.222505     0.0700425     0.0570710     0.0848064    -0.0365712    0.00145112   0.000692189       6.53465       7.88742       8.22644       7.58137       6.59957       5.48691       4.00810       3.07952       1.99828       1.25624      0.795102      0.419524      0.206626      0.109999     0.0428028     0.0160456    0.00569428    0.00161835
  10  20 3410.0262    3.0847  1.9717 12.4329 -0.0058  0.0532   0.0716   0.1308    0.0997   0.0000   436.6744       8.07356       16.1413      -2.31896      -3.09903      -7.98321       5.08490       3.65383       2.67009      0.567496      0.495644      0.586443    -0.0901660     -0.142633     -0.118554   -0.00551829  -0.000234850   -0.00236715       7.79491       9.84451       9.95981       9.61644       8.43962       6.64097       5.39693       3.81481       2.50134       1.68707      0.963586      0.549493      0.273761      0.134447     0.0578654     0.0220641    0.00684863    0.00211284
  10  21 3549.1172    2.5826  2.4175 12.3149 -0.0061  0.0632   0.0555   0.1600    0.0798   0.0000   436.8093      -3.95728       8.29539     -0.736217       11.2257      -14.1274       3.98745      -1.76537      -1.81808     -0.390928     -0.149878     0.0277576     -0.206615      0.452466    -0.0523956   -0.00825910    0.00418772   -0.00128143       8.88915       11.6820       11.5261       11.1593       9.69229       7.85970       6.15610       4.19600       3.08897       1.90632       1.19381      0.652391      0.334749      0.163169     0.0664313     0.0263309    0.00861226    0.00235508
  10  22 3688.3739    2.0135  3.7895 11.9337 -0.0033  0.0888   0.0384   0.2335    0.0607   0.0000   453.9754      -8.54574       17.1669      -16.6498       9.91468    -0.0646918       2.47908      -3.03405       1.13088       3.70986       1.99641     -0.832322     -0.471839      0.301614     0.0514670     -0.111066    -0.0177558   -0.00327523       12.4644       16.5617       15.8998       15.6946       13.7920       11.5481       8.68757       6.88868       4.37528       2.92483       1.69142      0.979967      0.504497      0.239759     0.0997794     0.0382322     0.0123985    0.00383431
  10  23 3827.9627    1.7118  4.6823 11.5194 -0.0065  0.1037   0.0318   0.2596    0.0659   0.0000   452.6410       1.10709       44.8037      -28.8840      -1.25804       6.19199       16.2978      -5.91048     -0.318996      0.376815       3.85715      -2.12035      0.309275      0.152468     -0.169455    -0.0689590     0.0247004    0.00213968       15.5707       20.2619       19.2456       18.8067       17.1694       13.6487       11.1309       7.80273       5.42320       3.51063       2.05889       1.16676      0.573852      0.279497      0.114331     0.0463807     0.0137892    0.00425195
  10  24 3967.4104    1.4457  6.7963 11.0684 -0.0004  0.1342   0.0230   0.3457    0.0585   0.0000   464.4808       7.49380      0.449384      -17.2124       13.2509      -16.1609       9.64200       1.22076       1.82451       3.20776       1.79271      -2.12938      0.338942    -0.0111942      0.297196     0.0912259    -0.0180438   -0.00230560       19.2285       24.4176       25.6996       23.8285       21.4641       17.4648       13.8359       9.83677       6.96699       4.47680       2.75087       1.52815      0.794390      0.377854      0.163429     0.0627934     0.0206821    0.00576667
  10  25 4107.4715    1.2042  8.2859 10.7270 -0.0018  0.1584   0.0196   0.4511    0.0589   0.0000   424.1804      -18.1602       33.2255       13.9573      -17.3931      -38.2557      0.606369      -3.72454      -1.80841      -4.25503      -2.04551       1.38065      -1.33618     -0.301693    -0.0594903     0.0519346    -0.0197055    0.00264849       23.1401       29.9417       30.6587       28.4288       25.7462       20.9207       16.3871       11.8970       8.38384       5.21043       3.19929       1.75125      0.955499      0.418817      0.190022     0.0705069     0.0244240    0.00685649
  10  26 4247.5021    0.9874 10.3457 10.4785 -0.0085  0.2032   0.0169   0.5472    0.0551   0.0000   395.0573       40.8227       35.1309       1.30226      -10.9504      -45.1974       13.8629       28.4845      -17.2608       4.90240       10.4550      -5.68752      -1.36654    -0.0297427     0.0114801      0.105940    -0.0227913    -0.0230574       29.6547       36.8546       39.6471       36.4635       32.0514       27.4129       20.8358       15.5066       10.6227       6.93872       4.23369       2.38222       1.18634      0.604716      0.248003     0.0982505     0.0324518    0.00907701
  10  27 4387.8189    0.7928 12.4043 10.3816 -0.0131  0.2538   0.0159   0.7409    0.0514   0.0000   457.5592      -11.9951      -12.8305      -49.9270       46.2619      -17.0196      -62.4065       6.74438      -9.14440       13.9637       3.38554      -6.03537      -3.05945     -0.599838     0.0369198     0.0738336     0.0528228    0.00512964       37.6793       47.0090       49.1435       45.9222       41.9137       34.2551       26.6612       19.9535       13.7901       9.21609       5.55977       3.24142       1.68026      0.807537      0.337634      0.129644     0.0408393     0.0115004
  11  11 2199.7324    0.9208  0.6709 10.5539 -0.0004  0.0346   0.0329   0.0659    0.1154   0.0000   431.7127     0.0381523       11.6710      -4.53631       4.42512      -6.95036      -4.25201       3.19801      0.169899      -1.61706    -0.0981282    -0.0955007      0.125334      0.164122    -0.0237248    -0.0335255    -0.0103334    0.00295185       5.22473       6.47769       5.40656       4.94972       4.78548       4.59113       3.91372       2.98899       2.00983       1.39910      0.803074      0.462457      0.233482      0.124153     0.0518176     0.0257686    0.00934727    0.00336678
  11  12 2339.9938    1.2392  0.8462 10.5846 -0.0044  0.0427   0.0547   0.0766    0.2844   0.0000   436.7511       3.00258       4.04019      -2.28717       4.06509      -1.55827      -2.72478      -3.05567     0.0634295      -2.66007      -2.32318      0.379155     -0.159872     -0.180094    -0.0437255    -0.0428185    0.00663918   -0.00658827       7.38715       8.72235       7.13362       6.17627       5.46353       6.33819       5.75220       4.61911       3.04056       1.99985       1.13426      0.536705      0.276648      0.135506     0.0667094     0.0295262     0.0115106    0.00423644
  11  13 2478.4506    1.7708  0.8100 11.0385 -0.0056  0.0314   0.0573   0.0705    0.2636   0.0000   436.6183     -0.396008       6.00462      0.315422       3.23717      -1.56082       4.67126      -1.52450      0.345305      0.919794     -0.524024      0.178438     -0.150922    -0.0943044     0.0162643    -0.0243174  -0.000827123    0.00354958       4.46364       5.46396       5.21005       5.33252       5.01430       3.90567       3.22247       2.21645       1.60172       1.14307      0.714810      0.444074      0.224957      0.124601     0.0523758     0.0248362    0.00917688    0.00328805
  11  14 2616.9317    2.1047  0.8559 11.9782 -0.0100  0.0309   0.0679   0.0789    0.1403   0.0000   436.5132      -1.70969       17.8027       1.45047       2.19522       3.94867      -1.79289      -1.94435       1.77625      -1.88667       1.18884     -0.496299      0.313076      0.128479    -0.0123766    -0.0124796   -0.00558159   -0.00340714       4.15661       5.29256       5.44796       5.28536       4.73443       4.00224       2.99657       2.28186       1.65705       1.09035      0.682515      0.413845      0.232460      0.126094     0.0554277     0.0246231    0.00971431    0.00364413
  11  15 2756.0879    2.8998  0.6679 12.3783  0.0081  0.0343   0.1030   0.0606    0.1171   0.0000   435.1169      -10.3827       5.87450       4.33871       3.06897      -1.07423      -6.62117       1.37092       2.99087     -0.442006     -0.282298     0.0836857     -0.119741     0.0891546     0.0817591    -0.0152262   -0.00431340   -0.00230462       3.99288       6.06671       5.82399       5.28472       5.43417       3.53610       3.87786       2.09370       1.98854       1.03089      0.658907      0.418343      0.181816      0.119023     0.0523857     0.0227802    0.00878927    0.00337063
  11  16 2895.3447    3.3233  0.7302 12.6330 -0.0086  0.0285   0.1137   0.0678    0.1210   0.0000   434.6159       4.41508       12.2723       1.75181       9.50573      -4.81355       3.62895      -2.16164      -5.75126      -1.17725      0.935479      0.435996    -0.0729707   -0.00502689    -0.0245214     0.0301378    0.00140694   -0.00316278       4.29232       4.90389       4.96525       4.43209       3.92894       3.62946       3.18217       2.34643       1.77218       1.00767      0.640109      0.376595      0.178677      0.103914     0.0490955     0.0231265    0.00851726    0.00334639
  11  17 3034.5113    3.7680  0.7979 13.1804 -0.0142  0.0339   0.1295   0.0698    0.1187   0.0000   445.9126    -0.0120636       11.4937      -5.10459       3.91683      -2.32374     -0.815104      -2.12183      -2.14439      0.575941      0.849019     -0.143157     0.0664596     -0.143721     0.0833910     0.0228540     0.0149962    0.00230395       5.46441       6.63859       7.44706       6.80698       5.70377       4.54270       3.31043       2.50827       1.48137       1.06136      0.703656      0.379017      0.222601      0.104120     0.0581057     0.0295734     0.0102109    0.00310846
  11  18 3173.4552    3.8814  1.0162 13.2011 -0.0049  0.0363   0.1147   0.0888    0.1320   0.0000   436.3025      0.140672       13.2869      -1.38115      -6.28567      -4.79758       2.04893     0.0353680      -2.13556      0.286757      -1.14673      0.120741     0.0336606   -0.00730488     0.0665914    -0.0459048  -0.000364903   -0.00164128       5.11094       6.70931       6.37463       6.32004       5.74729       4.66016       3.62725       2.39687       1.86937       1.20980      0.874521      0.477620      0.261697      0.125605     0.0620236     0.0265012     0.0101473    0.00368725
  11  19 3312.3803    3.4293  1.3072 13.0439 -0.0135  0.0424   0.0911   0.1017    0.1160   0.0000   439.7546      -14.1790      -3.47716      -10.8713       3.63291      -5.65958       8.20899      -2.11180      -4.45489     -0.433964       2.21271    0.00733473     -0.519655      0.197408      0.176618    -0.0878314    -0.0117043   -0.00394564       5.89321       6.81344       7.57151       7.02988       6.19962       5.48476       4.33509       2.92429       2.37875       1.46093      0.983976      0.572175      0.320057      0.154791     0.0818083     0.0338700     0.0142723    0.00508339
  11  20 3451.6178    2.9266  1.9226 12.3859  0.0051  0.0509   0.0645   0.1224    0.0980   0.0000   432.6428      -2.75588       42.5324      -8.23937      -4.47146       1.65458      -8.57164       3.55360       5.94759      -1.50912      -1.09220       1.25775     -0.100091     -0.213298    -0.0917222     0.0521499     0.0228961    0.00589660       6.73734       8.62048       8.99687       8.75271       7.42245       6.69651       5.04255       3.93865       2.71220       1.92212       1.08490      0.694556      0.378016      0.196347     0.0930094     0.0403829     0.0172743    0.00645086
  11  21 3590.9492    2.3418  2.8654 12.1826 -0.0031  0.0682   0.0461   0.1669    0.0667   0.0000   438.5469       42.6181     -0.707131      -22.2877       18.9932      -3.43378      -2.80373       3.05802      -1.53624      -4.69650       4.25627       2.19460     -0.321676     -0.328307      0.261082     0.0710226    -0.0331057   -0.00135537       8.79649       11.4125       12.1856       11.4899       10.1812       8.56719       6.93488       4.99151       3.82440       2.38068       1.60323      0.935073      0.517454      0.285812      0.129869     0.0627444     0.0228218    0.00898939
  11  22 3730.7711    1.9748  3.8865 11.7929 -0.0029  0.0786   0.0356   0.2144    0.0613   0.0000   452.5208      -15.5635       30.0414       33.6662      0.158918      -21.6677      -8.25445      -10.9507       9.04983      0.394729      -2.00093      -2.03180       1.08360     -0.282550    -0.0449666    -0.0745280     0.0343338    -0.0146253       10.7716       13.7010       14.1335       13.1679       12.0527       10.1383       8.27133       6.03280       4.39884       2.94264       1.87437       1.13488      0.614103      0.327009      0.155720     0.0701575     0.0271292     0.0101500
  11  23 3870.5783    1.5758  5.5928 11.3862 -0.0005  0.1096   0.0265   0.2857    0.0576   0.0000   449.5459      -20.5690       20.2506      -1.28537       1.70069       1.64835      -5.80808       13.7926    -0.0653820      -1.39969      -2.62403      0.867710      0.419301      0.550333    0.00575366     0.0828984     0.0203573   -0.00499275       15.0623       18.8432       20.1098       19.0498       16.5237       14.6355       11.4881       8.48904       6.21221       4.11747       2.72124       1.55895      0.893218      0.478710      0.214021      0.106337     0.0389847     0.0147043
  12   9 1949.9322    0.5236  0.4765  9.9024  0.0019  0.0247   0.0220   0.0567    0.0645   0.0000   439.7838      -2.24891       12.9194       5.30891      -2.01479      -5.80977      -2.36119      -2.39885      -1.99694       1.62473      0.278167      -1.08413    -0.0174133     0.0982021    0.00412362    0.00991137   -0.00858462    -0.0120372       3.02974       3.74735       4.01378       3.69543       3.37631       3.03357       2.40554       1.88952       1.45253      0.933862      0.619630      0.385579      0.226241      0.129313     0.0668166     0.0323011     0.0147379    0.00622537
  12  10 2093.6310    0.7383  0.5562 10.0971 -0.0073  0.0297   0.0272   0.0537    0.0843   0.0000   431.9336     -0.925488       15.7892      -3.15267       1.09375      -4.80286      -3.25141      -2.73712       1.58954       1.29967      0.261943      0.390583     0.0832606     0.0346970     0.0365500    -0.0282123  -0.000677984   -0.00582616       3.35398       5.06467       4.58957       5.21223       3.85675       3.90256       2.58413       2.31227       1.38164       1.18219      0.608998      0.466929      0.252753      0.153557     0.0699998     0.0462218     0.0138533    0.00782820
  12  12 2376.2688    1.3507  0.8449 10.8994 -0.0107  0.0296   0.0400   0.0748    0.1617   0.0000   430.8112      -2.72773       14.0683       1.37894      -3.60176       2.40220       1.97476      0.905447      -2.68319     -0.196189      0.763608     -0.569337     -0.186531      0.198864    -0.0464832    -0.0161116     0.0146897   -0.00721855       3.65136       4.42679       4.82352       4.55617       4.33080       3.62087       2.80208       2.32195       1.57403       1.22247      0.717195      0.492783      0.286732      0.161734     0.0883840     0.0379297     0.0188075    0.00746777
  12  13 2515.3709    1.7580  0.8302 11.4579 -0.0026  0.0331   0.0587   0.0743    0.2142   0.0000   438.5208       2.95621       11.4613      -8.94275       1.75966      -6.10523      0.786932      -8.67784       1.63132       2.13325      0.817251     -0.176412      0.108962     -0.103058    -0.0104939    -0.0227275     0.0144328   -0.00371916       4.34453       5.80420       5.42095       5.80011       5.30313       4.24070       3.41619       2.59984       1.99785       1.32737      0.884884      0.520955      0.329547      0.191970     0.0940690     0.0435986     0.0195474    0.00805560
  12  14 2654.5633    2.2325  0.8616 11.7165 -0.0192  0.0329   0.0693   0.0737    0.2715   0.0000   441.2627       1.26470       3.08975      -7.17749       4.18215       3.97791       4.03624      -6.15082    -0.0186925      0.274933     -0.178413     -0.247428     0.0158523      0.130795     0.0343575     0.0755231     0.0266040    0.00176810       4.50415       5.41429       5.10882       5.30605       5.23111       4.39863       3.43701       2.27101       1.74842       1.30838      0.937198      0.596771      0.364724      0.191581     0.0993550     0.0408228     0.0206758    0.00771226
  12  15 2794.3959    2.8864  0.9271 12.3742 -0.0070  0.0353   0.0817   0.0731    0.1643   0.0000   434.4657       11.8959       11.8038      -4.29736       1.94557      -3.82106      -3.91935     -0.754263     -0.792015      -1.86707     -0.545022     -0.357635     -0.315409      0.118256    -0.0616788    -0.0753352    -0.0111411    0.00443951       3.91378       6.06485       5.21962       6.14891       4.71194       4.31929       3.23553       2.57845       1.78184       1.24341      0.860754      0.538124      0.298094      0.171868     0.0864004     0.0423843     0.0209409    0.00789987
  12  16 2934.3471    3.6077  0.6365 13.0912 -0.0070  0.0245   0.1273   0.0571    0.1035   0.0000   438.1627       2.51752       15.8107       1.87584      -2.62487      0.737712      -3.73560     -0.607948      0.661203      0.135806    -0.0646499     -0.669375     -0.280391     -0.208536      0.130153     0.0476911   -0.00123913    0.00321466       3.23205       4.06482       4.05574       4.13957       3.54222       3.16762       2.62264       2.01417       1.45800       1.03777      0.685416      0.394119      0.237532      0.147779     0.0697666     0.0318653     0.0161144    0.00703621
  12  17 3073.8325    4.0134  0.8087 12.9751 -0.0034  0.0281   0.1201   0.0679    0.1333   0.0000   437.4134      0.736606       10.1280      -7.83508      0.175134       1.64849      -1.26863      -2.12799      -3.11987       1.04659     -0.207790     -0.746850     -0.252080      0.366675     0.0846678    -0.0208307    0.00392400    0.00899537       3.66115       4.64750       4.40600       4.61194       4.13986       3.60259       2.82235       2.12318       1.69104       1.13651      0.724464      0.461751      0.272589      0.160793     0.0782697     0.0376499     0.0158611    0.00657399
  12  18 3213.2220    3.6720  1.0069 13.2558 -0.0056  0.0367   0.1041   0.0746    0.1202   0.0000   441.5634      0.493809       10.6124      -2.08372       6.04828      -1.22737      -2.32493      -2.76071     -0.208315     -0.673705     -0.557741      0.897932      0.278642     -0.133525     -0.192742    -0.0328024     0.0302714   -0.00355136       4.52874       5.84672       5.98662       5.69641       5.55087       4.38689       3.67123       2.70244       2.19475       1.41791      0.919137      0.627869      0.353367      0.213334      0.109726     0.0575843     0.0216110    0.00970810
  12  19 3352.6031    3.2403  1.6068 12.8046 -0.0067  0.0446   0.0777   0.1089    0.0997   0.0000   442.0217      -10.1493       13.0060      -3.35680      -4.83392      -10.1761      -6.58609       2.08731      0.243558      -2.39465     -0.966113     -0.206086      -1.03989     -0.223939     0.0800969    -0.0381098    -0.0380157     0.0168592       5.81884       7.75487       8.01706       8.03628       6.91545       5.82317       4.60445       3.47480       2.54652       1.72780       1.17278      0.717693      0.444947      0.229698      0.129458     0.0599503     0.0281897     0.0110958
  12  20 3492.3243    2.7768  2.3108 12.0887 -0.0032  0.0507   0.0535   0.1304    0.0829   0.0000   451.8927       15.2468       13.0368      -25.2518       3.10658       12.4668       1.98143      -2.33175      -2.50007      0.817886       1.62934      0.472535     -0.171020    -0.0141674      0.280789      0.107764    0.00184081    -0.0189890       6.65083       8.21723       8.55822       8.16607       7.33931       6.39733       5.45650       4.09404       3.11331       2.13149       1.35045      0.872977      0.506735      0.284733      0.151400     0.0763953     0.0325164     0.0140557
  12  21 3632.4408    2.2190  3.5736 11.7481 -0.0012  0.0703   0.0376   0.1762    0.0633   0.0000   440.4193      -11.2730       7.21828      -11.8560      -10.6776      -3.58480       5.63890      -3.42656       4.29458      -4.49852       1.90272       2.38982     -0.436148     -0.265177    -0.0393196    -0.0496982    -0.0235037     0.0293216       8.93845       11.5032       11.9951       10.8673       11.0986       8.56917       7.55108       5.63761       4.24025       3.00468       1.90003       1.25374      0.722099      0.408799      0.212966      0.103020     0.0441459     0.0181747
  12  23 3912.7897    1.5066  6.0164 11.1569 -0.0006  0.1075   0.0236   0.2768    0.0565   0.0000   432.5870       2.39121       15.7244      -20.9322      -10.1616      -11.2108      -2.63739      -17.0042      -1.56940     -0.735394       6.21955      -3.37535     -0.512494     -0.188741    -0.0132672     -0.250260     0.0183968    0.00365095       12.9567       17.1191       17.1996       17.8062       15.5171       13.7100       10.9639       8.95800       6.23114       4.60852       2.96384       1.90926       1.10095      0.660636      0.322225      0.165397     0.0707104     0.0311414
  12  24 4053.6737    1.3006  7.9240 10.8401 -0.0045  0.1291   0.0193   0.3649    0.0558   0.0000   446.2031       19.0062      -10.8679     -0.213366       25.2820      0.787570       11.2338       16.1340      0.686014      -2.79537       4.72361      0.918234     -0.821055      0.866479     0.0819389    -0.0895593     -0.128485    -0.0603427       16.0492       20.7378       21.3355       20.3868       19.5854       16.0577       13.7368       10.8214       8.06799       5.54326       3.70926       2.33503       1.37259      0.789805      0.406182      0.203679     0.0875084     0.0357101
  12  25 4194.1192    1.0550  9.6415 10.6691 -0.0010  0.1666   0.0170   0.4686    0.0511   0.0000   449.6154       29.7023       68.7730      -11.9773      -48.9134       18.0650     -0.809795      -7.63008       12.6513      -8.02477      -5.28984      -3.11088       1.65989      0.942108      0.742692      0.429141    -0.0703590    -0.0205337       20.8897       26.0312       28.1256       26.7448       25.2758       21.7452       17.2015       13.5858       10.4537       7.11653       4.85679       3.07676       1.85734       1.07079      0.560030      0.279698      0.116257     0.0487584
  12  26 4334.5440    0.8489 11.9934 10.5540 -0.0097  0.2244   0.0155   0.6388    0.0459   0.0000   468.7108       34.0262       40.1426      0.585247      -15.3981      -3.56405      -12.9478      -33.5731      -7.65648      -9.46567       6.81098      0.252676      -2.97124      -1.68578       1.85600      0.578165      0.218550    -0.0579527       27.8370       35.1302       36.1561       37.3450       32.4861       29.3502       23.2014       18.7021       14.0928       9.95285       6.59136       4.31430       2.63333       1.51848      0.822307      0.396152      0.171960     0.0704525
  12  27 4476.1681    0.6547 12.9288 10.4702 -0.0112  0.2846   0.0151   0.8099    0.0433   0.0000   441.9082      -18.1518       12.2113       23.6952       18.6425       3.59631      -61.6325      -34.7005       37.3900       16.2707      -12.4060      -10.2700       2.90630       1.64228      0.110470     -0.963154    -0.0256390      0.236650       36.7437       44.0864       47.2715       46.4856       42.9248       37.2088       30.3728       23.5447       17.8222       12.9508       8.64483       5.57495       3.50188       1.99588       1.05716      0.551658      0.216661     0.0985994
  12  28 4617.4544    0.5371 14.9076 10.3208 -0.0017  0.3786   0.0129   1.0210    0.0378   0.0000   458.8989       57.4653       20.3403       22.1005      -9.69139       13.9460       70.2915       2.92148      -7.93889       42.4757       13.2244      -14.6076      -1.86359       5.25656    -0.0508112      -1.44990      0.203219    -0.0859735       46.0957       58.6517       63.3340       61.0417       56.2890       49.1659       40.4554       31.0519       23.5687       16.9773       11.9248       7.49553       4.71514       2.75946       1.44209      0.733580      0.304120      0.132129
  13  11 2271.1162    1.1079  0.6337 10.8238 -0.0014  0.0265   0.0390   0.0593    0.0838   0.0000   434.6618      -2.91159       12.6677    0.00581618       7.18654      -1.35757      -2.15727     -0.307090       2.76417      -1.41487      0.283167      0.520268     -0.265148      0.235499   -0.00618089    -0.0951243   -0.00691164     0.0222515       3.43626       3.97769       3.83779       4.44505       3.99965       3.18668       2.56679       2.21375       1.77060       1.20607      0.777717      0.473686      0.313969      0.192080      0.115790     0.0593588     0.0287595     0.0131657
  13  12 2411.8561    1.4497  0.7633 11.3148  0.0020  0.0374   0.0452   0.0662    0.0962   0.0000   441.4916      -2.57006       12.2592       3.30217     -0.476038       1.43140      -2.26866      -4.76396     -0.257296      0.260193      0.871236      0.761563     -0.714040     0.0982326    -0.0661877    -0.0119560   -0.00502848    -0.0184286       3.91594       5.38092       4.57156       5.39941       5.30085       3.68496       3.68623       2.70477       2.34635       1.36282      0.972233      0.682227      0.408546      0.255843      0.116942     0.0724792     0.0344315     0.0191882
  13  13 2551.6454    1.8670  0.8267 11.6522 -0.0084  0.0272   0.0566   0.0723    0.1708   0.0000   435.8631      -5.55387       9.97423       1.79190       2.08924      0.204008       4.26401     -0.560149       3.00479       3.07333      0.841724      0.371580     -0.366411    -0.0265805      0.164592    -0.0416808    0.00819340   -0.00769397       3.33674       4.32975       4.36229       4.41098       4.02224       3.42779       2.85039       2.23044       1.58009       1.25340      0.765280      0.539575      0.322310      0.185928      0.104517     0.0540841     0.0262024     0.0126726
  13  14 2691.6278    2.4563  0.9264 11.8667 -0.0086  0.0329   0.0729   0.0780    0.2863   0.0000   442.7280       8.67123       4.63380      -5.22001       4.61390       4.69432      -1.64249      -2.99052     -0.139596      -1.74699      0.431427       1.08261      0.276206     -0.359315     0.0300884      0.127100    0.00542545    0.00442509       3.37132       5.00438       4.36747       4.98959       4.20955       3.81354       3.15398       2.51679       1.97432       1.34396      0.958311      0.608247      0.395986      0.209712      0.124636     0.0636184     0.0336770     0.0142028
  13  15 2832.1408    2.9797  0.8058 12.8240 -0.0124  0.0299   0.0982   0.0714    0.1731   0.0000   440.1034       5.37470       15.3739       2.01926       5.92154      -9.24127      -1.63494      -1.50946      -1.02456     0.0503191     -0.276088      -1.23123     -0.686616     0.0171250   0.000856596     0.0788193     0.0672522    -0.0264407       3.45345       4.40278       4.49135       4.72616       4.02195       3.45708       3.27749       2.19817       1.82574       1.32387      0.912511      0.533463      0.340439      0.212960      0.124012     0.0585186     0.0288680     0.0147048
  13  16 2972.6401    3.6784  0.7778 13.2269 -0.0064  0.0277   0.1081   0.0680    0.1384   0.0000   439.3496      -5.73215       2.78970      -9.41028       10.8647      -1.19174      0.220361       1.71324     -0.148671      0.256928     -0.335827     -0.734602      0.305471     -0.437594     0.0579838    -0.0350933    -0.0164318   -0.00254740       3.38935       4.31367       4.42712       4.48363       3.88312       3.54575       3.03590       2.18213       1.64998       1.22433      0.808648      0.534694      0.327504      0.194632      0.109361     0.0510824     0.0259589     0.0114298
  13  17 3112.5190    4.1089  0.8893 13.4761 -0.0145  0.0300   0.1189   0.0727    0.1179   0.0000   436.4441      0.207900       12.7243       2.57384       2.52877      -8.24899      0.423110       5.20160      0.756664      -3.36422     -0.242584       1.15676    -0.0738883    -0.0867243      0.101749    -0.0183410     0.0496608     0.0134231       3.64963       4.65169       4.94142       4.45324       4.19063       3.79409       3.33532       2.42760       2.07023       1.44203      0.865438      0.682861      0.339739      0.213143      0.128029     0.0591719     0.0284286     0.0138702
  13  18 3252.2418    3.5505  1.2016 13.1678 -0.0130  0.0412   0.0941   0.0842    0.1252   0.0000   442.2676       9.33108       7.88729      -10.4753      -2.93228      -4.52747       1.62872     -0.203265      -4.13643      -4.56441      0.903275       1.46566     -0.313991      0.236753      0.104794     0.0494187    -0.0271064    -0.0274182       4.49652       6.39280       6.28947       5.92129       5.65304       4.61787       4.30043       3.05903       2.57163       1.85397       1.18852      0.800284      0.489631      0.288081      0.162695     0.0855041     0.0375324     0.0179775
  13  19 3392.3527    3.2723  1.7102 12.6350  0.0011  0.0420   0.0705   0.1094    0.1044   0.0000   442.4382      -1.68953       9.75632      -7.82484      0.276779       4.93213      -1.41238      -5.00028      -1.22652      -1.20999       2.25574     -0.213061     -0.417682    -0.0376641      0.238891     0.0156155    0.00472866     0.0118161       5.06631       6.56310       6.64621       6.65188       6.08081       5.09785       4.54129       3.56138       2.70024       1.90333       1.33060      0.823075      0.520972      0.299331      0.173339     0.0883336     0.0433374     0.0205973
  13  20 3532.4923    2.5396  2.5777 12.2653 -0.0016  0.0572   0.0470   0.1407    0.0685   0.0000   447.7412       10.5251       13.7392      -7.49658       14.1199       4.85458     -0.796942      -8.67287      -2.66723       3.30206      0.200019      -1.62784      0.417348      0.827480     -0.158026     -0.340676     0.0474963     0.0596567       6.25702       8.53207       8.71143       8.43449       7.83424       7.19173       5.74447       4.70377       3.56515       2.57007       1.77362       1.19841      0.701827      0.453751      0.240823      0.127018     0.0586550     0.0269936
  13  21 3672.9549    2.1487  3.6129 11.7358 -0.0036  0.0695   0.0348   0.1721    0.0615   0.0000   434.8300       12.7607       29.8963       1.66939      -8.50028      -17.1207       10.3172      -9.57507       7.42386      0.774601       1.14319      0.724962     -0.461612     0.0676625      0.355413    -0.0341979      0.111405    -0.0344341       7.88023       10.5115       10.2922       10.8029       9.24747       8.76174       7.29646       5.82192       4.38688       3.25866       2.16172       1.43954      0.901013      0.522901      0.294355      0.153223     0.0730044     0.0337211
  13  22 3813.3697    1.7423  5.6331 11.2747  0.0000  0.0867   0.0247   0.2518    0.0571   0.0000   436.2827       26.5416      -14.0862      -23.6138      -11.3082       19.0812       13.1524      -10.4062      -7.25852      0.657249      0.275673       1.54024      -1.22569    0.00278172      0.118435     0.0803667     -0.208964     0.0181248       10.0672       13.2122       13.5311       13.5438       12.3752       11.0582       9.15333       7.37031       5.44030       4.02580       2.77213       1.83901       1.16728      0.677223      0.374240      0.203370     0.0933714     0.0448736
  13  23 3954.3814    1.4490  6.7880 11.0704 -0.0029  0.1078   0.0212   0.2947    0.0558   0.0000   430.6787       18.0058       34.8130      -2.81298      -17.9086      -4.92191       11.8468      -13.0066       2.12614      0.691640      -6.34871      -2.46224      -1.09154       3.60562      0.584767     -0.591194    -0.0394607    -0.0128898       12.2765       15.9515       16.9544       16.4311       15.5308       13.3871       11.4088       9.15055       6.96050       5.02065       3.50173       2.29201       1.45323      0.868167      0.480335      0.258539      0.122577     0.0558532
  13  24 4095.4653    1.1494  8.0607 10.9351 -0.0043  0.1340   0.0188   0.3760    0.0527   0.0000   464.2326       4.23721       15.5729      -63.6223       21.8019      -17.5144     0.0676301       8.03473      0.398176      0.449753      0.634580      0.360930      0.272550      -1.25057       1.09920      0.630824     -0.382923     -0.153824       15.5911       19.5231       21.0025       20.4710       19.1200       16.4854       14.3506       10.9112       8.80124       6.23043       4.31521       2.89992       1.82345       1.09787      0.608444      0.335620      0.153700     0.0734968
  13  26 4377.6601    0.8060 12.4012 10.5244 -0.0145  0.2289   0.0149   0.6399    0.0459   0.0000   438.4933      -45.3655      -28.7916       49.2614       26.9699      -45.3388      -10.1615       27.5235       23.0555       20.7899      -13.9776      -15.6972       2.10692       3.66572       3.07083      -1.26606     -0.661575      0.141777       25.7177       34.0944       34.4659       35.2612       33.0217       28.8437       24.4245       19.1083       14.7825       10.9097       7.68143       5.22805       3.24940       2.01761       1.11348      0.591598      0.273614      0.126677
  14   8 1870.8314    0.4108  0.3637  9.9404 -0.0119  0.0241   0.0193   0.0541    0.0540   0.0000   433.5848      -8.80509       8.46608     -0.994110      -7.28340      -5.64053     -0.853113      -1.24797      -2.09789      0.713775       1.03731       1.01895    -0.0554365     -0.165862      0.215360     0.0639264   -0.00536240     0.0156537       2.92562       3.36789       3.98642       4.12414       3.39959       2.66165       2.57713       2.05334       1.34601       1.02933      0.731932      0.512545      0.288002      0.177448      0.108005     0.0568088     0.0310326     0.0142984
  14   9 2017.0199    0.6373  0.4048 10.1743 -0.0050  0.0230   0.0301   0.0488    0.0653   0.0000   437.1420      -1.42675       14.3746       2.42729      -1.95835     -0.906345      -1.36150      -2.40815       1.06595      -1.14055     -0.664649      0.481925      0.421195      0.169828     -0.111632     -0.140495    -0.0209353    -0.0186841       3.32963       2.94193       3.55330       3.82188       3.34112       2.33935       2.53619       2.27678       1.34011      0.937613      0.678322      0.505536      0.418347      0.237847      0.101161     0.0644019     0.0493203     0.0241578
  14  10 2162.5413    0.8926  0.6042 10.3809 -0.0059  0.0274   0.0302   0.0550    0.0797   0.0000   438.3223      -3.64539       16.5115      -2.67217      0.970700      -3.32890      -2.07096      -4.86444      0.485972     -0.211216     -0.603556      0.834270     -0.124994     -0.187100     -0.162854    -0.0497616     0.0104266    0.00271450       3.44970       3.83804       4.44532       4.63860       4.02159       3.22301       3.02662       2.33096       1.47493       1.12851      0.860737      0.573816      0.376901      0.229207      0.135018     0.0681312     0.0385453     0.0197740
  14  11 2305.6502    1.0822  0.8390 10.8262 -0.0044  0.0327   0.0322   0.0723    0.0887   0.0000   434.9639      -5.84397       3.28126       4.84799      -3.10182      -4.48972       4.25446     -0.545840      -2.32712      0.847941      0.616588     -0.608863     -0.184221     -0.278234     0.0349293    -0.0909059    0.00445943    -0.0385402       3.58374       4.04796       4.80383       4.51653       3.92813       3.83571       3.17243       2.54180       2.10534       1.36353      0.998022      0.746749      0.453886      0.286174      0.162280     0.0838888     0.0520034     0.0284174
  14  12 2446.7341    1.5513  0.8974 11.0935 -0.0002  0.0293   0.0423   0.0705    0.1143   0.0000   437.3774      -7.23740       8.07138       4.08870      -1.84924       2.18259     -0.861245    -0.0483986      0.955042      -1.50922      0.835582    -0.0912165     -0.645645      0.401038     -0.144864    -0.0395360   -0.00143499    -0.0186228       3.53200       4.39650       4.56744       4.78707       4.44380       3.69296       3.07604       2.38267       2.00367       1.51767       1.03536      0.605454      0.390806      0.275075      0.167759      0.101127     0.0464574     0.0230830
  14  13 2587.2944    1.9939  0.9161 11.6288 -0.0021  0.0298   0.0545   0.0731    0.1386   0.0000   430.2230      0.276300       13.2629       1.53496      0.405782       3.25696       4.93606       3.33239      -2.37726      -2.10610     -0.136586      0.834070      0.650726     -0.350108      0.271039     0.0849927    0.00208852    -0.0155305       3.04334       4.41216       4.04477       4.46372       3.79189       3.71824       2.91007       2.44654       1.75940       1.40885      0.951694      0.648427      0.419397      0.252942      0.160267     0.0814689     0.0417874     0.0203666
  14  14 2728.1422    2.6831  0.7497 12.4004 -0.0046  0.0321   0.0816   0.0574    0.1524   0.0000   438.0823       2.46279       14.8505      -3.12118      -2.97896      -3.06379     -0.783963       4.80363     -0.229628      -1.74282      0.332286     -0.133474     0.0998828      0.146969     0.0404245    -0.0322347     0.0138722     0.0373999       2.94098       4.57436       4.12959       4.48166       4.36612       3.87471       3.14387       2.68764       2.07213       1.40799       1.22450      0.618406      0.549048      0.283595      0.168860     0.0960233     0.0469064     0.0243391
  14  15 2869.2181    3.5428  0.7818 12.2194 -0.0018  0.0280   0.1077   0.0586    0.3204   0.0000   437.5732       4.94631       11.1373       3.72955       3.71785       2.25502      -2.21947      0.231597       2.70768   -0.00395178      0.242727       1.32257    -0.0581815     -0.169160      0.138120      0.133521     0.0422728    -0.0177251       3.30669       3.74487       3.94136       4.14794       4.05622       3.46845       2.60597       2.07190       1.80824       1.33983      0.875095      0.592539      0.383070      0.246685      0.157803     0.0945449     0.0482615     0.0227279
  14  16 3010.1023    3.9139  0.6962 13.1536 -0.0043  0.0280   0.1230   0.0616    0.1760   0.0000   438.9558     -0.238657       15.0574      -3.97447      -5.27320      0.674383     -0.599665       2.91599     -0.899916      -1.40942    0.00137111    -0.0748758      0.665423     -0.206783     0.0195403   -0.00342397     0.0133575    -0.0224182       3.34830       4.61940       4.47370       4.76434       4.19845       3.88971       2.96662       2.27994       1.46916       1.14518      0.853345      0.602414      0.402849      0.248732      0.139336     0.0828355     0.0338488     0.0197555
  14  17 3150.5692    3.9145  1.0374 13.1032 -0.0016  0.0346   0.1037   0.0758    0.1904   0.0000   433.9577      -3.86109       14.3735     -0.975738      -2.36748      -1.00711     -0.369571      -1.79744      0.722265       3.43769      0.287149     -0.168954      0.297906      0.128892    0.00306120    -0.0945851    -0.0260732     0.0267865       3.44903       4.72978       5.33092       4.45145       4.79236       3.89284       3.28752       2.95014       1.99881       1.64251       1.12519      0.715581      0.518876      0.292559      0.172631     0.0922271     0.0524495     0.0246219
  14  18 3290.7535    3.6216  1.2031 13.1741 -0.0067  0.0359   0.0921   0.0872    0.1407   0.0000   445.9003       5.09357       11.8169      0.929473      0.593651      -2.49356       1.42876       3.32939     -0.160956     -0.846078      0.365958     -0.383419      0.432615      0.497983     -0.108042     0.0199068     0.0752036    0.00122646       3.80199       5.19601       5.28011       5.24834       5.08242       4.25045       3.74284       2.85561       2.29085       1.66316       1.24322      0.786319      0.500067      0.329937      0.198451      0.112485     0.0531261     0.0271444
  14  19 3431.3006    3.0237  2.0008 12.6614 -0.0015  0.0451   0.0617   0.1257    0.0860   0.0000   435.9904    -0.0593416       1.12692       1.60880      -4.26803      -6.55937      -4.63978      -8.92592      -2.69912       3.10449       1.30992       2.22867     -0.720988     -0.492370     -0.400993      0.253429    0.00446960     0.0532081       4.97631       6.24826       6.19125       6.37417       6.26874       5.27292       4.65220       3.82076       2.93604       2.08175       1.59592       1.05804      0.711158      0.427043      0.245296      0.141199     0.0713997     0.0367056
  14  20 3572.1376    2.5010  2.8546 12.0173 -0.0043  0.0558   0.0430   0.1399    0.0778   0.0000   439.6501       4.35773       1.84143      -2.72557       14.1438      -12.0529       1.91770       9.10525       3.01789      0.893154      -1.60195       2.32551     -0.729776     -0.383826    -0.0462658     0.0429994      0.182304    -0.0127584       6.03740       7.73342       7.93302       7.99163       7.72249       6.60348       5.81618       4.58742       3.67256       2.75391       1.91972       1.32428      0.848098      0.535246      0.310904      0.172895     0.0931080     0.0449822
  14  21 3713.0189    2.0062  4.2043 11.6713 -0.0051  0.0716   0.0306   0.1912    0.0602   0.0000   444.3760       5.25134       12.4288      -7.54380      -25.7804       9.60162       6.02227       1.53105      -3.69331      -3.84541    -0.0715281       1.49729       1.47161     -0.565426     0.0814229      0.419411    -0.0446645     0.0415699       7.71242       9.85990       10.4934       10.2153       9.83453       8.60315       7.37773       6.07862       4.70744       3.50662       2.48276       1.73022       1.11321      0.700850      0.407427      0.232761      0.118040     0.0594407
  14  22 3854.0901    1.6580  5.9761 11.1857 -0.0009  0.0914   0.0229   0.2459    0.0560   0.0000   432.5523      -15.4352       13.6307      -17.8496       3.22077       5.65133       3.42001      -15.6824      -5.50839      -1.38112     0.0743252      -1.15603      -1.02085      0.196789     -0.533562     0.0398651     0.0233332    -0.0565645       9.86525       12.3573       13.5123       13.1820       12.4234       11.0133       9.69894       7.73002       5.97946       4.43127       3.29962       2.19878       1.46166      0.919929      0.531307      0.298088      0.151658     0.0751148
  14  23 3995.2890    1.3372  6.9360 11.0581 -0.0057  0.1078   0.0200   0.3079    0.0528   0.0000   452.3563      -35.1431       51.4011      -26.7596      -17.7034      -7.43243       4.23205       11.1161    -0.0833868      -1.85031      -8.41060      -2.07727       4.87705      0.820667     -0.137038     -0.375117     -0.227010      0.134098       11.5916       15.0072       15.7365       16.1680       14.8345       13.0714       11.3246       9.17509       7.25464       5.33655       3.84545       2.65343       1.70356       1.07288      0.634849      0.357851      0.182259     0.0924818
  14  25 4278.0653    0.9178 10.6586 10.6405 -0.0052  0.1749   0.0156   0.5047    0.0468   0.0000   437.9947       9.05457      -44.7449      -10.2694       19.7179      -17.2416      -22.3459       12.0731       24.1417      0.629681      -7.97995      -7.65407       2.64637       2.25980     -0.397183      0.348326      0.238678    -0.0817339       18.7636       24.5058       25.5971       25.8781       24.0660       21.4192       18.3533       15.1375       11.7974       8.90988       6.40551       4.31870       2.88232       1.82108       1.06261      0.617994      0.306176      0.156009
  14  27 4561.3909    0.5900 15.0506 10.4012 -0.0088  0.3252   0.0120   0.8551    0.0352   0.0000   375.8856      -10.6761      -4.67648      -31.4360       23.2044       11.0703      -48.6611       68.9901      -35.3561      -24.7082      -5.61024       10.4444      -1.18215      -4.60055     -0.221408      0.190009      0.592720     -0.548247       34.4438       43.2636       47.5584       47.5545       43.4598       39.5743       34.2883       27.9530       21.4000       16.4392       12.1087       8.32444       5.51692       3.59268       2.12804       1.24453      0.585713      0.309241
  15   8 1902.3160    0.4613  0.3471 10.0447 -0.0063  0.0230   0.0220   0.0437    0.0498   0.0000   438.0413     -0.485779       11.7403       4.82047      -4.09537     -0.530014       2.04606      -4.07652       1.90146      0.372666     -0.141901      0.171666      0.259581      0.228489     -0.191992    -0.0852313     0.0230655    0.00956057       2.21666       3.13183       3.03648       3.66117       2.86804       2.84050       2.19866       1.89089       1.33171       1.00133      0.683290      0.540729      0.328722      0.241212      0.128610     0.0848283     0.0449657     0.0214713
  15   9 2049.6158    0.6389  0.4620 10.2485 -0.0129  0.0229   0.0239   0.0483    0.0691   0.0000   440.3532      -3.40010       17.3578      0.237801      -1.44525      -4.36379       1.70742      0.840104       3.88666     -0.580948     -0.130465     -0.673438      0.614391      0.190989     0.0871511     0.0828957    -0.0298669     0.0464514       3.01667       4.07069       4.51568       4.54744       4.03938       3.54959       2.84963       2.14512       1.69597       1.12036      0.746952      0.534603      0.409550      0.228056      0.140603     0.0766300     0.0449113     0.0268294
  15  10 2195.8370    0.9368  0.6782 10.5705 -0.0024  0.0254   0.0274   0.0548    0.0779   0.0000   435.4574      0.374761       17.7283      -6.66818      -2.53429       1.42858      -2.62830       1.36513      0.859866     -0.212511      0.593123     -0.202664      0.187304     -0.232035      0.146475     -0.168736    -0.0112540     0.0422866       2.46728       3.28251       3.49917       3.32063       3.38822       2.83609       2.54942       2.06004       1.59148       1.28343      0.852817      0.630885      0.427682      0.254697      0.169544     0.0974469     0.0548791     0.0287177
  15  11 2339.4724    1.2387  0.7966 10.9975 -0.0049  0.0270   0.0358   0.0685    0.0864   0.0000   436.9210      -3.95946       14.7728       7.69859      -4.64656     -0.332344      -6.20690      -1.79580     0.0509670      0.290571       1.03130     0.0779792      0.740077    -0.0450915      0.183060     -0.203550     0.0103550    -0.0350865       2.77928       3.52368       3.84688       3.90743       3.65068       3.06821       2.75193       2.18271       1.67701       1.33346      0.953317      0.613251      0.435749      0.264975      0.163775      0.105993     0.0538089     0.0297828
  15  12 2480.9847    1.6369  0.8856 11.2676 -0.0016  0.0296   0.0427   0.0675    0.1117   0.0000   443.4972      0.621620       12.3643     -0.180820      0.423421       1.03288      -4.25249       3.76762      -1.11754     -0.354266      -2.11669      0.429121    -0.0784253      0.389167    -0.0200957     0.0696571    0.00685271    0.00526826       2.96245       3.84372       3.72881       4.15093       3.63925       3.61538       2.74345       2.52398       1.79535       1.54366      0.989713      0.790592      0.444103      0.337411      0.188203      0.115985     0.0623107     0.0350704
  15  13 2622.3196    2.1975  0.8635 11.9057  0.0011  0.0285   0.0586   0.0649    0.1065   0.0000   441.7288     -0.351254       9.27914     -0.442058       9.44036    -0.0593101      -5.01780     -0.347605      0.851683     -0.989014      0.908461      0.740002     -0.270359     -0.233392      0.276097     -0.125179     0.0153396    -0.0396159       2.92260       3.88789       3.78638       3.84499       3.93670       3.44139       2.83442       2.25600       1.87849       1.55681       1.02901      0.710978      0.432219      0.291393      0.187045      0.109886     0.0681311     0.0345790
  15  14 2764.1496    2.7539  0.8976 12.3761 -0.0099  0.0285   0.0740   0.0692    0.1319   0.0000   437.3346       6.64323       13.4806      -6.19388      -1.51780      -4.79976       5.07275      -3.41682       2.27182      0.501775     0.0993184    -0.0747672      0.627534      0.578786     -0.415184      0.218256    0.00372476    -0.0418484       3.20332       4.20042       4.07611       4.23810       3.97559       3.67058       3.15672       2.47157       1.78265       1.28805      0.978436      0.745729      0.515878      0.344156      0.196208      0.109598     0.0587355     0.0319795
  15  15 2905.7417    3.4733  0.7597 12.8283 -0.0075  0.0255   0.0976   0.0596    0.1634   0.0000   442.9445       7.33141       9.39064      -2.61751     -0.472549     -0.754381       7.15913       2.95329      -3.36288     -0.631367       1.20874     -0.883481      0.161728     -0.283762     -0.461327     -0.149300   0.000631933    -0.0143994       2.65910       3.51544       3.48709       3.48051       3.60141       2.78798       2.71084       2.14185       1.76782       1.28665      0.915379      0.635763      0.417009      0.263598      0.161480     0.0939223     0.0518771     0.0280380
  15  16 3047.0573    4.0250  0.9012 12.7102 -0.0088  0.0274   0.1156   0.0677    0.3361   0.0000   435.1942       3.37517       11.8368      -11.1780      -2.56391       4.38865      -6.80797      -4.74995      0.818567     -0.556521      -1.13868      -1.09784      0.334246   0.000937535      0.213622     0.0195908     0.0527732    -0.0160931       2.81506       3.46808       3.87489       3.71795       3.58026       3.19689       2.87189       2.21546       1.69155       1.39232      0.955844      0.680970      0.487532      0.283996      0.188950      0.105328     0.0602292     0.0308106
  15  17 3187.9617    4.0578  0.9959 13.0080 -0.0015  0.0306   0.1163   0.0754    0.2521   0.0000   439.0278      -9.85667       16.7831      -7.59461      -4.36857      -2.92152       1.00497     -0.485438      -1.31229      -2.35306      0.962047      0.220560      -1.46285     -0.453153      0.163372      0.122419     -0.156110    -0.0504573       3.08124       4.08017       4.24517       4.26084       3.91984       3.56505       3.03931       2.54742       1.99299       1.55789       1.11425      0.733549      0.509369      0.331305      0.199150      0.111350     0.0690055     0.0347427
  15  18 3328.8303    3.3485  1.6896 12.6887 -0.0065  0.0401   0.0720   0.1062    0.1574   0.0000   440.8686      0.760071       14.7819       3.00381       7.86369       3.89481      -6.03864      -5.66707      -3.61738      -1.73999      -1.36884      -1.09182     -0.256831     -0.565668     -0.307494     -0.196981      0.221810     0.0143592       3.99769       5.15738       5.65882       5.76654       5.28904       4.68388       3.98819       3.35418       2.55365       2.00635       1.38000       1.01225      0.685554      0.438573      0.274948      0.154716     0.0906821     0.0497741
  15  19 3469.9075    2.8208  2.3400 12.5772 -0.0036  0.0485   0.0530   0.1280    0.0867   0.0000   435.3011       3.68003       20.8304      -8.74933      -15.4981       2.01974       4.90837      -9.66694      -4.86503       3.71227      0.715926    -0.0904944      0.228199      0.103463     -0.119462      0.394216     0.0138991    -0.0395840       4.95710       6.48652       6.70534       6.60337       6.40617       5.63834       5.03282       4.26290       3.35795       2.59636       1.86990       1.27184      0.877694      0.544720      0.334209      0.199285      0.108148     0.0568083
  15  20 3611.1755    2.2870  3.3193 12.0836 -0.0083  0.0614   0.0377   0.1596    0.0701   0.0000   444.8668       4.69149       11.9499       3.38170       6.55367      -8.68663       9.96903      -4.19950       1.96672       3.24117      -1.76255     -0.560707      -1.05927     -0.191752      0.574503    0.00552138     0.0480694     0.0420795       6.08231       8.02808       8.46821       8.33209       8.09217       7.22231       6.26259       5.19579       4.02963       3.22065       2.30710       1.58472       1.11347      0.701900      0.430003      0.263217      0.137794     0.0742461
  15  21 3752.5724    1.9059  4.3842 11.5692 -0.0001  0.0731   0.0285   0.1903    0.0640   0.0000   442.1191       20.5417       20.9911      -5.86307       1.88754       3.90068      -4.08173      -6.84996       2.72221      0.304233     -0.458729      -2.05427      0.302774      0.715395      0.120319     -0.177222     0.0241582     0.0498232       7.38186       9.56589       9.81735       10.2705       9.61620       8.67109       7.47772       6.21939       5.03436       3.67069       2.78247       1.92692       1.33853      0.851110      0.529163      0.308101      0.171871     0.0918024
  15  22 3893.9774    1.5619  6.0999 11.1849 -0.0024  0.0914   0.0221   0.2498    0.0561   0.0000   443.0951       22.2883       34.2086      -33.4281      -7.96838       17.2183      -8.42262      -4.68895       15.1801      -3.38264     -0.797305       1.16272       1.55353      0.678124     -0.439752     -0.202984      0.259024   -0.00950775       9.33082       12.0507       12.6924       12.7761       12.2257       11.0038       9.55783       7.83341       6.20447       4.79623       3.51095       2.48809       1.67428       1.07145      0.682615      0.402358      0.213665      0.115925
  15  23 4035.6483    1.2739  8.4031 10.8697 -0.0028  0.1194   0.0180   0.3458    0.0534   0.0000   457.5680      -12.3987       5.38941      -6.38890       1.57193      -19.4278      -5.63253       5.57014      -9.02907     -0.162177       8.62712      -4.58922      -3.94190       2.02365      -1.17728     -0.374561     -0.151332     0.0837565       12.0422       15.5084       16.7234       16.5090       15.7440       14.4694       12.2773       10.2323       8.14219       6.28168       4.58097       3.29461       2.19913       1.44922      0.901431      0.528056      0.285927      0.153427
  15  25 4319.5495    0.8232 11.2854 10.6954 -0.0060  0.1916   0.0153   0.5646    0.0428   0.0000   437.1668      -33.6448       37.6045       19.2048       8.92549       8.41780      -22.4842       4.89753       16.2995      -2.61556      -8.91461       5.34503      -3.15903   0.000789801       1.55579      0.211126     0.0195648      0.295905       19.1821       23.8464       26.4574       26.3794       24.9136       23.0159       19.2861       16.4378       13.2138       10.1019       7.42394       5.31371       3.60732       2.36048       1.49923      0.894879      0.477597      0.264690
  15  26 4461.0445    0.6573 12.8296 10.5435 -0.0042  0.2466   0.0145   0.7245    0.0418   0.0000   442.1276       66.6012       65.9767       15.4244       6.51605       14.2758       2.13278      -7.85617      -13.8253       8.20830       4.31028       1.27656      -5.25495      0.517911       1.43221       1.49002      0.264593     -0.100502       23.8665       31.6201       34.2440       33.9444       32.1762       29.5138       25.3559       20.8516       16.8531       12.9171       9.57643       6.78728       4.65708       3.04619       1.88072       1.13811      0.586556      0.314384
  16   8 1933.1187    0.5108  0.3837 10.1311  0.0009  0.0213   0.0213   0.0465    0.0506   0.0000   437.4271      -3.46696       7.30782      -5.47482       1.10821       1.02861       2.46356       1.28260      -1.44058      0.506535      0.405218      0.368778     -0.216712     -0.131063     -0.244133    -0.0296836    -0.0496586    -0.0818778       2.13019       2.75841       3.04769       2.50606       2.58137       2.34550       2.07132       1.88784       1.47419       1.12788      0.837952      0.620190      0.394528      0.241244      0.163104      0.100862     0.0551836     0.0300186
  16  11 2372.5665    1.3739  0.8351 11.1586 -0.0102  0.0270   0.0377   0.0664    0.0912   0.0000   432.9518       5.34808       16.0753       1.91833     -0.298019      -6.63981       3.50443       4.68347      -2.03357      -3.33705     -0.867277     -0.317077     -0.531688      0.310060    -0.0958952     -0.118370      0.119826     0.0177675       2.39016       3.23117       3.29365       3.47305       3.24040       2.96334       2.57923       2.24645       1.82792       1.32429       1.07382      0.698291      0.506195      0.335567      0.225070      0.126044     0.0730338     0.0449592
  16  12 2514.7804    1.7387  0.8752 11.7303 -0.0028  0.0287   0.0454   0.0670    0.0882   0.0000   439.1024      0.609165       12.4609      0.548125      -3.65738      -2.94020      0.276698      0.414125      -1.94419       1.26537      -1.23027      0.526112     -0.498665      0.442374     0.0867372    -0.0775878    -0.0399416     0.0270776       2.78518       3.59856       3.80129       3.47996       3.67642       2.93929       2.99143       2.38598       1.86732       1.51207       1.06562      0.842414      0.551759      0.352106      0.231768      0.136396     0.0816157     0.0405362
  16  13 2656.9007    2.3931  0.8161 12.0197 -0.0022  0.0252   0.0622   0.0605    0.1019   0.0000   437.7646      -1.78090       12.3870       1.84871      -1.23873      -3.04593     -0.253948     -0.709225     -0.699872     -0.303568     -0.944890      0.384473    -0.0258493      0.518778      0.252079     -0.270845     0.0397409     0.0304190       2.51283       3.36440       3.26504       3.28600       3.20818       2.81190       2.66473       2.11394       1.79755       1.43653      0.984491      0.747135      0.481507      0.338861      0.198472      0.122637     0.0693404     0.0387495
  16  14 2799.4545    2.9765  0.7572 12.6904 -0.0098  0.0303   0.0843   0.0564    0.0969   0.0000   434.8748       4.59628       17.0017      -8.69977      -2.59966      -1.83345      -2.83527       1.44829       2.84623       1.62661      -1.95437     -0.862405      0.362525     0.0222972     0.0348356     0.0338106      0.169704     0.0106492       2.46305       3.92457       2.85755       4.06363       3.02553       3.46215       2.57091       2.52303       1.69779       1.48855       1.09164      0.794457      0.511231      0.342826      0.215834      0.135936     0.0765378     0.0442755
  16  15 2941.7349    3.5336  0.8035 12.8862 -0.0025  0.0240   0.0907   0.0555    0.1175   0.0000   438.5239       3.48641       16.0415      0.634753     -0.797071      0.146778       1.16332      0.996669       1.07659      0.337237     -0.813677      0.925677     -0.353690     -0.337471     0.0487466     0.0237170     0.0451867     0.0153652       2.27401       2.84956       3.10632       3.04471       3.00985       2.66689       2.31897       1.90202       1.55849       1.23637      0.906579      0.639691      0.437043      0.316002      0.183855      0.115829     0.0695801     0.0388897
  16  16 3083.4154    4.0257  1.0094 12.8320 -0.0039  0.0277   0.0975   0.0705    0.2305   0.0000   440.6906      -3.42286       18.1073       1.92661      -4.08720      -3.54015      -1.06076      -2.22088      -4.88489      -1.25924       1.22438     -0.199087     -0.470982     -0.199767    -0.0388501    0.00131609      0.171292    -0.0260878       2.70483       3.59480       3.75949       3.59016       3.44678       3.04716       2.84766       2.39066       2.10129       1.49671       1.17138      0.820729      0.528882      0.363049      0.219829      0.141595     0.0757342     0.0443308
  16  17 3224.8848    3.9423  1.1176 13.0861 -0.0093  0.0324   0.1086   0.0809    0.2599   0.0000   436.2135     0.0143209       17.0133      -4.35299      -8.59267      -4.93983     -0.456256       1.19026      -2.51463      -5.02061     -0.460025      0.302305       1.16061     0.0419070     -0.321375     -0.124939     0.0198387   -0.00364707       3.08066       4.26361       4.36771       4.40910       4.11981       3.84411       3.31328       2.68732       2.16099       1.66786       1.22896      0.915916      0.594001      0.402831      0.261088      0.154022     0.0891403     0.0506172
  16  18 3366.2529    3.2540  1.6283 12.7990  0.0023  0.0398   0.0748   0.1046    0.1671   0.0000   438.8452      -4.45390       19.6757      -3.76508       4.23481      -7.82710      -5.58727      -3.76969      0.937297     -0.463900      0.700136      0.586123      -1.03718      0.478447    -0.0996295    -0.0492635      0.175865    0.00145995       3.77701       4.94245       4.88763       5.25759       5.19942       4.38452       4.02112       3.14475       2.70481       2.08290       1.56388       1.11063      0.732387      0.522334      0.324251      0.202070      0.118822     0.0689108
  16  19 3507.9618    2.6577  2.2308 12.5833 -0.0050  0.0473   0.0551   0.1282    0.1013   0.0000   437.3189      -3.20448      -3.21282       2.55132       3.13327      -7.44055       5.60874      -6.22155      -11.2243       1.42781       1.17801      -2.00122      -1.68474     -0.746280     -0.656117     -0.334885      0.186949    0.00376629       4.49618       5.92521       6.24377       6.52820       6.02622       5.50283       4.80839       4.01453       3.09689       2.51331       1.81532       1.33028      0.944257      0.603625      0.409836      0.237805      0.143241     0.0767294
  16  20 3649.7780    2.2023  3.7741 11.8135  0.0015  0.0610   0.0329   0.1747    0.0709   0.0000   435.0201      -1.46957       14.6928      -12.3699      -7.25641       7.40584      -5.51767      -10.1243      -2.72839       2.35179      0.871056      -1.32710      -3.04007       1.38058      0.938732     -0.495419     -0.206722      0.132503       6.11280       7.56119       8.26616       8.08916       7.98806       7.16611       6.28015       5.31864       4.16636       3.27135       2.48671       1.76116       1.26734      0.834639      0.536860      0.327679      0.189041      0.104668
  16  21 3791.6329    1.8269  5.5847 11.1927 -0.0018  0.0795   0.0237   0.2157    0.0647   0.0000   447.1654      -9.76941       4.36801       7.99948      -3.57879      -1.03948       1.79769      -17.6449      -2.02371       5.08267      -1.74545       1.33997       3.43819      0.585458     -0.542930     -0.358754     -0.209459     0.0739692       7.51765       9.65549       10.6845       10.5555       10.3796       9.06437       8.00726       6.77199       5.39852       4.29810       3.15222       2.26131       1.59051       1.06054      0.671977      0.423929      0.238318      0.136247
  16  22 3933.4006    1.4808  6.8625 10.9939 -0.0046  0.0924   0.0192   0.2613    0.0557   0.0000   428.7208      -2.76989       12.3766       1.35036      -26.8897      -11.9771       6.34726      -8.29893      -7.90232      -9.91452       1.32874       1.80678      -3.83307     -0.274583       1.89652      0.198603     -0.657382     0.0229462       8.96109       11.5430       12.2277       12.3148       11.8213       10.7606       9.50802       8.13358       6.53095       5.10507       3.79233       2.78577       1.93013       1.27951      0.826296      0.504448      0.283183      0.161446
  16  25 4360.1124    0.7898 12.8523 10.6520 -0.0042  0.2121   0.0147   0.6197    0.0416   0.0000   442.9375       19.1457       55.9128      -21.4541      -27.1633      -36.4509       7.45750       26.1405       19.3596      -10.1794      -7.95385       1.43082     -0.660812      0.279207      -3.14607      -1.11944     -0.586945    0.00802246       19.6690       25.6466       28.5039       28.1223       27.2556       24.6481       21.5652       18.2721       14.8643       11.5177       8.80372       6.38900       4.39977       3.03250       1.95952       1.21274      0.665641      0.384725
  16  26 4502.0588    0.6640 15.6241 10.5174 -0.0025  0.2890   0.0116   0.7798    0.0333   0.0000   374.8486       63.6941       55.1384       12.7656       2.92849       2.77686      -18.2836       2.76360       15.4084      -13.0759      -3.85015      -5.62236    -0.0917609       5.78455       1.91462     -0.551906     -0.999308    -0.0147036       26.3433       33.6946       36.7789       38.6923       35.0674       33.0267       29.4236       24.7777       19.6099       15.4657       11.9803       8.61597       6.11212       4.21446       2.76140       1.69284      0.924198      0.539787
  17   7 1811.9653    0.3850  0.3383  9.9794 -0.0109  0.0189   0.0172   0.0440    0.0436   0.0000   438.8172      -3.82479       11.8468      -2.97219      0.781298       1.66959       2.55423      0.964013     -0.312732    -0.0710450       1.21114      0.714647     -0.158768     -0.600624     0.0298905     -0.167531    -0.0269790    0.00841537       1.70688       2.26502       2.57648       2.68983       2.43203       2.19093       1.97128       1.61288       1.12402      0.986531      0.718611      0.547939      0.361102      0.248098      0.169700      0.108858     0.0639531     0.0376025
  17   9 2112.9662    0.7211  0.5629 10.3935 -0.0090  0.0222   0.0233   0.0511    0.0653   0.0000   439.3816      -4.31901       16.0115      -3.70079      -2.85258       1.33483       4.45043     -0.110823      -2.71557     -0.536212     -0.637449     -0.146589      0.169326     -0.334814      0.250614    -0.0429656      0.104867   -0.00140260       2.08366       2.65615       2.90080       2.71278       2.57793       2.36865       2.11049       1.94847       1.63579       1.27831      0.963770      0.655959      0.486202      0.307013      0.203821      0.121098     0.0748919     0.0407352
  17  10 2260.3055    1.0325  0.6965 10.8002 -0.0043  0.0250   0.0302   0.0586    0.0908   0.0000   438.1107       3.50940       14.5107       2.84411      -4.24421      -7.35587     -0.918210       1.69954      -3.86520       1.91876      0.423331       1.86239      -1.03352    0.00617751      0.174217    -0.0187994    -0.0542839     0.0347984       2.32885       3.01646       3.08544       2.85771       2.88587       2.60789       2.42094       2.21864       1.75700       1.41960       1.07331      0.839742      0.525596      0.373590      0.230343      0.149580     0.0874788     0.0496817
  17  11 2405.0139    1.4130  0.7720 11.4612 -0.0079  0.0282   0.0390   0.0580    0.0882   0.0000   442.0673       1.32553       20.9723      0.785488      -2.33039      0.484951       1.41236     -0.130028      -5.40975      0.236697       1.97684     -0.224017      0.440256     -0.139480      0.198993     -0.302180     -0.145418    -0.0106569       3.02157       3.61672       3.29950       3.21132       3.36930       3.46799       3.25400       2.58885       1.88428       1.52007       1.16513      0.926138      0.694821      0.496005      0.318724      0.189707      0.109143     0.0652068
  17  12 2548.0465    1.8945  0.9338 11.4673 -0.0022  0.0256   0.0462   0.0665    0.1080   0.0000   436.1128      -2.12477       13.4152      -1.08964      0.347661      -2.68529     -0.249826      -2.90115      0.646673       2.68130      0.329835      0.613263     -0.474170   0.000794707      0.227881     -0.330352      0.107333      0.108297       2.41235       3.11236       3.22858       3.29707       3.14844       2.95216       2.64520       2.18194       1.75906       1.37130       1.01084      0.775508      0.563709      0.392836      0.252153      0.158629     0.0958736     0.0542513
  17  13 2691.0328    2.4695  0.7305 12.3616 -0.0005  0.0228   0.0655   0.0555    0.0847   0.0000   437.9719       3.36893       9.98449      0.389520      -1.26582       4.60433      -1.71155     -0.567724      -1.05148      0.578641      0.569164      0.473534     -0.368258     -0.562184    -0.0658766     0.0952403     0.0775779     0.0802919       2.16757       2.93933       3.06798       2.90368       2.77309       2.61919       2.33870       2.09571       1.61031       1.31960      0.959877      0.689481      0.517022      0.356699      0.214213      0.141029     0.0793480     0.0457088
  17  14 2834.3332    3.1224  0.8358 12.5540 -0.0011  0.0246   0.0773   0.0599    0.0990   0.0000   437.2420      -4.53598       17.1149     -0.550226       1.38731       2.31769       1.96877      0.933509      0.757508     -0.789661      0.441821     -0.384727      0.181859      0.349154      0.173070     -0.114474     0.0464187   -0.00514125       2.16735       2.99329       3.00506       3.13877       3.00117       2.79330       2.38440       2.06312       1.54970       1.24796      0.950907      0.721095      0.494052      0.350837      0.239605      0.144279     0.0845783     0.0496947
  17  15 2977.1911    3.7934  0.8735 12.9429  0.0013  0.0251   0.0931   0.0610    0.1104   0.0000   434.3742       3.02203       11.0660       3.92917     -0.843844      0.392079       2.04177       2.60166    -0.0929809      -1.60291     -0.147161     -0.943794     -0.619439      0.279921      0.304420     0.0128559     0.0971589     0.0948724       2.66078       3.51604       3.71420       3.75961       3.51287       3.12668       2.73598       2.33601       1.84964       1.46248       1.12071      0.775204      0.546014      0.357942      0.234062      0.145972     0.0902523     0.0535810
  17  16 3119.2968    3.9733  0.9091 13.2289 -0.0032  0.0256   0.0940   0.0610    0.1275   0.0000   444.4860     -0.536975       18.8056      0.437258      -1.85062      -2.92535      -1.81146      -2.98925    -0.0617100      0.412095       1.61452     -0.223258      0.272173     0.0171066      0.122804     0.0771388    -0.0942625     0.0307383       2.40413       3.10608       3.22056       3.05847       3.26142       2.84561       2.47483       2.13904       1.77465       1.42564       1.08058      0.759006      0.531422      0.369828      0.231794      0.148511     0.0926045     0.0537699
  17  17 3261.2809    3.6812  1.4883 12.3503 -0.0177  0.0328   0.0765   0.0867    0.2891   0.0000   437.0043       8.78080       5.98825      -3.24562       3.66140      0.422589      -4.93007      -10.0076       4.55505       2.26730      -2.05658       2.67121       1.52672     -0.147046      0.183259      0.415601      0.181767    -0.0459522       2.93969       3.81655       4.08871       4.14671       4.05796       3.59799       3.14076       2.73404       2.25935       1.79605       1.36961      0.982838      0.669054      0.477856      0.308178      0.200092      0.112613     0.0711382
  17  18 3403.3873    3.3286  1.9309 12.1161 -0.0090  0.0400   0.0668   0.1061    0.2694   0.0000   441.5031     -0.985715       10.9074   0.000260628      -3.48362      -5.34861      -9.22225      -7.85148     -0.326095       2.00890      0.448197      0.353911     -0.723690      -1.28374      0.220692      0.772640     0.0822783    -0.0352372       3.81904       5.05718       5.48487       5.44995       5.44277       4.78883       4.19458       3.38754       2.79936       2.16045       1.62524       1.19688      0.832151      0.579177      0.371522      0.246696      0.147752     0.0865297
  17  19 3545.3832    2.6037  2.6504 12.2542 -0.0019  0.0503   0.0476   0.1367    0.1123   0.0000   442.6188      -1.99138       13.5819       5.51545       8.32088     -0.931284      0.375446      -8.56246       4.24270       1.73612       3.87285      -1.20098     -0.428659      0.238844     -0.188966    -0.0407213     -0.281357     -0.116527       4.56447       5.84663       6.27378       6.65942       6.12649       5.73401       5.15956       4.28067       3.43104       2.70225       2.06103       1.52232       1.10583      0.784928      0.498707      0.320845      0.189810      0.109691
  17  20 3687.8329    2.1174  3.8634 11.6414  0.0005  0.0603   0.0309   0.1669    0.0811   0.0000   434.6628      -2.01263       26.9644      -1.91987       3.95626      -7.34464       2.35135      -1.99915       4.13303      -1.42756      0.364867      -3.49099       2.00980      0.314737     -0.535674     -0.632579    0.00631111    -0.0519144       5.42992       7.07783       7.68993       7.75952       7.37985       6.86063       6.07631       5.18753       4.27406       3.35450       2.59049       1.87806       1.36948      0.909510      0.610585      0.385629      0.231262      0.133677
  17  21 3829.8942    1.7249  5.6600 11.1017  0.0010  0.0763   0.0222   0.2161    0.0663   0.0000   440.5156       18.0589       6.51049      -8.67365       3.19592      -16.4798      -11.8720      -8.60020     -0.143408      -1.14167       2.52428    -0.0452544     -0.265400       1.85046     -0.375719     -0.124259     -0.443476      0.245909       7.04771       8.88551       9.83947       10.0074       9.38005       8.92387       7.79090       6.68106       5.32633       4.18783       3.28266       2.37411       1.71335       1.21722      0.785263      0.499201      0.293763      0.173259
  17  22 3972.4022    1.4281  7.4791 10.8540 -0.0022  0.0967   0.0178   0.2699    0.0557   0.0000   421.9614      -3.08721       16.1485       8.96913       15.7714      -4.45245      -24.4652       2.79120       10.3639       1.03021      -6.23407     -0.719303      -3.98264      0.415162      0.851021      0.826764     0.0576181      0.177218       8.56616       11.3327       12.1808       12.5150       12.1103       11.0963       9.77004       8.39222       6.66011       5.39030       4.01409       3.02200       2.22422       1.48612       1.00154      0.637095      0.368874      0.214883
  17  23 4114.8272    1.1380  9.2114 10.8387  0.0005  0.1251   0.0159   0.3719    0.0456   0.0000   440.5403      -1.29505       25.0974       18.6381       7.26346       9.77016       9.21825       2.41638      -7.84310       1.67340      -7.14832       5.92420       6.22711      -2.71496     -0.467109      0.393342    -0.0748174     -0.488478       10.9022       14.2280       15.4678       16.1490       15.0077       14.0439       12.4025       10.7236       8.64894       6.95613       5.37550       3.92977       2.84112       1.94604       1.30316      0.826657      0.481651      0.285093
  17  24 4257.4092    0.9424 10.5195 10.7201  0.0007  0.1492   0.0149   0.4575    0.0430   0.0000   432.0882      -1.64964       25.2489      -10.9887       28.6573      -27.5972      -6.49116       1.83990       17.3688      -12.0303       3.65159       9.05383       3.91023     -0.116856      -2.22725     0.0793585      0.433647     0.0727850       13.2209       16.7839       18.4086       18.9206       18.1265       16.8272       14.8843       12.5368       10.4949       8.27795       6.44966       4.67469       3.43772       2.35229       1.57201       1.00897      0.594340      0.352435
  18   8 1992.8259    0.5734  0.5199 10.1103 -0.0027  0.0212   0.0186   0.0539    0.0615   0.0000   437.5375     -0.384733       14.4945      -1.14350      -3.42626       3.30072      0.382773     -0.584870       2.29945     -0.389202       1.12469     -0.440328      0.701204     -0.169552    -0.0249637    -0.0666420     -0.162302    -0.0116204       1.99632       2.22813       2.44476       2.67937       2.50226       2.31203       2.12740       1.68483       1.42661       1.15237      0.927666      0.680561      0.526047      0.370265      0.206273      0.157566      0.116971     0.0638518
  18   9 2143.6863    0.8077  0.7052 10.2080 -0.0013  0.0239   0.0213   0.0547    0.0729   0.0000   439.2632      -2.33010       13.6927       4.66254      -1.73785      -4.91622     -0.266939      0.672497     -0.112990     -0.179577     -0.162435      0.317687    -0.0699596     -0.360842    -0.0666607      0.204578      0.119644     0.0744799       1.87596       2.47594       2.71276       2.78438       2.74204       2.46406       2.24182       1.89514       1.62236       1.20955      0.972228      0.743238      0.509587      0.406387      0.235083      0.178076     0.0971658     0.0616049
  18  10 2291.6318    1.1530  0.7275 10.8331  0.0005  0.0231   0.0306   0.0568    0.0897   0.0000   437.3747      -1.10319       21.1997    -0.0380108      -2.01956      0.446415       3.69101       1.17761     -0.620475      0.265438      0.472858     -0.783779     -0.573778     -0.299528      0.199217    -0.0240190    0.00715459     0.0675662       2.14938       2.77637       3.00396       2.78738       2.56372       2.31406       2.33187       2.00566       1.78749       1.49448       1.13788      0.820992      0.578564      0.383209      0.241413      0.161673     0.0963166     0.0576346
  18  12 2580.8070    2.0343  0.9822 11.7518 -0.0014  0.0264   0.0464   0.0638    0.1022   0.0000   443.3101       3.79801       13.4171      -5.96272      -3.20854       1.31983      -1.28439      -2.49964       3.92605     -0.466685       2.13872     0.0355881      0.339308     -0.350999    -0.0458195      0.116065     -0.123375     0.0761963       2.30326       2.98220       3.03204       3.19536       3.09338       2.90134       2.51017       2.28101       1.78315       1.53882       1.11381      0.879993      0.614044      0.444630      0.291423      0.183656      0.125536     0.0766396
  18  13 2724.7229    2.5971  0.8354 12.1915 -0.0026  0.0233   0.0628   0.0586    0.0996   0.0000   440.0095      0.126032       16.8212      -1.12891       3.18397       3.58669       2.42745       1.61943      0.478088       1.29871      0.927270      0.866928     -0.426586     0.0233717   -0.00806417     0.0833918      0.164988   -0.00234807       2.20253       2.83200       2.81686       2.90583       2.89035       2.66588       2.49006       2.01209       1.64712       1.29179       1.03888      0.776167      0.572924      0.386100      0.258913      0.171289      0.107952     0.0675582
  18  14 2868.6110    3.1826  0.7940 12.6009 -0.0036  0.0235   0.0801   0.0543    0.1010   0.0000   434.4649       4.26014       18.7035      -5.74106       1.27351      -2.63051       3.99110     -0.548240      -2.16545      -2.42750      0.976471     0.0250814      -1.28502      0.826824    -0.0972104     0.0480419    -0.0108470     0.0409597       2.12451       2.63516       2.66397       2.84896       2.85679       2.53802       2.36393       1.86768       1.53200       1.30190       1.01336      0.750730      0.515695      0.361955      0.248213      0.155095      0.110304     0.0670733
  18  16 3154.8153    3.9630  0.9321 13.4339 -0.0045  0.0264   0.0961   0.0680    0.1016   0.0000   440.2195      0.714567       10.3125     -0.453359     -0.787596     -0.475819     -0.637253      -2.18559      -2.02263      -1.67386     0.0759555      -1.43903      0.317558     0.0625231     -0.349015    -0.0813433     -0.155800     0.0168385       2.42788       3.19274       3.23822       3.30447       2.97055       2.72972       2.56318       2.39475       2.01889       1.65161       1.26749      0.901862      0.665987      0.427778      0.296877      0.180141      0.118238     0.0636186
  18  17 3297.3293    3.5164  1.3377 13.1743 -0.0037  0.0316   0.0765   0.0853    0.1350   0.0000   437.2763       4.52607       14.4283      -4.27696      0.188148      -5.63285      -2.29481      -1.40538      -1.55789      -3.98524   -0.00154996       1.91642      -1.02209     -0.833567      0.270871      0.286354    -0.0674446    -0.0495435       2.77534       3.73563       3.94614       4.04938       3.98306       3.61090       3.22650       2.67678       2.17092       1.75025       1.36679      0.982974      0.736815      0.503840      0.347293      0.224877      0.139450     0.0854854
  18  18 3439.9629    2.9525  2.0629 12.5012 -0.0028  0.0435   0.0584   0.1091    0.1404   0.0000   441.0833       6.38381       8.52173      -6.80780       3.49030       2.06980      -5.40341      0.130322     -0.110296       2.00128      -2.83410       1.78407       3.20168     -0.107023     0.0200004     -0.245261     0.0763823      0.210645       3.48885       4.82078       4.99616       5.21305       5.21528       4.60588       4.24692       3.61120       3.02386       2.47187       1.92907       1.42157       1.03109      0.711931      0.483349      0.320831      0.187882      0.118759
  18  19 3582.5802    2.5816  3.2526 11.7526 -0.0014  0.0523   0.0383   0.1476    0.1169   0.0000   430.2394     -0.786362       14.6985       3.81348      -5.66975      -1.52642     -0.481282      -4.02155      0.835857      -4.41115      -2.05121       1.69411      -1.19297     -0.966110     -0.104846     0.0183657     -0.150736      0.126853       4.34487       5.69097       6.05431       6.04252       5.99792       5.75620       5.06978       4.48214       3.65423       2.81753       2.25047       1.70699       1.27944      0.926519      0.607964      0.405165      0.249814      0.146931
  18  20 3725.2186    2.0260  4.6365 11.4117 -0.0068  0.0672   0.0268   0.1803    0.0755   0.0000   450.1500       19.5848       8.52246      -3.04058      -15.9705      -9.57806       19.4027       1.88894      -8.75462     -0.507642       3.23654      -1.79387      -2.14359      -1.17874      0.389878     -0.719423     0.0101405      0.209059       5.60945       7.18596       8.18979       8.19386       7.72542       7.34667       6.61911       5.71364       4.70858       3.73472       2.93140       2.22538       1.60262       1.15674      0.787008      0.521272      0.298272      0.186434
  18  21 3868.0618    1.6313  6.2471 11.0551  0.0007  0.0805   0.0197   0.2279    0.0584   0.0000   427.1667      -2.95858       22.0099      -4.49666       2.65832     -0.941001      -2.88662     -0.529751       7.38718       2.44260      0.189205     -0.896705       2.52943      -1.33387     -0.802893      0.740740      0.325994    -0.0784909       6.75581       8.82779       9.66683       9.61462       9.46192       8.82035       7.90081       6.73660       5.74568       4.68042       3.62506       2.71800       1.99659       1.36539      0.933803      0.608543      0.381688      0.231505
  18  22 4010.8110    1.3327  7.8765 10.8567 -0.0009  0.1015   0.0165   0.2876    0.0495   0.0000   432.8619       10.5148       25.6575      -2.45641      -6.70863      -10.5315       13.9793      -2.45119      -4.63395      -10.4076       3.44490       3.58566       2.07102      0.291763      -2.00478      0.586151    -0.0308155      0.331980       8.23981       11.0441       12.0780       12.1915       11.9638       10.9580       10.1975       8.41031       7.07625       5.70917       4.46853       3.29955       2.47807       1.74534       1.18553      0.779333      0.461800      0.284822
  18  23 4153.7807    1.0650  9.5429 10.8209 -0.0040  0.1308   0.0149   0.3741    0.0411   0.0000   436.2084       1.04392       6.05581      -13.2535       6.78631      -5.67537       14.2473      -20.5423      0.630758       6.56383       5.23442      -9.33788       2.14954     -0.337930      -1.73823     -0.574884      0.744111       1.05278       10.8576       14.1792       15.3461       15.6950       15.2869       14.2054       12.7120       11.2813       9.08743       7.43253       5.74243       4.46851       3.21053       2.30344       1.55235       1.01754      0.632018      0.380341
  18  24 4296.7079    0.8248 11.0243 10.7291 -0.0013  0.1675   0.0144   0.5048    0.0399   0.0000   462.6712       10.2167       9.24209       24.8199       16.0710       23.5886      -24.1668      -32.3070       17.7309      -19.7377     0.0473863       1.47769     -0.617819       1.00986       2.42480      -2.88378     -0.912297     0.0627426       13.9461       18.1356       19.8335       20.6553       19.4355       18.3694       16.4895       14.2750       11.8139       9.57828       7.51004       5.65495       4.16098       2.95322       2.00375       1.33437      0.800407      0.491344
  19   7 1867.2959    0.4461  0.3278 10.0398 -0.0050  0.0170   0.0175   0.0374    0.0437   0.0000   439.9848      -1.89871       16.2626       1.40544      0.245006      0.449537       1.32599      0.621465     -0.839456     -0.384534      0.927835      0.629327     -0.323662      0.348121      0.285618    -0.0948283    -0.0572486     0.0214898       1.35891       1.84366       1.83306       2.02733       1.98859       1.95094       1.65844       1.39053       1.10030      0.980782      0.836672      0.578992      0.420858      0.286470      0.195555      0.131562     0.0929971     0.0548316
  19   8 2021.7295    0.6294  0.5342 10.1378 -0.0071  0.0197   0.0193   0.0475    0.0637   0.0000   438.3105      0.965683       16.0097       2.43886       2.26605      0.175546      -2.61020      -2.74297     -0.932532      0.437508      -1.10296      0.305397      0.292356      0.389284     -0.187431   -0.00449282     0.0526428    -0.0485953       1.70934       2.05885       2.35122       2.42372       2.27837       2.03325       1.93934       1.73473       1.39708       1.06798      0.911196      0.663506      0.514653      0.343089      0.240745      0.160638      0.108741     0.0661982
  19   9 2173.7538    0.8943  0.6333 10.4989 -0.0020  0.0218   0.0258   0.0538    0.0674   0.0000   439.6467      -1.26545       15.9155       1.96243      -6.54908     -0.955188      -2.68529      -1.43484     -0.528790      0.675774     -0.983026     -0.465279      0.779557    -0.0942889      0.108038    -0.0247474    -0.0209014   -0.00437483       1.90287       2.25669       2.47327       2.38217       2.31861       2.43303       2.21246       1.77644       1.43130       1.21472      0.888589      0.738486      0.559994      0.387993      0.259844      0.172548      0.112890     0.0736314
  19  10 2322.2627    1.2430  0.7686 10.9217 -0.0049  0.0225   0.0318   0.0550    0.0792   0.0000   440.8308       2.87985       10.8561      -1.19573       1.12767      -2.23656       1.59461      0.116772    -0.0464304     -0.477123      -2.87896      0.597014      0.429697      -1.00625      0.116791      0.286452    -0.0270102     -0.183686       1.79945       2.30868       2.41061       2.60038       2.57280       2.37904       2.10010       1.73322       1.52678       1.26257       1.01882      0.715910      0.535316      0.388460      0.278784      0.193200      0.113414     0.0733594
  19  11 2468.1133    1.6422  0.8911 11.6843 -0.0025  0.0257   0.0408   0.0646    0.0996   0.0000   442.4409    -0.0567328       13.2647      -6.97905      -1.01074      -3.04281      -3.86330     -0.448324     -0.294981      0.300003      0.324522      0.953008      0.249547     -0.506607     0.0241204     -0.256344     -0.116741     0.0698129       2.19398       2.85328       2.99598       2.93885       2.95713       2.79136       2.49331       2.14631       1.86534       1.44705       1.20613      0.910535      0.640785      0.504216      0.312660      0.215860      0.140019     0.0909615
  19  12 2613.0613    2.0504  0.9419 12.1386 -0.0052  0.0261   0.0486   0.0669    0.0964   0.0000   439.7314       3.29989       14.2675      0.499280       2.30421     -0.312157      -2.61491      -2.51022       1.02495     -0.294965      -1.02179     -0.452835      0.126787       1.10862     0.0616954      0.195566     0.0769937      0.147013       2.13645       2.90389       2.88998       2.99518       2.96433       2.69461       2.53719       2.11117       1.84187       1.48177       1.17769      0.902761      0.646791      0.463558      0.317806      0.210169      0.140155     0.0849618
  19  13 2757.8969    2.7575  0.7987 12.3830  0.0042  0.0228   0.0664   0.0542    0.0938   0.0000   440.2624    -0.0764076       9.95235      -3.09871      -2.82447      -7.19251      -3.88944       3.98502      -1.01243      -2.76246      0.774502      0.127459      0.278370      0.789331     0.0563069     -0.145648      0.107650      0.104166       1.96856       2.52311       2.56869       2.72036       2.84059       2.36439       2.18585       2.04459       1.63731       1.33393      0.945696      0.790579      0.611407      0.403738      0.278120      0.185367      0.123188     0.0769167
  19  14 2902.4828    3.4560  0.7644 12.9436 -0.0021  0.0225   0.0848   0.0538    0.0880   0.0000   437.4367       3.76392       13.1309     -0.334280      -1.28682     -0.747430      0.162342      -1.04589      0.934159       1.32245      -1.61517     -0.474746      0.161298      0.655989     -0.142408    -0.0959679     0.0441039    -0.0304551       2.15684       2.73510       2.76496       2.63885       2.65013       2.62435       2.58476       2.25103       1.69636       1.24986      0.908107      0.769952      0.636734      0.503981      0.364894      0.227102      0.147160     0.0842648
  19  15 3046.4889    3.9602  0.8591 13.0571  0.0017  0.0229   0.0913   0.0562    0.1001   0.0000   436.4854     -0.742121       14.1391      -3.81145      0.908567      0.293536      -2.12867     -0.594860       2.46974       1.92585       1.74427      0.544254     -0.639979      0.245545      0.326289      0.446559    -0.0680182      0.126196       1.96729       2.56296       2.62624       2.85397       2.65050       2.58292       2.24988       1.95479       1.54216       1.32052       1.02485      0.766003      0.573837      0.414146      0.276960      0.186320      0.125288     0.0783394
  19  16 3189.8507    3.9136  0.9361 13.4023 -0.0006  0.0252   0.0917   0.0626    0.0969   0.0000   439.7017      -1.30032       12.6700      0.107745       2.15255      -1.10347      0.618102      -2.12262      0.163918      -3.17515     -0.735942      -1.29891     -0.510348      0.442627    -0.0524407     -0.292690      0.257392    -0.0354914       2.17174       2.75930       2.82218       2.88127       2.92294       2.71026       2.56104       2.16847       1.73595       1.38051       1.14353      0.870042      0.634769      0.476038      0.316238      0.220755      0.138263     0.0887462
  19  17 3332.8152    3.3766  1.5807 12.9438 -0.0029  0.0364   0.0664   0.0868    0.1026   0.0000   436.9331     -0.370411       9.86740       7.31066      -1.77176      -4.68866     -0.369369       4.16455      -1.97866      0.873183      -3.09047      -1.51124      0.881604     -0.114998      0.896629      0.114693      0.264295    -0.0183947       2.86816       3.98549       3.90128       4.23260       4.16444       3.88329       3.54752       2.99421       2.51184       1.96134       1.54010       1.17857      0.920606      0.643701      0.458665      0.301033      0.203832      0.121176
  19  18 3476.1319    2.8121  2.2788 12.3708 -0.0055  0.0467   0.0485   0.1077    0.1046   0.0000   440.7546      0.355860       7.77115      0.602180       2.50122      -12.6320       8.08733      -10.7608      -2.17931      0.837452     0.0987286      -1.54858     -0.612958      0.775036      0.807146     0.0637000     -0.119029   -0.00689744       3.42584       4.87982       5.01987       5.29112       5.00913       5.01905       4.02420       3.91111       3.07480       2.66835       2.00194       1.59687       1.13448      0.845221      0.560989      0.387121      0.236321      0.145515
  19  19 3619.2582    2.3628  3.6801 11.6237 -0.0047  0.0539   0.0332   0.1494    0.1010   0.0000   437.4476      -3.65455       20.1115       9.12076      -6.66700      -8.08234       8.63460      -2.18199      -8.53627       5.24105       3.32381       2.56204      -1.24200      0.432060      0.312632      0.419817      0.176617     0.0394455       4.33714       5.67944       6.14335       6.47625       6.12468       5.79950       5.29889       4.50742       3.82164       3.07983       2.50274       1.90223       1.39006      0.981300      0.697313      0.465728      0.295500      0.187764
  19  20 3762.2945    1.9170  5.1485 11.2517 -0.0007  0.0681   0.0234   0.1908    0.0696   0.0000   440.9506       10.8863       8.41275      -9.63401      -3.46934      -17.0898      -1.29052      -3.71651      -5.43424      -7.42799       2.18247       1.18702      -1.11298       1.08930     -0.953558      0.418373      0.488382     -0.478044       5.40626       7.24742       7.88620       8.06549       7.73433       7.50659       6.64346       5.72159       4.97273       3.90233       3.14752       2.33079       1.80703       1.28479      0.884135      0.593620      0.376280      0.231600
  19  21 3905.6435    1.5589  6.6816 10.9507 -0.0024  0.0832   0.0180   0.2340    0.0563   0.0000   451.1462       20.1812     -0.885728       2.69139      -8.87962     -0.564776       7.79441     -0.951633       3.90045      -2.39056      -5.44277     -0.354240      0.340694       2.45281       1.80067       1.06178      0.249729     -0.435664       6.60285       8.78145       9.52978       9.76302       9.65100       9.09587       7.90250       6.99005       5.96995       4.75925       3.84305       2.89851       2.14981       1.55436       1.08586      0.721590      0.455757      0.290522
  19  22 4048.9027    1.2856  8.3959 10.8584 -0.0027  0.1017   0.0152   0.2999    0.0441   0.0000   435.7925       13.1298      0.329949       17.6667      -1.25333      -13.6353       23.4950      -5.76030       11.1174      -1.80406      -5.66545      0.860174     0.0964107     -0.851131      0.403645      -1.36006      0.274853     -0.181717       8.05483       10.6305       11.4461       11.7888       11.5869       10.7648       9.98666       8.41550       7.30099       5.87037       4.83035       3.63488       2.69550       1.94688       1.33924      0.914529      0.574472      0.363270
  19  23 4192.3293    0.9967 10.2785 10.7985 -0.0012  0.1389   0.0142   0.4047    0.0391   0.0000   441.6313      -6.56690       29.4802      -31.7877       10.2565      0.862394       9.41217       6.47560       12.0988       4.95317       3.35569      -1.66989      -3.93866       2.12411     -0.976739     -0.238581     -0.624112      0.522109       10.8176       14.3194       15.6815       15.9723       15.5596       14.6195       13.3875       11.6526       9.93643       8.09840       6.50175       4.91370       3.72433       2.67265       1.82868       1.24836      0.773595      0.496522
  20   5 1566.5443    0.2056  0.1175  9.7959 -0.0231  0.0144   0.0191   0.0285    0.0309   0.0000   439.4416      -1.00945       22.7903      -2.59252      -1.49334     -0.779398      -2.57697      0.793042       1.20894     -0.197327      0.777401      0.151213     -0.162997      0.425932    -0.0653802      0.266026     0.0215471   -0.00886738       1.22476       1.38868       1.52514       1.78852       1.72774       1.24382       1.44620       1.41446       1.17563      0.804945      0.611603      0.557375      0.452374      0.245516      0.176333      0.154087     0.0868634     0.0503792
  20   6 1734.1553    0.3295  0.2378  9.8756 -0.0152  0.0142   0.0162   0.0326    0.0367   0.0000   435.8215     -0.791226       18.8744      0.335529      -1.98997     -0.188839      0.299855      -1.16985      0.614967       1.66816       1.06641     -0.528977      0.353111     -0.345815     -0.315841      0.141966     0.0686617      0.114084       1.17743       1.40656       1.50179       1.54248       1.55278       1.37936       1.28015       1.16850       1.05599      0.875565      0.713481      0.538766      0.400448      0.300741      0.223788      0.142278     0.0833292     0.0625680
  20   7 1893.9000    0.4823  0.3684  9.9970 -0.0089  0.0182   0.0174   0.0378    0.0452   0.0000   439.5665      0.749868       15.3055       2.03154      -2.23290     -0.246104       3.65790      0.181307     -0.600337       1.10366      0.169927     -0.818707     -0.481413     -0.127612     -0.122429      0.105912     0.0283907     0.0104113       1.45000       1.96428       1.87233       2.05625       1.79362       1.90225       1.66477       1.65852       1.21727       1.04076      0.769670      0.651972      0.502714      0.353647      0.242048      0.168822      0.111475     0.0711664
  20   8 2050.0771    0.6576  0.5754 10.1890 -0.0049  0.0220   0.0192   0.0486    0.0592   0.0000   436.6071     -0.558947       14.6861      0.973199      -2.71235      0.705810      -3.22454     -0.918415      -1.37700     0.0571077      -1.45859     -0.935836     0.0571393   -0.00550961     0.0985429   -0.00841198    -0.0801397     0.0415688       1.64270       2.08336       2.19533       2.32854       2.40161       2.13545       2.03113       1.65131       1.44245       1.19002      0.943457      0.743067      0.548729      0.401893      0.270412      0.198953      0.127281     0.0879735
  20  10 2352.4141    1.3335  0.8986 10.9101 -0.0052  0.0246   0.0313   0.0625    0.0873   0.0000   437.9249     -0.828915       12.7308      -2.30743      -4.49094      0.899755       5.25828     -0.482107     -0.241515       3.75527      0.575780      0.628974      -1.33222     -0.198703      0.218248    -0.0520255      0.374508      0.136487       2.14771       2.67995       2.87603       3.25541       3.06455       2.70545       2.48330       2.22797       1.77796       1.43610       1.14485      0.915979      0.648521      0.445238      0.335398      0.227302      0.144523     0.0955807
  20  11 2498.9565    1.7764  0.8593 11.6498 -0.0022  0.0249   0.0424   0.0570    0.0987   0.0000   439.4755      0.768948       17.9814      0.109216     -0.415595    -0.0648664     -0.949974      -1.57119      -2.21253      0.218855      0.771285    -0.0841170     -0.745875      0.605470     -0.121613     -0.376901     -0.108412     -0.149266       1.94874       2.47019       2.67913       2.81628       2.61913       2.53398       2.44578       2.01583       1.70242       1.36551       1.11683      0.835658      0.674985      0.492256      0.341473      0.233430      0.163269      0.101207
  20  12 2644.7896    2.3073  0.9102 11.9699 -0.0045  0.0246   0.0529   0.0600    0.1222   0.0000   440.1164       2.08451       15.0756      -6.09630      -1.74805      -4.08120       7.31428      -1.70265      -3.16418       1.30307       1.09326      0.217982     -0.245850      0.673224     -0.321719     0.0161594      0.186130     0.0936075       1.84956       2.51524       2.70728       2.77212       2.68923       2.46817       2.40006       1.91082       1.76969       1.40845       1.12710      0.868215      0.631783      0.481037      0.324155      0.227333      0.141481     0.0947633
  20  13 2790.6675    2.9520  0.8252 12.6010 -0.0034  0.0235   0.0691   0.0538    0.0909   0.0000   434.9801     -0.775322       14.9161       4.69408      -1.25972     -0.828564       1.35295       3.86732       1.88437      -3.03606      0.999690     -0.320749     -0.357520   -0.00718691      0.361302      0.416370     0.0817401    -0.0765373       1.84997       2.31298       2.62099       2.63411       2.53542       2.40460       2.30973       1.91566       1.53356       1.32423       1.02529      0.812267      0.615572      0.430676      0.307705      0.205600      0.141192     0.0923539
  20  14 2935.9132    3.6771  0.8638 12.5529 -0.0000  0.0246   0.0803   0.0527    0.1110   0.0000   438.8573     -0.246802       17.3097      -1.60906      -1.22791      -8.00504      -1.79016     -0.524044     -0.478583       2.01341      0.264611      0.683094     -0.427263      0.280249     -0.433563      0.434938    0.00903994    -0.0282255       2.25984       2.94963       3.05454       2.94715       2.47801       2.21360       2.26593       2.21431       2.02937       1.84219       1.48270       1.10292      0.805303      0.551885      0.358304      0.229946      0.146116     0.0945920
  20  15 3080.4395    3.8351  1.0058 13.1777 -0.0008  0.0245   0.0836   0.0678    0.1002   0.0000   435.3949     -0.326365       15.6489      -3.89879      -2.45797       2.45376     -0.274810      0.191102      -1.07046     -0.485349      0.521524      -1.21142     0.0205556      0.424173      0.376514     -0.121536     0.0645842      0.251289       2.03666       2.64220       2.77680       3.00139       2.98370       2.76617       2.44175       2.08482       1.72456       1.39901       1.15738      0.860910      0.633473      0.452071      0.341860      0.233021      0.153849     0.0972248
  20  16 3224.3504    3.7831  1.1994 13.1838 -0.0069  0.0289   0.0795   0.0739    0.1115   0.0000   436.3434      -1.98377       8.37800       1.65299      -5.28888      -2.07071       2.27795       3.41122       1.71316     -0.253057      -1.31420       2.34036       2.45887      0.120619    -0.0762608      0.211785      0.144235     -0.144117       2.24140       3.05542       3.19109       3.34389       3.38704       3.08312       2.87307       2.30997       2.12089       1.70512       1.36785      0.984682      0.780567      0.586092      0.414293      0.269888      0.175860      0.119254
  20  17 3367.9936    3.2251  1.8012 12.7837 -0.0050  0.0385   0.0557   0.0904    0.0762   0.0000   441.4502      -1.61637       12.8228      -4.79997      -6.57805      -2.26670       1.22172     -0.709357    -0.0280821       4.22898      -3.86668      -1.10618       1.38577       1.38881     -0.347282      0.302441      0.568862     -0.164089       2.82962       4.03893       4.25942       4.24263       4.41785       3.84360       3.64485       3.24813       2.73003       2.27005       1.73650       1.44218      0.994903      0.804058      0.519825      0.366122      0.241613      0.149232
  20  18 3511.7561    2.6675  2.5914 12.3036 -0.0007  0.0450   0.0403   0.1166    0.0747   0.0000   447.0471      -2.98380       1.48753      -2.89160       1.91300      -6.89890     -0.968875      -5.14462       2.36284      0.988931       1.73881     -0.629454     -0.126955     -0.227426     -0.306194     0.0244991     -0.168336     0.0884345       3.30676       4.51537       4.94852       5.02254       5.16481       4.63004       4.20023       3.78913       3.03449       2.60899       1.98873       1.60302       1.20431      0.882093      0.606630      0.431883      0.275551      0.181661
  20  19 3655.5630    2.1786  3.8856 11.6975 -0.0024  0.0568   0.0298   0.1574    0.0762   0.0000   447.1898      0.747722       1.50942      -16.1796       5.86219      -10.9634       3.48077      -4.28738     -0.617233      -3.45492      -1.37359       2.35565      0.496463      -2.81331       1.22818     -0.281368     -0.457262     0.0470151       4.44459       5.68053       6.55964       6.32942       6.60936       5.94438       5.48415       4.84302       3.98156       3.37474       2.58558       2.05060       1.53164       1.13731      0.813348      0.556704      0.366109      0.230428
  20  20 3799.2403    1.8116  5.5081 11.1275 -0.0023  0.0686   0.0211   0.1950    0.0640   0.0000   452.7973      -4.68907       21.8051      -1.77534       4.20213      -8.57287      -8.29181       1.84205       7.11834       4.45890       2.74660       3.75463      0.351386      -1.66586     -0.332205    -0.0264678     -0.549501      0.352285       5.32601       6.88778       7.49942       7.79813       7.55744       7.26035       6.54335       5.80304       4.95506       4.02100       3.31628       2.52438       1.92472       1.42889      0.982866      0.688222      0.451866      0.293549
  20  21 3942.9131    1.5249  7.2721 10.8248 -0.0037  0.0832   0.0163   0.2374    0.0514   0.0000   441.1414      -17.7878      -6.34432       9.66936       13.7230     -0.527014       12.6735       1.75218      -10.9799      -1.81347       5.12953     -0.939333      -5.41626       1.37847     -0.480216       1.92524     -0.601184      0.162900       6.50466       8.25884       9.40012       9.51312       9.39424       8.87034       7.92027       6.99418       6.02481       4.92840       4.01171       3.02661       2.33196       1.70663       1.21150      0.833983      0.532684      0.350055
  20  22 4086.6334    1.1614  8.9861 10.8427 -0.0017  0.1093   0.0144   0.3296    0.0400   0.0000   433.6176       1.27770       17.8600       1.42769       3.04070       3.90667      -2.74834      -11.0305       2.54722       2.95601       4.22797      -5.03680      -2.54547       1.20846      0.495304       2.65151     -0.230509      0.411097       8.39823       10.5542       11.9403       12.1659       11.8961       11.3948       10.3437       9.17940       7.66722       6.38413       5.16542       4.06780       3.04796       2.23670       1.59298       1.11779      0.715540      0.472092
  20  23 4230.4945    0.9443 11.0954 10.7515  0.0001  0.1471   0.0133   0.4400    0.0361   0.0000   441.0104       17.6536       26.9911      -32.0947       4.54475       11.4104      -35.4490       7.05941       13.8122      -2.97617       2.48994       3.47117      -4.50865      -3.14314      0.279096     -0.116539      -1.46198      0.384610       10.8113       14.1865       15.7945       16.0006       16.1800       14.9520       13.8120       12.0143       10.4522       8.50841       6.93473       5.34822       4.13201       3.01836       2.14096       1.51736      0.942939      0.617564
  20  24 4374.4516    0.7437 12.2238 10.6508 -0.0012  0.1854   0.0125   0.5523    0.0342   0.0000   438.4462       7.93182      -18.2217      -29.7205       25.1267      -20.7820       6.70775       3.94830       17.6895      -10.9547      -8.66554       10.5753    -0.0547036     -0.389925      -1.39611     -0.448560       2.45939    -0.0739169       13.5722       17.9405       19.6825       20.2065       20.1175       18.7245       17.3516       15.2329       13.2099       10.9143       8.74420       6.80403       5.17326       3.91020       2.77298       1.90901       1.21847      0.784220
  21   9 2231.8836    0.9756  0.7906 10.5804 -0.0016  0.0228   0.0230   0.0556    0.0818   0.0000   437.7466      0.251037       18.4067      -3.70618      -1.96288     -0.921829     -0.921228       2.24710      0.787611     -0.553772   -0.00823200      0.294771      0.645931      0.551499      0.260380    -0.0237027     -0.255382    -0.0100258       1.74392       2.28812       2.43098       2.56205       2.49429       2.40983       2.05985       1.94847       1.64708       1.36653       1.03387      0.845344      0.631045      0.497670      0.349989      0.254768      0.168013      0.110141
  21  10 2381.8386    1.3685  0.9691 10.9774 -0.0015  0.0241   0.0297   0.0633    0.0850   0.0000   438.3244       2.30999       12.9029      -1.15741       1.27480       2.38334    -0.0661630      -3.65367      0.703299      0.308930     -0.293681    -0.0613272      0.691627     -0.627349     -0.250728     0.0944990    0.00482424      0.210818       1.75015       2.24947       2.47911       2.64529       2.62907       2.33849       2.26520       1.96162       1.67767       1.37961       1.11170      0.858022      0.676198      0.505495      0.348692      0.253519      0.168783      0.115785
  21  11 2529.2874    1.9130  0.9124 11.5021 -0.0003  0.0239   0.0414   0.0577    0.0901   0.0000   440.6294     -0.724670       12.5693     -0.122953     -0.283614     -0.511659      -1.98886      -1.65268       1.90105     -0.547749      -1.08793      -1.13985     -0.646053     -0.106066     -0.243682      0.107618    -0.0330762    -0.0464870       1.89585       2.34489       2.36005       2.62927       2.75363       2.46968       2.24390       1.88135       1.67092       1.39259       1.14818      0.863362      0.633272      0.481975      0.352022      0.237509      0.163197      0.113269
  21  12 2676.1649    2.4619  0.8448 12.0558 -0.0046  0.0265   0.0600   0.0564    0.1223   0.0000   434.7190      -2.14444       16.1436      0.815703      -4.86001       3.68051       1.82058      -1.02395       1.14531     -0.296364     -0.403364      0.678216     -0.118812      0.453820     -0.442231     -0.680255      0.169599  -0.000344655       2.37695       3.16018       3.20142       3.07969       2.64571       2.26481       2.30786       2.27997       2.19482       2.09747       1.61572       1.28505      0.970835      0.640466      0.440130      0.294263      0.203531      0.110459
  21  13 2822.9830    3.0865  0.7937 12.7088 -0.0035  0.0222   0.0723   0.0506    0.1032   0.0000   435.7077      -2.87394       16.4200       4.25092      -1.08340      -2.60171      -4.31962      -2.58770       2.14981      -2.85446     -0.486284     -0.540114     -0.780247     -0.166381     0.0399866     -0.329280      0.113958    -0.0188662       1.67957       2.31837       2.44346       2.50260       2.47860       2.27994       2.10756       1.87245       1.64372       1.38571       1.05691      0.810875      0.664293      0.464981      0.351830      0.225259      0.153174      0.101407
  21  14 2968.8721    3.6847  0.8014 12.9479 -0.0001  0.0205   0.0851   0.0535    0.0875   0.0000   440.0885      -1.12783       15.6041      -4.58746      -3.93776      -2.73358      0.613887      -2.64455       1.19487      0.879613       1.32151       1.18128      0.257097    -0.0177518     -0.143905    -0.0676784     0.0378204    -0.0951092       1.64991       2.05764       2.08427       2.19424       2.24852       2.13735       2.01091       1.67532       1.43048       1.15868      0.949628      0.772041      0.592800      0.443200      0.297359      0.221691      0.144773     0.0977111
  21  15 3113.8725    3.9865  0.9421 13.2832 -0.0008  0.0240   0.0866   0.0616    0.0941   0.0000   440.4936      0.217486       10.8177      -4.43112      -2.07755      0.309580       1.18382     -0.240536       1.03821       2.13556       1.18640     -0.166980   -0.00180169     -0.223569      0.222887     -0.318207      0.191981      0.114754       2.01183       2.37071       2.42043       2.52821       2.50088       2.35866       2.31171       2.09769       1.65195       1.34910       1.09402      0.878504      0.676234      0.511500      0.381133      0.283306      0.190867      0.125406
  21  16 3258.5097    3.5715  1.3351 13.1817 -0.0026  0.0300   0.0692   0.0806    0.0882   0.0000   438.5806      -4.75108       14.7929      -4.80348      -5.21615       6.69577       1.52648      -3.11275      -1.07124      -1.98598       1.90788     -0.383891      -1.43621     -0.254418    -0.0854212      0.599577     -0.207794     0.0829910       2.27346       2.95152       3.17194       3.06871       3.26061       2.89292       2.76099       2.39594       2.09098       1.83172       1.49882       1.18359      0.893439      0.647799      0.444183      0.332329      0.212813      0.141763
  21  17 3402.7568    3.1348  1.8641 12.7701 -0.0019  0.0353   0.0521   0.0950    0.0680   0.0000   444.9107       3.15233       11.5542       2.98409       1.72023      -7.24046     -0.130216      -4.74777       2.62008      -4.20181      0.797804      -1.16407       1.27698     -0.523197      0.156363      0.505757      0.469865    -0.0113276       2.63177       3.53726       3.69804       3.84098       3.85260       3.65337       3.40487       3.03612       2.61796       2.08661       1.64610       1.30359      0.986860      0.790392      0.577750      0.415859      0.274973      0.180247
  21  18 3547.1206    2.4844  2.8350 12.3148  0.0003  0.0456   0.0354   0.1228    0.0579   0.0000   440.4614       3.09688       7.57575     -0.726045       6.02487      -5.31676      0.643834      0.712826       3.79775       2.56032      0.491383      0.197784      0.313990      0.594144      0.285419      0.289795      0.511114    -0.0383676       3.31814       4.29599       4.86800       5.04105       4.77040       4.76632       4.27988       3.75291       3.24918       2.63055       2.18202       1.68115       1.32595      0.987909      0.687979      0.518673      0.325090      0.219320
  21  19 3691.3892    2.0927  4.2848 11.6458 -0.0023  0.0574   0.0262   0.1604    0.0600   0.0000   438.4729       1.83626       6.52837      -6.76782      -9.59036      -4.84376     -0.899368       2.23102       8.30254      -1.91944     -0.217308      -3.45917     -0.172566       1.83336      0.960719      0.326262     -0.602086     -0.336544       4.22741       5.37555       5.86593       6.22578       6.17983       5.79134       5.38647       4.61022       4.10091       3.41113       2.72076       2.17510       1.69284       1.24260      0.886064      0.640824      0.415038      0.286405
  21  20 3835.6372    1.7091  6.0332 11.1231 -0.0013  0.0729   0.0192   0.2081    0.0535   0.0000   438.2958       10.5601       25.8747       3.09555       6.81962      -10.8435      0.727794      0.863173       1.54450       1.61844      -2.21511      -3.93254       1.13853      -2.85651      -2.04606      0.580725      0.137233     -0.105694       5.19776       6.88485       7.59670       7.70886       7.75211       7.30850       6.65232       5.96568       5.22367       4.25625       3.54968       2.77828       2.12455       1.57157       1.16601      0.792469      0.530202      0.352208
  21  21 3979.6423    1.4128  7.7150 10.8859 -0.0013  0.0900   0.0157   0.2591    0.0460   0.0000   443.2049      -8.24766       6.99467      -5.41370      -1.30745       2.34947      -7.08047     -0.657873       10.0029       9.90556     -0.641037      0.836847       4.23484       1.29959    -0.0485010     -0.179571       1.05403      0.414645       6.52344       8.63158       9.36253       9.83045       9.66738       9.19065       8.50983       7.35999       6.49367       5.34035       4.34599       3.45361       2.65238       1.97372       1.41014       1.02459      0.661006      0.440616
  21  22 4124.0456    1.0837  9.7834 10.8399 -0.0030  0.1221   0.0137   0.3535    0.0361   0.0000   440.7038      -4.42115       1.49941       19.8640       12.3902      -20.0176      -3.16341       16.5444       7.68210      -8.19768     -0.707659      -3.65756     -0.260959     -0.272074       1.93256     -0.904927      0.560903      -1.08436       8.58367       11.3744       12.6402       12.8185       12.8306       12.4110       11.2802       9.95754       8.69506       7.28054       5.68798       4.64435       3.61033       2.65666       1.97527       1.36828      0.917749      0.604711
  21  23 4268.0097    0.9019 11.0144 10.7648 -0.0053  0.1460   0.0129   0.4397    0.0335   0.0000   439.8917      -9.88284       4.10141       39.9221      -9.88887      -24.1911       5.21481       16.6391      -21.9414       16.5023       20.3497      -4.43272     -0.834062      -2.54972       2.15680     -0.578488       1.89632      0.485116       10.5200       13.7092       15.3096       15.4680       15.4694       14.9996       13.3540       11.8761       10.5297       8.71030       7.20921       5.61227       4.35755       3.24410       2.34816       1.64862       1.07665      0.731079
  21  25 4556.4746    0.5329 14.2219 10.5659 -0.0158  0.2777   0.0102   0.7359    0.0258   0.0000   456.5579       40.1081       32.9006      -32.0953       69.0625       33.7110       5.27883      -21.3659       28.0223       29.6065      -28.0074      -2.70972       14.0488       1.78366      -10.1715       6.15001       1.46727      -1.43743       19.7184       25.1599       28.8074       29.1506       29.4251       27.9385       25.5657       22.8396       19.7166       16.3871       13.3859       10.5009       8.15194       6.22519       4.53384       3.25623       2.09425       1.40974
  21  26 4700.1231    0.4471 17.5079 10.2990 -0.0071  0.3726   0.0076   0.9100    0.0222   0.0000   500.8773       34.9897      -49.4062      -93.2361       76.7873       9.85210      -68.7888      -5.41797       31.5883      -8.15585       16.8694      -22.3208      -17.5872       9.22684       16.2064      0.600847      -2.68283      -1.18767       26.1763       34.5662       38.3039       39.1677       39.0339       37.0861       34.3948       30.8002       26.3550       22.1221       18.0336       14.1996       11.1761       8.27084       6.14355       4.31636       2.83062       1.88330
  22   6 1781.5002    0.3964  0.3122  9.8309 -0.0034  0.0152   0.0142   0.0326    0.0377   0.0000   436.5436     -0.739820       17.1760     -0.547933      -2.36985       1.79899     -0.935716      0.148652      0.908213     -0.940587     0.0846526      0.348579     -0.864539      0.158494     0.0235948    -0.0455901    -0.0712191     0.0130916      0.990548       1.44012       1.48744       1.64458       1.54038       1.57375       1.39426       1.27609       1.05224      0.840803      0.743321      0.503072      0.475382      0.299872      0.258350      0.167671      0.124226     0.0764750
  22   7 1945.0553    0.5622  0.4349  9.9915 -0.0039  0.0158   0.0177   0.0393    0.0484   0.0000   438.7314     -0.472783       14.4628     -0.929643      -2.73161      0.182170     0.0324200     0.0819502     -0.245924     -0.783945      0.773193      -1.20778      0.456419     -0.384763      0.196970      0.188834     0.0382356    -0.0132556       1.18807       1.53436       1.69227       1.67652       1.71223       1.57513       1.49508       1.32726       1.21510      0.965371      0.806412      0.603002      0.499634      0.370926      0.270313      0.190802      0.133156     0.0978009
  22   8 2104.7030    0.7559  0.5908 10.3735 -0.0045  0.0201   0.0203   0.0443    0.0569   0.0000   439.5319    -0.0358198       13.9890       2.38872      -1.07436     -0.177782       3.29738     -0.895487      -1.25929     -0.947083       1.62517    -0.0439913     -0.326064     -0.143557     -0.243959      0.117812    -0.0979814      0.218137       1.43201       1.90959       1.85448       1.98603       2.04893       2.00410       1.86552       1.52796       1.37000       1.12793       1.02161      0.776841      0.638081      0.421913      0.352941      0.217761      0.164141      0.125577
  22   9 2259.9665    1.0621  0.7584 10.6904  0.0005  0.0207   0.0246   0.0522    0.0701   0.0000   438.5107      -4.42555       14.0038       2.98209      -4.73020       1.24117      0.874448      -1.22243     -0.164470      -1.72609      0.991248      0.269290     -0.152502     -0.365300     -0.530560    0.00437867      0.175471     -0.159084       1.49117       1.99793       2.07601       2.24449       2.19157       2.00849       1.88378       1.69186       1.52817       1.23209       1.01149      0.820432      0.623694      0.477319      0.338553      0.239241      0.172283      0.110522
  22  10 2410.7737    1.4067  0.9617 11.3630 -0.0031  0.0244   0.0302   0.0634    0.0850   0.0000   440.9785     -0.739376       17.4242      -3.82302      0.279324      -2.62370     -0.356500       1.63543     -0.497308      0.207649       1.27939    -0.0343440      0.698167     -0.271610     -0.334650    -0.0701251      0.146909      0.101341       1.66028       2.18952       2.39696       2.46792       2.51326       2.30597       2.25676       1.90086       1.65459       1.39939       1.18280      0.967079      0.703893      0.537473      0.380427      0.293321      0.191934      0.125164
  22  11 2559.1920    1.9867  0.8802 11.8776  0.0020  0.0230   0.0443   0.0595    0.0771   0.0000   438.8860      -3.89001       15.0239      -4.97284      -3.07289       3.14050      -4.11712       3.17268     -0.491964       1.52206      0.119392     -0.380902     -0.996209     -0.404580     0.0352480      0.184403     -0.261623    -0.0647993       1.48817       2.17556       2.18240       2.29043       2.33174       2.15091       2.06194       1.88379       1.52891       1.37051       1.02732      0.853698      0.666374      0.499019      0.366576      0.278864      0.184535      0.133882
  22  12 2707.0668    2.4889  0.8164 12.4724  0.0008  0.0218   0.0578   0.0548    0.0881   0.0000   441.9218       6.25772       20.1040      0.135182      -1.85880      -1.60121      0.272842      -3.29303      -1.85722    -0.0877462       2.95628       1.29593      -2.85127     -0.271313     -0.222041      0.547170      0.159967     -0.156452       1.50840       2.01910       2.15015       2.32879       2.23469       2.04730       1.94599       1.73581       1.57235       1.23577       1.06462      0.836967      0.643499      0.490762      0.346046      0.262556      0.167846      0.116242
  22  13 2854.7246    3.2339  0.8214 12.7931 -0.0038  0.0214   0.0746   0.0534    0.1095   0.0000   440.6297       2.76359       14.3512     -0.343946      -5.61276     -0.301633      -1.92009      0.751497      -1.23838       1.88657       1.88745      0.383083     -0.275796     -0.824640      0.329197     -0.404699   -0.00847654     0.0902996       1.59767       2.01995       2.14765       2.29536       2.21846       2.15836       1.96077       1.82298       1.44696       1.24548       1.09169      0.851929      0.646496      0.491794      0.345860      0.252816      0.165301      0.118361
  22  14 3001.3884    3.8764  0.7961 13.0959 -0.0018  0.0212   0.0873   0.0484    0.0947   0.0000   438.6989     -0.134831       11.6596     -0.683199     -0.618601      -2.24684       2.38954      -2.69828      0.976307       1.52017     -0.798017      0.417814     -0.222107     -0.666204     -0.147066     0.0983985      0.146712      0.157858       1.57326       1.94881       2.12687       2.24010       2.30626       1.97966       1.91006       1.79459       1.52738       1.27922       1.00234      0.882250      0.676488      0.484356      0.334012      0.250724      0.174091      0.119791
  22  15 3146.9757    3.9348  1.0832 13.1282 -0.0005  0.0251   0.0783   0.0637    0.0975   0.0000   442.8039       1.96415       11.8482      -1.00576     -0.589168      -3.26061      0.748242      0.454863     -0.916346      -4.37511       1.04096     -0.670577     -0.690118      0.501642     -0.218550      0.146292      0.411391     -0.140967       1.73265       2.38077       2.53242       2.67519       2.61727       2.54394       2.38720       1.97252       1.78825       1.47983       1.18134      0.937527      0.754478      0.575132      0.386617      0.295920      0.206776      0.139864
  22  16 3292.1806    3.5261  1.4511 13.0489 -0.0015  0.0305   0.0642   0.0772    0.0845   0.0000   437.7937       2.75872       9.42173     -0.613783     -0.467090      -4.69854      -6.99950      -4.69616      -2.35214       1.90600     -0.677080      -1.74481      0.304911     -0.425327     -0.100825      0.448238     0.0429241     -0.326824       2.21475       2.80866       2.96052       3.02120       3.11950       2.98250       2.77888       2.49458       2.17803       1.82497       1.45695       1.15639      0.929777      0.710289      0.509056      0.377108      0.265137      0.185743
  22  17 3437.1686    2.9564  1.9504 12.8239 -0.0002  0.0381   0.0485   0.0931    0.0640   0.0000   435.1364      -1.68993       12.4453      -2.58074       6.34906      -2.20759      -3.86280      -2.06308      -1.91387      -2.35268      0.810262      -1.87125       1.16653      0.308214     -0.338825     -0.329980      0.983242     0.0931241       2.58821       3.45942       3.72562       3.81191       3.93674       3.68872       3.46709       3.02876       2.62867       2.17403       1.83811       1.47385       1.14298      0.847033      0.642128      0.438889      0.310668      0.212720
  22  18 3582.1193    2.3788  2.9816 12.3694 -0.0030  0.0481   0.0335   0.1284    0.0503   0.0000   450.4879      -3.74529      -8.02118      -3.50258       12.3368       8.32966      0.202030      -8.87908     -0.746700       1.84290      -2.53813     -0.893008       1.62440       2.21182     -0.461457    -0.0920681      0.502815    -0.0689813       3.28304       4.43619       4.78391       5.05401       4.98528       4.74437       4.46498       3.89823       3.41367       2.72287       2.42093       1.80762       1.44992       1.07914      0.794961      0.578291      0.395962      0.259299
  22  19 3726.8216    1.9745  4.8670 11.5360 -0.0010  0.0613   0.0232   0.1715    0.0538   0.0000   438.7388       12.0378       9.51908      -1.65312      -1.45830      -12.1580       4.78528       1.04318       3.14945       1.18892      -5.09585     -0.232457       2.82606      0.184970      0.839586     -0.945352      0.544028    -0.0128855       4.21504       5.61006       6.21649       6.22856       6.33144       5.93154       5.39924       5.01394       4.27124       3.78274       3.06476       2.44186       1.87292       1.44835       1.03148      0.759859      0.499311      0.333275
  22  20 3871.6425    1.6495  6.4020 11.1230 -0.0009  0.0739   0.0180   0.2108    0.0490   0.0000   425.4342       8.48242       24.5843       5.24516      -14.8553      0.198953       9.35354       4.75956       14.1177      0.674152      -6.11288      -3.14465      0.551243      0.328023       2.33191     -0.220338      0.338707     -0.322156       5.12191       6.61309       7.50313       7.71483       7.51691       7.48160       6.69274       6.05822       5.33800       4.34039       3.54960       2.89562       2.25382       1.71747       1.26744      0.901197      0.611643      0.418119
  22  21 4016.3556    1.3081  7.9646 10.9930 -0.0009  0.0941   0.0150   0.2706    0.0400   0.0000   432.2189      -5.38329       21.1814       1.25174      -10.1545       1.19140      -2.71828      -7.49724      0.783846       3.12370      -7.82520      -3.07915     -0.390047       2.35571      0.118919       2.18817       1.66406     -0.343953       6.49240       8.45705       9.38960       9.68901       9.46828       9.31920       8.49947       7.72353       6.67830       5.58983       4.62323       3.69140       2.86154       2.20617       1.62034       1.17307      0.789002      0.540604
  22  23 4305.3885    0.8409 12.1219 10.7484  0.0027  0.1650   0.0122   0.4826    0.0315   0.0000   457.6365      -5.56676      -12.6736      -9.83879       17.6268     -0.500163       2.12856       39.2804     0.0785937      -6.17207       1.42831       6.20600      -5.55817      -1.75791     -0.437448      0.205165      -1.27888      0.585393       11.1046       14.7099       16.4690       16.6937       16.8918       16.0893       14.8032       13.4713       11.4573       9.97720       8.15363       6.46625       5.15907       3.78796       2.86474       2.07108       1.39062      0.934326
  22  24 4450.5354    0.6183 12.7755 10.7252 -0.0105  0.2260   0.0117   0.6300    0.0284   0.0000   457.5283      0.976405       20.8930       3.58742      -21.8113      0.358726       17.0626      -46.8027       3.64973      -17.3429       11.4315       8.89615     -0.839439       1.15075       12.3593       6.17323       1.29409      -1.49517       14.8737       20.1862       22.2167       23.6601       23.1430       21.9778       20.4154       18.4225       15.8496       13.4434       11.1071       8.92114       6.89887       5.30272       3.91844       2.81682       1.82765       1.25805
  22  25 4595.0220    0.4743 13.4761 10.5995 -0.0069  0.2985   0.0105   0.7866    0.0243   0.0000   453.1627      -43.7562       125.986       23.1591      -24.6534       25.7526       7.15690       13.4372       29.2690       1.48465      -2.94848       25.0864       4.38426      -14.0629       8.71400      -1.26573      -3.63210       1.61397       19.6174       26.5094       29.1160       30.1740       30.0687       28.9602       26.8141       23.8600       21.3310       17.2757       14.6481       11.7098       9.08610       7.08357       5.17765       3.72864       2.51197       1.71086
  23   6 1804.2197    0.3810  0.3050  9.9243 -0.0092  0.0165   0.0148   0.0355    0.0372   0.0000   440.3177      -2.38473       18.4432      -1.25698      -1.74861       2.33070       1.36757      0.382708      0.891346       1.21421      0.364211      0.364315     -0.635230     0.0821588     -0.338729    -0.0496393    -0.0908518     0.0378107       1.11438       1.52660       1.63552       1.81262       1.67797       1.70175       1.55891       1.39782       1.11611      0.935294      0.744281      0.574753      0.477141      0.351588      0.270640      0.190178      0.132018     0.0952722
  23   8 2131.0555    0.7981  0.7453 10.2375 -0.0018  0.0215   0.0184   0.0504    0.0660   0.0000   439.5795       1.35454       16.4459     -0.362272      -3.82604      -2.11922       2.23790       1.57397       1.33724     -0.180466     -0.393874     0.0657573     -0.242178      0.550336      0.616443     -0.315423     -0.140283     0.0511991       1.48166       1.92395       2.09728       1.98231       2.14137       1.99485       1.91846       1.78971       1.45245       1.27649       1.01675      0.838424      0.647595      0.508473      0.380041      0.276053      0.204504      0.133517
  23   9 2287.4853    1.1461  0.7374 11.0203 -0.0059  0.0212   0.0272   0.0497    0.0699   0.0000   437.2004      -2.00814       14.5296       4.10810       3.01496      -3.20105       1.10073     -0.674015      -1.36410     -0.398637      -2.48716       1.34839     -0.982425      0.754974      0.568822      0.111447      0.207687      0.502510       1.43038       1.98589       2.09245       2.20201       2.24736       2.07186       2.01357       1.74144       1.48808       1.25250       1.01807      0.805475      0.644600      0.498278      0.361316      0.267105      0.182467      0.134919
  23  10 2439.0985    1.5266  0.9818 11.4272 -0.0034  0.0271   0.0326   0.0624    0.0911   0.0000   441.4219      -3.63593       11.2528      -3.25925      0.578661      -1.34037      -2.42789      -1.76362      -2.08783      -3.16871      0.695490      0.321860    -0.0944774      0.741702      0.110279      0.332010      0.108426     -0.148234       2.07078       3.03058       3.37111       3.61863       3.50405       3.42763       3.02119       2.65334       2.18657       1.74829       1.30083       1.04158      0.770344      0.593278      0.455150      0.317979      0.252418      0.165470
  23  11 2588.6560    2.0431  0.9172 11.9733  0.0009  0.0235   0.0430   0.0563    0.0826   0.0000   441.9395      0.190965       15.7847      -6.85276       4.51216       1.87058     -0.656281      -3.90132       1.66995     -0.778332     -0.183425      0.190189      0.334156     -0.299493     -0.306310      0.322241     0.0883429     -0.216564       1.56024       2.13835       2.29949       2.56530       2.37666       2.31766       2.19548       1.92027       1.57652       1.45730       1.08041      0.956200      0.715129      0.556919      0.397318      0.291040      0.193846      0.135792
  23  12 2737.5683    2.6639  0.8839 12.3685  0.0019  0.0211   0.0562   0.0563    0.0815   0.0000   437.3276       3.78402       17.1934     -0.987268      -5.34654      0.737823      -1.34058      -1.05831      -2.19185      0.784067       1.71915     -0.191013     -0.790968      0.231687      0.829543     0.0547633      0.193971    -0.0378692       1.43807       1.99753       2.07697       2.27552       2.15598       2.06269       1.89593       1.75461       1.49591       1.26455       1.03114      0.853249      0.654917      0.501856      0.363184      0.262449      0.187053      0.126243
  23  13 2886.0425    3.4433  0.8259 12.7931  0.0018  0.0204   0.0774   0.0511    0.1141   0.0000   438.3737      -4.20503       12.8381      -2.35968      -2.92371      -2.57536     -0.781014      -3.63057       1.51856       1.84146      0.909232      0.478243      0.750883      -1.44223      0.251541    -0.0139671      0.195144   -0.00886533       1.40536       1.83965       2.04462       2.05741       2.04665       1.91740       1.90450       1.62989       1.47726       1.23565      0.980619      0.835138      0.653763      0.511800      0.351154      0.278288      0.190256      0.125353
  23  14 3033.4121    3.9370  0.8388 13.1671 -0.0052  0.0210   0.0839   0.0492    0.1083   0.0000   439.3816       4.81910       19.4763     -0.642614    -0.0212570      -4.34873     -0.139076      -2.30705     -0.365897      -1.96303      0.182189     -0.839942       1.17534      0.825626      0.689980      0.132236    -0.0594170     -0.130369       1.40705       1.79733       1.95385       2.11874       2.06722       1.94455       1.81275       1.70309       1.41797       1.25128       1.02142      0.828274      0.645215      0.496053      0.372485      0.284055      0.185460      0.129835
  23  15 3179.6637    3.8785  1.1156 13.4626 -0.0097  0.0274   0.0781   0.0662    0.0887   0.0000   438.8534       2.10299       15.0778     -0.668398      -2.73349      -5.82763       5.75236      -1.40514      -3.94173     0.0378879      0.682123     -0.198776      0.623024      0.102466      0.140836     -0.321505      0.248632     0.0122342       1.76341       2.47853       2.49261       2.73146       2.81066       2.53478       2.43063       2.20080       1.82856       1.54358       1.35600       1.10197      0.838007      0.621595      0.455543      0.321757      0.231807      0.158820
  23  16 3325.4980    3.3568  1.5098 13.2333  0.0047  0.0325   0.0617   0.0810    0.0731   0.0000   442.3710       4.53903       8.89414       3.28060      -3.32556      -4.46078      -2.82891      -1.06609       1.19919       1.34864       1.79570      -1.36753     -0.410483      0.867891     -0.247993      0.604759      0.433170     -0.331602       2.12660       2.86095       2.99724       3.14117       3.27045       3.11228       2.97098       2.49957       2.26201       1.86109       1.55569       1.28459      0.967095      0.783004      0.546747      0.422184      0.290679      0.205415
  23  17 3471.1955    2.7498  2.3095 12.4554 -0.0032  0.0383   0.0389   0.0991    0.0575   0.0000   446.7172       3.32129       12.4590      -10.7634       1.97026       7.64677     -0.894709      -2.93333       1.52479       1.97793       2.91337      -2.06153      -2.74300      0.606665      0.538600      0.664393     -0.784921      0.160252       2.56361       3.29878       3.59732       3.56919       3.82818       3.66801       3.38618       3.07863       2.57498       2.22433       1.90945       1.56127       1.19680      0.937332      0.664417      0.515212      0.345684      0.249670
  23  18 3616.6269    2.2513  3.8163 11.9137 -0.0004  0.0513   0.0268   0.1354    0.0494   0.0000   436.6534      -1.52915       9.87199      -4.08475       3.96468       2.46002       6.10522      -7.04079      -1.25280       2.74982      0.281579      -4.05642       2.03170      0.731732     0.0412573     0.0198501     -0.282070      0.320271       3.46873       4.51589       5.05074       5.11248       5.10848       4.99921       4.65518       4.07912       3.70632       3.08142       2.57129       2.06891       1.60914       1.26205      0.930557      0.678137      0.484526      0.326991
  23  19 3761.9022    1.8312  5.1413 11.5955 -0.0017  0.0631   0.0212   0.1797    0.0446   0.0000   438.3795       3.93403       17.5033      -4.24313      -4.26954       1.19253       10.5351      -4.90944     -0.837085       8.18909      -3.68209      -1.56266       2.12674      -3.52068       1.51037      0.829101     -0.339212     0.0817902       4.23773       5.59248       6.08234       6.39536       6.27980       6.14609       5.58943       5.16242       4.53767       3.74177       3.18353       2.57749       1.97399       1.56529       1.15590      0.848188      0.582487      0.405372
  23  20 3907.2181    1.5270  6.7898 11.1358 -0.0036  0.0781   0.0170   0.2180    0.0454   0.0000   432.0448      -7.07337       23.3371       11.8558       10.3295      -13.0996      -13.1035      -3.75697       3.65373      -1.86964      -7.87076    -0.0540886       3.24648      -4.58697       1.21383    -0.0726172     -0.616023     -0.628373       5.15454       6.82624       7.62789       7.74947       7.74217       7.55585       7.01600       6.29605       5.59780       4.60275       3.95474       3.11136       2.48846       1.91886       1.42473       1.06700      0.723275      0.498431
  23  21 4052.1579    1.2166  8.8967 10.9560 -0.0000  0.1018   0.0143   0.3018    0.0378   0.0000   430.8930       2.86501       20.3971      -2.67033       8.73014      -17.6360      -4.15304      -5.59829       13.3437      -7.96202       3.13378      -5.16146      0.513722      -1.41361      -4.55294      0.533916       1.01325     -0.309344       6.63197       8.61643       9.88268       10.0622       10.0997       9.70015       9.05598       8.19973       7.07122       6.05895       5.07013       4.07599       3.28338       2.49273       1.85014       1.34930      0.926440      0.639598
  23  22 4197.4350    0.9658 10.4296 10.9366 -0.0028  0.1299   0.0132   0.3954    0.0311   0.0000   441.0182      -8.20774      0.842909       16.9053       4.39103      -13.9059       5.32452      -7.89428       5.96300     -0.102901      -2.37811       11.4391      -10.0715      -1.54632       4.56037      0.510214      -1.34288      0.565829       8.53841       11.2584       12.5638       13.0343       12.8792       12.4102       11.7099       10.4394       9.11376       7.86383       6.60805       5.22358       4.25483       3.19361       2.41154       1.76268       1.19827      0.839118
  23  23 4342.6543    0.7669 12.0707 10.7887  0.0007  0.1720   0.0119   0.5053    0.0293   0.0000   446.5973     -0.514678       69.8950      -19.2325      -28.2631       5.91374      -2.65322      -9.09347      -1.09337      -3.03980      -25.5733      -1.78340       9.24950       6.10583      -2.17595     -0.423457       1.72240      0.516834       11.2151       14.8063       16.5268       17.0392       16.8120       16.7085       15.3301       13.8005       12.2192       10.2785       8.64178       6.84098       5.61468       4.23004       3.19579       2.32765       1.59624       1.12068
  23  24 4487.3452    0.5771 12.6543 10.7446  0.0022  0.2232   0.0121   0.6755    0.0269   0.0000   425.7590      -10.5769       32.8710       47.8548      -7.70940      -43.5006       45.3139       9.34840       9.69880       1.89727      -4.80388      -12.6427       1.02835      0.582222      -1.29745      -2.05120      -2.14928     -0.280748       14.3980       18.8321       21.1080       22.3318       21.8584       21.4424       19.5553       17.8156       15.6195       13.3939       10.9337       9.19598       7.06292       5.50346       4.14842       3.02876       2.02256       1.42657
  23  25 4631.8415    0.4341 13.2958 10.6079  0.0004  0.3164   0.0107   0.8326    0.0232   0.0000   457.5703       2.81565       59.0712      -45.9833      -1.66800      -9.17482       62.5417      -42.0655       4.32692       69.9449      -30.7911       12.3886       3.83884      -1.42405      -7.42011       10.0356      -2.57906      -4.91706       19.9024       26.7838       29.3189       30.9095       30.4455       29.7614       27.8525       25.0269       22.0482       18.9012       15.8187       12.6781       10.0842       7.92611       5.83313       4.42515       2.93559       2.05991
  24   6 1826.2881    0.4184  0.3747  9.8755 -0.0039  0.0156   0.0140   0.0358    0.0401   0.0000   438.9468      -4.13127       21.2043      -4.82424      -5.62724      -1.35339     -0.125492      -2.12929      0.373061      -1.54792      0.134416      0.252280     -0.298702     -0.273087     0.0280433     0.0476177      0.246429     -0.192298       1.03105       1.38488       1.45544       1.49814       1.50173       1.49572       1.40892       1.30829       1.09508      0.953006      0.747299      0.676395      0.506584      0.428395      0.281521      0.221842      0.158813      0.109741
  24   7 1993.5558    0.6285  0.5383 10.1211 -0.0033  0.0184   0.0171   0.0428    0.0503   0.0000   439.4501    -0.0860914       16.8208      -1.95246      -1.95669      -1.15439     -0.901281       2.47428     -0.726728      -2.93580      0.131885      0.600867     -0.554199     -0.350970     0.0824278      0.194287      0.460730    -0.0311298       1.13035       1.46545       1.62710       1.77762       1.68256       1.64129       1.57842       1.33866       1.25213       1.08617      0.871722      0.732319      0.571595      0.440893      0.327943      0.255853      0.171683      0.113676
  24   8 2156.7890    0.8388  0.6958 10.4901  0.0000  0.0207   0.0201   0.0499    0.0616   0.0000   438.4449      0.751873       19.9697      -3.28481      0.474974       1.04831      -4.95623     -0.460130      0.109125      -1.02755      0.688447       1.49563     -0.602395     -0.305839     0.0783280    -0.0845736      0.156905    -0.0208600       1.29882       1.80863       1.95849       2.08671       2.15572       1.96857       1.87158       1.65060       1.43937       1.22853      0.948673      0.802034      0.645990      0.469633      0.374827      0.272882      0.187391      0.134660
  24   9 2314.2614    1.2003  0.8273 11.1010 -0.0017  0.0228   0.0264   0.0538    0.0649   0.0000   439.4430     -0.342719       21.0530       1.14108       1.95483      -2.62718     -0.555784     -0.618985    -0.0183131     -0.834807      0.688371      0.430521      0.262691       1.12424     -0.122155      0.109441     0.0978957    -0.0337160       1.46115       1.94546       2.04605       2.40290       2.29560       2.13919       1.95201       1.86019       1.55121       1.32238       1.08254      0.875828      0.687127      0.548744      0.387161      0.297858      0.211055      0.142558
  24  10 2467.0288    1.6156  1.0103 11.8018 -0.0012  0.0250   0.0341   0.0636    0.0783   0.0000   440.6130      0.517880       12.4194       1.76552      -5.24953       2.19546       1.29750       1.87401     -0.142404     -0.381592     -0.352578     -0.387079     -0.416055      0.470992     0.0623258      0.403748      0.199802     -0.136446       1.62194       2.12097       2.20659       2.41857       2.46586       2.37165       2.11068       1.99068       1.70819       1.51587       1.19592      0.996664      0.768076      0.623709      0.459614      0.355736      0.241477      0.175455
  24  11 2617.6246    2.1135  0.9024 12.0500  0.0018  0.0220   0.0429   0.0538    0.0852   0.0000   438.3395       3.41545       18.5646       2.09634      -3.09667      -4.93216      -2.72328      0.523776      -1.38827     -0.634568       3.57874       1.57763     -0.447511      0.238617      0.178334      0.652910     0.0160851      0.112781       1.44358       1.93101       2.06471       2.23234       2.12101       2.10459       2.00508       1.81935       1.56581       1.36942       1.12522      0.866862      0.677083      0.549190      0.426970      0.326792      0.231311      0.169680
  24  12 2767.6461    2.9546  0.8619 12.2696  0.0019  0.0191   0.0610   0.0522    0.0905   0.0000   440.4471     -0.289501       13.1306      -4.96277       2.24522      0.141898      -1.08076     -0.447199      -3.26454      0.136553       1.74819     -0.248051    -0.0138254      0.167066      0.182086     -0.135860     0.0248275      0.173669       1.28379       1.69313       1.83403       1.88597       1.85869       1.87056       1.71925       1.53576       1.38391       1.14636      0.957785      0.780583      0.631294      0.488508      0.369520      0.264124      0.187193      0.137331
  24  13 2916.9130    3.5319  0.7787 13.1350 -0.0038  0.0207   0.0777   0.0475    0.0805   0.0000   438.7828      -1.17052       15.4511     -0.140989       4.77386     -0.766991    -0.0632285     -0.646682      -3.36549      0.274602      0.725403     -0.489454      0.880560     -0.591343      -1.01833     -0.161900      0.209165     -0.291780       1.22897       1.72598       1.91486       1.81849       2.08802       1.79502       1.74616       1.65526       1.32960       1.18352      0.965758      0.783506      0.658527      0.486094      0.358847      0.278246      0.185873      0.145355
  24  14 3064.9926    4.0293  0.9620 13.1995  0.0012  0.0225   0.0839   0.0584    0.1174   0.0000   441.2782       3.19164       12.9901      -1.61699     -0.407981     -0.365004       1.29600      -4.45397     -0.121852       1.02322       1.00557      0.894070     -0.539534    -0.0828869     0.0248178      0.223181   -0.00960019      0.257271       1.60419       2.01323       2.21967       2.40457       2.51259       2.30055       2.13804       1.88367       1.64742       1.35711       1.16703      0.906078      0.743611      0.551672      0.413040      0.311888      0.215421      0.160103
  24  15 3211.9394    3.7952  1.0926 13.3962  0.0000  0.0263   0.0758   0.0624    0.1008   0.0000   440.1741       4.44405       12.1167      -2.35348      -2.00622      -1.90151      -3.60722      -2.35127     -0.135431      -1.26844       1.35723     -0.182429     -0.904510    -0.0635149       1.13630      0.277220     0.0774952     -0.121905       1.71944       2.19732       2.44164       2.43999       2.72304       2.44909       2.30459       2.12850       1.74638       1.56231       1.25941       1.05730      0.827653      0.641677      0.483252      0.354330      0.253837      0.173016
  24  16 3358.3542    3.4037  1.6964 12.8968 -0.0020  0.0314   0.0546   0.0813    0.0698   0.0000   439.8089       5.15808       7.44692      -3.92919      -6.68785      -7.68056      -4.80443     -0.656218      -3.69286     0.0339417      -1.18955       1.16951      -1.87125       1.19242      0.234587      0.487083     -0.798673      0.116748       2.01743       2.78576       2.94155       3.13233       3.10711       2.93112       2.79167       2.54708       2.24082       1.95011       1.57843       1.31685       1.02846      0.849773      0.591935      0.447506      0.321964      0.223299
  24  17 3504.7770    2.6525  2.3983 12.4269  0.0023  0.0386   0.0371   0.0997    0.0580   0.0000   442.2036      -1.30693       2.14688      -2.93269       1.96546      -2.74957      -3.65972      0.458248      -2.30653     -0.573412       3.31516     -0.862213     -0.974010      0.226850     -0.882007     -0.459852      0.451935     0.0459627       2.57323       3.29831       3.68502       3.64992       3.91074       3.66547       3.46473       3.18191       2.66768       2.34938       1.96863       1.55135       1.28903      0.981160      0.752797      0.545857      0.390949      0.285408
  24  18 3650.8227    2.1191  3.7995 11.8557 -0.0007  0.0496   0.0247   0.1347    0.0450   0.0000   446.0372      0.631945       5.71124     -0.189720       9.00895      -5.68964       2.51838      -8.50803      -1.80836      -1.31500      0.235782       1.23206       1.67408     0.0791246     -0.117315       1.49843     -0.468882     -0.322243       3.28849       4.25210       4.85594       4.86736       5.04575       4.80351       4.34715       4.03706       3.54738       3.01606       2.58523       2.08655       1.68794       1.30107      0.955989      0.705871      0.499941      0.348552
  24  19 3796.6269    1.7401  5.4702 11.4701 -0.0020  0.0646   0.0196   0.1825    0.0428   0.0000   438.3917       8.76917       9.24761      -12.2054       6.17727      -8.10636       5.20887      -1.83406       3.40838      -5.28083      -3.21428      -3.84641       4.31124       4.07412      0.100581      -1.68038      0.188517     -0.190107       4.10159       5.48568       6.00418       6.29322       6.35131       6.07059       5.68814       5.21388       4.47489       3.85436       3.33914       2.69273       2.12992       1.66213       1.25655      0.917030      0.643864      0.449996
  24  20 3942.5342    1.4193  7.5835 11.0315 -0.0006  0.0821   0.0152   0.2374    0.0405   0.0000   432.1293       1.68361       13.1214       8.33847      -8.38176       3.50034       9.15074      -5.62151      -5.22049      -3.63914       1.80863      0.810847      -1.52178      -2.99440      -4.39982       1.83350      0.664358     -0.193533       5.21368       6.84056       7.65219       7.89395       7.97954       7.68101       7.21364       6.48504       5.72400       4.91551       4.18725       3.43568       2.75415       2.08513       1.60454       1.18950      0.818572      0.582940
  24  21 4088.1470    1.1426  9.2865 10.9450 -0.0015  0.1070   0.0139   0.3124    0.0354   0.0000   436.1211       31.5798       26.8900       25.3795       11.8284      -16.0283     -0.855299     -0.529834      0.495392       4.78544       4.87961      -3.19114       3.09383       2.38316      0.791656      -3.20424     -0.459945      0.732378       6.65457       8.88921       9.92826       10.1553       10.3510       9.87812       9.22139       8.45222       7.46498       6.37745       5.49703       4.45635       3.51684       2.77621       2.09197       1.53775       1.08664      0.751598
  24  23 4379.3360    0.7214 12.2209 10.8199 -0.0115  0.1894   0.0117   0.5300    0.0266   0.0000   424.9764      -38.7815       45.4416       43.5915      -25.1324     -0.772681       29.7006       7.91234       41.3267       8.07002      -16.0827      -14.2811       10.5004       13.3719      -11.0846      0.808420       4.15338      -3.66553       11.4131       15.5598       16.9076       18.2469       18.2357       17.4819       16.1237       14.9411       13.2532       11.1229       9.55476       7.69261       6.31635       4.85978       3.64979       2.74884       1.85565       1.32946
  24  24 4524.5904    0.5416 13.0425 10.7032 -0.0076  0.2458   0.0119   0.7151    0.0247   0.0000   415.5670       48.0692       2.14058      0.832935       28.6795      -60.9738      -17.3368       33.2851       1.91618      -15.2321      -16.2799       28.7747      -17.2534      -4.85778       3.95787      -1.60429      -3.49768      0.384017       15.0055       20.1148       22.0334       23.5398       23.5878       22.7858       21.2692       19.3665       17.0547       14.5733       12.4759       10.1024       8.08897       6.35536       4.79619       3.59641       2.45416       1.72930
  25   5 1674.0805    0.2832  0.2463  9.8551 -0.0055  0.0137   0.0114   0.0295    0.0306   0.0000   439.6019      -1.22307       20.4217      0.459274      -1.71485      0.216576       1.30704      0.455819     -0.202585     -0.350380     -0.269813     -0.629800    -0.0669811     -0.173858     -0.139049    -0.0546996    -0.0624111     0.0442349      0.903865       1.19377       1.25992       1.25527       1.35497       1.14705       1.15841       1.04997      0.989953      0.826328      0.683264      0.608233      0.470023      0.381609      0.275050      0.207938      0.148681      0.100443
  25   6 1847.8678    0.4307  0.3498 10.0392 -0.0034  0.0143   0.0141   0.0339    0.0372   0.0000   440.1261     -0.398768       18.7779     0.0627813      -2.82551      -1.07341     -0.410314       1.83151     0.0427265     -0.272932      0.160356     -0.235711     -0.541996      0.573697      0.170527     -0.171461     -0.147116    0.00207293      0.979594       1.27136       1.32223       1.44796       1.44335       1.50903       1.27063       1.19547      0.987014      0.864396      0.743821      0.609926      0.482050      0.361514      0.273954      0.216981      0.159186      0.109309
  25   7 2016.8841    0.6456  0.5806 10.1726 -0.0013  0.0173   0.0164   0.0431    0.0518   0.0000   439.0283       2.91239       16.4753      -2.86870      -2.58270       1.94348      0.939860      -2.05440       2.21743      0.869643       1.84230      -1.40304     -0.245582      0.290936     0.0900048     -0.114968    -0.0378247     0.0211561       1.12230       1.44096       1.58060       1.64036       1.68937       1.64960       1.55208       1.29854       1.22483       1.04458      0.918788      0.772793      0.593761      0.447464      0.358426      0.261374      0.189191      0.139234
  25   8 2181.7196    0.9474  0.6681 10.6374 -0.0039  0.0198   0.0229   0.0477    0.0607   0.0000   440.6775       2.24011       20.1992      -2.35660      -2.75315       1.48308       1.73687      -1.94989      -1.86623       2.85114      0.952929     -0.116626    -0.0918923     -0.112524     -0.561454      0.732283      0.480732     0.0207037       1.25009       1.61828       1.82788       1.91019       1.87948       1.65391       1.72097       1.48620       1.25466       1.24564       1.05470      0.795513      0.681130      0.513796      0.386465      0.288634      0.215176      0.137732
  25   9 2340.4941    1.2964  0.9501 11.0067  0.0009  0.0235   0.0258   0.0571    0.0765   0.0000   438.1882      -3.55047       13.3311      0.958571      -1.52804      -2.00884      0.475848       1.61860      -1.33514     -0.513745     -0.455815       1.03984     -0.677211      0.730148      0.522716    -0.0287416      0.319889     -0.208344       1.38981       1.94099       2.02593       2.21032       2.14792       2.12469       1.89690       1.86607       1.56022       1.35118       1.15568      0.984558      0.762066      0.591669      0.450796      0.334165      0.240307      0.174451
  25  10 2494.3441    1.7155  1.0164 11.5576  0.0022  0.0242   0.0333   0.0591    0.0849   0.0000   440.3014      -1.52192       16.4926      0.209472      -2.12157     -0.939327      -1.46177     -0.990851     0.0324316      0.210963       1.09129       1.52576      -2.99429       1.06219      0.538540      0.162573     -0.124692    -0.0256235       1.41837       2.06768       2.09746       2.29347       2.29833       2.18017       2.05901       1.84219       1.68709       1.36993       1.25983      0.979067      0.832760      0.636408      0.452048      0.353452      0.260165      0.178731
  25  11 2646.2058    2.3259  0.9076 12.0856 -0.0018  0.0222   0.0470   0.0529    0.0923   0.0000   437.3176      0.929080       17.5234      -2.46061      0.587292     -0.392725     0.0958041      -2.81630     -0.121480      -3.77308     -0.151522      0.102917      0.145452    -0.0881206      0.813564    -0.0406008     -0.224051   -0.00470085       1.39764       1.81083       1.99742       2.06668       2.21807       2.09140       1.98485       1.74416       1.48176       1.31337       1.07664      0.946857      0.752548      0.575389      0.410804      0.313450      0.230331      0.172554
  25  12 2797.3004    3.0554  0.8768 12.4353 -0.0027  0.0200   0.0615   0.0488    0.0879   0.0000   440.6315      -1.19867       17.7787       1.38462      -2.82780      0.272493      0.680014      -2.62446      -1.21245      0.726717     -0.276634     -0.678849     -0.355083    -0.0912389     -0.363115     0.0511154     0.0521050     -0.210842       1.27541       1.75592       1.87122       1.90071       1.93418       1.79102       1.71208       1.58245       1.40236       1.25075       1.07084      0.913428      0.731623      0.554942      0.416271      0.302126      0.223932      0.159197
  25  13 2947.3429    3.7408  0.8366 12.9548 -0.0005  0.0201   0.0764   0.0494    0.0854   0.0000   438.4268       2.97820       16.0464     -0.542406     -0.670877      -1.34678      -2.08504      -2.57427      0.941338      0.129105      0.382002     -0.851132     -0.490210      0.546617     -0.464030     0.0408552     -0.235907      0.280422       1.19256       1.69789       1.75995       2.05841       1.86476       1.92850       1.68335       1.61805       1.32233       1.17088      0.986414      0.830146      0.657721      0.511071      0.374598      0.277767      0.203417      0.139267
  25  14 3096.1506    3.9859  0.8296 13.4645 -0.0041  0.0215   0.0883   0.0505    0.0954   0.0000   437.6235      -1.77984       14.9810      -1.47689      -2.87114      -2.44733      -2.43618      -2.29799       1.11407       2.62505      -1.01169      0.331789      -1.37474     -0.988654     -0.174455     -0.206901      0.159882      0.104649       1.40258       1.83790       1.83986       2.07030       2.17542       2.07543       1.85353       1.79894       1.45470       1.37888       1.13770      0.962144      0.680766      0.541961      0.428858      0.351933      0.255409      0.181656
  25  15 3243.8247    3.7407  1.1402 13.4822 -0.0038  0.0260   0.0743   0.0679    0.1004   0.0000   436.5511       4.18360       13.0993      -3.93007      -3.76667      0.953865      0.556538      -3.14279      0.611715       1.30203     0.0815700     0.0168828     -0.402957     -0.377435      -1.09720      0.282988      0.352978     -0.210518       1.50834       2.15084       2.20477       2.44643       2.39076       2.31449       2.24110       2.03594       1.76839       1.51265       1.30897       1.00016      0.876306      0.649585      0.520977      0.384705      0.272450      0.194940
  25  16 3391.0065    3.1679  1.7682 12.8766 -0.0026  0.0327   0.0493   0.0840    0.0710   0.0000   439.4273      -1.01311       15.9836       6.95049       3.81434      -3.46219      -5.34881      0.709667      0.762555      0.420795      0.153772      -2.01785      0.777709     -0.677913       1.16082      0.672685     -0.358558    0.00990824       1.95929       2.68581       2.94873       3.02355       3.00155       2.87421       2.72120       2.54500       2.20577       1.99649       1.70961       1.40406       1.14729      0.902570      0.662443      0.490063      0.355844      0.241316
  25  17 3538.0616    2.4839  2.7419 12.3760 -0.0013  0.0415   0.0322   0.1067    0.0493   0.0000   442.0686       4.39361       7.05024      -1.49311       9.46840       3.05970      -6.09019      -4.25496       1.16059       7.66584      -1.02341      -3.07927     -0.336182      0.289653    -0.0425056      0.675777     -0.291020      0.185574       2.48339       3.33690       3.74079       3.87725       3.85379       3.70903       3.45043       3.26054       2.82435       2.50420       2.11542       1.73747       1.41470       1.10294      0.835003      0.643469      0.436220      0.318214
  25  18 3684.8868    2.0325  4.2563 11.8175 -0.0017  0.0542   0.0229   0.1420    0.0427   0.0000   442.2178      -1.27168       4.07305      -8.60579       10.7029      -8.48394      -12.3136      -7.77473      -3.23654     -0.263433       3.07234      -2.44060      -1.55152       4.99550     -0.804853     -0.949936      0.342097     -0.161129       3.30118       4.34846       4.89919       4.96576       5.29067       4.93035       4.65521       4.25813       3.71280       3.25960       2.69133       2.24020       1.82983       1.41270       1.10943      0.803315      0.582561      0.412997
  25  19 3831.2700    1.6255  5.5812 11.4391 -0.0011  0.0664   0.0181   0.1798    0.0408   0.0000   439.9533       5.86501       25.4047     -0.306684      -22.8063     -0.766696     -0.618843       1.80740       2.94815      -6.84374     -0.647880       4.98194      -1.41750     -0.721927       2.49417      0.537762     -0.465236     -0.439264       4.01478       5.30551       6.13111       6.05051       6.31687       6.06573       5.65878       5.29840       4.66875       3.97967       3.26682       2.79707       2.18888       1.74491       1.33504       1.01513      0.723113      0.515012
  25  20 3977.3624    1.3835  7.8316 11.1042 -0.0013  0.0828   0.0150   0.2436    0.0382   0.0000   441.1632      -3.72699       15.8502     -0.115274      -11.1947      -6.41079      -9.20744      -3.09995       7.41151      -7.13632       1.79567       2.15707      -5.10247       1.15203      0.754148     -0.537781      0.721190    -0.0263997       5.20169       6.73105       7.40567       7.66632       7.88909       7.57748       7.05849       6.61709       5.87053       5.04535       4.17750       3.49194       2.78211       2.22860       1.71828       1.27723      0.944843      0.677070
  25  21 4123.8049    1.0593  9.5874 11.0300 -0.0029  0.1132   0.0140   0.3456    0.0335   0.0000   436.1330       1.01242       17.2609      0.259479      -1.30131      -27.0488       6.14453       6.38828      -2.07650      -2.30024      -12.8296      -4.69156       9.38891      -2.10295       2.67131      -5.74011      -3.91979     0.0650209       6.78344       8.84319       10.1673       10.5037       10.4725       10.1959       9.62340       8.90153       7.79826       6.69375       5.84206       4.72548       3.89765       3.04116       2.32862       1.75377       1.22078      0.883852
  25  22 4269.3809    0.8246 10.8071 10.9587 -0.0058  0.1483   0.0133   0.4438    0.0293   0.0000   427.3139      0.776821       15.0738       1.42061      -4.28694     -0.232168      -26.5108      -2.15642      -21.3308       1.42999       10.6786       1.76574    -0.0309293      -1.55212     -0.161487       2.49525       2.88601      0.990774       8.74622       11.5249       12.9784       13.3512       13.8610       13.2872       12.5094       11.2930       10.2605       8.78072       7.49829       6.12127       5.04393       3.94077       3.03814       2.29805       1.59347       1.13968
  25  23 4415.2728    0.6240 12.1995 10.8905 -0.0132  0.2105   0.0125   0.6116    0.0263   0.0000   426.0293      -8.31003       15.3681       1.94528       7.26842      -32.8172       3.63571      -8.41622      -20.7125      -11.2826      -3.97238      -14.9557      -20.8712       2.87040       3.97595      -6.24411     -0.351045       4.82332       12.2723       16.5083       18.3383       19.3077       19.3177       18.7206       17.9169       16.1528       14.5845       12.5435       10.6096       8.91464       7.11763       5.70954       4.32317       3.30596       2.30123       1.66070
  26   6 1869.0174    0.4719  0.4322  9.9269 -0.0020  0.0156   0.0136   0.0380    0.0416   0.0000   440.7749      0.154660       19.8762     -0.210767      -4.10313     -0.135791      -1.41062     -0.660245       1.94176     -0.569188     -0.570692      0.691753     -0.146605     -0.158916      0.388301     -0.423080     0.0385533    -0.0182037      0.898561       1.20046       1.39712       1.45680       1.41960       1.40775       1.33048       1.20548       1.11775      0.909215      0.771496      0.664092      0.500703      0.389904      0.323561      0.233573      0.179922      0.143438
  26   7 2039.7690    0.6762  0.5378 10.3687 -0.0059  0.0173   0.0185   0.0409    0.0476   0.0000   440.1039      -2.17498       16.0335      -1.68176      -3.16328      0.505355       2.77184       1.78339    -0.0729044      -1.02729      0.791114      -1.13604     -0.958881     0.0702121     -0.639105      0.118345    -0.0648454      0.293951       1.06041       1.30059       1.47054       1.56517       1.54404       1.49179       1.38053       1.30784       1.14926       1.00958      0.899035      0.749992      0.604308      0.486296      0.366239      0.281195      0.190927      0.140464
  26   8 2206.0120    0.9679  0.8188 10.6486  0.0004  0.0222   0.0203   0.0505    0.0643   0.0000   440.3389       2.63965       17.4763      0.100594      -3.89687      0.396871      0.631984      -1.19634       2.24812      0.832635     -0.864944     -0.622183     -0.754249      0.810491     -0.155765     -0.282543      0.202758     -0.367738       1.22271       1.76366       1.89526       1.98764       2.01085       1.98939       1.86314       1.68138       1.48688       1.24400       1.08716      0.905599      0.733213      0.595063      0.432010      0.330667      0.242779      0.172233
  26   9 2366.0344    1.3396  0.9312 11.3009 -0.0015  0.0218   0.0271   0.0575    0.0679   0.0000   441.5936       1.78488       17.3460       2.14269      0.390756     -0.457403      0.880612      -1.56846     -0.645973       2.32530      -1.43544     -0.390774     -0.759369      0.666394      0.257032     0.0308643      0.104417    0.00839809       1.36444       1.80283       1.96861       2.04791       2.12293       1.97158       1.86416       1.75035       1.56568       1.37966       1.11717      0.917167      0.758766      0.605544      0.475040      0.345477      0.258289      0.194437
  26  10 2521.1394    1.8461  1.0030 11.7521 -0.0037  0.0237   0.0363   0.0587    0.0779   0.0000   439.6589     -0.745410       18.5740       1.05798      -5.58653      -4.84515       2.15252       3.59802      -1.24729       1.29203      -1.11508       1.25522      0.533861    -0.0988917     -0.499194     -0.124840     0.0248846      0.233442       1.38646       1.87353       2.07985       2.14685       2.26297       1.98706       2.06510       1.78063       1.56331       1.44264       1.15180      0.992270      0.784316      0.645862      0.487367      0.359922      0.262155      0.180739
  26  11 2674.3881    2.4152  1.0025 12.0015  0.0006  0.0224   0.0451   0.0540    0.1041   0.0000   441.1181      -2.02096       12.2596      0.397808       1.15801      -2.18784    -0.0912360      0.409889      0.390025      -1.37802       1.99319      0.792382      -1.03236     -0.560848     0.0833825     -0.622804      0.302695    -0.0502434       1.36459       1.82035       1.94575       2.13284       2.12702       1.99714       1.89793       1.71430       1.54185       1.37570       1.17269      0.976153      0.782605      0.611665      0.487211      0.359918      0.258377      0.193818
  26  12 2826.5121    3.0955  0.8381 12.6416 -0.0015  0.0196   0.0629   0.0483    0.0846   0.0000   437.6738     -0.870476       16.0507      -2.08369       1.44669      -1.10325      -6.28311     -0.301446      0.331998     -0.987565      0.408532     -0.448488      -2.04140      0.302664       1.13177    -0.0182440      0.372225    -0.0772679       1.28470       1.77832       1.96510       2.10318       2.20430       2.08149       1.95438       1.69504       1.50082       1.29855       1.06591      0.821493      0.654927      0.555650      0.417926      0.304786      0.232274      0.164060
  26  13 2977.3779    3.6766  0.8437 13.2195 -0.0018  0.0207   0.0753   0.0481    0.0739   0.0000   439.1304      -1.06859       14.9947      -3.95250      -3.89562     -0.168169      -1.56233      0.404557      -1.20265      -2.45319      -1.07325     -0.853335     -0.775184     -0.328799      0.487390    -0.0838452     -0.343520     0.0219097       1.47572       2.04018       2.26547       2.29458       2.22693       2.06714       1.91225       1.77112       1.62913       1.48928       1.29276       1.06184      0.824083      0.635954      0.468039      0.339553      0.255948      0.183459
  26  14 3126.8339    3.9822  1.0430 13.2147 -0.0015  0.0226   0.0747   0.0560    0.1015   0.0000   437.3420   -0.00131983       16.6389    -0.0194886      -1.08712      -5.13524      -1.38237       1.12922      0.337879      -1.96519      0.460275     -0.668449      0.535078      0.630614     -0.310830     -0.173849   -0.00172100    -0.0488629       1.40543       1.85123       2.07834       2.08503       2.10042       2.00282       1.88902       1.77189       1.58476       1.44315       1.20534       1.00390      0.812002      0.611042      0.480413      0.364234      0.278556      0.205255
  26  15 3275.2986    3.7471  1.3214 13.1662 -0.0013  0.0287   0.0688   0.0718    0.1132   0.0000   438.5375       3.26335       11.2836      -5.87569       3.07078       2.59391      -2.60175     -0.501913      -3.59100      0.574900       2.85003      -1.60172      -1.07283      0.639250      0.712819      0.937586      0.365883      0.197416       1.56456       2.30009       2.33260       2.52065       2.61606       2.42594       2.40863       2.04248       1.99528       1.66558       1.41584       1.19326      0.899313      0.776051      0.578301      0.452366      0.314810      0.233739
  26  16 3423.2882    2.9579  1.9652 12.8240 -0.0017  0.0340   0.0454   0.0891    0.0723   0.0000   442.3512     -0.519161       16.0520      -8.79645       5.21364      0.215887     -0.216755      -4.70042      0.299793       1.90396       1.92857      -1.67751     0.0311223       1.21246     -0.437925     -0.126817     -0.150897      0.171040       2.09176       2.63371       3.06703       3.13686       3.11372       3.13233       2.99089       2.70707       2.34470       2.12619       1.70464       1.49647       1.15922      0.942708      0.752621      0.535928      0.412904      0.298276
  26  17 3570.9017    2.3778  2.9548 12.3294  0.0000  0.0436   0.0302   0.1139    0.0484   0.0000   441.8228       6.68291       8.50891      -9.93144       10.4817       1.77221      -7.76433      -1.32373      0.811355     -0.216442     -0.148999       1.94064      -2.15442      0.699430     -0.823343     -0.762993      0.525236      0.622814       2.45354       3.46444       3.77167       3.93089       4.04236       3.86775       3.67642       3.35738       3.05283       2.56350       2.24771       1.80796       1.48341       1.18862      0.932500      0.709890      0.481162      0.367815
  26  18 3718.2654    1.9063  4.9658 11.6651 -0.0014  0.0572   0.0204   0.1586    0.0415   0.0000   442.3753      -1.01578       8.76677     -0.801686       1.74434     -0.861972      -9.13061      -10.0619       1.88408      -3.00979      -3.39236       1.02286      -2.53706       1.39428     -0.370705      0.346036     -0.935734      0.545428       3.41044       4.40374       5.01217       5.09522       5.21214       5.04722       4.75251       4.43246       3.99181       3.43362       2.97518       2.45241       2.05950       1.57920       1.25498      0.937450      0.685794      0.486333
  26  19 3865.3992    1.5793  6.4650 11.3093  0.0010  0.0697   0.0167   0.1974    0.0397   0.0000   429.6850      -1.79093       8.36718      -18.3592      -6.82919      -5.63616      -2.11943      0.688200      -7.37197      -6.84383       2.13230      -6.00753      -1.79345       1.00110       1.55939      -1.38135     -0.340655      0.659136       4.06627       5.38199       5.94669       6.15904       6.38499       6.09201       5.85340       5.33110       4.79071       4.20730       3.64923       2.94351       2.41088       1.91568       1.51617       1.14156      0.838902      0.596528
  26  20 4011.8458    1.2578  7.8126 11.1682 -0.0016  0.0866   0.0148   0.2564    0.0363   0.0000   426.0237       4.65827       25.0931      -2.61219       9.63412      -25.7065      -2.12496       3.18917       1.01342       7.46421       1.60732      -5.96825      -3.88041       1.69675      0.259748    -0.0639319     -0.821732    -0.0657957       5.08842       6.74451       7.62946       7.96152       8.01419       7.93897       7.34857       6.84386       6.01026       5.30639       4.38822       3.66110       3.03618       2.36171       1.86199       1.44112      0.999523      0.745627
  26  21 4158.8186    0.9912  9.7405 11.0761 -0.0018  0.1182   0.0141   0.3643    0.0317   0.0000   429.8026       4.94863       26.9662       11.9871      -8.72239      -7.61235      -10.7249     -0.806949      -4.14868      0.488289      -7.69000       2.26408       3.40210      -1.37800      -1.99526       1.08920       1.48679      0.583973       6.67927       8.94947       9.89986       10.3982       10.5085       10.5421       9.46720       9.00529       8.08424       6.97347       6.02879       4.93507       4.13942       3.32287       2.51482       1.90263       1.38202       1.00352
  26  22 4305.0037    0.7642 11.2258 10.9646 -0.0016  0.1640   0.0139   0.4973    0.0290   0.0000   441.2742       3.70117       28.8950       1.89957      -21.0246      -11.4193      -4.57017      -5.02684       8.53663      -5.36559       10.8041       2.88770       1.05332     -0.214078      -4.49030     -0.962763      -1.68390      0.822592       9.17407       12.1801       13.9023       14.2962       14.5708       14.3314       13.2927       12.5603       11.0211       9.81180       8.33365       6.87168       5.65938       4.52744       3.48663       2.67300       1.94169       1.42287
  26  24 4597.8097    0.3597  9.7950 10.8195 -0.0292  0.2843   0.0228   1.1718    0.0396   0.0000   466.3002       35.2405       70.3871      -74.8450       8.27084       22.5364      -35.2523       14.6917      -45.1200      -25.6089      -10.9408      -2.36728       21.3417       3.20918       1.86194       4.17689       1.70874      -4.87781       16.0727       21.1264       24.2160       25.5459       24.8992       24.8752       23.4295       21.8807       19.6559       16.9825       14.5444       12.1927       9.91345       7.99689       6.31034       4.79288       3.37972       2.49602
  27   5 1713.5767    0.3339  0.2541  9.8594 -0.0028  0.0120   0.0122   0.0289    0.0311   0.0000   440.4554      -1.41091       21.2413      0.295427      -1.78483     -0.752801     -0.190197     -0.620583      0.325149      0.224528     -0.441338     -0.666842    -0.0578062    -0.0515192      0.204913    -0.0233462     -0.165563    -0.0308295      0.829338       1.09660       1.23607       1.14034       1.13490       1.10309       1.17332       1.07500       1.02960      0.892726      0.729732      0.572426      0.447605      0.361174      0.293710      0.245697      0.191656      0.144301
  27   6 1889.7204    0.4906  0.4600 10.0269 -0.0004  0.0158   0.0138   0.0381    0.0406   0.0000   441.4466      -2.14933       17.5850       2.11156      -1.88628      -1.15212     -0.388307      0.417139      0.225531     -0.326663     -0.960643    -0.0630744      -1.46427     0.0423036     -0.369540    -0.0225551      0.525321    -0.0742275      0.911681       1.15837       1.25297       1.39067       1.38162       1.33517       1.29161       1.16865       1.07779      0.913706      0.775290      0.669325      0.530046      0.416939      0.336134      0.266873      0.190615      0.141320
  27   7 2062.0232    0.7273  0.5565 10.3657 -0.0012  0.0179   0.0183   0.0411    0.0490   0.0000   440.6342     -0.307728       18.3354      -2.29062      -1.55879      -2.49982     -0.174567       1.47979      -2.07317     -0.154935     -0.824773       1.13420    -0.0883135     -0.986164     -0.728924      0.119907      0.442846     0.0666288       1.17974       1.72314       2.01774       2.20152       2.23804       2.11105       1.91875       1.68787       1.49688       1.17162       1.04244      0.777824      0.649211      0.487296      0.374558      0.275888      0.199392      0.148223
  27   8 2229.6959    1.0569  0.7736 10.7126 -0.0029  0.0194   0.0218   0.0469    0.0628   0.0000   441.1742       1.57426       13.3972      0.290847      -2.19870       2.07007      0.201174      -2.19768     -0.791118      -1.00638     -0.467743      0.771657     -0.999482     -0.606192     -0.153065    0.00246493     -0.193083     0.0116548       1.07720       1.54569       1.57217       1.80276       1.72953       1.75534       1.63705       1.49974       1.30203       1.17170      0.967263      0.800995      0.653644      0.519662      0.404463      0.316205      0.230070      0.173118
  27   9 2390.9928    1.4666  0.9142 11.3393 -0.0009  0.0209   0.0287   0.0537    0.0698   0.0000   439.2077       2.52751       17.9159      -1.21391      -1.64006      0.192881      -1.67422      -2.88632      0.785123       1.21151     -0.162183      0.805431     0.0888491      0.821452     -0.410210     -0.440920      0.248825    -0.0665753       1.24531       1.63002       1.79437       1.92364       1.93354       1.82578       1.78299       1.57197       1.44344       1.27112       1.10097      0.903654      0.775942      0.603884      0.457269      0.340670      0.264454      0.199401
  27  10 2547.5018    1.9182  0.9930 11.7862 -0.0003  0.0222   0.0364   0.0540    0.0742   0.0000   439.0103      -2.67061       10.1473      0.806155      -3.05080     -0.839337      -4.36746       2.58632     -0.365498     -0.316538      0.486512     -0.487287      0.895904     -0.683746      0.412114     -0.217541     -0.529683      0.165392       1.42296       1.87284       1.99662       2.13959       2.10611       1.97724       1.92957       1.77027       1.61255       1.41467       1.23964       1.04550      0.837230      0.669144      0.546364      0.397220      0.298273      0.213330
  27  11 2702.0679    2.6103  0.9091 12.4508  0.0001  0.0203   0.0508   0.0520    0.0768   0.0000   438.9757       2.06551       14.2123       1.24737      -1.67344      -1.04008       2.83264      0.558596     -0.259033       1.32547      0.883921      0.628269     -0.637741     -0.125001     -0.257706      0.513014     0.0447785     0.0854393       1.27724       1.69964       1.78751       1.88315       1.78287       1.73188       1.65545       1.58480       1.37728       1.32289       1.14624      0.976119      0.794443      0.660672      0.485923      0.378634      0.276067      0.190755
  27  12 2855.3284    3.1863  0.8884 12.9142 -0.0008  0.0201   0.0628   0.0524    0.0801   0.0000   440.2203      -2.67924       12.9931     -0.874739      -3.76969      -3.90986      0.243117      -1.23903       2.57352       1.27754     -0.237191      0.493744      0.405617      0.500915      0.687642      0.152154      0.559220     -0.106460       1.20541       1.57370       1.60761       1.84652       1.83818       1.73892       1.68803       1.60042       1.36397       1.18848       1.04176      0.888742      0.702543      0.533303      0.442430      0.339293      0.256504      0.189529
  27  13 3006.9692    3.7767  0.9040 13.2880  0.0025  0.0212   0.0744   0.0509    0.0761   0.0000   438.9179       1.11740       13.2731      -1.25477      -3.04939      -2.22602      -2.73442      -1.91591     -0.380433     -0.536143       1.38214      0.743916      -1.83452     -0.660036      0.612473     -0.304993     -0.354015    -0.0866972       1.16033       1.61257       1.78092       1.75627       1.93901       1.72717       1.74072       1.61239       1.35619       1.29187       1.05945      0.847501      0.759449      0.559628      0.469087      0.348993      0.258942      0.189806
  27  14 3157.1652    3.8711  1.0163 13.4166 -0.0013  0.0226   0.0734   0.0584    0.0763   0.0000   439.8362       1.98312       11.9975     -0.799320     -0.864314      -1.55181       1.66785       2.15412      -1.20816     -0.137559      -1.05310       1.56504      -1.08886      0.506985     0.0182122     -0.230181     0.0848770     -0.113532       1.29449       1.79547       1.98344       2.12532       2.16660       1.94085       1.88100       1.75627       1.54487       1.34115       1.17528      0.985847      0.813775      0.621313      0.491368      0.373745      0.269664      0.201855
  27  15 3306.4721    3.4939  1.4815 13.0538 -0.0013  0.0281   0.0582   0.0749    0.0903   0.0000   440.4698    -0.0757439       8.88670      -6.59440       2.37083      0.521217       1.59005      -2.03888     -0.136911      -1.04714       1.75039       2.26611    -0.0901673      0.226429     -0.661891     -0.250768     -0.100458      0.121891       1.59196       2.02784       2.41143       2.39525       2.44126       2.36654       2.31490       2.02842       1.94577       1.68654       1.42260       1.18994      0.984504      0.793523      0.614532      0.478517      0.349669      0.261788
  27  16 3455.1429    2.8989  2.3653 12.5947 -0.0011  0.0358   0.0404   0.1003    0.0707   0.0000   439.5160       4.86771       9.20111      0.569772     -0.978945      -3.31083      -4.78306      -2.56788      -3.34702     -0.951593      0.605217     -0.146107       1.22478     -0.338982       1.22808     -0.279724    -0.0861070    -0.0341110       2.04297       2.68103       3.12795       3.07072       3.20773       3.09383       2.95963       2.75229       2.49377       2.14487       1.87004       1.51951       1.26580       1.02346      0.788490      0.616852      0.457603      0.330530
  27  17 3603.4052    2.2857  3.4110 12.1675  0.0011  0.0451   0.0271   0.1222    0.0464   0.0000   443.7766      0.700737       3.75839     -0.919996      0.458152       1.45744       5.61771       4.35549      0.343043      -4.88758      -1.57104      -2.36787       1.73573     -0.633837     -0.306177      0.507355     -0.709483       1.02360       2.62232       3.44631       3.76566       3.92013       4.00727       3.84785       3.62981       3.42906       3.08954       2.73560       2.37530       1.97453       1.66524       1.28433       1.05704      0.808302      0.582576      0.424871
  27  18 3751.4918    1.8249  4.8579 11.7554 -0.0022  0.0570   0.0201   0.1583    0.0392   0.0000   444.6626       9.71349       9.48264      -10.6603      -6.99218       5.40135       4.49995      0.557861      -3.32966       2.05571      -6.13093       3.74340     -0.697099     -0.745402       1.09963       1.49944      0.600064  -4.06951e-05       3.24382       4.17179       4.79981       5.00467       5.05231       4.93814       4.66832       4.36885       3.86456       3.36476       2.96620       2.46553       1.99194       1.62094       1.27870      0.977095      0.708980      0.524361
  27  19 3899.0651    1.4689  6.7219 11.3095  0.0007  0.0730   0.0160   0.2059    0.0379   0.0000   436.0618       8.12227       15.9040      -4.95459      -8.27371      -1.54940      -3.26218      -1.33406       6.46235      -3.34580      -3.17216      0.783010      -2.55500      -2.43477       2.20855       1.55892     -0.572105     -0.582115       4.17894       5.40160       6.39145       6.49802       6.70814       6.43468       6.12187       5.70865       4.96542       4.45355       3.80534       3.17566       2.58016       2.07183       1.62744       1.26203      0.915965      0.681300
  27  20 4046.3874    1.1788  8.5044 11.1447 -0.0050  0.0943   0.0143   0.2789    0.0343   0.0000   449.8788      -10.3165      -7.93684       1.90464       11.1631      -4.17944      -19.2013       1.70449       3.43127      -11.8804      -2.12299       5.21241      -4.66520      -1.55758      -3.32063       2.16611       1.41360      0.194382       5.25928       6.83191       7.88313       8.18068       8.28436       8.11086       7.67022       7.07159       6.48498       5.58961       4.78568       4.08217       3.33960       2.68375       2.08047       1.63252       1.18579      0.861267
  27  21 4193.8069    0.8919 10.0072 11.1340 -0.0043  0.1313   0.0151   0.4104    0.0314   0.0000   440.1899       4.87719      -2.51683      -5.53341       1.11096      0.977129       7.60388       13.3696       14.8605      -15.0018       6.79767       3.29665      -7.88915      -2.63139     -0.622480       5.41070     -0.256662      0.264589       7.09894       9.53552       10.8562       11.3852       11.4433       11.2212       10.6420       9.84415       8.87999       7.74406       6.80718       5.63903       4.67701       3.79344       2.95400       2.29427       1.59295       1.19342
  27  22 4340.2821    0.6783 10.9835 11.0444 -0.0041  0.1724   0.0152   0.5697    0.0281   0.0000   434.9023      -10.5460     -0.698987       21.9449       11.9172      -43.5201      -3.36847       6.52151      -7.31183       4.85641       5.58945       4.18691      -1.42376       6.35354       8.87617      -5.20505      0.169033    -0.0331019       9.45228       12.6443       14.3161       14.8279       15.6080       14.6752       13.9529       12.9122       11.8141       10.2203       8.93547       7.42886       6.08431       4.92731       3.86399       3.01914       2.14156       1.58763
  27  23 4487.4482    0.5088 10.6352 10.9168 -0.0149  0.2101   0.0158   0.7165    0.0272   0.0000   447.7905      -49.9942       25.1141       17.3956       20.9347      -24.9845      -20.1489      0.832075      -19.0396       12.0077       9.95903       3.50056      -2.46729       12.7833      0.540813       1.97505       2.86288     -0.182109       11.4399       15.2501       17.3072       18.2095       18.0551       17.9675       16.5857       15.9143       13.8290       12.8143       10.7472       9.06472       7.54251       6.12081       4.78506       3.66247       2.62681       1.93044
  28   6 1910.1433    0.5224  0.4169  9.9864 -0.0011  0.0167   0.0149   0.0348    0.0414   0.0000   438.7935      -1.58083       20.7937       1.91276      -4.31555      -2.77443       1.51343     -0.171736      0.479046     -0.817982      0.372453      0.404674     0.0382164      -1.02052      0.104994      0.106375      0.258477     -0.155458      0.995165       1.35966       1.53018       1.49820       1.48070       1.32491       1.18661       1.11380      0.993504       1.03924       1.03127      0.974869      0.833052      0.678711      0.495522      0.357532      0.252866      0.191172
  28   7 2083.8693    0.7736  0.6601 10.3689 -0.0034  0.0184   0.0173   0.0436    0.0535   0.0000   439.9946       1.26717       19.4274      -2.91430      -2.24662      0.804393     -0.644624      0.605675     -0.758754      0.657881      0.158351      0.147365     -0.328077     -0.660227      0.810556      0.454298     -0.427746     0.0765189       1.01265       1.35362       1.50231       1.47656       1.53000       1.44948       1.47082       1.31743       1.28094       1.07999      0.942738      0.780111      0.640434      0.534767      0.422648      0.328455      0.252016      0.177304
  28   8 2252.8040    1.0821  0.8882 10.8140 -0.0016  0.0210   0.0215   0.0528    0.0669   0.0000   438.9643      -1.64369       17.9433     -0.130611      -1.86122      -2.05277      -1.26283     -0.938041       2.49206      0.740617       2.50544      0.890683      0.689767      0.136739      0.606824     -0.193140    -0.0456147     -0.207893       1.17120       1.56605       1.76990       1.84081       1.93450       1.78703       1.73057       1.66009       1.42159       1.22071       1.06904      0.927105      0.766475      0.594375      0.473545      0.369345      0.264377      0.210919
  28   9 2415.3010    1.5424  0.9320 11.4026 -0.0006  0.0212   0.0297   0.0521    0.0739   0.0000   440.5702      0.960028       19.1028    -0.0194544       1.28265      0.917039      0.772263      -3.42354      -3.34978       1.06265     -0.286890      -1.22805      0.462092      0.683731     -0.622672    -0.0224526      0.210295     -0.237563       1.17780       1.56026       1.68309       1.76427       1.89803       1.80366       1.77788       1.58667       1.40533       1.27355       1.05045      0.941078      0.755601      0.604393      0.471337      0.369431      0.284377      0.205075
  28  10 2573.3068    2.0349  1.0555 11.8353 -0.0037  0.0223   0.0367   0.0562    0.0784   0.0000   440.1280     -0.194024       16.3313      -1.35171       2.74382      -1.51428      0.731216       2.52488      -1.83728      -2.87433      -1.86318       1.56091      0.100863      0.866633     -0.168598     -0.394568    -0.0323390     -0.171533       1.23452       1.65395       1.81676       1.89269       1.89755       1.80228       1.74532       1.67531       1.48365       1.34382       1.16453      0.998124      0.857676      0.670377      0.537194      0.396216      0.308381      0.222916
  28  11 2729.3259    2.6831  0.9921 12.3930  0.0018  0.0211   0.0493   0.0535    0.0790   0.0000   439.8266       1.21786       12.4182      -1.74137       2.17680      -1.75391     -0.708257     -0.100387      0.981977     -0.202301     -0.349737      0.375343    0.00606044      0.670593      0.283602     -0.376148      0.504165      0.341111       1.17349       1.61750       1.69426       1.84218       1.83990       1.72321       1.77217       1.58023       1.43863       1.24787       1.11715      0.968809      0.761359      0.627055      0.475174      0.386461      0.295495      0.216193
  28  12 2883.6779    3.3831  0.9406 12.8413  0.0000  0.0201   0.0622   0.0509    0.0892   0.0000   439.8131     -0.359959       14.5318      0.235694      0.971161      -2.16605      0.959378     -0.714426      0.769595      -2.23513       1.89932      0.667792     -0.835595      0.421889     -0.282073      0.359974     0.0978597     0.0493500       1.17671       1.60198       1.75386       1.88458       1.90461       1.85305       1.77536       1.67756       1.45621       1.31404       1.01048      0.877568      0.721720      0.588356      0.485132      0.385223      0.260563      0.204810
  28  13 3036.1934    3.7574  0.9047 13.4406 -0.0024  0.0205   0.0720   0.0523    0.0699   0.0000   437.7519       2.42347       18.7220      -4.14201      -2.60221     -0.895139      -1.53099       2.70270      0.858519    -0.0719805      0.235573       1.17025      0.584836      0.839281     -0.628822      0.227270     -0.239274    -0.0782809       1.09208       1.56152       1.60645       1.79060       1.78856       1.76232       1.66690       1.54666       1.36513       1.22739       1.04859      0.879602      0.731270      0.577790      0.446401      0.362954      0.267217      0.203976
  28  14 3187.1298    3.8998  1.0248 13.4786 -0.0007  0.0237   0.0728   0.0542    0.0773   0.0000   438.5813       2.14940       12.5495      0.926087      -2.48544     -0.568534      0.137643      -4.47843      -3.15765     -0.348836       1.87011      0.714448      0.550362      0.279353      0.482461      0.547928      0.214489      0.217989       1.32518       1.89629       2.03472       2.26749       2.38880       2.20470       2.07650       1.93494       1.72437       1.47992       1.23687      0.996578      0.857368      0.667516      0.526810      0.403385      0.303012      0.222019
  28  15 3337.1605    3.3584  1.5400 13.2072  0.0007  0.0284   0.0533   0.0736    0.0655   0.0000   441.9088       3.19110       14.6285      0.980035      -1.19160       3.32200     -0.641491      -3.47655      0.664662      -3.02591       1.82958      -1.26200     -0.695800     -0.852617      0.716050      0.247633      0.164901     0.0848607       1.53363       2.05119       2.25900       2.35827       2.46116       2.33586       2.29145       2.14226       1.84436       1.70615       1.45693       1.21132       1.02110      0.802387      0.664774      0.516784      0.369146      0.282309
  28  16 3486.7054    2.8458  2.3288 12.6169 -0.0019  0.0356   0.0399   0.0951    0.0681   0.0000   440.2830       2.12188       10.6236       3.17057     -0.460390      -4.51729      -1.89492      -4.76540      -3.32382       1.51400       5.08784      -1.59566      -2.98436      -1.49214     -0.815685      -1.21061     -0.233902    -0.0282390       1.94249       2.57531       2.93182       3.08047       3.12046       3.08531       2.85599       2.73473       2.39095       2.16930       1.84886       1.57883       1.27576       1.05314      0.803046      0.649931      0.472508      0.358563
  28  17 3635.5993    2.1862  3.8480 12.0075 -0.0016  0.0472   0.0246   0.1322    0.0451   0.0000   438.9597       2.46195       14.2023      -3.47243    -0.0809358     -0.239534       1.40436      -6.82668     -0.901778       3.37240      0.939706       1.24519       3.03507      -2.71681      -1.42639      -2.24155      0.263003     -0.201903       2.56976       3.42292       3.85162       3.98743       4.11831       3.97685       3.78426       3.52439       3.18732       2.82740       2.46441       2.07816       1.73040       1.41674       1.11808      0.868717      0.619545      0.476827
  28  18 3784.1420    1.7227  5.2865 11.6570  0.0002  0.0606   0.0188   0.1711    0.0379   0.0000   437.5869       2.83255       29.7898      -10.2392      -3.23735     -0.532218       6.32868      -1.14001       2.47913      -1.37443      -7.72756     -0.384669       1.57862      0.681711     -0.395881      0.280706       1.10189      0.301401       3.30348       4.43651       4.94099       5.15721       5.34034       5.19515       4.92141       4.52858       4.20226       3.66697       3.14212       2.69857       2.17677       1.73407       1.40236       1.09857      0.818096      0.624554
  28  19 3932.4632    1.3930  6.9101 11.3332 -0.0013  0.0759   0.0152   0.2177    0.0342   0.0000   434.6618       8.66927       8.25229       1.91418      -1.38005      -5.53373       15.2176       3.31649      -6.07111      -10.2107      -4.42490      0.228506      0.997266      -2.02193      -3.45599      0.703483    -0.0847134      -1.81675       4.09825       5.38720       6.33509       6.32306       6.54718       6.53172       6.10297       5.69386       5.27287       4.47505       3.89751       3.28674       2.72798       2.19998       1.74676       1.35444       1.02773      0.748848
  28  20 4080.3965    1.1246  9.0760 11.1324 -0.0033  0.0989   0.0139   0.3002    0.0325   0.0000   436.9744      0.587272       6.62209      -3.53411       6.30445      -3.86692      -10.8872      -3.93086       4.68567      -1.33313       5.33490      -1.34294       11.2200       2.22074     -0.123624      -4.99098     -0.804569    -0.0275163       5.28523       7.03988       7.98918       8.39348       8.42523       8.39161       7.95904       7.36894       6.68311       5.89822       5.13566       4.30920       3.54724       2.91640       2.29375       1.79084       1.32221      0.984058
  28  21 4228.0967    0.8205  9.8853 11.1720 -0.0070  0.1336   0.0163   0.4554    0.0313   0.0000   436.0743       12.4013       2.60678       6.33104      -3.47721      -1.97881      -28.2515       12.0809       1.77309      -4.60038      0.527460       3.96135       2.11543      -1.97731      -2.08117       2.50935       3.42985     -0.193193       7.08618       9.52852       10.7913       11.0328       11.4482       11.1485       10.6723       9.99938       8.97933       8.07559       6.95383       5.82090       4.80891       3.91354       3.17197       2.44581       1.82244       1.33078
  29   6 1930.1813    0.5515  0.4945  9.9875 -0.0010  0.0169   0.0141   0.0368    0.0426   0.0000   441.6908     -0.338267       21.0757      -1.53205      -1.50465      -1.85038     -0.825748      -1.72581      -1.18935      0.756668      0.537558     -0.291725     -0.510116     -0.611596     0.0939673    0.00301898    -0.0793273     0.0913307       1.04224       1.44500       1.74243       1.85507       1.86293       1.80191       1.79608       1.87315       1.85351       1.56280       1.21961      0.800363      0.604093      0.538644      0.508097      0.440214      0.340536      0.245871
  29   7 2105.3214    0.8118  0.6629 10.3815 -0.0026  0.0177   0.0179   0.0439    0.0552   0.0000   439.8120     -0.646774       17.9878       1.11223      -3.08784      -2.53557     -0.220673     -0.711441      0.160116       1.58859      0.669859      -1.11502   -0.00598031      0.369330     -0.197583     0.0348567      0.420213      0.255055      0.913753       1.28567       1.29329       1.45031       1.44714       1.45983       1.40494       1.29448       1.24607       1.06982      0.943073      0.720449      0.612563      0.502315      0.414192      0.335142      0.251757      0.190844
  29   8 2275.3267    1.1342  0.8090 11.0200  0.0000  0.0206   0.0229   0.0499    0.0592   0.0000   440.8321      -2.22873       19.0906       1.73995      -2.51390      -3.76530      -1.98960      0.646274      0.255458      0.895130       1.40188      0.611061     -0.891646     -0.426409      0.464124      0.215761     -0.209962     -0.480038      0.980858       1.43893       1.42120       1.61272       1.69914       1.58027       1.49104       1.43174       1.30208       1.16914      0.971153      0.861154      0.688734      0.573780      0.439938      0.359249      0.270067      0.202696
  29   9 2439.0629    1.6068  1.0407 11.6433 -0.0006  0.0237   0.0295   0.0581    0.0694   0.0000   440.5792      -4.14425       17.3175      0.278663     -0.546019      -4.74642      0.995184      -1.43698      -2.01982      -1.00280       1.18874     0.0928276      -2.02798      0.152792      0.249502     -0.404792     -0.439506     0.0237400       1.34732       1.93152       2.15003       2.35385       2.38962       2.34728       2.22427       2.03630       1.80224       1.53517       1.30236       1.05629      0.859469      0.706557      0.524585      0.444128      0.323907      0.239672
  29  10 2598.6235    2.1093  1.0032 12.0957 -0.0022  0.0227   0.0387   0.0532    0.0728   0.0000   439.0833       2.32896       13.0584       2.64867     0.0321408      0.945388     -0.606102       2.05069     -0.622852      0.556222      -1.07874      -1.89608      0.250525      0.555687      0.535888      0.259682     -0.246988    -0.0684299       1.25658       1.67975       1.87365       1.92902       2.05565       2.04455       1.93470       1.74284       1.54571       1.32461       1.17329       1.00513      0.824469      0.668109      0.507584      0.407780      0.303123      0.236911
  29  11 2756.1013    2.9152  0.9049 12.4856 -0.0016  0.0199   0.0538   0.0476    0.0785   0.0000   439.8906      0.801710       15.1968      -1.46227       1.12581      -1.62246      0.162396      -1.00498      -1.54588     0.0848630     0.0245160      0.202095     -0.419396      0.477665     -0.624243     -0.308871      0.575907     0.0852183       1.09176       1.47135       1.48839       1.63128       1.73908       1.63751       1.54148       1.41616       1.37226       1.21360       1.05013      0.868591      0.727961      0.578779      0.460777      0.374346      0.281648      0.223624
  29  12 2911.6260    3.4704  0.8241 13.1040 -0.0016  0.0181   0.0664   0.0452    0.0775   0.0000   441.4159       1.18431       13.7867       1.97649     0.0942057      -2.53875       1.45762      -1.13256      -3.22272      -1.34057       1.95012      -1.68343     -0.102456     -0.237656     -0.254772    -0.0154643     -0.364966     -0.309716      0.999042       1.30763       1.40808       1.52797       1.53988       1.50350       1.44608       1.36431       1.23728       1.06590      0.952597      0.810861      0.686978      0.563974      0.443094      0.349254      0.260212      0.192216
  29  13 3064.9696    3.9391  0.9915 13.3749 -0.0017  0.0205   0.0704   0.0528    0.0852   0.0000   439.1466       1.44692       13.0814      -1.40189      -3.12320      -1.11332      0.790869      -2.36999      0.809889       1.14380      -1.66410      -1.12236       1.29277     -0.234390      0.474126     -0.170489    -0.0625057     0.0431715       1.13104       1.51005       1.65901       1.72065       1.75068       1.69878       1.67345       1.53081       1.39862       1.27299       1.09554      0.930506      0.753162      0.621535      0.505828      0.396625      0.298188      0.223196
  29  14 3216.7487    3.8037  1.2629 13.1023 -0.0074  0.0254   0.0621   0.0616    0.0862   0.0000   439.8647      -1.54912       11.2317      -1.92347      -3.58789      -4.08448       3.01361      0.127181      -1.78732      -1.49129      0.702216      0.213387       1.83126      -1.01526     -0.821458    -0.0824576     -0.105502      0.217851       1.27090       1.82829       1.83786       2.10330       2.11047       2.04268       1.93459       1.84580       1.68269       1.48711       1.24107       1.08000      0.889057      0.723567      0.585279      0.458587      0.339906      0.257172
  29  15 3367.5733    3.2877  1.6125 13.1942 -0.0005  0.0293   0.0507   0.0754    0.0584   0.0000   438.1003       3.20826       10.8589    -0.0952829       2.02961      -4.50259       3.91053      -1.40204      -2.46129       1.97098     -0.653126    -0.0478800      -1.77278      0.433750     -0.413917       1.19962     -0.172709     -0.125064       1.56424       2.04634       2.31147       2.35546       2.40714       2.40406       2.30771       2.19848       1.90411       1.73330       1.48557       1.33309       1.07876      0.877833      0.701309      0.568986      0.412542      0.312841
  29  16 3517.8017    2.6020  2.8484 12.4334  0.0005  0.0392   0.0322   0.1061    0.0535   0.0000   443.8905      0.827349       8.07806       2.60501       1.65497      -9.98054      -1.58634       1.15795      -1.89275       1.25306     -0.142992      -1.32740     -0.162669     -0.970986       1.59460     -0.824661    -0.0422460     -0.163901       2.08536       2.81043       3.06800       3.27439       3.36054       3.33009       3.12034       2.88538       2.61092       2.37214       2.09321       1.69502       1.46407       1.18332      0.938928      0.726345      0.563315      0.424294
  29  17 3667.5328    2.0730  4.2599 11.8834 -0.0010  0.0498   0.0228   0.1439    0.0443   0.0000   434.0016       4.83084       20.3644     -0.611288      -3.51257      -5.55124      -4.77697      -2.46442       1.38964       1.88722      -2.91958      -2.24437      -2.35775      0.932484      -2.22662     -0.220119      0.975059     -0.670863       2.63780       3.45672       3.94747       4.10276       4.27639       4.15439       4.03312       3.65459       3.31260       2.95676       2.59366       2.20254       1.84245       1.51616       1.21125      0.955758      0.691538      0.521296
  29  18 3816.7094    1.6785  5.6834 11.5415 -0.0010  0.0616   0.0174   0.1728    0.0364   0.0000   437.8445       5.66042       13.3978       8.03880       7.22474      -9.69240      -5.64028      -3.83996       3.96508      -2.77040      -6.95320      -2.23099     -0.336305      0.893778      0.706959      0.701165      -2.07648      0.390712       3.26733       4.31300       4.85784       5.09536       5.26315       5.08212       4.92752       4.48356       4.10785       3.65902       3.25280       2.75318       2.29203       1.86909       1.48715       1.14528      0.887243      0.674551
  29  19 3965.6983    1.3056  7.3224 11.3454 -0.0026  0.0808   0.0147   0.2343    0.0319   0.0000   434.6650       1.75858       13.9299       11.6449      -1.23062       9.24740     -0.902139      -10.0934      -2.09059     0.0157692       3.38385      -5.02622      -3.06614      -1.22159     -0.464668      0.745730       1.62370     -0.514722       4.12429       5.59999       6.35873       6.60934       6.74532       6.66016       6.32295       5.84018       5.48006       4.77286       4.22243       3.53549       2.94733       2.44723       1.89965       1.51758       1.14110      0.865688
  29  20 4114.1280    1.0265  8.8604 11.1922 -0.0079  0.1036   0.0142   0.3180    0.0312   0.0000   440.6377      0.181321       17.7925      -4.88680      -7.65150     -0.464500       1.41576      0.722506     -0.696757       3.81283       5.74767      -11.0597     -0.374096       4.85009      -5.47857       6.19033       2.94779     -0.405382       5.31942       7.18703       8.17615       8.43935       8.83538       8.48578       8.22693       7.36746       7.07599       6.01165       5.44236       4.56116       3.87355       3.13896       2.50021       1.96268       1.45385       1.07389
  29  21 4262.0722    0.7284  9.2266 11.2125 -0.0016  0.1405   0.0174   0.4814    0.0310   0.0000   448.6554       16.9818       8.48500      -17.7813       7.76648       29.2877      -18.5953      -4.35981       1.31881       7.50583      -7.62306      -12.3896      -2.80082       3.64267       1.58093       1.98332      -2.34779       2.00044       7.14317       9.67783       10.8703       11.6690       11.9696       11.4570       11.1426       10.1470       9.30934       8.40777       7.28253       6.21806       5.18123       4.25098       3.39357       2.65707       1.96390       1.47342
  29  22 4410.0987    0.5471 10.2894 11.0826  0.0094  0.1961   0.0198   0.7708    0.0310   0.0000   438.1511       39.9076       24.5471       6.09829      -34.3896      -26.9098       15.6429       29.7478       17.7822       19.6372      -11.6161      -8.91944      -18.3526      0.625877       10.0170       2.92282      -5.40481       1.43729       10.0148       12.9674       14.8677       15.9833       15.8741       16.0533       14.9159       14.2006       12.8874       11.3978       10.0831       8.52864       7.16586       5.90923       4.67051       3.76410       2.71162       2.06726
  30   3 1376.6098    0.1167  0.0663  9.7665 -0.0441  0.0158   0.0152   0.0227    0.0236   0.0000   440.8279      -2.74359       21.9173       2.10359      -3.47880      0.381458      -1.27769     -0.527195      0.842885       1.06644     -0.170916     0.0731086     -0.635220      0.173833      0.179809    -0.0608109      0.101460     0.0724259      0.899183       1.10111       1.13814       1.32207       1.52002       1.16980       1.12996       1.51104      0.985337       1.25871      0.753804      0.762758      0.674517      0.534862      0.329215      0.324449      0.257949      0.168038
  30   5 1770.0411    0.3590  0.3437  9.8873 -0.0035  0.0153   0.0111   0.0339    0.0328   0.0000   440.1529      0.589540       20.0704   -0.00408461      -3.85108      0.545778      0.199154      0.233046       1.09940       1.46743      0.118725      0.391780     -0.483052      0.151037      0.261518   1.67340e-05    -0.0526588    -0.0168650      0.932023       1.25800       1.48264       1.59084       1.62785       1.55306       1.54068       1.43985       1.26494       1.12828      0.901417      0.751553      0.563016      0.440411      0.350435      0.279132      0.224246      0.183993
  30   6 1949.9303    0.5797  0.5100 10.1024 -0.0014  0.0151   0.0149   0.0394    0.0424   0.0000   439.3506      -1.64961       19.9298     -0.548391     -0.566932      0.212329      0.379812      0.275106     -0.216208      -1.03295       1.20148      0.580978      0.192572     0.0395205     -0.307837     -0.228269     -0.197413      0.439163      0.860059       1.13937       1.22072       1.30514       1.25979       1.19022       1.14184       1.06378      0.991154      0.987521      0.861488      0.763218      0.631560      0.512175      0.403381      0.313510      0.250613      0.197548
  30   7 2126.3053    0.8187  0.6953 10.4384 -0.0001  0.0176   0.0172   0.0442    0.0533   0.0000   438.2929     -0.585509       18.9469     -0.148465      -2.39480    -0.0950497       1.09525      0.186079     -0.256899      0.211439      0.152077    -0.0252080     0.0581448      0.112134     -0.296920      0.101928    -0.0737222     -0.278358       1.02061       1.34669       1.44219       1.45661       1.44117       1.39732       1.41622       1.40814       1.27578       1.15490      0.953024      0.776792      0.680281      0.571885      0.469282      0.384073      0.284270      0.218710
  30   8 2297.3402    1.1936  0.8163 11.1698 -0.0020  0.0191   0.0238   0.0501    0.0574   0.0000   437.3951      -2.83039       21.4928       1.40532      -4.65896       1.23676       1.34810      0.478217     -0.841438       1.52534      -1.41937     -0.900554     -0.286611     -0.577789     0.0101942     -0.314422      0.241498    -0.0886069       1.00291       1.35723       1.52650       1.56625       1.64219       1.55141       1.46749       1.43822       1.24867       1.15318       1.00603      0.856289      0.718272      0.602529      0.466880      0.380357      0.279090      0.217387
  30   9 2462.2467    1.6783  0.9211 11.6891 -0.0002  0.0202   0.0314   0.0534    0.0646   0.0000   440.8472       1.23634       19.5632      -1.37395      -4.96600      -1.44689     -0.350608     -0.598485       1.69881      0.578219      0.141342      -1.36538   -0.00625733      0.398596      0.336091      0.171105      0.176939     0.0238984       1.02386       1.41441       1.46192       1.63427       1.61529       1.56872       1.49990       1.46813       1.25673       1.20702       1.01751      0.919761      0.756942      0.638826      0.500661      0.396949      0.299791      0.226933
  30  10 2623.4214    2.2680  1.1149 11.9582 -0.0022  0.0219   0.0388   0.0597    0.0811   0.0000   440.0270       1.30283       16.8216      0.371371      -1.57636      -3.31641       2.73866       1.11510      -2.16728      -3.31726       1.18231      0.132690      -1.06601      0.420482      0.297210     -0.165829      0.266164     -0.180351       1.12145       1.53427       1.66619       1.70492       1.85008       1.77534       1.76495       1.63983       1.37775       1.29157       1.13121      0.956910      0.805522      0.656682      0.547890      0.436036      0.315119      0.236609
  30  11 2782.4557    2.8850  0.8762 12.7052 -0.0017  0.0194   0.0541   0.0480    0.0678   0.0000   438.3096       1.26020       16.1232      0.343362      -1.85889       2.74352      -1.95668      -1.88371     -0.364049      -1.11592      0.614537     -0.474138      -1.32475     -0.291563     -0.215254     -0.469302     -0.130518      0.101776       1.00052       1.44527       1.47238       1.63809       1.65265       1.65867       1.53922       1.46366       1.29726       1.22851       1.04026      0.850410      0.744479      0.584864      0.479792      0.374898      0.289471      0.224243
  30  12 2939.0522    3.6638  0.8825 13.0097 -0.0012  0.0182   0.0680   0.0472    0.0717   0.0000   438.4268       2.34369       14.3229       2.71244      -3.35387      0.641591       1.42717      -1.49579      -1.32574     -0.617267     -0.501947     -0.433244    -0.0942231     -0.412537       1.15714      0.220470   -0.00917244    -0.0900027      0.991093       1.34392       1.44748       1.54312       1.59715       1.51752       1.49859       1.42669       1.25655       1.14055      0.939631      0.851838      0.679161      0.564231      0.454973      0.360052      0.276352      0.213805
  30  13 3093.3517    3.9750  1.0293 13.2476 -0.0007  0.0209   0.0694   0.0540    0.0918   0.0000   439.3598     -0.871607       14.3353      0.174819      -2.22709      0.992078      0.521545      -1.24835      -1.01446       2.32711     -0.596349    -0.0684771     -0.134559     -0.624514     -0.256839     -0.402111      0.326821     0.0539663       1.09326       1.50033       1.61802       1.79173       1.78593       1.75711       1.71120       1.57798       1.40781       1.23727       1.13104      0.930278      0.807243      0.666098      0.522390      0.408475      0.306259      0.233579
  30  14 3245.8945    3.7379  1.2791 13.2483 -0.0043  0.0248   0.0605   0.0632    0.0754   0.0000   438.1352      0.956103       15.5102      -1.93983      -1.74599     -0.436213       1.26070      -2.22577      -4.09833      -1.22010      0.615902      0.611982     -0.435530     -0.207156     -0.444732    -0.0555410      0.238901     -0.388448       1.29895       1.81204       1.93347       2.08876       2.02850       1.96249       1.97616       1.85474       1.74147       1.47069       1.35182       1.08837      0.938938      0.776887      0.612886      0.492340      0.367466      0.291899
  30  15 3397.6267    3.1724  1.8440 13.0673 -0.0014  0.0311   0.0459   0.0811    0.0556   0.0000   440.6287       1.45020       16.4044      0.612430       1.84423      0.924158       2.40659      -2.20044       2.91202      -1.19971      -1.68444     -0.348788      -1.06820     -0.124435     -0.537130     0.0400000     -0.108440     0.0371027       1.62608       2.19695       2.43151       2.58008       2.62534       2.61564       2.33400       2.25729       2.05246       1.89797       1.63925       1.40932       1.20569      0.955790      0.780521      0.599840      0.477700      0.355233
  30  16 3548.6283    2.4537  3.0269 12.3916 -0.0004  0.0394   0.0289   0.1140    0.0453   0.0000   439.7665       1.17562       9.21494      -2.74025       7.99433      -2.00584      -2.21448    -0.0291298      -3.06445       1.62151       3.64749       1.53528      -1.30573      -1.35558      -1.09719     -0.492952      0.362138     -0.305060       1.96335       2.72362       2.98692       3.19719       3.28504       3.21173       3.09348       2.87516       2.67845       2.33961       2.04865       1.72724       1.45485       1.19749      0.984728      0.773311      0.576482      0.442402
  30  17 3698.9929    2.0281  4.5230 11.6821 -0.0013  0.0500   0.0210   0.1399    0.0451   0.0000   438.5645       5.80481       13.1445      -2.75227      -2.11186      -7.29090      0.123986      -4.50798      -3.21571       2.82741      -1.82305      -1.43241       2.13756      -1.76577      -3.23501       2.54951       2.12257     -0.504460       2.56098       3.44757       3.90549       4.04353       4.21435       4.16614       4.00035       3.70339       3.38029       2.94117       2.64943       2.26702       1.87814       1.54548       1.23773      0.987235      0.764987      0.565512
  30  18 3848.8848    1.5848  5.7977 11.4875 -0.0006  0.0641   0.0169   0.1792    0.0362   0.0000   432.0188      -3.12624       9.76076      -3.34234      -3.74844       5.00552      -1.50966      -1.53591      -6.47123      0.408308       3.34450       5.13559      0.449314      -1.79454      0.174016     -0.161278     -0.536567     -0.376193       3.24970       4.30060       4.88605       5.07393       5.35401       5.12041       4.95842       4.74083       4.18853       3.81434       3.34059       2.87358       2.37077       1.98618       1.59428       1.26650      0.957198      0.736734
  30  19 3998.4432    1.2576  7.9321 11.2482 -0.0006  0.0845   0.0142   0.2510    0.0313   0.0000   439.2529      -6.22168       2.40767      -1.77936       24.0442      -17.2467      0.712957     -0.393939       8.90840       7.89368       3.61639     -0.917340       4.53660       1.54104      -2.22665       1.37437      -1.90065     -0.117502       4.25127       5.76245       6.59634       6.75837       7.05226       6.78867       6.70028       6.15489       5.69140       5.08674       4.41212       3.75023       3.15236       2.62143       2.08328       1.66758       1.25455      0.967441
  30  20 4147.6155    0.9743  9.1519 11.1939  0.0006  0.1086   0.0143   0.3414    0.0291   0.0000   431.7759      -9.81271       18.7264       2.27730      -5.36188      -7.17603      0.964362     -0.178580      -3.31211       15.7507       8.79720      -8.79771      -13.5349       7.69548       4.21418      -3.24215     0.0836620       2.95931       5.36952       7.10891       8.23492       8.50376       8.78287       8.69547       8.16414       7.84602       7.08557       6.42269       5.55810       4.87247       4.03190       3.35154       2.69370       2.16204       1.58572       1.23233
  30  22 4444.5954    0.5312 11.3984 11.0371 -0.0193  0.2246   0.0189   0.8192    0.0281   0.0000   435.2020      -17.7980       44.5373      -7.98875       44.6158       15.8357      -4.69876      0.523686       12.8332       23.2912      -12.2275      -21.0061       4.83667     -0.130605       19.1164       1.35768       1.52669      0.391241       11.0052       14.7600       16.8767       17.6094       18.0948       17.9398       17.0185       16.1481       14.6744       13.2019       11.4325       9.80895       8.36404       6.84364       5.57773       4.47505       3.24660       2.49559
  31   3 1393.1672    0.1248  0.0696  9.7610 -0.0277  0.0138   0.0105   0.0217    0.0229   0.0000   440.9724      -1.19573       21.2758      0.364453      -2.24230      -1.45099      0.749468      0.679318     -0.433811      0.231826      -1.10270      0.162370      0.607569     0.0641589     -0.386739     -0.323011    0.00782417     0.0532750      0.717780       1.18112       1.09664       1.29965      0.983987       1.18873      0.780800       1.06970      0.882128       1.11621       1.06013      0.768379      0.739204      0.437857      0.488157      0.257607      0.291379      0.153635
  31   5 1788.2471    0.4053  0.3722  9.8593 -0.0065  0.0147   0.0120   0.0324    0.0351   0.0000   440.6005      0.308441       18.5330     0.0713032      -2.40680     -0.792605     -0.656542      0.362294     -0.192061     -0.706546      -1.05779      0.968946       1.09154    -0.0986730     -0.497386      0.234086      0.163380     -0.300706      0.773223       1.08633       1.25027       1.31420       1.41998       1.29633       1.26897       1.19839       1.01478      0.953572      0.790997      0.693193      0.574086      0.432186      0.374931      0.284567      0.237876      0.180169
  31   7 2146.9617    0.8815  0.7945 10.5163 -0.0011  0.0195   0.0173   0.0467    0.0578   0.0000   441.4574       1.78142       20.7240     0.0784548      -3.44068     0.0280530      -2.42758       1.70836     -0.126745      0.319843      0.606452    -0.0147790    -0.0956499    -0.0424380     -0.722064     -0.409226      0.141816     0.0411473      0.906985       1.30901       1.34100       1.50483       1.51691       1.47666       1.49014       1.34815       1.29993       1.08793      0.988399      0.855833      0.698965      0.583690      0.470461      0.384471      0.284944      0.241316
  31   8 2318.9277    1.2790  0.8635 11.0625 -0.0024  0.0191   0.0246   0.0487    0.0648   0.0000   442.6193      -1.11259       20.6563       1.45596      -1.03446      -2.43922      0.559743       2.78564       1.86130     -0.925866      0.553470      -1.83031      0.399814     -0.703754     -0.476950    -0.0267700      0.400931     -0.555091      0.942378       1.28513       1.33409       1.46041       1.50158       1.48596       1.43221       1.35795       1.27050       1.11244      0.981602      0.823045      0.736041      0.608519      0.456989      0.405864      0.290172      0.239682
  31   9 2484.9932    1.7735  0.9997 11.7853 -0.0003  0.0212   0.0319   0.0553    0.0669   0.0000   441.7167      0.726076       18.5966      -2.28041      -1.14108       1.84007      -1.09386      -1.67898      -1.79488      -1.47813      0.602138     -0.636599     -0.329621      0.444539     -0.249099     -0.902255      0.448849      0.318726       1.01299       1.42557       1.51527       1.68125       1.70860       1.64027       1.62797       1.53728       1.37688       1.22426       1.09803      0.912795      0.789353      0.647096      0.515194      0.419562      0.322851      0.240962
  31  10 2647.7701    2.4251  0.9609 12.1108  0.0009  0.0206   0.0421   0.0474    0.0772   0.0000   441.2770       1.88404       17.5073     -0.176378     -0.501787      0.526433      -2.05059      -1.21258      -1.35596      -1.97567       1.28828       1.07347      0.124607     -0.893598      0.728081     -0.137145     -0.378419      0.200963      0.977099       1.37053       1.51845       1.57366       1.67498       1.56024       1.57535       1.42941       1.35486       1.21831       1.06056      0.917213      0.757079      0.619743      0.529225      0.401730      0.316078      0.241032
  31  11 2808.3269    3.1294  0.9457 12.6761  0.0018  0.0194   0.0561   0.0502    0.0752   0.0000   437.5758     -0.795261       17.3660       1.53533      -2.35604      -1.85235     -0.844891       3.16050      -1.42468      0.339654       1.72121      0.815493      -1.40648     -0.710080      0.143711       1.20732     -0.295853     -0.196321      0.987734       1.37914       1.43735       1.52048       1.59904       1.56164       1.46616       1.45976       1.24988       1.16791       1.03598      0.868264      0.753468      0.613487      0.491005      0.394231      0.310854      0.249613
  31  12 2966.1091    3.8555  0.7955 13.2089 -0.0026  0.0170   0.0751   0.0443    0.0665   0.0000   438.9074      0.851157       17.5523     -0.366206      -1.18815      -1.33678       1.34413     -0.391724     -0.558221      -2.30921      0.606857     -0.789759    -0.0539460      0.437101      0.287379      -1.00202     -0.609190     0.0948653      0.928270       1.22894       1.36537       1.40207       1.45789       1.40274       1.43951       1.30632       1.16239       1.07480      0.916576      0.796730      0.652932      0.552415      0.445388      0.351494      0.275758      0.221902
  31  13 3121.2651    3.8992  0.9815 13.5909 -0.0005  0.0206   0.0698   0.0515    0.0709   0.0000   443.1770       1.21867       15.2916     -0.949769      -1.00973     -0.525923     -0.913348      0.771759       2.66557      -1.53091      -1.44784      0.166047     -0.835217     -0.353343   -0.00530230      0.677444     -0.126242      0.121193       1.05068       1.43705       1.53613       1.70017       1.75802       1.74048       1.59369       1.55220       1.38193       1.28737       1.10251      0.924917      0.784401      0.624304      0.545395      0.420898      0.322894      0.249523
  31  14 3274.7542    3.6357  1.3196 13.5008  0.0019  0.0263   0.0591   0.0654    0.0659   0.0000   438.4731       1.36401       15.7319      -1.93315      0.702121      -7.02566      0.870151     -0.377524     -0.944760      0.484581       1.46334      -1.10513     -0.825954      0.835884      0.454466      0.523879      0.686804     -0.222257       1.22625       1.73473       1.86248       1.94433       2.07366       1.95490       2.02407       1.78579       1.66666       1.51732       1.31132       1.18017      0.963313      0.811089      0.638252      0.533328      0.396711      0.312870
  31  15 3427.3512    3.0902  1.8904 12.7615 -0.0008  0.0294   0.0413   0.0771    0.0593   0.0000   440.7075      -1.08214       10.2252       1.01611      -1.63309      -2.79091       2.61820      -2.57533      -1.35115       2.39324       1.87908       1.26611     0.0658114      0.363235      -1.11643     -0.421079      0.676494      0.301877       1.45731       1.94593       2.15759       2.33762       2.33398       2.28934       2.32863       2.09881       1.91277       1.73146       1.55515       1.28661       1.12996      0.936143      0.737263      0.601748      0.465550      0.352936
  31  16 3579.0620    2.3252  3.3028 12.3078 -0.0008  0.0418   0.0259   0.1127    0.0421   0.0000   442.2213       1.58072       14.7394      -8.49799       6.59581      -1.70130      0.737962      -2.00330       3.91443     -0.880684      0.202373     0.0799430      0.671100      -1.55925      0.251322      0.605803      0.570248      0.473620       2.06907       2.68095       3.13270       3.27864       3.36504       3.34192       3.19802       2.97552       2.80783       2.41428       2.17130       1.86231       1.57585       1.32349       1.06565      0.827400      0.650561      0.507667
  31  17 3730.1474    1.9271  4.9288 11.7133 -0.0006  0.0523   0.0192   0.1490    0.0391   0.0000   438.8012    -0.0198987       12.4452      -10.3709      -5.38636      -1.91262      -3.21150      -6.01282       7.41680      0.916444       2.48007      -2.00460      -1.56396     -0.436086      0.856776     -0.297344      -1.23394     -0.422043       2.67988       3.46202       3.93137       4.08968       4.31681       4.12739       4.09398       3.84586       3.41856       3.16445       2.72375       2.44788       2.03480       1.65337       1.34336       1.09342      0.851233      0.647998
  31  18 3880.5863    1.5428  6.4865 11.3613 -0.0021  0.0666   0.0152   0.1868    0.0344   0.0000   440.1044       5.28350       20.1240      0.911096       8.40952      -4.16554       3.56795       6.79394       4.75962      -1.28280      -4.82219       2.87904      -3.44545      -1.30745       1.91304       1.72391      0.364838      -1.17657       3.27231       4.36977       5.00255       5.09117       5.35656       5.26452       4.97099       4.85319       4.30786       3.95108       3.50847       2.97365       2.58269       2.11749       1.70545       1.37168       1.05746      0.817846
  31  19 4030.8591    1.1995  8.2270 11.2512 -0.0007  0.0882   0.0140   0.2604    0.0307   0.0000   437.4981      -11.9561       14.5775       1.67839      -12.8632      0.564180       2.13097       2.80699      -3.27387      -2.26239      -5.29345     -0.282851       1.96927      -1.62337       4.98633      -2.11540     -0.166218       2.97846       4.30014       5.78849       6.54944       6.97183       7.06442       7.10000       6.72759       6.37024       5.87027       5.21805       4.62823       3.92410       3.32962       2.77874       2.25472       1.78854       1.38356       1.06267
  31  20 4180.5935    0.8877  8.7939 11.2421 -0.0038  0.1138   0.0150   0.3545    0.0294   0.0000   443.2564      -22.3468       27.7696       14.4294      -2.69699      -5.98498      0.961298      -7.90372       17.0174       5.81024      -5.64931       3.33822       7.52286      -3.40753      -2.84900       1.64509       2.97671      -2.34165       5.48421       7.42021       8.23575       8.75323       8.98812       8.82916       8.58264       8.12646       7.37808       6.72068       5.80157       5.17911       4.29630       3.63990       2.91545       2.33187       1.79886       1.38751
  31  21 4329.5725    0.5904  9.1145 11.2559 -0.0197  0.1633   0.0228   0.6835    0.0344   0.0000   425.4770       3.54219       41.3522      -1.92878       14.5439      -4.24106      -20.3949       33.6502       9.38623       8.89373      -4.84447      -9.36305       4.91879      -1.69558      -2.54032       3.99168     -0.204654       1.31466       7.76368       10.3681       11.9249       12.1901       12.8642       12.6525       12.2040       11.4384       10.6423       9.56496       8.40237       7.27211       6.12979       5.22831       4.15677       3.42863       2.51976       1.95307
  32   5 1806.1816    0.4044  0.3832  9.8860 -0.0027  0.0139   0.0113   0.0325    0.0331   0.0000   440.4945      -2.85156       20.3722      0.565118      -2.38170      -1.06118    -0.0619658       1.02939       1.41401     -0.369212      -1.11372     -0.591769     -0.797910      0.481875      0.121869      0.205828     -0.551291     0.0117065      0.707904      0.990350       1.04757       1.09209       1.11362       1.07115       1.06040       1.05547      0.945402      0.880874      0.768358      0.656402      0.522936      0.452322      0.370307      0.287198      0.235814      0.184134
  32   6 1988.6609    0.6315  0.5981 10.1239 -0.0021  0.0164   0.0140   0.0401    0.0458   0.0000   440.6421      -1.50616       20.9564      0.816835      -2.48066       1.38396     0.0559544      0.466296      -2.02120     -0.750844      0.696694     -0.175045       1.16487    -0.0324080      0.359747     0.0559238      0.439068      0.496029      0.799806       1.07125       1.18284       1.22879       1.36345       1.31772       1.28803       1.20174       1.03532      0.975439      0.823923      0.738584      0.608022      0.520782      0.406954      0.327129      0.257397      0.204309
  32   7 2167.3192    0.9001  0.7757 10.5257 -0.0013  0.0180   0.0176   0.0442    0.0556   0.0000   441.3635     -0.374674       19.2392     -0.365444      -3.99409     -0.463763       1.10963       2.81453      -2.31336      0.444339      0.718089     -0.661668     -0.803794       1.18782      0.807570    -0.0416352    -0.0439162    -0.0113966      0.901778       1.20053       1.32542       1.38163       1.44185       1.37232       1.40741       1.27016       1.19643       1.06428      0.965547      0.824457      0.690314      0.589735      0.485296      0.380283      0.308903      0.230799
  32   8 2340.0078    1.3353  1.0249 11.1150 -0.0019  0.0210   0.0236   0.0554    0.0692   0.0000   442.0504       1.54313       19.1424      0.717451      -4.27276      -2.03877      -1.72448     -0.625142      -1.11629     -0.703956      0.786371      -1.36936     -0.704330     0.0212623     -0.534540     -0.410339      0.210302     -0.306906       1.03981       1.31543       1.43472       1.56278       1.62513       1.54231       1.50685       1.54197       1.36661       1.18812       1.07579      0.935723      0.761001      0.657982      0.530937      0.442331      0.344494      0.265866
  32   9 2507.2392    1.8068  1.0537 11.6819 -0.0028  0.0215   0.0315   0.0550    0.0731   0.0000   440.4778       1.08586       19.4547      0.949791      -5.16230     -0.235947      0.202499      -1.02648     -0.613597       2.02233       1.18128       1.37190       1.26647      0.328509     -0.313956     -0.382100     -0.459515      0.560524       1.04381       1.46715       1.52191       1.74752       1.71503       1.71549       1.59149       1.54892       1.38066       1.29422       1.13021      0.982046      0.848813      0.717581      0.574184      0.462283      0.362466      0.271645
  32  10 2671.5932    2.5050  1.0255 12.3278 -0.0003  0.0209   0.0429   0.0525    0.0745   0.0000   439.8208       1.20040       18.9693      -1.17045      -1.37282      -2.73568     -0.418257      -1.04542      -2.24286     -0.230708       1.37511       1.11316      0.370463     -0.342231     -0.475307      0.682401     0.0830353     -0.297991      0.964135       1.35228       1.48409       1.56548       1.69621       1.57605       1.58134       1.47749       1.33787       1.18944       1.07349      0.909494      0.800735      0.661809      0.519361      0.418523      0.334002      0.257416
  32  11 2833.6872    3.2451  0.8031 12.9267 -0.0005  0.0165   0.0607   0.0435    0.0631   0.0000   441.5047     -0.166198       16.0379     -0.395695      -3.30883      -2.59466      -1.54014     -0.182798     0.0416283      -1.34388     0.0984488      0.360135      0.292138      0.692184     -0.697498     -0.433580      0.292574      0.339663      0.840788       1.09691       1.23789       1.37828       1.38886       1.35022       1.29620       1.23447       1.10271       1.00196      0.901643      0.761663      0.648119      0.546764      0.443151      0.348204      0.273764      0.207538
  32  12 2992.6354    3.9307  0.8350 13.2077  0.0006  0.0178   0.0702   0.0440    0.0669   0.0000   440.7769       2.06388       16.5034     -0.475972      0.807489     -0.663358   -0.00346597      0.895323      -1.80324      -1.24076      -1.05055      0.476156      -1.39916     -0.124679      0.458646      0.195936    -0.0902026     0.0154883      0.838631       1.14894       1.20041       1.33021       1.40072       1.33619       1.27724       1.26566       1.12546       1.03335      0.879731      0.775245      0.664941      0.553414      0.444287      0.345915      0.284347      0.227630
  32  13 3148.8102    4.0301  1.0883 13.4110  0.0007  0.0215   0.0687   0.0544    0.0770   0.0000   439.7485       5.11932       13.5962      -2.05834       1.67197      -1.45221      -3.54827       1.07988      0.672986      -1.69641      -2.80681       1.02914      0.257031     0.0452749      0.100271      0.397373     0.0512900      0.603594       1.05141       1.46367       1.54773       1.69702       1.69384       1.67369       1.57418       1.58550       1.39300       1.27390       1.12828       1.00573      0.829852      0.723701      0.553176      0.459961      0.356401      0.283217
  32  14 3303.2461    3.4712  1.4223 13.2032 -0.0016  0.0254   0.0528   0.0675    0.0717   0.0000   438.5166       3.73276       15.1289      -1.42044      -4.36153      0.397625       2.52094     -0.768848     -0.778033      -1.51195       2.59007      -1.46284     -0.359355       1.39007      0.329975      0.212564      0.608365     -0.256570       1.18853       1.64170       1.79338       1.90663       1.93875       1.98514       1.82054       1.80481       1.62660       1.46830       1.34344       1.12853       1.04258      0.785970      0.685540      0.538070      0.422754      0.324711
  32  15 3456.6521    2.8078  2.2851 12.7033  0.0005  0.0325   0.0345   0.0879    0.0473   0.0000   437.6986       1.16194       12.4156     -0.269794     -0.718030     -0.826651      -1.04471      0.361008       4.83716      -2.52010      0.530356      -3.40275     -0.698455     -0.596208    -0.0389582     -0.162916      0.582770      0.560234       1.59882       2.09447       2.37190       2.47942       2.51113       2.51836       2.39856       2.33864       2.14333       1.92735       1.70500       1.47902       1.24210       1.04900      0.855136      0.696934      0.550317      0.429844
  32  16 3609.3112    2.2485  3.5265 12.1525 -0.0014  0.0420   0.0234   0.1175    0.0383   0.0000   438.9405       2.70096       14.0611      -3.06776       4.95468      -2.87638      -4.55245     -0.159378       5.06150      -4.97824      -1.18459     -0.890705     -0.749297       2.47268       2.56762       1.06258     -0.581301      0.987469       2.01978       2.74280       3.16025       3.17912       3.38031       3.28471       3.14285       2.96342       2.78922       2.45789       2.22464       1.93232       1.63922       1.39179       1.13272      0.893894      0.717587      0.541411
  32  17 3761.0427    1.8324  5.2216 11.5882  0.0002  0.0556   0.0177   0.1510    0.0376   0.0000   434.9936       1.39908       14.0138       12.9643      -5.14824      -14.5215      -2.96307     -0.269377       4.33220      -1.06127     0.0467241     -0.125941       2.06870     -0.823054       1.24271       1.55343      0.641930      0.453066       2.67394       3.63658       4.08516       4.30103       4.46425       4.29402       4.28076       3.93624       3.66581       3.29350       2.91843       2.55540       2.17010       1.79332       1.45641       1.18665      0.925383      0.708681
  32  18 3912.1077    1.4645  7.1251 11.2951 -0.0008  0.0726   0.0143   0.1997    0.0321   0.0000   435.7300      -4.32995       14.2158      -7.94549      -6.26904      -3.19425       9.27159       3.87140    0.00728314      -4.33216       4.40504       1.56145      0.838207      -2.36778     -0.955748      -2.25445      -2.00144      0.266385       3.37664       4.61041       5.08749       5.42602       5.67032       5.55859       5.42639       5.13942       4.66635       4.21452       3.69326       3.29640       2.72211       2.35184       1.86735       1.53451       1.16769      0.914084
  32  19 4062.8789    1.1188  8.6482 11.2049 -0.0010  0.0925   0.0136   0.2795    0.0299   0.0000   440.8427      -4.49093       23.0121      0.779101      -17.7821      -13.4269       2.57817       10.6642       3.63265      -7.77380      -1.76059       1.54758      0.366776     0.0947643      0.167838     0.0278883       1.14988      0.802906       4.37451       5.80716       6.56295       6.92964       7.17831       7.12616       6.80984       6.52500       6.00861       5.38418       4.77229       4.20209       3.53484       2.98181       2.43443       1.95453       1.52062       1.16663
  32  20 4212.9047    0.8246 10.1413 11.2208 -0.0067  0.1353   0.0169   0.4602    0.0310   0.0000   433.8880      -3.92194       6.16870       6.38626      -1.51542      -3.93195       11.1252      -12.2023       9.54421      -13.9953       4.70649       1.80480      -1.30933      -5.14021       5.44660       3.43172      -4.31437      0.557717       6.20902       8.36273       9.57666       10.0696       10.3230       10.4208       9.98065       9.39498       8.79571       7.78655       6.96925       6.04261       5.12465       4.32287       3.53608       2.85349       2.15696       1.68720
  33   5 1823.8304    0.4473  0.3731  9.8463 -0.0011  0.0129   0.0121   0.0302    0.0350   0.0000   441.2738     -0.584156       21.1513       2.06063      -3.30332      0.332421      0.835159      0.128024     -0.381644      0.428434      0.378602      0.211120      0.343838      0.227425     -0.625305      0.206126      0.145698    -0.0542375      0.637737      0.788782      0.862453      0.979111       1.01247      0.974723      0.917223      0.913977      0.847281      0.716815      0.669401      0.585577      0.494180      0.392910      0.338590      0.288721      0.208730      0.163952
  33   6 2007.6005    0.6619  0.5655 10.0940 -0.0017  0.0151   0.0144   0.0358    0.0454   0.0000   440.0561     -0.883371       20.3332     -0.879305      -1.48137      0.900546       1.57347      -1.48268      0.227452      0.103709      0.157316     -0.191755      0.286902      0.165714     -0.354359     -0.339731     -0.437442     -0.119782      0.713081      0.950472       1.06789       1.11298       1.17167       1.13866       1.13031       1.06486      0.965340      0.869897      0.787332      0.683250      0.570369      0.490710      0.406154      0.322447      0.250502      0.203967
  33   7 2187.3106    0.9728  0.7598 10.6720 -0.0016  0.0178   0.0188   0.0429    0.0556   0.0000   439.9058      0.723055       19.7817      -1.00982      -3.36797       4.43836     -0.312920      -2.74084       1.31282     -0.172389      0.111464      -2.04065      -1.69533       1.04150      0.397001     -0.233846      0.565177      0.218787      0.829013       1.12087       1.18137       1.33371       1.37773       1.34743       1.30214       1.24057       1.13529       1.02272      0.914132      0.789039      0.680129      0.564705      0.485109      0.374935      0.292365      0.235463
  33   8 2360.8242    1.4117  1.0073 11.2014  0.0012  0.0204   0.0245   0.0528    0.0666   0.0000   440.6024      -2.43317       16.8728       1.65349      -1.75804      -1.73324      -1.00402      0.698161      0.939062      0.130437       1.64969      0.581148     -0.779730     -0.509506      0.986695     -0.472004     -0.605653      0.519011      0.939701       1.25437       1.43146       1.46734       1.50782       1.53157       1.42227       1.43345       1.26844       1.17363       1.10285      0.876431      0.822188      0.642962      0.565978      0.443674      0.350940      0.268211
  33   9 2529.1276    1.9644  1.0033 11.9081 -0.0003  0.0200   0.0336   0.0523    0.0670   0.0000   439.1899      0.571307       18.4540      -1.49240      -1.74351    -0.0297006      -1.14098    -0.0263863       1.38323     -0.730308       2.22100      0.361955     -0.740898     -0.982916     -0.669446      0.200657      0.419293     -0.563881      0.940098       1.25117       1.47606       1.55179       1.64838       1.60887       1.59341       1.45540       1.33002       1.19181       1.04727      0.925902      0.771814      0.641716      0.507347      0.426408      0.337871      0.256663
  33  10 2694.9351    2.5586  0.9721 12.5198  0.0001  0.0198   0.0449   0.0491    0.0653   0.0000   439.7512      0.701145       15.3275      0.426793      -1.48407      -3.48363      -2.02310      -1.17923      -1.83439      -2.46546       1.41414     -0.556558    -0.0109965     -0.713891     0.0787004     -0.431962    -0.0425864      0.166670      0.935895       1.29272       1.39103       1.48107       1.50899       1.51508       1.43045       1.38537       1.25676       1.17632       1.04096      0.913046      0.787862      0.676097      0.535388      0.448894      0.348938      0.277695
  33  11 2858.5181    3.3458  0.9540 12.8106 -0.0017  0.0186   0.0577   0.0495    0.0743   0.0000   438.6198      0.217379       19.0747      0.100221      -4.42766      -1.55421       1.59600      -2.50857       1.57102     -0.314320      -1.05840      0.522771     -0.202857     -0.222931     -0.458719     0.0176114    -0.0393051     0.0965182      0.868544       1.19364       1.21698       1.41325       1.38648       1.37842       1.35940       1.31806       1.19756       1.08597      0.946908      0.834413      0.706352      0.582676      0.489205      0.408243      0.308343      0.254870
  33  12 3018.7326    3.9699  0.8497 13.3102  0.0024  0.0179   0.0710   0.0428    0.0655   0.0000   438.5684       2.88835       18.7042      -3.18515      -1.46723     -0.420317      -2.23508     -0.273454     -0.226535    0.00633538       1.49422       2.30734     -0.522951      0.131489     -0.239353   -0.00290335     -0.445823    -0.0922672      0.814978       1.17451       1.20011       1.34239       1.31896       1.35124       1.32417       1.27610       1.16522       1.05566      0.929988      0.808640      0.655478      0.557440      0.464420      0.370413      0.317630      0.239441
  33  13 3175.9798    3.9825  1.0710 13.5127 -0.0022  0.0212   0.0668   0.0529    0.0704   0.0000   439.0156      0.824702       16.3471      -2.45761      -1.74473      -1.54609       3.15824      -1.89188      0.896090      -1.11802       1.63339      -2.35209     -0.970670      0.696036      0.232679     -0.265681     -0.100812      0.595624      0.996759       1.30274       1.45996       1.59250       1.59842       1.62042       1.57612       1.46526       1.35323       1.25618       1.07930      0.947724      0.824968      0.667175      0.547328      0.450803      0.359439      0.285382
  33  14 3331.3486    3.3937  1.6574 13.1546  0.0001  0.0271   0.0485   0.0743    0.0639   0.0000   439.3125       4.64902       12.1346      -3.98420      -1.76402      0.739239     -0.724961      0.356686      0.253011      0.256283      -2.29614      -2.21891     -0.107401      0.339897      -1.71656    -0.0998659      0.887834     -0.214860       1.23648       1.75217       1.86330       2.08475       2.09931       2.04112       2.01360       1.91686       1.76987       1.60490       1.40354       1.24104       1.06613      0.872530      0.727490      0.578463      0.470245      0.365686
  33  15 3485.6217    2.7014  2.6405 12.5517  0.0000  0.0349   0.0307   0.0928    0.0440   0.0000   442.4716       4.38531       11.9277      -3.66652       9.06807       2.99304      -4.16596      -2.31816       4.37466      0.299280       3.07455     -0.252680      -2.94109       1.14814      0.659265       1.95388     -0.977504      0.465111       1.61864       2.14032       2.40343       2.50996       2.66816       2.61936       2.54484       2.42730       2.20914       2.03003       1.78178       1.57413       1.34446       1.14158      0.923120      0.753524      0.590016      0.457973
  33  16 3639.0995    2.1646  3.9567 11.9357 -0.0001  0.0436   0.0210   0.1209    0.0376   0.0000   442.9927     -0.557129       16.7236      -4.97951       4.10869      -5.84381       5.36567      -3.66791      -5.11310       2.89563       1.74564      0.568379     -0.817598      0.395828      -2.47711       1.64319      0.404712      0.147695       2.02427       2.67399       3.09277       3.14130       3.33235       3.29626       3.13294       2.99753       2.82578       2.49992       2.28114       1.98082       1.69530       1.42882       1.17808      0.962473      0.745026      0.587810
  33  17 3791.5990    1.7624  5.6019 11.5768 -0.0014  0.0552   0.0164   0.1630    0.0335   0.0000   439.4162       2.52175       8.93625      -6.74375       3.93388      -5.32794      -6.80874      -5.15250      0.716806     0.0194292      -3.09879     -0.499056      -5.31095      -3.67069     -0.562664       1.35343      0.602422     -0.122452       2.62232       3.46488       3.86291       4.12044       4.31875       4.29697       4.11884       3.84565       3.56462       3.29095       2.91462       2.52581       2.15947       1.82199       1.51072       1.20835      0.943311      0.754868
  33  18 3943.4278    1.3838  7.2595 11.3383  0.0000  0.0745   0.0141   0.2123    0.0302   0.0000   438.7581       2.34755       8.80190     -0.125479      -7.39430      -8.92739       7.44226       4.77219       2.75584      -1.06619       5.74156      -5.68985      0.912559       3.00831       1.14778       2.04374      -2.89559      -3.22218       3.40637       4.58793       5.24100       5.32904       5.79610       5.61064       5.42643       5.24969       4.81503       4.29789       3.93249       3.30086       2.91525       2.39422       1.97031       1.66061       1.26165      0.987345
  33  19 4094.7323    1.0919  9.6334 11.1564  0.0019  0.1012   0.0138   0.3129    0.0303   0.0000   441.6990      -10.8412       4.45688     -0.867635      -13.9646      -8.40118      -7.15605       3.15995     -0.325297       8.02750       4.88624      -1.37896      -4.62321       7.79064       1.64181      0.669761     -0.752963      0.314961       4.62873       6.17737       7.06049       7.29393       7.69073       7.60156       7.35601       7.02886       6.48887       5.83765       5.25471       4.53209       3.95158       3.32742       2.68026       2.22774       1.72219       1.35379
  33  20 4245.4496    0.7585  9.4647 11.2462 -0.0046  0.1378   0.0173   0.4661    0.0304   0.0000   432.8834       15.0728       20.4661      -12.2653      -13.8896       22.2681      -15.1067      -22.1908       19.0137       5.46149      -7.37471       11.7886      -1.70083      -10.7686       4.98713      -7.97656      -3.46681       2.23014       6.10260       8.16032       9.43954       9.82232       10.1772       10.1857       9.95130       9.23693       8.80192       7.81567       7.11320       6.06048       5.28643       4.40653       3.67849       2.97201       2.28802       1.81149
  34   5 1841.2590    0.4568  0.4037  9.9062 -0.0036  0.0137   0.0118   0.0311    0.0348   0.0000   439.8898      0.817366       21.2087      0.564210      -2.35214     -0.956157      0.629474      0.492514      -2.04078      -2.02410     -0.250020      0.587814      0.117289    -0.0854756     -0.182150   -0.00846404      0.187617     -0.120767      0.654691      0.863374       1.00269      0.992894       1.07645       1.02534      0.949788      0.937983      0.907136      0.792396      0.710348      0.626941      0.564807      0.480283      0.375865      0.309092      0.255456      0.189472
  34   6 2026.3176    0.6907  0.6403 10.1665 -0.0022  0.0167   0.0144   0.0397    0.0470   0.0000   441.7370     -0.582032       19.6997      -1.31035      -4.93237       1.14344     -0.406354      0.929827     -0.354876      0.136756      0.308122      -1.27948      0.910567      0.487230     0.0257069      0.587004      0.423321      0.294993      0.788759       1.07424       1.14193       1.24526       1.25294       1.25914       1.09235       1.08121       1.01396       1.00157      0.857450      0.806600      0.701763      0.579075      0.462558      0.375007      0.303827      0.241217
  34   7 2206.9733    1.0691  0.8417 10.6699 -0.0003  0.0179   0.0197   0.0471    0.0613   0.0000   440.5821      0.526320       18.5208     0.0411781      -1.76970     -0.820879      -1.15276      -3.11158      0.742442      -1.13561     -0.121157     -0.786278       1.12343      0.108696     -0.445100    -0.0883579      0.579603     0.0223938      0.813870       1.06995       1.20410       1.26992       1.32101       1.29606       1.23096       1.22830       1.14028       1.00709      0.905784      0.819713      0.699453      0.572345      0.470477      0.405022      0.324446      0.251055
  34   8 2381.2041    1.4923  1.0115 11.3255 -0.0015  0.0195   0.0254   0.0531    0.0655   0.0000   440.8218     -0.319734       22.0529      -1.45458      -2.19194      0.238125     0.0269642     -0.689324      0.110162       2.11610      -1.74440    0.00152623     -0.389810     -0.196166      0.756724      0.917236      0.304548    -0.0871972      0.898801       1.20347       1.31529       1.42080       1.43320       1.40912       1.41608       1.33619       1.22778       1.17679      0.994142      0.891949      0.778608      0.652943      0.537551      0.448699      0.351767      0.279572
  34   9 2550.6251    2.0505  1.1326 11.6126 -0.0011  0.0212   0.0322   0.0526    0.0820   0.0000   441.2730      0.357879       19.0239       2.14679     -0.565884       1.08819      -1.69583     -0.441020       1.65942     -0.556129      0.787256     -0.768931     -0.152198    -0.0588593      0.374809      0.186082      -1.09562     0.0265301       1.01103       1.35200       1.39200       1.56772       1.60644       1.57301       1.50921       1.39581       1.35134       1.27524       1.11431      0.976355      0.853594      0.746806      0.595842      0.480514      0.398164      0.300019
  34  10 2717.9393    2.6018  0.9774 12.5616 -0.0026  0.0201   0.0448   0.0494    0.0640   0.0000   438.7735      0.160941       19.5123      -1.03860      -5.36949      -3.09688      -1.22832      0.386919       2.62349      -3.83847      -1.08588      0.272478       2.47906     -0.323663      0.122451    -0.0527453      0.429178      0.513174      0.871206       1.23769       1.32161       1.43777       1.48574       1.47082       1.37678       1.39317       1.23914       1.18328       1.01699      0.888530      0.768500      0.643415      0.527334      0.430850      0.352265      0.269808
  34  11 2882.8846    3.4076  0.9494 13.1464 -0.0001  0.0194   0.0595   0.0511    0.0638   0.0000   440.6504       2.08887       19.5070      -2.69137      -2.32455       1.01216     -0.793771      -1.51049      -1.11140    -0.0795576       1.31506      0.174013     -0.596507      -1.08466      0.205616     -0.185469     0.0117951     -0.202961      0.827162       1.21240       1.34427       1.36705       1.53709       1.38984       1.45207       1.33189       1.23416       1.16136      0.962324      0.878078      0.717731      0.652789      0.493270      0.439765      0.323450      0.262593
  34  12 3044.3746    4.0512  0.9903 13.4666 -0.0007  0.0198   0.0674   0.0480    0.0635   0.0000   440.3145      0.443839       17.4972      -1.02373      -1.05517      -1.30835     -0.745636     -0.667304     -0.884431      0.358970      0.512659      0.872264      0.265628      0.115178      0.288783     -0.118671      0.130157      0.184448      0.861859       1.24565       1.30736       1.46436       1.45497       1.46267       1.42714       1.35582       1.22493       1.14435       1.01896      0.890965      0.767969      0.636947      0.530462      0.431132      0.354085      0.270671
  34  13 3202.7834    4.0158  1.2212 13.1845 -0.0024  0.0224   0.0613   0.0566    0.0848   0.0000   438.6108       1.27190       15.4548      -1.50182      -1.36647      -2.57230      -1.93347     0.0337782      0.460680      0.754144     -0.509138      0.664998      -1.62419      0.789407      0.363583     -0.277400      0.191642     -0.301044       1.02437       1.41220       1.52739       1.58753       1.79792       1.75462       1.71536       1.56116       1.40535       1.28423       1.15491       1.01029      0.846302      0.728195      0.593307      0.488512      0.365485      0.293194
  34  14 3359.1068    3.2839  1.7267 13.0391 -0.0022  0.0270   0.0449   0.0723    0.0580   0.0000   442.6063       2.79126       15.7071     -0.928027       2.74884      0.187027      -2.70841       2.46022      -1.78927      0.411187      -3.36801      0.991540       1.56069      -1.40822     -0.728157      0.828007      0.437406     -0.420399       1.22225       1.73240       1.79602       1.99513       2.04943       2.05223       2.00003       1.93696       1.76969       1.62418       1.40887       1.22429       1.01282      0.888552      0.727636      0.612457      0.475228      0.370315
  34  15 3514.2921    2.5388  2.9655 12.4113  0.0002  0.0363   0.0273   0.0998    0.0426   0.0000   439.6350       6.54798       11.0863       1.60673       7.14462      -3.63221      -2.05861     0.0953860       1.90135       2.16659       1.08814      -2.12034      -1.51456       1.74344    -0.0867569      0.149664      0.487045     -0.361853       1.66082       2.25709       2.51750       2.68528       2.71981       2.71522       2.65892       2.50084       2.40380       2.10947       1.93170       1.66105       1.44624       1.25355       1.00143      0.828318      0.658101      0.524863
  34  16 3668.4669    2.0642  4.3081 11.9099 -0.0013  0.0457   0.0196   0.1257    0.0345   0.0000   442.4112     -0.194805       15.2056     -0.866464      -7.37424      -4.59491      -4.86263       2.09541       3.38531       1.43335      -4.06152     -0.675497       3.81740       2.40627     -0.311934     -0.713122     -0.378751     0.0615953       2.10715       2.82086       3.21382       3.38947       3.59276       3.54180       3.41000       3.23795       2.98357       2.70480       2.42733       2.09109       1.82518       1.52410       1.25801       1.02943      0.815219      0.640933
  34  17 3821.8133    1.6377  5.9680 11.5629 -0.0018  0.0599   0.0155   0.1716    0.0317   0.0000   439.6314       1.49857       12.4406     -0.829917      -3.85826      -8.36839       3.12364      -4.85611      -7.56274     -0.334483       3.29890      -3.41079     -0.594415       1.45129      -2.26011      -2.22557     -0.630501     -0.291333       2.67961       3.63932       4.17720       4.33657       4.61125       4.40282       4.34807       4.16028       3.86526       3.48907       3.14441       2.75273       2.32949       2.01755       1.64237       1.34807       1.08363      0.843323
  34  18 3974.4967    1.2840  7.7297 11.3715 -0.0005  0.0800   0.0139   0.2332    0.0290   0.0000   430.5741       5.00482       23.4802       3.73801      -13.7162       6.82156       4.65063      -1.11618      -1.12178      -2.75326       2.11844       2.04169       2.92989     0.0232936      -1.00311      -1.04133     -0.904424      0.299568       3.55556       4.73796       5.36427       5.63189       6.04697       5.84722       5.76751       5.49974       5.02356       4.61787       4.10651       3.64221       3.07467       2.67305       2.16690       1.81786       1.37572       1.11790
  34  19 4126.2801    0.9961  9.1299 11.2529  0.0002  0.1065   0.0138   0.3181    0.0279   0.0000   438.4511       9.16244       27.2250       1.96411      -1.18906      -11.5205      -8.78237      -14.4205       2.51639       4.34461     -0.859450     -0.207010      0.418963      -4.28255    -0.0936718       2.04800      0.483647      0.292588       4.56913       6.32379       7.25156       7.44203       7.98670       7.64384       7.62329       7.13694       6.67679       6.09536       5.50431       4.76450       4.19762       3.47963       2.92769       2.33469       1.85622       1.46437
  34  20 4277.4696    0.7479 10.3676 11.2216 -0.0064  0.1495   0.0170   0.5055    0.0288   0.0000   429.7665       15.6752       38.0805       3.42899      -12.5187      -10.4720      -3.21739      -2.14192       24.3609      -22.2467      0.993617       5.72230      0.822653      -6.43252       11.7378      -7.59902      -7.81172     -0.640514       6.48846       8.66759       10.0788       10.4243       10.9178       10.9834       10.4991       10.1292       9.49520       8.39407       7.60862       6.80228       5.75744       4.96116       4.04365       3.33702       2.65169       2.03678
  35   4 1665.9402    0.2998  0.2098  9.8139 -0.0045  0.0109   0.0116   0.0236    0.0262   0.0000   441.5304      0.345099       19.7277     -0.147895      -2.85353     -0.803524     -0.813460      0.127977     -0.537628      0.479764      0.777844     -0.266171     -0.105958      0.578899     -0.204604    -0.0992011     -0.232239    -0.0183414      0.508717      0.640511      0.746156      0.691356      0.778504      0.864926      0.827183      0.673873      0.679161      0.598365      0.561531      0.515324      0.418414      0.349562      0.275178      0.214544      0.202846      0.151641
  35   5 1858.4358    0.4997  0.4372  9.8628 -0.0007  0.0126   0.0121   0.0321    0.0368   0.0000   440.7602     -0.306213       20.3114      0.136598      -1.03085      -1.67498     -0.937529     -0.372755     -0.138336       1.30530     0.0644596    -0.0489663     -0.380291      0.551641      0.103600     -0.123951     -0.320824     -0.137624      0.578289      0.766336      0.877974      0.922290      0.899484      0.951668      0.922170      0.887344      0.812247      0.784786      0.670558      0.596330      0.511087      0.395991      0.345440      0.295321      0.237927      0.197416
  35   6 2044.8332    0.7275  0.6706 10.1321 -0.0005  0.0158   0.0143   0.0408    0.0508   0.0000   440.3492     -0.453955       19.9691       1.87423      -3.19510       1.44222     -0.159784     -0.727114      0.374602      0.150148     0.0359387      0.432459     -0.743736      0.795834      0.648707      0.152587      0.270330     -0.342133      0.729422      0.935028      0.986215       1.07001       1.14568       1.11522       1.08019       1.04674       1.01164      0.901545      0.826146      0.722876      0.618731      0.496059      0.440508      0.368355      0.298040      0.236936
  35   7 2226.3785    1.0749  0.8920 10.6986  0.0005  0.0184   0.0188   0.0475    0.0612   0.0000   439.2775     -0.670588       21.0099      -3.69440      -3.99435      -1.62211      -2.11575      0.560822       1.14919      -1.80961      -1.27730      0.981390     -0.819134      0.613800      0.443699    -0.0919116      0.197096     -0.326801      0.822344       1.05886       1.24559       1.27034       1.34856       1.35233       1.29501       1.28354       1.16970       1.02986      0.963443      0.831286      0.718556      0.599593      0.520630      0.411637      0.338296      0.272189
  35   8 2401.3090    1.5260  0.9524 11.4221  0.0007  0.0191   0.0262   0.0495    0.0636   0.0000   440.7119       1.34822       19.3866      -2.10156      -2.33674      0.298993     -0.792426      0.697861      -1.33291     -0.232036     -0.802383      -1.08038     -0.985892      0.681192     -0.189716      0.741551      0.723606     -0.179435      0.851544       1.15952       1.27597       1.32507       1.43223       1.45557       1.37350       1.36724       1.21000       1.10856      0.996178      0.836635      0.742913      0.622298      0.525773      0.429216      0.344002      0.270023
  35   9 2571.8465    2.0974  1.0024 12.0489 -0.0047  0.0198   0.0347   0.0483    0.0662   0.0000   440.1888      0.132457       19.0940      -1.70108     -0.255162       1.89710      0.839890      -2.02364     -0.700232       1.86159     -0.825737     -0.270750      -1.25399     -0.548686      0.632216      0.167428      0.912396    -0.0846446      0.897794       1.21122       1.38294       1.42205       1.52182       1.46190       1.43883       1.42220       1.28569       1.17006       1.04358      0.914851      0.793060      0.674449      0.548538      0.453649      0.364308      0.291068
  35  10 2740.4911    2.7583  0.9138 12.7295 -0.0006  0.0179   0.0486   0.0480    0.0602   0.0000   440.9961      0.173842       19.4548      0.758710      -1.90329       1.17303     0.0677600      -1.89294     0.0813533      -1.51861       1.10904     -0.272552     -0.304990     -0.446885      0.569097     -0.417059      0.490907    -0.0728480      0.809893       1.07929       1.17254       1.25335       1.27779       1.27234       1.27731       1.24185       1.14696       1.05616      0.927951      0.784361      0.708732      0.592589      0.487324      0.415986      0.326912      0.266549
  35  11 2906.7963    3.5442  0.9317 13.0722 -0.0009  0.0176   0.0597   0.0475    0.0686   0.0000   440.4304      -1.86915       20.2234      -1.05000      -2.99349     -0.347793      0.107330       1.70502   -0.00847575      -1.17689      0.904062      0.143677     -0.424343      0.141789      0.711720     -0.528042    -0.0387566      0.114842      0.768327       1.02232       1.12831       1.23936       1.30303       1.24969       1.23368       1.16788       1.11154      0.985088      0.880824      0.789944      0.685424      0.594264      0.489061      0.415828      0.322171      0.249146
  35  12 3069.5697    4.1255  1.0173 13.3510 -0.0002  0.0194   0.0671   0.0472    0.0749   0.0000   440.3492     -0.506357       19.3838     -0.390575      -1.56914      -1.86684    -0.0512578      0.776319      0.567995     -0.514661      0.629716     -0.509615     -0.245200      -1.15838      0.608321      0.369210       1.07869      0.183238      0.973401       1.30880       1.47361       1.58907       1.70527       1.65495       1.59165       1.48311       1.36748       1.22843       1.10911      0.955498      0.852232      0.737250      0.587873      0.493298      0.383112      0.290415
  35  13 3229.0992    3.9381  1.2264 13.4264 -0.0003  0.0221   0.0608   0.0559    0.0674   0.0000   440.2740     -0.954495       13.7006     -0.736818      -2.92768      -2.19142      0.872940      0.474115     -0.729244      0.844925       1.03099      0.706940     -0.607805      -1.15308      0.186107      0.131782      0.483122     -0.400703       1.00027       1.38925       1.49057       1.62300       1.70516       1.66849       1.57424       1.56482       1.43317       1.34056       1.17141       1.02424      0.897083      0.754604      0.622310      0.500441      0.412428      0.322480
  35  14 3386.5391    3.2062  1.8810 13.0164 -0.0003  0.0281   0.0413   0.0750    0.0497   0.0000   442.8571       3.17722       14.2033      -4.21532      -1.07039      -1.47808     -0.859461      -2.98213      0.651959      -3.99853     -0.318279    -0.0983461       2.23768      0.289246     -0.426442     -0.883936     -0.649019      0.190597       1.20901       1.67927       1.84299       1.96668       2.07028       2.05542       2.01566       1.90394       1.72933       1.58503       1.44147       1.30229       1.10816      0.947122      0.786098      0.649941      0.513456      0.400225
  35  15 3542.6730    2.4646  3.1022 12.4246  0.0011  0.0375   0.0266   0.1032    0.0415   0.0000   440.8374      -4.06535       12.7301      -1.26697     -0.733016       1.37037       2.53294      -1.89454       1.84721      0.639421       2.20230       3.98741      -3.79892      -2.52324      0.321882       1.91865      0.222637     -0.146614       1.66342       2.19183       2.52199       2.63861       2.79115       2.75515       2.68346       2.57010       2.40962       2.14362       1.96212       1.72967       1.46998       1.27503       1.03815      0.878888      0.685869      0.555735
  35  16 3697.6901    1.9681  4.7496 11.7898 -0.0029  0.0487   0.0178   0.1333    0.0333   0.0000   436.3086      0.725636       13.3315      -2.41497       1.12882      -5.55494       4.30680       3.20040      -6.28821      -4.23905       4.73180    -0.0161554      0.660288      -1.33326     -0.827860      -2.18338      -1.68789     -0.242007       2.11708       2.82606       3.19902       3.39722       3.56129       3.54493       3.52067       3.26850       3.07899       2.77481       2.51529       2.18076       1.92038       1.61752       1.33037       1.13021      0.877606      0.697849
  35  17 3851.6969    1.5512  6.2251 11.5577 -0.0013  0.0631   0.0151   0.1762    0.0305   0.0000   444.1338       5.99681       2.61402     -0.713719       12.9945      -6.61291       3.07843      -6.21780       8.81846       2.80333      -3.04872      -7.26134     -0.546084      0.886720      0.805274      -2.38791      0.321704       1.52324       2.71037       3.62014       4.15953       4.40302       4.53187       4.51080       4.49303       4.17211       3.99534       3.55901       3.24894       2.87240       2.44487       2.11593       1.77588       1.45967       1.13807      0.905439
  35  18 4004.8330    1.2202  8.3622 11.3260 -0.0026  0.0863   0.0138   0.2540    0.0293   0.0000   429.2439       1.81911       18.2173      0.744553      -9.29801      -2.27946       3.09888       20.8260      -4.68265      -5.43651      -3.40270       3.20837      0.171119      -2.06201       2.20647       3.45456      -4.33759      -3.52307       3.72449       5.02721       5.69652       5.99767       6.34907       6.15787       6.16416       5.74528       5.42092       4.94458       4.45581       3.93074       3.41278       2.92942       2.43558       2.00895       1.58977       1.26088
  35  19 4157.5702    0.9340  9.3956 11.2909 -0.0027  0.1117   0.0146   0.3564    0.0278   0.0000   433.0326       7.79628       9.12988      -5.02945      -6.96744       3.86462      -6.14430       15.4105      0.985199      -13.3026      -17.2661       1.08370       5.06909       2.32770       2.78008      0.725695     -0.971780     -0.654828       4.80892       6.32903       7.31438       7.90272       8.05893       8.10413       7.88583       7.47640       7.03912       6.31911       5.80416       5.02467       4.39895       3.71999       3.11791       2.59031       1.99715       1.60709
  35  20 4309.5211    0.6488  9.9800 11.2168 -0.0198  0.1615   0.0167   0.5452    0.0291   0.0000   434.7517      -12.7757       19.4010       5.96970      -18.7860       2.27672       33.6685       6.17752      -8.46497       12.4282       14.1904       9.30387       8.45182       1.71823      -1.05701      -4.03183      -1.52015      0.591732       6.77458       9.09027       10.5090       10.8817       11.6749       11.1408       11.3145       10.6386       9.89093       9.07643       8.12167       7.31061       6.21381       5.32422       4.41655       3.66064       2.85360       2.28344
  36   4 1681.8801    0.2975  0.2921  9.7793 -0.0082  0.0129   0.0094   0.0283    0.0280   0.0000   441.5453     -0.726339       22.0909      0.914476      -4.98503      -1.16962      0.258342      0.401146     -0.285992      -1.12078       1.47614       1.28082     -0.865703     -0.463822   -0.00614262      0.381495     -0.276787     -0.219462      0.603415      0.863463       1.02516       1.15195       1.13518       1.18026       1.10815       1.04965      0.946965      0.912761      0.748830      0.631223      0.528671      0.447785      0.368232      0.290279      0.252491      0.189858
  36   6 2063.0762    0.7656  0.6042 10.3558 -0.0017  0.0152   0.0156   0.0354    0.0465   0.0000   441.0928      0.593520       20.7709     -0.559090      -2.54178       1.89098       2.43758     -0.399739       1.77290      -1.21127    -0.0769067      0.625567      -1.36831     -0.768860     -0.544277      0.169264      0.848668     -0.175226      0.655149      0.861871      0.924421       1.02322       1.12014       1.03503       1.07366      0.996025      0.977290      0.855280      0.732250      0.678287      0.588965      0.506075      0.431817      0.338570      0.274964      0.223334
  36   7 2245.5233    1.1248  0.8297 10.7977 -0.0001  0.0174   0.0201   0.0435    0.0572   0.0000   440.3433     -0.674179       21.0206    -0.0628023      -1.91902      0.686444      -3.52118      -1.47710      -1.35360       1.23387       1.19615       1.34616     -0.746787      0.167651      -1.49305      0.163661      0.115300     -0.683433      0.762426       1.05201       1.14362       1.24140       1.30273       1.24543       1.24177       1.21307       1.10425       1.00289      0.906068      0.817861      0.702116      0.602706      0.504879      0.438766      0.339776      0.268179
  36   8 2421.1014    1.5995  1.0217 11.4078 -0.0003  0.0200   0.0259   0.0498    0.0672   0.0000   441.5524       2.17438       19.0940      0.942472      -3.33317      -3.22969       1.25304      0.484581      0.561781      0.590375      0.404357      0.820500     -0.952257     -0.511723     -0.268717     -0.361749     0.0350945     0.0498473      0.813952       1.15497       1.19898       1.33660       1.41692       1.35065       1.39754       1.29804       1.22242       1.10322       1.00886      0.869366      0.766637      0.632305      0.551413      0.444250      0.352327      0.288103
  36   9 2592.6954    2.1908  1.1658 12.0702 -0.0013  0.0213   0.0343   0.0555    0.0707   0.0000   441.0253      -1.12351       19.2953     -0.214214      -2.76153     -0.940339      -1.95943       2.49177       1.39682      -1.74329     -0.884835     -0.175636      0.613230      0.149797     -0.600959      0.151143     -0.127849      0.230518      0.935413       1.32056       1.48407       1.59622       1.69843       1.67155       1.63424       1.54875       1.43239       1.28550       1.16618      0.975472      0.883141      0.748551      0.606215      0.501963      0.408229      0.322829
  36  10 2762.6406    2.8524  1.0340 12.5077 -0.0016  0.0194   0.0458   0.0488    0.0730   0.0000   438.0357      0.546739       19.5511      0.858928      -1.46918       1.54704     -0.565966      -1.05154      -1.13580     -0.388654     0.0204985      0.592816      0.351656     -0.721143      0.161137     -0.691828     0.0830228     -0.276268      0.808648       1.11667       1.17579       1.32414       1.37585       1.30299       1.35842       1.22556       1.19323       1.08042      0.971671      0.885722      0.731187      0.653164      0.539932      0.457775      0.350944      0.281593
  36  11 2930.2352    3.7321  0.9516 13.1033  0.0010  0.0183   0.0616   0.0472    0.0674   0.0000   442.4505     -0.696425       17.8143      -2.19417      -1.45273     -0.213169     -0.787997     -0.280529     -0.345015     -0.357260      0.314149      -1.82894      0.404939     -0.350114     -0.648304     -0.144304      0.558598      0.362606      0.795619       1.11266       1.14602       1.23668       1.28169       1.34067       1.29909       1.23595       1.14105       1.04007      0.930129      0.823749      0.722928      0.609344      0.513020      0.430645      0.340547      0.271893
  36  12 3094.2512    4.2502  0.9398 13.2375  0.0011  0.0172   0.0682   0.0442    0.0744   0.0000   442.0956       1.90387       15.7202     -0.727659     -0.883310      -1.63617      0.741623       1.78507     -0.923023     -0.520272      0.255378     -0.222747      -1.34338      0.594521     -0.135296     -0.984905      0.826583    -0.0376239      0.752747       1.00550       1.10924       1.22461       1.22613       1.25587       1.19020       1.14913       1.09464      0.986113      0.897559      0.796755      0.686317      0.596514      0.508220      0.417047      0.334965      0.258498
  36  13 3255.0336    3.7713  1.3645 13.3715  0.0004  0.0236   0.0552   0.0611    0.0602   0.0000   442.4615       1.21163       16.5493      -2.85980      -1.76434      -2.23002      -2.20482      -3.20397      0.145276      -1.04854       1.56717     -0.146814      -2.07354      0.964527      0.622726     -0.510286     -0.182827     -0.343204      0.974728       1.34103       1.52672       1.57987       1.72035       1.64747       1.66544       1.52411       1.45813       1.33729       1.20509       1.08934      0.893616      0.787490      0.638009      0.563637      0.426111      0.359747
  36  14 3413.6397    3.0715  1.8174 13.1213  0.0013  0.0285   0.0418   0.0742    0.0490   0.0000   439.0326   -0.00469799       15.0227      -2.25827      0.380244      -2.71952      -6.31977      -2.79058       3.17309      0.673892       1.47824      0.727020      -3.39296    -0.0456362      -1.07927     -0.704806       1.55541      0.420212       1.25294       1.68308       1.77761       1.96851       2.03547       2.01734       2.03653       1.88805       1.78852       1.62704       1.50135       1.29468       1.17608      0.964545      0.824155      0.684155      0.562283      0.440455
  36  15 3570.6632    2.3855  3.4177 12.2831 -0.0012  0.0388   0.0244   0.1056    0.0401   0.0000   439.6117      -1.31837       17.6561       3.75202    -0.0417980      -2.55729      -5.47076      -1.21190     -0.686963      -4.92871       2.38543       1.92755     -0.387464       1.02411     -0.309641     -0.582385     -0.646080       1.29049       1.64907       2.23525       2.49660       2.70852       2.85769       2.82246       2.74707       2.68081       2.43628       2.22233       2.02723       1.75086       1.52183       1.32564       1.09414      0.907732      0.719391      0.581473
  36  16 3726.4679    1.8926  5.0080 11.7709 -0.0019  0.0503   0.0170   0.1405    0.0319   0.0000   442.1867      -5.97090       16.3987       2.22963      -4.94294      -3.29734      -3.39128      -4.32634       3.58592       1.08509     -0.344728      -4.16790      0.130447       3.30525       1.47650     0.0307102     -0.380365      -1.80683       2.09515       2.89159       3.23045       3.47584       3.57981       3.64286       3.47440       3.37576       3.14059       2.86923       2.60095       2.27669       1.99631       1.70585       1.42463       1.20492      0.922454      0.764528
  36  17 3881.3613    1.4959  6.4575 11.5773 -0.0010  0.0636   0.0144   0.1837    0.0282   0.0000   439.4347       5.25311       9.54858       1.17013      -5.82975       1.60918      -5.47591       5.54782      -4.57999      -7.53931      0.892873       1.03268       1.09826      -2.88244      -2.86056      -1.63636      0.806454      0.126673       2.70504       3.67674       4.17751       4.39416       4.66381       4.57349       4.47680       4.36722       4.00163       3.69343       3.28900       2.90727       2.51699       2.17059       1.82783       1.49545       1.21594      0.953895
  36  18 4035.2703    1.1426  8.6198 11.3847 -0.0026  0.0916   0.0141   0.2734    0.0283   0.0000   434.9650      -8.02531       7.51041      -13.5550       2.48956      -3.88924       10.7355     -0.795149      -2.83147       7.22640       4.46735      -7.80447       1.12471       4.80315       5.08741      0.245105     -0.460655      0.601262       3.82578       5.14940       5.92722       6.28144       6.63349       6.56185       6.36546       6.06987       5.72722       5.22880       4.69203       4.20934       3.59506       3.13484       2.62087       2.17059       1.72907       1.37886
  36  19 4188.4030    0.8442  9.4011 11.3421 -0.0020  0.1202   0.0161   0.4087    0.0287   0.0000   433.5081       3.66443       32.0438      -28.6912      -4.97847       7.57442      -7.40000      -13.7704       12.4801      -2.18856      -7.29737      0.714372       5.61378      -4.42166      -10.1546       8.70006       3.09563      -2.46517       5.01421       6.67854       7.83244       8.07934       8.60119       8.53045       8.21949       8.12626       7.43640       6.89227       6.21170       5.44852       4.69409       4.03995       3.39984       2.82481       2.21431       1.81179
  36  20 4340.9201    0.6864 11.5149 11.1910 -0.0033  0.1791   0.0164   0.5933    0.0270   0.0000   430.7252       14.7949       41.3623      -5.95358      -15.0211      0.753834       18.4468       6.79658      -7.38797       2.38442      -10.0818      -1.74204       2.51603       8.94578      -7.34801      -7.13767      -4.66589      0.224209       6.99756       9.63155       10.9672       11.5112       12.2669       12.1141       12.0399       11.2555       10.6895       9.72226       8.91032       7.86012       6.77677       5.87780       4.87517       4.10904       3.12589       2.54004
  37   3 1486.8084    0.1700  0.1321  9.7314 -0.0077  0.0122   0.0096   0.0224    0.0218   0.0000   441.7482     -0.101298       20.7514      0.180928      -2.81168      0.787327     -0.701570     -0.248586     0.0900457     -0.432310      0.480815     0.0365877     -0.916006     -0.200084      0.353134     -0.164763      0.167749     -0.151336      0.595196      0.584052      0.682253      0.936276      0.941454      0.664540      0.701516      0.916122      0.758796      0.544017      0.660612      0.578341      0.452099      0.383200      0.322138      0.246535      0.236526      0.184199
  37   5 1892.1950    0.5376  0.5149  9.9443  0.0003  0.0143   0.0120   0.0349    0.0386   0.0000   440.7768     -0.510117       20.5824      0.264913      -2.22090       1.02026     0.0760570       1.32902      0.256962     -0.400953      0.661946     -0.519844     -0.988798     0.0478247      0.243599      0.122099      0.387241     -0.172074      0.642504      0.796767      0.890843      0.935562      0.991544       1.00180      0.986044      0.994043      0.837346      0.816651      0.756334      0.658701      0.566612      0.492683      0.415391      0.349545      0.282825      0.228822
  37   6 2081.1113    0.8092  0.7179 10.3209 -0.0014  0.0173   0.0150   0.0400    0.0499   0.0000   441.6854     -0.172232       21.2229     -0.969210      -2.35376      -2.52941      -1.24671      0.606574      -1.61250     -0.452320      0.117747     -0.444437      0.445080     -0.928973      0.196274     -0.522797      0.652359     -0.390539      0.771740       1.07422       1.22562       1.27521       1.36366       1.35067       1.34072       1.26033       1.20177       1.04332      0.944061      0.814971      0.700007      0.630912      0.495386      0.419588      0.343774      0.275836
  37   7 2264.3159    1.1908  0.9819 10.7374 -0.0014  0.0194   0.0196   0.0470    0.0677   0.0000   443.0048      -1.21213       22.1489       1.09994      -2.23103      0.804433      0.987206      -1.22274      -1.65960      0.170282     -0.435943     -0.589717      0.211563     -0.574084     -0.402221     -0.152164      0.312478     -0.275671      0.796008       1.11146       1.18840       1.32314       1.39417       1.38451       1.34839       1.30443       1.15727       1.11053      0.953912      0.907594      0.767912      0.664063      0.554935      0.448065      0.377277      0.300514
  37   8 2440.6476    1.6922  1.1023 11.4817  0.0011  0.0205   0.0266   0.0530    0.0693   0.0000   442.8449       1.12121       20.5272      -2.41858      -1.87125      0.444700       2.51967      0.808585      0.582476       1.11349       1.27592      0.146026     -0.952246     0.0237171      0.503429     -0.631708      0.579005      0.132639      0.851186       1.20712       1.32658       1.46989       1.54462       1.52268       1.50074       1.40854       1.32035       1.19970       1.05645      0.969065      0.807248      0.703323      0.587249      0.477090      0.395189      0.311669
  37   9 2613.2972    2.2798  1.1080 11.9947  0.0011  0.0195   0.0351   0.0530    0.0716   0.0000   441.1996      0.649847       19.7381     0.0704376      -1.07917      -2.28843     -0.541088      -1.75549      -1.62557     -0.122586       1.42538    -0.0429613     -0.318431      0.151431      0.192310     -0.943351      0.609666      0.164491      0.833269       1.09301       1.24699       1.31335       1.40673       1.38279       1.37489       1.32286       1.18144       1.14046       1.01681      0.905492      0.764396      0.650547      0.572720      0.468469      0.381236      0.299804
  37  10 2784.4768    3.0314  0.9650 12.8118 -0.0010  0.0188   0.0495   0.0461    0.0622   0.0000   439.6848      0.939749       15.9945      -2.53980      -2.71677      0.165274       1.30269     -0.247106       1.25985      0.897403       1.61284      0.734780     0.0292751      0.229257       1.19334      0.640916    -0.0377134     -0.221534      0.786337       1.13444       1.17378       1.30902       1.29467       1.31968       1.31975       1.28794       1.17910       1.11029      0.977316      0.869099      0.736876      0.660955      0.541905      0.458168      0.359653      0.303810
  37  11 2953.2402    3.9133  0.9542 13.0178 -0.0000  0.0173   0.0636   0.0451    0.0719   0.0000   439.7760       1.27490       21.0909     -0.324461      -2.68105      -1.42329      -1.82688      -1.21211      0.372938     -0.254958      -1.48697      -1.54867      -1.67626     -0.190654      0.497769      0.819380     0.0998721     -0.291324      0.732579       1.00399       1.13187       1.22422       1.28410       1.26899       1.23232       1.21203       1.07737      0.997766      0.901393      0.790037      0.714240      0.612724      0.510267      0.414549      0.349752      0.277282
  37  12 3118.4631    4.1408  1.0423 13.5075 -0.0015  0.0195   0.0667   0.0494    0.0694   0.0000   439.4705       3.16948       17.1223      -3.02331      -1.16744      -2.24463      0.537061      -1.24934     -0.121132     -0.555990     -0.595978     -0.920727     -0.742471      0.105084      0.819325      0.876616      0.192733     -0.348080      0.839371       1.16952       1.25326       1.34492       1.41386       1.38406       1.36743       1.29275       1.20453       1.13870       1.03019      0.899312      0.807852      0.689863      0.602716      0.487803      0.409647      0.310156
  37  13 3280.5709    3.6652  1.4099 13.3848 -0.0001  0.0237   0.0532   0.0626    0.0577   0.0000   439.0867     -0.448486       16.2042     -0.198585      -1.12748   0.000165992    -0.0645652      -2.54607      0.525549     -0.935998       1.33171      0.866793       1.60522      -1.22931      -1.01917     -0.640832      0.475751     -0.122366       1.00235       1.38875       1.45904       1.66428       1.64843       1.66507       1.64128       1.54689       1.49331       1.32501       1.22780       1.07780      0.994827      0.829526      0.735362      0.590111      0.467455      0.374439
  37  14 3440.2883    3.0036  2.1160 12.8889  0.0002  0.0298   0.0363   0.0773    0.0447   0.0000   439.6056       3.46750       11.3381       2.20459       2.36685      -5.89167      -4.03162      -2.69629      0.861348      -2.50021       2.28922       1.59018     -0.963271     -0.696724       1.31546     -0.392812      -1.30259     -0.306862       1.23215       1.65057       1.82080       1.97833       2.12448       2.06973       2.00815       1.96909       1.80635       1.65830       1.53224       1.33944       1.20496       1.00545      0.869739      0.718885      0.585698      0.469864
  37  15 3598.3532    2.2704  3.7254 12.1813 -0.0005  0.0402   0.0218   0.1116    0.0350   0.0000   437.8360       3.77671       13.9498      0.897451     -0.738444      -5.43661      -7.67224       3.06766      -2.30353      0.566133      -7.80916      0.964753      0.678267      -1.04992      -1.17989       1.74054       1.30613     -0.289512       1.65672       2.27856       2.53394       2.67392       2.86755       2.83006       2.77566       2.71084       2.45049       2.29788       2.08320       1.82471       1.61021       1.35845       1.16328      0.976918      0.782580      0.626506
  37  16 3755.0736    1.8407  5.3893 11.6874 -0.0024  0.0518   0.0160   0.1451    0.0303   0.0000   440.7107      -3.66249       19.1387      0.551570      -4.39706      -9.27773      -8.13229       1.39799      -2.36037      -3.77365      -3.97819      -1.82552      -2.25356      0.974779      -1.60486      0.657363      -2.80106       2.28210       2.14672       2.95672       3.29652       3.50991       3.64068       3.58596       3.56931       3.46674       3.24097       2.96744       2.66966       2.41036       2.05494       1.82003       1.51210       1.26927       1.01419      0.818008
  37  17 3910.6399    1.4213  7.1270 11.4835 -0.0001  0.0694   0.0138   0.2011    0.0276   0.0000   436.8948       4.79377       20.1314     -0.423665      -1.02845      -5.87908       7.24628      -5.26512      -5.27065       2.30289      -4.61725      -5.12768      0.372196     -0.156030      0.431776     -0.671142     -0.870302       1.32036       2.80808       3.71603       4.36689       4.54567       4.81653       4.75010       4.67072       4.55113       4.17139       3.93530       3.50825       3.15139       2.70849       2.35399       2.00496       1.65929       1.31846       1.06334
  37  18 4065.2758    1.0658  8.3997 11.4003 -0.0074  0.0942   0.0144   0.2866    0.0284   0.0000   432.4153      -2.53312       30.0863       6.56806      -9.52534      -10.5898       9.73065       5.87610      -2.09930      -8.48046      -13.7540       3.42965      -4.77876       6.15144       1.03344      -1.69864       2.20418      0.162889       3.73092       5.09449       5.83668       6.19563       6.48849       6.43583       6.38514       6.09463       5.72218       5.24248       4.79994       4.30203       3.71041       3.20718       2.69487       2.25738       1.77196       1.43691
  37  19 4219.2955    0.7885  9.5561 11.3445 -0.0040  0.1313   0.0187   0.4772    0.0312   0.0000   425.1123      0.809228       20.0799      0.544275       6.65057      -14.6964       11.8942      -25.3873      -8.94205     -0.511050      -16.3721      -2.77666       4.08432       1.14179       7.51192      -5.15102      0.546295     -0.650428       5.17805       6.99364       8.17651       8.42097       9.10578       9.05840       8.63389       8.57027       7.87528       7.23767       6.59909       5.90284       5.13286       4.42682       3.76745       3.11236       2.47476       2.00508
  37  20 4372.3613    0.5525  9.9082 11.2610 -0.0123  0.1946   0.0201   0.7265    0.0273   0.0000   433.5531       14.3326      -5.41332      -11.4781      -12.3406       3.31671       24.0957      -15.1220       4.78432       12.1942       3.98292       7.98713      0.766409      -1.02882       6.04792     -0.300563       3.29516       2.85711       7.40198       10.1814       12.0362       12.4159       13.2790       12.9875       12.8229       12.1316       11.5089       10.4731       9.66118       8.59861       7.46233       6.61222       5.41046       4.61679       3.53328       2.89191
  38   4 1713.0289    0.3306  0.2695  9.7965 -0.0085  0.0116   0.0107   0.0239    0.0272   0.0000   440.8226     -0.439687       22.7400      0.687059      -2.74283     -0.935929      0.238672       1.32146      -1.04495      -1.01597      0.117712       1.70808     -0.241885     -0.106247      0.348072     -0.380125    -0.0581647    0.00894261      0.489803      0.706090      0.794482      0.897010      0.959887      0.971272      0.948179      0.864725      0.815520      0.733239      0.626526      0.599074      0.464728      0.390442      0.344574      0.278481      0.202936      0.188479
  38   5 1908.8282    0.5336  0.5565 10.0069 -0.0032  0.0146   0.0114   0.0355    0.0385   0.0000   439.6364      -2.90720       21.8011       1.01741      -1.96284     -0.313740     -0.907860     -0.130106      0.267868      0.327160      -1.19243       1.80446     -0.713158      0.627977   -0.00824365     0.0985603     -0.227444     -0.168396      0.619308      0.769730      0.918393      0.982798       1.03420       1.00235       1.01331      0.966148      0.907009      0.814576      0.719687      0.697924      0.614422      0.533390      0.421189      0.378553      0.303925      0.244519
  38   6 2098.9077    0.8050  0.8226 10.3009 -0.0021  0.0178   0.0143   0.0438    0.0521   0.0000   442.3301      -1.53042       22.0445      0.464041      -3.45997     0.0377850     -0.104888     -0.327600      -2.37449     -0.270920      0.582518      -1.55154      0.694822      0.399119      0.145516     -0.172354      0.295643     -0.393035      0.730222      0.980222       1.09541       1.19579       1.22098       1.23098       1.20318       1.15547       1.06468      0.958040      0.923684      0.823656      0.732171      0.610469      0.528413      0.430287      0.357722      0.290155
  38   7 2282.8707    1.1941  0.9678 10.9167 -0.0021  0.0188   0.0195   0.0496    0.0589   0.0000   441.0337      -1.93272       21.6895     0.0527414      -3.28270      0.419615      0.888864     -0.598742       1.27825     -0.328685      0.683886      0.658430      -1.22209     0.0547892      -1.08316     -0.373389      0.258084      0.342813      0.740500       1.04123       1.10126       1.21370       1.33038       1.26253       1.27214       1.17205       1.16112       1.02523      0.944097      0.827803      0.742436      0.645463      0.542880      0.448265      0.365685      0.303233
  38   8 2459.9342    1.7553  1.0949 11.5449 -0.0010  0.0192   0.0272   0.0533    0.0692   0.0000   439.8867       1.54472       20.0625     -0.366304      -2.07114       2.38138       1.70527       1.82778     -0.808701      0.722832     -0.197239      -1.29352      0.435185       1.09200     -0.325981      0.504788      0.299497      0.127498      0.835688       1.12820       1.25701       1.35814       1.41284       1.39980       1.32752       1.29496       1.21679       1.13168       1.00121      0.941930      0.822494      0.719006      0.616998      0.503165      0.410057      0.333343
  38   9 2633.7137    2.3620  1.0011 12.3091  0.0004  0.0195   0.0376   0.0475    0.0621   0.0000   441.4052      -1.72585       18.3218       1.56707      -1.08472      -1.67352      -2.56407      -2.52433       1.54937      -1.07145      -1.02724      0.843299      0.114005    -0.0638650      0.187830      0.104538    -0.0858064      0.219343      0.757748       1.06947       1.09297       1.24969       1.32094       1.32018       1.24752       1.27031       1.13487       1.08911      0.968132      0.854600      0.758055      0.641190      0.553241      0.463650      0.374991      0.299808
  38  10 2806.0172    3.1876  0.9398 12.7179  0.0018  0.0175   0.0506   0.0443    0.0658   0.0000   442.2706      0.135888       19.1537      0.144827      -3.33400      -2.31378     -0.739584     -0.898448       2.68212      0.488157      0.988120      0.508764     -0.936312      0.431966      0.890950      0.652302     -0.463733     -0.154497      0.680936      0.977259       1.05878       1.13732       1.21713       1.19000       1.20804       1.12089       1.06295      0.964911      0.894201      0.781197      0.698347      0.602186      0.498328      0.422606      0.348204      0.277411
  38  11 2975.8598    3.9071  0.9203 13.2130 -0.0027  0.0176   0.0621   0.0428    0.0668   0.0000   438.9171     -0.571462       18.6325      0.474824      -3.35325      -2.68195    -0.0376694      -1.78400     -0.683614       1.15788     -0.990762      0.664462       1.27412     0.0246253     -0.716841      0.440901     -0.131840     -0.306516      0.710814      0.997089       1.10348       1.21539       1.24535       1.27755       1.23023       1.13520       1.10800      0.986066      0.937667      0.827129      0.702972      0.625891      0.501192      0.437323      0.341596      0.286362
  38  12 3142.2807    4.1688  1.0924 13.4352 -0.0030  0.0202   0.0637   0.0489    0.0715   0.0000   439.9891      0.879685       20.1587      0.677712      -5.21702      -1.87767      0.914027     -0.913869      0.227515     -0.318520      -1.22618      -1.35132       1.11955     -0.339737      0.102708     0.0324668     -0.387095      0.305899      0.796803       1.11484       1.20114       1.26420       1.36677       1.34704       1.37734       1.30549       1.20781       1.09594       1.00498      0.897809      0.791122      0.689380      0.584314      0.490140      0.396597      0.317160
  38  13 3305.6178    3.6331  1.5361 13.2716  0.0001  0.0247   0.0490   0.0622    0.0552   0.0000   441.3068     -0.935250       14.5731      0.442007     -0.317320      -1.93095      -2.27107     -0.376431       2.20815       1.21704       1.70063      -1.75875      -1.79420      0.235876      -1.45461     -0.678034     -0.628230      0.346269      0.959959       1.39254       1.52623       1.67328       1.74649       1.72855       1.72965       1.65028       1.52678       1.43453       1.30041       1.16147      0.981200      0.860210      0.692913      0.590444      0.481881      0.380367
  38  14 3466.6552    2.8593  2.4707 12.7437  0.0024  0.0318   0.0317   0.0852    0.0414   0.0000   443.3115      0.217106       9.11994      -2.32224       6.34531      -7.35139      -8.46502      0.212837       1.38122      -1.00928     -0.986722       1.94094     -0.110687    -0.0901453    -0.0248854     -0.425484     -0.507488     -0.273848       1.28034       1.77437       2.00857       2.11061       2.19484       2.15443       2.11201       2.00993       1.91578       1.74554       1.66860       1.48404       1.30233       1.13914      0.935905      0.780030      0.644073      0.519727
  38  15 3625.6143    2.2126  4.0187 12.0640 -0.0020  0.0418   0.0202   0.1128    0.0339   0.0000   439.2645      -2.94539       12.4645      0.507930       2.39336      -4.87536      -4.40074      -1.18058      -1.06844       1.35402      0.533582      -2.91311     -0.511142     -0.783920     -0.493429       2.59004      0.848530     -0.728085       1.64559       2.27828       2.60635       2.73310       2.93080       2.88061       2.75470       2.73834       2.47894       2.34467       2.11913       1.94453       1.66201       1.49330       1.20820       1.04271      0.835011      0.669255
  38  16 3783.3113    1.7433  5.3790 11.7358 -0.0014  0.0533   0.0159   0.1494    0.0302   0.0000   434.4271       2.25103       19.4070      -3.79403      -6.40409      -2.18129       3.65023      -6.74110      -4.68276       4.53162       5.23053     -0.715125      -2.74068     -0.100546       3.05444      0.205216      0.209970       1.09171       2.11675       2.88597       3.31633       3.50587       3.67982       3.73232       3.61221       3.45186       3.22166       2.98504       2.72724       2.42984       2.14874       1.86227       1.57158       1.32649       1.05343      0.858859
  38  17 3939.5277    1.3325  7.4168 11.5042 -0.0018  0.0740   0.0139   0.2181    0.0278   0.0000   431.8146      -2.13404       25.4166       5.38051      -6.81923       4.76104       1.65191      -8.50473       1.47207      -4.38689      -3.23992       5.34096       5.15974      0.940694      -4.17770       2.03013     -0.706173      0.269365       2.92752       3.93247       4.54483       4.72470       5.06936       5.03404       4.92074       4.79118       4.43767       4.15525       3.75052       3.36102       2.95919       2.57376       2.14717       1.81059       1.46016       1.20062
  38  18 4095.0340    1.0605  9.3836 11.4209  0.0030  0.1029   0.0156   0.3295    0.0285   0.0000   449.1289       5.53853       11.6200      -9.16482       1.00121      -22.5482      -5.76509       1.25918       10.7869      -8.96497      -8.80830       9.65934      -1.75251       4.53548     -0.769202      -5.61043       3.02906     -0.285344       4.00298       5.42989       6.25720       6.58990       7.07408       6.95939       6.85827       6.61273       6.17942       5.67080       5.27623       4.64335       4.10501       3.58344       2.96430       2.54888       1.98564       1.64472
  38  19 4249.4083    0.7130  9.3451 11.3744  0.0145  0.1406   0.0260   0.6470    0.0394   0.0000   427.1764       7.26031       34.3877      -1.34913      -29.9664       7.03059      -1.17390       8.01985       4.10912      -7.53220       5.88131      0.759632      0.951195       2.31119       11.5496       5.18407      -1.05593     -0.971500       5.38889       7.29839       8.33566       8.94875       9.40734       9.34359       9.20697       8.93171       8.32543       7.60696       7.11759       6.23997       5.55261       4.80529       4.06504       3.42833       2.72775       2.18889
  39   4 1728.2573    0.3390  0.3174  9.8859 -0.0028  0.0127   0.0093   0.0262    0.0274   0.0000   441.1284     -0.512084       21.9314     -0.572453      -3.04341     -0.758929      0.228206     -0.300329     -0.716559      -1.04451     -0.203857     0.0854943     -0.135781     -0.527351     -0.489425     -0.568943    -0.0375665   -0.00275206      0.479493      0.691392      0.698322      0.842234      0.795977      0.888788      0.767073      0.848895      0.723868      0.716428      0.591307      0.581870      0.507047      0.440308      0.359544      0.293342      0.248490      0.203310
  39   5 1925.1742    0.5741  0.5473 10.0180 -0.0033  0.0140   0.0119   0.0341    0.0387   0.0000   441.6882      0.761114       22.1029     -0.703354      -3.58695     -0.964165      0.134173     -0.591389      0.142877     -0.404436     -0.191962      0.111878     -0.460848      0.324974    -0.0196955      0.479576      0.129267   -0.00891926      0.569216      0.767856      0.860088      0.923401      0.991882      0.959304      0.968394      0.942774      0.919329      0.831074      0.706142      0.647566      0.534377      0.485644      0.420736      0.334317      0.288846      0.223668
  39   6 2116.5516    0.8582  0.7797 10.3964 -0.0030  0.0168   0.0154   0.0413    0.0518   0.0000   440.2119      -1.56585       19.8882       1.13423      -4.73071      -1.80913     -0.819356     -0.970674      -1.63598      0.174809      -1.35005       1.10633      0.107142     -0.721970      -1.00992      0.791337     -0.164840     -0.413491      0.678268      0.966680       1.03896       1.20686       1.24315       1.25744       1.22335       1.20033       1.13696      0.992248      0.895897      0.782788      0.695257      0.579848      0.486834      0.413183      0.333637      0.274437
  39   7 2301.2271    1.2621  0.9737 11.0339 -0.0003  0.0186   0.0203   0.0477    0.0610   0.0000   440.5109      -1.12305       19.8574      -1.83336      -1.38025      0.232244      0.690619     -0.469041     -0.880973     0.0201625      0.804050     -0.144143     -0.626381     -0.706783      0.501713     0.0133285     -0.311832      0.579936      0.743645       1.03844       1.14245       1.25255       1.31077       1.25248       1.25630       1.17570       1.11215       1.05552      0.964402      0.869582      0.767641      0.684741      0.570670      0.465161      0.379204      0.325700
  39   8 2479.0348    1.7993  1.1091 11.7540 -0.0007  0.0205   0.0275   0.0503    0.0645   0.0000   440.7382      -1.63120       20.2219     -0.198105      -5.28489       1.08996      -1.44983       2.12853       1.86066       1.25936      -1.07390    -0.0529236      0.426171     -0.656875     0.0762850      0.234790    -0.0743941    -0.0686951      0.838013       1.15962       1.31443       1.43598       1.54682       1.53278       1.52499       1.38085       1.35488       1.19788       1.12068      0.962804      0.840591      0.706730      0.608420      0.516969      0.422736      0.342257
  39   9 2653.8224    2.4217  1.0802 12.3280  0.0010  0.0195   0.0372   0.0499    0.0656   0.0000   442.1440      0.734574       18.5354     -0.917012      -2.20524      -1.43472      0.757849       1.18173      -2.24234      0.586334      -1.08514      0.482042     -0.458361     -0.608862      -1.01440      0.673026      0.473648     -0.101720      0.783788       1.09846       1.20808       1.30230       1.39517       1.38957       1.39762       1.33721       1.25689       1.14857       1.02839      0.905849      0.802111      0.694300      0.583922      0.472394      0.406351      0.323003
  39  10 2827.2131    3.2679  1.0044 13.0160 -0.0012  0.0187   0.0515   0.0478    0.0632   0.0000   440.3199      0.807133       19.5599      -2.41235      -1.41453      -2.72357     -0.971945    -0.0424924      -1.74086      0.762392    -0.0683719       2.03926     -0.467377     -0.299580      0.225286      0.263674     -0.391893   -0.00965141      0.799015       1.11126       1.19781       1.29751       1.29032       1.28165       1.23511       1.18788       1.13420       1.07820      0.999783      0.903665      0.839806      0.725229      0.607502      0.506741      0.436973      0.353325
  39  11 2998.0943    3.9473  0.9981 13.3983 -0.0026  0.0189   0.0622   0.0461    0.0629   0.0000   441.2171      -1.75459       19.9333     -0.398691      -2.16188       1.07353     -0.809909      -2.07812      -1.25965       1.23396     -0.760768       1.15390     -0.442274     -0.907817     -0.576815     -0.270035     -0.327998      0.171563      0.727261       1.01064       1.07073       1.13915       1.25506       1.23866       1.25542       1.20868       1.07432       1.05913      0.935784      0.859731      0.694145      0.635513      0.547193      0.455190      0.376183      0.302504
  39  12 3165.6308    4.2160  1.1627 13.5158 -0.0004  0.0205   0.0630   0.0513    0.0687   0.0000   441.5651       1.42952       17.3826      -1.30151      -1.38378      -4.20141      0.584027      -2.84855      0.704855     -0.740580      0.648998     -0.567317      -1.45177   -0.00322737      0.435381      0.457846      0.117296    -0.0839774      0.799134       1.10683       1.19983       1.32309       1.39358       1.34441       1.36502       1.33346       1.25779       1.14712       1.04323      0.927341      0.809644      0.692813      0.584400      0.492248      0.410501      0.344548
  39  13 3330.3060    3.4879  1.6160 13.3476  0.0010  0.0252   0.0463   0.0677    0.0489   0.0000   439.7747    -0.0340282       15.3275      -1.14936       1.48237      -2.10583       1.14341      -2.38146      0.251107      -1.59560       2.30455       1.24794     -0.935851     -0.701539      0.505664     -0.644536    -0.0118317    -0.0238717      0.974118       1.39446       1.56295       1.67313       1.77254       1.74993       1.73777       1.63397       1.56099       1.41412       1.30652       1.15373       1.00538      0.882972      0.743795      0.630899      0.520299      0.420582
  39  14 3492.5368    2.6594  2.8303 12.5876 -0.0004  0.0339   0.0272   0.0930    0.0371   0.0000   442.8526      -1.40662       6.55482      -2.85445       7.86271      -6.15039      -3.21805       2.67088       6.50163     -0.736628      0.730499      -3.26304       1.97158       1.51464     -0.857789      0.517478      0.499329    -0.0168615       1.26850       1.79986       2.01276       2.14958       2.22918       2.26418       2.17857       2.21446       2.00525       1.85164       1.73858       1.50416       1.34117       1.17305      0.976844      0.838791      0.678644      0.539065
  39  15 3652.5663    2.0964  4.3236 12.0453 -0.0025  0.0433   0.0185   0.1212    0.0306   0.0000   441.2484       2.39062       20.2704     -0.839463      -1.94633      -2.89273      -2.96377      0.153864       3.19709      0.653810       5.78293       3.20343       2.98367       2.45087      -2.81073     -0.723953      0.330010     -0.585720       1.66256       2.28571       2.60637       2.75293       2.91581       2.91479       2.83063       2.74650       2.62875       2.38096       2.17921       1.96553       1.74402       1.50086       1.27541       1.07398      0.885067      0.711397
  39  16 3810.9829    1.6834  6.1451 11.6172 -0.0011  0.0568   0.0145   0.1616    0.0291   0.0000   443.2606       4.41630       14.0463      -8.20364      -2.83823       4.08741      -8.23250      -8.53451     -0.920273     -0.295878     0.0121308      0.496019      -1.35307       2.72918       2.26974      0.288952     -0.279576      0.412683       2.16626       2.99676       3.36011       3.61326       3.78214       3.74416       3.76755       3.52860       3.37236       3.12511       2.86473       2.58909       2.27323       1.98800       1.69218       1.44919       1.15517      0.949922
  39  17 3968.1383    1.3070  7.9726 11.4737 -0.0005  0.0775   0.0135   0.2299    0.0274   0.0000   441.5047      -3.74777       19.3795      0.411862      0.262704      0.379461       3.89913      -6.49695      -1.40689       3.03642      -4.62190      -3.36041      -2.13526       5.44854     -0.185840     -0.138503      -1.14166      -2.84718       2.96912       4.03295       4.56243       4.86663       5.14550       5.19781       5.03275       4.90558       4.61054       4.21620       3.92785       3.49410       3.12635       2.68422       2.31829       1.92939       1.58552       1.28618
  39  18 4124.3221    0.8794  8.4533 11.5347 -0.0043  0.1103   0.0180   0.3799    0.0312   0.0000   434.3770      0.746888       11.6682      -1.94328      -21.4462       9.47027       1.31327      -17.6366       5.87489      -5.70969      -11.6401       3.17684       10.9860     -0.689685     -0.822159      -2.47128      -4.09568       4.87897       4.18076       5.66275       6.50639       6.81965       7.32302       7.10850       7.18644       6.96105       6.52453       6.06974       5.54233       4.97235       4.38649       3.75168       3.29861       2.74118       2.20761       1.82193
  39  19 4279.6704    0.5823  8.1051 11.5281 -0.1106  0.1566   0.0329   0.8421    0.0438   0.0000   436.1679       7.49138       28.2287      -4.74500      -12.2775      -10.3126       11.5691      -38.0431      -4.09616      -24.4534       5.13228       10.4044       17.0597      -8.45468      -9.91996      -3.57311     -0.401574       5.85179       5.79362       7.75691       9.25476       9.56847       10.3728       10.0808       10.0677       9.71366       9.03238       8.33890       7.77145       6.87059       6.22580       5.34836       4.53690       3.87755       3.05407       2.49319
  40   3 1530.3149    0.1946  0.1555  9.7213 -0.0055  0.0103   0.0082   0.0206    0.0215   0.0000   441.5389      0.592892       21.1866     -0.304735      -2.40551     -0.124898      0.737340      0.116402     -0.226953      0.969104     -0.552539      0.122249      0.224913     -0.439877     -0.170641     -0.430230    -0.0292695     0.0837564      0.572422      0.675407      0.759038      0.625245      0.536281      0.616615      0.807957      0.804066      0.840986      0.720778      0.544096      0.429782      0.352904      0.327667      0.315683      0.256771      0.232416      0.220799
  40   5 1941.4124    0.5960  0.5674 10.0166 -0.0029  0.0154   0.0120   0.0332    0.0401   0.0000   442.0471      -1.10342       20.2398       1.28773      -1.80249      -1.09762      -1.14573      0.411571     -0.366965      -1.25022      0.547622     0.0676879     -0.627584     -0.171759      0.727433      0.482969      0.444123      0.202068      0.572479      0.797742      0.867298      0.940026      0.958446      0.954448      0.938175      0.913330      0.883393      0.875501      0.751343      0.714668      0.567163      0.536314      0.469380      0.366107      0.321742      0.264918
  40   6 2133.9626    0.8752  0.7512 10.4666 -0.0018  0.0162   0.0155   0.0396    0.0493   0.0000   440.8041      -1.02537       22.0789      0.515302      -2.69515     -0.215719      0.268557     -0.402726      0.652731     -0.870310     -0.820068      0.494693      0.234390      0.531007      0.189334      0.348153    -0.0860826     0.0768136      0.618526      0.819025      0.951208       1.01972       1.07075       1.06821       1.07916      0.986442      0.979787      0.898474      0.812485      0.723577      0.644121      0.549643      0.483620      0.417094      0.324998      0.272402
  40   7 2319.2937    1.3115  0.9524 11.1311 -0.0022  0.0181   0.0213   0.0467    0.0580   0.0000   441.6781     -0.976504       20.3606      0.425201      -2.92269      -1.44935       1.07325      0.294798      -1.65002      -1.16900     -0.585089       1.05496     -0.152208     -0.539624      0.815760     0.0305765     -0.801953     -0.480148      0.687605      0.948380       1.02244       1.11512       1.18987       1.14140       1.15476       1.13611       1.07503       1.00549      0.912027      0.818119      0.710216      0.632736      0.511706      0.465749      0.372762      0.304571
  40   8 2497.8937    1.8743  1.1011 11.6548 -0.0009  0.0193   0.0278   0.0504    0.0648   0.0000   441.8905      -1.65071       21.4951     -0.982212      -2.27659      0.422677    -0.0928947       1.81261     -0.886060     -0.884522     -0.440159      -1.44166     -0.844400      -1.23202     -0.336799    -0.0527607     -0.472631    -0.0734618      0.742784       1.02985       1.13508       1.26491       1.30260       1.30999       1.32152       1.24870       1.13998       1.09413      0.997060      0.871928      0.799173      0.655325      0.589660      0.479532      0.396149      0.323457
  40   9 2673.7771    2.5568  1.1311 12.2468 -0.0016  0.0195   0.0379   0.0526    0.0681   0.0000   441.4886      0.224198       21.0488      -1.53682      -2.46670     0.0742047      0.217814      -1.69761       1.00335     -0.178688      0.599167     -0.319439     -0.498888     -0.383825      0.662257     -0.802454     -0.504707      0.739077      0.696897       1.01390       1.09735       1.16975       1.25651       1.20754       1.23319       1.19340       1.11960       1.05312      0.975939      0.888501      0.758231      0.660674      0.532139      0.473016      0.391782      0.325975
  40  10 2848.1904    3.4716  0.9453 12.9125 -0.0006  0.0169   0.0542   0.0433    0.0638   0.0000   440.3050      0.264174       18.9495     -0.961734      -1.05087      -2.40564      0.185376     -0.796949      0.832314      0.359165       2.14134     -0.818972     -0.691586      0.793267    -0.0640489      0.116897      0.217191      0.225562      0.674738      0.905402       1.01030       1.05152       1.12199       1.11070       1.12227       1.05580       1.01690      0.928305      0.877013      0.798700      0.677332      0.611716      0.512063      0.434029      0.365523      0.296128
  40  11 3020.0111    4.0443  0.9670 13.5718  0.0000  0.0179   0.0644   0.0468    0.0560   0.0000   441.6654      0.617666       19.5686      0.306029      -1.14511      0.459471      -1.68365      -2.77896      0.700701      0.606670     -0.638060      -1.79523      0.211037      0.914944     -0.759507     0.0315074      0.342963      0.497251      0.671481      0.943327       1.02681       1.10998       1.18725       1.15875       1.17082       1.10771       1.06327      0.984620      0.918838      0.840407      0.711829      0.631767      0.517321      0.450089      0.361134      0.291938
  40  12 3188.6292    4.0162  1.1804 13.6751 -0.0032  0.0223   0.0617   0.0535    0.0624   0.0000   438.3977       1.02937       20.3874      0.919739      -4.11831      -4.23582      0.984247      -1.71046      -2.21009      0.968843      -2.05956     -0.392840       1.19639      0.907551      0.874087     0.0905107     -0.493143     -0.992377      0.822465       1.21255       1.28615       1.42686       1.47233       1.41019       1.47133       1.35997       1.33173       1.20340       1.15408      0.986325      0.874856      0.785651      0.657400      0.566579      0.462849      0.389569
  40  13 3354.5844    3.3761  1.7170 13.2062 -0.0006  0.0260   0.0432   0.0666    0.0496   0.0000   440.4569      0.781916       13.2737      -1.92986       2.94070      -2.34388      -1.30816      0.440524       2.80273     -0.910344     -0.793328       1.47117      0.566632       1.15593     0.0158167     -0.506258      0.413846      0.506812       1.00034       1.39273       1.49825       1.66548       1.69153       1.77594       1.69485       1.63198       1.53835       1.43891       1.32782       1.18108       1.06367      0.897694      0.783249      0.660250      0.544772      0.450930
  40  14 3518.0674    2.6244  2.7105 12.6567 -0.0002  0.0349   0.0279   0.0880    0.0370   0.0000   445.3635      0.219819       4.80789      -1.90157       10.8910      -1.81745      -6.09736      0.468295      -3.01618    -0.0346105      -1.29767       1.31376       1.65092     0.0913471      0.699778     -0.233663      0.812182     -0.366644       1.25098       1.78034       1.94957       2.16144       2.28086       2.26463       2.25922       2.11259       2.06298       1.83772       1.75188       1.51269       1.37949       1.19956       1.01351      0.870598      0.678793      0.559085
  40  15 3679.2717    1.9831  4.4493 12.0130 -0.0013  0.0455   0.0180   0.1232    0.0289   0.0000   439.2767       6.03311       17.5699     -0.418793       1.01651      -1.16185      -4.93609      -7.42917       1.97908       1.42554      -1.30049      0.188332      -2.46395       1.43254      -1.28088     -0.297158      0.438314      0.272884       1.71898       2.38113       2.65713       2.89525       3.02353       3.03856       3.03196       2.88831       2.75452       2.49623       2.29118       2.06726       1.80896       1.59453       1.37649       1.15572      0.944745      0.771532
  40  16 3838.6857    1.5942  6.5014 11.5703 -0.0009  0.0598   0.0144   0.1722    0.0285   0.0000   438.3793     -0.415408       20.3881      -4.62284      -12.6722       3.92456     -0.260100     -0.668824      -1.29672       4.11685     -0.240528      -1.93349      0.877600       4.27517      -1.45089      -2.36774       2.48254       1.44380       2.28029       3.08074       3.51770       3.73356       3.96294       3.94314       3.88305       3.74529       3.55482       3.30504       3.05114       2.74767       2.41154       2.10971       1.80850       1.53321       1.24643       1.03138
  40  17 3996.4786    1.2362  8.2729 11.4185 -0.0016  0.0827   0.0137   0.2469    0.0278   0.0000   434.9684      -2.09948       19.9951      -6.69917      -3.58463       8.73883       6.60794      0.796841      -3.81901      -7.70083     -0.664264       4.38237       2.02542      0.220777      -2.64860      -1.60425     -0.395133     -0.567903       3.03700       4.18025       4.71314       5.11142       5.31102       5.40545       5.20520       5.23695       4.79740       4.54934       4.10567       3.69155       3.31851       2.86396       2.45240       2.09099       1.66969       1.38013
  40  18 4153.3591    0.8837  9.3145 11.4511 -0.0077  0.1179   0.0197   0.4307    0.0338   0.0000   425.4241       25.9111       24.5274       5.40340      -3.05583      0.820462       5.23581      -6.32937       10.8200      -4.83313      -6.00384       4.99509      -1.73082      0.734323      0.140276      0.911594     -0.797220       4.65404       4.29100       5.93116       6.70099       7.26201       7.56025       7.60179       7.53750       7.24658       6.86141       6.39790       5.89070       5.25454       4.73419       4.07963       3.52924       2.96332       2.36598       1.97868
  41   3 1544.3737    0.2071  0.1644  9.7614  0.0002  0.0123   0.0088   0.0197    0.0221   0.0000   441.4346      -1.02185       20.8038      0.203366      -2.36588     -0.419437     0.0130904      0.197832     -0.149028      0.924236      0.331260     -0.631092     -0.706539      0.191915      0.437622      0.291822     -0.675905    -0.0255587      0.568427      0.800473      0.906767      0.870903      0.979202      0.881943      0.931621      0.967189      0.879599      0.873893      0.688349      0.617853      0.576391      0.479759      0.424521      0.375000      0.326438      0.228558
  41   4 1758.0244    0.3672  0.3938  9.8402 -0.0036  0.0125   0.0095   0.0335    0.0292   0.0000   441.5556       1.56852       21.8154      -1.32492      -3.78563     -0.161357      0.757063       1.01657      -1.73273     -0.471260      0.400943     -0.596093      0.308294    -0.0282638     -0.265186    -0.0883127      0.362600    -0.0944535      0.489196      0.659823      0.741387      0.839726      0.850447      0.873454      0.895194      0.811783      0.821686      0.681402      0.610246      0.596320      0.515793      0.444365      0.374890      0.336843      0.277348      0.222516
  41   5 1957.4513    0.6304  0.5486 10.0706  0.0004  0.0135   0.0126   0.0331    0.0400   0.0000   443.0996      -2.81087       21.3949     -0.351334      -4.59603       1.35725     -0.765936      0.517285     -0.678806      0.813998      0.361247      0.798523     -0.173064      -1.01753      0.411330      0.165760     -0.229231      0.133021      0.551449      0.728491      0.767362      0.838987      0.859827      0.869464      0.896170      0.871410      0.795177      0.739479      0.675417      0.606246      0.545435      0.498300      0.427988      0.352625      0.294488      0.247842
  41   6 2151.1060    0.9329  0.7353 10.5548 -0.0003  0.0153   0.0163   0.0377    0.0484   0.0000   441.6338      0.260634       20.0012      0.902825    -0.0169626       1.35928     -0.962702     -0.891886       2.31991     -0.775113      0.161240      0.290743     -0.142089     -0.594300    -0.0298573      0.401285    -0.0177906     -0.344122      0.587910      0.811300      0.893527      0.934108       1.03168       1.01992       1.00986      0.972654      0.922529      0.878684      0.795802      0.716023      0.625657      0.531582      0.466795      0.373250      0.326239      0.271956
  41   7 2337.1476    1.3357  1.0314 11.2582  0.0010  0.0192   0.0209   0.0486    0.0565   0.0000   441.4206       1.23927       21.8768     -0.411659      -3.16980     -0.440758      -1.22692       2.04810      -1.29602     -0.515409       1.22904      -1.31166      0.390990     0.0434543     -0.503245     0.0832923      0.698410     -0.339972      0.708491      0.968673       1.03571       1.16560       1.21931       1.21302       1.20844       1.16110       1.09693       1.00204      0.937172      0.856500      0.785196      0.659191      0.596513      0.486680      0.421109      0.348442
  41   8 2516.5530    1.9185  1.0999 11.8845  0.0005  0.0192   0.0290   0.0512    0.0631   0.0000   440.2540      0.390943       22.2175      0.627573     -0.345572     -0.188656      0.665663      -2.03857     -0.668339       1.80055      0.280545     -0.971628     -0.294062       1.24806      0.500479     -0.361832      0.441281      0.298224      0.749221      0.990716       1.13525       1.21436       1.24768       1.23054       1.19159       1.17347       1.13226       1.04315      0.991862      0.869555      0.787704      0.713583      0.610819      0.527765      0.454219      0.366689
  41   9 2693.4627    2.6449  1.1196 12.2637 -0.0000  0.0188   0.0385   0.0487    0.0734   0.0000   442.5428      0.678217       19.7303      -2.45767      -1.38409      -1.12146      -1.55849     -0.399509       3.56786     -0.588915     -0.936691      0.306992      -1.01080      0.143585     -0.466424     -0.521926     0.0600327     -0.442265      0.733510       1.01210       1.09552       1.21644       1.28040       1.27822       1.31471       1.21544       1.15653       1.06146      0.973708      0.876660      0.786812      0.683212      0.598558      0.486631      0.410815      0.336100
  41  10 2868.8706    3.4103  0.9541 13.0970  0.0011  0.0174   0.0534   0.0449    0.0595   0.0000   440.6636      0.663262       21.4945     -0.901692      -2.92479      -1.06500     -0.862297      -1.69112      -1.64848      0.881835     -0.103245       1.12873      0.313605     -0.437306      0.153019      0.523115    -0.0350182     -0.427246      0.631771      0.883661      0.983729       1.03044       1.11509       1.10704       1.08852       1.09142       1.00522      0.966514      0.863956      0.757209      0.705296      0.590192      0.516323      0.437001      0.358691      0.289582
  41  11 3041.6071    4.2283  1.0396 13.2348 -0.0011  0.0179   0.0621   0.0453    0.0712   0.0000   442.2790       1.58663       21.4751     -0.209069      -3.84978      -1.09924      0.848061       1.02165      0.294150       1.15112       1.59746     -0.694992      0.965632     -0.817316      0.847407     -0.445282      0.340326     -0.172106      0.724679      0.982905       1.10631       1.18788       1.30098       1.29765       1.30990       1.26401       1.17090       1.04315      0.962970      0.871027      0.766177      0.658212      0.536079      0.467565      0.377990      0.308474
  41  12 3211.3024    4.0257  1.3477 13.5473  0.0007  0.0224   0.0562   0.0567    0.0577   0.0000   441.5032      -1.38276       20.7916     -0.398751      -3.80675      -2.39887      -1.19513     -0.487772       1.30886     -0.773629     -0.323290       1.93798     -0.863952      -1.32757       1.38122     -0.866752     -0.800620     0.0841670      0.797041       1.13135       1.16519       1.35154       1.35931       1.41798       1.31819       1.39700       1.24303       1.22089       1.07098      0.970682      0.866525      0.761321      0.668383      0.574131      0.478519      0.380659
  41  13 3378.4614    3.3466  1.9644 12.9353  0.0021  0.0255   0.0384   0.0708    0.0486   0.0000   440.8626      -1.24814       16.6913     -0.658584       1.34420      -3.34497      -4.40811      -2.54586       5.25593       1.16359      -1.97189     -0.337276     -0.387970      0.502179     -0.341267       1.76139      0.604264      0.203875      0.981936       1.31537       1.46861       1.57683       1.63890       1.65030       1.62805       1.59275       1.52005       1.42025       1.32457       1.16158       1.03030      0.936273      0.772393      0.661378      0.549626      0.469819
  41  14 3543.1465    2.4750  3.1651 12.5087  0.0022  0.0352   0.0242   0.0983    0.0333   0.0000   443.0791      0.588455       16.0488      -1.05668      -1.56550      -6.05898      -3.72197      -1.24994       5.93735       1.74222       1.26167       1.41473     -0.751264      -2.99357      -1.57544      0.545163       1.82574      0.520017       1.31821       1.78084       2.01472       2.13629       2.30795       2.28469       2.26669       2.23712       2.07289       1.92202       1.78253       1.60050       1.39708       1.25701       1.07616      0.906142      0.766875      0.614044
  41  15 3705.5884    1.9487  4.7618 11.9695 -0.0010  0.0465   0.0170   0.1308    0.0276   0.0000   444.7800       6.02263       12.7206      -3.60947      0.316917      -3.50084      -1.23191      -4.26754       2.28862      0.234004      -4.39471      -4.12544      0.101613       2.05017       3.12221       1.20074     -0.431214      0.849292       1.71476       2.37577       2.69409       2.82447       3.01498       3.02629       2.93777       2.92416       2.75003       2.57107       2.31335       2.11174       1.85753       1.66051       1.41068       1.20026      0.996457      0.815505
  41  16 3865.7350    1.5161  6.8325 11.6206  0.0001  0.0637   0.0142   0.1843    0.0276   0.0000   437.5442       1.50014       16.5615      -3.99879      -8.45016      -6.79179       10.2880     -0.611928     -0.735802      -1.13177       3.98066      -1.26517     -0.142130      -3.62217       2.18292     -0.708235      -1.74040      -1.35451       2.34391       3.20954       3.67828       3.95401       4.10194       4.19708       4.07647       3.93987       3.77847       3.48042       3.21695       2.91587       2.59442       2.22477       1.98475       1.64361       1.36845       1.11782
  41  17 4024.5942    1.1786  8.8599 11.4499 -0.0024  0.0896   0.0143   0.2756    0.0290   0.0000   431.1618      -2.26367       30.4033      -1.49321      -8.00524      -5.77984       8.30345      -5.55854      -6.62306      -1.05174       3.61834       1.39414      -2.14682       2.14385       5.47396       1.02258      -1.75316      0.423425       3.28122       4.41426       5.05744       5.39077       5.66261       5.69143       5.63472       5.42899       5.28048       4.79583       4.47677       4.03328       3.56841       3.16970       2.74698       2.31981       1.91403       1.57331
  41  18 4182.1435    0.8915 10.0723 11.4188  0.0011  0.1273   0.0173   0.4256    0.0305   0.0000   427.6283      -10.2405       18.9937       6.12489      -11.1154      -12.2255       5.61775     -0.233704       2.95371      -21.8920      -1.58072       2.80218       1.33808       3.73891      -6.29064      -2.69177      -2.55782      -1.57701       4.40990       6.21037       7.00400       7.53025       8.01381       7.96819       7.98422       7.72937       7.24421       6.84539       6.21198       5.63456       4.94998       4.41377       3.74859       3.20946       2.56573       2.11163
[truncated: 767,320 more chars]
