# Supplementary material for: Global-Mode Analysis of Full-Disk Data from the Michelson Doppler Imager and the Helioseismic and Magnetic Imager
Source: Sol Phys. 2018 Jan 31;293(2):29. doi: 10.1007/s11207-017-1201-5 (PMC6566312; doi:10.1007/s11207-017-1201-5)
Supplement: Supplementary file 2 — (TAR 362.4 MB) [file 11207_2017_1201_MOESM2_ESM.tar › HMI/hmivw72d.6328.36]

   0  12 1822.0660    0.4031  0.4588  9.4555  0.0000  0.2661   0.0934   0.4384    0.4092   0.0000    -0.0000       0.00000       0.00000       0.00000       0.00000       0.00000       0.00000       0.00000       0.00000       0.00000       0.00000       0.00000       0.00000       0.00000       0.00000       0.00000       0.00000       0.00000       0.00000       0.00000       0.00000       0.00000       0.00000       0.00000       0.00000       0.00000       0.00000       0.00000       0.00000       0.00000       0.00000       0.00000       0.00000       0.00000       0.00000       0.00000       0.00000       0.00000       0.00000       0.00000       0.00000       0.00000       0.00000       0.00000       0.00000       0.00000       0.00000       0.00000       0.00000       0.00000       0.00000       0.00000       0.00000       0.00000       0.00000       0.00000       0.00000       0.00000       0.00000       0.00000       0.00000       0.00000       0.00000       0.00000       0.00000       0.00000       0.00000       0.00000       0.00000       0.00000       0.00000       0.00000
   0  17 2496.2443    1.7433  0.9142  1.4279  0.0000  0.1672   0.2476   0.4537 1000.0000   0.0000    -0.0000       0.00000       0.00000       0.00000       0.00000       0.00000       0.00000       0.00000       0.00000       0.00000       0.00000       0.00000       0.00000       0.00000       0.00000       0.00000       0.00000       0.00000       0.00000       0.00000       0.00000       0.00000       0.00000       0.00000       0.00000       0.00000       0.00000       0.00000       0.00000       0.00000       0.00000       0.00000       0.00000       0.00000       0.00000       0.00000       0.00000       0.00000       0.00000       0.00000       0.00000       0.00000       0.00000       0.00000       0.00000       0.00000       0.00000       0.00000       0.00000       0.00000       0.00000       0.00000       0.00000       0.00000       0.00000       0.00000       0.00000       0.00000       0.00000       0.00000       0.00000       0.00000       0.00000       0.00000       0.00000       0.00000       0.00000       0.00000       0.00000       0.00000       0.00000       0.00000
   0  24 3438.7688    3.1221  1.4275  6.3825  0.0000  0.1886   0.6596   0.9979 1000.0000   0.0000    -0.0000       0.00000       0.00000       0.00000       0.00000       0.00000       0.00000       0.00000       0.00000       0.00000       0.00000       0.00000       0.00000       0.00000       0.00000       0.00000       0.00000       0.00000       0.00000       0.00000       0.00000       0.00000       0.00000       0.00000       0.00000       0.00000       0.00000       0.00000       0.00000       0.00000       0.00000       0.00000       0.00000       0.00000       0.00000       0.00000       0.00000       0.00000       0.00000       0.00000       0.00000       0.00000       0.00000       0.00000       0.00000       0.00000       0.00000       0.00000       0.00000       0.00000       0.00000       0.00000       0.00000       0.00000       0.00000       0.00000       0.00000       0.00000       0.00000       0.00000       0.00000       0.00000       0.00000       0.00000       0.00000       0.00000       0.00000       0.00000       0.00000       0.00000       0.00000       0.00000
   0  25 3574.2420    2.8039  3.1730  5.7799  0.0000  0.2904   0.2016   1.1637  332.6391   0.0000    -0.0000       0.00000       0.00000       0.00000       0.00000       0.00000       0.00000       0.00000       0.00000       0.00000       0.00000       0.00000       0.00000       0.00000       0.00000       0.00000       0.00000       0.00000       0.00000       0.00000       0.00000       0.00000       0.00000       0.00000       0.00000       0.00000       0.00000       0.00000       0.00000       0.00000       0.00000       0.00000       0.00000       0.00000       0.00000       0.00000       0.00000       0.00000       0.00000       0.00000       0.00000       0.00000       0.00000       0.00000       0.00000       0.00000       0.00000       0.00000       0.00000       0.00000       0.00000       0.00000       0.00000       0.00000       0.00000       0.00000       0.00000       0.00000       0.00000       0.00000       0.00000       0.00000       0.00000       0.00000       0.00000       0.00000       0.00000       0.00000       0.00000       0.00000       0.00000       0.00000
   1  12 1885.0620    0.4055  0.4080  9.9997  0.0000  0.0873   0.0547   0.1930    0.1622   0.0000   562.1318      -1.02484       0.00000       0.00000       0.00000       0.00000       0.00000       0.00000       0.00000       0.00000       0.00000       0.00000       0.00000       0.00000       0.00000       0.00000       0.00000       0.00000       0.00000       0.00000       0.00000       0.00000       0.00000       0.00000       0.00000       0.00000       0.00000       0.00000       0.00000       0.00000       0.00000       0.00000       0.00000       0.00000       0.00000       0.00000       111.709       46.1674       0.00000       0.00000       0.00000       0.00000       0.00000       0.00000       0.00000       0.00000       0.00000       0.00000       0.00000       0.00000       0.00000       0.00000       0.00000       0.00000       0.00000       0.00000       0.00000       0.00000       0.00000       0.00000       0.00000       0.00000       0.00000       0.00000       0.00000       0.00000       0.00000       0.00000       0.00000       0.00000       0.00000       0.00000
   1  14 2156.8066    0.7826  0.5969 10.0944  0.0000  0.0613   0.0819   0.2496    0.3037   0.0000   289.7623       126.168       0.00000       0.00000       0.00000       0.00000       0.00000       0.00000       0.00000       0.00000       0.00000       0.00000       0.00000       0.00000       0.00000       0.00000       0.00000       0.00000       0.00000       0.00000       0.00000       0.00000       0.00000       0.00000       0.00000       0.00000       0.00000       0.00000       0.00000       0.00000       0.00000       0.00000       0.00000       0.00000       0.00000       0.00000       81.4242       39.9351       0.00000       0.00000       0.00000       0.00000       0.00000       0.00000       0.00000       0.00000       0.00000       0.00000       0.00000       0.00000       0.00000       0.00000       0.00000       0.00000       0.00000       0.00000       0.00000       0.00000       0.00000       0.00000       0.00000       0.00000       0.00000       0.00000       0.00000       0.00000       0.00000       0.00000       0.00000       0.00000       0.00000       0.00000
   1  15 2291.8642    1.1153  1.0884  9.2690  0.0000  0.0916   0.0935   0.3210    1.8635   0.0000   325.4987      -71.7930       0.00000       0.00000       0.00000       0.00000       0.00000       0.00000       0.00000       0.00000       0.00000       0.00000       0.00000       0.00000       0.00000       0.00000       0.00000       0.00000       0.00000       0.00000       0.00000       0.00000       0.00000       0.00000       0.00000       0.00000       0.00000       0.00000       0.00000       0.00000       0.00000       0.00000       0.00000       0.00000       0.00000       0.00000       106.401       61.4795       0.00000       0.00000       0.00000       0.00000       0.00000       0.00000       0.00000       0.00000       0.00000       0.00000       0.00000       0.00000       0.00000       0.00000       0.00000       0.00000       0.00000       0.00000       0.00000       0.00000       0.00000       0.00000       0.00000       0.00000       0.00000       0.00000       0.00000       0.00000       0.00000       0.00000       0.00000       0.00000       0.00000       0.00000
   1  16 2425.5662    1.4634  1.0137  1.1483  0.0000  0.0879   0.1122   0.2561 1000.0000   0.0000   375.7744       26.4651       0.00000       0.00000       0.00000       0.00000       0.00000       0.00000       0.00000       0.00000       0.00000       0.00000       0.00000       0.00000       0.00000       0.00000       0.00000       0.00000       0.00000       0.00000       0.00000       0.00000       0.00000       0.00000       0.00000       0.00000       0.00000       0.00000       0.00000       0.00000       0.00000       0.00000       0.00000       0.00000       0.00000       0.00000       98.8356       58.7015       0.00000       0.00000       0.00000       0.00000       0.00000       0.00000       0.00000       0.00000       0.00000       0.00000       0.00000       0.00000       0.00000       0.00000       0.00000       0.00000       0.00000       0.00000       0.00000       0.00000       0.00000       0.00000       0.00000       0.00000       0.00000       0.00000       0.00000       0.00000       0.00000       0.00000       0.00000       0.00000       0.00000       0.00000
   1  19 2828.2185    3.4641  0.8765  0.0247  0.0000  0.0893   0.3140   0.2177 1000.0000   0.0000   414.7618      -52.2809       0.00000       0.00000       0.00000       0.00000       0.00000       0.00000       0.00000       0.00000       0.00000       0.00000       0.00000       0.00000       0.00000       0.00000       0.00000       0.00000       0.00000       0.00000       0.00000       0.00000       0.00000       0.00000       0.00000       0.00000       0.00000       0.00000       0.00000       0.00000       0.00000       0.00000       0.00000       0.00000       0.00000       0.00000       107.976       69.5509       0.00000       0.00000       0.00000       0.00000       0.00000       0.00000       0.00000       0.00000       0.00000       0.00000       0.00000       0.00000       0.00000       0.00000       0.00000       0.00000       0.00000       0.00000       0.00000       0.00000       0.00000       0.00000       0.00000       0.00000       0.00000       0.00000       0.00000       0.00000       0.00000       0.00000       0.00000       0.00000       0.00000       0.00000
   1  21 3098.1778    4.4677  0.7958 11.9680  0.0000  0.0729   0.3626   0.2333    2.1245   0.0000   371.6521       12.0752       0.00000       0.00000       0.00000       0.00000       0.00000       0.00000       0.00000       0.00000       0.00000       0.00000       0.00000       0.00000       0.00000       0.00000       0.00000       0.00000       0.00000       0.00000       0.00000       0.00000       0.00000       0.00000       0.00000       0.00000       0.00000       0.00000       0.00000       0.00000       0.00000       0.00000       0.00000       0.00000       0.00000       0.00000       97.8911       49.2350       0.00000       0.00000       0.00000       0.00000       0.00000       0.00000       0.00000       0.00000       0.00000       0.00000       0.00000       0.00000       0.00000       0.00000       0.00000       0.00000       0.00000       0.00000       0.00000       0.00000       0.00000       0.00000       0.00000       0.00000       0.00000       0.00000       0.00000       0.00000       0.00000       0.00000       0.00000       0.00000       0.00000       0.00000
   1  24 3504.1498    2.8253  2.0346 11.4171  0.0000  0.1779   0.2048   0.5430    1.5656   0.0000   809.2136      -103.142       0.00000       0.00000       0.00000       0.00000       0.00000       0.00000       0.00000       0.00000       0.00000       0.00000       0.00000       0.00000       0.00000       0.00000       0.00000       0.00000       0.00000       0.00000       0.00000       0.00000       0.00000       0.00000       0.00000       0.00000       0.00000       0.00000       0.00000       0.00000       0.00000       0.00000       0.00000       0.00000       0.00000       0.00000       133.952       161.849       0.00000       0.00000       0.00000       0.00000       0.00000       0.00000       0.00000       0.00000       0.00000       0.00000       0.00000       0.00000       0.00000       0.00000       0.00000       0.00000       0.00000       0.00000       0.00000       0.00000       0.00000       0.00000       0.00000       0.00000       0.00000       0.00000       0.00000       0.00000       0.00000       0.00000       0.00000       0.00000       0.00000       0.00000
   1  25 3640.1297    2.0329  2.8947 12.0560 -0.0489  0.2076   0.1673   0.7182    0.5986   0.0000   734.1141       47.5251       0.00000       0.00000       0.00000       0.00000       0.00000       0.00000       0.00000       0.00000       0.00000       0.00000       0.00000       0.00000       0.00000       0.00000       0.00000       0.00000       0.00000       0.00000       0.00000       0.00000       0.00000       0.00000       0.00000       0.00000       0.00000       0.00000       0.00000       0.00000       0.00000       0.00000       0.00000       0.00000       0.00000       0.00000       273.068       145.186       0.00000       0.00000       0.00000       0.00000       0.00000       0.00000       0.00000       0.00000       0.00000       0.00000       0.00000       0.00000       0.00000       0.00000       0.00000       0.00000       0.00000       0.00000       0.00000       0.00000       0.00000       0.00000       0.00000       0.00000       0.00000       0.00000       0.00000       0.00000       0.00000       0.00000       0.00000       0.00000       0.00000       0.00000
   2  10 1674.4975    0.2679  0.2164  9.7707  0.0000  0.0464   0.0447   0.1726    0.1030   0.0000   446.1189      -17.3285       22.0019      -14.0602       0.00000       0.00000       0.00000       0.00000       0.00000       0.00000       0.00000       0.00000       0.00000       0.00000       0.00000       0.00000       0.00000       0.00000       0.00000       0.00000       0.00000       0.00000       0.00000       0.00000       0.00000       0.00000       0.00000       0.00000       0.00000       0.00000       0.00000       0.00000       0.00000       0.00000       0.00000       0.00000       38.5716       33.1051       16.6957       6.35861       0.00000       0.00000       0.00000       0.00000       0.00000       0.00000       0.00000       0.00000       0.00000       0.00000       0.00000       0.00000       0.00000       0.00000       0.00000       0.00000       0.00000       0.00000       0.00000       0.00000       0.00000       0.00000       0.00000       0.00000       0.00000       0.00000       0.00000       0.00000       0.00000       0.00000       0.00000       0.00000
   2  11 1810.2644    0.4180  0.2065  9.7941  0.0000  0.0948   0.0561   0.0746    0.1159   0.0000   423.8487       8.87990       10.0261      -11.9118       0.00000       0.00000       0.00000       0.00000       0.00000       0.00000       0.00000       0.00000       0.00000       0.00000       0.00000       0.00000       0.00000       0.00000       0.00000       0.00000       0.00000       0.00000       0.00000       0.00000       0.00000       0.00000       0.00000       0.00000       0.00000       0.00000       0.00000       0.00000       0.00000       0.00000       0.00000       0.00000       44.6693       38.5274       38.8945       12.9280       0.00000       0.00000       0.00000       0.00000       0.00000       0.00000       0.00000       0.00000       0.00000       0.00000       0.00000       0.00000       0.00000       0.00000       0.00000       0.00000       0.00000       0.00000       0.00000       0.00000       0.00000       0.00000       0.00000       0.00000       0.00000       0.00000       0.00000       0.00000       0.00000       0.00000       0.00000       0.00000
   2  12 1945.7708    0.5266  0.4519  9.8382  0.0000  0.0604   0.0508   0.1541    0.2063   0.0000   403.2356      -38.4124      -21.7893      -3.38219       0.00000       0.00000       0.00000       0.00000       0.00000       0.00000       0.00000       0.00000       0.00000       0.00000       0.00000       0.00000       0.00000       0.00000       0.00000       0.00000       0.00000       0.00000       0.00000       0.00000       0.00000       0.00000       0.00000       0.00000       0.00000       0.00000       0.00000       0.00000       0.00000       0.00000       0.00000       0.00000       34.1080       33.4863       22.6059       8.62718       0.00000       0.00000       0.00000       0.00000       0.00000       0.00000       0.00000       0.00000       0.00000       0.00000       0.00000       0.00000       0.00000       0.00000       0.00000       0.00000       0.00000       0.00000       0.00000       0.00000       0.00000       0.00000       0.00000       0.00000       0.00000       0.00000       0.00000       0.00000       0.00000       0.00000       0.00000       0.00000
   2  13 2081.9528    0.6475  0.5743 10.0710  0.0000  0.0622   0.0514   0.1510    0.2254   0.0000   416.6561      -42.0508       8.12639      0.952429       0.00000       0.00000       0.00000       0.00000       0.00000       0.00000       0.00000       0.00000       0.00000       0.00000       0.00000       0.00000       0.00000       0.00000       0.00000       0.00000       0.00000       0.00000       0.00000       0.00000       0.00000       0.00000       0.00000       0.00000       0.00000       0.00000       0.00000       0.00000       0.00000       0.00000       0.00000       0.00000       45.3617       37.1663       23.4085       8.47611       0.00000       0.00000       0.00000       0.00000       0.00000       0.00000       0.00000       0.00000       0.00000       0.00000       0.00000       0.00000       0.00000       0.00000       0.00000       0.00000       0.00000       0.00000       0.00000       0.00000       0.00000       0.00000       0.00000       0.00000       0.00000       0.00000       0.00000       0.00000       0.00000       0.00000       0.00000       0.00000
   2  14 2217.5195    0.8778  1.1229  9.5476  0.0000  0.0751   0.0577   0.2224    0.6420   0.0000   376.1571      -22.9187      -8.65342      0.842265       0.00000       0.00000       0.00000       0.00000       0.00000       0.00000       0.00000       0.00000       0.00000       0.00000       0.00000       0.00000       0.00000       0.00000       0.00000       0.00000       0.00000       0.00000       0.00000       0.00000       0.00000       0.00000       0.00000       0.00000       0.00000       0.00000       0.00000       0.00000       0.00000       0.00000       0.00000       0.00000       47.2891       43.1394       25.7922       10.5375       0.00000       0.00000       0.00000       0.00000       0.00000       0.00000       0.00000       0.00000       0.00000       0.00000       0.00000       0.00000       0.00000       0.00000       0.00000       0.00000       0.00000       0.00000       0.00000       0.00000       0.00000       0.00000       0.00000       0.00000       0.00000       0.00000       0.00000       0.00000       0.00000       0.00000       0.00000       0.00000
   2  15 2352.2307    1.4155  0.7724  9.7313  0.0000  0.0572   0.0923   0.1569    0.8095   0.0000   434.1048       5.28660       1.35478     -0.539668       0.00000       0.00000       0.00000       0.00000       0.00000       0.00000       0.00000       0.00000       0.00000       0.00000       0.00000       0.00000       0.00000       0.00000       0.00000       0.00000       0.00000       0.00000       0.00000       0.00000       0.00000       0.00000       0.00000       0.00000       0.00000       0.00000       0.00000       0.00000       0.00000       0.00000       0.00000       0.00000       39.3658       32.1634       19.4858       7.08316       0.00000       0.00000       0.00000       0.00000       0.00000       0.00000       0.00000       0.00000       0.00000       0.00000       0.00000       0.00000       0.00000       0.00000       0.00000       0.00000       0.00000       0.00000       0.00000       0.00000       0.00000       0.00000       0.00000       0.00000       0.00000       0.00000       0.00000       0.00000       0.00000       0.00000       0.00000       0.00000
   2  16 2485.8379    1.6758  1.1540 10.1295 -0.0176  0.0767   0.0917   0.1902    1.6433   0.0000   425.3484      -21.9694      -9.11260       8.55944       0.00000       0.00000       0.00000       0.00000       0.00000       0.00000       0.00000       0.00000       0.00000       0.00000       0.00000       0.00000       0.00000       0.00000       0.00000       0.00000       0.00000       0.00000       0.00000       0.00000       0.00000       0.00000       0.00000       0.00000       0.00000       0.00000       0.00000       0.00000       0.00000       0.00000       0.00000       0.00000       47.5939       42.3110       28.5918       11.1099       0.00000       0.00000       0.00000       0.00000       0.00000       0.00000       0.00000       0.00000       0.00000       0.00000       0.00000       0.00000       0.00000       0.00000       0.00000       0.00000       0.00000       0.00000       0.00000       0.00000       0.00000       0.00000       0.00000       0.00000       0.00000       0.00000       0.00000       0.00000       0.00000       0.00000       0.00000       0.00000
   2  19 2889.4530    3.3562  0.6422 12.8264  0.0000  0.0632   0.2382   0.1235    0.2942   0.0000   450.1188       3.64388       62.9733       6.56198       0.00000       0.00000       0.00000       0.00000       0.00000       0.00000       0.00000       0.00000       0.00000       0.00000       0.00000       0.00000       0.00000       0.00000       0.00000       0.00000       0.00000       0.00000       0.00000       0.00000       0.00000       0.00000       0.00000       0.00000       0.00000       0.00000       0.00000       0.00000       0.00000       0.00000       0.00000       0.00000       36.4875       40.2374       20.0735       10.5025       0.00000       0.00000       0.00000       0.00000       0.00000       0.00000       0.00000       0.00000       0.00000       0.00000       0.00000       0.00000       0.00000       0.00000       0.00000       0.00000       0.00000       0.00000       0.00000       0.00000       0.00000       0.00000       0.00000       0.00000       0.00000       0.00000       0.00000       0.00000       0.00000       0.00000       0.00000       0.00000
   2  21 3159.6886    4.2172  1.4118  3.7034  0.0000  0.0733   0.2077   0.2462 1000.0000   0.0000   420.3198      -32.8184       17.7908       4.18098       0.00000       0.00000       0.00000       0.00000       0.00000       0.00000       0.00000       0.00000       0.00000       0.00000       0.00000       0.00000       0.00000       0.00000       0.00000       0.00000       0.00000       0.00000       0.00000       0.00000       0.00000       0.00000       0.00000       0.00000       0.00000       0.00000       0.00000       0.00000       0.00000       0.00000       0.00000       0.00000       44.8481       39.0812       29.8221       10.3662       0.00000       0.00000       0.00000       0.00000       0.00000       0.00000       0.00000       0.00000       0.00000       0.00000       0.00000       0.00000       0.00000       0.00000       0.00000       0.00000       0.00000       0.00000       0.00000       0.00000       0.00000       0.00000       0.00000       0.00000       0.00000       0.00000       0.00000       0.00000       0.00000       0.00000       0.00000       0.00000
   2  24 3566.7730    2.6593  2.7999 11.1067  0.0000  0.1155   0.1058   0.3453    0.5366   0.0000   539.8481      -23.9724       34.7828      -24.5407       0.00000       0.00000       0.00000       0.00000       0.00000       0.00000       0.00000       0.00000       0.00000       0.00000       0.00000       0.00000       0.00000       0.00000       0.00000       0.00000       0.00000       0.00000       0.00000       0.00000       0.00000       0.00000       0.00000       0.00000       0.00000       0.00000       0.00000       0.00000       0.00000       0.00000       0.00000       0.00000       83.6183       70.9356       39.7716       15.5790       0.00000       0.00000       0.00000       0.00000       0.00000       0.00000       0.00000       0.00000       0.00000       0.00000       0.00000       0.00000       0.00000       0.00000       0.00000       0.00000       0.00000       0.00000       0.00000       0.00000       0.00000       0.00000       0.00000       0.00000       0.00000       0.00000       0.00000       0.00000       0.00000       0.00000       0.00000       0.00000
   3  12 2001.1693    0.5524  0.3622 10.1036  0.0000  0.0689   0.0414   0.0854    0.1461   0.0000   411.7077       33.0843      -19.3844      -12.2082       4.85296       4.09661       0.00000       0.00000       0.00000       0.00000       0.00000       0.00000       0.00000       0.00000       0.00000       0.00000       0.00000       0.00000       0.00000       0.00000       0.00000       0.00000       0.00000       0.00000       0.00000       0.00000       0.00000       0.00000       0.00000       0.00000       0.00000       0.00000       0.00000       0.00000       0.00000       0.00000       44.6125       42.9812       24.8611       10.6851       3.47544       1.18232       0.00000       0.00000       0.00000       0.00000       0.00000       0.00000       0.00000       0.00000       0.00000       0.00000       0.00000       0.00000       0.00000       0.00000       0.00000       0.00000       0.00000       0.00000       0.00000       0.00000       0.00000       0.00000       0.00000       0.00000       0.00000       0.00000       0.00000       0.00000       0.00000       0.00000
   3  13 2137.7063    0.7246  0.8530 10.2978  0.0000  0.0652   0.0494   0.1713    0.2415   0.0000   431.9993       24.8612      -17.3779      -1.35895       1.82810      -2.84772       0.00000       0.00000       0.00000       0.00000       0.00000       0.00000       0.00000       0.00000       0.00000       0.00000       0.00000       0.00000       0.00000       0.00000       0.00000       0.00000       0.00000       0.00000       0.00000       0.00000       0.00000       0.00000       0.00000       0.00000       0.00000       0.00000       0.00000       0.00000       0.00000       0.00000       35.1011       33.3799       23.2785       14.2838       5.42131       1.72757       0.00000       0.00000       0.00000       0.00000       0.00000       0.00000       0.00000       0.00000       0.00000       0.00000       0.00000       0.00000       0.00000       0.00000       0.00000       0.00000       0.00000       0.00000       0.00000       0.00000       0.00000       0.00000       0.00000       0.00000       0.00000       0.00000       0.00000       0.00000       0.00000       0.00000
   3  14 2273.3682    0.9874  0.8040 10.5013  0.0000  0.0561   0.0598   0.1622    0.2810   0.0000   486.4769      0.757582      -13.0005       5.40270       2.95243     -0.314001       0.00000       0.00000       0.00000       0.00000       0.00000       0.00000       0.00000       0.00000       0.00000       0.00000       0.00000       0.00000       0.00000       0.00000       0.00000       0.00000       0.00000       0.00000       0.00000       0.00000       0.00000       0.00000       0.00000       0.00000       0.00000       0.00000       0.00000       0.00000       0.00000       0.00000       26.4860       25.6412       20.8160       10.9854       5.86256       1.60775       0.00000       0.00000       0.00000       0.00000       0.00000       0.00000       0.00000       0.00000       0.00000       0.00000       0.00000       0.00000       0.00000       0.00000       0.00000       0.00000       0.00000       0.00000       0.00000       0.00000       0.00000       0.00000       0.00000       0.00000       0.00000       0.00000       0.00000       0.00000       0.00000       0.00000
   3  15 2407.5740    1.5286  0.7651 10.8594  0.0000  0.0549   0.0955   0.1315    0.4041   0.0000   450.3720      -36.9387       12.1585       22.7431      -13.0472    -0.0778106       0.00000       0.00000       0.00000       0.00000       0.00000       0.00000       0.00000       0.00000       0.00000       0.00000       0.00000       0.00000       0.00000       0.00000       0.00000       0.00000       0.00000       0.00000       0.00000       0.00000       0.00000       0.00000       0.00000       0.00000       0.00000       0.00000       0.00000       0.00000       0.00000       0.00000       23.1975       25.5671       19.5037       11.1757       5.55537       1.92205       0.00000       0.00000       0.00000       0.00000       0.00000       0.00000       0.00000       0.00000       0.00000       0.00000       0.00000       0.00000       0.00000       0.00000       0.00000       0.00000       0.00000       0.00000       0.00000       0.00000       0.00000       0.00000       0.00000       0.00000       0.00000       0.00000       0.00000       0.00000       0.00000       0.00000
   3  17 2676.0880    2.5020  1.0539  2.9446  0.0000  0.0634   0.1318   0.1348 1000.0000   0.0000   492.7167       3.59175      -32.6182       5.03397       6.94591      -2.64485       0.00000       0.00000       0.00000       0.00000       0.00000       0.00000       0.00000       0.00000       0.00000       0.00000       0.00000       0.00000       0.00000       0.00000       0.00000       0.00000       0.00000       0.00000       0.00000       0.00000       0.00000       0.00000       0.00000       0.00000       0.00000       0.00000       0.00000       0.00000       0.00000       0.00000       27.0487       30.1545       21.3809       13.4344       6.02837       2.20070       0.00000       0.00000       0.00000       0.00000       0.00000       0.00000       0.00000       0.00000       0.00000       0.00000       0.00000       0.00000       0.00000       0.00000       0.00000       0.00000       0.00000       0.00000       0.00000       0.00000       0.00000       0.00000       0.00000       0.00000       0.00000       0.00000       0.00000       0.00000       0.00000       0.00000
   3  18 2811.3500    3.1563  0.8093  1.7603  0.0000  0.0498   0.1661   0.1287 1000.0000   0.0000   422.8032       26.5802       16.7054      -15.5944     -0.216345      -1.56672       0.00000       0.00000       0.00000       0.00000       0.00000       0.00000       0.00000       0.00000       0.00000       0.00000       0.00000       0.00000       0.00000       0.00000       0.00000       0.00000       0.00000       0.00000       0.00000       0.00000       0.00000       0.00000       0.00000       0.00000       0.00000       0.00000       0.00000       0.00000       0.00000       0.00000       21.9479       23.6375       17.4797       10.2956       5.05043       1.61489       0.00000       0.00000       0.00000       0.00000       0.00000       0.00000       0.00000       0.00000       0.00000       0.00000       0.00000       0.00000       0.00000       0.00000       0.00000       0.00000       0.00000       0.00000       0.00000       0.00000       0.00000       0.00000       0.00000       0.00000       0.00000       0.00000       0.00000       0.00000       0.00000       0.00000
   3  19 2946.9259    3.5260  0.9085 10.4546  0.0000  0.0549   0.1775   0.1173    2.0344   0.0000   381.0420      -17.0778       8.76953      -3.55985     -0.652269     -0.533963       0.00000       0.00000       0.00000       0.00000       0.00000       0.00000       0.00000       0.00000       0.00000       0.00000       0.00000       0.00000       0.00000       0.00000       0.00000       0.00000       0.00000       0.00000       0.00000       0.00000       0.00000       0.00000       0.00000       0.00000       0.00000       0.00000       0.00000       0.00000       0.00000       0.00000       25.1116       25.8588       18.4188       10.7401       5.02559       1.61393       0.00000       0.00000       0.00000       0.00000       0.00000       0.00000       0.00000       0.00000       0.00000       0.00000       0.00000       0.00000       0.00000       0.00000       0.00000       0.00000       0.00000       0.00000       0.00000       0.00000       0.00000       0.00000       0.00000       0.00000       0.00000       0.00000       0.00000       0.00000       0.00000       0.00000
   3  20 3082.1784    3.8047  0.9861 12.1639  0.0000  0.1047   0.1973   0.1559    0.5828   0.0000   470.4577       22.7811      -1.80043      -28.8700      -4.95641      -1.81938       0.00000       0.00000       0.00000       0.00000       0.00000       0.00000       0.00000       0.00000       0.00000       0.00000       0.00000       0.00000       0.00000       0.00000       0.00000       0.00000       0.00000       0.00000       0.00000       0.00000       0.00000       0.00000       0.00000       0.00000       0.00000       0.00000       0.00000       0.00000       0.00000       0.00000       74.1054       68.5566       40.0868       16.5250       4.90023       1.34474       0.00000       0.00000       0.00000       0.00000       0.00000       0.00000       0.00000       0.00000       0.00000       0.00000       0.00000       0.00000       0.00000       0.00000       0.00000       0.00000       0.00000       0.00000       0.00000       0.00000       0.00000       0.00000       0.00000       0.00000       0.00000       0.00000       0.00000       0.00000       0.00000       0.00000
   3  21 3217.7650    3.8108  1.1916 12.8455  0.0000  0.0634   0.1996   0.1805    0.4140   0.0000   436.0637       13.7270       10.3068      -22.5607       9.67756       2.99233       0.00000       0.00000       0.00000       0.00000       0.00000       0.00000       0.00000       0.00000       0.00000       0.00000       0.00000       0.00000       0.00000       0.00000       0.00000       0.00000       0.00000       0.00000       0.00000       0.00000       0.00000       0.00000       0.00000       0.00000       0.00000       0.00000       0.00000       0.00000       0.00000       0.00000       28.3623       29.0902       22.7818       14.9979       6.50157       2.10249       0.00000       0.00000       0.00000       0.00000       0.00000       0.00000       0.00000       0.00000       0.00000       0.00000       0.00000       0.00000       0.00000       0.00000       0.00000       0.00000       0.00000       0.00000       0.00000       0.00000       0.00000       0.00000       0.00000       0.00000       0.00000       0.00000       0.00000       0.00000       0.00000       0.00000
   3  22 3353.2886    3.4132  1.7228 12.3521 -0.0043  0.0813   0.1426   0.1996    0.3390   0.0000   465.8141       67.0746      -23.3101      -38.9538      -2.04642      -2.07545       0.00000       0.00000       0.00000       0.00000       0.00000       0.00000       0.00000       0.00000       0.00000       0.00000       0.00000       0.00000       0.00000       0.00000       0.00000       0.00000       0.00000       0.00000       0.00000       0.00000       0.00000       0.00000       0.00000       0.00000       0.00000       0.00000       0.00000       0.00000       0.00000       0.00000       41.6065       39.9768       29.9153       17.5208       8.00256       2.29993       0.00000       0.00000       0.00000       0.00000       0.00000       0.00000       0.00000       0.00000       0.00000       0.00000       0.00000       0.00000       0.00000       0.00000       0.00000       0.00000       0.00000       0.00000       0.00000       0.00000       0.00000       0.00000       0.00000       0.00000       0.00000       0.00000       0.00000       0.00000       0.00000       0.00000
   3  23 3489.4813    2.9201  3.0384 10.7258  0.0000  0.1005   0.0892   0.2647    0.4580   0.0000   507.3349      -24.1954      0.579227      -5.20047       2.39507      0.179739       0.00000       0.00000       0.00000       0.00000       0.00000       0.00000       0.00000       0.00000       0.00000       0.00000       0.00000       0.00000       0.00000       0.00000       0.00000       0.00000       0.00000       0.00000       0.00000       0.00000       0.00000       0.00000       0.00000       0.00000       0.00000       0.00000       0.00000       0.00000       0.00000       0.00000       49.0084       49.8951       35.6285       21.5596       9.51193       3.11837       0.00000       0.00000       0.00000       0.00000       0.00000       0.00000       0.00000       0.00000       0.00000       0.00000       0.00000       0.00000       0.00000       0.00000       0.00000       0.00000       0.00000       0.00000       0.00000       0.00000       0.00000       0.00000       0.00000       0.00000       0.00000       0.00000       0.00000       0.00000       0.00000       0.00000
   3  24 3626.0644    2.3483  3.4256 11.6550  0.0000  0.1207   0.0803   0.3548    0.1851   0.0000   388.4742       16.0628       16.2728      -5.73852      -17.3128      -1.85365       0.00000       0.00000       0.00000       0.00000       0.00000       0.00000       0.00000       0.00000       0.00000       0.00000       0.00000       0.00000       0.00000       0.00000       0.00000       0.00000       0.00000       0.00000       0.00000       0.00000       0.00000       0.00000       0.00000       0.00000       0.00000       0.00000       0.00000       0.00000       0.00000       0.00000       55.9218       56.1296       43.2953       25.7400       12.4424       3.73067       0.00000       0.00000       0.00000       0.00000       0.00000       0.00000       0.00000       0.00000       0.00000       0.00000       0.00000       0.00000       0.00000       0.00000       0.00000       0.00000       0.00000       0.00000       0.00000       0.00000       0.00000       0.00000       0.00000       0.00000       0.00000       0.00000       0.00000       0.00000       0.00000       0.00000
   4  11 1914.7395    0.4634  0.4787  9.8732  0.0023  0.0545   0.0331   0.1105    0.1107   0.0000   415.0272      -4.18600       20.2354      -5.58007      -2.98999     -0.927124      0.119153     -0.133892       0.00000       0.00000       0.00000       0.00000       0.00000       0.00000       0.00000       0.00000       0.00000       0.00000       0.00000       0.00000       0.00000       0.00000       0.00000       0.00000       0.00000       0.00000       0.00000       0.00000       0.00000       0.00000       0.00000       0.00000       0.00000       0.00000       0.00000       0.00000       19.0080       21.3361       18.0607       11.3963       7.02337       3.34613       1.35933      0.336815       0.00000       0.00000       0.00000       0.00000       0.00000       0.00000       0.00000       0.00000       0.00000       0.00000       0.00000       0.00000       0.00000       0.00000       0.00000       0.00000       0.00000       0.00000       0.00000       0.00000       0.00000       0.00000       0.00000       0.00000       0.00000       0.00000       0.00000       0.00000
   4  13 2188.3219    0.8728  0.7378  9.8713 -0.0023  0.0517   0.0423   0.1089    0.3149   0.0000   416.4728       19.5826       6.05378       26.6508       1.10402      -12.5617      -1.68415     -0.189978       0.00000       0.00000       0.00000       0.00000       0.00000       0.00000       0.00000       0.00000       0.00000       0.00000       0.00000       0.00000       0.00000       0.00000       0.00000       0.00000       0.00000       0.00000       0.00000       0.00000       0.00000       0.00000       0.00000       0.00000       0.00000       0.00000       0.00000       0.00000       17.8973       18.4676       18.2212       11.3071       7.11387       3.94781       1.63787      0.343658       0.00000       0.00000       0.00000       0.00000       0.00000       0.00000       0.00000       0.00000       0.00000       0.00000       0.00000       0.00000       0.00000       0.00000       0.00000       0.00000       0.00000       0.00000       0.00000       0.00000       0.00000       0.00000       0.00000       0.00000       0.00000       0.00000       0.00000       0.00000
   4  14 2324.0790    1.2223  0.7705 10.1393 -0.0091  0.0528   0.0631   0.1206    0.5996   0.0000   443.1879       11.6217      -1.45101      -10.0976      -7.58625      0.174729    -0.0331962      0.361138       0.00000       0.00000       0.00000       0.00000       0.00000       0.00000       0.00000       0.00000       0.00000       0.00000       0.00000       0.00000       0.00000       0.00000       0.00000       0.00000       0.00000       0.00000       0.00000       0.00000       0.00000       0.00000       0.00000       0.00000       0.00000       0.00000       0.00000       0.00000       19.2692       22.8168       17.4789       12.1268       7.50484       3.53047       1.46430      0.428415       0.00000       0.00000       0.00000       0.00000       0.00000       0.00000       0.00000       0.00000       0.00000       0.00000       0.00000       0.00000       0.00000       0.00000       0.00000       0.00000       0.00000       0.00000       0.00000       0.00000       0.00000       0.00000       0.00000       0.00000       0.00000       0.00000       0.00000       0.00000
   4  17 2728.4117    2.7728  0.8749 11.6609 -0.0062  0.0556   0.1297   0.1242    0.6612   0.0000   426.1533       22.0248      -14.2381      -2.12017      -2.95789       4.04277       1.65239      0.270300       0.00000       0.00000       0.00000       0.00000       0.00000       0.00000       0.00000       0.00000       0.00000       0.00000       0.00000       0.00000       0.00000       0.00000       0.00000       0.00000       0.00000       0.00000       0.00000       0.00000       0.00000       0.00000       0.00000       0.00000       0.00000       0.00000       0.00000       0.00000       19.2819       22.8643       18.1817       13.5808       6.66225       4.39844       1.49168      0.423191       0.00000       0.00000       0.00000       0.00000       0.00000       0.00000       0.00000       0.00000       0.00000       0.00000       0.00000       0.00000       0.00000       0.00000       0.00000       0.00000       0.00000       0.00000       0.00000       0.00000       0.00000       0.00000       0.00000       0.00000       0.00000       0.00000       0.00000       0.00000
   4  18 2864.0673    3.4807  0.8189 11.2951  0.0071  0.0505   0.1807   0.1103    1.2726   0.0000   432.2525       3.15589     -0.878514      -19.4197      0.505899      0.359814       1.61679     -0.102041       0.00000       0.00000       0.00000       0.00000       0.00000       0.00000       0.00000       0.00000       0.00000       0.00000       0.00000       0.00000       0.00000       0.00000       0.00000       0.00000       0.00000       0.00000       0.00000       0.00000       0.00000       0.00000       0.00000       0.00000       0.00000       0.00000       0.00000       0.00000       20.4265       20.2062       16.9795       12.1572       7.52999       3.22942       1.31840      0.307662       0.00000       0.00000       0.00000       0.00000       0.00000       0.00000       0.00000       0.00000       0.00000       0.00000       0.00000       0.00000       0.00000       0.00000       0.00000       0.00000       0.00000       0.00000       0.00000       0.00000       0.00000       0.00000       0.00000       0.00000       0.00000       0.00000       0.00000       0.00000
   4  21 3271.6319    3.7810  1.3840 11.1015  0.0057  0.0651   0.1662   0.1563    1.7249   0.0000   394.9611      -18.7338      -30.1904       21.7107      -1.44718      -7.44700     -0.379395     -0.507013       0.00000       0.00000       0.00000       0.00000       0.00000       0.00000       0.00000       0.00000       0.00000       0.00000       0.00000       0.00000       0.00000       0.00000       0.00000       0.00000       0.00000       0.00000       0.00000       0.00000       0.00000       0.00000       0.00000       0.00000       0.00000       0.00000       0.00000       0.00000       22.2361       26.0185       20.2110       15.6884       9.42070       4.58284       1.72978      0.523384       0.00000       0.00000       0.00000       0.00000       0.00000       0.00000       0.00000       0.00000       0.00000       0.00000       0.00000       0.00000       0.00000       0.00000       0.00000       0.00000       0.00000       0.00000       0.00000       0.00000       0.00000       0.00000       0.00000       0.00000       0.00000       0.00000       0.00000       0.00000
   4  22 3408.0416    3.3709  1.9114 11.6059 -0.0036  0.0736   0.1228   0.1970    0.6261   0.0000   468.1096      0.966709       31.6189      -17.0481       3.92061      -5.30195       1.60020     -0.858606       0.00000       0.00000       0.00000       0.00000       0.00000       0.00000       0.00000       0.00000       0.00000       0.00000       0.00000       0.00000       0.00000       0.00000       0.00000       0.00000       0.00000       0.00000       0.00000       0.00000       0.00000       0.00000       0.00000       0.00000       0.00000       0.00000       0.00000       0.00000       27.5772       27.2733       24.4631       18.0524       11.5988       5.29428       2.10263      0.511210       0.00000       0.00000       0.00000       0.00000       0.00000       0.00000       0.00000       0.00000       0.00000       0.00000       0.00000       0.00000       0.00000       0.00000       0.00000       0.00000       0.00000       0.00000       0.00000       0.00000       0.00000       0.00000       0.00000       0.00000       0.00000       0.00000       0.00000       0.00000
   4  23 3544.5831    2.5660  2.4803 11.8687  0.0009  0.0917   0.0825   0.2453    0.2436   0.0000   442.1941       13.9700      -15.8500       16.1656       12.3696      -1.41986      0.791403     0.0676329       0.00000       0.00000       0.00000       0.00000       0.00000       0.00000       0.00000       0.00000       0.00000       0.00000       0.00000       0.00000       0.00000       0.00000       0.00000       0.00000       0.00000       0.00000       0.00000       0.00000       0.00000       0.00000       0.00000       0.00000       0.00000       0.00000       0.00000       0.00000       33.0029       35.8725       32.7815       20.9325       13.4323       6.68856       2.86167      0.665003       0.00000       0.00000       0.00000       0.00000       0.00000       0.00000       0.00000       0.00000       0.00000       0.00000       0.00000       0.00000       0.00000       0.00000       0.00000       0.00000       0.00000       0.00000       0.00000       0.00000       0.00000       0.00000       0.00000       0.00000       0.00000       0.00000       0.00000       0.00000
   4  24 3681.5102    2.1400  4.1774 11.2268  0.0016  0.1308   0.0571   0.3460    0.2079   0.0000   372.5635       59.6456      -16.3763       5.79147       21.6308       9.40316     -0.382498      -1.39442       0.00000       0.00000       0.00000       0.00000       0.00000       0.00000       0.00000       0.00000       0.00000       0.00000       0.00000       0.00000       0.00000       0.00000       0.00000       0.00000       0.00000       0.00000       0.00000       0.00000       0.00000       0.00000       0.00000       0.00000       0.00000       0.00000       0.00000       0.00000       44.6932       52.9696       43.3453       30.2086       19.8748       8.69113       3.99238       1.06324       0.00000       0.00000       0.00000       0.00000       0.00000       0.00000       0.00000       0.00000       0.00000       0.00000       0.00000       0.00000       0.00000       0.00000       0.00000       0.00000       0.00000       0.00000       0.00000       0.00000       0.00000       0.00000       0.00000       0.00000       0.00000       0.00000       0.00000       0.00000
   4  25 3818.5686    1.8023  5.6198 10.9152 -0.0008  0.1588   0.0411   0.4126    0.1594   0.0000   449.2128      -39.9175      -4.71532      -43.5230       4.96467      -18.9195      0.962538     0.0705373       0.00000       0.00000       0.00000       0.00000       0.00000       0.00000       0.00000       0.00000       0.00000       0.00000       0.00000       0.00000       0.00000       0.00000       0.00000       0.00000       0.00000       0.00000       0.00000       0.00000       0.00000       0.00000       0.00000       0.00000       0.00000       0.00000       0.00000       0.00000       56.1871       60.7334       55.1493       39.0970       24.3290       12.7367       4.99493       1.16056       0.00000       0.00000       0.00000       0.00000       0.00000       0.00000       0.00000       0.00000       0.00000       0.00000       0.00000       0.00000       0.00000       0.00000       0.00000       0.00000       0.00000       0.00000       0.00000       0.00000       0.00000       0.00000       0.00000       0.00000       0.00000       0.00000       0.00000       0.00000
   4  26 3955.9236    1.5232  6.7833 10.7697 -0.0014  0.1859   0.0363   0.4961    0.1430   0.0000   464.5909      -56.4613       14.5876      -26.7808      -16.4763      -11.4664      -1.00967     -0.413258       0.00000       0.00000       0.00000       0.00000       0.00000       0.00000       0.00000       0.00000       0.00000       0.00000       0.00000       0.00000       0.00000       0.00000       0.00000       0.00000       0.00000       0.00000       0.00000       0.00000       0.00000       0.00000       0.00000       0.00000       0.00000       0.00000       0.00000       0.00000       65.4326       70.9118       63.2772       44.8743       28.4800       14.0022       5.68855       1.35192       0.00000       0.00000       0.00000       0.00000       0.00000       0.00000       0.00000       0.00000       0.00000       0.00000       0.00000       0.00000       0.00000       0.00000       0.00000       0.00000       0.00000       0.00000       0.00000       0.00000       0.00000       0.00000       0.00000       0.00000       0.00000       0.00000       0.00000       0.00000
   5  11 1960.4945    0.5085  0.3660 10.0381 -0.0106  0.0343   0.0351   0.0745    0.0921   0.0000   441.0284       21.1860       2.44791      -10.1356     -0.268912       2.23937      -2.67691       1.19604      0.332784    -0.0972237       0.00000       0.00000       0.00000       0.00000       0.00000       0.00000       0.00000       0.00000       0.00000       0.00000       0.00000       0.00000       0.00000       0.00000       0.00000       0.00000       0.00000       0.00000       0.00000       0.00000       0.00000       0.00000       0.00000       0.00000       0.00000       0.00000       9.03688       11.3761       10.1129       7.42387       5.54915       3.07629       1.76123      0.733392      0.284132     0.0629558       0.00000       0.00000       0.00000       0.00000       0.00000       0.00000       0.00000       0.00000       0.00000       0.00000       0.00000       0.00000       0.00000       0.00000       0.00000       0.00000       0.00000       0.00000       0.00000       0.00000       0.00000       0.00000       0.00000       0.00000       0.00000       0.00000
   5  12 2098.4126    0.6931  0.5997 10.2024 -0.0039  0.0440   0.0393   0.0929    0.1304   0.0000   449.7184       15.2401       7.62659      -14.4186       4.21066       2.47638     -0.124134     -0.877206     0.0303031    -0.0363302       0.00000       0.00000       0.00000       0.00000       0.00000       0.00000       0.00000       0.00000       0.00000       0.00000       0.00000       0.00000       0.00000       0.00000       0.00000       0.00000       0.00000       0.00000       0.00000       0.00000       0.00000       0.00000       0.00000       0.00000       0.00000       0.00000       12.7788       14.7003       11.8654       10.1515       7.43385       4.29250       2.05557      0.829536      0.294386     0.0752975       0.00000       0.00000       0.00000       0.00000       0.00000       0.00000       0.00000       0.00000       0.00000       0.00000       0.00000       0.00000       0.00000       0.00000       0.00000       0.00000       0.00000       0.00000       0.00000       0.00000       0.00000       0.00000       0.00000       0.00000       0.00000       0.00000
   5  13 2235.4056    0.9629  0.5755 10.6916 -0.0049  0.0453   0.0525   0.0820    0.1389   0.0000   419.7920       3.22014       1.83498     -0.895512      -1.31042     -0.609614      -1.94966       1.01987     -0.244179     -0.120142       0.00000       0.00000       0.00000       0.00000       0.00000       0.00000       0.00000       0.00000       0.00000       0.00000       0.00000       0.00000       0.00000       0.00000       0.00000       0.00000       0.00000       0.00000       0.00000       0.00000       0.00000       0.00000       0.00000       0.00000       0.00000       0.00000       14.6737       17.7998       14.2863       10.5872       7.37598       3.83392       2.15727      0.770757      0.308465     0.0802855       0.00000       0.00000       0.00000       0.00000       0.00000       0.00000       0.00000       0.00000       0.00000       0.00000       0.00000       0.00000       0.00000       0.00000       0.00000       0.00000       0.00000       0.00000       0.00000       0.00000       0.00000       0.00000       0.00000       0.00000       0.00000       0.00000
   5  14 2371.0518    1.2911  0.8421 10.9418  0.0030  0.0505   0.0607   0.1184    0.1670   0.0000   435.7281       23.0789      -36.5509      -10.0588      0.439999      -1.14638      -1.22522     -0.805081     -0.499913    -0.0825537       0.00000       0.00000       0.00000       0.00000       0.00000       0.00000       0.00000       0.00000       0.00000       0.00000       0.00000       0.00000       0.00000       0.00000       0.00000       0.00000       0.00000       0.00000       0.00000       0.00000       0.00000       0.00000       0.00000       0.00000       0.00000       0.00000       14.5224       15.0382       17.0545       10.1320       8.41056       5.06510       2.27314       1.23975      0.438915     0.0741634       0.00000       0.00000       0.00000       0.00000       0.00000       0.00000       0.00000       0.00000       0.00000       0.00000       0.00000       0.00000       0.00000       0.00000       0.00000       0.00000       0.00000       0.00000       0.00000       0.00000       0.00000       0.00000       0.00000       0.00000       0.00000       0.00000
   5  15 2506.0206    1.8626  0.8232 10.0386 -0.0017  0.0395   0.0790   0.0913    0.5651   0.0000   418.3350      -1.10312       27.6543      -3.58221     -0.104437    -0.0906151      -2.03364      0.344160     0.0945038     0.0451134       0.00000       0.00000       0.00000       0.00000       0.00000       0.00000       0.00000       0.00000       0.00000       0.00000       0.00000       0.00000       0.00000       0.00000       0.00000       0.00000       0.00000       0.00000       0.00000       0.00000       0.00000       0.00000       0.00000       0.00000       0.00000       0.00000       11.7230       12.4619       12.2236       8.77296       6.27835       3.87378       1.86586      0.881054      0.304533     0.0626178       0.00000       0.00000       0.00000       0.00000       0.00000       0.00000       0.00000       0.00000       0.00000       0.00000       0.00000       0.00000       0.00000       0.00000       0.00000       0.00000       0.00000       0.00000       0.00000       0.00000       0.00000       0.00000       0.00000       0.00000       0.00000       0.00000
   5  16 2641.2107    2.2184  0.9026 10.6036 -0.0074  0.0412   0.0960   0.1083    0.7512   0.0000   444.0529      -21.7420      -18.0005      -2.13733      0.634291      -4.37421      -4.35051     -0.956319      0.259045     0.0119321       0.00000       0.00000       0.00000       0.00000       0.00000       0.00000       0.00000       0.00000       0.00000       0.00000       0.00000       0.00000       0.00000       0.00000       0.00000       0.00000       0.00000       0.00000       0.00000       0.00000       0.00000       0.00000       0.00000       0.00000       0.00000       0.00000       12.5707       13.0920       11.4902       9.72544       7.02182       4.15198       2.05157      0.857609      0.278193     0.0646802       0.00000       0.00000       0.00000       0.00000       0.00000       0.00000       0.00000       0.00000       0.00000       0.00000       0.00000       0.00000       0.00000       0.00000       0.00000       0.00000       0.00000       0.00000       0.00000       0.00000       0.00000       0.00000       0.00000       0.00000       0.00000       0.00000
   5  18 2913.6440    3.8428  0.6545 12.3987  0.0003  0.0687   0.1710   0.0991    0.5806   0.0000   445.5759       8.42849      -2.76053       12.4283       6.94194       10.7003      0.816816     -0.655456     -0.316694   -0.00433752       0.00000       0.00000       0.00000       0.00000       0.00000       0.00000       0.00000       0.00000       0.00000       0.00000       0.00000       0.00000       0.00000       0.00000       0.00000       0.00000       0.00000       0.00000       0.00000       0.00000       0.00000       0.00000       0.00000       0.00000       0.00000       0.00000       25.0913       18.1495       12.8996       17.5805       16.1340       9.18740       3.36863       1.02610      0.282512     0.0623547       0.00000       0.00000       0.00000       0.00000       0.00000       0.00000       0.00000       0.00000       0.00000       0.00000       0.00000       0.00000       0.00000       0.00000       0.00000       0.00000       0.00000       0.00000       0.00000       0.00000       0.00000       0.00000       0.00000       0.00000       0.00000       0.00000
   5  19 3049.9591    4.2629  0.8406 12.0761 -0.0125  0.0624   0.1738   0.1131    2.0815   0.0000   446.6477      -17.8980       13.8796      0.442460      -1.38115      -4.06534       2.57569      -1.22714     -0.395413     -0.190543       0.00000       0.00000       0.00000       0.00000       0.00000       0.00000       0.00000       0.00000       0.00000       0.00000       0.00000       0.00000       0.00000       0.00000       0.00000       0.00000       0.00000       0.00000       0.00000       0.00000       0.00000       0.00000       0.00000       0.00000       0.00000       0.00000       14.8645       24.1804       14.5682       17.2747       7.90284       7.39815       2.42031       1.76275      0.354588      0.156211       0.00000       0.00000       0.00000       0.00000       0.00000       0.00000       0.00000       0.00000       0.00000       0.00000       0.00000       0.00000       0.00000       0.00000       0.00000       0.00000       0.00000       0.00000       0.00000       0.00000       0.00000       0.00000       0.00000       0.00000       0.00000       0.00000
   5  21 3322.4678    3.5238  1.4261 12.8737  0.0115  0.0649   0.1500   0.2081    0.4558   0.0000   467.7814       24.9631      -5.04410      -15.5359       3.96818       8.39918     0.0785311       1.47116      0.112099     -0.100262       0.00000       0.00000       0.00000       0.00000       0.00000       0.00000       0.00000       0.00000       0.00000       0.00000       0.00000       0.00000       0.00000       0.00000       0.00000       0.00000       0.00000       0.00000       0.00000       0.00000       0.00000       0.00000       0.00000       0.00000       0.00000       0.00000       18.9733       20.8193       20.4061       15.3574       11.4925       6.38673       3.96716       1.50227      0.548426      0.107675       0.00000       0.00000       0.00000       0.00000       0.00000       0.00000       0.00000       0.00000       0.00000       0.00000       0.00000       0.00000       0.00000       0.00000       0.00000       0.00000       0.00000       0.00000       0.00000       0.00000       0.00000       0.00000       0.00000       0.00000       0.00000       0.00000
   5  23 3596.6180    2.5282  3.6697 10.4769 -0.0076  0.1063   0.0649   0.3019    0.7835   0.0000   463.4120      -63.6543      -30.8473       13.0948       22.5588       5.71650      -2.37263      -5.76494   -0.00623006    -0.0968078       0.00000       0.00000       0.00000       0.00000       0.00000       0.00000       0.00000       0.00000       0.00000       0.00000       0.00000       0.00000       0.00000       0.00000       0.00000       0.00000       0.00000       0.00000       0.00000       0.00000       0.00000       0.00000       0.00000       0.00000       0.00000       0.00000       30.2996       35.9501       33.2899       27.3331       18.4364       12.0580       6.35428       2.89038      0.910672      0.198885       0.00000       0.00000       0.00000       0.00000       0.00000       0.00000       0.00000       0.00000       0.00000       0.00000       0.00000       0.00000       0.00000       0.00000       0.00000       0.00000       0.00000       0.00000       0.00000       0.00000       0.00000       0.00000       0.00000       0.00000       0.00000       0.00000
   5  24 3733.8280    2.1303  5.1499 10.4223 -0.0045  0.1337   0.0431   0.3618    0.3213   0.0000   432.6516      -30.7761      -41.7555       34.4618       18.0768       11.2760      -11.6163      -4.05697     0.0481721     -0.107768       0.00000       0.00000       0.00000       0.00000       0.00000       0.00000       0.00000       0.00000       0.00000       0.00000       0.00000       0.00000       0.00000       0.00000       0.00000       0.00000       0.00000       0.00000       0.00000       0.00000       0.00000       0.00000       0.00000       0.00000       0.00000       0.00000       38.1614       43.0092       40.9873       32.9594       23.6585       14.1698       8.18849       3.32013       1.12497      0.235735       0.00000       0.00000       0.00000       0.00000       0.00000       0.00000       0.00000       0.00000       0.00000       0.00000       0.00000       0.00000       0.00000       0.00000       0.00000       0.00000       0.00000       0.00000       0.00000       0.00000       0.00000       0.00000       0.00000       0.00000       0.00000       0.00000
   6  11 2004.0208    0.5740  0.6091  9.6609 -0.0077  0.0561   0.0295   0.0942    0.1242   0.0000   441.7096      -3.56738       7.18385       10.4452      -2.09611      -3.63436     0.0793844      0.446897     -0.606872      0.322984    -0.0682196    0.00922916       0.00000       0.00000       0.00000       0.00000       0.00000       0.00000       0.00000       0.00000       0.00000       0.00000       0.00000       0.00000       0.00000       0.00000       0.00000       0.00000       0.00000       0.00000       0.00000       0.00000       0.00000       0.00000       0.00000       0.00000       17.7098       21.1572       19.0529       13.8748       9.55173       5.07899       3.12529       1.66217      0.657613      0.267708     0.0921601     0.0177886       0.00000       0.00000       0.00000       0.00000       0.00000       0.00000       0.00000       0.00000       0.00000       0.00000       0.00000       0.00000       0.00000       0.00000       0.00000       0.00000       0.00000       0.00000       0.00000       0.00000       0.00000       0.00000       0.00000       0.00000
   6  12 2142.4425    0.8409  0.6774 10.1329 -0.0147  0.0503   0.0430   0.0953    0.1503   0.0000   443.6494      0.140523       14.0164      -6.67871      -6.04832     -0.142807       3.84922     0.0673033     -0.212892     -0.194574     0.0913165    0.00747427       0.00000       0.00000       0.00000       0.00000       0.00000       0.00000       0.00000       0.00000       0.00000       0.00000       0.00000       0.00000       0.00000       0.00000       0.00000       0.00000       0.00000       0.00000       0.00000       0.00000       0.00000       0.00000       0.00000       0.00000       14.3565       13.6317       9.54284       10.9968       9.85082       7.39369       3.75678       1.66962      0.673955      0.269512     0.0679090     0.0165718       0.00000       0.00000       0.00000       0.00000       0.00000       0.00000       0.00000       0.00000       0.00000       0.00000       0.00000       0.00000       0.00000       0.00000       0.00000       0.00000       0.00000       0.00000       0.00000       0.00000       0.00000       0.00000       0.00000       0.00000
   6  13 2279.8502    1.1271  0.8763 10.1748  0.0077  0.0499   0.0468   0.1034    0.2019   0.0000   440.4217      -20.1777       28.1657      -6.17397      -2.33801      -5.27760       1.18990       2.66232      0.955613     -0.447640    -0.0549136   -0.00403583       0.00000       0.00000       0.00000       0.00000       0.00000       0.00000       0.00000       0.00000       0.00000       0.00000       0.00000       0.00000       0.00000       0.00000       0.00000       0.00000       0.00000       0.00000       0.00000       0.00000       0.00000       0.00000       0.00000       0.00000       9.56043       13.8003       11.6578       10.3522       7.30459       5.58489       2.76335       1.89960      0.657108      0.352098     0.0941144     0.0232588       0.00000       0.00000       0.00000       0.00000       0.00000       0.00000       0.00000       0.00000       0.00000       0.00000       0.00000       0.00000       0.00000       0.00000       0.00000       0.00000       0.00000       0.00000       0.00000       0.00000       0.00000       0.00000       0.00000       0.00000
   6  14 2415.5402    1.4704  0.9126 10.7597 -0.0015  0.0474   0.0569   0.0984    0.1907   0.0000   442.6995      -10.9647       5.46273       17.6385       3.90086      -16.9636      0.613155       1.28369    -0.0202947    -0.0371561     0.0117214   -0.00193299       0.00000       0.00000       0.00000       0.00000       0.00000       0.00000       0.00000       0.00000       0.00000       0.00000       0.00000       0.00000       0.00000       0.00000       0.00000       0.00000       0.00000       0.00000       0.00000       0.00000       0.00000       0.00000       0.00000       0.00000       10.6431       13.8955       12.5377       10.0097       8.14008       5.02322       3.23958       1.44669      0.818421      0.272500      0.103267     0.0213515       0.00000       0.00000       0.00000       0.00000       0.00000       0.00000       0.00000       0.00000       0.00000       0.00000       0.00000       0.00000       0.00000       0.00000       0.00000       0.00000       0.00000       0.00000       0.00000       0.00000       0.00000       0.00000       0.00000       0.00000
   6  15 2551.0000    1.7996  0.9243 11.3912 -0.0013  0.0430   0.0701   0.1054    0.1767   0.0000   461.5519       21.0609       12.2164      -2.88966      -7.57583       3.52030       2.26824       1.49096      0.490869     0.0725293    -0.0707270     0.0136513       0.00000       0.00000       0.00000       0.00000       0.00000       0.00000       0.00000       0.00000       0.00000       0.00000       0.00000       0.00000       0.00000       0.00000       0.00000       0.00000       0.00000       0.00000       0.00000       0.00000       0.00000       0.00000       0.00000       0.00000       10.8020       12.8613       11.1784       9.40703       7.29676       4.78522       2.81936       1.47621      0.644584      0.248967     0.0781987     0.0175574       0.00000       0.00000       0.00000       0.00000       0.00000       0.00000       0.00000       0.00000       0.00000       0.00000       0.00000       0.00000       0.00000       0.00000       0.00000       0.00000       0.00000       0.00000       0.00000       0.00000       0.00000       0.00000       0.00000       0.00000
   6  16 2686.9949    2.3597  0.8549 12.0950  0.0038  0.0433   0.0973   0.1005    0.1658   0.0000   438.4178      -7.09286       2.91052     -0.706406      -7.78027      -3.74189      -2.56360       2.06351      0.859510     -0.332013    -0.0632268     0.0337310       0.00000       0.00000       0.00000       0.00000       0.00000       0.00000       0.00000       0.00000       0.00000       0.00000       0.00000       0.00000       0.00000       0.00000       0.00000       0.00000       0.00000       0.00000       0.00000       0.00000       0.00000       0.00000       0.00000       0.00000       12.3671       14.9361       13.6156       10.5759       7.24096       4.44447       2.68174       1.33909      0.661957      0.242761     0.0787113     0.0159702       0.00000       0.00000       0.00000       0.00000       0.00000       0.00000       0.00000       0.00000       0.00000       0.00000       0.00000       0.00000       0.00000       0.00000       0.00000       0.00000       0.00000       0.00000       0.00000       0.00000       0.00000       0.00000       0.00000       0.00000
   6  17 2823.6546    3.1091  0.9629 11.5578 -0.0022  0.0424   0.1174   0.0986    0.4037   0.0000   461.7996       2.27571      0.511700      -11.5134       4.72159      -1.10740      -1.53997      -2.17283     -0.448987      0.271127     -0.112262    -0.0172613       0.00000       0.00000       0.00000       0.00000       0.00000       0.00000       0.00000       0.00000       0.00000       0.00000       0.00000       0.00000       0.00000       0.00000       0.00000       0.00000       0.00000       0.00000       0.00000       0.00000       0.00000       0.00000       0.00000       0.00000       10.3563       12.2051       11.5117       9.03486       6.99293       4.86538       2.80087       1.31837      0.684149      0.264649     0.0831702     0.0169421       0.00000       0.00000       0.00000       0.00000       0.00000       0.00000       0.00000       0.00000       0.00000       0.00000       0.00000       0.00000       0.00000       0.00000       0.00000       0.00000       0.00000       0.00000       0.00000       0.00000       0.00000       0.00000       0.00000       0.00000
   6  18 2960.6162    3.6778  0.8219 11.1131 -0.0060  0.0354   0.1444   0.0869    0.8233   0.0000   440.4852      0.951991       2.80991       15.1815       9.81934      -2.10429      0.145121      0.328895     -0.469991      0.301300    -0.0629945     0.0121469       0.00000       0.00000       0.00000       0.00000       0.00000       0.00000       0.00000       0.00000       0.00000       0.00000       0.00000       0.00000       0.00000       0.00000       0.00000       0.00000       0.00000       0.00000       0.00000       0.00000       0.00000       0.00000       0.00000       0.00000       9.84789       11.0305       9.28536       8.04782       6.56325       4.28259       2.44127       1.21910      0.499153      0.191602     0.0630181     0.0136653       0.00000       0.00000       0.00000       0.00000       0.00000       0.00000       0.00000       0.00000       0.00000       0.00000       0.00000       0.00000       0.00000       0.00000       0.00000       0.00000       0.00000       0.00000       0.00000       0.00000       0.00000       0.00000       0.00000       0.00000
   6  19 3097.1908    4.0601  1.0020 12.2307 -0.0123  0.0490   0.1579   0.0962    0.5711   0.0000   430.2254      -1.42395       12.9557      -8.46238      -13.6085      -2.24253      -1.24047     -0.181307     -0.213891     -0.440750    -0.0198120   -0.00698583       0.00000       0.00000       0.00000       0.00000       0.00000       0.00000       0.00000       0.00000       0.00000       0.00000       0.00000       0.00000       0.00000       0.00000       0.00000       0.00000       0.00000       0.00000       0.00000       0.00000       0.00000       0.00000       0.00000       0.00000       12.6490       14.9239       14.2456       10.2694       9.42133       5.45005       3.21773       1.88309      0.656190      0.314628      0.110693     0.0188814       0.00000       0.00000       0.00000       0.00000       0.00000       0.00000       0.00000       0.00000       0.00000       0.00000       0.00000       0.00000       0.00000       0.00000       0.00000       0.00000       0.00000       0.00000       0.00000       0.00000       0.00000       0.00000       0.00000       0.00000
   6  21 3370.8623    3.4207  1.7236 11.8669 -0.0040  0.0656   0.1101   0.1660    0.5819   0.0000   444.1817       16.3608       23.8231       33.1550       1.19812      -8.17905       2.83534      -2.40329     -0.162000     -0.313611      0.285719   -0.00541499       0.00000       0.00000       0.00000       0.00000       0.00000       0.00000       0.00000       0.00000       0.00000       0.00000       0.00000       0.00000       0.00000       0.00000       0.00000       0.00000       0.00000       0.00000       0.00000       0.00000       0.00000       0.00000       0.00000       0.00000       16.1873       18.8850       17.5658       15.5945       11.0211       7.97214       4.66185       2.47356       1.15824      0.458429      0.128660     0.0274263       0.00000       0.00000       0.00000       0.00000       0.00000       0.00000       0.00000       0.00000       0.00000       0.00000       0.00000       0.00000       0.00000       0.00000       0.00000       0.00000       0.00000       0.00000       0.00000       0.00000       0.00000       0.00000       0.00000       0.00000
   6  22 3508.0860    2.8953  2.6250 10.7962 -0.0116  0.0875   0.0715   0.2099    0.8044   0.0000   456.1452       15.0751      -35.7140       23.1919       18.0193       2.13717       7.66583      -4.75249       2.07609    -0.0760839     0.0540813    -0.0813968       0.00000       0.00000       0.00000       0.00000       0.00000       0.00000       0.00000       0.00000       0.00000       0.00000       0.00000       0.00000       0.00000       0.00000       0.00000       0.00000       0.00000       0.00000       0.00000       0.00000       0.00000       0.00000       0.00000       0.00000       19.7465       25.2122       22.8554       19.4374       15.8343       10.7927       6.42960       3.78731       1.56456      0.648173      0.194268     0.0401479       0.00000       0.00000       0.00000       0.00000       0.00000       0.00000       0.00000       0.00000       0.00000       0.00000       0.00000       0.00000       0.00000       0.00000       0.00000       0.00000       0.00000       0.00000       0.00000       0.00000       0.00000       0.00000       0.00000       0.00000
   6  23 3645.7395    2.4763  3.1448 11.3024 -0.0084  0.1007   0.0628   0.2547    0.3142   0.0000   406.8363       22.9297       68.0055      -19.2086      -29.7649       12.9254       10.5970      0.913490       2.24638     -0.924189     -0.176547     0.0616179       0.00000       0.00000       0.00000       0.00000       0.00000       0.00000       0.00000       0.00000       0.00000       0.00000       0.00000       0.00000       0.00000       0.00000       0.00000       0.00000       0.00000       0.00000       0.00000       0.00000       0.00000       0.00000       0.00000       0.00000       22.7136       29.5339       26.6165       23.5851       18.1985       12.7886       8.01707       4.24425       2.06558      0.768621      0.229804     0.0481379       0.00000       0.00000       0.00000       0.00000       0.00000       0.00000       0.00000       0.00000       0.00000       0.00000       0.00000       0.00000       0.00000       0.00000       0.00000       0.00000       0.00000       0.00000       0.00000       0.00000       0.00000       0.00000       0.00000       0.00000
   6  24 3783.6835    1.8410  5.2158 10.9497 -0.0030  0.1321   0.0389   0.3739    0.1680   0.0000   442.1197       68.0669      -54.1527      -55.0995       33.9809       5.34127      -18.8498     -0.155290       4.98467     -0.374363     0.0730343     -0.121667       0.00000       0.00000       0.00000       0.00000       0.00000       0.00000       0.00000       0.00000       0.00000       0.00000       0.00000       0.00000       0.00000       0.00000       0.00000       0.00000       0.00000       0.00000       0.00000       0.00000       0.00000       0.00000       0.00000       0.00000       32.7843       38.1488       38.6244       30.8144       24.9269       16.7314       10.2871       6.01492       2.60512       1.04444      0.312188     0.0553505       0.00000       0.00000       0.00000       0.00000       0.00000       0.00000       0.00000       0.00000       0.00000       0.00000       0.00000       0.00000       0.00000       0.00000       0.00000       0.00000       0.00000       0.00000       0.00000       0.00000       0.00000       0.00000       0.00000       0.00000
   6  25 3921.9718    1.5827  6.6671 10.7194 -0.0054  0.1619   0.0320   0.4607    0.1328   0.0000   516.0613       68.1767      -70.8424      -40.4864       13.4499       47.1864      -44.7406      -5.59285       4.30383      0.912829     -0.223726     0.0563893       0.00000       0.00000       0.00000       0.00000       0.00000       0.00000       0.00000       0.00000       0.00000       0.00000       0.00000       0.00000       0.00000       0.00000       0.00000       0.00000       0.00000       0.00000       0.00000       0.00000       0.00000       0.00000       0.00000       0.00000       37.7132       46.6310       45.0158       37.9378       30.4414       20.2711       13.1763       6.74937       3.32993       1.23423      0.387309     0.0722613       0.00000       0.00000       0.00000       0.00000       0.00000       0.00000       0.00000       0.00000       0.00000       0.00000       0.00000       0.00000       0.00000       0.00000       0.00000       0.00000       0.00000       0.00000       0.00000       0.00000       0.00000       0.00000       0.00000       0.00000
   7  12 2184.5060    0.8931  0.7912 10.0328 -0.0032  0.0425   0.0340   0.0892    0.1624   0.0000   418.6795      -7.56307       6.18707       6.09722      -10.5413      -3.97277       3.18227       2.18140     -0.546607     -0.286175     -0.298671  -0.000963317    -0.0270706    0.00168387       0.00000       0.00000       0.00000       0.00000       0.00000       0.00000       0.00000       0.00000       0.00000       0.00000       0.00000       0.00000       0.00000       0.00000       0.00000       0.00000       0.00000       0.00000       0.00000       0.00000       0.00000       0.00000       8.07229       11.0472       9.53205       9.21885       6.75627       4.65747       3.26670       1.74476       1.02059      0.469770      0.212591     0.0676067     0.0216932    0.00482638       0.00000       0.00000       0.00000       0.00000       0.00000       0.00000       0.00000       0.00000       0.00000       0.00000       0.00000       0.00000       0.00000       0.00000       0.00000       0.00000       0.00000       0.00000       0.00000       0.00000       0.00000       0.00000
   7  13 2322.0548    1.1507  0.9454 10.2592 -0.0061  0.0434   0.0436   0.1101    0.1927   0.0000   447.7966     -0.965667       13.9199      -3.15363       4.15356       4.10388      -3.59829       1.89369     -0.601034      0.464486      0.174327     0.0314648     0.0270541  -3.27378e-05       0.00000       0.00000       0.00000       0.00000       0.00000       0.00000       0.00000       0.00000       0.00000       0.00000       0.00000       0.00000       0.00000       0.00000       0.00000       0.00000       0.00000       0.00000       0.00000       0.00000       0.00000       0.00000       9.32707       10.9492       8.47381       8.70168       7.26140       5.79850       3.59561       2.19036      0.990130      0.522623      0.178592     0.0701984     0.0180942    0.00444077       0.00000       0.00000       0.00000       0.00000       0.00000       0.00000       0.00000       0.00000       0.00000       0.00000       0.00000       0.00000       0.00000       0.00000       0.00000       0.00000       0.00000       0.00000       0.00000       0.00000       0.00000       0.00000
   7  14 2458.1315    1.5821  1.0150 10.4583 -0.0132  0.0429   0.0558   0.1086    0.2922   0.0000   440.4410      -10.6455      -14.2855      -8.44957       3.07775       2.99498       3.26352      -6.63805     -0.644886    -0.0417294     0.0296795      0.122300     0.0158436    0.00283240       0.00000       0.00000       0.00000       0.00000       0.00000       0.00000       0.00000       0.00000       0.00000       0.00000       0.00000       0.00000       0.00000       0.00000       0.00000       0.00000       0.00000       0.00000       0.00000       0.00000       0.00000       0.00000       8.92699       10.3149       9.96072       9.41532       6.76090       5.29950       3.13569       2.25760       1.14425      0.531490      0.214284     0.0804546     0.0189757    0.00442205       0.00000       0.00000       0.00000       0.00000       0.00000       0.00000       0.00000       0.00000       0.00000       0.00000       0.00000       0.00000       0.00000       0.00000       0.00000       0.00000       0.00000       0.00000       0.00000       0.00000       0.00000       0.00000
   7  15 2594.2548    2.1736  1.0011 10.7687  0.0014  0.0417   0.0740   0.0978    0.3104   0.0000   427.6968       21.7631       10.8427      -8.76433     -0.936907       4.32197      0.978263      -1.99696     -0.515090      0.261350     -0.291183    -0.0561878     0.0386550    0.00135115       0.00000       0.00000       0.00000       0.00000       0.00000       0.00000       0.00000       0.00000       0.00000       0.00000       0.00000       0.00000       0.00000       0.00000       0.00000       0.00000       0.00000       0.00000       0.00000       0.00000       0.00000       0.00000       10.8073       12.9872       12.5876       10.2628       7.24155       4.90388       3.08358       1.71820      0.932028      0.448364      0.197515     0.0657527     0.0182549    0.00347231       0.00000       0.00000       0.00000       0.00000       0.00000       0.00000       0.00000       0.00000       0.00000       0.00000       0.00000       0.00000       0.00000       0.00000       0.00000       0.00000       0.00000       0.00000       0.00000       0.00000       0.00000       0.00000
   7  16 2731.1102    2.5844  0.7246 12.1752  0.0026  0.0329   0.1108   0.1012    0.1609   0.0000   439.3283       4.35471       11.4957      -4.88515      -4.14526      0.118841      -4.04088     -0.494682      -1.09965     -0.306422     0.0450309    -0.0211609    -0.0244632    0.00395308       0.00000       0.00000       0.00000       0.00000       0.00000       0.00000       0.00000       0.00000       0.00000       0.00000       0.00000       0.00000       0.00000       0.00000       0.00000       0.00000       0.00000       0.00000       0.00000       0.00000       0.00000       0.00000       7.61682       8.23708       7.97398       7.44531       5.59390       3.90518       2.61820       1.59717      0.860429      0.416955      0.157559     0.0528415     0.0140356    0.00294836       0.00000       0.00000       0.00000       0.00000       0.00000       0.00000       0.00000       0.00000       0.00000       0.00000       0.00000       0.00000       0.00000       0.00000       0.00000       0.00000       0.00000       0.00000       0.00000       0.00000       0.00000       0.00000
   7  17 2868.1869    3.4043  0.6558 12.7507 -0.0005  0.0415   0.1460   0.0789    0.1495   0.0000   426.4056       10.5345       3.47508      -24.3444      -3.75544       9.98680      -3.54000      -3.26591      0.954387     -0.443625     -0.205757   -0.00364324     0.0457002   0.000517446       0.00000       0.00000       0.00000       0.00000       0.00000       0.00000       0.00000       0.00000       0.00000       0.00000       0.00000       0.00000       0.00000       0.00000       0.00000       0.00000       0.00000       0.00000       0.00000       0.00000       0.00000       0.00000       9.63521       12.8457       11.2376       9.23453       6.96174       4.62879       3.13342       1.63483      0.979515      0.382359      0.197814     0.0597274     0.0200867    0.00426267       0.00000       0.00000       0.00000       0.00000       0.00000       0.00000       0.00000       0.00000       0.00000       0.00000       0.00000       0.00000       0.00000       0.00000       0.00000       0.00000       0.00000       0.00000       0.00000       0.00000       0.00000       0.00000
   7  18 3005.6735    3.9297  0.7663 13.1799 -0.0013  0.0602   0.1610   0.0969    0.1518   0.0000   444.5458      -5.64622       4.38538       6.91176       4.05793     -0.537308      0.840517     -0.628331      0.386930     -0.533564      0.124854    -0.0217265   -0.00961646   -0.00427071       0.00000       0.00000       0.00000       0.00000       0.00000       0.00000       0.00000       0.00000       0.00000       0.00000       0.00000       0.00000       0.00000       0.00000       0.00000       0.00000       0.00000       0.00000       0.00000       0.00000       0.00000       0.00000       19.5940       24.4267       23.3359       17.4324       11.2197       6.78151       3.75763       1.79374      0.869632      0.440946      0.197310     0.0627922     0.0144745    0.00251092       0.00000       0.00000       0.00000       0.00000       0.00000       0.00000       0.00000       0.00000       0.00000       0.00000       0.00000       0.00000       0.00000       0.00000       0.00000       0.00000       0.00000       0.00000       0.00000       0.00000       0.00000       0.00000
   7  19 3142.6126    4.1179  1.0071 11.5634 -0.0094  0.0522   0.1414   0.0889    0.6612   0.0000   432.6407      -10.4023      -8.07885      -6.39035       3.10945      -11.4044       1.22569      -1.61013      -1.44479      0.744387     -0.140166    -0.0104106    -0.0230934  -0.000945006       0.00000       0.00000       0.00000       0.00000       0.00000       0.00000       0.00000       0.00000       0.00000       0.00000       0.00000       0.00000       0.00000       0.00000       0.00000       0.00000       0.00000       0.00000       0.00000       0.00000       0.00000       0.00000       16.1483       19.8521       18.8194       14.6450       9.58832       5.86732       3.49946       1.72707      0.952285      0.458838      0.204954     0.0628218     0.0181501    0.00359866       0.00000       0.00000       0.00000       0.00000       0.00000       0.00000       0.00000       0.00000       0.00000       0.00000       0.00000       0.00000       0.00000       0.00000       0.00000       0.00000       0.00000       0.00000       0.00000       0.00000       0.00000       0.00000
   7  20 3279.7393    3.7367  1.5012 11.8973 -0.0082  0.0538   0.1148   0.1226    0.3898   0.0000   442.5700       1.81648       7.38507       8.44852       5.50355      -4.33095      -1.47402       1.21930      0.125448     -0.148466     -0.661435    -0.0388724    0.00850890    0.00449214       0.00000       0.00000       0.00000       0.00000       0.00000       0.00000       0.00000       0.00000       0.00000       0.00000       0.00000       0.00000       0.00000       0.00000       0.00000       0.00000       0.00000       0.00000       0.00000       0.00000       0.00000       0.00000       12.0531       14.0154       11.6921       11.8502       9.22339       7.07913       4.40210       2.73936       1.42336      0.637836      0.267321     0.0941191     0.0236213    0.00552647       0.00000       0.00000       0.00000       0.00000       0.00000       0.00000       0.00000       0.00000       0.00000       0.00000       0.00000       0.00000       0.00000       0.00000       0.00000       0.00000       0.00000       0.00000       0.00000       0.00000       0.00000       0.00000
   7  21 3417.4564    3.1703  2.0309 11.0930 -0.0011  0.0609   0.0755   0.1415    0.4108   0.0000   431.6587       12.8877       28.6347      -14.2618      -12.9795       3.00909       7.06947      -2.77870      -2.55625      0.262590      0.698178     0.0118107    -0.0718908   -0.00268070       0.00000       0.00000       0.00000       0.00000       0.00000       0.00000       0.00000       0.00000       0.00000       0.00000       0.00000       0.00000       0.00000       0.00000       0.00000       0.00000       0.00000       0.00000       0.00000       0.00000       0.00000       0.00000       13.1922       14.9918       14.9154       12.6443       10.3953       8.06866       5.19045       2.94532       1.61825      0.721157      0.333456      0.116925     0.0315681    0.00568289       0.00000       0.00000       0.00000       0.00000       0.00000       0.00000       0.00000       0.00000       0.00000       0.00000       0.00000       0.00000       0.00000       0.00000       0.00000       0.00000       0.00000       0.00000       0.00000       0.00000       0.00000       0.00000
   7  22 3555.2277    2.7333  3.0299 11.0255  0.0000  0.0763   0.0561   0.1959    0.2764   0.0000   452.9977      0.537986       6.32312      -1.90591      -8.81918      -9.01205      -5.30500      -1.51234       3.82092      -2.15675      0.124032     -0.116812   -0.00121373     0.0171004       0.00000       0.00000       0.00000       0.00000       0.00000       0.00000       0.00000       0.00000       0.00000       0.00000       0.00000       0.00000       0.00000       0.00000       0.00000       0.00000       0.00000       0.00000       0.00000       0.00000       0.00000       0.00000       16.1954       20.1312       19.3809       16.6178       13.1574       9.59408       6.15038       3.73194       1.92853      0.976171      0.390586      0.147387     0.0408969    0.00777717       0.00000       0.00000       0.00000       0.00000       0.00000       0.00000       0.00000       0.00000       0.00000       0.00000       0.00000       0.00000       0.00000       0.00000       0.00000       0.00000       0.00000       0.00000       0.00000       0.00000       0.00000       0.00000
   7  23 3693.2701    2.2947  4.1740 10.8941  0.0008  0.1026   0.0423   0.2607    0.1985   0.0000   418.8241      -4.56063       8.33587      -21.9994       28.6533      -6.41210       13.3646       1.49988      -4.50514      -1.49674     -0.258331      0.184443    -0.0687228    0.00814725       0.00000       0.00000       0.00000       0.00000       0.00000       0.00000       0.00000       0.00000       0.00000       0.00000       0.00000       0.00000       0.00000       0.00000       0.00000       0.00000       0.00000       0.00000       0.00000       0.00000       0.00000       0.00000       21.3579       26.9774       26.2073       22.7892       17.7811       12.6895       8.42438       5.06660       2.94788       1.29551      0.584969      0.203321     0.0574866     0.0107866       0.00000       0.00000       0.00000       0.00000       0.00000       0.00000       0.00000       0.00000       0.00000       0.00000       0.00000       0.00000       0.00000       0.00000       0.00000       0.00000       0.00000       0.00000       0.00000       0.00000       0.00000       0.00000
   8  10 1946.0534    0.4873  0.4952  9.9229 -0.0266  0.0554   0.0239   0.0658    0.0944   0.0000   439.4442      -7.99954      -11.4113       4.36859       2.63811      -3.20731      -4.23893       2.82418     -0.780068    -0.0942872      0.268989     -0.122531    -0.0651706    0.00602578   -0.00900225  -1.26396e-05       0.00000       0.00000       0.00000       0.00000       0.00000       0.00000       0.00000       0.00000       0.00000       0.00000       0.00000       0.00000       0.00000       0.00000       0.00000       0.00000       0.00000       0.00000       0.00000       0.00000       11.5075       12.0986       13.8453       12.5692       7.42059       5.82543       4.90858       2.92532       1.31026      0.761589      0.585012      0.232379     0.0829011     0.0196395    0.00523496    0.00101231       0.00000       0.00000       0.00000       0.00000       0.00000       0.00000       0.00000       0.00000       0.00000       0.00000       0.00000       0.00000       0.00000       0.00000       0.00000       0.00000       0.00000       0.00000       0.00000       0.00000
   8  11 2086.0550    0.6860  0.6281 10.0612 -0.0113  0.0456   0.0303   0.0736    0.1125   0.0000   431.7235      0.648327       10.6695      -12.0834       7.63895       2.09572      -5.46797      -2.30789      0.847214     -0.459403     -0.649798      0.275285     0.0533289    -0.0357896  -3.98790e-06    0.00219949       0.00000       0.00000       0.00000       0.00000       0.00000       0.00000       0.00000       0.00000       0.00000       0.00000       0.00000       0.00000       0.00000       0.00000       0.00000       0.00000       0.00000       0.00000       0.00000       0.00000       8.93862       7.80242       10.1526       10.1245       6.59063       4.98744       4.49018       2.76982       1.24510      0.803080      0.537012      0.220503     0.0741639     0.0207690    0.00458832   0.000744024       0.00000       0.00000       0.00000       0.00000       0.00000       0.00000       0.00000       0.00000       0.00000       0.00000       0.00000       0.00000       0.00000       0.00000       0.00000       0.00000       0.00000       0.00000       0.00000       0.00000
   8  12 2225.0904    0.9741  0.7105 10.3435 -0.0063  0.0468   0.0415   0.0804    0.1232   0.0000   446.1812       1.15820       11.3963      -3.11923      -9.21708       4.02896      -3.22148      -1.11115     -0.722544     -0.416821      0.621811    -0.0295116     0.0238108   -0.00967092  -0.000127318    0.00133949       0.00000       0.00000       0.00000       0.00000       0.00000       0.00000       0.00000       0.00000       0.00000       0.00000       0.00000       0.00000       0.00000       0.00000       0.00000       0.00000       0.00000       0.00000       0.00000       0.00000       7.93686       11.8211       8.59785       10.5134       6.12081       6.77507       3.48046       2.82222       1.26278      0.904480      0.296385      0.188719     0.0549340     0.0269546    0.00386844    0.00157974       0.00000       0.00000       0.00000       0.00000       0.00000       0.00000       0.00000       0.00000       0.00000       0.00000       0.00000       0.00000       0.00000       0.00000       0.00000       0.00000       0.00000       0.00000       0.00000       0.00000
   8  13 2362.8223    1.2973  0.9550 10.1453 -0.0048  0.0520   0.0443   0.0904    0.2175   0.0000   437.0509       11.7223       12.9252       5.31064     -0.663292       1.91382       3.01347      0.818899      -3.18947       1.36298      0.417863      0.336421     0.0308543   -0.00800586  -0.000673935    0.00143988       0.00000       0.00000       0.00000       0.00000       0.00000       0.00000       0.00000       0.00000       0.00000       0.00000       0.00000       0.00000       0.00000       0.00000       0.00000       0.00000       0.00000       0.00000       0.00000       0.00000       8.17595       10.5959       11.9470       7.70631       8.56811       5.90525       3.69475       3.18872       1.50439      0.835165      0.556344      0.173491     0.0732531     0.0318203    0.00786785    0.00109053       0.00000       0.00000       0.00000       0.00000       0.00000       0.00000       0.00000       0.00000       0.00000       0.00000       0.00000       0.00000       0.00000       0.00000       0.00000       0.00000       0.00000       0.00000       0.00000       0.00000
   8  14 2499.4177    1.8108  0.8374 11.1587  0.0018  0.0470   0.0636   0.0847    0.1608   0.0000   439.7118       2.99027       22.3305       4.84936      -2.00412       5.41817       3.56024      -1.04794      0.579618      0.388171     -0.188887    -0.0752844     0.0191439     0.0286971  -0.000591225  -3.11036e-05       0.00000       0.00000       0.00000       0.00000       0.00000       0.00000       0.00000       0.00000       0.00000       0.00000       0.00000       0.00000       0.00000       0.00000       0.00000       0.00000       0.00000       0.00000       0.00000       0.00000       9.95896       13.5357       12.7822       11.1662       8.08861       5.91788       3.62679       2.29320       1.44714      0.735544      0.364779      0.160586     0.0665417     0.0215336    0.00542869    0.00114697       0.00000       0.00000       0.00000       0.00000       0.00000       0.00000       0.00000       0.00000       0.00000       0.00000       0.00000       0.00000       0.00000       0.00000       0.00000       0.00000       0.00000       0.00000       0.00000       0.00000
   8  15 2636.1219    2.2881  1.0013 11.1291  0.0018  0.0381   0.0734   0.0901    0.2570   0.0000   437.9903      -3.04429       12.2779       1.60762    -0.0652270      -3.87609     -0.668123      -1.83177      -1.02450      0.711058     0.0934869     0.0320584    -0.0710941     0.0141495    0.00970370  -0.000922230       0.00000       0.00000       0.00000       0.00000       0.00000       0.00000       0.00000       0.00000       0.00000       0.00000       0.00000       0.00000       0.00000       0.00000       0.00000       0.00000       0.00000       0.00000       0.00000       0.00000       7.31541       8.50771       8.41593       7.93441       6.06312       4.86696       3.31295       2.17493       1.24579      0.682505      0.335734      0.148822     0.0569249     0.0186217    0.00444696   0.000868341       0.00000       0.00000       0.00000       0.00000       0.00000       0.00000       0.00000       0.00000       0.00000       0.00000       0.00000       0.00000       0.00000       0.00000       0.00000       0.00000       0.00000       0.00000       0.00000       0.00000
   8  16 2773.7135    2.9765  0.8296 11.3499 -0.0039  0.0331   0.1013   0.0784    0.2806   0.0000   429.7247      -3.88888       21.4548      0.644604       3.11497       1.98070       1.72655       1.40083     -0.178237     -0.400377      0.158155      0.171466     0.0163074    0.00699192   -0.00145842    0.00157178       0.00000       0.00000       0.00000       0.00000       0.00000       0.00000       0.00000       0.00000       0.00000       0.00000       0.00000       0.00000       0.00000       0.00000       0.00000       0.00000       0.00000       0.00000       0.00000       0.00000       6.27853       7.36735       7.45332       6.05293       5.63603       4.33466       2.89219       2.01842       1.09851      0.554311      0.328522      0.110576     0.0499477     0.0175453    0.00433801   0.000735737       0.00000       0.00000       0.00000       0.00000       0.00000       0.00000       0.00000       0.00000       0.00000       0.00000       0.00000       0.00000       0.00000       0.00000       0.00000       0.00000       0.00000       0.00000       0.00000       0.00000
   8  17 2911.4674    3.4164  0.8527 12.5581 -0.0090  0.0418   0.1172   0.0898    0.1626   0.0000   428.7020      -7.23922       8.82174       4.34729      -12.3950      -7.84505       6.82282     -0.587935       1.83807      0.458370     0.0850221    -0.0992099    -0.0157485    -0.0293105  -0.000476930  -0.000695611       0.00000       0.00000       0.00000       0.00000       0.00000       0.00000       0.00000       0.00000       0.00000       0.00000       0.00000       0.00000       0.00000       0.00000       0.00000       0.00000       0.00000       0.00000       0.00000       0.00000       6.50042       9.89898       7.98164       8.40510       6.18447       5.19822       3.35670       2.46916       1.16447      0.811583      0.320079      0.181437     0.0514299     0.0226570    0.00531128    0.00128186       0.00000       0.00000       0.00000       0.00000       0.00000       0.00000       0.00000       0.00000       0.00000       0.00000       0.00000       0.00000       0.00000       0.00000       0.00000       0.00000       0.00000       0.00000       0.00000       0.00000
   8  18 3049.1132    4.0200  0.7542 12.8807 -0.0024  0.0388   0.1410   0.0783    0.1691   0.0000   438.7073      -4.83093       20.4615       1.45056     -0.505036       2.07216      -5.04231      0.116309      0.750038   -0.00562248     -0.384236      0.210961     0.0441059    0.00649946    0.00149722  -0.000397333       0.00000       0.00000       0.00000       0.00000       0.00000       0.00000       0.00000       0.00000       0.00000       0.00000       0.00000       0.00000       0.00000       0.00000       0.00000       0.00000       0.00000       0.00000       0.00000       0.00000       8.43224       10.7829       10.8188       8.74444       7.24487       4.81261       3.10934       2.16284       1.07750      0.651411      0.317440      0.140338     0.0481046     0.0197711    0.00498810   0.000847186       0.00000       0.00000       0.00000       0.00000       0.00000       0.00000       0.00000       0.00000       0.00000       0.00000       0.00000       0.00000       0.00000       0.00000       0.00000       0.00000       0.00000       0.00000       0.00000       0.00000
   8  19 3186.7146    3.9155  0.9215 13.1930  0.0011  0.0406   0.1305   0.0979    0.1662   0.0000   442.2417      0.322435       10.5861      -5.49433      -8.76103      -7.76716       4.59818     -0.757479      -1.15618     -0.429670      0.820039    -0.0346658     -0.156888   -0.00214321    0.00468080   0.000216966       0.00000       0.00000       0.00000       0.00000       0.00000       0.00000       0.00000       0.00000       0.00000       0.00000       0.00000       0.00000       0.00000       0.00000       0.00000       0.00000       0.00000       0.00000       0.00000       0.00000       7.69670       8.57429       9.18289       8.19435       6.45725       5.19498       3.34127       2.22304       1.51925      0.736926      0.410808      0.150407     0.0702120     0.0206490    0.00482642   0.000874618       0.00000       0.00000       0.00000       0.00000       0.00000       0.00000       0.00000       0.00000       0.00000       0.00000       0.00000       0.00000       0.00000       0.00000       0.00000       0.00000       0.00000       0.00000       0.00000       0.00000
   8  20 3324.3778    3.4512  1.3507 12.9584  0.0051  0.0555   0.1058   0.1195    0.1616   0.0000   434.5630       21.4533       15.9697      -8.86907      -3.41731      -6.79151       6.64648      -2.58108       1.77603      0.594150     0.0790597     -0.204558     -0.104278    0.00134800   0.000291479   0.000192159       0.00000       0.00000       0.00000       0.00000       0.00000       0.00000       0.00000       0.00000       0.00000       0.00000       0.00000       0.00000       0.00000       0.00000       0.00000       0.00000       0.00000       0.00000       0.00000       0.00000       9.62235       12.1297       11.8515       10.8310       8.38978       7.29597       4.94728       3.18403       1.92480       1.05212      0.486333      0.237202     0.0925159     0.0294687    0.00699993    0.00140997       0.00000       0.00000       0.00000       0.00000       0.00000       0.00000       0.00000       0.00000       0.00000       0.00000       0.00000       0.00000       0.00000       0.00000       0.00000       0.00000       0.00000       0.00000       0.00000       0.00000
   8  21 3462.3756    2.9439  2.2499 12.0131 -0.0030  0.0612   0.0659   0.1640    0.1359   0.0000   428.8422      -14.5818       5.83959       2.09227      -5.42624     -0.454657     -0.636614       3.41497     -0.631850     -0.673264     -0.427786      0.133952     -0.141519    -0.0295721    0.00316579   0.000437989       0.00000       0.00000       0.00000       0.00000       0.00000       0.00000       0.00000       0.00000       0.00000       0.00000       0.00000       0.00000       0.00000       0.00000       0.00000       0.00000       0.00000       0.00000       0.00000       0.00000       11.5883       14.0986       13.4126       11.9893       10.2884       8.51108       5.82143       3.74574       2.27203       1.15760      0.572001      0.247240      0.101328     0.0331599    0.00836618    0.00149965       0.00000       0.00000       0.00000       0.00000       0.00000       0.00000       0.00000       0.00000       0.00000       0.00000       0.00000       0.00000       0.00000       0.00000       0.00000       0.00000       0.00000       0.00000       0.00000       0.00000
   8  22 3600.6398    2.3029  3.3470 11.7091 -0.0066  0.0860   0.0453   0.2149    0.1120   0.0000   432.3382      -22.3680       12.1072       11.6983      -19.7295       1.10494      -8.93466      -4.72563       3.47567       2.81161     -0.204906      0.366311     -0.135837    0.00394368   -0.00446150   0.000336805       0.00000       0.00000       0.00000       0.00000       0.00000       0.00000       0.00000       0.00000       0.00000       0.00000       0.00000       0.00000       0.00000       0.00000       0.00000       0.00000       0.00000       0.00000       0.00000       0.00000       15.3567       19.6285       18.6485       17.3415       14.6043       11.2241       8.14423       5.07749       3.15073       1.75557      0.767026      0.382668      0.140775     0.0461036     0.0124856    0.00222328       0.00000       0.00000       0.00000       0.00000       0.00000       0.00000       0.00000       0.00000       0.00000       0.00000       0.00000       0.00000       0.00000       0.00000       0.00000       0.00000       0.00000       0.00000       0.00000       0.00000
   8  23 3739.4158    2.0524  4.3086 11.1398 -0.0047  0.1021   0.0358   0.2562    0.1290   0.0000   413.7726      -36.6912       12.6891      -9.79463      -20.8840      0.395785       9.97524       10.0772      -1.67291      -6.93829      0.283426      0.282990     0.0285675    -0.0830543   -0.00704517    0.00342619       0.00000       0.00000       0.00000       0.00000       0.00000       0.00000       0.00000       0.00000       0.00000       0.00000       0.00000       0.00000       0.00000       0.00000       0.00000       0.00000       0.00000       0.00000       0.00000       0.00000       18.3488       23.3853       22.8814       21.1525       17.5247       13.2889       9.27493       6.11012       3.87538       2.08218       1.03878      0.443991      0.181432     0.0571421     0.0145321    0.00259428       0.00000       0.00000       0.00000       0.00000       0.00000       0.00000       0.00000       0.00000       0.00000       0.00000       0.00000       0.00000       0.00000       0.00000       0.00000       0.00000       0.00000       0.00000       0.00000       0.00000
   8  24 3878.4252    1.6266  5.7440 10.9634 -0.0029  0.1228   0.0279   0.3249    0.0991   0.0000   444.1601      -39.0301       54.6031      -20.7830       9.82289       3.36317      -9.13948      -1.71707       5.33061      -1.72283      -2.04152     -0.188925     -0.190450     0.0483919  -0.000167907   -0.00766246       0.00000       0.00000       0.00000       0.00000       0.00000       0.00000       0.00000       0.00000       0.00000       0.00000       0.00000       0.00000       0.00000       0.00000       0.00000       0.00000       0.00000       0.00000       0.00000       0.00000       23.3529       28.2271       28.4482       25.5898       21.8997       16.1871       11.6662       7.77860       4.71108       2.59136       1.30574      0.557231      0.215723     0.0699373     0.0180136    0.00293891       0.00000       0.00000       0.00000       0.00000       0.00000       0.00000       0.00000       0.00000       0.00000       0.00000       0.00000       0.00000       0.00000       0.00000       0.00000       0.00000       0.00000       0.00000       0.00000       0.00000
   8  25 4017.1248    1.4043  7.7171 10.4817 -0.0034  0.1543   0.0215   0.4183    0.0888   0.0000   401.4770       56.4003      -27.7962      -24.0365      -26.9296       15.3400       24.6582       4.40961      -2.39452      -7.40448     -0.509537       1.77562     0.0444228     -0.197344    0.00348660   -0.00345584       0.00000       0.00000       0.00000       0.00000       0.00000       0.00000       0.00000       0.00000       0.00000       0.00000       0.00000       0.00000       0.00000       0.00000       0.00000       0.00000       0.00000       0.00000       0.00000       0.00000       27.4659       34.8554       35.8524       31.1909       27.0049       20.3207       15.2122       9.77974       5.97719       3.39964       1.63386      0.770675      0.287105     0.0923735     0.0239921    0.00381252       0.00000       0.00000       0.00000       0.00000       0.00000       0.00000       0.00000       0.00000       0.00000       0.00000       0.00000       0.00000       0.00000       0.00000       0.00000       0.00000       0.00000       0.00000       0.00000       0.00000
   8  26 4156.6992    1.1233  9.1829 10.5655 -0.0096  0.1891   0.0195   0.5474    0.0709   0.0000   467.2946      -22.6259       24.3515       34.4345      -27.4581       17.6549       6.41641       12.0822      0.341540      0.310359       1.74367      0.622675       1.02658    -0.0646691    -0.0381454   -0.00167070       0.00000       0.00000       0.00000       0.00000       0.00000       0.00000       0.00000       0.00000       0.00000       0.00000       0.00000       0.00000       0.00000       0.00000       0.00000       0.00000       0.00000       0.00000       0.00000       0.00000       34.3905       43.6773       43.5560       38.1044       34.3032       25.5229       18.6648       12.6667       7.53484       4.32493       2.10171      0.955959      0.355103      0.117511     0.0297021    0.00469293       0.00000       0.00000       0.00000       0.00000       0.00000       0.00000       0.00000       0.00000       0.00000       0.00000       0.00000       0.00000       0.00000       0.00000       0.00000       0.00000       0.00000       0.00000       0.00000       0.00000
   8  27 4296.1303    0.9537 11.6381 10.3559 -0.0016  0.2334   0.0176   0.6924    0.0643   0.0000   428.0548      -2.62664       84.8648      -53.7963      -21.7077      -40.8982       14.2427      -3.62546       6.29619       2.92485      -2.07324      0.474520      0.799745     0.0105401    -0.0355069   -0.00282880       0.00000       0.00000       0.00000       0.00000       0.00000       0.00000       0.00000       0.00000       0.00000       0.00000       0.00000       0.00000       0.00000       0.00000       0.00000       0.00000       0.00000       0.00000       0.00000       0.00000       43.8979       52.8807       53.2912       47.8341       41.9676       31.8492       23.6419       15.8679       9.63836       5.42926       2.71635       1.19619      0.447593      0.141035     0.0350153    0.00554500       0.00000       0.00000       0.00000       0.00000       0.00000       0.00000       0.00000       0.00000       0.00000       0.00000       0.00000       0.00000       0.00000       0.00000       0.00000       0.00000       0.00000       0.00000       0.00000       0.00000
   8  28 4435.9522    0.8041 13.9390 10.2091 -0.0045  0.2971   0.0166   0.8624    0.0641   0.0000   482.3595      -94.9367       89.2401       34.0094      -15.7667       17.8935      -24.3763       3.91989       6.55741      -9.65133       2.06092      -2.50045    -0.0253417    -0.0579979   -0.00611308    0.00366556       0.00000       0.00000       0.00000       0.00000       0.00000       0.00000       0.00000       0.00000       0.00000       0.00000       0.00000       0.00000       0.00000       0.00000       0.00000       0.00000       0.00000       0.00000       0.00000       0.00000       54.9119       67.9138       68.8304       61.7812       53.3179       40.7473       29.1441       20.1692       12.4292       6.87392       3.60047       1.51586      0.588405      0.184851     0.0447218    0.00729464       0.00000       0.00000       0.00000       0.00000       0.00000       0.00000       0.00000       0.00000       0.00000       0.00000       0.00000       0.00000       0.00000       0.00000       0.00000       0.00000       0.00000       0.00000       0.00000       0.00000
   9  11 2124.9830    0.7990  0.8712  9.3531 -0.0129  0.0409   0.0305   0.0858    0.2977   0.0000   431.6357       8.28149       11.5179       2.80630      -10.5584       7.18549      -2.61679       3.19674     -0.203884     -0.383995      0.917517     -0.205548     -0.165673    0.00321336   0.000135726     0.0111161   0.000531923  -0.000232867       0.00000       0.00000       0.00000       0.00000       0.00000       0.00000       0.00000       0.00000       0.00000       0.00000       0.00000       0.00000       0.00000       0.00000       0.00000       0.00000       0.00000       0.00000       6.84099       8.88401       8.35113       7.89050       6.53835       5.40659       3.75237       2.72387       1.73700      0.930197      0.574649      0.250926      0.132768     0.0443943     0.0189060    0.00556273    0.00132528   0.000252035       0.00000       0.00000       0.00000       0.00000       0.00000       0.00000       0.00000       0.00000       0.00000       0.00000       0.00000       0.00000       0.00000       0.00000       0.00000       0.00000       0.00000       0.00000
   9  12 2264.4627    1.0283  0.8398 10.5554  0.0001  0.0392   0.0375   0.0851    0.1405   0.0000   435.2796      -2.96757       11.5300       7.05331      0.995790       2.07991     -0.821418      -2.02825     -0.843300      0.159000      0.526496    -0.0388177    -0.0121684    -0.0137293    -0.0172313     0.0102950  -0.000820332  -1.82265e-05       0.00000       0.00000       0.00000       0.00000       0.00000       0.00000       0.00000       0.00000       0.00000       0.00000       0.00000       0.00000       0.00000       0.00000       0.00000       0.00000       0.00000       0.00000       6.42115       7.67083       8.40541       7.16423       6.04753       5.02388       3.63442       2.40282       1.60257      0.909108      0.519578      0.237464      0.121283     0.0475990     0.0191512    0.00560191    0.00127857   0.000194887       0.00000       0.00000       0.00000       0.00000       0.00000       0.00000       0.00000       0.00000       0.00000       0.00000       0.00000       0.00000       0.00000       0.00000       0.00000       0.00000       0.00000       0.00000
   9  13 2402.2686    1.5133  0.7654 10.9113 -0.0079  0.0319   0.0555   0.0746    0.1491   0.0000   444.4636       3.19428       9.84227      -4.27685       4.33102      -8.51474       2.76548      -2.66651      -1.16743     -0.255043      0.175524     -0.158963      0.204132    -0.0640541   -0.00619793   -0.00958701  -0.000527280  -0.000258577       0.00000       0.00000       0.00000       0.00000       0.00000       0.00000       0.00000       0.00000       0.00000       0.00000       0.00000       0.00000       0.00000       0.00000       0.00000       0.00000       0.00000       0.00000       5.37747       6.27280       6.20596       6.14381       4.88780       4.02377       2.88664       2.04266       1.31386      0.725855      0.433329      0.212818      0.101537     0.0376799     0.0141124    0.00404898   0.000927847   0.000177364       0.00000       0.00000       0.00000       0.00000       0.00000       0.00000       0.00000       0.00000       0.00000       0.00000       0.00000       0.00000       0.00000       0.00000       0.00000       0.00000       0.00000       0.00000
   9  14 2539.5191    1.8513  0.9198 11.0987 -0.0077  0.0382   0.0617   0.0815    0.1949   0.0000   437.4227       4.24850       14.9991      -12.7746       1.51062      -2.20363      -1.66091      -3.14982      0.331653     0.0499802     -0.237692      0.191886    -0.0431598    -0.0163968  -1.82337e-05    0.00413432   -0.00187569   0.000587250       0.00000       0.00000       0.00000       0.00000       0.00000       0.00000       0.00000       0.00000       0.00000       0.00000       0.00000       0.00000       0.00000       0.00000       0.00000       0.00000       0.00000       0.00000       5.61255       8.15208       6.92705       7.36411       5.61238       5.01842       3.44160       2.47201       1.55125      0.946345      0.492175      0.251086      0.114493     0.0479075     0.0168533    0.00547143    0.00128161   0.000290676       0.00000       0.00000       0.00000       0.00000       0.00000       0.00000       0.00000       0.00000       0.00000       0.00000       0.00000       0.00000       0.00000       0.00000       0.00000       0.00000       0.00000       0.00000
   9  15 2676.9552    2.4721  0.7757 11.6760 -0.0094  0.0321   0.0902   0.0785    0.1833   0.0000   438.1107      -6.61741       13.8430       5.68763      -2.60623      0.853288      -2.49288     -0.403657      -2.48518    -0.0655937      0.846276     -0.248410     0.0438588     0.0393143     0.0111423    0.00270392  -0.000669592  -5.30154e-05       0.00000       0.00000       0.00000       0.00000       0.00000       0.00000       0.00000       0.00000       0.00000       0.00000       0.00000       0.00000       0.00000       0.00000       0.00000       0.00000       0.00000       0.00000       5.69696       7.48294       7.04260       6.70827       5.26199       4.44669       3.02823       2.05669       1.35467      0.740037      0.435443      0.179021     0.0967976     0.0348103     0.0149785    0.00434488    0.00103885   0.000202202       0.00000       0.00000       0.00000       0.00000       0.00000       0.00000       0.00000       0.00000       0.00000       0.00000       0.00000       0.00000       0.00000       0.00000       0.00000       0.00000       0.00000       0.00000
   9  17 2953.4369    3.7507  0.7416 12.0845 -0.0084  0.0436   0.1348   0.0671    0.2407   0.0000   436.6474       9.45349       9.06953      0.309247      -5.38839       2.80182       6.58569      -3.72243      -2.08241       1.25995     -0.141535     -0.499655    -0.0945783     0.0190023     0.0126095   -0.00515959   4.88790e-05   3.97820e-05       0.00000       0.00000       0.00000       0.00000       0.00000       0.00000       0.00000       0.00000       0.00000       0.00000       0.00000       0.00000       0.00000       0.00000       0.00000       0.00000       0.00000       0.00000       9.88529       10.5245       7.88739       5.76887       7.26716       7.47968       6.20393       4.15863       2.19463       1.07742      0.495521      0.222617     0.0932888     0.0351636     0.0127846    0.00422630   0.000928895   0.000148969       0.00000       0.00000       0.00000       0.00000       0.00000       0.00000       0.00000       0.00000       0.00000       0.00000       0.00000       0.00000       0.00000       0.00000       0.00000       0.00000       0.00000       0.00000
   9  18 3091.4826    3.9046  0.8776 12.6272  0.0030  0.0377   0.1289   0.0767    0.1910   0.0000   442.0202       12.3952       5.78415      -11.6393   -0.00696807       4.38717      0.894173      0.477588      -3.04278     -0.962328     -0.184008      0.212119     0.0155294    -0.0416333    0.00335597    0.00867284    0.00123040   0.000212075       0.00000       0.00000       0.00000       0.00000       0.00000       0.00000       0.00000       0.00000       0.00000       0.00000       0.00000       0.00000       0.00000       0.00000       0.00000       0.00000       0.00000       0.00000       6.14707       7.45459       7.64048       6.50159       6.28427       4.33433       3.79019       2.31349       1.62406      0.948371      0.479714      0.254747      0.111556     0.0493856     0.0159394    0.00508110    0.00146274   0.000200490       0.00000       0.00000       0.00000       0.00000       0.00000       0.00000       0.00000       0.00000       0.00000       0.00000       0.00000       0.00000       0.00000       0.00000       0.00000       0.00000       0.00000       0.00000
   9  19 3229.4406    3.9552  1.0547 12.9344 -0.0073  0.0440   0.1250   0.0884    0.2056   0.0000   440.3085       12.5310       7.23921      -16.5516      -2.76144      -1.32938      -1.16351       1.16020      -1.46605     -0.707515      -1.05093   0.000777206    -0.0901911    -0.0345924    -0.0149620   -0.00131060    0.00149987  -0.000421227       0.00000       0.00000       0.00000       0.00000       0.00000       0.00000       0.00000       0.00000       0.00000       0.00000       0.00000       0.00000       0.00000       0.00000       0.00000       0.00000       0.00000       0.00000       7.66832       8.90455       8.84299       9.22911       7.26851       5.37314       3.94462       3.07972       1.77151       1.11222      0.653712      0.328884      0.153203     0.0554789     0.0185367    0.00605354    0.00135670   0.000255057       0.00000       0.00000       0.00000       0.00000       0.00000       0.00000       0.00000       0.00000       0.00000       0.00000       0.00000       0.00000       0.00000       0.00000       0.00000       0.00000       0.00000       0.00000
   9  20 3367.6228    3.2069  1.8870 12.7617 -0.0064  0.0590   0.0768   0.1419    0.1009   0.0000   421.7294      -9.84020       10.1412       2.61114       12.1731       7.22508      0.899500    -0.0591598      -1.82903      -2.53985      0.158152     0.0118057     0.0217498    -0.0402548     0.0307703    0.00634871   3.30457e-06   0.000420878       0.00000       0.00000       0.00000       0.00000       0.00000       0.00000       0.00000       0.00000       0.00000       0.00000       0.00000       0.00000       0.00000       0.00000       0.00000       0.00000       0.00000       0.00000       9.64711       11.5531       12.3535       10.7368       9.19579       7.94400       5.47457       3.91161       2.70528       1.31011      0.846209      0.421881      0.182659     0.0719833     0.0318329    0.00882356    0.00197599   0.000327084       0.00000       0.00000       0.00000       0.00000       0.00000       0.00000       0.00000       0.00000       0.00000       0.00000       0.00000       0.00000       0.00000       0.00000       0.00000       0.00000       0.00000       0.00000
   9  21 3506.0859    2.7144  2.2943 12.5068 -0.0100  0.0661   0.0626   0.1612    0.0912   0.0000   445.0878       3.19575       25.1135      -8.93163      -4.55264      -14.8654      -6.23928       10.3507       1.21960      -2.09626     -0.305057       1.06135     -0.294437    -0.0256943     0.0280063   -0.00691493    0.00103631   0.000176421       0.00000       0.00000       0.00000       0.00000       0.00000       0.00000       0.00000       0.00000       0.00000       0.00000       0.00000       0.00000       0.00000       0.00000       0.00000       0.00000       0.00000       0.00000       10.8245       13.6812       13.9893       12.5090       10.8488       8.56607       6.15564       4.50081       2.68460       1.66210      0.894874      0.458150      0.208907     0.0847307     0.0301488    0.00980808    0.00232071   0.000384251       0.00000       0.00000       0.00000       0.00000       0.00000       0.00000       0.00000       0.00000       0.00000       0.00000       0.00000       0.00000       0.00000       0.00000       0.00000       0.00000       0.00000       0.00000
   9  22 3644.8724    2.1668  3.2987 11.9061 -0.0038  0.0809   0.0446   0.2164    0.0846   0.0000   455.7844      -16.1666       22.3749       9.72151      -1.94644       14.6239      -18.1633       1.83811       8.62694       1.79784      -3.19258    -0.0257622     0.0534613     -0.227605    -0.0224966    -0.0151972    0.00550968  -0.000325121       0.00000       0.00000       0.00000       0.00000       0.00000       0.00000       0.00000       0.00000       0.00000       0.00000       0.00000       0.00000       0.00000       0.00000       0.00000       0.00000       0.00000       0.00000       13.5406       17.1248       16.3183       15.4454       13.7461       10.7072       8.31635       5.46466       3.75075       2.13308       1.19439      0.581054      0.263114      0.108028     0.0403550     0.0115950    0.00307315   0.000493087       0.00000       0.00000       0.00000       0.00000       0.00000       0.00000       0.00000       0.00000       0.00000       0.00000       0.00000       0.00000       0.00000       0.00000       0.00000       0.00000       0.00000       0.00000
   9  23 3784.0399    1.8268  4.4939 11.4962 -0.0087  0.1036   0.0340   0.2599    0.0881   0.0000   431.6531      -8.60783      -32.1695       14.5026       16.9129       5.58647      -3.13674      -10.4016      -4.77695       3.14951       1.80537      -2.24187    0.00611945      0.332308    -0.0229252    -0.0155787  -0.000391691   0.000786454       0.00000       0.00000       0.00000       0.00000       0.00000       0.00000       0.00000       0.00000       0.00000       0.00000       0.00000       0.00000       0.00000       0.00000       0.00000       0.00000       0.00000       0.00000       17.4554       21.2413       22.5360       19.9715       17.2179       13.7108       10.1877       6.85667       4.64745       2.86146       1.52763      0.809128      0.354466      0.156007     0.0541381     0.0159093    0.00375583   0.000567692       0.00000       0.00000       0.00000       0.00000       0.00000       0.00000       0.00000       0.00000       0.00000       0.00000       0.00000       0.00000       0.00000       0.00000       0.00000       0.00000       0.00000       0.00000
   9  24 3923.2231    1.5328  6.1324 10.9620 -0.0013  0.1237   0.0251   0.3286    0.0827   0.0000   442.7449      -29.5510       46.0653      -26.2175       28.0883     -0.471755      -15.7184      -4.83263      -16.1630      -1.08768       1.18362      0.782070     0.0595101     -0.275235     0.0662134     0.0172617    0.00172781   0.000457223       0.00000       0.00000       0.00000       0.00000       0.00000       0.00000       0.00000       0.00000       0.00000       0.00000       0.00000       0.00000       0.00000       0.00000       0.00000       0.00000       0.00000       0.00000       20.1512       26.1514       25.0647       23.5304       20.9020       16.5115       13.0572       8.67564       5.85338       3.44592       1.86674      0.994320      0.427099      0.186381     0.0648760     0.0189392    0.00482670   0.000774987       0.00000       0.00000       0.00000       0.00000       0.00000       0.00000       0.00000       0.00000       0.00000       0.00000       0.00000       0.00000       0.00000       0.00000       0.00000       0.00000       0.00000       0.00000
   9  26 4202.5363    1.1036  9.9980 10.4360 -0.0000  0.1886   0.0179   0.5247    0.0681   0.0000   462.8749       37.2412       46.9070       1.62375       31.2126      -26.3463      -17.5306      -20.3901       6.32518       1.77594      -3.88981      -1.17411      0.428858     0.0810894    -0.0836131    0.00117248    0.00461169   -0.00142168       0.00000       0.00000       0.00000       0.00000       0.00000       0.00000       0.00000       0.00000       0.00000       0.00000       0.00000       0.00000       0.00000       0.00000       0.00000       0.00000       0.00000       0.00000       30.1013       38.5813       39.4276       35.5027       31.4725       25.7215       19.2540       13.7988       9.07885       5.41002       3.21326       1.50292      0.769499      0.288519      0.110443     0.0317730    0.00732517    0.00114555       0.00000       0.00000       0.00000       0.00000       0.00000       0.00000       0.00000       0.00000       0.00000       0.00000       0.00000       0.00000       0.00000       0.00000       0.00000       0.00000       0.00000       0.00000
  10   9 1879.9575    0.4548  0.3452  9.8974 -0.0139  0.0268   0.0248   0.0514    0.0664   0.0000   433.7092     -0.481247       10.5201       2.52338       3.45142      -1.16380      -3.59051       2.04601    -0.0578767     -0.654605     -0.158968      0.248668    -0.0881386   -0.00730195     0.0565662   -0.00213371    0.00107245  -0.000162763   0.000138346  -3.75580e-05       0.00000       0.00000       0.00000       0.00000       0.00000       0.00000       0.00000       0.00000       0.00000       0.00000       0.00000       0.00000       0.00000       0.00000       0.00000       0.00000       3.75434       4.91397       5.23021       4.49766       4.49464       2.97355       2.52508       1.73028       1.08730      0.765634      0.413456      0.249534      0.125469     0.0565954     0.0264976    0.00958039    0.00283886    0.00101442   0.000249702   3.50811e-05       0.00000       0.00000       0.00000       0.00000       0.00000       0.00000       0.00000       0.00000       0.00000       0.00000       0.00000       0.00000       0.00000       0.00000       0.00000       0.00000
  10  11 2162.8838    0.8174  0.8300  9.9395 -0.0049  0.0459   0.0304   0.0889    0.2402   0.0000   436.4870      -4.65190       3.73586       6.25468       3.30200      -10.7093     0.0693213     -0.267531       3.22123       1.61623      0.582128     -0.175977     0.0130236    -0.0275601    -0.0300953     0.0127336    0.00509730   0.000529148   0.000528743  -7.98776e-05       0.00000       0.00000       0.00000       0.00000       0.00000       0.00000       0.00000       0.00000       0.00000       0.00000       0.00000       0.00000       0.00000       0.00000       0.00000       0.00000       5.90716       7.81716       7.57031       8.80915       5.61575       5.84496       4.37277       2.99694       2.35680       1.24992      0.837435      0.428134      0.258896      0.105626     0.0535853     0.0179212    0.00715089    0.00157058   0.000357683   7.84731e-05       0.00000       0.00000       0.00000       0.00000       0.00000       0.00000       0.00000       0.00000       0.00000       0.00000       0.00000       0.00000       0.00000       0.00000       0.00000       0.00000
  10  12 2302.7570    1.0860  0.8093 10.7992 -0.0278  0.0376   0.0402   0.0834    0.2062   0.0000   437.4275       6.70869      -2.06547      -12.9029     -0.735106      -7.59862      -5.51553     -0.267612       3.92005      0.589610      -2.02400     -0.450614      0.102546     0.0286776     0.0120631    0.00977692   -0.00204553  -0.000991915   0.000403642  -4.15432e-05       0.00000       0.00000       0.00000       0.00000       0.00000       0.00000       0.00000       0.00000       0.00000       0.00000       0.00000       0.00000       0.00000       0.00000       0.00000       0.00000       5.28123       6.61711       7.27180       6.26723       5.91854       4.46753       3.21707       2.62066       1.70083       1.05286      0.653808      0.377702      0.191098     0.0899513     0.0369511     0.0140781    0.00482271    0.00154708   0.000324821   4.74863e-05       0.00000       0.00000       0.00000       0.00000       0.00000       0.00000       0.00000       0.00000       0.00000       0.00000       0.00000       0.00000       0.00000       0.00000       0.00000       0.00000
  10  13 2440.7649    1.5195  0.9302 10.7563 -0.0020  0.0375   0.0501   0.0844    0.2029   0.0000   429.9869       7.29819       4.58896      -5.37532       2.90591       6.43685      -3.52147       2.25755       3.07657      0.102311     -0.265074     0.0444563      0.117192    -0.0950154     0.0579319    0.00947628   -0.00218158   -0.00202899   0.000153605   0.000121263       0.00000       0.00000       0.00000       0.00000       0.00000       0.00000       0.00000       0.00000       0.00000       0.00000       0.00000       0.00000       0.00000       0.00000       0.00000       0.00000       5.29445       7.11792       6.45351       6.58349       5.78753       4.37381       3.67669       2.20701       1.82063       1.04516      0.649399      0.367691      0.161163     0.0903362     0.0309653     0.0141354    0.00455787    0.00114659   0.000352679   5.82206e-05       0.00000       0.00000       0.00000       0.00000       0.00000       0.00000       0.00000       0.00000       0.00000       0.00000       0.00000       0.00000       0.00000       0.00000       0.00000       0.00000
  10  15 2717.0047    2.6233  0.8684 11.3195  0.0027  0.0320   0.0850   0.0768    0.2190   0.0000   441.1026       1.79090       14.5038      -7.18743      -3.52168       2.28997       4.90254      -1.95143     -0.997102       1.05381      0.557536    -0.0464489     -0.160420     -0.110912    -0.0503544     0.0344369    0.00188686   -0.00284533  -1.49031e-05  -4.32746e-05       0.00000       0.00000       0.00000       0.00000       0.00000       0.00000       0.00000       0.00000       0.00000       0.00000       0.00000       0.00000       0.00000       0.00000       0.00000       0.00000       4.87718       6.11659       6.23456       6.14937       5.18006       3.78456       3.19114       2.36730       1.46740      0.979313      0.490501      0.342909      0.170971     0.0825498     0.0331338     0.0140454    0.00366554    0.00126685   0.000281626   4.53845e-05       0.00000       0.00000       0.00000       0.00000       0.00000       0.00000       0.00000       0.00000       0.00000       0.00000       0.00000       0.00000       0.00000       0.00000       0.00000       0.00000
  10  16 2855.6638    3.0837  0.8943 11.5821 -0.0045  0.0311   0.0966   0.0733    0.2466   0.0000   431.8133       4.84650       6.73258      -2.70836      -1.10073       3.00298       1.53888      -4.66090      0.509627     0.0208209     -0.532709      0.418849     0.0356571     0.0275106    -0.0415198   -0.00509083    0.00247448  -0.000929779  -0.000131840  -2.22814e-05       0.00000       0.00000       0.00000       0.00000       0.00000       0.00000       0.00000       0.00000       0.00000       0.00000       0.00000       0.00000       0.00000       0.00000       0.00000       0.00000       4.89139       5.56193       5.82113       5.66806       4.75701       3.96580       3.10820       2.19112       1.52225      0.912295      0.567956      0.304689      0.152143     0.0741213     0.0309883     0.0116379    0.00399986    0.00103194   0.000250572   4.06165e-05       0.00000       0.00000       0.00000       0.00000       0.00000       0.00000       0.00000       0.00000       0.00000       0.00000       0.00000       0.00000       0.00000       0.00000       0.00000       0.00000
  10  18 3132.8187    4.0282  1.0958 12.4028 -0.0080  0.0400   0.1130   0.0866    0.2441   0.0000   441.5249       9.59438       12.3765      -2.66707     0.0781135      -3.30841       6.78007       3.40852       1.14863      -1.42337     0.0571594     -0.439656      0.254163      0.153792     0.0547172     0.0210576    0.00595360   -0.00113572   0.000311879  -4.07707e-06       0.00000       0.00000       0.00000       0.00000       0.00000       0.00000       0.00000       0.00000       0.00000       0.00000       0.00000       0.00000       0.00000       0.00000       0.00000       0.00000       5.92582       7.51774       7.14318       7.12858       6.29140       4.74964       3.95134       2.60817       1.94810       1.16882      0.670243      0.422937      0.198143     0.0998780     0.0360163     0.0161327    0.00479277    0.00129981   0.000359296   5.64021e-05       0.00000       0.00000       0.00000       0.00000       0.00000       0.00000       0.00000       0.00000       0.00000       0.00000       0.00000       0.00000       0.00000       0.00000       0.00000       0.00000
  10  19 3271.2865    3.7314  1.4678 11.5703 -0.0090  0.0409   0.0915   0.1040    0.2879   0.0000   440.0253       16.1112       2.50806      -1.92977       3.21507      -1.18831      -3.04467       1.29965      -1.65770     -0.788885     -0.979871      0.878314     -0.310602    -0.0561346   -0.00572627    0.00479407   -0.00210385  -0.000390799   0.000125396   0.000115238       0.00000       0.00000       0.00000       0.00000       0.00000       0.00000       0.00000       0.00000       0.00000       0.00000       0.00000       0.00000       0.00000       0.00000       0.00000       0.00000       6.09918       7.86125       7.80357       7.45943       6.47988       5.21470       4.09319       2.77105       2.01517       1.17233      0.776083      0.404915      0.195807      0.105158     0.0400094     0.0156054    0.00567053    0.00147676   0.000382276   6.07617e-05       0.00000       0.00000       0.00000       0.00000       0.00000       0.00000       0.00000       0.00000       0.00000       0.00000       0.00000       0.00000       0.00000       0.00000       0.00000       0.00000
  10  20 3410.1185    3.1982  1.9434 12.1815 -0.0056  0.0500   0.0709   0.1295    0.1359   0.0000   437.9276     -0.822638       9.75388       3.25164     -0.528034      -1.78287      -1.50988       1.25522       2.61363     -0.409256      -1.10340    -0.0192056      0.108446     -0.121810    0.00516137   -0.00735624    0.00707238   0.000184792  -0.000203996  -5.91294e-05       0.00000       0.00000       0.00000       0.00000       0.00000       0.00000       0.00000       0.00000       0.00000       0.00000       0.00000       0.00000       0.00000       0.00000       0.00000       0.00000       7.67347       9.34189       9.83985       8.77009       7.97958       6.45578       4.83686       3.56394       2.36243       1.48458      0.918261      0.475242      0.241840      0.118490     0.0492409     0.0186579    0.00680086    0.00192460   0.000434172   6.52775e-05       0.00000       0.00000       0.00000       0.00000       0.00000       0.00000       0.00000       0.00000       0.00000       0.00000       0.00000       0.00000       0.00000       0.00000       0.00000       0.00000
  10  21 3548.9695    2.5316  2.7433 12.2707 -0.0012  0.0697   0.0532   0.1695    0.0834   0.0000   476.0885      -16.8531       6.45608      -2.60003      0.194135       2.03634      -3.71450      -1.19840      -1.33798     -0.976135    -0.0356198      0.227850   0.000941493    -0.0614460     0.0573277   -0.00937732    0.00690499  -0.000518637   -0.00111132  -0.000207993       0.00000       0.00000       0.00000       0.00000       0.00000       0.00000       0.00000       0.00000       0.00000       0.00000       0.00000       0.00000       0.00000       0.00000       0.00000       0.00000       10.4802       12.5424       12.8950       11.8367       11.2650       8.89081       6.97178       5.04310       3.47110       2.23878       1.33248      0.742645      0.385225      0.171372     0.0754734     0.0282160    0.00951754    0.00276651   0.000645939   9.34335e-05       0.00000       0.00000       0.00000       0.00000       0.00000       0.00000       0.00000       0.00000       0.00000       0.00000       0.00000       0.00000       0.00000       0.00000       0.00000       0.00000
  10  22 3688.1068    2.1628  3.6932 11.7001 -0.0068  0.0842   0.0399   0.2107    0.0804   0.0000   424.2305     -0.301267       20.8386       13.9793      -22.3799     -0.605253      -3.45214      0.419942       3.20578      -2.47604       3.20700     -0.602265    -0.0884697     -0.126227      0.122247     0.0120296    0.00488439  -7.17136e-05  -6.66138e-05   7.74511e-05       0.00000       0.00000       0.00000       0.00000       0.00000       0.00000       0.00000       0.00000       0.00000       0.00000       0.00000       0.00000       0.00000       0.00000       0.00000       0.00000       11.6839       15.8716       15.5377       14.8788       13.5391       10.4032       8.44336       5.82253       4.24401       2.46918       1.60338      0.868432      0.421911      0.223476     0.0833050     0.0343564     0.0120285    0.00328079   0.000862419   0.000131579       0.00000       0.00000       0.00000       0.00000       0.00000       0.00000       0.00000       0.00000       0.00000       0.00000       0.00000       0.00000       0.00000       0.00000       0.00000       0.00000
  10  24 3967.5676    1.4349  6.7779 10.8945  0.0020  0.1256   0.0227   0.3476    0.0738   0.0000   457.0618       19.8257       37.0515      -2.28076      -19.1578      -16.9902       17.3565       7.93212     -0.433941      -5.22765       4.19582       1.10466      0.496688     0.0675611    -0.0431800    0.00899609    0.00290294    0.00609544  -6.94350e-05  -1.96978e-05       0.00000       0.00000       0.00000       0.00000       0.00000       0.00000       0.00000       0.00000       0.00000       0.00000       0.00000       0.00000       0.00000       0.00000       0.00000       0.00000       18.4762       23.6285       24.3375       22.8987       20.3906       16.6447       12.7684       9.55795       6.48644       4.07886       2.62222       1.36053      0.741523      0.345345      0.152586     0.0541144     0.0197385    0.00540839    0.00120647   0.000184160       0.00000       0.00000       0.00000       0.00000       0.00000       0.00000       0.00000       0.00000       0.00000       0.00000       0.00000       0.00000       0.00000       0.00000       0.00000       0.00000
  10  27 4388.2292    0.8044 12.2590 10.3494 -0.0064  0.2518   0.0161   0.7321    0.0589   0.0000   446.6244      -19.2179       78.0931      -13.8074      -8.36166       34.7754       25.5121      -45.5186      -30.3123       3.67865      -4.70827       3.48196       2.91473     -0.966550    -0.0842940     0.0946524    -0.0315903  -0.000383103  -0.000756370  -0.000228859       0.00000       0.00000       0.00000       0.00000       0.00000       0.00000       0.00000       0.00000       0.00000       0.00000       0.00000       0.00000       0.00000       0.00000       0.00000       0.00000       36.1966       46.1839       49.1964       44.9512       40.2953       34.3407       25.1768       19.7748       13.2369       8.65530       5.33707       2.94522       1.58888      0.731581      0.323834      0.120909     0.0421371     0.0118332    0.00241102   0.000369637       0.00000       0.00000       0.00000       0.00000       0.00000       0.00000       0.00000       0.00000       0.00000       0.00000       0.00000       0.00000       0.00000       0.00000       0.00000       0.00000
  11   9 1915.3703    0.5030  0.3959 10.0293 -0.0116  0.0283   0.0272   0.0651    0.0663   0.0000   437.2493      -6.61696       8.48198       3.66035       11.7826     -0.629748       5.28038     -0.499322      -1.54028     -0.690491     -0.154528     -0.488098     0.0671553    0.00326984     0.0300867    0.00575021   0.000599662    0.00202361  -0.000595444  -0.000383385  -1.81628e-05   1.12055e-06       0.00000       0.00000       0.00000       0.00000       0.00000       0.00000       0.00000       0.00000       0.00000       0.00000       0.00000       0.00000       0.00000       0.00000       4.13019       4.51673       4.51867       4.43501       4.57240       3.61373       2.58533       1.71924       1.26429      0.989931      0.686918      0.391357      0.209064     0.0994446     0.0411646     0.0200477    0.00708904    0.00249777   0.000858057   0.000247360   5.28623e-05   7.35637e-06       0.00000       0.00000       0.00000       0.00000       0.00000       0.00000       0.00000       0.00000       0.00000       0.00000       0.00000       0.00000       0.00000       0.00000
  11  10 2057.9768    0.6915  0.6352  9.8521 -0.0061  0.0323   0.0264   0.0655    0.1017   0.0000   441.8283      -5.90219       12.0803       5.19241      -7.95113      -3.44070       5.38289      -2.42994     0.0950796     -0.174782     -0.541528     0.0481594    -0.0623262     -0.153270    -0.0862420     0.0269836    0.00195189  -0.000265076   0.000220078  -0.000353356  -3.03049e-06  -9.37499e-06       0.00000       0.00000       0.00000       0.00000       0.00000       0.00000       0.00000       0.00000       0.00000       0.00000       0.00000       0.00000       0.00000       0.00000       4.18840       5.57284       5.58762       4.85805       4.53424       3.97936       3.14898       2.49499       1.64513       1.07169      0.672856      0.400046      0.197536      0.108991     0.0547517     0.0232745    0.00890623    0.00363852    0.00116753   0.000335342   6.91391e-05   1.11820e-05       0.00000       0.00000       0.00000       0.00000       0.00000       0.00000       0.00000       0.00000       0.00000       0.00000       0.00000       0.00000       0.00000       0.00000
  11  11 2199.7419    0.9149  0.7384 10.0896  0.0069  0.0349   0.0306   0.0739    0.1814   0.0000   430.7049      -3.40716       24.6867      -1.85651      -8.42992      -1.92578       6.36784       2.71544      0.481705     -0.562843      0.958868      0.283990    -0.0395720     -0.116923     0.0864936     0.0240446    0.00781005   -0.00232087   8.82174e-05  -0.000143345   4.21814e-05   3.70445e-06       0.00000       0.00000       0.00000       0.00000       0.00000       0.00000       0.00000       0.00000       0.00000       0.00000       0.00000       0.00000       0.00000       0.00000       4.47522       6.53002       6.47551       5.79100       5.87833       4.00951       3.70074       2.21450       1.90311       1.02832      0.738453      0.411104      0.215785      0.127866     0.0473616     0.0275230    0.00842245    0.00386198    0.00127176   0.000317605   0.000100087   1.25894e-05       0.00000       0.00000       0.00000       0.00000       0.00000       0.00000       0.00000       0.00000       0.00000       0.00000       0.00000       0.00000       0.00000       0.00000
  11  12 2339.9646    1.2778  1.0217  9.9534  0.0028  0.0396   0.0418   0.0892    0.5208   0.0000   433.7128       4.02663       15.1222      -3.47963       3.95011     -0.652551      -1.39070      -1.16494      -1.34644       1.41483     -0.371573    -0.0507327      0.347805    -0.0815057    -0.0974350     0.0117917     0.0264487   -0.00130154   -0.00318534  -0.000181550   2.46673e-05  -9.56373e-06       0.00000       0.00000       0.00000       0.00000       0.00000       0.00000       0.00000       0.00000       0.00000       0.00000       0.00000       0.00000       0.00000       0.00000       4.80666       6.42180       7.07692       5.70049       5.79199       4.97056       3.56742       3.09371       2.03155       1.33228      0.899145      0.491145      0.276386      0.146139     0.0705181     0.0326434     0.0127058    0.00459289    0.00169595   0.000471836   9.29215e-05   1.32866e-05       0.00000       0.00000       0.00000       0.00000       0.00000       0.00000       0.00000       0.00000       0.00000       0.00000       0.00000       0.00000       0.00000       0.00000
  11  13 2478.4089    1.7022  0.8916 10.7270 -0.0150  0.0349   0.0533   0.0786    0.4105   0.0000   445.1857       5.23943       6.63882      -7.34302       8.92304       13.0213      -6.26126      -2.24586     -0.149150       1.16957     -0.436737      0.381720      0.656771     -0.307973    -0.0255315     0.0504643    0.00448785   -0.00293811    0.00230442   0.000247018  -0.000236515   1.77990e-05       0.00000       0.00000       0.00000       0.00000       0.00000       0.00000       0.00000       0.00000       0.00000       0.00000       0.00000       0.00000       0.00000       0.00000       4.75907       5.56106       6.08517       5.78262       5.20858       4.96766       3.33647       2.51446       2.05643       1.17580      0.851546      0.539815      0.246620      0.147485     0.0684221     0.0291749    0.00989856    0.00479379    0.00155547   0.000366127   7.37355e-05   1.13755e-05       0.00000       0.00000       0.00000       0.00000       0.00000       0.00000       0.00000       0.00000       0.00000       0.00000       0.00000       0.00000       0.00000       0.00000
  11  14 2616.8382    2.1650  0.9525 11.5272 -0.0045  0.0337   0.0626   0.0791    0.2074   0.0000   437.8077       12.2236       4.25066      -10.6258       9.20496       7.60529     -0.940893       1.92031       2.38050     -0.942681      -1.71821      0.165759      0.309022     0.0872351    -0.0968163   -0.00135513   6.60653e-05   0.000464859    0.00289766   5.41129e-06  -0.000100750   7.93657e-06       0.00000       0.00000       0.00000       0.00000       0.00000       0.00000       0.00000       0.00000       0.00000       0.00000       0.00000       0.00000       0.00000       0.00000       4.47582       6.08701       6.09659       5.73885       5.25933       4.19125       3.52856       2.37837       1.90702       1.07864      0.775681      0.425497      0.237654      0.124648     0.0591179     0.0268604     0.0102578    0.00390207    0.00137900   0.000318462   8.66184e-05   1.20881e-05       0.00000       0.00000       0.00000       0.00000       0.00000       0.00000       0.00000       0.00000       0.00000       0.00000       0.00000       0.00000       0.00000       0.00000
  11  15 2756.0738    2.8028  0.9104 11.9098  0.0000  0.0326   0.0828   0.0737    0.1736   0.0000   433.7205      0.889083       15.8933       4.86739       2.91587      -2.05669      -1.60660     -0.627185       1.44117     -0.666361       1.52662      0.723727     -0.209011     -0.290539     0.0461145     0.0105404   -0.00511907   0.000743720   -0.00161075  -0.000186841  -8.29661e-05  -9.12018e-06       0.00000       0.00000       0.00000       0.00000       0.00000       0.00000       0.00000       0.00000       0.00000       0.00000       0.00000       0.00000       0.00000       0.00000       4.53733       5.53910       5.59208       5.38715       4.88505       4.03297       3.45763       2.45648       1.75646       1.15261      0.766404      0.471003      0.217028      0.120841     0.0636676     0.0266776     0.0100556    0.00384609    0.00113826   0.000309223   7.44695e-05   1.10306e-05       0.00000       0.00000       0.00000       0.00000       0.00000       0.00000       0.00000       0.00000       0.00000       0.00000       0.00000       0.00000       0.00000       0.00000
  11  16 2895.3271    3.4605  0.7903 12.3162 -0.0130  0.0278   0.1144   0.0687    0.1736   0.0000   441.8527       6.25933     -0.259321      -3.00740      -2.63835      -3.99851      -3.58920      -4.37040      -1.57516     0.0715175      0.239420     -0.376100     -0.336783      0.152313      0.123554    -0.0382470    -0.0195563   -0.00880067   0.000368803   4.93123e-05  -0.000111854  -1.03984e-05       0.00000       0.00000       0.00000       0.00000       0.00000       0.00000       0.00000       0.00000       0.00000       0.00000       0.00000       0.00000       0.00000       0.00000       4.08609       4.76187       5.23682       4.80133       4.17478       3.66627       2.85657       2.10666       1.46071      0.973086      0.618849      0.369343      0.189356     0.0985940     0.0520707     0.0213638    0.00870950    0.00332671    0.00100223   0.000267836   5.56000e-05   8.11474e-06       0.00000       0.00000       0.00000       0.00000       0.00000       0.00000       0.00000       0.00000       0.00000       0.00000       0.00000       0.00000       0.00000       0.00000
  11  17 3034.4487    3.9834  0.8974 12.4023 -0.0001  0.0417   0.1147   0.0689    0.2113   0.0000   437.1295       3.36952       4.80867      -7.60408      -2.55697       6.83270      -2.81315      -1.02543      0.254120      -1.15546      0.883404     0.0966781      0.300609     -0.119104    -0.0489474    -0.0160958   0.000877848  -0.000433936   0.000346912   0.000139358   4.09222e-05   1.65933e-05       0.00000       0.00000       0.00000       0.00000       0.00000       0.00000       0.00000       0.00000       0.00000       0.00000       0.00000       0.00000       0.00000       0.00000       5.43256       6.71697       7.86055       5.87475       5.66451       5.83707       3.71942       3.49294       2.41185       1.35783      0.881553      0.582216      0.215476      0.152733     0.0750158     0.0309834    0.00970215    0.00563618    0.00183875   0.000501290   8.58216e-05   1.36294e-05       0.00000       0.00000       0.00000       0.00000       0.00000       0.00000       0.00000       0.00000       0.00000       0.00000       0.00000       0.00000       0.00000       0.00000
  11  18 3173.3461    4.2335  1.0209 12.3507 -0.0125  0.0330   0.1177   0.0798    0.2376   0.0000   446.2083       6.15555       15.9142      -5.92110      -4.53720       5.99278     -0.588867      -1.81276      -1.15056       1.52637       1.41654      0.244174      0.203363     0.0632470      0.166227     0.0221813    -0.0211713    0.00559183  -0.000167893   0.000176941  -8.82576e-05   1.29743e-05       0.00000       0.00000       0.00000       0.00000       0.00000       0.00000       0.00000       0.00000       0.00000       0.00000       0.00000       0.00000       0.00000       0.00000       4.72266       6.12138       6.24383       6.04778       4.89381       4.48322       3.46622       2.48096       1.81076       1.22401      0.702864      0.422294      0.238717      0.127275     0.0529202     0.0274441     0.0110231    0.00416801    0.00120827   0.000330917   7.02397e-05   1.20217e-05       0.00000       0.00000       0.00000       0.00000       0.00000       0.00000       0.00000       0.00000       0.00000       0.00000       0.00000       0.00000       0.00000       0.00000
  11  19 3312.2639    3.4609  1.6422 11.8916  0.0022  0.0434   0.0783   0.1036    0.1702   0.0000   440.8303       7.08433      -13.4868      -12.3602     -0.863328     -0.131618       2.72511       3.12218      -2.68642      -1.99598     -0.199302      0.475731     0.0365182     -0.345580    -0.0572397     0.0499454    -0.0134155    0.00484624    0.00323794   1.62995e-05  -0.000167654   3.64077e-06       0.00000       0.00000       0.00000       0.00000       0.00000       0.00000       0.00000       0.00000       0.00000       0.00000       0.00000       0.00000       0.00000       0.00000       5.95464       7.45898       7.27022       7.27500       6.36301       5.49820       4.43890       3.31513       2.33643       1.56522      0.994667      0.558887      0.321155      0.157737     0.0784770     0.0338745     0.0144727    0.00481570    0.00162783   0.000427346   9.49888e-05   1.53988e-05       0.00000       0.00000       0.00000       0.00000       0.00000       0.00000       0.00000       0.00000       0.00000       0.00000       0.00000       0.00000       0.00000       0.00000
  11  20 3451.5057    2.9707  2.4119 11.5948  0.0025  0.0545   0.0551   0.1253    0.1219   0.0000   432.7852       3.65337       14.1318      -16.8973      -6.14249       3.70898       10.7997      -8.56798     -0.563890      0.750945       1.12417     -0.173658      0.236517     -0.195907   -0.00999226     0.0330260  -0.000210237    0.00398211   0.000897876  -0.000115532   3.82367e-05  -2.90776e-06       0.00000       0.00000       0.00000       0.00000       0.00000       0.00000       0.00000       0.00000       0.00000       0.00000       0.00000       0.00000       0.00000       0.00000       7.56583       9.37688       9.93751       9.10031       8.46791       7.25298       5.43105       4.03679       2.94290       1.99303       1.25584      0.772722      0.408505      0.213998      0.101275     0.0439757     0.0178343    0.00691181    0.00217775   0.000584750   0.000122787   1.79409e-05       0.00000       0.00000       0.00000       0.00000       0.00000       0.00000       0.00000       0.00000       0.00000       0.00000       0.00000       0.00000       0.00000       0.00000
  11  21 3590.9946    2.4826  3.2652 11.7181 -0.0021  0.0705   0.0439   0.1625    0.0880   0.0000   440.7380      -4.73815       7.39148     -0.369694      -7.97147      -5.10391       3.99803       2.75407      -7.59248      -3.91916     -0.563306    -0.0309678     -0.148252    -0.0735231     -0.214605     0.0545848    0.00489632   -0.00535182   -0.00235878  -0.000848357   0.000352177  -8.01118e-06       0.00000       0.00000       0.00000       0.00000       0.00000       0.00000       0.00000       0.00000       0.00000       0.00000       0.00000       0.00000       0.00000       0.00000       9.29912       12.4108       12.1272       12.1738       10.5535       9.08816       7.22899       5.46754       3.77432       2.62952       1.61258      0.965364      0.531060      0.274563      0.132252     0.0590194     0.0240718    0.00871288    0.00274503   0.000783541   0.000168128   2.70422e-05       0.00000       0.00000       0.00000       0.00000       0.00000       0.00000       0.00000       0.00000       0.00000       0.00000       0.00000       0.00000       0.00000       0.00000
  11  22 3730.8477    2.0702  4.7183 11.1986 -0.0010  0.0841   0.0319   0.2240    0.0852   0.0000   442.3703       6.54669       1.89512       17.8669    -0.0590362      -14.3877      0.685601      -14.2187      0.395445      0.258532       3.68647       1.15840     -0.298581      0.225037      0.325413   -0.00255901    0.00462114   -0.00786981  -0.000372278   -0.00169457   0.000103088  -9.69333e-07       0.00000       0.00000       0.00000       0.00000       0.00000       0.00000       0.00000       0.00000       0.00000       0.00000       0.00000       0.00000       0.00000       0.00000       11.7218       15.0401       15.1083       14.4474       13.1705       11.4371       8.57165       6.46266       4.68194       3.12593       2.09277       1.22058      0.662302      0.348083      0.161467     0.0747001     0.0289047     0.0108468    0.00358916   0.000928103   0.000194524   2.97945e-05       0.00000       0.00000       0.00000       0.00000       0.00000       0.00000       0.00000       0.00000       0.00000       0.00000       0.00000       0.00000       0.00000       0.00000
  11  23 3870.5042    1.6951  6.5843 10.8688 -0.0044  0.1070   0.0245   0.2973    0.0826   0.0000   441.5799       28.8488       47.5604       18.8033      -1.39311      0.476988       15.8352      -5.17215       4.59485       8.01967      -1.14208      -2.05657      0.773039      0.381134      0.173463      0.102396     0.0355233   -0.00739196   0.000461179   0.000810924  -0.000374346  -9.07380e-05       0.00000       0.00000       0.00000       0.00000       0.00000       0.00000       0.00000       0.00000       0.00000       0.00000       0.00000       0.00000       0.00000       0.00000       14.7926       18.8773       19.6060       18.6650       17.0488       13.9591       10.8941       8.58774       5.80660       4.01026       2.57053       1.50769      0.853863      0.436969      0.216416     0.0937521     0.0379777     0.0133554    0.00442564    0.00123361   0.000255822   3.74300e-05       0.00000       0.00000       0.00000       0.00000       0.00000       0.00000       0.00000       0.00000       0.00000       0.00000       0.00000       0.00000       0.00000       0.00000
  11  24 4010.5869    1.3422  6.6871 10.8432 -0.0048  0.1244   0.0216   0.3197    0.0726   0.0000   433.3398       17.6552       5.10960       15.3530      -17.3868       7.80085       11.1703       8.52796      -14.4811       3.05300       7.73963     -0.927391      -1.50573     -0.747968     0.0367927      0.124186     0.0164758    -0.0371967    -0.0113076   0.000889126   0.000667003   2.32663e-05       0.00000       0.00000       0.00000       0.00000       0.00000       0.00000       0.00000       0.00000       0.00000       0.00000       0.00000       0.00000       0.00000       0.00000       16.5442       21.0800       21.6993       20.6416       18.7552       16.1938       12.8657       9.98639       7.12179       4.69844       3.00684       1.84525      0.985234      0.529123      0.263016      0.113757     0.0452237     0.0169746    0.00532722    0.00142915   0.000301524   4.46356e-05       0.00000       0.00000       0.00000       0.00000       0.00000       0.00000       0.00000       0.00000       0.00000       0.00000       0.00000       0.00000       0.00000       0.00000
  11  25 4150.8619    1.1733  9.2617 10.5733 -0.0065  0.1567   0.0181   0.4326    0.0670   0.0000   365.8049       32.5787      -39.2445      -24.6615       15.0565       18.3562      -37.8939       2.86296      -6.03445      -2.37999       2.44178      -2.48781       1.27076       1.46934      0.109769     -0.215401     0.0198417     0.0451994    0.00484317   0.000385776  -0.000220828  -4.15010e-06       0.00000       0.00000       0.00000       0.00000       0.00000       0.00000       0.00000       0.00000       0.00000       0.00000       0.00000       0.00000       0.00000       0.00000       21.0395       26.8474       28.1279       26.8658       24.2433       20.5505       16.4135       12.3523       8.76476       6.05103       3.89931       2.35815       1.29946      0.672410      0.343055      0.145545     0.0606304     0.0216239    0.00682271    0.00182391   0.000380520   5.56039e-05       0.00000       0.00000       0.00000       0.00000       0.00000       0.00000       0.00000       0.00000       0.00000       0.00000       0.00000       0.00000       0.00000       0.00000
  11  26 4291.5395    0.9397 10.5972 10.4731 -0.0086  0.1978   0.0164   0.5522    0.0590   0.0000   485.2368       7.88768       8.44067      -15.7976       40.4547       33.6141       17.4176      -54.8075       30.5196       5.26097      0.239215       2.64034      0.545940       1.73906    -0.0780401     -0.191293    -0.0925877   -0.00655210  -0.000920462   -0.00383632   0.000869367  -5.09060e-05       0.00000       0.00000       0.00000       0.00000       0.00000       0.00000       0.00000       0.00000       0.00000       0.00000       0.00000       0.00000       0.00000       0.00000       25.9000       32.7176       35.3500       32.7747       30.1607       26.3911       20.4898       15.9293       11.2850       7.89587       5.12454       3.00947       1.77831      0.913913      0.436298      0.200752     0.0822794     0.0286933    0.00921312    0.00240717   0.000479282   6.91802e-05       0.00000       0.00000       0.00000       0.00000       0.00000       0.00000       0.00000       0.00000       0.00000       0.00000       0.00000       0.00000       0.00000       0.00000
  11  28 4573.5501    0.6502 17.6128 10.1951 -0.0058  0.3706   0.0113   0.9794    0.0447   0.0000   433.4346      -58.2252      -18.1243       39.2009       5.51346      -19.9420       35.8495       24.1591       40.3180      -8.10502     -0.520268       6.27823       5.22707      -2.33503     -0.241480     -0.344913     0.0189111     0.0264891   -0.00379581   -0.00541817    0.00198813   0.000288379       0.00000       0.00000       0.00000       0.00000       0.00000       0.00000       0.00000       0.00000       0.00000       0.00000       0.00000       0.00000       0.00000       0.00000       49.3132       62.4656       65.3483       63.8638       57.1037       48.3455       39.5009       30.2346       22.0748       15.0356       9.82236       6.06009       3.47285       1.85839      0.915603      0.405273      0.161035     0.0569439     0.0173424    0.00438960   0.000913455   0.000132774       0.00000       0.00000       0.00000       0.00000       0.00000       0.00000       0.00000       0.00000       0.00000       0.00000       0.00000       0.00000       0.00000       0.00000
  12  10 2093.5669    0.7051  0.6850 10.1058 -0.0011  0.0305   0.0242   0.0715    0.0892   0.0000   439.8486      -7.42221       11.2670       7.75326     -0.363306      -5.04280       1.12816      -1.16452     -0.562237     -0.604445     -0.674647      0.765436      0.248750     -0.434018    -0.0929139    -0.0178115    -0.0123333    0.00434923   -0.00171904  -0.000324435   3.84957e-05   0.000101157   2.93673e-05   8.35388e-07       0.00000       0.00000       0.00000       0.00000       0.00000       0.00000       0.00000       0.00000       0.00000       0.00000       0.00000       0.00000       3.84280       4.63502       5.10402       4.37922       4.43373       3.65780       3.04396       2.48766       1.72452       1.26429      0.784341      0.467937      0.280369      0.168616     0.0819503     0.0374740     0.0191663    0.00765122    0.00291863    0.00100668   0.000314547   8.82061e-05   1.69997e-05   2.18493e-06       0.00000       0.00000       0.00000       0.00000       0.00000       0.00000       0.00000       0.00000       0.00000       0.00000       0.00000       0.00000
  12  11 2235.8075    1.0447  0.7172 10.2533 -0.0207  0.0406   0.0365   0.0669    0.1353   0.0000   435.4325      -2.09625       13.6344      -7.16484      -2.26459      -1.01005     -0.609147       3.40097      -1.56172       1.83577      -1.25100      0.106106      0.130717      0.141918     0.0776605    -0.0537692     0.0208570   -0.00909806  -0.000811345  -0.000592131   0.000392114   1.12413e-05  -1.23752e-05   4.65356e-06       0.00000       0.00000       0.00000       0.00000       0.00000       0.00000       0.00000       0.00000       0.00000       0.00000       0.00000       0.00000       3.80380       6.35836       5.21481       6.06393       5.33029       4.24418       3.60926       2.56053       2.05864       1.40995      0.884711      0.574027      0.371220      0.181915      0.131687     0.0415820     0.0295771    0.00732577    0.00460903    0.00122207   0.000402934   0.000100906   2.50530e-05   4.17285e-06       0.00000       0.00000       0.00000       0.00000       0.00000       0.00000       0.00000       0.00000       0.00000       0.00000       0.00000       0.00000
  12  12 2376.3354    1.3425  0.9156 10.6346 -0.0167  0.0485   0.0419   0.0784    0.2695   0.0000   432.7069      -3.66425       3.93663      -4.79326      -3.55109      -2.34489      -8.01960       1.19714      0.972212      -1.75822       1.43438      0.752663      0.284426     0.0236120      0.181462    -0.0934412     0.0373230     0.0148994   -0.00523765  -0.000755006   0.000459058  -7.20574e-05   4.41157e-05  -1.30320e-06       0.00000       0.00000       0.00000       0.00000       0.00000       0.00000       0.00000       0.00000       0.00000       0.00000       0.00000       0.00000       5.53241       7.51612       9.23437       5.63844       7.72971       5.51059       4.39322       4.45332       2.25973       2.04002       1.32379      0.591659      0.542774      0.192161      0.135008     0.0739262     0.0210797     0.0137014    0.00554404    0.00112751   0.000648962   0.000184518   2.99739e-05   2.90446e-06       0.00000       0.00000       0.00000       0.00000       0.00000       0.00000       0.00000       0.00000       0.00000       0.00000       0.00000       0.00000
  12  13 2515.3805    1.8029  0.9178 11.0353 -0.0147  0.0394   0.0567   0.0783    0.4260   0.0000   432.5595       3.58816       7.95036      0.701580      -1.24919     -0.541661      -1.09391       1.72019      -1.04098      -3.85895      0.940818      0.421443     -0.959994      0.196658      0.146189     -0.135115    -0.0159381     0.0270686   -0.00923077   -0.00170623   0.000570851  -0.000269920   4.33626e-05  -1.79141e-06       0.00000       0.00000       0.00000       0.00000       0.00000       0.00000       0.00000       0.00000       0.00000       0.00000       0.00000       0.00000       4.41006       6.00732       5.84816       5.93767       5.59974       4.37446       3.57336       3.00613       1.86903       1.52934      0.967014      0.623540      0.394884      0.190829      0.112625     0.0589681     0.0242145     0.0105513    0.00402752    0.00119966   0.000395004   0.000118108   2.25742e-05   3.46003e-06       0.00000       0.00000       0.00000       0.00000       0.00000       0.00000       0.00000       0.00000       0.00000       0.00000       0.00000       0.00000
  12  14 2654.5355    2.2340  1.0017 10.9903 -0.0091  0.0336   0.0660   0.0820    0.5461   0.0000   440.7262      -4.11093       11.0236      0.142264     -0.206374      -7.84546       2.33955    -0.0133024      -3.63807      -2.01768       1.87979      0.272026     -0.584360      0.170682     0.0859872  -0.000681311    -0.0221280    0.00303146   -0.00194750   -0.00262058   0.000500546   0.000123017  -1.37388e-06   1.45731e-06       0.00000       0.00000       0.00000       0.00000       0.00000       0.00000       0.00000       0.00000       0.00000       0.00000       0.00000       0.00000       4.13780       5.21231       5.20499       5.43365       4.96328       4.03344       3.44896       2.42191       1.88663       1.29196      0.874059      0.598931      0.328106      0.180582     0.0933669     0.0507315     0.0207231    0.00892084    0.00324030    0.00123106   0.000325691   8.70932e-05   1.96956e-05   2.77596e-06       0.00000       0.00000       0.00000       0.00000       0.00000       0.00000       0.00000       0.00000       0.00000       0.00000       0.00000       0.00000
  12  15 2794.4417    2.8872  0.8870 11.7530  0.0042  0.0300   0.0788   0.0681    0.2579   0.0000   439.8099     -0.385103       18.8461       9.19522     -0.213904      -7.33160      -2.79259      -1.12931      0.325697     -0.250551    -0.0216106     -0.415130     -0.212600     0.0575798    -0.0601838   -0.00414091   0.000372968    0.00514342    0.00200325   0.000101228  -0.000249816   0.000190026   4.54290e-06  -8.09920e-06       0.00000       0.00000       0.00000       0.00000       0.00000       0.00000       0.00000       0.00000       0.00000       0.00000       0.00000       0.00000       3.58125       4.47846       4.71793       4.68771       4.07778       3.71977       2.95986       2.20520       1.65295       1.15176      0.807572      0.484319      0.284634      0.167738     0.0800310     0.0389348     0.0187321    0.00823600    0.00295410    0.00106799   0.000329645   8.00805e-05   1.67475e-05   2.63682e-06       0.00000       0.00000       0.00000       0.00000       0.00000       0.00000       0.00000       0.00000       0.00000       0.00000       0.00000       0.00000
  12  16 2934.3508    3.6523  0.7825 12.7454 -0.0122  0.0386   0.1186   0.0660    0.1511   0.0000   440.1368      -6.13068       10.8846       1.54170      0.385952      -7.20668      -1.80405       1.94969      -2.30743     -0.308249      0.286596     -0.289345     -0.351996     -0.122267    -0.0515329     0.0503110  -0.000344385    0.00476125    0.00298531   -0.00204727   3.26423e-05   4.55337e-05  -1.67458e-05   1.81132e-06       0.00000       0.00000       0.00000       0.00000       0.00000       0.00000       0.00000       0.00000       0.00000       0.00000       0.00000       0.00000       5.48159       5.16104       6.15676       7.42960       5.53353       3.79097       4.11411       3.51614       1.80396       1.15841       1.12087      0.762250      0.338551      0.142821      0.103399     0.0667904     0.0312501     0.0116589    0.00357120   0.000969043   0.000262087   6.90476e-05   1.40993e-05   2.36311e-06       0.00000       0.00000       0.00000       0.00000       0.00000       0.00000       0.00000       0.00000       0.00000       0.00000       0.00000       0.00000
  12  17 3073.7808    4.0727  0.8405 12.7710 -0.0012  0.0299   0.1209   0.0680    0.1584   0.0000   438.4927      -1.46984       12.8670       5.51887       1.04816      -3.59986      -1.81602      -1.42809      0.451329     -0.309910     -0.336639     -0.107291     -0.356845     0.0807053      0.184431     0.0177951     0.0228888    0.00227476    0.00254878  -4.22336e-05   0.000120546  -0.000118831   2.05677e-05   2.54970e-06       0.00000       0.00000       0.00000       0.00000       0.00000       0.00000       0.00000       0.00000       0.00000       0.00000       0.00000       0.00000       3.79967       4.87149       5.26398       4.72841       4.54204       3.85342       2.88535       2.30484       1.65152       1.14693      0.747350      0.472422      0.280750      0.152167     0.0813135     0.0383746     0.0173251    0.00702323    0.00284911    0.00100105   0.000317839   8.53439e-05   1.67625e-05   2.35486e-06       0.00000       0.00000       0.00000       0.00000       0.00000       0.00000       0.00000       0.00000       0.00000       0.00000       0.00000       0.00000
  12  18 3213.1648    3.8923  1.2900 12.2809 -0.0009  0.0355   0.0945   0.0910    0.2053   0.0000   448.0771      -1.50321       13.7627       9.05582      0.377405       1.29629       2.98093      0.500537      -3.28463     -0.392503      0.971525      0.564600    -0.0481519    -0.0750329    0.00838911    -0.0214082    -0.0208799     0.0122685   0.000168668    0.00241102   0.000339309  -8.11592e-05  -3.11461e-05  -1.97047e-06       0.00000       0.00000       0.00000       0.00000       0.00000       0.00000       0.00000       0.00000       0.00000       0.00000       0.00000       0.00000       4.40578       5.78444       5.86236       6.03072       5.07710       4.54522       3.65391       2.76947       2.01453       1.34291      0.971150      0.568345      0.332785      0.191436     0.0957495     0.0463358     0.0230510    0.00958653    0.00343163    0.00121644   0.000386946   9.28410e-05   2.04712e-05   3.26996e-06       0.00000       0.00000       0.00000       0.00000       0.00000       0.00000       0.00000       0.00000       0.00000       0.00000       0.00000       0.00000
  12  19 3352.5973    3.4505  1.6503 12.2848 -0.0045  0.0425   0.0765   0.1028    0.1308   0.0000   448.0752       5.02839       8.66181      -1.68398      -1.91402       4.48263       1.16926      -5.09220      -2.54707     -0.151681       1.19920      0.577219    -0.0729257     0.0805472    -0.0964791    -0.0996366    0.00153904    0.00353502     0.0100873    0.00187079  -0.000446024  -6.82373e-05   5.70620e-05  -5.27091e-06       0.00000       0.00000       0.00000       0.00000       0.00000       0.00000       0.00000       0.00000       0.00000       0.00000       0.00000       0.00000       5.45150       6.77229       7.11864       6.62926       6.44717       5.41905       4.32068       3.21743       2.35342       1.70547       1.09217      0.730520      0.410503      0.230475      0.116734     0.0575711     0.0248285     0.0106506    0.00419035    0.00150648   0.000427078   0.000118948   2.45862e-05   3.30007e-06       0.00000       0.00000       0.00000       0.00000       0.00000       0.00000       0.00000       0.00000       0.00000       0.00000       0.00000       0.00000
  12  20 3492.3166    2.8351  2.4920 11.6897 -0.0061  0.0539   0.0521   0.1281    0.1092   0.0000   430.1502      0.216935       26.9804      0.262054      -1.87709      -11.3537      0.603266      0.651175      -2.99154      -1.84168       2.55162     -0.543664     -0.623320      0.423537      0.162318    -0.0144731    -0.0268440   -0.00145690    0.00359135  -0.000113044  -0.000155031  -0.000245744  -2.81462e-05   4.68289e-06       0.00000       0.00000       0.00000       0.00000       0.00000       0.00000       0.00000       0.00000       0.00000       0.00000       0.00000       0.00000       6.43714       8.62108       8.91728       8.55370       7.81044       6.80885       5.42024       4.27909       3.14800       2.18252       1.40702      0.913422      0.529973      0.296697      0.159239     0.0769008     0.0356664     0.0145403    0.00574541    0.00204944   0.000615624   0.000164162   3.31122e-05   4.88515e-06       0.00000       0.00000       0.00000       0.00000       0.00000       0.00000       0.00000       0.00000       0.00000       0.00000       0.00000       0.00000
  12  21 3632.2332    2.3077  3.6401 11.2317 -0.0037  0.0660   0.0359   0.1619    0.0922   0.0000   439.3091      -1.19163      -1.88726      -4.66447      -1.55909      -11.8360      -3.85197       22.4319      0.773342      -3.25670      -1.10896       3.44697      0.690468     -0.392817     -0.354252      0.119755    0.00584807     0.0113287    0.00882471   0.000601890   -0.00119152   0.000172760   0.000100535   1.01580e-05       0.00000       0.00000       0.00000       0.00000       0.00000       0.00000       0.00000       0.00000       0.00000       0.00000       0.00000       0.00000       8.30494       10.7391       11.1396       10.5385       9.78059       8.47967       6.92342       5.46954       3.91492       2.75776       1.85431       1.12736      0.678550      0.370871      0.192430     0.0948912     0.0425788     0.0184686    0.00708143    0.00241425   0.000768097   0.000196964   4.03831e-05   5.67343e-06       0.00000       0.00000       0.00000       0.00000       0.00000       0.00000       0.00000       0.00000       0.00000       0.00000       0.00000       0.00000
  12  22 3772.5531    1.9238  4.9584 11.2593 -0.0048  0.0837   0.0287   0.2257    0.0722   0.0000   440.8949      0.265022       25.6031      -11.2649       1.23936       24.0642       2.95136     -0.644245       3.14970       2.24388      -1.18340     -0.102881     -0.806587      0.191086     0.0576914     -0.229467    -0.0203145     0.0417096     0.0110363   -0.00886159   0.000318499   2.97892e-05   2.21714e-05  -6.02780e-08       0.00000       0.00000       0.00000       0.00000       0.00000       0.00000       0.00000       0.00000       0.00000       0.00000       0.00000       0.00000       10.7005       13.5927       14.6514       13.9622       12.4352       11.0888       8.60599       6.68523       4.96888       3.43498       2.29570       1.45377      0.864323      0.476724      0.256647      0.123760     0.0580940     0.0233811    0.00943229    0.00327288   0.000983157   0.000244128   4.78586e-05   6.95198e-06       0.00000       0.00000       0.00000       0.00000       0.00000       0.00000       0.00000       0.00000       0.00000       0.00000       0.00000       0.00000
  12  23 3912.7627    1.5824  6.5490 10.8920 -0.0015  0.1072   0.0234   0.2831    0.0767   0.0000   449.1329       18.4934       32.1011      -27.7433      -4.23059       7.04953       9.02439      -10.2456      -8.13197      -1.74413      -1.87756     -0.737129     -0.688145     -0.474356     -0.382069    -0.0361059     0.0761123     0.0495094   -0.00477781    0.00173230  -0.000168121   2.96837e-05   1.13443e-05  -6.98541e-06       0.00000       0.00000       0.00000       0.00000       0.00000       0.00000       0.00000       0.00000       0.00000       0.00000       0.00000       0.00000       13.4380       17.2245       17.3498       17.3388       15.6844       13.6949       11.4493       8.91906       6.48671       4.59206       3.11336       1.92597       1.16353      0.629789      0.340515      0.166043     0.0771199     0.0318022     0.0123169    0.00408471    0.00126483   0.000322168   6.60367e-05   9.49837e-06       0.00000       0.00000       0.00000       0.00000       0.00000       0.00000       0.00000       0.00000       0.00000       0.00000       0.00000       0.00000
  12  24 4053.3207    1.3093  8.6315 10.6218 -0.0097  0.1353   0.0192   0.3792    0.0735   0.0000   426.8111      -23.0976       39.3694      0.950298       23.3780      -29.8524      -27.6148       4.59605      -3.15099      -9.51095       1.92944       4.83025      -4.00147      0.125904      0.651370      0.107060     -0.160375    -0.0181246    -0.0171016    0.00227889   0.000713958   0.000881002  -0.000141651  -1.75376e-05       0.00000       0.00000       0.00000       0.00000       0.00000       0.00000       0.00000       0.00000       0.00000       0.00000       0.00000       0.00000       17.5160       21.7401       23.2631       22.0593       20.2388       17.3942       14.4496       11.4153       8.25195       5.77080       3.91910       2.45689       1.44028      0.824743      0.428433      0.218517     0.0998359     0.0423662     0.0154768    0.00542865    0.00161097   0.000403088   7.99817e-05   1.08744e-05       0.00000       0.00000       0.00000       0.00000       0.00000       0.00000       0.00000       0.00000       0.00000       0.00000       0.00000       0.00000
  12  25 4194.0184    1.0991 10.3170 10.4510 -0.0006  0.1644   0.0167   0.4644    0.0646   0.0000   432.4555       26.8297      -37.2264       2.88434       2.31183       15.5381      -16.6447      -8.77360       19.2400       6.52177       3.21677     -0.745502     -0.943416      0.250117      0.753245     -0.149580     -0.112757     0.0460779    -0.0167267   -0.00667541    0.00274699  -0.000209018   2.19076e-05   1.34262e-05       0.00000       0.00000       0.00000       0.00000       0.00000       0.00000       0.00000       0.00000       0.00000       0.00000       0.00000       0.00000       20.3750       25.9870       27.9440       25.9343       25.1575       20.7143       17.3686       13.5921       9.95809       7.05971       4.67818       2.96923       1.75532      0.998588      0.524051      0.257958      0.118472     0.0495690     0.0188734    0.00657179    0.00199372   0.000522150   0.000104582   1.34245e-05       0.00000       0.00000       0.00000       0.00000       0.00000       0.00000       0.00000       0.00000       0.00000       0.00000       0.00000       0.00000
  12  27 4476.0897    0.7137 15.5788 10.3320 -0.0070  0.3015   0.0130   0.8309    0.0474   0.0000   411.5667      -73.3227       52.8418      -57.4684       17.5830       17.1182       45.1455      -22.0773       22.3025       3.13936      -9.94523       2.53744     -0.429424      -1.08315    -0.0282002      0.666181    -0.0617621      0.151661    0.00334809    -0.0296053  -0.000517608   0.000547110   0.000116484  -7.53632e-06       0.00000       0.00000       0.00000       0.00000       0.00000       0.00000       0.00000       0.00000       0.00000       0.00000       0.00000       0.00000       37.3598       46.8883       50.6087       47.9810       44.0264       39.4181       31.9528       25.7287       18.6761       13.5219       9.15564       5.93787       3.56887       2.04909       1.10198      0.549781      0.257022      0.106182     0.0403708     0.0135255    0.00391062   0.000963398   0.000180984   2.55055e-05       0.00000       0.00000       0.00000       0.00000       0.00000       0.00000       0.00000       0.00000       0.00000       0.00000       0.00000       0.00000
  13   9 1983.8552    0.5978  0.3704 10.0730 -0.0124  0.0222   0.0267   0.0457    0.0612   0.0000   437.6851       5.97606       11.9932      -2.03269      -2.46473      -1.23023      -2.61190       1.17024       1.73430     -0.407978      0.688280      0.341262    -0.0193506     -0.145021    -0.0123688    -0.0339611    -0.0168598   -0.00946407   -0.00176313   -0.00168719   0.000533382  -0.000139601  -4.09852e-05   7.63320e-06  -2.71378e-07  -8.50889e-07       0.00000       0.00000       0.00000       0.00000       0.00000       0.00000       0.00000       0.00000       0.00000       0.00000       2.62614       3.51408       3.13996       2.97792       3.06394       2.70281       2.42329       1.74061       1.36153      0.961036      0.681503      0.471032      0.267832      0.154545     0.0823708     0.0395526     0.0195926    0.00893393    0.00388875    0.00148232   0.000580836   0.000194675   5.54116e-05   1.49827e-05   3.41241e-06   4.72636e-07       0.00000       0.00000       0.00000       0.00000       0.00000       0.00000       0.00000       0.00000       0.00000       0.00000
  13  10 2128.4001    0.8058  0.7121  9.9765 -0.0037  0.0338   0.0266   0.0645    0.1023   0.0000   433.1215      -6.04590       15.3150       5.97812       1.00448      -2.38796       4.39625       2.77859      -2.69810      -2.91342     -0.279915    -0.0642778     -0.867009     -0.207056     -0.150832   -0.00549814     0.0105713    0.00202349    -0.0111744   -0.00109909   0.000551461   3.24046e-05  -4.70618e-05  -1.87949e-05  -1.33355e-05  -2.61042e-07       0.00000       0.00000       0.00000       0.00000       0.00000       0.00000       0.00000       0.00000       0.00000       0.00000       3.76632       4.36806       4.94929       4.66467       4.44793       4.20030       3.11934       2.37136       2.07101       1.33940      0.980085      0.662124      0.379062      0.251980      0.141218     0.0682914     0.0323342     0.0161115    0.00666871    0.00255088   0.000979620   0.000370852   0.000102449   2.20198e-05   4.42721e-06   5.80872e-07       0.00000       0.00000       0.00000       0.00000       0.00000       0.00000       0.00000       0.00000       0.00000       0.00000
  13  11 2271.0919    1.0945  0.8978 10.0866  0.0031  0.0313   0.0309   0.0740    0.1457   0.0000   436.9231      -3.03479       6.40581       2.80013      -2.30191     0.0123316      -3.49297     -0.379012       1.40184     -0.151225      -1.39131     -0.287736      0.592199      0.140604    -0.0680027    -0.0725781    -0.0123936    0.00717293   -0.00186783   -0.00151742   0.000480379   0.000118998   6.43054e-06   2.47986e-05  -5.09285e-07  -2.25323e-07       0.00000       0.00000       0.00000       0.00000       0.00000       0.00000       0.00000       0.00000       0.00000       0.00000       3.86481       4.63879       4.76358       4.75359       4.48842       4.05680       3.14377       2.32842       1.68816       1.32800      0.892362      0.617616      0.389514      0.224086      0.118256     0.0642414     0.0292226     0.0133166    0.00554332    0.00241572   0.000854038   0.000284202   7.69578e-05   2.01451e-05   3.74833e-06   5.69160e-07       0.00000       0.00000       0.00000       0.00000       0.00000       0.00000       0.00000       0.00000       0.00000       0.00000
  13  12 2411.8034    1.5237  0.8580 10.8853 -0.0081  0.0323   0.0452   0.0667    0.1614   0.0000   434.2714      -1.92067       5.59841       1.98082       3.93946      -4.05734      -2.79797      -1.06977      -1.53468      0.306528      0.438353      0.194959      0.634938    -0.0864681     0.0218149     0.0966890     0.0680175   -0.00577006   -0.00602343    0.00176497    0.00151548  -0.000190524   1.56760e-05   3.21695e-05  -2.32397e-07   5.76323e-07       0.00000       0.00000       0.00000       0.00000       0.00000       0.00000       0.00000       0.00000       0.00000       0.00000       3.64254       4.96865       5.02198       5.26647       4.49572       3.96063       3.01845       2.49624       1.94191       1.24222      0.884198      0.570577      0.361011      0.201007      0.125666     0.0614217     0.0338509     0.0151059    0.00640642    0.00225912   0.000958261   0.000302983   9.32469e-05   2.10212e-05   4.47660e-06   7.34926e-07       0.00000       0.00000       0.00000       0.00000       0.00000       0.00000       0.00000       0.00000       0.00000       0.00000
  13  13 2551.6631    1.9634  1.0229 10.5472 -0.0095  0.0311   0.0525   0.0765    0.5340   0.0000   436.2978       1.04391       11.7189       2.59115       3.39869       1.84843     -0.582173       2.49665       1.45004     -0.261186      0.195367      0.250560     -0.167683      0.215345      0.170559      0.108219    0.00171385    0.00328333  -0.000923370  -0.000888525   -0.00111132   0.000203985   0.000152997  -3.68200e-05  -4.40469e-06   7.63754e-07       0.00000       0.00000       0.00000       0.00000       0.00000       0.00000       0.00000       0.00000       0.00000       0.00000       3.52840       4.52089       4.62710       4.50763       4.23254       3.85190       3.09360       2.48764       1.89382       1.35179      0.910525      0.662605      0.369671      0.234955      0.126182     0.0653575     0.0317846     0.0154512    0.00634190    0.00252593   0.000958485   0.000347120   8.97673e-05   2.31811e-05   4.40298e-06   6.56412e-07       0.00000       0.00000       0.00000       0.00000       0.00000       0.00000       0.00000       0.00000       0.00000       0.00000
  13  14 2691.6289    2.5748  1.0135 10.9901  0.0049  0.0427   0.0793   0.0881    0.6766   0.0000   438.3695       1.98852       7.44566      -3.49356       5.83759      -1.28112   -0.00589098     0.0744692      -2.87232      -1.57564      0.942901      0.130218     -0.162249      0.360999      0.187095    -0.0533088    -0.0395571     0.0266566   -0.00927588   -0.00337907  -0.000443839   6.72680e-05   9.46346e-05   6.68957e-06  -7.37167e-06  -5.80591e-08       0.00000       0.00000       0.00000       0.00000       0.00000       0.00000       0.00000       0.00000       0.00000       0.00000       5.14863       5.09721       6.59606       6.99173       5.01940       4.94443       4.54925       3.33847       2.20578       1.95052       1.41694      0.752937      0.443618      0.337890      0.200245     0.0822216     0.0375766     0.0256867     0.0107922    0.00433367    0.00153878   0.000428519   0.000117213   2.57431e-05   4.51450e-06   7.53876e-07       0.00000       0.00000       0.00000       0.00000       0.00000       0.00000       0.00000       0.00000       0.00000       0.00000
  13  15 2832.1172    3.2275  0.7679 11.9627 -0.0122  0.0300   0.0960   0.0607    0.4420   0.0000   438.5911       1.36920       14.8023       4.62203     0.0645445      -6.25100     -0.287160       3.06245      0.373632      -1.37901   -0.00957728      0.407376     0.0789522     -0.150306     -0.123208     0.0226883     0.0294231    0.00139740   -0.00783368    0.00210704  -0.000532695   4.41713e-05   0.000382998  -1.60530e-05  -4.19925e-06   1.16440e-07       0.00000       0.00000       0.00000       0.00000       0.00000       0.00000       0.00000       0.00000       0.00000       0.00000       3.30457       4.37948       4.82938       4.45254       4.42678       3.41263       2.89149       2.55496       1.67698       1.20442      0.865061      0.550458      0.355886      0.185246      0.108291     0.0590152     0.0309153     0.0147229    0.00622839    0.00244330   0.000858590   0.000266758   9.84903e-05   2.39492e-05   4.54554e-06   5.86774e-07       0.00000       0.00000       0.00000       0.00000       0.00000       0.00000       0.00000       0.00000       0.00000       0.00000
  13  16 2972.5048    3.7215  0.8157 12.8306 -0.0080  0.0274   0.1103   0.0678    0.1934   0.0000   442.3253       8.15530       14.7412      -2.31146      -3.06043      -2.89117      0.193300      -1.19756      -1.01920      -1.36682      -1.67510    -0.0394653     -0.260968      0.333462    0.00695830    -0.0542279    -0.0196957    -0.0101858    0.00119828  -0.000683413   -0.00122265   6.02815e-05   0.000121370  -2.78734e-05   1.00638e-06   4.80742e-07       0.00000       0.00000       0.00000       0.00000       0.00000       0.00000       0.00000       0.00000       0.00000       0.00000       3.35868       4.12735       4.21320       3.89304       4.03109       3.43956       2.79867       2.31405       1.67695       1.19779      0.862029      0.577992      0.348601      0.201615      0.111381     0.0591797     0.0276375     0.0140496    0.00542169    0.00220169   0.000808810   0.000267720   7.98065e-05   1.98363e-05   3.76835e-06   5.08150e-07       0.00000       0.00000       0.00000       0.00000       0.00000       0.00000       0.00000       0.00000       0.00000       0.00000
  13  17 3112.4470    3.9446  1.0052 12.4591 -0.0073  0.0327   0.1060   0.0737    0.2387   0.0000   433.5414       2.27727       14.9121      -1.36945       7.02524     -0.940227      -7.27563      -3.46901     -0.439298      0.557524      0.242610     -0.441318    -0.0960332      0.173696     0.0698806      0.112136  -0.000575680     0.0119432   -0.00146328    0.00235324  -0.000448136  -0.000137357  -2.83599e-05   1.81064e-06  -1.84192e-06   8.79628e-08       0.00000       0.00000       0.00000       0.00000       0.00000       0.00000       0.00000       0.00000       0.00000       0.00000       3.80399       4.97514       5.06605       5.36585       4.42554       3.97379       3.51937       2.42033       1.99186       1.29208      0.995045      0.566152      0.385679      0.221898      0.128888     0.0663023     0.0309800     0.0161577    0.00661499    0.00283012   0.000997263   0.000313902   9.47337e-05   1.81879e-05   4.78768e-06   7.07703e-07       0.00000       0.00000       0.00000       0.00000       0.00000       0.00000       0.00000       0.00000       0.00000       0.00000
  13  18 3252.2646    3.7391  1.3373 12.7396 -0.0115  0.0412   0.0930   0.0952    0.1565   0.0000   437.9725      0.606253       5.49023       5.88492       9.48073      -5.52578      -9.73891      -4.20645       1.27008       1.90303      0.895683      -1.32931      0.134366     -0.581081      0.318445      0.223344    0.00298375   -0.00464263    0.00593922  -0.000847299    0.00110807  -0.000184421  -0.000137586  -5.44022e-06   1.18056e-06   6.86001e-07       0.00000       0.00000       0.00000       0.00000       0.00000       0.00000       0.00000       0.00000       0.00000       0.00000       4.53572       6.40600       6.48254       5.91075       5.91245       4.81107       4.44065       3.44945       2.55730       1.94426       1.18117      0.839632      0.458167      0.301326      0.156697     0.0798017     0.0453924     0.0154475    0.00953763    0.00309990    0.00127249   0.000440646   0.000116320   3.48566e-05   7.09871e-06   9.05596e-07       0.00000       0.00000       0.00000       0.00000       0.00000       0.00000       0.00000       0.00000       0.00000       0.00000
  13  19 3392.3233    3.2555  1.9010 12.1532 -0.0065  0.0450   0.0653   0.1041    0.1229   0.0000   436.3240      -18.5685       14.9359       3.12810     -0.764132       4.66556       8.49597      -2.59749       1.96766      -1.29572       2.24930      -1.29466     -0.191425     -0.191112      0.170360     0.0500586     0.0479673     0.0230039   -0.00401233   -0.00161205   -0.00214530  -0.000135337   0.000285437   2.34016e-05  -8.15066e-06  -1.37385e-06       0.00000       0.00000       0.00000       0.00000       0.00000       0.00000       0.00000       0.00000       0.00000       0.00000       5.06161       6.63940       6.91381       6.64577       6.47939       5.25120       4.64224       3.63168       2.81226       1.95547       1.40156      0.858028      0.576618      0.320583      0.184949      0.102103     0.0477905     0.0244617    0.00928712    0.00414585    0.00143233   0.000452776   0.000143666   3.41780e-05   7.36807e-06   9.38295e-07       0.00000       0.00000       0.00000       0.00000       0.00000       0.00000       0.00000       0.00000       0.00000       0.00000
  13  20 3532.4984    2.6640  3.0214 11.5340 -0.0063  0.0567   0.0434   0.1360    0.0990   0.0000   438.7126     -0.792895       4.28557      -14.0044      -1.67095       7.07367      -7.44386      -9.34535       4.61121      -2.29666      -2.37809       1.11065      0.434187     0.0951913      0.295991     -0.167026     0.0186030     0.0127684    0.00200590   -0.00723202   -0.00108390   0.000596116   0.000389036  -5.83375e-05   7.48944e-06   1.52210e-06       0.00000       0.00000       0.00000       0.00000       0.00000       0.00000       0.00000       0.00000       0.00000       0.00000       6.71755       8.81445       9.00257       9.02435       8.16881       7.44708       5.90943       4.79297       3.48032       2.57258       1.74547       1.17412      0.729473      0.414388      0.224286      0.123477     0.0588884     0.0280914     0.0114383    0.00492813    0.00176333   0.000600731   0.000176658   4.43057e-05   8.31496e-06   1.25111e-06       0.00000       0.00000       0.00000       0.00000       0.00000       0.00000       0.00000       0.00000       0.00000       0.00000
  13  21 3672.9529    2.1820  4.0102 11.4037 -0.0024  0.0673   0.0331   0.1765    0.0771   0.0000   444.8460      -12.3890       24.4464      -5.41949       5.67439      -1.13972       12.2363      -7.67240      -5.07730      -1.50376       2.39177    -0.0878164      -1.44525       1.47377     0.0560982    -0.0878790    -0.0508144     0.0169125     0.0251055   0.000609449   0.000946680  -2.19062e-05   0.000241785   4.64071e-05  -1.86094e-05   1.01832e-06       0.00000       0.00000       0.00000       0.00000       0.00000       0.00000       0.00000       0.00000       0.00000       0.00000       8.10488       10.3754       10.6780       10.8769       9.89648       8.34064       7.21596       5.67402       4.27152       3.10672       2.11372       1.37046      0.859981      0.512941      0.293848      0.151903     0.0748209     0.0363527     0.0152096    0.00612194    0.00223491   0.000711280   0.000204822   5.09425e-05   1.03813e-05   1.41361e-06       0.00000       0.00000       0.00000       0.00000       0.00000       0.00000       0.00000       0.00000       0.00000       0.00000
  13  22 3813.5646    1.7772  5.6004 11.0536 -0.0048  0.0914   0.0252   0.2294    0.0760   0.0000   417.7663       1.33561       39.0467       11.2229       12.4268      -17.6085       4.47676       1.05474       10.0430       3.99908      -4.47870      -3.53890      0.873163      0.180828      0.244774     -0.344388     -0.180427     0.0215499   -0.00899877    -0.0175677   -0.00449694   0.000462730   0.000557497  -3.10706e-05  -1.97303e-05   1.31068e-06       0.00000       0.00000       0.00000       0.00000       0.00000       0.00000       0.00000       0.00000       0.00000       0.00000       10.1268       13.3448       14.4043       13.8613       13.3859       11.1382       9.48846       7.61692       5.68723       4.09246       2.90216       1.89408       1.19780      0.713447      0.386533      0.215382      0.108089     0.0489068     0.0215740    0.00870014    0.00308719    0.00105863   0.000311843   7.68152e-05   1.52429e-05   1.92075e-06       0.00000       0.00000       0.00000       0.00000       0.00000       0.00000       0.00000       0.00000       0.00000       0.00000
  13  23 3953.9811    1.4933  7.4389 10.7506 -0.0031  0.1116   0.0210   0.3094    0.0769   0.0000   455.7781       30.6555      -25.5448       6.92746       36.1576      -6.19762      -27.8088      -11.1940       13.6300      -1.05471      -3.90109       8.03804      -1.84304      -1.05760     -0.592906     -0.843263      0.136541      0.131864    -0.0135186   -0.00984400   0.000738477    0.00116411   9.69310e-05  -0.000131389  -3.90380e-05  -4.35535e-06       0.00000       0.00000       0.00000       0.00000       0.00000       0.00000       0.00000       0.00000       0.00000       0.00000       12.2860       17.1345       17.2157       17.6896       15.5180       14.2402       11.4012       9.57294       6.99525       5.17580       3.61180       2.33697       1.46855      0.890594      0.492896      0.264950      0.135957     0.0601488     0.0280642     0.0108410    0.00391981    0.00130082   0.000381046   9.27243e-05   1.75629e-05   2.67535e-06       0.00000       0.00000       0.00000       0.00000       0.00000       0.00000       0.00000       0.00000       0.00000       0.00000
  13  24 4094.9777    1.2030  9.1915 10.6671 -0.0055  0.1384   0.0179   0.4027    0.0656   0.0000   448.9968       22.4594       26.1685       37.9786      -3.99069      -30.4800      -22.2776      -8.10752      -3.81933       16.1334     -0.775939       3.52421     -0.329742      0.138407      0.508881     -0.163142    -0.0703182      0.143363     0.0328168     0.0143528   -0.00106123  -0.000615241  -0.000613682   0.000222134   2.86329e-05  -2.53369e-06       0.00000       0.00000       0.00000       0.00000       0.00000       0.00000       0.00000       0.00000       0.00000       0.00000       15.7558       20.3775       21.5558       21.3817       19.3984       17.4592       14.5455       11.6183       8.89242       6.58523       4.49120       2.94172       1.87183       1.12717      0.643791      0.349294      0.165163     0.0847664     0.0339204     0.0145010    0.00509582    0.00166520   0.000471721   0.000112961   2.16974e-05   3.00170e-06       0.00000       0.00000       0.00000       0.00000       0.00000       0.00000       0.00000       0.00000       0.00000       0.00000
  13  25 4236.4866    0.9914  9.9586 10.5219 -0.0061  0.1630   0.0160   0.4507    0.0597   0.0000   441.4376       7.84130       20.7032       13.0898      -13.1039      -16.8836      -5.10854      -12.7707     -0.336029      -2.79343      -6.97018      -1.97495       1.98501       1.29553      -1.17252     0.0961875     -0.200626     0.0280025     0.0565707   -0.00957259    -0.0106623   -0.00543338    0.00155727  -4.23632e-05  -6.40799e-08  -6.58940e-06       0.00000       0.00000       0.00000       0.00000       0.00000       0.00000       0.00000       0.00000       0.00000       0.00000       18.6404       23.8982       25.8728       25.2243       23.4163       20.6568       17.0385       13.5512       10.3748       7.57439       5.25219       3.51030       2.24020       1.34945      0.751998      0.418877      0.201997     0.0986721     0.0407319     0.0173036    0.00609846    0.00201604   0.000560005   0.000133411   2.53444e-05   3.40070e-06       0.00000       0.00000       0.00000       0.00000       0.00000       0.00000       0.00000       0.00000       0.00000       0.00000
  13  28 4659.9861    0.5150 16.5023 10.2134 -0.0056  0.3939   0.0109   1.0033    0.0395   0.0000   409.3422      -90.2744       99.2739       53.2353       32.8541       11.7246      -38.8507       8.03830       12.9380       23.5935       1.70487      -6.67614       4.05939       6.26107     -0.964328     -0.776524     -0.199744      0.143173      0.131585    -0.0377559   -0.00533174    0.00379907   -0.00136276  -0.000333468  -8.49257e-06  -6.88454e-07       0.00000       0.00000       0.00000       0.00000       0.00000       0.00000       0.00000       0.00000       0.00000       0.00000       43.4769       57.8681       60.2886       61.6262       55.0426       50.1733       41.1447       33.0890       25.1293       19.0886       13.2292       8.75862       5.67495       3.52626       2.00965       1.09996      0.547969      0.258693      0.112287     0.0452816     0.0158141    0.00500472    0.00138686   0.000331011   6.26759e-05   9.00525e-06       0.00000       0.00000       0.00000       0.00000       0.00000       0.00000       0.00000       0.00000       0.00000       0.00000
  14  11 2305.7154    1.2404  0.7712 10.4354 -0.0021  0.0282   0.0365   0.0640    0.1360   0.0000   437.0454      -4.41235       13.5897     -0.932316      -5.20373      -4.72571     -0.364157       1.77725     -0.964666      -2.61024     -0.293707      0.620716     -0.100337     -0.239149   -0.00364764     0.0473596     0.0100378    0.00210094    0.00427283   0.000650516    0.00114701   7.22516e-07   0.000262010  -1.46787e-05   2.40922e-05  -3.87773e-06  -1.30316e-06   1.48943e-07       0.00000       0.00000       0.00000       0.00000       0.00000       0.00000       0.00000       0.00000       3.50407       4.36571       4.26035       4.50109       4.08953       3.75328       2.91664       2.37630       1.89648       1.58958      0.935607      0.619050      0.390959      0.256767      0.152270     0.0898608     0.0450535     0.0217612    0.00918558    0.00405416    0.00167829   0.000697248   0.000236098   7.29180e-05   1.85856e-05   5.20974e-06   8.99201e-07   1.43636e-07       0.00000       0.00000       0.00000       0.00000       0.00000       0.00000       0.00000       0.00000
  14  12 2446.6937    1.6324  0.9269 10.5381 -0.0013  0.0314   0.0425   0.0668    0.1798   0.0000   439.8584       14.6333       6.79230      -6.12547      -3.09193      -1.03880      -1.45300     -0.958964      -1.03637      0.100920     -0.229764     -0.446209     -0.191702      0.215171     -0.173868     0.0925092     0.0168658    0.00747328  -0.000876817    0.00910799   -0.00342391  -0.000207041   0.000573808   2.21209e-05  -1.64332e-05   5.01989e-06  -1.55317e-06   2.54167e-09       0.00000       0.00000       0.00000       0.00000       0.00000       0.00000       0.00000       0.00000       3.19958       4.41577       4.34651       4.31811       4.22947       3.73010       3.11898       2.55180       1.84734       1.47811      0.987743      0.722901      0.443012      0.285992      0.169302     0.0898168     0.0486171     0.0250159     0.0102936    0.00551686    0.00201055   0.000792530   0.000289718   8.99752e-05   2.45433e-05   6.68953e-06   1.20302e-06   1.70288e-07       0.00000       0.00000       0.00000       0.00000       0.00000       0.00000       0.00000       0.00000
  14  13 2587.2616    2.0740  1.1061 10.8871 -0.0027  0.0315   0.0535   0.0811    0.2742   0.0000   435.8716       3.64265       11.5944      -1.28462       1.49144      -1.92959       5.16126      -1.84658       1.37601       1.67381     -0.965294      -1.13052     -0.286103    -0.0250542      0.130999   -0.00407002   -0.00684853     0.0193712    -0.0194162    0.00316915    0.00590714  -0.000181098  -0.000182992  -1.99671e-05   1.84513e-05   8.55072e-06   5.25457e-07   1.35961e-07       0.00000       0.00000       0.00000       0.00000       0.00000       0.00000       0.00000       0.00000       3.34243       4.28951       4.48842       4.44020       4.39454       3.67954       3.19266       2.41887       2.04098       1.47575       1.03164      0.695057      0.430754      0.287112      0.170248     0.0963230     0.0513589     0.0253645     0.0115646    0.00521345    0.00217744   0.000808091   0.000294215   9.60818e-05   2.44658e-05   6.09728e-06   1.23956e-06   1.52753e-07       0.00000       0.00000       0.00000       0.00000       0.00000       0.00000       0.00000       0.00000
  14  16 3010.1049    3.8296  0.9195 12.2054 -0.0040  0.0335   0.1078   0.0661    0.4972   0.0000   442.1890      0.699079       11.4592       1.55760       1.07841      -2.89750      0.482321      -1.57941      -2.11277      -1.57743       1.28005     -0.451046     -0.848107    -0.0224653     0.0473178     0.0730896    -0.0297023    -0.0238887     0.0195844    0.00256985    0.00256503  -0.000410216  -0.000211353  -9.96630e-06   3.53048e-05   1.78534e-06  -3.91180e-07  -5.03123e-08       0.00000       0.00000       0.00000       0.00000       0.00000       0.00000       0.00000       0.00000       4.07073       5.30158       4.97888       4.32769       4.39593       3.82035       3.75642       3.22382       2.49518       1.91073       1.25681      0.814424      0.509710      0.300429      0.167221     0.0946980     0.0485803     0.0242619     0.0114115    0.00493321    0.00213477   0.000821952   0.000270341   8.52698e-05   2.48494e-05   6.54179e-06   1.25263e-06   1.56347e-07       0.00000       0.00000       0.00000       0.00000       0.00000       0.00000       0.00000       0.00000
  14  17 3150.4624    4.1216  1.1551 12.0045 -0.0094  0.0336   0.1001   0.0780    0.6591   0.0000   435.0577       3.74842       17.6750       2.31835       4.36097      0.885130      -1.61561      0.650983       3.63328       1.10521      0.523846     -0.308329      0.889770     0.0800112    -0.0113596    -0.0986137    0.00165431    -0.0235311    0.00516232    0.00370886    0.00268060   0.000192284  -0.000436003  -0.000103903   2.03439e-05   9.66260e-06   1.05550e-06  -7.95073e-08       0.00000       0.00000       0.00000       0.00000       0.00000       0.00000       0.00000       0.00000       3.79953       4.60493       5.41938       5.18658       4.48793       4.12880       3.64352       2.52511       1.99170       1.64401       1.04519      0.669370      0.518784      0.308309      0.155808     0.0947369     0.0561568     0.0266591     0.0110625    0.00516371    0.00253730    0.00101130   0.000328312   9.49493e-05   2.54059e-05   5.97174e-06   1.14409e-06   1.43696e-07       0.00000       0.00000       0.00000       0.00000       0.00000       0.00000       0.00000       0.00000
  14  18 3290.7415    3.6090  1.3864 12.8036 -0.0016  0.0397   0.0832   0.0914    0.1626   0.0000   442.9521       3.25242    -0.0566184       4.57247      0.656449      -6.16296      -2.82728      -3.28411      -2.21624      0.235552       1.57934     -0.243204     -0.608434     -0.201615      0.232160      0.108143     -0.150724   -0.00760679     0.0109753    0.00146235   0.000367322   0.000457932  -0.000527759   0.000162194  -1.86886e-05  -6.19904e-06  -1.69935e-07  -1.29858e-07       0.00000       0.00000       0.00000       0.00000       0.00000       0.00000       0.00000       0.00000       4.05815       5.47179       6.09240       5.52433       5.28445       4.99483       3.78781       3.29366       2.51468       1.72673       1.30502      0.891776      0.541528      0.357193      0.207161      0.104172     0.0660536     0.0294597     0.0141922    0.00653618    0.00282200   0.000935786   0.000392406   0.000129672   3.59189e-05   8.05678e-06   1.47271e-06   2.02121e-07       0.00000       0.00000       0.00000       0.00000       0.00000       0.00000       0.00000       0.00000
  14  19 3431.3091    3.0676  2.1666 12.2059 -0.0028  0.0450   0.0564   0.1157    0.1080   0.0000   442.9138       1.01126       16.5329      -19.5382     -0.879800       8.75041      0.212220      -4.36368       1.96901      -6.29836      0.851674       1.25540      0.127602      -1.07308     -0.209865     0.0176637     0.0521284    0.00405935    -0.0228246     0.0138338    0.00123225   -0.00124930  -0.000695931  -0.000152800  -4.55392e-05   6.21690e-06   2.50246e-06  -5.65266e-07       0.00000       0.00000       0.00000       0.00000       0.00000       0.00000       0.00000       0.00000       4.85795       6.33201       6.50682       6.51753       6.13023       5.46503       4.70652       3.66780       2.89893       2.08816       1.56763       1.05054      0.708883      0.431739      0.252183      0.141186     0.0733562     0.0380129     0.0176647    0.00794752    0.00323372    0.00127475   0.000432025   0.000138641   3.92024e-05   8.74077e-06   1.78102e-06   2.33616e-07       0.00000       0.00000       0.00000       0.00000       0.00000       0.00000       0.00000       0.00000
  14  20 3572.0873    2.5185  2.8847 11.8454 -0.0078  0.0561   0.0429   0.1408    0.0947   0.0000   437.8431      -12.7818       7.32005      -9.93306       9.40057      -4.15625      -3.24794      -1.87614       5.84070     -0.281234     -0.817760      -1.50390       1.80648   -0.00969981     -0.165242      0.196183      0.186545    -0.0457524    -0.0292237     0.0110421     0.0118391   0.000423010  -0.000173063  -3.57649e-05  -1.92071e-05   1.45859e-05   2.02047e-06  -3.54648e-07       0.00000       0.00000       0.00000       0.00000       0.00000       0.00000       0.00000       0.00000       6.00108       7.88216       8.19398       7.98980       7.53381       6.79566       5.92784       4.57654       3.61531       2.73915       1.89450       1.34128      0.853828      0.552922      0.302931      0.184089     0.0927677     0.0478978     0.0228541    0.00995510    0.00421789    0.00168227   0.000551219   0.000182047   4.58448e-05   1.16531e-05   2.25075e-06   2.90068e-07       0.00000       0.00000       0.00000       0.00000       0.00000       0.00000       0.00000       0.00000
  14  21 3712.9760    2.0992  4.4167 11.1326 -0.0051  0.0714   0.0293   0.1781    0.0892   0.0000   444.9663      0.831637      0.476729       9.53139      -12.1682      -4.64900       12.0066      -6.64348      -4.17919      -4.51753      -4.86812       1.19468       1.26488     -0.282270     -0.232015    0.00285658    -0.0463712   -0.00635780    0.00615858    0.00814354   -0.00412094    0.00158962    0.00189701  -0.000462376  -0.000123113   1.70389e-05  -6.95765e-07  -3.43858e-07       0.00000       0.00000       0.00000       0.00000       0.00000       0.00000       0.00000       0.00000       7.39218       9.72365       10.2352       10.0984       9.54216       8.99325       6.97600       6.01230       4.50988       3.41576       2.41545       1.74481       1.11730      0.709411      0.413844      0.237530      0.127719     0.0631641     0.0314027     0.0130591    0.00565415    0.00211823   0.000752322   0.000243231   6.60458e-05   1.56318e-05   2.67212e-06   3.86404e-07       0.00000       0.00000       0.00000       0.00000       0.00000       0.00000       0.00000       0.00000
  14  22 3853.9436    1.6815  6.1944 10.9350 -0.0033  0.0892   0.0223   0.2493    0.0726   0.0000   434.0746       24.1801       6.39460      -19.0199      -18.4169       10.1675      -1.35581      -4.49809      -4.62053       1.03139     -0.668175       1.04456     -0.791776      -1.10631    -0.0778971      0.782762      0.267784     -0.141286     0.0381386     0.0214252     0.0119697   -0.00790271  -0.000181551   0.000131085  -0.000125269   3.87377e-06  -2.45841e-06  -1.29204e-07       0.00000       0.00000       0.00000       0.00000       0.00000       0.00000       0.00000       0.00000       9.43036       12.5259       13.2310       13.3164       12.4993       10.9007       9.34866       7.52643       5.89632       4.22904       3.20177       2.13396       1.45184      0.887641      0.537358      0.298059      0.166174     0.0829829     0.0397640     0.0177825    0.00740907    0.00275965   0.000980526   0.000298550   8.56469e-05   1.87908e-05   3.70502e-06   4.74383e-07       0.00000       0.00000       0.00000       0.00000       0.00000       0.00000       0.00000       0.00000
  14  23 3995.0376    1.3670  7.8421 10.7210 -0.0020  0.1111   0.0195   0.3211    0.0736   0.0000   451.2751       1.64993       20.1960       11.9614       8.28077      -8.73277      -5.76916      -14.3341      -6.98593     0.0813020       1.81414      -1.23697      0.392910       2.36113     -0.215487     -0.423209   -0.00817262    -0.0173514    -0.0501759    -0.0165107    0.00905181   -0.00321097    0.00136266  -5.96066e-05   4.31582e-05   8.99401e-06   1.02635e-05  -5.61104e-07       0.00000       0.00000       0.00000       0.00000       0.00000       0.00000       0.00000       0.00000       12.0945       15.2596       16.4081       16.3069       15.2652       13.6613       11.6548       9.42931       7.44825       5.40231       4.01835       2.69416       1.82211       1.13423      0.665133      0.382927      0.204418      0.110779     0.0467625     0.0239023    0.00886586    0.00363693    0.00119453   0.000376669   0.000103107   2.26952e-05   4.37380e-06   5.56135e-07       0.00000       0.00000       0.00000       0.00000       0.00000       0.00000       0.00000       0.00000
  14  24 4136.7897    1.1608  9.9169 10.6545 -0.0057  0.1426   0.0174   0.4225    0.0624   0.0000   416.5344       13.8575       17.3841      -25.8421      -3.94558       8.48455      -3.28672      -5.66722      0.815473      -6.65058      -5.19680      -4.79641       1.49092       1.16718      -1.07366     -0.268188      0.629424    -0.0877306     -0.140061   -0.00778167    -0.0111739    0.00466053    0.00171781   0.000621247   6.00509e-05  -8.56207e-06  -3.07603e-06  -3.11260e-07       0.00000       0.00000       0.00000       0.00000       0.00000       0.00000       0.00000       0.00000       15.3055       19.3830       21.4316       20.8071       19.8875       17.5437       14.7897       12.2073       9.33227       7.21934       4.96225       3.48637       2.27255       1.43042      0.854396      0.484508      0.261580      0.134177     0.0619064     0.0286877     0.0115407    0.00449330    0.00156986   0.000483098   0.000131405   3.15620e-05   5.53363e-06   7.07157e-07       0.00000       0.00000       0.00000       0.00000       0.00000       0.00000       0.00000       0.00000
  14  27 4561.4826    0.5901 13.8702 10.3742 -0.0176  0.2962   0.0129   0.7951    0.0432   0.0000   509.0612       51.1244      -13.8745      -33.5699       81.7405      -58.1086       14.8661       31.0423      -21.2071      -36.6390       5.38333       6.89515       1.05528      -2.33731       5.99532       1.40296      -1.05178     -0.245902     0.0791221    -0.0442575     0.0132143   -0.00378498   -0.00302483   0.000629346   0.000207358  -0.000251904  -8.58407e-06   1.08173e-06       0.00000       0.00000       0.00000       0.00000       0.00000       0.00000       0.00000       0.00000       31.2800       39.7581       43.4284       43.3224       40.5425       35.6889       31.1974       25.0111       19.8859       14.8131       10.8321       7.44325       4.97204       3.19958       1.92977       1.13407      0.621885      0.316005      0.158396     0.0677427     0.0290528     0.0105850    0.00357227    0.00108054   0.000283103   6.39370e-05   1.20443e-05   1.49825e-06       0.00000       0.00000       0.00000       0.00000       0.00000       0.00000       0.00000       0.00000
  15  10 2195.8548    0.9339  0.6899 10.4670 -0.0041  0.0273   0.0280   0.0581    0.0885   0.0000   438.6317      -1.59217       9.18001       7.49236      0.234521      0.852483       2.71752     -0.505307      0.222599     -0.369222      0.375061     -0.370089      0.424969      0.350878      0.189942     0.0449916    -0.0181653    -0.0176285   0.000833552   -0.00330597    0.00257840  -0.000316878   0.000269729   0.000301910  -3.40461e-05  -1.21397e-05  -1.31783e-06   1.30781e-06   2.94137e-08  -3.28229e-08       0.00000       0.00000       0.00000       0.00000       0.00000       0.00000       2.96804       3.54060       3.76975       3.76226       3.48591       3.10432       2.83203       2.24304       1.83916       1.49292       1.08084      0.632756      0.443891      0.292491      0.181305      0.102532     0.0619834     0.0335402     0.0158576    0.00708069    0.00323129    0.00153290   0.000599003   0.000213152   6.69568e-05   1.92525e-05   5.58929e-06   1.20120e-06   2.38642e-07   2.97799e-08       0.00000       0.00000       0.00000       0.00000       0.00000       0.00000
  15  11 2339.4222    1.2687  0.8778 10.4372  0.0022  0.0364   0.0327   0.0663    0.1298   0.0000   438.6737       2.20055       9.28345      -4.00974      -3.71548       3.86559     -0.162548      -2.33332       1.61657       2.19376      -1.73951    -0.0776939      0.487556      0.300464    -0.0672851     0.0191177     0.0749569    -0.0202137    -0.0151510   -0.00920765    0.00533300    0.00192575  -0.000637571  -0.000103118   4.75672e-05  -5.95823e-06  -1.28617e-05   2.34000e-06   1.21673e-07  -5.62339e-09       0.00000       0.00000       0.00000       0.00000       0.00000       0.00000       3.03221       4.55346       5.02241       3.93274       5.23071       3.31725       3.79789       2.94808       1.94887       1.96270      0.971215       1.00001      0.549078      0.373071      0.254179      0.104661     0.0880213     0.0339174     0.0207172     0.0107408    0.00362817    0.00218099   0.000767020   0.000240768   0.000119100   2.54762e-05   8.03819e-06   2.75195e-06   4.33429e-07   3.90249e-08       0.00000       0.00000       0.00000       0.00000       0.00000       0.00000
  15  12 2480.9768    1.7617  1.0037 10.3480 -0.0051  0.0294   0.0453   0.0708    0.2333   0.0000   442.8352       1.40388       9.36687      0.834485       3.67906    -0.0740602       2.22871      -2.34074       1.27921     -0.946466      -1.20086      0.366788     -0.384107     -0.125446      0.243272    -0.0496939     0.0167118    0.00746628     0.0223963    0.00133320   -0.00540125   -0.00184107  -0.000692875  -5.11427e-05  -4.67947e-05  -5.42324e-06  -4.64498e-06   2.86144e-06  -1.44509e-07   2.55748e-08       0.00000       0.00000       0.00000       0.00000       0.00000       0.00000       2.94297       4.26917       4.10714       4.37726       3.74228       3.63305       2.91552       2.54102       1.91184       1.51430       1.03591      0.741944      0.486627      0.307887      0.191909      0.109833     0.0621043     0.0327631     0.0165498    0.00817159    0.00351098    0.00158561   0.000601305   0.000231329   8.08887e-05   2.37988e-05   6.43092e-06   1.58098e-06   2.69249e-07   4.36065e-08       0.00000       0.00000       0.00000       0.00000       0.00000       0.00000
  15  13 2622.3050    2.2467  0.9725 11.0230 -0.0059  0.0300   0.0555   0.0622    0.2071   0.0000   438.8967      -4.38381       8.96916      -9.66648      -2.19167       1.58677     -0.742766      -2.61256       1.75210       3.20088      -1.33207     -0.102950     -0.252414    -0.0349277      0.221474     0.0538655     0.0480595     0.0406751     0.0119038   -0.00873025    0.00269213    0.00148636   0.000201870  -9.93290e-05  -1.49522e-05  -2.92049e-06  -2.71677e-06  -9.41579e-07   2.03298e-08   7.78416e-09       0.00000       0.00000       0.00000       0.00000       0.00000       0.00000       3.15276       4.04821       4.28338       4.26713       4.12081       3.70297       2.99474       2.38357       1.96306       1.47947       1.09001      0.734644      0.475047      0.320577      0.208752      0.115503     0.0698127     0.0373161     0.0172356    0.00883593    0.00357745    0.00178915   0.000619323   0.000234557   8.41616e-05   2.44940e-05   6.53775e-06   1.47190e-06   2.80242e-07   3.63669e-08       0.00000       0.00000       0.00000       0.00000       0.00000       0.00000
  15  14 2764.0594    2.8756  0.9181 11.7122  0.0069  0.0263   0.0732   0.0652    0.2010   0.0000   440.5197       2.05051       18.9808      -3.78738      -1.87190       2.16772      -2.00969       4.19937      0.645007      -3.18090       2.12773      0.243249     0.0750649     -0.234230      0.177811    -0.0748271    0.00873851    0.00595327   -0.00516850    -0.0119795   0.000992338  -0.000568578   0.000303484  -0.000135159   9.25687e-05  -6.36609e-06  -6.27859e-06   1.86561e-06  -4.75781e-07   7.61375e-08       0.00000       0.00000       0.00000       0.00000       0.00000       0.00000       2.79780       3.62941       3.57915       3.50912       3.49852       3.15881       2.73084       2.23583       1.76536       1.29603      0.966605      0.686885      0.471012      0.301460      0.177638      0.100204     0.0568492     0.0305452     0.0156082    0.00722154    0.00330076    0.00135642   0.000540505   0.000192590   6.71856e-05   2.07972e-05   5.54197e-06   1.27740e-06   2.49998e-07   3.19339e-08       0.00000       0.00000       0.00000       0.00000       0.00000       0.00000
  15  15 2905.7494    3.4862  0.8350 12.2285 -0.0057  0.0262   0.0926   0.0608    0.3159   0.0000   439.9328      0.635957       19.6623      -3.02419      -2.79992      0.389028      -4.17122      -6.50243       2.33546       2.52243      0.692263     0.0529794      0.229672     0.0807465     -0.109268    -0.0876699     0.0204989    0.00821472   -0.00555130    0.00643082   -0.00138839  -0.000704815  -0.000427730  -0.000216813   6.80386e-05  -1.21670e-05   4.05500e-06   2.97352e-06   3.52828e-07  -4.09135e-08       0.00000       0.00000       0.00000       0.00000       0.00000       0.00000       2.58827       3.38733       3.60262       3.53003       3.31027       3.05078       2.66684       2.14225       1.73847       1.26177      0.960230      0.640625      0.448283      0.273251      0.171343      0.105409     0.0553410     0.0289569     0.0153768    0.00725956    0.00338542    0.00134353   0.000576279   0.000216152   7.13449e-05   2.17185e-05   5.92425e-06   1.27654e-06   2.61266e-07   3.27944e-08       0.00000       0.00000       0.00000       0.00000       0.00000       0.00000
  15  16 3047.0480    4.1451  0.9420 11.3367 -0.0089  0.0283   0.1150   0.0717    1.7056   0.0000   436.2516      -8.69276       8.48820      -4.31987       3.34380       4.10418      -5.87379       1.52229      -2.61262     -0.915366     -0.693491     0.0412734     -0.664474     -0.511143     -0.161558     0.0330679     0.0112337   -0.00481804     0.0119641  -0.000460954   -0.00389619    0.00197785   0.000817453  -0.000339014  -2.88459e-05   9.00375e-06   4.44149e-06  -1.31100e-09  -3.03132e-07   4.85214e-08       0.00000       0.00000       0.00000       0.00000       0.00000       0.00000       3.05072       3.96994       4.31302       4.02855       4.03149       3.52651       2.91967       2.45861       1.83817       1.36079       1.06246      0.690424      0.460855      0.310616      0.179784      0.112442     0.0620839     0.0308929     0.0163999    0.00803059    0.00342280    0.00152147   0.000623076   0.000210471   6.93309e-05   2.38002e-05   6.50159e-06   1.42272e-06   2.50143e-07   3.15904e-08       0.00000       0.00000       0.00000       0.00000       0.00000       0.00000
  15  17 3187.9666    4.1257  0.9948 12.8365 -0.0038  0.0328   0.1094   0.0711    0.3351   0.0000   440.1862      -3.13128       13.0828    -0.0344490       1.26782      -2.19425       2.86429      0.788259      0.946452      -1.14531     -0.216950     -0.735256     -0.710694      0.689992    -0.0440487     0.0380108   -0.00638299    -0.0425043     0.0225778    0.00614035   -0.00401655    0.00197551   0.000210636  -0.000217340  -5.39362e-05   1.04737e-05   1.56096e-05   1.16626e-06  -2.99610e-07  -4.45514e-08       0.00000       0.00000       0.00000       0.00000       0.00000       0.00000       3.16080       4.29283       4.41644       4.54934       4.31845       3.75614       3.33952       2.60699       2.19352       1.48713       1.21298      0.806932      0.551665      0.362075      0.211828      0.130131     0.0721830     0.0353479     0.0194762    0.00955525    0.00409133    0.00177071   0.000723304   0.000254239   8.70186e-05   2.84066e-05   7.70523e-06   1.62969e-06   3.44047e-07   4.20966e-08       0.00000       0.00000       0.00000       0.00000       0.00000       0.00000
  15  18 3328.7038    3.3711  1.4920 12.8727 -0.0064  0.0391   0.0800   0.0976    0.1809   0.0000   440.7606       9.42612      0.515330       3.93650      -6.03093       1.35757      0.689858      0.608650      -2.02356      -1.25189      0.267294      -1.92862     -0.945835      0.419599      0.101900    -0.0697481    0.00345316   -0.00604134     0.0107205     0.0131919   -0.00191391   -0.00111113  -0.000839103   1.83435e-05  -0.000159642  -2.55894e-05  -2.38315e-06   3.04386e-06   1.36489e-07   3.75834e-08       0.00000       0.00000       0.00000       0.00000       0.00000       0.00000       3.94997       5.04099       5.31502       5.53941       5.18642       4.59655       3.88270       3.05982       2.48813       2.00363       1.37312      0.954540      0.641654      0.403472      0.267502      0.161735     0.0923671     0.0487124     0.0244840     0.0120413    0.00518852    0.00227144   0.000892720   0.000337289   0.000108993   3.05020e-05   8.41114e-06   1.95881e-06   3.67536e-07   4.87472e-08       0.00000       0.00000       0.00000       0.00000       0.00000       0.00000
  15  19 3469.7468    2.8346  2.2131 12.4089 -0.0011  0.0498   0.0543   0.1183    0.1047   0.0000   452.0382      -10.6112       8.03531      -4.40190       12.1166      -2.57373      0.529133      -2.46618      -3.93461     -0.466136       2.58814     -0.938804       1.03821       1.06519    -0.0523326     -0.159146     -0.108632    -0.0184104     0.0207904   -0.00889589   -0.00102421   -0.00674583  -0.000739490    0.00151143  -7.75991e-05  -8.19368e-05   2.58699e-06  -5.97038e-06  -4.40855e-07  -6.72460e-08       0.00000       0.00000       0.00000       0.00000       0.00000       0.00000       5.61042       6.93680       7.15268       6.80806       6.53873       5.93247       5.47071       4.52099       3.47417       2.60146       1.98484       1.36758      0.937163      0.611146      0.347413      0.207034      0.111078     0.0605727     0.0306598     0.0147036    0.00683787    0.00288290    0.00116548   0.000423916   0.000129431   4.16462e-05   1.07826e-05   2.41928e-06   4.47414e-07   5.37653e-08       0.00000       0.00000       0.00000       0.00000       0.00000       0.00000
  15  20 3611.0878    2.3396  3.5787 11.6268 -0.0045  0.0627   0.0347   0.1573    0.0890   0.0000   434.7848      -12.7091     -0.359412       13.5439       7.25600      -12.3009      -9.22379      -6.32163       4.44686       5.64780      -2.85766      0.330514      0.816341      0.282300     -0.488661     -0.210654     -0.179851      0.132995     0.0347141  -0.000810060    -0.0190885   7.09977e-05   0.000365781   0.000841307  -4.91294e-05  -9.13606e-05  -3.03376e-06   3.91913e-06   2.08294e-07   1.11643e-07       0.00000       0.00000       0.00000       0.00000       0.00000       0.00000       6.04529       8.11589       8.70784       8.04069       7.95179       7.05972       6.33303       5.42538       4.17842       3.29381       2.38300       1.63948       1.12516      0.710923      0.442188      0.256396      0.149577     0.0804302     0.0413324     0.0203267    0.00903003    0.00402663    0.00158409   0.000575013   0.000190922   5.65668e-05   1.59896e-05   3.63220e-06   6.35840e-07   7.76722e-08       0.00000       0.00000       0.00000       0.00000       0.00000       0.00000
  15  21 3752.3774    1.9472  4.7376 11.2644 -0.0044  0.0731   0.0271   0.1871    0.0783   0.0000   441.7572      -2.81434       36.5157      0.890181      -16.7768      -15.4975       2.41383       2.89689      -5.71482      -2.17905      -1.53195     -0.702126      0.921068       1.10573     -0.533207    -0.0361172      0.145711     0.0815025    -0.0271801     0.0162418    0.00459882    0.00468899   -0.00379103    0.00164615  -7.42847e-05  -7.09472e-05  -2.58292e-05  -3.90759e-07  -6.53463e-07  -1.35861e-07       0.00000       0.00000       0.00000       0.00000       0.00000       0.00000       7.43679       9.57534       10.3339       10.2019       9.67142       8.99367       7.54079       6.28539       4.97051       3.76724       2.79650       1.96339       1.34758      0.867471      0.544384      0.319456      0.184102     0.0964700     0.0515741     0.0229699     0.0115366    0.00447508    0.00195173   0.000678256   0.000235350   6.92521e-05   1.86171e-05   4.00260e-06   7.16079e-07   9.13795e-08       0.00000       0.00000       0.00000       0.00000       0.00000       0.00000
  15  24 4177.0438    1.0459  9.7402 10.6389 -0.0139  0.1428   0.0166   0.4159    0.0601   0.0000   413.9518      -31.7749      -2.84196       34.5913       17.6947       5.71212      -9.94878      -3.97101       1.93220       3.22904      -12.8682      -1.68757       2.06589      -2.03790      -1.14069     -0.317794      0.990236      0.184574     -0.397065     0.0283901     0.0399653    0.00765987   0.000156822   -0.00289117  -0.000201779   0.000282865  -5.05374e-05   1.31868e-05   1.17594e-06   8.35821e-09       0.00000       0.00000       0.00000       0.00000       0.00000       0.00000       14.4645       18.6467       20.1583       20.0260       18.8849       17.0423       15.1427       12.3621       9.73202       7.49291       5.62289       3.92791       2.64181       1.77057       1.08511      0.636558      0.372204      0.197540      0.105726     0.0480207     0.0241493    0.00967664    0.00403645    0.00137260   0.000468911   0.000138882   3.58589e-05   8.03653e-06   1.44091e-06   1.76899e-07       0.00000       0.00000       0.00000       0.00000       0.00000       0.00000
  15  27 4602.1106    0.5487 15.7637 10.3791 -0.0153  0.3583   0.0104   0.8614    0.0333   0.0000   436.8136       120.389       5.37004      -42.1715       32.4129       1.90338      -6.26726      -22.6032      -6.49681       12.1088      -11.8894      -16.6943       17.2797       8.29440      -5.53093       1.78688    -0.0558011     -0.394230     -0.226518     -0.198985     0.0434640     0.0774974   -0.00455574   -0.00238624    0.00196510  -3.75591e-05  -0.000236521   2.74278e-05  -1.76546e-06  -4.89846e-07       0.00000       0.00000       0.00000       0.00000       0.00000       0.00000       35.1423       45.2433       49.6644       49.4809       47.0527       42.1139       37.0501       30.4828       24.6151       18.8840       14.0053       9.97642       6.79557       4.53834       2.84705       1.72578       1.02393      0.539388      0.298779      0.136583     0.0674082     0.0266172     0.0113132    0.00379437    0.00127779   0.000367334   9.30177e-05   2.05227e-05   3.67859e-06   4.47299e-07       0.00000       0.00000       0.00000       0.00000       0.00000       0.00000
  16   9 2081.5980    0.7227  0.5375 10.1216 -0.0042  0.0252   0.0260   0.0527    0.0820   0.0000   435.3063      -6.10070       11.1815      -1.58622      -5.55542       1.12116      -2.29288      -1.17245      -1.98605    0.00833679       1.34697     -0.478274     -0.420160     -0.511605     0.0957538     -0.185196     0.0444026    0.00262966     0.0151381     0.0144942   -0.00768488   -0.00249250   0.000222359  -0.000187196  -0.000233967  -3.06410e-05   6.56416e-06  -1.04094e-06  -2.89353e-06   6.02281e-07  -2.06412e-08   6.78910e-09       0.00000       0.00000       0.00000       0.00000       2.32870       3.16225       3.09585       3.57228       2.98065       2.97772       2.30394       2.10880       1.50661       1.23669      0.885499      0.672093      0.409552      0.324394      0.189244      0.109792     0.0653331     0.0386396     0.0198039     0.0107665    0.00477471    0.00229891    0.00101261   0.000449318   0.000148097   5.37523e-05   1.78162e-05   5.40994e-06   1.25819e-06   3.19107e-07   4.83524e-08   9.25303e-09       0.00000       0.00000       0.00000       0.00000
  16  10 2228.3190    1.0341  0.8194 10.1504 -0.0034  0.0282   0.0272   0.0620    0.1442   0.0000   439.5980    -0.0302926       10.4119      0.431656       1.83589      0.174962      0.319113      -3.09062       3.61134       1.70142      0.576684      0.378111     -0.280631     -0.470401     -0.238634     0.0137521     0.0415969    -0.0451565  -0.000722401     0.0144419   4.74838e-05  -6.94418e-05   -0.00147346   0.000306121  -7.83622e-05   4.07781e-05  -9.31120e-06   7.29409e-06  -1.59678e-06   2.86435e-07   1.00266e-07   5.53563e-11       0.00000       0.00000       0.00000       0.00000       2.50501       3.32905       3.42343       3.46071       3.36548       3.01742       2.70129       2.14351       1.85776       1.39379       1.09570      0.752092      0.495019      0.336703      0.211591      0.142057     0.0790462     0.0455672     0.0231372     0.0119578    0.00564096    0.00271411    0.00114608   0.000485572   0.000180768   6.64533e-05   2.04113e-05   6.63707e-06   1.60234e-06   3.59543e-07   7.09208e-08   8.39167e-09       0.00000       0.00000       0.00000       0.00000
  16  11 2372.5370    1.4015  0.9980 10.5039 -0.0097  0.0284   0.0338   0.0716    0.1399   0.0000   435.1015       1.05978       15.7195      0.696109      -3.01771     -0.487925      -5.62468       2.34815       2.57143      0.910088     -0.870442      0.786440    -0.0919832      0.481964     -0.464291     -0.170457     0.0954770     0.0412222   -0.00387297   -0.00408358    0.00383067  -0.000291900   0.000109374   0.000726520   0.000337047  -3.42113e-05  -3.89544e-05  -8.89053e-06   3.05960e-07  -5.33546e-07   3.83584e-09   4.19306e-10       0.00000       0.00000       0.00000       0.00000       2.97414       3.61652       3.57108       3.52035       3.45408       3.27137       2.94827       2.40332       2.06719       1.52227       1.16076      0.831907      0.581485      0.386360      0.245100      0.141941     0.0845747     0.0459501     0.0250744     0.0124162    0.00592773    0.00271384    0.00114020   0.000466665   0.000178934   6.22608e-05   2.10295e-05   5.86779e-06   1.51396e-06   3.22086e-07   6.39436e-08   7.68132e-09       0.00000       0.00000       0.00000       0.00000
  16  12 2514.7615    1.8365  1.0125 10.8690 -0.0040  0.0306   0.0435   0.0701    0.1581   0.0000   437.0795      0.817731       19.2498      -5.93307      0.657997     -0.168890      0.217921      -1.34156      -1.20409      0.379634     -0.947492      -1.02009     -0.344914      0.370130     -0.147508    -0.0210644    0.00149229    0.00943612    -0.0181625    -0.0205327   -0.00266131  -0.000825863  -0.000974669   -0.00133518   0.000248969   0.000110712  -1.74286e-05  -6.39631e-06   1.57041e-06   4.41461e-07  -1.46296e-07  -1.22675e-09       0.00000       0.00000       0.00000       0.00000       2.86808       4.02456       4.13185       4.31180       4.27415       3.46067       3.14646       2.40771       2.10367       1.54153       1.12468      0.772943      0.578348      0.375456      0.235457      0.143052     0.0838365     0.0501113     0.0264302     0.0145412    0.00634052    0.00318048    0.00118427   0.000555450   0.000195457   7.56939e-05   2.27767e-05   6.81703e-06   1.82803e-06   4.12982e-07   8.52279e-08   9.57280e-09       0.00000       0.00000       0.00000       0.00000
  16  13 2656.8067    2.4015  1.0395 10.9260 -0.0057  0.0278   0.0572   0.0671    0.2316   0.0000   439.2125      -3.99763       10.5120      -8.52667       7.08930      0.782493      0.117609       1.47989      -2.51039     -0.687964      -1.08592    -0.0188688     -0.763168     -0.480992    -0.0192587      0.251168     -0.131131     0.0120041     0.0228064   0.000339764   -0.00852939    0.00168226  -6.95522e-05  -0.000261663   0.000283024   8.33308e-05   3.03573e-05   1.31430e-06   3.10601e-07   1.06731e-07   9.86234e-08  -1.91171e-09       0.00000       0.00000       0.00000       0.00000       2.77063       3.31447       3.57635       3.69296       3.72379       3.15726       2.76925       2.33084       1.84801       1.39933       1.07396      0.803415      0.520266      0.329860      0.225458      0.150031     0.0869065     0.0452267     0.0239236     0.0123427    0.00627409    0.00298943    0.00119366   0.000474942   0.000178028   6.34350e-05   2.11670e-05   6.10067e-06   1.59524e-06   3.63058e-07   6.38955e-08   7.39470e-09       0.00000       0.00000       0.00000       0.00000
  16  14 2799.4790    2.9199  0.9496 11.7226 -0.0053  0.0282   0.0735   0.0627    0.1999   0.0000   437.2723       1.22530       14.8834       1.58252      -4.36256      0.950512     -0.369354      0.262078       2.42185     -0.461284      0.619392     -0.200284      0.297443      0.561900      0.239659    -0.0170174     -0.106888    0.00111734     0.0250853   -0.00246238    0.00117554   -0.00190736   0.000326764  -0.000155372   6.15420e-05   0.000100181   2.62247e-05  -6.86124e-06  -6.18311e-07  -2.17382e-07   8.84715e-08   2.83113e-09       0.00000       0.00000       0.00000       0.00000       2.71122       3.71661       3.66507       3.64696       3.60892       3.22507       2.95155       2.32999       1.91846       1.42747       1.11856      0.779748      0.542414      0.379916      0.224444      0.146378     0.0771650     0.0482575     0.0225969     0.0123333    0.00607586    0.00242432    0.00125439   0.000470590   0.000181477   6.93178e-05   1.96311e-05   6.80514e-06   1.58308e-06   3.78520e-07   7.58262e-08   8.89236e-09       0.00000       0.00000       0.00000       0.00000
  16  15 2941.7071    3.4889  0.8910 12.5588 -0.0111  0.0276   0.0908   0.0599    0.1756   0.0000   435.9608      -1.60503       10.6654      -2.75383      -1.28044       4.23510     -0.275950       4.08644      -1.03919     -0.403584     -0.105673      0.541861     -0.173204      0.158682      0.236990     0.0368370     0.0720489    0.00942094     0.0314921  -0.000201844     0.0150297   0.000264585   -0.00187252  -2.82520e-05  -0.000109830  -0.000114343   2.74777e-06   1.15550e-05   2.01741e-06   1.67034e-07  -1.94678e-08   1.36599e-08       0.00000       0.00000       0.00000       0.00000       2.63602       3.58070       3.50612       3.46069       3.44322       3.20165       2.78330       2.26024       1.81829       1.37341       1.03131      0.776896      0.516549      0.370526      0.223419      0.142355     0.0779532     0.0463830     0.0233773     0.0122315    0.00584277    0.00260659    0.00118245   0.000475105   0.000177447   6.64777e-05   2.01858e-05   6.52735e-06   1.50556e-06   3.67098e-07   6.62424e-08   8.67162e-09       0.00000       0.00000       0.00000       0.00000
  16  16 3083.4357    3.9912  0.8940 12.6754 -0.0066  0.0320   0.0992   0.0642    0.2928   0.0000   436.4666       3.17762       6.77729     -0.948211     -0.162647     -0.226305       5.51518      0.877424      -2.28371     -0.164230     -0.317038       1.01705      0.301174     -0.424382     0.0138651      0.107551     0.0952714     0.0669550   -0.00764382    0.00279798    0.00569583   0.000903793  -0.000187715   1.91659e-05  -2.80909e-06  -4.64487e-05   1.04961e-05  -2.37557e-06   1.01523e-06  -3.29963e-07  -3.50091e-08   5.46989e-09       0.00000       0.00000       0.00000       0.00000       2.79278       3.71428       4.21274       3.44401       4.29657       3.20301       3.09871       2.64804       1.77997       1.72178       1.09943      0.820882      0.648814      0.354758      0.280033      0.150913     0.0838256     0.0608222     0.0228940     0.0158458    0.00725641    0.00268071    0.00163389   0.000578026   0.000185928   9.24062e-05   2.25998e-05   6.48962e-06   2.32568e-06   5.39416e-07   8.11425e-08   7.78677e-09       0.00000       0.00000       0.00000       0.00000
  16  18 3366.2976    3.3687  1.7454 12.2799 -0.0132  0.0402   0.0717   0.1063    0.2982   0.0000   440.5056      -4.60704       3.14528      -2.66227      -3.78275      -3.99630     -0.676188      -1.20823      -3.57931     -0.973432       1.57085       1.86224      0.230223      0.401233    -0.0971826    -0.0958386     -0.409164     0.0822586     0.0190881     0.0142320    0.00684707   -0.00108167  -0.000592473   0.000291537   0.000455952  -3.51646e-05  -8.92249e-06  -2.12362e-06   3.58109e-06   1.03861e-07  -1.58381e-07  -1.45714e-09       0.00000       0.00000       0.00000       0.00000       4.12163       5.26413       5.45398       5.27142       5.35890       4.88298       4.31193       3.54870       2.57369       2.07316       1.52991       1.14669      0.843330      0.558713      0.355994      0.211737      0.124634     0.0672530     0.0359810     0.0183970    0.00880100    0.00416735    0.00176079   0.000747638   0.000285234   9.82376e-05   3.10572e-05   8.83360e-06   2.44016e-06   5.48501e-07   9.08663e-08   1.11268e-08       0.00000       0.00000       0.00000       0.00000
  16  19 3507.8389    2.6987  2.5802 12.1265 -0.0096  0.0493   0.0483   0.1292    0.1229   0.0000   433.2691      0.482213    -0.0269465      -11.6324       3.93804      0.962269       3.48966       7.85732      -2.13647       2.17497      -3.19911       1.76148     -0.672962     -0.746829      0.933135      0.336774    -0.0824570      0.142578     0.0828343    0.00295320    0.00565734   -0.00443928   -0.00345951    0.00104886   0.000583655  -3.74382e-05   3.30479e-05  -2.48908e-05   4.45046e-07   5.37954e-07   4.08465e-08  -1.41620e-08       0.00000       0.00000       0.00000       0.00000       4.70301       6.36945       6.61054       6.72484       6.31150       5.70558       5.12961       4.20094       3.44105       2.60240       1.98034       1.39766      0.990878      0.647016      0.430535      0.249380      0.155722     0.0860404     0.0475115     0.0245871     0.0118213    0.00562021    0.00240956    0.00101484   0.000380308   0.000132351   4.40686e-05   1.20466e-05   3.19907e-06   6.82687e-07   1.29444e-07   1.57775e-08       0.00000       0.00000       0.00000       0.00000
  16  20 3649.6446    2.2608  3.9994 11.2654 -0.0073  0.0606   0.0312   0.1613    0.1084   0.0000   450.9539      -3.21985       11.6341       3.74303       6.88718      -10.5172       8.89740       8.04827      -6.20011       2.52824     -0.790133     -0.457943      0.510241     -0.930628      0.605378      0.853952    0.00834872    -0.0457349     0.0427938    0.00980196    0.00651205  -0.000876788   0.000589747   0.000422975  -0.000884231   0.000129435   8.63475e-05  -1.64178e-05  -2.87774e-06   1.35778e-06   2.78974e-07   1.00831e-08       0.00000       0.00000       0.00000       0.00000       5.83586       7.48860       8.05514       8.01072       7.88111       7.19799       6.22350       5.16673       4.15500       3.19373       2.41827       1.75105       1.21875      0.831014      0.527926      0.326487      0.190980      0.107287     0.0591564     0.0290673     0.0146126    0.00650661    0.00295274    0.00116880   0.000461683   0.000159119   5.24553e-05   1.54607e-05   3.94774e-06   8.58239e-07   1.51831e-07   1.80721e-08       0.00000       0.00000       0.00000       0.00000
  16  21 3791.4960    1.8885  5.0772 11.0373  0.0001  0.0723   0.0247   0.1943    0.0834   0.0000   445.5379      -16.7190       2.78622       9.85270       9.17683      -20.2443      -6.77938       2.85156       6.69056      -1.04190      -5.23579       1.78417       2.37396     -0.578813   -0.00248877      0.141868      0.208406     0.0363318    -0.0449762    -0.0192719     0.0134596    0.00537114   -0.00830587   1.01483e-05    0.00152037   7.53969e-06  -4.62916e-05   1.34473e-06   6.36803e-06  -8.08497e-08   5.24960e-08   2.84377e-08       0.00000       0.00000       0.00000       0.00000       6.83451       9.13434       9.41367       9.84458       9.09886       8.41154       7.25532       6.36263       5.11351       3.98167       2.94993       2.15448       1.46076      0.993811      0.624434      0.389290      0.225647      0.130554     0.0702413     0.0357637     0.0180065    0.00796466    0.00368166    0.00142455   0.000562715   0.000198126   6.36763e-05   1.91812e-05   4.74729e-06   1.05260e-06   1.82455e-07   2.40549e-08       0.00000       0.00000       0.00000       0.00000
  16  22 3933.3535    1.5001  7.2486 10.7324 -0.0036  0.0931   0.0190   0.2660    0.0698   0.0000   436.6153       13.9540       10.0399      -21.3938      0.878257       11.3688       7.37020       10.8304       7.86909      -3.74115      -1.15469      0.716520       1.10721      0.670418      -1.06210       1.17877     -0.104289     -0.242892      0.116989    0.00983343    -0.0170804   -0.00409843   -0.00164035   0.000244592   0.000872066  -1.98792e-05   7.09417e-05  -1.10541e-06  -2.50362e-05  -2.59320e-07   5.86940e-08   3.59940e-08       0.00000       0.00000       0.00000       0.00000       8.69263       11.2909       12.2817       12.4081       11.7660       10.8995       9.36141       7.96271       6.41511       5.08163       3.80212       2.70720       1.90853       1.28275      0.828032      0.507928      0.308744      0.171293     0.0961817     0.0481243     0.0244215     0.0109350    0.00495258    0.00196127   0.000780517   0.000261425   8.71241e-05   2.47004e-05   6.40904e-06   1.35547e-06   2.34337e-07   2.92590e-08       0.00000       0.00000       0.00000       0.00000
  16  23 4075.5271    1.2054  8.6029 10.7894 -0.0053  0.1135   0.0173   0.3487    0.0558   0.0000   405.6845     -0.229138       21.0690       28.0616       2.19817      -20.4474      -15.6748       23.4724       15.7257      -3.58022      -6.18653      -2.15909      0.845227       1.00984     -0.300955      0.202113      0.219808    -0.0883285     0.0436033   -0.00421572    -0.0190824    0.00504647    0.00679261    0.00833288   -0.00132759  -0.000824561   0.000257438  -1.25955e-06  -4.88785e-06  -6.52498e-07  -8.59769e-08   2.40869e-08       0.00000       0.00000       0.00000       0.00000       10.9127       13.6985       14.9314       15.3614       14.4071       13.2458       11.5537       9.84504       7.87023       6.18068       4.66460       3.38077       2.36169       1.57995       1.01844      0.644695      0.380360      0.214712      0.118476     0.0603758     0.0307286     0.0139107    0.00622699    0.00245835   0.000965795   0.000331260   0.000105402   3.01917e-05   7.56793e-06   1.60769e-06   2.78062e-07   3.46394e-08       0.00000       0.00000       0.00000       0.00000
  16  24 4217.7489    0.9694 10.1077 10.7008 -0.0093  0.1487   0.0161   0.4526    0.0507   0.0000   456.5825       35.3107      -5.42564      -33.1557       19.4367      -2.01501     -0.881087       1.15234      -17.6830       1.95373       12.0750      -2.48194      -3.27659      -2.30804      0.203263      0.569434     0.0428953     -0.563869     -0.194008     0.0537591    -0.0469631     0.0108897     0.0120310   -0.00188703  -0.000558142   0.000306051   0.000179559   5.07118e-05   3.45652e-07   1.06893e-06  -2.16262e-07  -2.53123e-09       0.00000       0.00000       0.00000       0.00000       13.5011       17.8471       19.3649       19.2588       18.6084       17.0387       15.1206       12.6621       10.2847       7.88352       6.01562       4.44606       3.12656       2.11848       1.37753      0.854649      0.500817      0.295040      0.161190     0.0831081     0.0418307     0.0191893    0.00869917    0.00341652    0.00131075   0.000461785   0.000146114   4.20218e-05   1.03867e-05   2.23370e-06   3.92502e-07   4.67865e-08       0.00000       0.00000       0.00000       0.00000
  17   9 2113.0037    0.7702  0.6197 10.2748 -0.0140  0.0313   0.0244   0.0552    0.0756   0.0000   438.2692      -3.54690       20.2050      0.591676      -1.46075       3.15936     -0.388405       3.24410      0.598304      -1.46819      -1.91587      0.889678     -0.232982     -0.678961      0.428430    -0.0470292    -0.0800578    -0.0405869     0.0122452   -0.00542061   -0.00303093  -0.000935762  -0.000881662    0.00143809  -0.000111655  -0.000280369   2.25133e-05   1.40886e-05  -6.10510e-06  -1.39550e-06   3.12500e-07   9.31129e-08  -1.45752e-08  -4.92864e-09       0.00000       0.00000       2.75925       3.64633       3.71588       4.31219       3.05973       3.69230       3.27317       2.77273       1.74790       1.92786       1.14042      0.941260      0.654773      0.548653      0.254859      0.199746      0.113041     0.0733152     0.0251663     0.0210413    0.00981286    0.00565893    0.00175971    0.00101979   0.000435783   0.000226046   6.80259e-05   2.68304e-05   5.49792e-06   2.09601e-06   3.58585e-07   1.22337e-07   1.30414e-08   2.94231e-09       0.00000       0.00000
  17  10 2260.2319    1.0670  0.7397 10.4974 -0.0025  0.0325   0.0328   0.0666    0.1292   0.0000   442.7896       3.49696       17.2830      -4.48810      -2.05935     -0.995146      0.411335     -0.967425      -1.54273      0.286476     -0.447331    -0.0695720       1.12951    -0.0717038     0.0977713      0.163848   -0.00179751    -0.0335608     0.0493111     0.0156753    -0.0134794   -0.00983906    0.00332126    0.00117787   9.86866e-07   5.62732e-05   3.76575e-05   1.29353e-05   3.86268e-06  -8.32324e-07   6.63546e-07   8.73844e-08   3.57234e-08   2.48539e-09       0.00000       0.00000       2.26398       3.70555       3.28905       3.82830       3.31082       3.25143       2.51277       2.32714       1.78468       1.49742      0.984718      0.821130      0.514929      0.419197      0.237189      0.163590     0.0945782     0.0625488     0.0328906     0.0214067    0.00873790    0.00572668    0.00194885    0.00121536   0.000345910   0.000194380   5.29688e-05   2.26198e-05   6.33624e-06   1.95914e-06   4.07316e-07   1.15058e-07   1.70197e-08   3.03163e-09       0.00000       0.00000
  17  11 2404.9758    1.5257  0.8746 10.7648 -0.0024  0.0270   0.0379   0.0575    0.1471   0.0000   434.6650      -5.83329       18.2106      -7.15449      -7.27080     -0.798177       3.74288      -2.63860     -0.465585     -0.337697     -0.802859       1.06454      0.272421     0.0457136     -0.187922      0.118296      0.148812     0.0207051    -0.0249161    0.00982411   -0.00351123   -0.00535612  -0.000274932  -0.000443095  -3.24576e-06   8.21690e-05  -3.33315e-05  -2.24481e-05  -6.81271e-06   7.01265e-07   5.95501e-08   6.87358e-08   1.79961e-08   9.65358e-10       0.00000       0.00000       2.46170       3.19538       3.38030       3.29560       3.37194       2.94749       2.78640       2.29285       1.81886       1.49084       1.05927      0.815707      0.611416      0.392923      0.281309      0.165489     0.0986454     0.0590716     0.0322906     0.0181275    0.00915433    0.00430177    0.00227089   0.000850716   0.000422542   0.000145434   5.79417e-05   2.10413e-05   6.13871e-06   1.62052e-06   4.53277e-07   9.91332e-08   1.67523e-08   1.85513e-09       0.00000       0.00000
  17  12 2548.0212    1.9120  1.0500 10.8190 -0.0064  0.0305   0.0466   0.0705    0.1962   0.0000   437.2616      -2.40829       15.9899      0.879299      0.927217      -2.94396      -1.27696      0.444916      -1.53062      -1.76839     -0.820673     -0.977816     -0.383010      0.771205      0.335556     -0.250122    -0.0625867     0.0198231    -0.0107429    0.00596589     0.0134463    0.00440354    0.00202401   0.000157944  -2.60865e-05   7.77945e-05   9.67850e-05  -1.75874e-05  -1.62133e-05  -3.71173e-06  -1.23571e-07   1.69018e-08  -2.35154e-08   4.52238e-10       0.00000       0.00000       2.53339       3.51946       3.69161       3.62935       3.68016       3.10634       3.19031       2.40356       2.08584       1.72745       1.13119      0.991029      0.633844      0.446441      0.287736      0.179775      0.121468     0.0578670     0.0396107     0.0180208     0.0104750    0.00536734    0.00222055    0.00117251   0.000395424   0.000181891   7.21926e-05   2.14625e-05   8.42402e-06   1.82255e-06   4.88162e-07   1.28348e-07   2.09878e-08   2.22909e-09       0.00000       0.00000
  17  13 2690.9744    2.4615  0.9236 11.4945 -0.0056  0.0285   0.0602   0.0647    0.1690   0.0000   436.5757       2.03024       4.35778       4.54657      -3.47289      0.896101      -2.68010      -2.48985     0.0288241       1.27144      -1.29481      0.233058     -0.775484      0.443139     -0.202804    -0.0481396     0.0675719    0.00667494    -0.0223837    -0.0413138    0.00472272    0.00690463    0.00233159  -0.000527598   4.90127e-05   5.76738e-05   2.70560e-05   1.41361e-06  -5.00734e-06  -6.81481e-07  -3.58179e-07   1.57278e-08  -8.32553e-09   1.42187e-09       0.00000       0.00000       2.58070       3.67196       3.71358       4.17297       3.63245       3.50333       2.72067       2.59286       1.78296       1.61092       1.05101      0.861299      0.520278      0.425762      0.244291      0.176124     0.0854072     0.0633864     0.0322057     0.0209115    0.00839004    0.00530676    0.00194045    0.00117061   0.000357228   0.000184553   5.14923e-05   2.21378e-05   5.34939e-06   1.96699e-06   3.95850e-07   1.10188e-07   1.40479e-08   2.64876e-09       0.00000       0.00000
  17  14 2834.2507    3.2003  0.8866 11.7305 -0.0086  0.0265   0.0778   0.0585    0.2094   0.0000   435.1039       6.39103       14.7878      -3.53970      -2.11769     -0.284508      -1.13050    -0.0565378      0.653477      -1.64034      -2.14743       1.00695     -0.157883      0.907905      0.584346    -0.0941644     0.0460725    0.00797560    -0.0149838    0.00462759   -0.00757382   3.25512e-05   -0.00289574   -0.00174716   0.000383112  -0.000128745   8.52004e-05   1.65765e-05  -7.83871e-07  -1.00515e-06   2.13837e-07  -7.01805e-08   1.90346e-09   1.31971e-10       0.00000       0.00000       2.31125       3.24495       3.10347       3.32074       3.22166       3.01937       2.60153       2.24103       1.74726       1.48123       1.00519      0.839433      0.526330      0.426245      0.250366      0.167624     0.0926483     0.0579849     0.0315306     0.0173320    0.00859490    0.00425036    0.00186085   0.000880164   0.000344261   0.000143571   5.15602e-05   1.85549e-05   5.62840e-06   1.78768e-06   3.81191e-07   1.08080e-07   1.67827e-08   2.30741e-09       0.00000       0.00000
  17  15 2977.1377    3.6748  0.9291 12.3214 -0.0056  0.0324   0.0881   0.0588    0.1854   0.0000   438.3512      0.696866       11.9803       2.73093      0.853203      -3.46694     -0.969092      -4.82926      -2.73277     -0.680521      -1.07147     -0.572034     -0.125848     0.0502416     0.0648330      0.211629  -0.000446872     -0.132115     0.0199095     0.0362686   -0.00648880    -0.0106665  -0.000220719  -0.000326370  -0.000126339   4.45685e-05  -3.96483e-05   2.86407e-05  -6.26926e-06  -1.88843e-06   5.72447e-07   7.60130e-08   3.49299e-09   3.82461e-10       0.00000       0.00000       2.67447       3.60927       4.08455       3.51134       4.02426       3.23926       3.09233       2.63737       2.30296       1.52525       1.37032      0.954063      0.647394      0.501149      0.265893      0.202839      0.120822     0.0668847     0.0376576     0.0212424     0.0104832    0.00550133    0.00271327    0.00104581   0.000473407   0.000190982   6.71521e-05   2.13850e-05   7.59212e-06   2.54041e-06   5.51841e-07   1.22291e-07   2.33193e-08   2.09480e-09       0.00000       0.00000
  17  16 3119.2521    3.9232  0.9830 12.7081 -0.0004  0.0297   0.0907   0.0672    0.2040   0.0000   441.5987       8.41596       18.1909      -7.25609     -0.562240     0.0794538       1.62280      0.147955       2.00423    -0.0324261     -0.508494      -1.48573     0.0336305      0.405716     0.0986861      0.107543    -0.0443489    -0.0801581    -0.0245708    0.00175936     0.0127332    0.00485653   0.000276795  -0.000312727  -0.000154885  -0.000198531  -1.96755e-05   2.02134e-05   2.96838e-06   6.43837e-07   4.65952e-07   3.48388e-08   1.75493e-08  -6.68072e-10       0.00000       0.00000       2.71159       3.04163       3.59228       3.67338       3.18760       3.28209       2.90267       2.32641       1.92964       1.60814       1.09322      0.903212      0.615969      0.432673      0.298649      0.177707      0.103462     0.0637029     0.0372405     0.0197315    0.00999829    0.00481520    0.00228256    0.00106195   0.000435887   0.000173658   6.53116e-05   2.31722e-05   6.88177e-06   1.68689e-06   4.00342e-07   9.38605e-08   1.44865e-08   2.01013e-09       0.00000       0.00000
  17  17 3261.2606    3.7186  1.4128 12.0583 -0.0182  0.0333   0.0811   0.0813    0.5151   0.0000   439.3011      -2.86384       16.3633       2.27904       1.67027      -2.25380       1.47738      -2.39945      -4.52531      0.229076       2.21857     -0.228831      -1.55836     -0.139286      0.328021      0.189528     -0.246940      0.100108     0.0872738    0.00480426    -0.0248908  -0.000788696   -0.00120625    0.00110658   0.000285972   0.000145135  -0.000145205   3.64926e-05   5.19207e-06  -5.94392e-06  -1.15529e-07   2.23989e-07   1.48994e-08  -1.75240e-09       0.00000       0.00000       2.85479       4.01903       3.94735       4.24928       3.87880       3.63883       3.24352       2.79187       2.32132       1.78890       1.33778       1.04725      0.702911      0.501292      0.310317      0.208458      0.126271     0.0728282     0.0405434     0.0219574     0.0113709    0.00571381    0.00267420    0.00117269   0.000481292   0.000195812   7.29901e-05   2.50283e-05   8.01443e-06   2.33241e-06   5.21240e-07   1.24968e-07   2.13113e-08   2.84374e-09       0.00000       0.00000
  17  18 3403.3132    3.2165  2.1343 11.7248 -0.0071  0.0437   0.0586   0.1125    0.3325   0.0000   445.1341      -7.23992       1.48076       8.13056      -3.83936       5.03327     -0.366368      -3.69212      -1.95007     -0.410776      0.858921    -0.0545516      0.337920    -0.0323542      0.560778      0.350747    -0.0442565    -0.0813877   0.000136642     0.0484262    -0.0303627   -0.00311731   -0.00231811  -0.000122425  -0.000895225   0.000432029  -3.22373e-05   2.99905e-05   1.05283e-05  -3.20774e-06   5.99816e-07  -1.31042e-07  -5.18477e-08   2.12620e-09       0.00000       0.00000       3.71412       5.01356       5.50292       5.52895       5.17920       4.83809       4.49485       3.48049       2.97064       2.36434       1.87746       1.22603      0.966924      0.661072      0.407342      0.282009      0.168563      0.102396     0.0561033     0.0292659     0.0168767    0.00759676    0.00354583    0.00157717   0.000726209   0.000280127   0.000114032   3.53820e-05   1.04932e-05   3.16282e-06   7.65067e-07   1.57496e-07   2.97304e-08   3.34913e-09       0.00000       0.00000
  17  19 3545.3885    2.7491  2.9209 11.5577 -0.0037  0.0491   0.0426   0.1304    0.1730   0.0000   441.3585       1.42648       18.9545      -4.31941       4.28547      -2.55888      -8.95703       2.06495      -5.16550       2.45049      -3.22785      0.971989     -0.237349     -0.398617    -0.0697154     0.0335661     0.0607673    -0.0598139     0.0336708     0.0158609    -0.0112817   -0.00593307  -4.14723e-05  -0.000975852   0.000394599  -0.000652183  -0.000292625  -2.81030e-05   5.75740e-06  -5.58472e-06  -1.91647e-07   2.41298e-07  -1.11376e-08  -2.71302e-09       0.00000       0.00000       4.51013       5.92604       6.19665       6.14779       5.98543       5.49593       4.93546       4.30629       3.52475       2.82063       2.16164       1.58168       1.10063      0.753620      0.488416      0.313061      0.195931      0.111012     0.0638927     0.0336307     0.0175258    0.00865508    0.00404473    0.00180201   0.000752833   0.000305512   0.000112835   3.70884e-05   1.20685e-05   3.37948e-06   8.47445e-07   1.82854e-07   3.07606e-08   3.72213e-09       0.00000       0.00000
  17  20 3687.6723    2.1250  4.1891 11.3679 -0.0031  0.0619   0.0293   0.1703    0.0947   0.0000   440.9041       8.16158       10.1752       3.91584       9.98582      -6.31953      -6.98235      -2.26012     0.0985824      -4.82632      -2.20129      -2.15225      -1.73100     -0.461688      0.758663     -0.633661     -0.191193     -0.144806      0.106899    -0.0130991    0.00106510     0.0156724    -0.0104312   -0.00249351    0.00160229   0.000635397  -0.000107459  -0.000161280   5.99320e-06   5.75032e-07   2.25484e-07   2.21947e-07  -8.02468e-08  -3.91196e-09       0.00000       0.00000       5.42909       7.39370       7.86538       7.95898       7.64719       7.06476       6.11094       5.29616       4.39419       3.38925       2.62803       1.92910       1.36749      0.941201      0.619558      0.405271      0.238756      0.147370     0.0816360     0.0451412     0.0232920     0.0115223    0.00554169    0.00242606    0.00103112   0.000399425   0.000149683   5.20934e-05   1.60049e-05   4.59983e-06   1.10084e-06   2.34873e-07   4.05192e-08   4.92033e-09       0.00000       0.00000
  17  21 3829.9322    1.7166  5.8510 11.0737 -0.0065  0.0767   0.0217   0.2180    0.0692   0.0000   430.2949      -6.64938       9.34158      -9.02750       5.81845       6.99496      -1.88005       1.41461       9.16907      -8.85408      -3.99362       3.83925       2.63826       1.13863      -1.51520     -0.290203     -0.131517     0.0412224     0.0452553    -0.0668491    0.00292243    0.00224581   0.000146352   -0.00349525    0.00272922  -0.000241314  -9.53822e-05  -7.87049e-05  -1.03757e-05   9.35620e-06  -1.93593e-06  -4.39626e-07  -2.95339e-08   1.49631e-08       0.00000       0.00000       6.97503       8.98756       9.75644       10.1431       9.50326       8.91160       7.82947       6.50923       5.39252       4.20331       3.26074       2.38766       1.72555       1.17950      0.797149      0.503678      0.319316      0.184033      0.106027     0.0582413     0.0294381     0.0150525    0.00706907    0.00316082    0.00131738   0.000539065   0.000194098   6.58568e-05   2.05477e-05   5.53580e-06   1.36228e-06   2.75290e-07   4.83778e-08   5.86636e-09       0.00000       0.00000
  17  22 3972.2935    1.4414  7.3483 10.7455 -0.0048  0.0928   0.0182   0.2662    0.0670   0.0000   430.8139      -10.3373      -6.09403       6.44232       14.4265      -12.6903       26.2846       2.12425      -10.6800     -0.855046      -3.17770      0.692678       1.84009     -0.892875     -0.180482     -0.119123    -0.0199710      0.304689     -0.165930     0.0475716     0.0325499   -0.00408891   -0.00889732    0.00519258   -0.00108765   0.000921396  -0.000444603   5.66391e-05   2.70077e-05  -1.22381e-05   7.58540e-07   1.85494e-07   2.61639e-08  -9.78943e-09       0.00000       0.00000       8.31722       10.8044       11.6172       11.5793       11.5784       10.2673       9.28916       8.03852       6.59462       5.29376       3.99137       3.02851       2.09219       1.44881      0.955678      0.615141      0.383346      0.224847      0.127914     0.0688814     0.0363697     0.0178741    0.00849953    0.00375415    0.00159242   0.000613785   0.000230376   7.77514e-05   2.45897e-05   6.81478e-06   1.67524e-06   3.64019e-07   5.94203e-08   6.85146e-09       0.00000       0.00000
  17  23 4114.7823    1.1238  9.4030 10.7149 -0.0082  0.1225   0.0163   0.3673    0.0548   0.0000   442.6171       1.00839       15.0123      -7.26039      -11.1217       19.7856       15.8048      -2.99034      -1.42503      -4.13311      0.527471      -7.83059      -2.50065       3.75702     -0.582819     -0.393614       1.20795       1.12408     -0.120306     -0.191645     0.0269070     0.0297199    0.00537200   -0.00283482    0.00128176   -0.00184888   0.000588579  -6.24669e-05  -2.39653e-06   6.85081e-06  -6.37123e-06   3.10648e-07  -7.75107e-08   5.99490e-11       0.00000       0.00000       10.6970       14.1365       15.3459       15.6739       14.9486       14.0455       12.1835       10.4712       8.51116       6.79751       5.22271       3.85066       2.75873       1.93278       1.28824      0.824044      0.518082      0.302689      0.177415     0.0954898     0.0499436     0.0248981     0.0117009    0.00529349    0.00219563   0.000876195   0.000323856   0.000107281   3.37524e-05   9.23265e-06   2.26210e-06   4.69059e-07   7.90213e-08   9.70605e-09       0.00000       0.00000
  17  24 4257.4034    0.9196 10.2772 10.6897 -0.0085  0.1487   0.0153   0.4525    0.0469   0.0000   459.0743      -24.5484       25.1771      -2.47853       6.17652      -23.7317       1.56730      -6.98937      -14.6295      -10.6526      -7.99099       11.8302       5.45020     -0.110383      -2.54091      0.961641      0.397959     -0.408437      0.490575     -0.199829    -0.0920984     0.0726450   -0.00146994   -0.00972501    0.00402784  -0.000317080  -0.000182217  -0.000154732  -1.69163e-05   2.46199e-05   4.11109e-06  -6.84252e-07  -1.80135e-08  -1.30140e-08       0.00000       0.00000       13.1642       16.9304       18.7099       18.5920       18.0311       16.8014       14.7499       12.7335       10.5766       8.54249       6.42331       4.83934       3.39973       2.37415       1.59873       1.00451      0.635266      0.379739      0.217910      0.119584     0.0631179     0.0314197     0.0144942    0.00668352    0.00276422    0.00110062   0.000397378   0.000135327   4.19911e-05   1.12710e-05   2.74168e-06   5.74851e-07   9.35132e-08   1.11264e-08       0.00000       0.00000
  17  26 4542.4567    0.5821 13.9064 10.5263 -0.0132  0.2789   0.0124   0.7575    0.0343   0.0000   459.4813       37.5839       81.6141      -69.3314       6.29681       5.29833       8.28704       31.7464       23.1616       3.25492      -17.4797      -5.51708       1.00788       1.15920      -2.21399     -0.443711      0.989428     -0.222688      0.494493      0.174129    -0.0115645     -0.109641    -0.0183442    -0.0161997  -0.000528244    0.00124401  -0.000230565  -8.69671e-05  -0.000164623  -1.47409e-05  -5.53992e-06  -3.72565e-07   7.12674e-08   5.31921e-08       0.00000       0.00000       24.1000       31.0400       34.7098       34.9729       34.1203       31.4745       27.4056       23.4032       19.8386       15.0213       12.0163       8.89177       6.35406       4.48881       3.03155       1.95586       1.24422      0.758122      0.431658      0.243403      0.128764     0.0665194     0.0300286     0.0143376    0.00569391    0.00229052   0.000793751   0.000269450   8.18042e-05   2.23393e-05   5.23578e-06   1.05300e-06   1.83400e-07   2.09887e-08       0.00000       0.00000
  17  27 4685.6850    0.4698 15.9099 10.3378 -0.0170  0.3964   0.0088   0.8972    0.0261   0.0000   424.2127      -37.3800       36.3260      -38.8236       27.4805      -29.3752      -43.1686       93.5971      -46.7177      -17.7520      -8.36937      -5.85646      0.769764       7.93144       1.65851      -7.04894      0.374559     -0.335774     -0.379325     0.0284670    0.00375836      0.152817   -0.00628738    -0.0513932   -0.00572448    0.00277323  -0.000928395  -0.000551624  -2.32531e-05   2.26887e-05   5.33463e-06  -4.26356e-06  -2.80449e-07   5.20327e-08       0.00000       0.00000       33.7397       44.2012       48.1846       49.6449       47.6523       43.5710       39.4401       33.3740       27.8125       21.9409       16.9381       12.7975       9.13339       6.39005       4.28766       2.79613       1.76439       1.06482      0.610939      0.348944      0.181116     0.0951972     0.0440390     0.0204749    0.00819714    0.00333361    0.00114214   0.000391180   0.000115415   3.13007e-05   7.47411e-06   1.56285e-06   2.65657e-07   3.09755e-08       0.00000       0.00000
  18   8 1992.7985    0.6090  0.5204  9.9521 -0.0058  0.0330   0.0222   0.0545    0.0703   0.0000   438.0998      -3.69048       15.9149      -4.32348      -1.61434     -0.701431      -3.31921     -0.784842      -1.07275      0.779324      -2.51968     0.0137488     -0.295347      0.553330     0.0637605     -0.208282     0.0777748     0.0370837   -0.00565653    -0.0167513   -0.00783409    0.00693006    0.00390656    0.00214843  -0.000406591  -1.58256e-05  -0.000110635  -7.04533e-05   1.11954e-05   1.02172e-06   6.80731e-07   1.30249e-07  -1.14196e-07   1.13940e-08   5.14302e-09  -6.06412e-10       2.35886       3.06274       4.08511       3.19968       3.68834       3.35231       2.59179       2.79625       1.78867       1.48433       1.47871      0.713556      0.695313      0.532866      0.227376      0.230207      0.121933     0.0703461     0.0492991     0.0219044     0.0115720    0.00858704    0.00309702    0.00145087   0.000890153   0.000319016   0.000128532   6.65289e-05   2.01472e-05   4.84967e-06   1.94527e-06   7.43848e-07   1.66330e-07   2.94983e-08   4.10404e-09   4.77144e-10
  18  10 2291.6263    1.1908  0.8796 10.2582  0.0004  0.0310   0.0292   0.0639    0.1522   0.0000   436.3756     -0.259642       8.07002       3.67231       3.90688     0.0546469     -0.744273      -2.34369      0.758623     -0.309959       1.04088      0.740392      0.346455     0.0283911     -0.163980     0.0359292    -0.0849636     0.0419798    -0.0149498    0.00510350   -0.00518179    0.00845019    0.00701315   0.000954470   -0.00121443  -3.74185e-06   0.000106518   2.47091e-06  -3.91539e-06   6.24053e-06  -3.19206e-06  -3.81131e-07   1.33733e-07   8.28787e-09  -3.16312e-09   5.05703e-10       2.73369       2.85991       3.42890       4.11277       3.38084       2.83168       2.91370       2.83270       1.97611       1.48312       1.44767       1.06098      0.637247      0.446395      0.350914      0.244710      0.120014     0.0703070     0.0540082     0.0318930     0.0154068    0.00665095    0.00368258    0.00217900    0.00108592   0.000447975   0.000164730   5.75658e-05   1.95578e-05   5.57845e-06   1.72866e-06   5.05052e-07   1.11099e-07   2.21342e-08   3.83210e-09   5.14071e-10
  18  11 2436.7408    1.5947  1.0804 10.5170 -0.0046  0.0324   0.0373   0.0692    0.2735   0.0000   435.8276       4.64109       16.2414      -1.61790      -1.47444       2.36422      0.105914     -0.416016   -0.00294103       1.23818     0.0316130     -0.218882    -0.0131890     -0.440115    -0.0614930      0.239485     0.0967190     0.0544809    -0.0700733    -0.0149111    0.00144201   -0.00469847   -0.00536162   -0.00303061   0.000758669   0.000401683   0.000312567   8.60791e-05   6.41310e-06  -5.71819e-06   2.01965e-07  -1.57896e-07   2.75595e-07  -2.52025e-08  -6.52983e-09  -3.11833e-10       2.83918       3.59479       3.43798       3.59094       3.77966       3.36123       3.19565       2.63882       2.28575       1.71652       1.29571       1.05436      0.741698      0.593446      0.383072      0.253330      0.152059     0.0934398     0.0530090     0.0312043     0.0165330    0.00870262    0.00432754    0.00196554   0.000914940   0.000366787   0.000155604   5.62982e-05   1.93511e-05   6.71759e-06   2.00708e-06   5.72769e-07   1.21758e-07   3.04764e-08   5.22325e-09   5.67507e-10
  18  14 2868.6337    3.2742  0.8749 11.8650 -0.0096  0.0245   0.0778   0.0562    0.1964   0.0000   440.6771       4.02681       7.39493     -0.784697       2.46506       1.16517       2.86458      -2.45598      -1.26074      -1.02675      0.122651      0.903341     -0.916499     -0.247396      0.407477      0.192419     0.0719489     0.0158708    0.00941574     0.0177977    -0.0201155  -0.000998476    0.00126144    0.00249378  -0.000451068   0.000181353  -0.000161174  -5.83134e-05   5.95153e-06  -4.59985e-06   8.56459e-07  -1.06063e-07  -1.89761e-08  -1.81917e-08   4.39634e-09   3.69374e-10       2.30747       2.88679       3.02812       3.15200       3.11383       2.78296       2.48689       2.12225       1.70251       1.40827       1.11073      0.795677      0.566820      0.398142      0.261125      0.179251      0.110257     0.0671516     0.0411359     0.0225219     0.0123052    0.00619649    0.00297614    0.00145864   0.000634702   0.000279562   0.000108306   4.23941e-05   1.47921e-05   4.45249e-06   1.37149e-06   3.95113e-07   9.50427e-08   2.06221e-08   3.45754e-09   4.04709e-10
  18  15 3012.0514    3.8291  0.9281 12.5711 -0.0066  0.0277   0.0899   0.0610    0.1570   0.0000   436.6741     -0.577774       18.6051       3.68665       1.03478      -2.13837       2.14371      -2.78898      -1.59247      -1.00668       1.11889       1.56725     -0.955073     -0.467699      0.509927      0.169805     -0.174038    -0.0363956     0.0588843     0.0201061    -0.0167910   -0.00831346  -0.000981365   0.000564649    0.00213887   0.000348487  -0.000220776  -1.91354e-05   4.27333e-05   1.23355e-05  -6.18453e-07  -3.92029e-07  -1.36832e-07   1.48392e-08   5.11181e-09   2.28487e-10       2.15415       2.96890       3.12689       3.17058       3.16882       2.94099       2.61099       2.13487       1.83272       1.43719       1.18255      0.884223      0.600561      0.434286      0.289132      0.197917      0.125507     0.0815794     0.0446743     0.0266054     0.0134281    0.00733985    0.00356293    0.00164676   0.000806528   0.000324900   0.000139346   5.21281e-05   1.78673e-05   6.39817e-06   1.83315e-06   5.40459e-07   1.21330e-07   2.68129e-08   4.67909e-09   5.39142e-10
  18  16 3154.7945    4.0018  1.0510 12.5434 -0.0087  0.0305   0.0911   0.0644    0.2087   0.0000   438.5007    -0.0588773       19.6590      -2.62130      -2.05794       2.84365       5.45974      -2.03286     -0.210660     -0.675943      0.587553      0.450926     -0.459958     -0.657414      0.214867     0.0782328     -0.107124     0.0537669     0.0105621     0.0273456   -0.00115122   -0.00289210   -0.00299597    0.00193848    0.00107888  -1.10143e-05   1.50132e-05  -2.56754e-05  -9.44412e-06  -4.27591e-06   1.18131e-06  -5.38627e-07  -2.16363e-08   4.85779e-08  -2.73503e-10   5.62847e-10       2.55447       3.25506       3.96485       3.58555       3.76967       3.54672       2.81537       2.64102       2.07790       1.61862       1.33431      0.888638      0.711652      0.493758      0.290751      0.231007      0.131674     0.0774959     0.0517403     0.0265033     0.0140069    0.00838176    0.00367839    0.00178849   0.000903216   0.000338876   0.000128102   6.02522e-05   2.09772e-05   6.24396e-06   2.08202e-06   6.57477e-07   1.49509e-07   2.83728e-08   4.17764e-09   4.83853e-10
  18  17 3297.2995    3.5948  1.3992 12.4062 -0.0094  0.0342   0.0761   0.0787    0.2453   0.0000   439.4241       5.25500       9.02937      -6.07324      -1.23590       13.2129       3.18448      -4.07687      -6.26844       5.31522       2.03517      -1.92074       1.68666       1.19669      0.399437     -0.462723    -0.0617846      0.104782    -0.0966318    0.00615550    -0.0103243    -0.0125002   -0.00197910    0.00331686  -0.000979929  -0.000640182   8.91904e-05   2.08075e-05  -8.22772e-06  -1.09192e-05   2.05003e-06   1.27486e-06  -2.84048e-07   5.49153e-09   4.39505e-09   2.09913e-11       2.69109       3.83595       3.96914       4.12474       3.94611       3.67589       3.31109       2.68865       2.35136       1.82449       1.43907       1.04438      0.797333      0.527743      0.383501      0.240648      0.153686     0.0955698     0.0552258     0.0321133     0.0174072    0.00887138    0.00455490    0.00211033   0.000993896   0.000410545   0.000177417   6.51781e-05   2.36329e-05   8.12431e-06   2.36695e-06   6.27687e-07   1.57701e-07   3.13176e-08   5.89689e-09   6.99787e-10
  18  18 3439.8953    3.0893  2.5677 10.9317 -0.0035  0.0431   0.0473   0.1123    0.4104   0.0000   438.0987      -3.63705      0.166122      -4.44783       9.84288      -1.04751      -2.34011      -1.99189     -0.286746     -0.956737     -0.691797       1.08571      -1.35853      0.861597      0.849718      0.370790      0.150716      0.176197     0.0737417     0.0210810    -0.0179395    0.00288927    0.00165565   -0.00379633   -0.00160049   0.000539070   0.000383754   0.000130560   3.40215e-05   1.20403e-05   1.73074e-06   1.66014e-06  -1.82477e-07  -3.97591e-08  -3.59978e-09   6.36236e-10       3.43911       4.83554       4.98504       5.19160       5.10597       4.58910       4.31230       3.52389       2.93911       2.43912       1.82711       1.43873      0.996921      0.719086      0.494477      0.318461      0.207522      0.126327     0.0739416     0.0422910     0.0220446     0.0118160    0.00578477    0.00268070    0.00131169   0.000521715   0.000227140   8.58958e-05   3.00607e-05   1.03373e-05   3.12273e-06   8.25254e-07   2.03183e-07   4.55524e-08   7.53416e-09   8.71912e-10
  18  19 3582.3927    2.4052  3.5091 11.5428 -0.0107  0.0535   0.0351   0.1458    0.1290   0.0000   445.1140       10.5162       1.77055      -4.08064       18.4608      0.901947       7.95713      -4.36284       2.71114      -1.87246     -0.998553       1.11786       1.88298     -0.577535      0.970332      0.287165     -0.489076    0.00849295    -0.0860938    0.00124239    -0.0145687     0.0145121    0.00722952   -0.00378478    0.00333298    0.00150442  -0.000157737  -6.69675e-05   5.35764e-05  -1.49241e-05  -5.60846e-06   2.69177e-06   4.40852e-07  -9.21423e-08   6.73814e-09  -2.58032e-10       4.52936       6.02192       6.35015       6.54011       6.40454       5.94207       5.28915       4.52425       3.81686       3.06548       2.30753       1.78598       1.26804      0.932689      0.616163      0.408451      0.255390      0.155720     0.0919282     0.0529606     0.0287846     0.0146582    0.00743988    0.00343820    0.00156593   0.000654910   0.000277362   0.000103342   3.80554e-05   1.25173e-05   3.80805e-06   1.04166e-06   2.42174e-07   5.36071e-08   8.75018e-09   1.02824e-09
  18  20 3725.2302    2.0181  4.9330 10.9087 -0.0041  0.0619   0.0239   0.1761    0.1039   0.0000   443.6608       7.64923       22.3528      -3.67462      -4.35531       3.69153       7.66870       4.18093      -8.10410      -4.04369       3.10153       2.79118     -0.288792     -0.425933      0.546382      0.200925     -0.238934     -0.184831     0.0376164    0.00719710     0.0419804    -0.0123092    -0.0172023    0.00382014   0.000453486  -0.000134590   0.000128547   0.000125517   6.83121e-05  -1.18325e-05  -2.89872e-06   9.25806e-07  -4.42760e-07   8.55636e-09   2.67892e-08   8.48102e-10       5.30671       6.76332       7.52188       7.60078       7.49970       6.93865       6.09379       5.28994       4.39767       3.54126       2.75058       2.03241       1.52049       1.05288      0.735149      0.476885      0.301289      0.187423      0.109682     0.0622344     0.0344928     0.0178775    0.00894592    0.00426736    0.00190968   0.000840112   0.000336561   0.000127814   4.63041e-05   1.52694e-05   4.56561e-06   1.23771e-06   2.97848e-07   5.88824e-08   9.78710e-09   1.11159e-09
  18  21 3868.0081    1.6540  6.2352 10.8230 -0.0073  0.0755   0.0193   0.2173    0.0728   0.0000   438.9806       2.84271       9.88486      -20.5587      -4.47578     -0.955308      -15.7216       2.06143     -0.118371       5.08817       5.84280      -1.18850     -0.865805      -1.34960     -0.184963       1.33241    0.00786291      0.197384     -0.115379  -0.000807123    -0.0596453    -0.0204273    0.00976299    0.00460611   -0.00239516   0.000717676   0.000256356  -0.000110422  -2.07669e-05  -4.56200e-05   6.71199e-06   3.64536e-06   6.23590e-07   3.19339e-08   1.17487e-08  -2.21305e-09       6.35581       8.40573       9.07684       9.17657       8.98274       8.32939       7.44325       6.48608       5.39332       4.32600       3.41717       2.54285       1.87467       1.27817      0.896464      0.585215      0.377067      0.232809      0.135397     0.0778623     0.0417848     0.0220277     0.0110377    0.00527550    0.00240867    0.00103360   0.000421853   0.000161280   5.68742e-05   1.92877e-05   5.69817e-06   1.52864e-06   3.72658e-07   7.36061e-08   1.24409e-08   1.42757e-09
  18  22 4010.7611    1.3683  8.2541 10.6628 -0.0064  0.0990   0.0165   0.2791    0.0608   0.0000   419.3045       6.39628       9.15070       8.69446       24.3313      -21.9553      -8.61175      -4.50688      -7.83441      -2.35595       3.37901       3.88685     -0.393966      -3.09899      -1.45278      0.665272      0.486460     0.0892797      0.139081      0.114085     0.0580646    -0.0272248   -0.00383125   -0.00570008   -0.00536545   -0.00195062  -0.000215536   8.91170e-05  -7.02615e-05  -1.68614e-05  -4.92196e-06   2.88370e-06  -6.47339e-07  -1.83145e-08  -1.76779e-08  -5.19561e-09       8.25948       10.6295       11.7941       12.1961       11.5188       10.8447       9.70016       8.23814       7.14251       5.54558       4.42512       3.32781       2.43483       1.67096       1.17601      0.761302      0.488142      0.305512      0.174879      0.102713     0.0547636     0.0293169     0.0148550    0.00695372    0.00329403    0.00135963   0.000565508   0.000210253   7.44251e-05   2.55110e-05   7.42288e-06   1.99193e-06   4.73826e-07   9.35887e-08   1.63085e-08   1.86826e-09
  18  23 4153.9147    1.0795  9.4879 10.6754 -0.0091  0.1183   0.0151   0.3644    0.0510   0.0000   418.4756       4.09000       31.2536       9.08694      -7.64428      -4.11372       11.4755      -2.24738      -1.00107      -7.76461      -1.99770      -6.14169     -0.656369       1.53917      0.917968       1.37760       1.29381     -0.197172     -0.512897      0.257154      0.146349    -0.0703833   -0.00280630     0.0153306   -0.00169504   -0.00396298  -1.81600e-05   0.000248065   4.50604e-05  -2.97391e-06   4.02497e-07  -1.13233e-06   4.87838e-07   1.47881e-07   2.21257e-08   1.00395e-09       10.0619       12.9708       14.3297       14.5202       14.2910       13.1026       11.8085       10.0160       8.45386       6.72295       5.33356       4.02223       2.90540       2.03219       1.39915      0.930572      0.601039      0.370463      0.220769      0.125429     0.0680300     0.0359949     0.0182629    0.00835055    0.00410430    0.00162991   0.000702262   0.000258271   9.31629e-05   3.04928e-05   9.07265e-06   2.41653e-06   5.70255e-07   1.15098e-07   1.93121e-08   2.13469e-09
  18  25 4439.2940    0.6654 12.1773 10.6955 -0.0216  0.2249   0.0139   0.6429    0.0356   0.0000   380.4903       14.0569       60.8579     -0.972547       16.8867       29.3830       8.24109      -11.9733       21.8976      -15.9835       11.7910      0.590171      -14.4660      -7.03214       2.52468     -0.751749      0.830220      0.575559     0.0975139     -0.347184      0.164768     0.0160424     -0.103225     0.0209749     0.0302678   -0.00679733   -0.00269892   0.000549212   0.000162520   2.07232e-05  -1.22581e-05   7.00413e-06  -1.02626e-06  -2.90387e-07  -4.57341e-08   1.66037e-09       18.3504       23.8200       26.1817       26.9779       25.4530       24.5428       21.7771       18.7529       16.0897       12.8319       10.2022       7.60333       5.70769       3.98209       2.74701       1.84861       1.18201      0.743281      0.445490      0.258417      0.142909     0.0759088     0.0383709     0.0187307    0.00840584    0.00367371    0.00145920   0.000558683   0.000195817   6.31036e-05   1.81717e-05   4.84135e-06   1.11743e-06   2.18261e-07   3.71269e-08   4.33610e-09
  18  26 4582.6443    0.5136 13.9688 10.5658 -0.0122  0.3297   0.0109   0.8042    0.0271   0.0000   445.4468       1.22865      -51.3964       6.05445       5.35091      -55.0219       48.8482       62.2957      -29.0894       32.0776       16.9849      -30.2103      -18.4741       3.12871      0.564346     -0.388141       3.01903      0.164887      -2.36509     -0.394859      0.389105     -0.169180    -0.0431192     0.0524216   0.000991959   -0.00132408    0.00274480  -0.000856948  -0.000108953  -1.46478e-05  -2.61362e-05   3.94829e-06  -2.38474e-06  -4.82215e-08   3.58582e-09  -5.65309e-09       26.6648       34.9978       38.9376       39.1812       39.1887       34.9782       31.8506       28.0879       22.9693       19.0653       14.4595       11.0613       8.29279       5.80322       4.04936       2.67601       1.72962       1.10859      0.641219      0.388435      0.207536      0.117660     0.0579317     0.0284870     0.0130141    0.00559636    0.00220820   0.000855562   0.000283094   9.56011e-05   2.64592e-05   7.12475e-06   1.71220e-06   3.44071e-07   5.42926e-08   6.11055e-09
  19   9 2173.6971    0.8860  0.7934 10.1606 -0.0050  0.0347   0.0228   0.0582    0.0890   0.0000   439.1571      -2.93142       13.7454      -2.68351      -8.11635      -1.10234     -0.656847      -2.72410      -2.55860     0.0995375     -0.477772      0.741234     -0.199656      0.142185     -0.378333      0.416156      0.181498     0.0502654    -0.0997941    -0.0155053     0.0335831    0.00128413   -0.00883232   -0.00310964    0.00146915   0.000190427  -0.000283720   9.44783e-06  -4.35468e-05   2.37092e-06   7.61520e-06  -7.60247e-07   6.14066e-07   1.85425e-08  -4.60068e-08   3.07723e-09       3.00143       2.69100       3.64904       4.50557       4.04850       2.86368       3.09990       3.27443       2.43413       1.38839       1.58041       1.38260      0.768292      0.511303      0.453238      0.326766      0.204751     0.0918856     0.0640181     0.0543911     0.0276387     0.0118948    0.00653823    0.00324132    0.00211769    0.00110957   0.000430916   0.000163430   6.48701e-05   1.74961e-05   5.45593e-06   2.19639e-06   6.58347e-07   1.53170e-07   3.39076e-08   6.17658e-09
  19  10 2322.2855    1.2660  0.8359 10.5062 -0.0021  0.0280   0.0321   0.0609    0.1116   0.0000   441.3970      -6.09328       10.9330       4.07357      -4.16551       2.10503       1.94130       2.45299      0.176547     -0.655665      0.337116     -0.692675    -0.0231685     -0.870505     -0.542865     -0.459587     0.0837601     0.0132073    -0.0208118    -0.0417457     0.0178794   -0.00866643    0.00421054  -0.000685971   -0.00185408   0.000521591   9.86491e-05   7.41715e-05   2.14457e-05   1.34220e-06  -4.72052e-06  -9.57164e-07   3.79179e-07   9.49035e-09  -4.56574e-08  -4.53041e-09       2.35444       2.94344       2.80771       3.23975       3.15583       3.05322       2.45872       2.25446       1.93493       1.45741       1.10954      0.906201      0.688261      0.482344      0.322614      0.206134      0.151557     0.0973816     0.0571439     0.0305026     0.0177243    0.00958158    0.00537314    0.00270581    0.00130112   0.000511265   0.000227439   8.76294e-05   3.44841e-05   1.16362e-05   4.31234e-06   1.41513e-06   4.24491e-07   1.03798e-07   2.42363e-08   4.91550e-09
  19  11 2468.1222    1.6665  0.9612 11.2010 -0.0014  0.0262   0.0393   0.0653    0.1637   0.0000   438.6411      -2.59354       10.5655      -1.93888     -0.474213      -1.17008      -1.61272      -1.36648     -0.158505      -1.86194      -1.16439      0.640766      0.556792     -0.737425      0.113300      0.109573    -0.0370859    -0.0903270    -0.0317048    -0.0343785   -0.00218006     0.0108140    0.00419985  -0.000321706   0.000843417  -0.000102406   0.000358408   0.000101023  -5.21227e-05  -2.78879e-05   1.84759e-06  -1.36376e-06  -8.67183e-07   1.71492e-07  -1.08309e-08  -3.44608e-09       2.10891       2.68434       2.95781       3.03588       2.99720       2.78531       2.47475       2.18803       1.81911       1.46336       1.20569      0.852551      0.676800      0.462381      0.323363      0.221358      0.140025     0.0895084     0.0552972     0.0318167     0.0180295     0.0101952    0.00507700    0.00265560    0.00127090   0.000556665   0.000261757   0.000102364   4.01301e-05   1.56054e-05   5.23862e-06   1.64237e-06   4.81536e-07   1.36233e-07   3.17280e-08   6.05489e-09
  19  12 2613.0152    2.1947  0.9653 11.6049 -0.0067  0.0346   0.0502   0.0648    0.1705   0.0000   441.9901      0.807834       14.1931      -1.18149      -1.57766     -0.458814      -1.83266     -0.506066       2.45284     -0.159878      -1.48344      -1.29184      0.126303    0.00481176     0.0778665    -0.0937610     0.0106228    -0.0230936    -0.0372158    0.00647948     0.0101103    0.00203502    0.00235767   -0.00221485   0.000360198    0.00103696   0.000303615  -6.13524e-05   3.11084e-05   2.69862e-05  -6.30030e-06  -8.97023e-07   1.10053e-07   7.01028e-08   1.01459e-08  -3.34903e-09       4.13429       5.95992       6.98967       7.23999       6.80577       5.97051       4.98182       3.93249       2.94651       2.18348       1.56036       1.08822      0.725845      0.522969      0.333098      0.226352      0.131630     0.0923577     0.0519746     0.0311623     0.0172510    0.00975142    0.00532561    0.00238360    0.00128860   0.000510178   0.000281952   9.96762e-05   4.51683e-05   1.47960e-05   5.25651e-06   1.64824e-06   4.36193e-07   1.33660e-07   2.74703e-08   6.10441e-09
  19  13 2757.8696    2.9619  0.8344 11.7397 -0.0045  0.0272   0.0688   0.0526    0.1583   0.0000   440.9599       3.66316       12.7750     -0.392911      -1.21548     -0.466439   -0.00319098      -2.08341      -1.32048     -0.364969      0.877304     -0.171189     -0.277758     -0.149639     -0.265484     0.0399979    -0.0500447     0.0518250    -0.0111882     0.0641723   -0.00481675    -0.0133468   -0.00528645  -0.000113932   0.000716958  -0.000329559   0.000119642  -4.25948e-05   5.24117e-05   2.30480e-06   6.69141e-07  -1.96340e-06  -2.76577e-07   1.01008e-07   3.29297e-08   4.55458e-10       1.95364       2.81903       3.08234       2.70638       3.16442       2.42577       2.38619       2.19619       1.54303       1.55632       1.06193      0.829914      0.683214      0.381762      0.337747      0.196554      0.127407     0.0882608     0.0428410     0.0312863     0.0172419    0.00797587    0.00506772    0.00233207    0.00110849   0.000621556   0.000197711   0.000107594   4.21023e-05   1.21781e-05   5.28577e-06   1.79589e-06   3.75617e-07   1.34172e-07   4.10194e-08   7.27561e-09
  19  14 2902.4713    3.5445  0.8644 12.0785 -0.0003  0.0269   0.0800   0.0559    0.1740   0.0000   437.5711       5.55267       16.7854     -0.620847       1.33980      0.908347      -3.68603      -1.72209       1.91389      -1.54219      0.119533      0.639823     -0.427889     -0.259396     -0.273449     -0.220053     0.0886705     0.0534600    -0.0684921     0.0194509   -0.00982912    -0.0104337    0.00291663    0.00337515   -0.00155645   0.000126347   0.000170228  -1.03681e-05   4.78952e-05  -2.05909e-05  -8.45362e-07   1.40961e-06   2.61605e-07  -1.86189e-07   1.49286e-08   6.16185e-09       2.04994       2.77239       2.99722       2.90855       3.26385       2.73785       2.45939       2.19896       1.78256       1.50633       1.05906      0.901756      0.633426      0.483755      0.296522      0.221173      0.142606     0.0891650     0.0560167     0.0304413     0.0172262    0.00981169    0.00514449    0.00268483    0.00118865   0.000597076   0.000223232   9.95284e-05   3.67668e-05   1.44501e-05   5.20592e-06   1.50523e-06   5.00442e-07   1.41210e-07   3.11029e-08   7.48492e-09
  19  15 3046.5017    3.9790  0.9618 12.2953 -0.0096  0.0254   0.0858   0.0563    0.1947   0.0000   436.6937       2.62921       12.2077       3.11674      -1.35858      -2.65703      -1.76270       2.59390     -0.595074      -2.20850      0.812407     0.0948663     -0.910215     -0.957407      0.283150     0.0581563     -0.339576     0.0191245     0.0123289     0.0328030    -0.0420176    0.00900702    0.00465458   0.000693835    0.00101275  -0.000212591   8.39172e-05   6.02288e-05   5.12420e-05   6.53325e-06  -1.45492e-05   1.70544e-06   2.71117e-07  -3.03941e-08  -2.23554e-08  -5.23616e-10       2.11863       2.88303       3.11517       3.12612       3.04648       2.71010       2.53900       2.17885       1.83547       1.46842       1.14261      0.895519      0.643831      0.442310      0.322247      0.199025      0.138006     0.0817993     0.0507053     0.0296495     0.0163213    0.00901673    0.00478027    0.00232042    0.00119627   0.000530473   0.000248731   9.65068e-05   3.90902e-05   1.44778e-05   4.80926e-06   1.67792e-06   4.76586e-07   1.15471e-07   3.08299e-08   6.05449e-09
  19  16 3189.7986    3.8954  1.1250 12.8635 -0.0151  0.0287   0.0858   0.0684    0.1738   0.0000   438.6071     -0.653554       14.4589      -1.20234      -6.06069      -5.28750       3.19698      0.210582      -1.53579    -0.0638773      -1.77507      0.409752     -0.401363      0.226010      0.125156      0.536290     -0.127811    -0.0860246     -0.127316    -0.0148775    -0.0200287   -0.00795269    0.00664973   -0.00107898  -0.000477383   0.000172740   5.99125e-05   2.23457e-06  -6.38457e-05  -1.62493e-05   4.18522e-06  -1.29011e-06   6.88603e-08   1.02557e-07  -2.04880e-08  -2.11292e-09       2.47779       3.27081       3.56259       3.64903       3.45561       3.21671       2.91639       2.51046       2.07477       1.73046       1.35256       1.04363      0.729439      0.525367      0.359794      0.241539      0.154027     0.0988723     0.0626186     0.0337822     0.0193368     0.0107459    0.00580583    0.00268080    0.00131910   0.000618128   0.000282085   0.000113131   4.56073e-05   1.63522e-05   5.83516e-06   1.78198e-06   5.42835e-07   1.38232e-07   3.26466e-08   6.77907e-09
  19  17 3332.7757    3.4645  1.6543 12.3870 -0.0051  0.0341   0.0628   0.0852    0.1554   0.0000   443.7299      0.630854       14.9253       2.61488       4.91955      -1.53625      -1.99169      -2.54673       1.14258     0.0689764       1.19681      -1.44538     -0.554841      0.980471      0.197557      0.100707    -0.0485318     0.0874638     -0.108512    -0.0310938     0.0176283     0.0112464   -0.00558949   -0.00535540   -0.00317981  -0.000552139   0.000133737   0.000212205  -5.14094e-05  -7.64966e-07   2.90073e-06   2.74274e-06   3.10311e-07  -5.09604e-07   1.89871e-08   1.54592e-08       2.84010       3.63797       3.91910       4.10575       4.00337       3.71887       3.39925       2.77299       2.41979       1.99730       1.60518       1.18831      0.874147      0.634105      0.422162      0.302698      0.185116      0.122690     0.0747395     0.0447574     0.0249411     0.0140456    0.00690588    0.00362197    0.00162739   0.000799067   0.000327581   0.000147436   5.32833e-05   2.19727e-05   7.17034e-06   2.31400e-06   6.45356e-07   1.82192e-07   3.88673e-08   8.18058e-09
  19  18 3475.9897    2.7941  2.3578 12.2132 -0.0133  0.0429   0.0480   0.1122    0.1341   0.0000   434.0558      -3.45491       12.9791       3.45145      -5.08048      -4.67149       1.62709     -0.372426      -5.30182      0.312192      0.302288      0.372316     -0.163390      0.458725     -0.288018       1.36221     -0.613580     -0.315299     0.0683471     0.0725905    -0.0179788    -0.0414455   -0.00405073    0.00622623   0.000194910  -0.000208916  -0.000149444   0.000331101  -1.76058e-05   1.11519e-05   8.41495e-06  -1.10885e-06   3.82371e-07  -5.55380e-08  -5.72790e-08  -5.99930e-09       3.48403       4.71238       5.06525       5.25205       5.25435       4.63901       4.29421       3.56358       3.06283       2.46722       1.95671       1.42386       1.07626      0.782436      0.538824      0.369287      0.232291      0.151818     0.0894798     0.0548653     0.0305832     0.0173306    0.00883760    0.00449370    0.00213565   0.000958305   0.000433783   0.000177881   7.10744e-05   2.60857e-05   8.96017e-06   2.91725e-06   8.06938e-07   2.29518e-07   5.22486e-08   1.09231e-08
  19  19 3619.1748    2.3818  3.9747 11.1169 -0.0055  0.0535   0.0298   0.1487    0.1405   0.0000   434.7885       6.94500       16.5568      -5.14067      0.216219      -5.11554      -4.10111      -3.49585       1.46319      -2.97419     -0.281380      -1.34408      -1.30245     -0.489329      0.367984      0.746819      0.232092     -0.259635    -0.0767412   -0.00248576     0.0536316    0.00607100   -0.00799238    0.00442475    0.00183773    0.00129533   0.000689651  -0.000201769  -2.83678e-05   1.59341e-07  -8.13381e-06  -1.39191e-07   2.10872e-06  -3.42454e-07  -5.08347e-08   5.23706e-09       4.23980       5.48246       5.92802       6.23627       5.87502       5.63411       5.16668       4.42387       3.79718       3.05470       2.41425       1.86242       1.40121      0.994805      0.706614      0.461175      0.311892      0.195702      0.118578     0.0683185     0.0381968     0.0210698     0.0112307    0.00550237    0.00274747    0.00120155   0.000562822   0.000220079   9.15547e-05   3.28074e-05   1.15419e-05   3.74135e-06   1.08715e-06   2.76771e-07   6.46250e-08   1.30628e-08
  19  20 3762.3371    1.9301  5.4827 11.0061 -0.0036  0.0688   0.0229   0.1869    0.0877   0.0000   442.1150      0.223835       18.5943      0.559151       4.80891       4.23823      -6.44942       1.83713       5.49525       7.28641      -3.62587       1.89873     -0.557272     -0.116039      0.108327      0.676556     -0.237653     0.0723359    -0.0881873    -0.0625238    -0.0189802     0.0349694  -0.000901440   -0.00345068    0.00242240    0.00129639   -0.00101485   1.24276e-07   5.14273e-05  -0.000112852   1.90649e-05   5.52821e-06  -6.71923e-07   2.63743e-07   1.24673e-08  -1.53440e-09       5.52460       7.33852       7.88921       7.91797       7.99488       7.41834       6.59857       5.82027       4.91195       4.05370       3.20145       2.46840       1.79618       1.31014      0.899671      0.618511      0.394461      0.254372      0.154104     0.0909184     0.0521389     0.0278801     0.0149480    0.00739852    0.00350747    0.00169111   0.000699651   0.000305381   0.000117381   4.30204e-05   1.52248e-05   4.85640e-06   1.42948e-06   3.86065e-07   8.75951e-08   1.78815e-08
  19  21 3905.5849    1.5655  7.0661 10.7438 -0.0040  0.0828   0.0174   0.2318    0.0663   0.0000   435.7282       4.20274      -1.94212      -19.8730       5.52256      -6.95763      -5.44081       5.49293       1.30371       1.63692      -3.41245       2.33175       3.39123     -0.422903      0.581308      0.131981      0.184958     -0.444098    -0.0365856     0.0605340    -0.0329342     0.0274152     0.0165010   -0.00749159   -0.00647982    0.00281816  -0.000371903  -0.000347520  -0.000246790   3.91412e-05   5.64849e-05   4.62799e-07  -2.60359e-06   1.65950e-07  -3.66177e-08  -3.16688e-08       6.51102       8.51473       9.47797       9.46559       9.21089       9.02913       7.81511       6.99438       5.86733       4.84947       3.76503       2.96071       2.14246       1.59521       1.09867      0.750516      0.482295      0.311536      0.188157      0.112039     0.0628910     0.0346104     0.0189695    0.00894890    0.00456560    0.00204830   0.000936147   0.000367206   0.000154700   5.42753e-05   1.95180e-05   6.22611e-06   1.80799e-06   4.76808e-07   1.05994e-07   2.13045e-08
  19  22 4048.9672    1.2370  8.1076 10.8293 -0.0034  0.1004   0.0160   0.2966    0.0516   0.0000   434.5344      -5.93973       42.5051      -1.41067       6.82121      -12.0425       2.44913       4.79993       8.28820      -5.42567       5.98705     -0.423528      -1.50190     -0.168686       1.14347     -0.162924      -1.15070     -0.192795      0.546350     0.0326106     0.0146808    -0.0498653     0.0137378    -0.0143041   -0.00772121    0.00179764   0.000512907  -0.000607354  -7.18366e-05   6.92257e-05   2.83966e-05   3.52091e-06  -4.43477e-07  -9.57213e-07  -5.53603e-08   2.90136e-09       8.05348       10.8883       11.7435       11.8551       11.5358       10.9336       9.82556       8.67622       7.23209       5.96290       4.77443       3.58980       2.72042       1.91408       1.34897      0.913051      0.593856      0.377969      0.231155      0.135867     0.0785577     0.0419041     0.0224594     0.0112332    0.00544622    0.00254002    0.00110180   0.000468061   0.000183951   6.75013e-05   2.36677e-05   7.39231e-06   2.14458e-06   5.71899e-07   1.31631e-07   2.55885e-08
  19  23 4192.1362    1.0147  9.9247 10.7446 -0.0063  0.1254   0.0148   0.3851    0.0446   0.0000   447.5404       4.26811      -3.00036       1.37064       1.91209      -1.23087      -22.4593      -22.8125       5.61515      -3.00268      -7.35437      -1.19460     -0.658398      -1.30326       2.90678     -0.509126      -1.56665      -1.06552      0.223530      0.363025     0.0838070    -0.0868194    -0.0183274    0.00823070    0.00166947    0.00235495   -0.00299112  -0.000366804   0.000727789   3.42263e-05  -4.57400e-05   1.22871e-05  -2.31354e-06  -7.85891e-07  -3.40603e-08  -1.63551e-08       10.1044       12.9508       14.3760       14.5924       14.0171       13.4356       12.1266       10.7522       8.94849       7.43691       5.76725       4.55280       3.28838       2.43796       1.71897       1.13867      0.755208      0.476464      0.290112      0.173308     0.0991146     0.0546856     0.0284604     0.0148187    0.00700192    0.00333452    0.00143227   0.000621589   0.000235488   8.75940e-05   2.94851e-05   9.52637e-06   2.74659e-06   6.92705e-07   1.59854e-07   3.19567e-08
  19  24 4336.0050    0.7620 10.9201 10.7934 -0.0196  0.1730   0.0148   0.5173    0.0379   0.0000   445.7625      -20.0458       2.08884       5.82956       6.83797       6.06007      -7.52869       11.8872       3.21311      -11.5249      -9.60355      -4.38255       1.05444      0.309004     0.0174013       3.34805      0.511842      0.327700     -0.894573      0.174386    -0.0154685    -0.0555483     0.0856324     0.0172949    -0.0256352    -0.0108434    0.00468818    0.00115369  -0.000569556  -0.000181190  -3.84441e-05   1.47395e-05  -3.76974e-06   2.14168e-07  -1.15000e-07  -5.77213e-08       13.8030       17.7634       19.9164       19.7353       19.9841       18.4558       16.8804       14.6115       12.2444       10.1189       8.07421       6.10653       4.64006       3.34488       2.35291       1.62591       1.04881      0.679742      0.423135      0.248782      0.145394     0.0804610     0.0423120     0.0219892     0.0103201    0.00495134    0.00210692   0.000913452   0.000340814   0.000128905   4.34780e-05   1.33143e-05   3.81547e-06   1.00785e-06   2.29867e-07   4.48799e-08
  20   9 2203.0983    0.9977  0.8953  9.8865  0.0022  0.0243   0.0230   0.0619    0.1300   0.0000   436.5976       1.44698       15.0686       5.80679      -2.12550    -0.0126349     0.0235674     -0.250248      -1.61736       1.26268       1.12587     -0.276992      -1.02248      0.301100      0.224555     -0.501309    -0.0222127      0.105093    -0.0160240    -0.0112019   0.000448014    0.00102144  -0.000914811  -0.000618395  -0.000739532  -0.000714999   0.000504053   0.000264926   3.98585e-05  -7.81550e-06   9.65431e-07   5.16020e-06  -2.94128e-06  -7.92903e-07   2.51570e-07  -4.59650e-09       1.94705       2.53847       2.81228       2.82055       2.96420       2.51887       2.43820       2.12256       1.80762       1.41373       1.07950      0.896638      0.639575      0.496672      0.344325      0.252368      0.157592      0.107625     0.0650156     0.0391431     0.0236451     0.0122925    0.00765740    0.00361334    0.00202332    0.00105523   0.000405973   0.000246806   7.45622e-05   3.76444e-05   1.28517e-05   4.14699e-06   1.68295e-06   4.70765e-07   1.37339e-07   3.78697e-08
  20  10 2352.3985    1.3692  0.9718 10.3628 -0.0104  0.0294   0.0303   0.0579    0.1404   0.0000   435.2712     -0.432009       10.2645     -0.522139     -0.831181      -1.22888       1.79092      0.927146      -1.06226     -0.518433      -2.49646      0.257901     0.0727802      0.181611     -0.135568     0.0320516    -0.0501278     -0.199314      0.135247    -0.0472557     0.0275907     0.0235017    0.00559108  -0.000150456   -0.00297461    0.00143018   8.89521e-05   0.000205754  -2.32625e-05   5.56995e-05  -5.40908e-06   3.64305e-06  -7.63609e-07   1.31190e-07  -5.94760e-08   8.28353e-09       2.21179       3.14049       2.78959       3.13377       2.93578       3.03359       2.65816       2.36154       1.87840       1.59380       1.27018      0.998563      0.767768      0.551244      0.393000      0.289771      0.187916      0.122515     0.0805107     0.0443498     0.0287784     0.0138550    0.00851173    0.00360681    0.00219886   0.000854649   0.000504634   0.000172461   9.56259e-05   2.86243e-05   1.51019e-05   4.22737e-06   1.91244e-06   4.55996e-07   1.48892e-07   3.78344e-08
  20  11 2498.9065    1.6912  0.9104 11.2174 -0.0094  0.0265   0.0401   0.0596    0.1493   0.0000   434.9213       2.98035       14.2320     -0.699141      -5.50908     -0.239597      0.905290       1.76821      -1.19151      0.521641      -1.50347      0.960380      0.424186     -0.436371     -0.956530      0.182939    -0.0438340    -0.0317371    -0.0708165     0.0294745    0.00591703    0.00638511   -0.00259029    0.00101844    0.00152463   -0.00120816  -1.69839e-05  -6.14674e-05  -0.000148338   7.42848e-06  -6.64724e-06  -8.39485e-06  -1.22463e-06  -2.46321e-08  -2.27880e-08   5.62062e-08       2.04614       2.63205       2.73231       2.94200       2.84464       2.68924       2.48621       2.17342       1.77828       1.43828       1.25979      0.947680      0.704773      0.490358      0.371801      0.238700      0.165048      0.107958     0.0700894     0.0415779     0.0233229     0.0133396    0.00734419    0.00366499    0.00188021   0.000918058   0.000396408   0.000211740   8.08020e-05   3.30712e-05   1.21688e-05   4.24831e-06   1.41924e-06   4.45504e-07   1.27545e-07   3.34228e-08
  20  12 2644.8129    2.2911  0.9464 11.5141 -0.0015  0.0250   0.0526   0.0613    0.1953   0.0000   439.4540      -3.00632       13.5376      -5.15691       2.31032    -0.0893324      0.129016      -5.83161       2.50665      -1.39328       1.39975     -0.454515      0.334017     -0.117202      0.470058      0.386473     0.0892887    -0.0950356    -0.0802443     0.0207521     0.0328599   -0.00612026   -0.00151221   -0.00644488   0.000644174   0.000448080   0.000932653  -0.000113742  -2.67527e-05  -2.18104e-05  -2.90511e-06   4.28686e-06  -1.30970e-07  -3.02904e-08   3.81984e-08   4.63477e-08       2.06047       2.66411       2.82732       2.80251       2.91458       2.73881       2.42318       2.12506       1.80189       1.42767       1.23595      0.912998      0.695635      0.507645      0.330889      0.241915      0.163806      0.103023     0.0694880     0.0396698     0.0240366     0.0130485    0.00703251    0.00360222    0.00184511   0.000892219   0.000399037   0.000184590   7.23316e-05   3.05707e-05   1.16967e-05   4.28686e-06   1.42848e-06   4.18191e-07   1.43365e-07   3.63048e-08
  20  13 2790.6352    2.9804  0.8489 12.1028 -0.0069  0.0244   0.0709   0.0542    0.1372   0.0000   440.4331       4.64645       12.4499       2.07782      0.572547       1.57351      0.474824       1.38101       2.27617      -1.55522     -0.665133      0.527472     -0.528520      0.695135      0.369714      0.293005      0.190757    -0.0872341    -0.0285052    -0.0139176     0.0207261     0.0134929    0.00569645   0.000683473    0.00179478  -0.000912371  -0.000642690  -3.67745e-05   2.63087e-05  -3.30726e-05   8.27137e-06  -2.86470e-06   2.36861e-06   1.77240e-07   1.41639e-07   4.17502e-08       1.91841       2.39614       2.67180       2.85106       2.66599       2.65215       2.28493       1.89477       1.64641       1.49271       1.09079      0.832279      0.652762      0.468235      0.313141      0.253000      0.148179     0.0941146     0.0621852     0.0398096     0.0229650     0.0128758    0.00783048    0.00359448    0.00191496   0.000817180   0.000473841   0.000166350   8.13100e-05   2.73988e-05   1.37461e-05   4.53558e-06   1.65845e-06   4.32234e-07   1.24321e-07   3.25107e-08
  20  14 2935.8838    3.7699  0.9216 11.8649 -0.0031  0.0241   0.0818   0.0538    0.2142   0.0000   437.0445      -1.03783       14.8096       2.39984      0.685592      -5.14315      0.267143      0.784422      0.299862       1.41595      0.454431     -0.198538     -0.685481     -0.312959      0.380757      0.213688      0.108301     0.0254749    -0.0853179    -0.0177045   0.000922803   0.000293898    -0.0157838   -0.00441163    0.00231061  -0.000666538  -0.000476044   0.000288361   8.06043e-05  -1.86844e-05  -8.02774e-07   1.70216e-07   1.52682e-06  -2.99096e-07  -3.06969e-08   7.23066e-09       1.95710       2.55075       2.70785       2.65466       2.54239       2.67908       2.38784       2.16223       1.77914       1.31632       1.06422      0.831894      0.624222      0.506962      0.383179      0.250496      0.167541      0.107959     0.0602402     0.0390522     0.0222630     0.0118547    0.00698821    0.00360718    0.00165645   0.000904411   0.000393566   0.000190068   7.15615e-05   3.50233e-05   1.15148e-05   4.03062e-06   1.40492e-06   4.77435e-07   1.36040e-07   3.31846e-08
  20  15 3080.3661    4.0947  0.8816 12.4194 -0.0039  0.0226   0.0919   0.0557    0.1722   0.0000   437.6362      -5.36414       10.7728      -1.91276      0.504434      -2.17812       1.36456      -3.26840      -1.52750      0.486494       1.90254     -0.227885      -1.44056      0.387573      0.474959      0.171958     0.0562011    -0.0767490    0.00387176     0.0421451     0.0423818     0.0141766   -0.00708356    0.00206212    0.00284934  -0.000149461  -0.000994492  -1.98479e-05   2.23503e-05  -3.24761e-06   5.61934e-07   7.56373e-06   8.83157e-07   1.33390e-07  -3.35050e-07  -8.20529e-09       1.85465       2.53390       2.63002       2.67632       2.75819       2.57448       2.31689       1.95664       1.60197       1.28413       1.01336      0.814184      0.587823      0.455290      0.308263      0.217086      0.146034     0.0947663     0.0610857     0.0348859     0.0208422     0.0113744    0.00613106    0.00322285    0.00160840   0.000768805   0.000351910   0.000154805   6.70213e-05   2.63379e-05   9.97035e-06   3.68108e-06   1.22615e-06   3.86225e-07   1.17143e-07   2.92899e-08
  20  16 3224.3371    3.8858  1.2117 12.5078 -0.0020  0.0303   0.0769   0.0663    0.1733   0.0000   436.1804      -1.85206       12.9257       4.20526       2.87261      -1.62272     -0.418280     0.0111100      0.121015      -1.31210       2.73097      0.542871     -0.493739     -0.537610    -0.0839028      0.121090    -0.0889816    -0.0709059    -0.0911331    -0.0222797    -0.0339130  -0.000867115    0.00271904    0.00613620   -0.00125493   3.12667e-05   0.000515824  -0.000365007  -1.45739e-05   2.50320e-05   3.15889e-06   5.91669e-07   1.69072e-06  -2.44220e-07  -1.43864e-07  -7.76949e-08       2.38627       3.04204       3.30190       3.22274       3.40665       3.02199       2.92990       2.57601       2.13670       1.74603       1.26303       1.06317      0.804693      0.619523      0.437462      0.285239      0.206085      0.127238     0.0777464     0.0473305     0.0259580     0.0149076    0.00827457    0.00437865    0.00236231    0.00109497   0.000524681   0.000217745   9.32063e-05   3.69717e-05   1.49895e-05   4.89315e-06   1.71823e-06   5.55444e-07   1.49414e-07   3.91023e-08
  20  17 3368.0352    3.3746  1.7132 12.2926  0.0008  0.0333   0.0569   0.0857    0.1208   0.0000   437.7569       4.14459       7.66432      -3.58512      -1.84657      -4.38805      -3.32130      -3.74903    -0.0355982      0.584377    -0.0246103      -1.44718     -0.945314     0.0358605      0.294984     0.0844166      0.101909     0.0791914    -0.0682487    -0.0734681    -0.0225350   -0.00149205   -0.00730755    0.00450100   -0.00143802   -0.00172908  -0.000449572   0.000125347  -0.000103447  -8.51283e-05  -1.23554e-05  -1.09257e-06   2.23523e-06  -3.40147e-07   5.84930e-08   1.75621e-08       2.53277       3.35350       3.46820       3.75845       3.52514       3.34840       3.10114       2.69836       2.42492       1.92572       1.65210       1.20984      0.942209      0.670398      0.480364      0.337665      0.216613      0.143135     0.0872927     0.0545922     0.0319296     0.0190077    0.00952295    0.00527550    0.00264491    0.00128789   0.000597767   0.000261942   0.000116657   4.57664e-05   1.72991e-05   6.54045e-06   2.10456e-06   6.55593e-07   1.80414e-07   4.78268e-08
  20  18 3511.7972    2.6905  2.7609 11.9136 -0.0027  0.0454   0.0397   0.1162    0.1083   0.0000   432.7728      -1.12896       12.1889      -5.63572       1.99398      -1.05094      -2.33642      -2.55231       3.87733      -1.12248      -2.90737       2.64643      -1.31036       1.05138    -0.0378117     -0.568370      0.244555     0.0809742     0.0215679     0.0155497     0.0276304   -0.00308281     0.0119237   -0.00882201   -0.00291342   0.000461605  -0.000421323   0.000341546  -0.000128669  -5.29430e-05   1.16866e-05   1.13725e-06  -1.04723e-06  -9.91081e-07  -3.11883e-07   2.47605e-08       3.38370       4.59556       5.02466       5.11318       5.02285       4.88669       4.24503       3.77292       3.23878       2.61985       2.09028       1.64882       1.24746      0.885830      0.629660      0.451934      0.289810      0.192993      0.122352     0.0715643     0.0442629     0.0245698     0.0132207    0.00712706    0.00360897    0.00179962   0.000822854   0.000376421   0.000157575   6.30779e-05   2.33484e-05   8.72936e-06   3.09994e-06   8.92153e-07   2.66154e-07   6.73740e-08
  20  19 3655.4752    2.2463  4.0363 11.2401 -0.0035  0.0533   0.0282   0.1496    0.1081   0.0000   436.1706       4.73711       10.7540      -4.54633       9.45486      -5.45033      -1.98049       1.51919      0.774539      -8.18805      -2.65206       2.33457      -1.92047     -0.785408       1.09581     0.0216796     -0.642804      0.542929     0.0666678     0.0138942    -0.0283355   -0.00403860    0.00547902     0.0133838   -0.00682479   -0.00198388   2.22605e-06   0.000128494   0.000254204   8.94073e-05   2.77976e-06  -9.28573e-06   4.35957e-06  -2.22616e-07  -3.72350e-07   4.80489e-08       4.06263       5.36187       5.99808       5.97910       6.07126       5.62973       5.09991       4.49447       3.74811       3.23513       2.49105       1.95846       1.48556       1.07143      0.776987      0.532740      0.360249      0.228439      0.143865     0.0898888     0.0507005     0.0299880     0.0160741    0.00850580    0.00426234    0.00208598   0.000961120   0.000437949   0.000180803   7.36146e-05   2.88928e-05   1.04725e-05   3.40249e-06   1.09413e-06   3.01326e-07   7.94397e-08
  20  20 3799.1687    1.7728  5.6913 11.0553 -0.0047  0.0699   0.0211   0.1964    0.0723   0.0000   432.3788      0.344250       10.6126       1.15221     -0.828042      -1.98700       4.51061       2.01474       4.12141      -1.50224      -2.44732    -0.0180988       2.79460       3.31966     -0.865916    -0.0537648     -0.195121     -0.176272    -0.0273232     0.0290164     0.0425137    -0.0238346    -0.0245246     0.0247716     0.0159410   -0.00158781  -0.000745823  -0.000661359   0.000104332  -3.45793e-05   4.40160e-06   1.72704e-05  -2.86942e-06  -3.23438e-06   8.40768e-07   3.29562e-09       5.30745       6.87017       7.67215       7.77138       7.72645       7.21211       6.60279       5.92369       4.96648       4.11364       3.32357       2.60521       1.93323       1.44950       1.00215      0.723447      0.466452      0.309846      0.193406      0.116988     0.0701916     0.0390902     0.0212655     0.0115380    0.00563457    0.00283515    0.00134225   0.000586166   0.000253451   0.000102580   3.77937e-05   1.38393e-05   4.66638e-06   1.42521e-06   4.10283e-07   1.07613e-07
  20  21 3942.8441    1.4961  7.3312 10.7397 -0.0041  0.0840   0.0168   0.2396    0.0612   0.0000   432.1114      -12.5864       37.9690      -11.8205       3.37670      -15.9462       5.43831      -3.59841      -4.23118     -0.731765       6.50337       5.94074       1.04186      -2.06797     -0.131603       1.25361     -0.341850     -0.507883     -0.675767    -0.0629753      0.228871    -0.0239409     0.0162494    -0.0210130    0.00170697   -0.00232903    0.00121439  -0.000223076  -0.000236279   5.98092e-05   2.00419e-05   2.53320e-06   3.66977e-07   1.26075e-07   3.06903e-07  -1.70109e-07       6.22660       8.22875       8.97948       9.47685       8.96855       8.77944       7.91948       6.91308       6.02758       4.97934       3.89749       3.08008       2.33309       1.75666       1.22611      0.864138      0.576259      0.373133      0.233148      0.143173     0.0844237     0.0469292     0.0267734     0.0139158    0.00712406    0.00344918    0.00167416   0.000708190   0.000308602   0.000123908   4.83743e-05   1.69273e-05   5.81449e-06   1.75814e-06   4.92643e-07   1.23760e-07
  20  22 4086.6744    1.1843  9.0046 10.7254 -0.0028  0.1040   0.0147   0.3111    0.0461   0.0000   427.9191      -3.60833       24.6542      -6.25864      -1.35468    0.00730687      -3.91616       17.8201      -6.55325      -4.69876       3.22152      -5.39638      0.585927       3.95449       1.46671       1.33113     -0.840563      0.623401     -0.168193     0.0473795    -0.0123457  -0.000605830    0.00854408   -0.00171211    0.00244742   0.000768386  -1.90601e-05   5.98601e-05  -0.000328859   0.000141598   0.000122309   8.88207e-06  -1.19339e-05   1.63768e-06  -7.03624e-07  -2.36167e-07       7.88426       10.2423       11.2083       11.4452       11.2651       10.6977       9.84228       8.66129       7.54939       6.09894       4.99600       3.83111       2.95619       2.17292       1.55400       1.08686      0.718658      0.471757      0.296219      0.181786      0.106254     0.0606184     0.0342461     0.0175827    0.00929554    0.00439969    0.00212342   0.000934886   0.000401308   0.000156989   6.17521e-05   2.13638e-05   7.33834e-06   2.22690e-06   6.19001e-07   1.57653e-07
  20  23 4230.2171    0.9076 10.0381 10.8350 -0.0115  0.1409   0.0156   0.4229    0.0409   0.0000   425.4773       26.0240       18.4144      -31.1887      -14.2793       34.7821       13.2202      -6.39761      -12.0713       17.0317       7.02349       7.90515       2.64957      -1.08401      -1.89132       1.12663       2.59281      0.220011      -1.25919     -0.263844      0.154578     0.0369261   -0.00207459    0.00883120    0.00600053   -0.00881993   -0.00393525    0.00344448  -0.000295040  -0.000278120  -7.13362e-05   1.71764e-05   1.58737e-05  -3.13292e-06  -8.19232e-07   3.13461e-08       10.3887       13.7802       15.2870       15.5275       15.6078       14.4446       13.3892       11.5537       10.0302       8.14859       6.71274       5.13741       3.99706       2.87898       2.05388       1.42332      0.985113      0.635727      0.409064      0.252053      0.144994     0.0867255     0.0460221     0.0251491     0.0128876    0.00635267    0.00295246    0.00133853   0.000564895   0.000224369   8.59919e-05   3.11186e-05   9.83170e-06   3.11005e-06   8.48703e-07   2.16600e-07
  21   7 1919.8147    0.5244  0.4326  9.9276 -0.0067  0.0205   0.0191   0.0421    0.0507   0.0000   439.7507      -3.82146       12.9418       1.13720      -4.17441     -0.147199      -1.87238       1.05457      -1.23851      -1.58806      0.987589      0.709106     -0.653261     -0.540847     -0.450657      0.217992      0.108585     0.0434549    -0.0157444    -0.0489295     0.0242166   -0.00409295    0.00574625    0.00832726   -0.00146138   -0.00151022  -0.000663726  -6.22983e-07  -0.000153448   9.26623e-05   4.48737e-05   1.23435e-05  -2.69675e-06   4.76974e-07  -3.46689e-07  -5.79529e-08       1.43266       1.77879       2.21175       2.06870       1.90742       2.10432       1.74791       1.52795       1.45561       1.16482      0.847724      0.754524      0.570568      0.387233      0.304254      0.219743      0.129211     0.0970228     0.0604845     0.0381236     0.0199743     0.0142883    0.00828541    0.00360518    0.00239764    0.00129655   0.000516605   0.000253627   0.000125654   5.39847e-05   1.95709e-05   7.48377e-06   3.32926e-06   1.16336e-06   4.02987e-07   1.28022e-07
  21   8 2077.7033    0.7185  0.6844 10.0082 -0.0016  0.0243   0.0187   0.0522    0.0703   0.0000   439.0031      -3.72262       14.7798       9.09123       1.31345      -4.15409       2.22018     -0.558999      0.323631     -0.971778      0.909209      0.126638     -0.165921     -0.115595   -0.00934642     -0.190939    0.00825807     0.0284163     0.0174096     0.0668482   -0.00182001    -0.0170672    0.00727434    0.00344378    0.00517445   -0.00155805  -0.000281467  -4.68338e-05   0.000281639  -6.96513e-06  -1.96599e-05   1.11398e-05  -3.04990e-06   2.64037e-07   9.79247e-07   1.00437e-07       1.77267       2.28588       2.39988       2.64926       2.45561       2.27549       2.38629       2.11439       1.55380       1.43852       1.04775      0.835252      0.630724      0.536455      0.385198      0.262646      0.186966      0.123986     0.0765676     0.0431604     0.0284327     0.0166651    0.00883409    0.00457338    0.00261245    0.00139773   0.000660088   0.000297458   0.000133852   6.71952e-05   2.67970e-05   1.12210e-05   3.68256e-06   1.32046e-06   3.83891e-07   1.03117e-07
  21   9 2231.8656    1.0182  0.7790 10.3057 -0.0071  0.0232   0.0247   0.0544    0.1093   0.0000   439.1182       2.65953       17.2490      -3.11496       1.99023      -1.73281      -2.14057       2.06022      -1.06324     0.0407996      -1.24285       1.26487     -0.182331     -0.454047     -0.777352     -0.151548    -0.0815166     0.0842197    -0.0894669    -0.0830940     0.0284025    -0.0206175   0.000139352  -0.000263247   -0.00208041  -0.000150513  -0.000550469   0.000369711   7.26710e-05   8.62271e-05  -4.29764e-05  -1.69241e-05   3.37666e-06   5.59686e-08  -8.41748e-08  -7.76974e-08       1.81304       2.26312       2.45877       2.52620       2.48931       2.32390       2.25177       1.87894       1.62856       1.45258       1.10339      0.883962      0.683149      0.486014      0.380763      0.267053      0.172516      0.115290     0.0741510     0.0436678     0.0280234     0.0169252    0.00952392    0.00475862    0.00257747    0.00142036   0.000624671   0.000277141   0.000143814   5.74987e-05   2.49113e-05   9.20201e-06   3.49710e-06   1.27166e-06   4.21155e-07   1.09948e-07
  21  10 2381.8225    1.4293  1.0163 10.4536 -0.0017  0.0263   0.0298   0.0614    0.1395   0.0000   438.1038      0.548586       14.4027      -5.30601      -3.02866      0.157720       1.42292      0.993377      -1.49429       1.72193     -0.172216      0.316628     -0.417972      0.986091     -0.630924     0.0519200      0.460897      0.107880    -0.0897380    -0.0112359     0.0725238    0.00716681   -0.00639976    0.00623641   0.000396128   -0.00245018   7.67116e-05  -0.000555461   9.96399e-06  -4.63499e-05  -3.16792e-05  -1.23947e-05   2.71055e-07  -7.51343e-07  -6.10809e-08  -3.35262e-09       1.95165       2.57896       2.60163       2.63330       2.59479       2.59232       2.37502       2.18292       1.84053       1.52482       1.25528      0.942996      0.730705      0.564997      0.430041      0.306238      0.202976      0.129559     0.0824936     0.0483544     0.0318316     0.0175160     0.0102202    0.00574216    0.00276577    0.00149329   0.000694025   0.000325486   0.000159267   6.38791e-05   2.78452e-05   1.12516e-05   3.62764e-06   1.38272e-06   4.46872e-07   1.29819e-07
  21  11 2529.2169    1.9321  0.9833 11.0278 -0.0021  0.0247   0.0407   0.0573    0.1535   0.0000   438.6467      0.782149       12.8520      -1.16849     -0.237829      -1.34252      -3.87293       2.43060       1.24321     0.0926909     -0.302392     -0.111791     -0.329627      0.775816     0.0923155     -0.465916      0.373663      0.241887    -0.0683793     0.0307051     0.0367198    -0.0280148   -0.00913143   0.000168558    0.00164274  -0.000807081   -0.00118102  -9.48678e-05  -0.000223889  -1.96534e-05   2.80526e-05   5.51232e-06  -2.40828e-07   1.14649e-06   4.05986e-08   9.27846e-08       1.92249       2.36940       2.58943       2.79441       2.61352       2.51071       2.40499       1.96492       1.77630       1.46086       1.20161      0.928939      0.735451      0.528769      0.368088      0.263093      0.179360      0.120769     0.0812368     0.0495842     0.0301815     0.0167707    0.00999415    0.00539841    0.00279748    0.00149640   0.000697783   0.000329399   0.000157287   6.28010e-05   2.65168e-05   1.09518e-05   3.89844e-06   1.42565e-06   4.40203e-07   1.22350e-07
  21  12 2676.1168    2.5081  1.0240 11.3475 -0.0074  0.0294   0.0535   0.0622    0.2802   0.0000   438.8544       2.77147       10.8476       3.79585      -3.02519      -2.47177      -1.73464       1.20963      -2.21595       1.81832      0.529004     -0.450824     -0.501300      0.880795      0.205691      0.150596    -0.0467031      0.255160      0.154448    -0.0564052    -0.0173064    0.00911779    -0.0121722  -0.000509087   0.000422297  -0.000209456   -0.00123727   0.000272223  -0.000146331   4.54508e-05   4.55831e-05  -1.54805e-05  -1.23357e-05   1.88981e-06  -5.85438e-08  -1.63581e-07       2.25740       2.57830       3.35178       3.15679       2.93954       3.07415       2.84693       2.25931       2.05154       1.82213       1.35873      0.993947      0.860638      0.621824      0.429460      0.330804      0.227876      0.132213     0.0807239     0.0614850     0.0328392     0.0183622     0.0116452    0.00649626    0.00306837    0.00154064   0.000773078   0.000395019   0.000182065   6.19304e-05   2.83162e-05   1.37253e-05   5.49573e-06   1.73419e-06   5.20053e-07   1.59568e-07
  21  13 2822.8795    3.1681  0.9148 11.9429 -0.0037  0.0255   0.0678   0.0523    0.2211   0.0000   436.8437       2.13405       12.1125       2.52323      -1.33337       1.91998      -1.09037      0.776748     0.0318615       1.65052       1.47034      0.470256      0.339768       1.14846     -0.232764     -0.212744     -0.120686      0.246341    0.00252392    -0.0400386     0.0281120     0.0174549   -0.00339222    0.00848034    0.00421813  -0.000938636  -0.000700292   7.39579e-05   3.56398e-05  -2.96267e-05  -1.63919e-06  -1.47843e-05   6.11405e-06  -1.29148e-06  -1.86215e-07   8.73295e-08       1.77817       2.42661       2.61310       2.73221       2.80454       2.57705       2.30480       1.95272       1.75416       1.40752       1.25033      0.840996      0.691706      0.515711      0.363869      0.262352      0.177375      0.114972     0.0736047     0.0460010     0.0281814     0.0177041    0.00937230    0.00537077    0.00272027    0.00142888   0.000655883   0.000317217   0.000133468   6.10032e-05   2.45599e-05   1.02960e-05   3.60989e-06   1.35711e-06   3.88092e-07   1.27597e-07
  21  14 2968.8354    3.7975  0.8528 12.5035 -0.0149  0.0254   0.0875   0.0506    0.1594   0.0000   439.6364       4.29226       7.27539     -0.998206      -1.12906       4.30678      -1.24093       1.76027      -1.92358      -1.91956       2.22835       1.16657      0.176854      0.391094      0.230914     -0.480194     -0.344659   -0.00828644    -0.0184957     0.0344453    -0.0252012    0.00134395    0.00602282   -0.00757997   -0.00130394   -0.00165833   0.000454325   3.62476e-05  -0.000106884  -9.34168e-05  -1.89189e-05   1.43698e-06  -1.19032e-06  -3.80991e-08  -3.42812e-08   3.13949e-08       2.28422       2.77071       2.77349       2.60686       2.48051       2.65961       2.73031       2.43642       2.05723       1.60777       1.21265      0.984660      0.765171      0.620189      0.503274      0.342504      0.237677      0.145430     0.0866332     0.0505040     0.0303891     0.0169439    0.00919816    0.00504348    0.00261114    0.00121017   0.000659155   0.000275696   0.000134524   5.49643e-05   2.56306e-05   8.97868e-06   3.48196e-06   1.13023e-06   4.17214e-07   1.29496e-07
  21  15 3113.8424    4.2148  0.9342 12.3446 -0.0048  0.0227   0.0905   0.0546    0.1982   0.0000   437.9678     -0.207379       18.2642      -2.00288      0.537529     -0.467282      0.654500       2.01191      0.118765       2.41830       2.75338     -0.136299     -0.221014     -0.106617     -0.141158      0.575358      0.375458      0.152293    -0.0318806     0.0708555     0.0373384   0.000229503     0.0139104   -0.00112714  -0.000616175    0.00207042   0.000254855   0.000336671   0.000189841  -6.39922e-05  -1.77208e-05  -9.97432e-06   8.82025e-06   5.89260e-07  -9.88265e-07  -7.04124e-08       1.86611       2.34392       2.54236       2.62387       2.69083       2.44580       2.31668       1.92172       1.60050       1.37184       1.15541      0.931988      0.686284      0.472938      0.335145      0.236149      0.168117      0.109374     0.0737710     0.0475974     0.0283702     0.0159951    0.00914135    0.00471092    0.00241967    0.00119855   0.000589358   0.000291756   0.000128643   5.59699e-05   2.15929e-05   8.90745e-06   3.27014e-06   1.11043e-06   3.66655e-07   1.06423e-07
  21  16 3258.3938    3.8460  1.4644 11.8023 -0.0029  0.0292   0.0645   0.0727    0.2253   0.0000   440.3469       1.07567       11.9581      0.224758       3.23931      -3.57336       1.93594      -1.84381     -0.308150    -0.0142021      -1.30622      0.173911     -0.152938      0.192842      0.267123     0.0547713      0.124250      0.221363     0.0856714     0.0426711     0.0304659   -0.00378663    0.00333551   -0.00154167  -0.000525965    0.00252942   0.000424791  -0.000262117  -1.52607e-05   1.21178e-05   1.63402e-05   9.76734e-07  -2.33848e-06   3.57599e-07  -4.78396e-07   1.31425e-07       2.18088       3.01790       3.22663       3.40966       3.31349       3.24988       2.77671       2.49735       2.04300       1.73993       1.34558       1.07704      0.816774      0.597962      0.445973      0.307074      0.205925      0.145652     0.0895188     0.0552760     0.0356136     0.0196214     0.0115495    0.00612388    0.00337920    0.00162523   0.000833555   0.000382792   0.000162736   7.43057e-05   3.09483e-05   1.17585e-05   4.35484e-06   1.52692e-06   5.30325e-07   1.51608e-07
  21  17 3402.7733    3.3201  1.8703 12.2587 -0.0009  0.0344   0.0521   0.0871    0.1009   0.0000   441.5489       1.00526       17.6743       1.55019     -0.631739       2.45288      0.563819      -2.01414     -0.277582      0.177568       1.42489       1.49176      0.405976     -0.683078      0.551547     0.0921661      0.434770     -0.126818     -0.184275     0.0590213      0.119671   -0.00593315    -0.0314619    0.00597742   -0.00793799   0.000177239   0.000150630  -0.000343006   4.31753e-07   4.86470e-05  -3.52338e-08   1.28056e-05  -5.14287e-06   1.05635e-06  -2.13244e-07  -1.36815e-07       2.50625       3.29398       3.62633       3.66465       3.51610       3.51190       3.10314       2.84935       2.41113       1.96270       1.65444       1.29558      0.987008      0.735907      0.533552      0.372885      0.255041      0.170578      0.110365     0.0679843     0.0421916     0.0236489     0.0134561    0.00768197    0.00378242    0.00203384   0.000959737   0.000485936   0.000207466   9.38602e-05   3.75512e-05   1.53032e-05   5.20073e-06   1.95839e-06   6.30078e-07   1.89120e-07
  21  18 3546.9852    2.5487  2.9616 12.0586 -0.0031  0.0476   0.0364   0.1176    0.0796   0.0000   440.1029       5.23955     -0.372295       1.41926       7.19038      -5.85098      -3.98059       3.69462      -3.95682       2.90548       1.35095      -1.42606     -0.702235      0.401858     -0.920794     -0.376752      0.238926      0.331805     -0.143555     -0.169713    -0.0830825   0.000989391     0.0202360     0.0143220   -0.00971275   -0.00164729    0.00144388   5.96198e-06   0.000378474   7.14592e-05  -4.25555e-05  -9.89211e-06  -2.43562e-06  -1.98307e-06  -7.52056e-07   3.55388e-07       3.41511       4.45701       4.98871       5.03142       5.21288       4.75349       4.47846       3.85342       3.37754       2.65179       2.26621       1.78454       1.34583      0.999688      0.728306      0.514459      0.344525      0.243621      0.150842     0.0992379     0.0591256     0.0336200     0.0196760     0.0108455    0.00562645    0.00290054    0.00142572   0.000691261   0.000312988   0.000133782   5.48219e-05   2.19632e-05   7.66903e-06   2.71015e-06   8.94139e-07   2.72456e-07
  21  19 3691.3153    2.1037  4.5118 11.2405 -0.0025  0.0554   0.0244   0.1553    0.0838   0.0000   431.5468      -2.78641       10.5859      -4.34587      -8.93520       7.70486      0.574333      -4.59637     0.0250539       3.20891       2.00231      -2.43108     -0.609182       1.97187     -0.866569       1.08662      0.391213     -0.184233     -0.108904     0.0405979     0.0731182     0.0276592    -0.0187100    0.00687116   -0.00188212   0.000152264  -0.000330444   0.000728291  -8.92286e-05  -0.000131556  -5.16198e-05   2.03114e-05   8.71225e-06   8.17427e-07   2.80683e-07  -3.33126e-07       4.08070       5.28967       5.81731       6.02063       5.87723       5.62109       5.09816       4.58137       3.98982       3.31962       2.73155       2.17447       1.63738       1.21258      0.880765      0.624231      0.420533      0.278407      0.183684      0.112513     0.0696114     0.0404800     0.0230903     0.0126459    0.00682993    0.00329643    0.00174166   0.000785216   0.000374994   0.000154703   6.74258e-05   2.41857e-05   9.55870e-06   3.22551e-06   1.05863e-06   3.15412e-07
  21  20 3835.3521    1.6835  6.1981 10.9933 -0.0078  0.0700   0.0186   0.2006    0.0635   0.0000   439.9992       4.33032       1.82723      -8.18125       8.55618      -10.9929       1.17606      -3.71825      -5.42596       1.07069      -6.80282     -0.883094       4.26925     -0.236417      0.391503      0.802378      0.161777     -0.199433      0.245529     -0.117576     0.0839964     0.0180775    0.00966313     0.0155149   -0.00697153    0.00197139    0.00150298   0.000785961   -0.00150599   0.000204494   0.000210720  -1.80717e-06  -1.57406e-05  -1.64761e-07  -7.00158e-07  -6.33270e-08       5.16603       6.67764       7.48617       7.49990       7.49162       7.13540       6.54706       5.86348       5.02619       4.24430       3.40703       2.71675       2.06912       1.54014       1.14637      0.797548      0.538626      0.364821      0.230111      0.145328     0.0886052     0.0516886     0.0296056     0.0163512    0.00865050    0.00433296    0.00216015    0.00102359   0.000456369   0.000201951   8.33891e-05   3.24964e-05   1.19963e-05   4.19112e-06   1.37956e-06   4.12002e-07
  21  21 3979.4871    1.3990  7.8129 10.8584 -0.0005  0.0884   0.0161   0.2562    0.0518   0.0000   436.6273       7.23621       12.3165       10.9131     -0.191561      -20.9746      -15.9862       1.78794       3.05652      -2.79136       1.81971      -5.47578       2.81720      -3.88257      -2.93757      0.985814      0.767816      0.307284     -0.353605     -0.162281   -0.00728815   -0.00245961    -0.0264083     0.0142923    0.00303132    -0.0129326  -0.000598887   0.000854667  -0.000442809  -2.80070e-05  -7.55622e-05  -2.88344e-05   3.58627e-06  -4.73881e-06   5.95497e-07   5.48206e-07       6.27426       8.27060       9.24989       9.47155       9.22442       8.87084       8.20439       7.24742       6.18874       5.31581       4.23944       3.39569       2.56994       1.93044       1.41950      0.991205      0.677883      0.454417      0.292643      0.186815      0.111189     0.0666424     0.0378898     0.0209467     0.0109951    0.00569578    0.00275754    0.00130484   0.000609257   0.000259215   0.000108493   4.26885e-05   1.58196e-05   5.52519e-06   1.76139e-06   5.33436e-07
  21  22 4124.0506    1.0801  9.2142 10.8606 -0.0062  0.1123   0.0148   0.3369    0.0420   0.0000   446.7423       2.94784       29.2656      -10.3369      -4.14698       4.87986      -9.99660      -7.84471       13.5369      -5.83374       2.81444       2.75323      -2.86435      -1.94795       3.38265       1.24495      0.151348     -0.553102     -0.112473     -0.590105      0.215566    -0.0566624   -0.00718875     0.0343326    -0.0208721     0.0101682    0.00313229   0.000120457   -0.00153461   0.000726578   3.59769e-05  -5.62134e-05  -2.13648e-05   4.07222e-06  -3.83760e-07  -3.48436e-07       7.98363       10.5292       11.7954       12.0797       12.0885       11.2994       10.5404       9.16645       8.00041       6.68624       5.37668       4.27431       3.27235       2.46782       1.80019       1.28012      0.869440      0.590328      0.376947      0.238810      0.146770     0.0864853     0.0494976     0.0278516     0.0146186    0.00759483    0.00376005    0.00175931   0.000816293   0.000343351   0.000146401   5.63805e-05   2.05520e-05   7.26253e-06   2.27227e-06   6.79066e-07
  21  23 4268.3053    0.8457 10.5673 10.8664 -0.0066  0.1486   0.0151   0.4588    0.0368   0.0000   441.9810      -5.67196       18.0405       25.0436       19.0399       16.6444      -7.93341       10.6398      -18.0662      -7.51508      -9.47929       4.15250      -7.33777       4.10425     -0.851585      0.191978       1.24803     0.0586866     0.0534718     -0.250864     0.0447664    0.00623136    -0.0354439    -0.0286093    -0.0232227   -0.00698108    0.00847956  -0.000567456   -0.00276131  -0.000403267   0.000175237  -3.22459e-05   2.62765e-05  -1.22159e-05   8.47781e-07  -2.05297e-07       10.5113       14.0411       15.4475       15.7375       15.6521       14.9546       13.6602       12.1758       10.6317       8.86669       7.21084       5.79201       4.34588       3.35632       2.34404       1.74386       1.16826      0.785974      0.510613      0.325021      0.197953      0.120159     0.0680567     0.0380280     0.0204675     0.0104665    0.00520515    0.00252128    0.00110674   0.000497949   0.000198705   7.79066e-05   2.88724e-05   1.00160e-05   3.02958e-06   9.23266e-07
  21  24 4412.3410    0.5862  9.8411 10.8891 -0.0370  0.1955   0.0157   0.6087    0.0321   0.0000   465.5398      -16.1593       43.5136       4.00581      -26.2227      -10.3642      -39.6556       32.6886       16.2334      -9.74261      -5.63026      -11.6131       1.45871       6.85190       3.61875       4.76131     -0.410089      -3.69846      0.785351      0.571253      0.423580     -0.165883    -0.0153204    0.00127479   -0.00702255    -0.0218811    0.00575292   -0.00123160   -0.00157454    0.00127632   0.000349998  -0.000409517  -5.16003e-05   3.21965e-05   4.55629e-06  -4.73523e-07       13.8921       17.8175       20.2929       21.1915       20.3748       19.5666       18.1578       15.8893       13.9049       11.6538       9.51678       7.45732       5.75305       4.38817       3.17128       2.26759       1.54616       1.04456      0.687805      0.431931      0.267281      0.158603     0.0923985     0.0531156     0.0283135     0.0148766    0.00723827    0.00364667    0.00153852   0.000730121   0.000281571   0.000114889   3.98627e-05   1.39749e-05   4.14412e-06   1.22653e-06
  22   7 1945.0389    0.5248  0.4784 10.0348 -0.0065  0.0236   0.0157   0.0402    0.0503   0.0000   434.8650       1.05881       17.8586      -2.89383      -5.17976      -1.23016       1.97849      -1.18169       1.22841      0.818279     -0.934801     -0.650840      0.175802     -0.911939     0.0196091      0.176558    -0.0250283     -0.225482    -0.0680905     0.0436362    -0.0128653     0.0123370     0.0117647   -0.00542945   -0.00351369   3.86629e-06   0.000601263  -0.000454043   0.000138285   2.02831e-05  -7.28049e-05  -2.32921e-07   7.09389e-06   2.12708e-07  -3.23751e-07  -1.63594e-07       1.47918       2.18178       2.22205       2.42515       2.27831       2.12652       1.86152       1.76903       1.40801       1.21326       1.01008      0.838170      0.629925      0.453725      0.346723      0.262385      0.154614      0.126133     0.0707075     0.0496832     0.0305567     0.0173645     0.0105020    0.00638978    0.00312312    0.00197188   0.000803699   0.000527299   0.000206287   0.000120677   4.22532e-05   2.38692e-05   6.53046e-06   3.75972e-06   8.52416e-07   4.24210e-07
  22   8 2104.7226    0.7604  0.7499 10.0960 -0.0005  0.0241   0.0187   0.0523    0.0721   0.0000   439.4987     -0.953437       14.8911      -2.27600       1.08695      -3.89445     -0.201684       2.10996       1.61943      -2.04175      0.472061     0.0585759     -0.125967      0.189394    -0.0934999    -0.0420396      0.203275     -0.214271     0.0485649    -0.0176474    0.00327567    0.00975358    0.00965628   -0.00262275   -0.00143689   0.000536698   0.000227755  -0.000618662   0.000330346   0.000118946   1.92972e-05  -8.94940e-06   2.32230e-06  -2.51989e-06  -5.36615e-07   6.06255e-07       1.73312       2.24391       2.55657       2.64549       2.52859       2.45160       2.25206       1.94657       1.77650       1.42036       1.14197      0.908643      0.738994      0.516315      0.399042      0.269156      0.189852      0.130972     0.0873689     0.0538619     0.0324045     0.0205000     0.0121000    0.00609080    0.00357522    0.00197079    0.00102262   0.000487645   0.000237097   0.000109092   4.77045e-05   2.08405e-05   7.99919e-06   3.01552e-06   1.16202e-06   3.71235e-07
  22  10 2410.7737    1.5072  1.0184 10.5816 -0.0023  0.0249   0.0307   0.0591    0.1775   0.0000   441.7849      -1.02514       13.3105     -0.850716      -2.11095      -3.31369       2.98764      -2.13779      -2.30138      0.733957      0.260189      0.984882      -1.00494      0.282386      0.191275     -0.123257    -0.0491428      0.202344    -0.0295643     0.0284357     0.0366734   -0.00258304   0.000847323    0.00245605    0.00275460   0.000475237  -0.000728031   0.000178466  -0.000325452  -0.000166229  -5.23419e-06  -1.74316e-05  -3.92486e-06  -1.88643e-07   1.08761e-06   1.27237e-07       1.85942       2.40610       2.51286       2.51683       2.51337       2.45480       2.40720       2.19955       1.83617       1.47356       1.15330      0.889527      0.710823      0.576162      0.456344      0.328154      0.228106      0.153224     0.0968372     0.0589378     0.0352869     0.0215831     0.0124046    0.00669660    0.00400928    0.00196075    0.00106390   0.000512476   0.000235361   0.000111556   4.74422e-05   2.16268e-05   8.12015e-06   3.04857e-06   1.13649e-06   3.57258e-07
  22  11 2559.1326    2.0077  1.0293 11.0129 -0.0022  0.0261   0.0401   0.0580    0.1589   0.0000   437.4705     -0.167465       11.0974      -1.82762      -3.43303      0.948243      0.304733      -2.33817      -1.49127     0.0311809      0.973795     -0.211690     -0.697622      0.438548     -0.158253     -0.337344     -0.203994    -0.0115271     0.0104647    -0.0115793     0.0256227    0.00417322    0.00379642    0.00193898   -0.00377317   -0.00197996   5.48573e-06   0.000131031  -0.000316333  -3.15683e-05   1.29690e-05  -4.72160e-06   5.89980e-06   1.01722e-06   4.37986e-08   3.00448e-07       1.86691       2.36052       2.65384       2.53835       2.65617       2.58091       2.28752       2.24356       1.78827       1.52956       1.33055      0.917204      0.799377      0.608766      0.427497      0.333634      0.224875      0.147202     0.0988536     0.0590992     0.0384487     0.0223510     0.0125825    0.00754827    0.00417114    0.00210185    0.00104512   0.000548288   0.000255624   0.000112247   4.98769e-05   2.13224e-05   8.49440e-06   3.36690e-06   1.15192e-06   3.87423e-07
  22  12 2707.0258    2.5925  0.9873 11.6353 -0.0079  0.0238   0.0542   0.0581    0.1837   0.0000   436.7566     -0.280632       13.6396      -1.29377      -6.55914     -0.124607       2.80273      -2.15430       2.68318    -0.0423577     -0.504031      0.486281      -1.09308      0.611747     -0.297632     0.0500057     -0.149243     -0.113212     0.0200838     0.0532227     0.0364610  -0.000726431    0.00728747    0.00802233   -0.00903531   -0.00167630    0.00234501   0.000826494  -0.000433541  -7.63716e-05   3.26581e-05  -5.81609e-06  -1.59539e-05  -4.89141e-06   7.71934e-08  -2.02840e-07       1.70518       2.25237       2.30942       2.47484       2.29412       2.33603       2.18410       1.83316       1.71981       1.40185       1.20812      0.949596      0.768237      0.535123      0.402824      0.288431      0.195776      0.132309     0.0918748     0.0547122     0.0362253     0.0212641     0.0125588    0.00701281    0.00360993    0.00205576    0.00101515   0.000487964   0.000242132   0.000104091   4.94933e-05   1.84703e-05   8.25773e-06   2.92552e-06   1.08749e-06   4.08386e-07
  22  13 2854.6713    3.3316  0.9849 11.6747 -0.0041  0.0252   0.0689   0.0573    0.3622   0.0000   438.2546      -1.20887       19.2166       2.31579     -0.549200      -1.71534     -0.792951     -0.547146     -0.660014      0.160075     -0.119041     -0.356491      0.453702     -0.527682     0.0133068     0.0963507    -0.0854016     -0.161164    -0.0421387    -0.0353340     0.0329649   -0.00860509    -0.0175397   -0.00883522    0.00117996  -0.000592971   0.000441562   0.000163426  -0.000264803  -0.000109200   4.79489e-05  -9.12259e-06  -5.50120e-07   1.75552e-06   1.41261e-06   1.57808e-07       1.81804       2.31292       2.43770       2.46157       2.63546       2.55387       2.37708       2.03520       1.74943       1.38096       1.18283       1.02231      0.764401      0.595436      0.382481      0.286356      0.207711      0.146412     0.0990548     0.0635804     0.0409974     0.0233840     0.0137596    0.00722290    0.00393779    0.00200972    0.00108155   0.000539928   0.000248908   0.000121142   4.64445e-05   2.12748e-05   8.08059e-06   3.10238e-06   1.13272e-06   3.61586e-07
  22  14 3001.3487    3.9289  0.8542 12.5971 -0.0028  0.0208   0.0866   0.0526    0.1558   0.0000   437.0249      -2.13826       14.3673      0.865865     -0.642331      0.230324      -1.13359      -2.43635   -0.00463393      0.778289     -0.504902      0.688463     -0.699082      0.316879      0.557268      0.194259     -0.139743     0.0931839     0.0437397     0.0160167     0.0216498    -0.0193867    0.00768524   -0.00816545   -0.00103919   0.000585683  -0.000166673   0.000675364   2.26763e-05  -0.000146086  -6.87352e-05  -5.56790e-06  -6.07881e-06   5.49244e-07  -1.03218e-07  -2.94092e-07       1.46647       1.94273       2.07572       2.13825       2.19776       1.97699       1.93618       1.71830       1.48263       1.22794       1.00654      0.816505      0.607656      0.478946      0.343816      0.250699      0.178896      0.111718     0.0784934     0.0478731     0.0299547     0.0185965     0.0103088    0.00619689    0.00330502    0.00168342   0.000949538   0.000421154   0.000224940   9.89130e-05   4.51837e-05   1.76125e-05   7.66298e-06   2.52053e-06   1.01263e-06   3.14621e-07
  22  15 3146.9373    4.0457  1.1468 12.3551 -0.0029  0.0269   0.0788   0.0637    0.2005   0.0000   440.2564      -4.60002       14.9382      -1.41521       1.88209      -1.52782     -0.552308     -0.650602      -1.26506       1.21447       1.80072      -1.24890      -1.52502    -0.0666787    -0.0380647     -0.236587      0.384197    0.00286751    -0.0331238     0.0426644     0.0236767   -0.00441615    -0.0192492    0.00146422   -0.00564399   0.000159617   -0.00196157   0.000219776  -0.000253106   3.27849e-05  -2.70482e-05   1.30292e-05  -5.43404e-06  -1.66847e-06  -4.20674e-07  -4.76183e-07       1.94432       2.79884       2.88447       3.24656       3.18416       2.92125       2.66789       2.30023       2.06082       1.53083       1.33128      0.980465      0.830290      0.555075      0.433681      0.306402      0.212509      0.147243     0.0894934     0.0626348     0.0354882     0.0237298     0.0129252    0.00756729    0.00411767    0.00216832    0.00113732   0.000575133   0.000273507   0.000123729   5.37868e-05   2.22032e-05   8.29679e-06   3.27772e-06   1.07613e-06   3.80100e-07
  22  16 3292.0618    3.7641  1.5840 11.8711  0.0001  0.0293   0.0603   0.0741    0.1753   0.0000   440.3823       6.92635       9.73629      0.612889      -3.64274     -0.920976      -2.63917      -2.40516      0.508057      -1.31516       2.07735       1.61239      -2.44313       1.28638    -0.0222055     -0.174246      0.212677     -0.208486     0.0749237    -0.0324908    0.00264718     0.0163865   -0.00824421    0.00886301  -0.000713656   -0.00144652    0.00289786   0.000190636  -8.15418e-05  -3.80723e-05  -0.000114601  -2.27608e-05   4.45280e-07  -8.33041e-07   5.01898e-07  -3.41201e-07       2.11285       2.75755       3.07807       3.17888       3.10315       2.88686       2.67231       2.48678       2.04527       1.77385       1.44974       1.12557      0.907902      0.661950      0.477174      0.352550      0.235837      0.164942      0.103813     0.0692042     0.0410984     0.0255509     0.0145981    0.00830699    0.00452168    0.00238390    0.00126334   0.000616368   0.000295812   0.000138481   6.06309e-05   2.51893e-05   1.00002e-05   3.80250e-06   1.39022e-06   4.50800e-07
  22  17 3437.1038    3.0454  2.3140 11.9233  0.0013  0.0366   0.0424   0.0940    0.0987   0.0000   442.3875      -1.00221       10.1106      0.791772       4.47211       2.64495      -7.92936      -2.20431       1.61830       3.37465       2.61106      -1.69518     -0.768202    -0.0831108     -0.641985     -0.619547      0.222545      0.265421    -0.0114434     -0.126626    -0.0188756    0.00379318    0.00827497    0.00658024   -0.00765711   -0.00271046    0.00241996  -0.000238699  -0.000159594  -0.000300741   9.73577e-05  -3.53888e-06   1.68469e-05  -2.51766e-06  -1.78581e-06  -3.15147e-07       2.58211       3.45628       3.67704       3.85535       3.80923       3.67929       3.42441       3.09014       2.60942       2.21080       1.76465       1.44682       1.08788      0.851536      0.620574      0.463859      0.310328      0.213635      0.140348     0.0903281     0.0546791     0.0335426     0.0189749     0.0111881    0.00613427    0.00319917    0.00163530   0.000809849   0.000392002   0.000179004   7.93309e-05   3.34228e-05   1.31555e-05   4.90865e-06   1.76973e-06   6.05236e-07
  22  18 3581.9713    2.3702  3.3515 11.9093 -0.0033  0.0487   0.0315   0.1253    0.0694   0.0000   440.3206      0.901386       2.33599      -8.69107      0.496380      -8.04157       2.55459      -5.73430       1.39604    -0.0733309     0.0226624      -1.36324      0.768746      -1.00720     -0.652404      0.106002     -0.403869     -0.646986     -0.162191      0.255659    -0.0130010    -0.0582072   0.000212348    0.00616867    0.00608333    0.00881404    0.00374477   7.09814e-05  -0.000600009  -2.06102e-05  -8.56396e-05  -1.30141e-05   5.11997e-05   1.78596e-06  -1.16911e-06  -3.22933e-07       3.43933       4.46564       5.02138       5.11932       5.07530       5.02471       4.48008       4.00875       3.52552       2.84612       2.38520       1.93736       1.43670       1.11789      0.830421      0.601606      0.414660      0.284427      0.184992      0.117342     0.0754124     0.0454078     0.0262701     0.0151207    0.00846267    0.00430623    0.00220742    0.00111339   0.000532765   0.000232056   0.000108282   4.47145e-05   1.83114e-05   6.63904e-06   2.41682e-06   8.46010e-07
  22  19 3726.7870    1.9728  4.9304 11.2604 -0.0017  0.0589   0.0226   0.1634    0.0714   0.0000   437.3459       7.14594       21.9521       9.39605      -7.67904       8.24928      0.709598      0.222916      0.480768       5.67260      -1.78639      -3.36041      -1.05172      0.927529       1.44185     -0.395821     -0.300401     -0.307022     -0.241508      0.435285     0.0177671     -0.196239    -0.0402805     0.0144047   -0.00325585   0.000328908    0.00375265  -0.000147940  -1.80235e-05  -0.000405911   4.76235e-05  -4.08626e-06  -3.98693e-05   1.18743e-05   2.65442e-06   1.07832e-06       4.12545       5.35410       6.01154       6.19409       6.05134       5.83074       5.38447       4.76315       4.22222       3.57526       2.92078       2.32528       1.81517       1.36479       1.01434      0.727190      0.501798      0.344516      0.226095      0.144927     0.0902704     0.0553525     0.0322683     0.0182706     0.0103149    0.00534923    0.00281956    0.00138576   0.000660834   0.000303788   0.000132641   5.70993e-05   2.25668e-05   8.55243e-06   3.08562e-06   1.04322e-06
  22  20 3871.4264    1.6259  6.5051 10.9192 -0.0008  0.0718   0.0177   0.2018    0.0613   0.0000   439.1907       13.3815       29.3337      -8.44015      -7.35912      -3.33095      -8.39387      -6.38682       4.11416      -5.18388      -2.52007      0.519036      0.287704    -0.0429361      -1.45030     -0.755429    -0.0129960      0.322095     -0.643029     -0.278729      0.143772    -0.0777268    -0.0300898    0.00569587     0.0273095   -0.00726477   -0.00925371  -0.000469326    0.00130809  -0.000373583  -0.000126518  -0.000113763   2.86110e-05  -1.15949e-05  -9.03759e-07  -8.01244e-07       4.95196       6.39913       7.23244       7.45881       7.26513       7.09115       6.60726       5.88543       5.02446       4.29274       3.50927       2.83027       2.17791       1.68478       1.22517      0.881375      0.623744      0.415046      0.284818      0.181784      0.111633     0.0678034     0.0401325     0.0221666     0.0126739    0.00650554    0.00343754    0.00167633   0.000789095   0.000382477   0.000159814   7.16723e-05   2.72238e-05   1.08009e-05   3.88457e-06   1.26746e-06
  22  21 4016.0981    1.2690  8.1421 10.9985 -0.0106  0.0978   0.0159   0.2743    0.0451   0.0000   428.1741       1.54530       25.7568      -13.2792      0.107826       5.34738       15.1457       10.4117       3.33993       3.23235       3.21458     -0.858476       1.87856      0.516522      -3.04396      -1.23210       1.66747      -1.18546      0.518246      0.102306     0.0443672     -0.121556     0.0955663      0.108410    -0.0276127   -0.00825331    0.00110763   -0.00193117   0.000276968   0.000545922  -0.000115721  -4.15374e-07   8.13744e-05  -4.68022e-06   2.07504e-06  -3.00643e-07       6.53401       8.77143       9.61335       10.0092       9.87275       9.34985       8.81438       7.71524       7.05541       5.78357       4.81269       3.94440       3.01325       2.28464       1.66995       1.24549      0.833785      0.593030      0.378185      0.244327      0.154907     0.0964528     0.0555360     0.0322660     0.0175620    0.00941757    0.00490607    0.00247823    0.00115704   0.000554922   0.000229876   0.000103002   3.93497e-05   1.49745e-05   5.20847e-06   1.83346e-06
  22  22 4160.8248    1.0205  9.1077 10.9368 -0.0132  0.1143   0.0146   0.3441    0.0380   0.0000   433.2998      -9.66113       21.3432       16.0430       23.4343      -14.3385      -10.5164       3.86561       1.13301      -13.5134      -3.88497       3.69328      -1.45678     -0.487516     0.0402375    -0.0164643      -2.05731     -0.280412      0.874784      0.210825     -0.167985    -0.0323290    -0.0430724     0.0154281     0.0689049    0.00419411    -0.0122815   -0.00673110    0.00780370   0.000971991  -0.000202267   0.000151957   9.73383e-05   1.25115e-05  -5.14304e-06  -1.44823e-06       7.72496       10.0988       11.5443       11.7407       11.5914       11.3598       10.3325       9.25972       8.05837       6.80426       5.53439       4.42435       3.51410       2.66992       1.93919       1.43030       1.00195      0.678519      0.458791      0.297725      0.185650      0.113344     0.0671325     0.0389369     0.0214080     0.0117110    0.00597373    0.00304930    0.00144266   0.000684076   0.000292382   0.000125759   4.88406e-05   1.92681e-05   6.54857e-06   2.22623e-06
  22  23 4305.3632    0.7881 10.5413 10.9215 -0.0084  0.1540   0.0148   0.4867    0.0322   0.0000   430.6241       21.3454       29.6890      -18.4707       35.1559      -31.6729      -28.0419       5.42973      -17.5259       5.05629      -15.3414      0.962655      -1.16399      -2.79503       3.44342       1.87248      -2.11805     -0.731398   -0.00293263     -0.135916     -0.703930     0.0700609     0.0217092     0.0495434     0.0103874  -0.000996681    0.00398568    0.00580026   -0.00219453   -0.00192531   3.73683e-05   0.000114840  -5.77545e-05   4.26947e-05  -1.40588e-06  -3.51277e-06       10.2313       13.4954       15.2412       15.8331       15.4429       14.9348       13.7324       12.2454       10.7392       9.29200       7.55975       5.98450       4.79600       3.60421       2.66042       1.91483       1.34587      0.934726      0.609933      0.399156      0.253276      0.155840     0.0915056     0.0535595     0.0296265     0.0163867    0.00825122    0.00437866    0.00203211   0.000942125   0.000414104   0.000176370   6.88372e-05   2.69980e-05   8.81305e-06   3.06514e-06
  23   8 2131.0814    0.8536  0.6857 10.1908 -0.0093  0.0215   0.0215   0.0491    0.0772   0.0000   436.8455      -1.14699       16.0797      0.992603      -2.24143      0.332564      0.524631       3.81995      0.675893      0.648126      -1.17537     -0.551869     0.0941751      0.470789     -0.133361      0.134946      0.263814     -0.179356    -0.0616494     0.0925289     0.0164223    0.00847061    -0.0122238     0.0120255   0.000460321    0.00356790   6.10726e-06  -0.000656244  -6.11333e-06   8.67478e-05   2.27675e-05   7.01886e-06   1.05000e-05  -8.71655e-06   1.02207e-06  -8.10416e-08       1.45068       1.88667       1.93175       2.12407       2.17130       2.02979       1.86731       1.68627       1.50121       1.24722       1.00493      0.794889      0.640570      0.495559      0.389512      0.268038      0.182814      0.129362     0.0945514     0.0616481     0.0368271     0.0230875     0.0130992    0.00816231    0.00452013    0.00261756    0.00145475   0.000748149   0.000334041   0.000167013   7.63251e-05   3.47193e-05   1.40736e-05   6.11796e-06   2.07355e-06   7.68701e-07
  23   9 2287.4473    1.1444  0.9451 10.3417 -0.0079  0.0237   0.0240   0.0558    0.1183   0.0000   436.8493      -4.58842       15.9958      0.714072      -3.98502     -0.737048       4.16286     0.0539253      -1.34623     0.0134448       2.81393       1.71781     -0.928328    -0.0449143      0.244009     -0.677737     0.0709405    0.00779852    -0.0210594    -0.0711590     0.0295594    -0.0181070    0.00548117   -0.00443516   -0.00310100    0.00192835   -0.00267391  -0.000897703   0.000343126   0.000104603   0.000131123  -9.49379e-06  -1.61788e-05   8.45043e-06  -1.31813e-06   1.28536e-06       1.55999       1.99511       2.25321       2.29439       2.32948       2.23345       2.10984       1.81777       1.62475       1.36562       1.14883      0.936114      0.710235      0.530953      0.421750      0.293920      0.220355      0.142336     0.0967006     0.0647338     0.0412017     0.0249917     0.0156999    0.00915138    0.00510884    0.00289348    0.00148940   0.000790116   0.000371648   0.000186281   9.18822e-05   3.59537e-05   1.76929e-05   6.57303e-06   2.64901e-06   9.99288e-07
  23  10 2439.1638    1.6625  0.9377 10.3079 -0.0066  0.0254   0.0337   0.0532    0.2245   0.0000   440.3273      -2.25764       15.2429       1.61375     -0.633870      -5.25095       2.12650       2.40957      0.335064      -1.76496    -0.0206908      0.398709     0.0373792      0.341821   -0.00306596      0.194993    -0.0653174      0.196415    -0.0567075     0.0410629     0.0121557     0.0334120    -0.0204970    0.00951300   -0.00862585    0.00163588    0.00276723   0.000416486   0.000214235  -0.000147525   6.56161e-05   1.36505e-05  -1.00488e-05   5.61206e-06  -2.00859e-06  -3.51796e-07       1.58292       2.12633       2.48950       2.36833       2.46332       2.39570       2.10148       2.08534       1.66101       1.49447       1.22561       1.00733      0.773833      0.594575      0.432712      0.334410      0.216086      0.165825      0.101983     0.0659080     0.0470794     0.0248842     0.0167265    0.00960138    0.00532483    0.00295347    0.00157910   0.000795987   0.000389292   0.000206689   8.99610e-05   4.20962e-05   1.72543e-05   7.84025e-06   2.68861e-06   1.01510e-06
  23  11 2588.5570    2.1045  1.0747 10.9085 -0.0021  0.0252   0.0395   0.0564    0.1811   0.0000   440.8882      -2.68263       12.3543      -3.37457      -3.47405      -3.87076      -3.61237       2.14317      -1.15864      -1.22679      0.269870       1.61287       1.26607   -0.00633879     -0.170058      0.143987    -0.0950869     -0.271548    -0.0442162    -0.0103935   -0.00884501     0.0119767   -0.00712153   -0.00365963   -0.00281319   -0.00173615   -0.00243171   -0.00128700   1.56975e-05  -8.89604e-05  -4.97172e-05  -5.19040e-06  -2.06891e-05  -1.21248e-06  -6.83731e-07  -6.31989e-07       1.83176       2.34641       2.61034       2.84180       2.75514       2.60570       2.48050       2.12290       1.89173       1.58333       1.26268      0.943965      0.824533      0.612922      0.462283      0.309734      0.244463      0.165489      0.108129     0.0696601     0.0457725     0.0283759     0.0161405    0.00932740    0.00571734    0.00308239    0.00153656   0.000866527   0.000447646   0.000216192   8.93308e-05   3.84454e-05   1.78935e-05   7.48076e-06   2.84165e-06   1.11456e-06
  23  12 2737.5447    2.7177  0.9666 11.7215 -0.0046  0.0238   0.0571   0.0538    0.1551   0.0000   437.7881       1.64477       15.9350      -1.19394      -5.14815      0.555872     -0.695955     -0.696820      -4.69380       1.54962       3.87364     0.0547646     -0.501684      0.165045      0.818417     -0.249501      0.202432     0.0747709     -0.231468     0.0428201     0.0716913    -0.0108918    -0.0195340   -0.00312117   -0.00521045    0.00157618    0.00155457   0.000205064  -0.000317743   9.92382e-06   5.77152e-05   3.99064e-05   1.31431e-05   1.96078e-07  -1.46270e-06   1.99667e-06       1.65915       2.15217       2.28569       2.41652       2.33099       2.28467       2.10439       1.98620       1.75193       1.39102       1.29347      0.947396      0.761939      0.584487      0.448492      0.317586      0.229629      0.149395      0.107498     0.0677665     0.0427915     0.0260563     0.0154498    0.00892615    0.00543279    0.00284681    0.00154004   0.000781772   0.000379666   0.000195757   8.23881e-05   4.30046e-05   1.56772e-05   7.45998e-06   2.52369e-06   9.77179e-07
  23  14 3033.3205    3.9340  1.0331 12.5421 -0.0013  0.0255   0.0794   0.0582    0.2136   0.0000   438.8725       2.82766       15.5389       1.22299     -0.644082      -2.66826      -3.70788       1.43547      0.401808      0.823454      -1.04536      -1.53791     -0.377651     0.0183443      0.413348     -0.209028      0.153655     0.0365525     0.0743049    -0.0141820   -0.00484611   -0.00660314   -0.00397032   -0.00603715   -0.00947856   -0.00104337   0.000873621    0.00107826  -0.000617603  -0.000239026   0.000147325   2.80656e-05  -1.78227e-05  -3.72402e-06   9.18424e-07  -8.70787e-08       1.63599       2.32041       2.46479       2.63949       2.55590       2.36428       2.27038       1.94034       1.83466       1.45794       1.29352      0.990464      0.822034      0.568485      0.449536      0.316936      0.217254      0.151163      0.101230     0.0675396     0.0405269     0.0270420     0.0152590    0.00935003    0.00524046    0.00289954    0.00157278   0.000775399   0.000419973   0.000182820   9.44458e-05   3.87269e-05   1.80954e-05   6.67242e-06   2.63651e-06   9.60532e-07
  23  15 3179.6204    4.0815  1.1531 12.8476 -0.0104  0.0275   0.0809   0.0628    0.1560   0.0000   439.0592      0.947127       12.2044       1.71814     -0.938566       2.78370      -1.78376       3.31850       2.48756       1.36901      -1.09653      -1.45576       2.37809      0.281937      0.854616    -0.0866061    -0.0365961      0.192724    -0.0232519    -0.0162617    -0.0504071     0.0240602    0.00810738   -0.00510461    0.00299566   -0.00478535   0.000279276    0.00118641   0.000465778   7.62445e-05   1.93356e-05   4.45640e-05  -1.30908e-05  -8.14774e-07  -1.54031e-07  -1.20716e-06       1.82412       2.66463       2.64510       2.91555       2.76574       2.61532       2.45325       2.15223       2.00713       1.68305       1.50826       1.16501      0.937268      0.687589      0.501306      0.373471      0.247757      0.175060      0.116080     0.0753256     0.0484093     0.0306226     0.0184527     0.0111837    0.00602997    0.00349393    0.00181940   0.000924719   0.000475134   0.000210296   0.000108377   4.37575e-05   2.03231e-05   7.42899e-06   2.97551e-06   1.04413e-06
  23  16 3325.4097    3.6343  1.6117 12.4237 -0.0038  0.0298   0.0594   0.0769    0.1153   0.0000   443.8516       1.11606       16.4147      -4.09615      0.835398     -0.866653      -1.70333      -3.95021       2.80828      -2.99372    -0.0834131      -1.02296      -1.10550      0.682060   -0.00172600    -0.0666371      0.100334      0.126943      0.143499     -0.140264    -0.0816942     0.0697583     0.0235364   -0.00594318   -0.00843047    0.00446141   -0.00338734   0.000903347   0.000381293   0.000343456  -0.000117198  -0.000107404   1.45615e-05   7.30270e-06  -4.45112e-06  -4.28640e-07       1.99442       2.62282       2.77567       2.90453       3.03631       2.85268       2.63784       2.40756       2.04649       1.76323       1.49080       1.17724      0.931692      0.694949      0.548268      0.381992      0.278758      0.188507      0.130909     0.0820653     0.0544576     0.0336920     0.0203836     0.0120503    0.00685731    0.00368530    0.00202358    0.00103922   0.000491264   0.000243823   0.000112677   4.91292e-05   2.12209e-05   8.92774e-06   3.19593e-06   1.14941e-06
  23  17 3471.0795    2.8674  2.5640 11.7661 -0.0023  0.0391   0.0364   0.0962    0.0891   0.0000   442.2311     -0.957782       6.61421     -0.480904       3.54307      0.239984      -2.75398      -3.25129      -2.69479      -1.20190       2.10427      0.370149      -1.22206     -0.259100     -0.256612     0.0342026   -0.00474027      0.236007     -0.285539    -0.0776210     -0.124616    -0.0219107     0.0140371    -0.0169568   -0.00324733    0.00575632    0.00294039   -0.00244835   0.000858561   0.000622341   0.000110460   2.03237e-05   9.90975e-06   1.16018e-06   4.49062e-06   1.34975e-06       2.46488       3.36067       3.76192       3.88726       3.86389       3.59262       3.48305       3.04787       2.68873       2.30696       1.89697       1.51706       1.21843      0.935517      0.687518      0.499698      0.351557      0.250345      0.164196      0.108390     0.0705403     0.0431351     0.0255178     0.0153368    0.00860493    0.00483942    0.00256678    0.00129814   0.000696475   0.000316662   0.000149059   6.68275e-05   2.83120e-05   1.17070e-05   4.66148e-06   1.66732e-06
  23  18 3616.5221    2.2982  3.7299 11.5694 -0.0043  0.0491   0.0273   0.1260    0.0707   0.0000   445.3762       4.87158       11.7255      -9.40886       4.53671     -0.727271      -5.76656      -5.80041      -1.74511       2.84660      0.994845     0.0393126     0.0331825      -2.19164       1.76891     -0.185625     -0.349615     -0.320906     -0.146585      0.100053     -0.115506    -0.0164887     0.0259578     0.0405288    -0.0140032    0.00286064  -0.000497068   -0.00419357    0.00155145    0.00151207  -0.000328940  -0.000150554  -1.65295e-05  -1.78764e-05   5.82072e-07  -8.32851e-07       3.22140       4.19654       4.74520       4.84606       4.91318       4.68826       4.35548       3.84256       3.47151       2.83999       2.48761       1.95862       1.56100       1.16404      0.884480      0.636435      0.458619      0.314513      0.208564      0.139518     0.0899677     0.0548656     0.0347134     0.0201731     0.0110747    0.00632216    0.00331639    0.00168973   0.000872136   0.000405862   0.000193286   8.73803e-05   3.65536e-05   1.44615e-05   5.83657e-06   2.11810e-06
  23  19 3761.9659    1.9074  5.1743 11.1735 -0.0054  0.0599   0.0218   0.1643    0.0720   0.0000   439.2154      -4.20354       16.5008       6.82692      -13.2771      -17.8879       1.05591      -1.57031      -5.09885     -0.367841       4.45334     -0.132719      -2.79631      0.412932       1.02978      0.938181     -0.358201     -0.359030     -0.213093     -0.139722    -0.0676051     0.0471969    -0.0368238    -0.0310251  -0.000620420    0.00781715    0.00116313   0.000934232   0.000852933   1.15870e-05  -2.35040e-05  -0.000352487   2.67092e-05   1.02240e-06  -1.03096e-06   2.92196e-06       4.11985       5.32464       5.99645       5.96472       6.13836       5.69453       5.32773       4.81443       4.33566       3.71066       3.05123       2.52450       1.97006       1.51938       1.09459      0.814079      0.559007      0.391821      0.265959      0.173776      0.110385     0.0694982     0.0411015     0.0241655     0.0139543    0.00763259    0.00406840    0.00213467    0.00105546   0.000513080   0.000235700   0.000104095   4.49898e-05   1.82218e-05   6.72313e-06   2.57984e-06
  23  20 3907.1508    1.4952  6.7190 11.0594 -0.0068  0.0770   0.0175   0.2117    0.0536   0.0000   430.8572       4.37914       31.0144     -0.439339      -1.42394      -7.79018       2.16011       14.6439       16.9688      -3.95712      0.607967      -4.13343     -0.185963       2.96371      0.604871       1.84037      0.342437      0.522780     -0.449766     -0.124832     -0.165673      0.133821     -0.103889     0.0402490  -0.000412539     0.0238616    0.00570929   -0.00450265    0.00228591  -0.000769357  -0.000353274   0.000311642   4.14857e-05  -3.07686e-05  -1.33775e-05  -6.76603e-07       5.05942       6.58306       7.57087       7.61426       7.82044       7.41085       6.81738       6.16118       5.51828       4.56361       3.86306       3.13094       2.44180       1.89332       1.42707       1.01729      0.741815      0.508131      0.344062      0.230547      0.146500     0.0895471     0.0563352     0.0322213     0.0182943     0.0106092    0.00546896    0.00286060    0.00148269   0.000696984   0.000318983   0.000149819   6.21038e-05   2.47989e-05   9.63629e-06   3.54395e-06
  23  21 4051.9639    1.1837  8.5095 11.0254 -0.0036  0.0993   0.0156   0.2960    0.0410   0.0000   433.9994       32.6786       6.13234       4.26211       9.77972      -14.9287      -8.44084      -5.19604       2.39341       9.69835       4.88798      -2.04625       1.06850       1.27959       1.17808      -3.73658      0.490749       1.25870    -0.0786279     -0.502424     0.0347327    -0.0187040    -0.0592362    -0.0235618     0.0401306     0.0106526    0.00489096   -0.00383024   0.000271230  -0.000312133  -0.000373638   0.000404186   0.000152864  -2.20817e-06  -1.43313e-05   4.32483e-06       6.40982       8.64133       9.51277       9.75096       10.0950       9.39136       8.81668       7.95494       7.00356       5.94115       4.94339       4.01928       3.11074       2.45508       1.82455       1.35728      0.947114      0.661868      0.460475      0.293730      0.192781      0.118622     0.0728982     0.0425355     0.0247335     0.0138553    0.00724152    0.00390733    0.00189405   0.000933576   0.000429556   0.000192136   8.35303e-05   3.39692e-05   1.19286e-05   4.55901e-06
  23  22 4197.0871    0.9046  9.3294 11.0028 -0.0151  0.1292   0.0154   0.3908    0.0363   0.0000   410.0997       24.9841       16.2917      -4.63745      -4.69246      -27.4468      -15.2846       9.15425       23.1309      -19.0059      -5.08382       5.24773       8.80615      -1.61056      -2.42099      0.479325      -1.87805       1.19117      0.901815      -1.02398      0.319853     0.0598961    -0.0953640     -0.104928     0.0202151     0.0543771     0.0137055   -0.00777887   -0.00556868    0.00207567   0.000569262   8.05647e-05  -0.000152282   8.43549e-05   6.79467e-06  -1.09725e-05       8.17951       10.9842       12.3788       12.7402       12.8497       12.0782       11.4105       10.4294       9.00305       7.65787       6.43637       5.16721       4.11153       3.14344       2.41163       1.74080       1.25505      0.864067      0.603161      0.389433      0.250306      0.159156     0.0951713     0.0574205     0.0325845     0.0182439     0.0100158    0.00520526    0.00261841    0.00127834   0.000594180   0.000271935   0.000113632   4.78060e-05   1.67184e-05   6.24613e-06
  24   7 1993.5541    0.6066  0.5322 10.0701 -0.0040  0.0277   0.0167   0.0418    0.0554   0.0000   438.6621      -1.32984       18.6277      -1.60091      -1.35326      -1.04578     -0.503360     -0.297062      -2.66466      0.120457     -0.827235      0.336298     -0.221758      0.380728     -0.571928      0.227513      0.234921   -0.00256911     0.0876904    -0.0791600    -0.0533639    -0.0116905    -0.0158896    -0.0119021   -0.00348018   0.000885142    0.00195731   0.000595416  -0.000313748  -0.000252219  -0.000198576  -2.99822e-05   5.53935e-05  -1.17704e-05   3.56372e-06   3.95098e-07       1.69509       2.10488       2.84510       2.04870       2.99220       2.65570       2.07966       2.34435       1.60418       1.42985       1.44284      0.916921      0.899242      0.679332      0.403845      0.425342      0.254322      0.183904      0.138347     0.0770396     0.0521349     0.0395920     0.0208697     0.0138684    0.00961947    0.00385758    0.00280416    0.00145241   0.000527856   0.000380868   0.000142970   6.86266e-05   3.50609e-05   1.33826e-05   5.11944e-06   2.35703e-06
  24   8 2156.7265    0.8851  0.7301 10.1190 -0.0072  0.0210   0.0204   0.0469    0.0803   0.0000   441.4262      0.257762       13.0248     -0.671810     -0.423952       1.19665      -4.77249     -0.131187      0.227894     -0.446681      0.659336      0.583092      0.157302     0.0456209     -0.152065     -0.386210     0.0693087      0.136430    -0.0760149      0.146956    -0.0157242    0.00808918    0.00565502     0.0183832   -0.00615564   0.000276421   0.000240906   0.000990483    0.00101309   3.46214e-05   9.40845e-06   7.09737e-05  -1.81237e-05   1.55839e-05  -4.06835e-06   3.87243e-07       1.37568       1.80143       1.90225       2.04070       1.96240       1.86910       1.84054       1.58158       1.46151       1.25453       1.09735      0.909222      0.726992      0.541494      0.417134      0.280500      0.214046      0.142412     0.0973068     0.0682527     0.0452504     0.0283544     0.0165139     0.0103604    0.00601456    0.00347720    0.00182950    0.00101084   0.000490517   0.000260115   0.000123590   6.04831e-05   2.59023e-05   1.09738e-05   4.75767e-06   1.89499e-06
  24   9 2314.2775    1.2541  0.8418 10.7497 -0.0078  0.0235   0.0278   0.0530    0.0854   0.0000   441.1457      -2.28263       11.7755      0.202072      -4.80686      0.589919     -0.509550      -5.33593      -2.63152      0.925368      0.765170     -0.375640     -0.630999      0.202215      0.344841     -0.204893      0.355778     0.0147883      0.181846    -0.0775394    -0.0361551    -0.0118402    -0.0247506    0.00818418  -0.000670899  -0.000538700  -0.000110970   -0.00112167  -0.000649156  -0.000178971   0.000362147  -6.17281e-05  -5.18232e-05   2.79848e-05   2.93036e-06  -1.55767e-06       1.43037       1.92103       2.11556       2.05984       2.26145       2.10698       1.93079       1.84228       1.44619       1.34323       1.19017      0.926768      0.761655      0.582414      0.391559      0.339035      0.218461      0.159801      0.108778     0.0714667     0.0483261     0.0313491     0.0195891     0.0113044    0.00737195    0.00369745    0.00217076    0.00111762   0.000545001   0.000293179   0.000136100   6.91204e-05   2.88110e-05   1.31652e-05   5.21467e-06   2.08160e-06
  24  10 2467.0165    1.7402  0.9621 10.8684 -0.0037  0.0224   0.0342   0.0555    0.1590   0.0000   438.3316      -2.09720       15.3797      -1.64051      0.531990       1.65465      -4.33016       2.17476     -0.951434      -2.12552     -0.528017       1.44446    -0.0138106     -0.170860     -0.345345     -0.145480    -0.0251758      0.152550    -0.0685987    -0.0148945     0.0560908     0.0440929     0.0455596   -0.00196233   -0.00491643    0.00367746   -0.00187504   6.95823e-05   2.59727e-05  -0.000502364   1.72234e-05   2.80558e-05   2.13964e-06  -1.58876e-05  -5.92932e-06   3.72516e-07       1.40982       1.90547       2.08369       2.16276       2.19672       2.08769       1.92618       1.67078       1.56070       1.32112       1.12005      0.915395      0.711405      0.550627      0.425033      0.292648      0.227991      0.150706      0.104450     0.0700646     0.0456841     0.0285054     0.0186765     0.0109263    0.00637372    0.00373213    0.00207058    0.00106125   0.000559567   0.000294457   0.000132273   6.26226e-05   2.91374e-05   1.24167e-05   4.81804e-06   2.03276e-06
  24  11 2617.5661    2.2126  0.9858 11.6908 -0.0093  0.0240   0.0454   0.0567    0.1377   0.0000   436.9426       1.11879       18.9561      -1.17528      -4.15901       3.48475      -3.32388       1.24385       2.33938       1.63258      -2.31981      -2.42551      0.737590      0.783271      0.548593      0.513788     -0.474121    -0.0643552     0.0666471    -0.0511758     0.0649735     0.0212108    0.00298979    -0.0317185   -0.00369602    0.00954746    0.00196735  -0.000757521   1.45426e-05   0.000265636  -6.68094e-06  -7.06377e-05  -6.26974e-06  -4.47279e-06   1.25315e-05   2.26440e-06       1.51180       2.09134       2.21498       2.25157       2.20163       2.33174       2.10612       1.87139       1.72404       1.36252       1.18539      0.959672      0.740353      0.573723      0.455733      0.344871      0.242060      0.182044      0.114947     0.0772332     0.0522146     0.0307491     0.0201403     0.0116828    0.00712937    0.00371152    0.00217021    0.00111318   0.000569439   0.000277717   0.000138507   6.60064e-05   2.80209e-05   1.27145e-05   5.08802e-06   2.02166e-06
  24  12 2767.6037    2.9582  0.9513 11.2648  0.0018  0.0218   0.0585   0.0513    0.2036   0.0000   439.4614     -0.470525       15.1331      -3.02349      0.800629       1.49029      0.536273    -0.0416485     -0.567906       1.16894       2.50843     -0.395251     -0.904579     -0.373783     -0.447805      0.205817      0.333537      0.166559    -0.0470541    -0.0230868    -0.0336127     0.0216630     0.0337064    -0.0177169   -0.00479741    0.00104924   0.000417897   0.000241453  -5.60829e-05   0.000211635   5.38381e-06   7.40328e-05   2.03291e-05   7.66788e-06   5.52342e-06   8.89709e-07       1.43850       1.94928       1.98586       2.14610       2.26011       1.97229       1.98713       1.65156       1.60950       1.33936       1.12847      0.916953      0.708313      0.587851      0.407365      0.310574      0.214297      0.155158      0.102928     0.0711865     0.0473930     0.0283010     0.0181945     0.0102223    0.00641132    0.00356945    0.00195944    0.00106263   0.000542604   0.000277133   0.000131127   6.35252e-05   2.52410e-05   1.18083e-05   4.44759e-06   1.80904e-06
  24  13 2916.8885    3.8623  0.8418 12.0998 -0.0055  0.0205   0.0787   0.0476    0.2089   0.0000   440.1905     -0.131233       16.5920       3.17589      -1.05132      0.704961      0.651675     0.0482624      0.207159       1.29397     -0.182486     -0.377589   -0.00805358     -0.529799      0.568100     -0.373464    -0.0603337      0.182204     -0.166676     -0.129860    -0.0133255    -0.0152989     0.0163391   -0.00217139   -0.00406472    0.00859130   0.000884165   0.000789078   0.000211358   0.000525699   5.90678e-05  -4.48450e-06   3.63022e-05   5.54076e-06  -4.44787e-06   9.83702e-07       1.43087       1.91609       2.03702       2.09345       2.14746       1.97181       2.02100       1.78172       1.53019       1.26503      0.989857      0.809641      0.637195      0.510363      0.394125      0.304220      0.218377      0.155115      0.104794     0.0697631     0.0436134     0.0276321     0.0166763     0.0101269    0.00564854    0.00316297    0.00172033   0.000939126   0.000482038   0.000234000   0.000119775   5.31328e-05   2.55299e-05   1.01988e-05   4.58212e-06   1.70051e-06
  24  14 3064.9528    4.1194  0.8994 12.6869 -0.0049  0.0216   0.0892   0.0527    0.2080   0.0000   438.6589       1.57959       13.9065       1.25606      0.812723      0.898106    -0.0595712      -2.29417       1.08770       2.95965     -0.753612     -0.274090     -0.197929     -0.676758     -0.643344     -0.388355    -0.0129622     -0.310683     -0.153130    -0.0477157    -0.0876247   -0.00968607   -0.00272134    0.00592161    0.00834719  -0.000645035  -0.000331004   -0.00303705  -0.000916540   0.000431313   8.94407e-05  -4.62510e-05   3.48985e-06  -1.33958e-05   5.75744e-06   7.21167e-07       1.45411       1.87897       2.03375       2.13380       2.16343       2.11821       1.95080       1.77034       1.49614       1.30834       1.05976      0.858345      0.722350      0.544431      0.411003      0.306556      0.201391      0.152312      0.109543     0.0715741     0.0493183     0.0295921     0.0184357     0.0107037    0.00624892    0.00360144    0.00198114    0.00104491   0.000570402   0.000259914   0.000132178   5.97150e-05   2.66782e-05   1.20090e-05   4.80342e-06   1.83722e-06
  24  15 3211.9108    3.9221  1.2312 12.8852 -0.0084  0.0263   0.0726   0.0672    0.1587   0.0000   439.6162      0.816870       11.6717      -6.61524      -2.87012       3.04063       1.31546      -4.68235      -2.42038     -0.747467      -2.30784     -0.157247     -0.187588      0.305195     -0.263434    -0.0886492     0.0231095     -0.136138    -0.0169033     -0.110221    0.00844021    0.00637829    -0.0208024   -0.00707717    0.00533970   -0.00176692  -0.000623997   0.000815423   -0.00118803   2.38887e-05   3.67693e-05  -3.76119e-05   5.58416e-07  -5.74226e-06   7.93970e-07  -2.01559e-07       1.62637       2.15479       2.27887       2.53752       2.53987       2.37462       2.24568       2.01891       1.78525       1.54894       1.23013       1.04199      0.817603      0.642654      0.492748      0.351958      0.266271      0.182943      0.127880     0.0860455     0.0551938     0.0369946     0.0213436     0.0132728    0.00797250    0.00441345    0.00246024    0.00132827   0.000686434   0.000347243   0.000167973   7.88437e-05   3.38233e-05   1.45258e-05   6.27528e-06   2.41797e-06
  24  16 3358.4021    3.3736  1.7552 12.1975 -0.0077  0.0306   0.0522   0.0773    0.1202   0.0000   438.9026      0.366411       11.4540       4.55113      -1.74137       3.70710       3.05569     -0.509460      -5.09053      -2.27081      -3.00357       2.45982       1.49812      0.329607      -1.23292      0.683107     0.0522192    -0.0507411     0.0812894     0.0464520    0.00296844     0.0471601     0.0212932   -0.00786039   -0.00446553    0.00283951    0.00817578   0.000207509   0.000141078   0.000131599   0.000154642  -6.81269e-05   9.54776e-05   1.56308e-05  -3.97962e-06  -7.45297e-07       2.10592       2.67837       2.99287       3.13566       3.10855       2.92042       2.78618       2.57065       2.22454       1.95071       1.54888       1.26722       1.04147      0.784984      0.593621      0.450777      0.327619      0.228729      0.153800     0.0983762     0.0677795     0.0403159     0.0259203     0.0153966    0.00901914    0.00509813    0.00282745    0.00147527   0.000795402   0.000390883   0.000201028   9.25830e-05   4.07826e-05   1.74983e-05   7.10504e-06   2.83250e-06
  24  17 3504.7044    2.7384  2.7577 11.9982 -0.0024  0.0392   0.0344   0.1034    0.0713   0.0000   442.2253       4.25173       7.59403      -1.49178       11.1309      -2.78083      -6.55352      -4.34229      -1.00091       2.34131      -2.80847      0.176350     0.0170128     -0.249133      0.980084     0.0925487     -0.389730     -0.186788      0.343481      0.480099    -0.0732833     -0.112615    -0.0460923   1.47943e-05     0.0227582    0.00426379   -0.00489442    0.00118848   7.74657e-05   0.000257272  -0.000160705  -0.000227904   7.78322e-06   2.08540e-05  -2.41808e-06  -1.51154e-06       2.56134       3.35577       3.66251       3.82654       3.81050       3.81992       3.41753       3.14320       2.77698       2.36206       1.99700       1.57903       1.29267      0.999789      0.759707      0.557927      0.400508      0.280425      0.199016      0.130551     0.0870035     0.0544487     0.0335878     0.0197854     0.0117837    0.00680024    0.00375053    0.00194835    0.00102507   0.000525720   0.000244493   0.000114457   5.18401e-05   2.28126e-05   8.93393e-06   3.64658e-06
  24  18 3650.8067    2.1928  4.2596 11.5296 -0.0001  0.0510   0.0243   0.1380    0.0613   0.0000   443.3639       3.46467       12.7429      -4.20797      -2.41622      -2.83657      -5.33232       3.46029      -1.93785      0.871157     -0.437030       3.70701       1.52276     -0.513611     -0.283708     -0.704546      0.312216     -0.341619      0.182758     0.0650472     -0.225591    -0.0602768    -0.0553373    -0.0122863     0.0144854    0.00616464   -0.00780100   -0.00234148   0.000623666  -0.000182350   0.000348999   2.73647e-05  -5.60479e-05  -5.82113e-06   4.36017e-07   4.58513e-06       3.27236       4.33617       4.79878       4.88725       4.99866       4.79240       4.47398       4.12014       3.50045       3.13322       2.53593       2.13976       1.68820       1.29417      0.990191      0.734626      0.520491      0.375439      0.252312      0.172506      0.112479     0.0710373     0.0443631     0.0261485     0.0154876    0.00881568    0.00475504    0.00257448    0.00132361   0.000663891   0.000327890   0.000153455   6.87102e-05   3.02296e-05   1.20160e-05   4.75398e-06
  24  19 3796.5982    1.7728  5.4145 11.3026 -0.0071  0.0616   0.0201   0.1744    0.0581   0.0000   440.5263      -7.60860       12.2817       5.62959      -8.65097      -11.7116      -8.27956       4.47263      -1.70223     -0.955848      -1.35466      -1.11886       1.75583      -1.75188      -2.34436      0.211997       1.45699     -0.215966     -0.319967   -0.00941644      0.107550   -0.00864867     0.0615282    0.00402358     0.0180410     0.0113123    0.00417778    -0.0127526    0.00125090    0.00166040   0.000552193  -0.000385970   7.67398e-05   4.59401e-05   5.64468e-06  -1.37195e-05       3.91776       5.07356       5.70656       5.95091       5.89586       5.75271       5.31926       4.89133       4.33705       3.68525       3.10604       2.50284       2.03031       1.58683       1.19059      0.887511      0.646292      0.441993      0.316226      0.211454      0.134623     0.0867959     0.0543633     0.0322462     0.0189815     0.0107535    0.00613248    0.00321050    0.00169667   0.000868472   0.000407281   0.000190251   8.95282e-05   3.81073e-05   1.49709e-05   6.03549e-06
  24  20 3942.4762    1.4161  7.5819 11.0012 -0.0079  0.0802   0.0160   0.2356    0.0483   0.0000   447.1818      -9.22994       9.43562       10.8485      -2.73987      0.333765      -11.0030      -3.24145       7.65788       3.45320      -1.82622      0.618237      -4.29311       2.62101      -1.77692     -0.308344      -1.18936     -0.902931      0.539345      0.683462     0.0379059    -0.0947643     0.0341082     0.0635614    -0.0100197     0.0130357     0.0129016   -0.00115332    0.00139210    0.00380756  -0.000638941  -0.000184825   0.000131667   4.35281e-05  -7.16665e-06   4.32294e-06       4.96783       6.61701       7.42701       7.61602       7.65794       7.45425       6.93245       6.29883       5.56656       4.75896       4.07947       3.30065       2.68482       2.08457       1.53585       1.15374      0.834586      0.583995      0.408322      0.271862      0.181445      0.114209     0.0718851     0.0433888     0.0252403     0.0142712    0.00805749    0.00423833    0.00222887    0.00114059   0.000547986   0.000256950   0.000119384   5.01396e-05   2.00853e-05   8.17594e-06
  24  21 4087.7748    1.0819  8.7269 11.0516 -0.0051  0.1032   0.0159   0.3232    0.0398   0.0000   435.0741       16.8290       35.7342      -5.18822      -20.9270      -10.5463       23.9275      -5.98860       17.9128      -5.10040       3.67010      -2.53198      -3.94906      -7.51130     -0.904672       1.44054       1.97564      0.483696     -0.916315     -0.116141      0.335919      0.103010     -0.110236    0.00590647     0.0582559    0.00754035    -0.0335825   -0.00589255    0.00783794   -0.00138736   -0.00178177   0.000261376   2.93182e-05  -8.72922e-05   1.48885e-05   9.48264e-06       6.53392       8.56186       9.79950       10.0994       10.1440       9.77177       9.16915       8.27284       7.25162       6.20761       5.25506       4.24942       3.39190       2.64942       1.98654       1.51353       1.08752      0.777222      0.529469      0.353047      0.235414      0.149998     0.0939136     0.0580431     0.0338567     0.0193878     0.0108973    0.00587058    0.00308676    0.00155266   0.000761794   0.000364279   0.000162095   7.14359e-05   2.75946e-05   1.12806e-05
  24  22 4233.3341    0.8722  9.7068 11.0187 -0.0102  0.1336   0.0156   0.4112    0.0333   0.0000   437.3743       14.7887       5.31480      -15.2160       8.89551      -20.0872       5.50272       2.59524      -4.31739       8.87309      -4.44638      -10.1621       7.87480      -3.11375      0.702955      0.656322      -2.71672     0.0932826      0.457105      0.104560     -0.636257     -0.115222    -0.0580360      0.136165      0.107896    -0.0599112    -0.0108156    0.00775017     0.0130226   -0.00277260   0.000520406   0.000362173   0.000214604  -0.000108669  -3.73733e-05  -4.05851e-06       8.19716       10.7045       12.1114       12.6021       12.3617       12.3369       11.1235       10.5641       9.21336       7.89597       6.58834       5.53201       4.30541       3.41600       2.65023       1.91907       1.40248       1.00123      0.684371      0.471771      0.305202      0.194827      0.122078     0.0742994     0.0432308     0.0248702     0.0140375    0.00759620    0.00398468    0.00200999   0.000982457   0.000461108   0.000213825   9.15459e-05   3.60382e-05   1.43659e-05
  24  23 4378.8828    0.5636  8.5506 11.0834 -0.0529  0.1684   0.0210   0.6606    0.0384   0.0000   465.5575      -7.74977      -1.91774      0.779378      -8.21956      -1.16241       8.21314      -4.53908      -12.9489       15.0089       9.38940      -2.49557      -2.82174      -4.80782      -9.39538       2.75793      0.262110     -0.760867    -0.0342657     -0.746529      0.161004     -0.139955     0.0556512      0.158636    -0.0418652    -0.0977916     0.0313495    0.00150318    -0.0106904   -0.00252080    0.00205673  -0.000317662  -0.000403512  -8.43579e-05   5.58365e-07  -1.11563e-05       10.3190       13.4909       15.6592       15.9395       15.8629       15.5089       14.6472       12.9411       11.9669       9.98359       8.49744       6.97459       5.53744       4.31020       3.37200       2.49841       1.79679       1.28257      0.894619      0.600151      0.392862      0.256532      0.159861     0.0985198     0.0577186     0.0336237     0.0190034     0.0103340    0.00548332    0.00280687    0.00135056   0.000654634   0.000291290   0.000130790   4.79900e-05   1.96425e-05
  25   8 2181.7309    0.9701  0.7291 10.3445 -0.0063  0.0218   0.0225   0.0464    0.0802   0.0000   438.5137      -1.62864       18.0731      -5.77138       2.58273      -1.30082     -0.550172      -2.68288      -1.61070    -0.0643563     -0.712336     -0.235544     -0.254614     -0.534515     -0.404820    -0.0722844    -0.0275888     0.0432960     -0.159632    0.00981248     0.0514918    -0.0250298    0.00130451     0.0297645    0.00597850    0.00158803   -0.00209171   -0.00276212    0.00110859  -0.000145012  -0.000133808   7.39376e-05   0.000120910  -4.74123e-05   2.66482e-07   1.05178e-05       1.41419       1.70065       1.90185       2.09294       2.15148       1.93473       1.88377       1.76062       1.46499       1.23741       1.06123      0.910228      0.685171      0.505549      0.421358      0.327265      0.245760      0.170789      0.118274     0.0826782     0.0507840     0.0317531     0.0225818     0.0142100    0.00847551    0.00465829    0.00253272    0.00157112   0.000808724   0.000399200   0.000203160   9.91215e-05   4.90682e-05   2.31492e-05   9.84322e-06   4.54170e-06
  25   9 2340.4633    1.3288  0.9691 10.6569 -0.0032  0.0240   0.0261   0.0552    0.1027   0.0000   436.7553      -1.35652       17.1522       2.28096     -0.810550     0.0307521      -2.25849      0.875522     -0.393140      -1.70690     -0.666324      0.901228     0.0214947      0.612277     -0.181151      0.332869      0.423262     0.0747170    -0.0428637     -0.164611   -0.00666980     0.0111674   -0.00855372    -0.0153876   -0.00304776    0.00832106   -0.00624073   0.000399019  -0.000325458   0.000129703  -8.84809e-06  -1.93624e-05  -3.29627e-05   1.35386e-05  -5.35639e-06   1.84247e-06       1.38589       1.86392       2.01111       2.15853       2.20834       2.00808       2.00000       1.76197       1.60619       1.35047       1.15656      0.968495      0.696443      0.616762      0.455908      0.349304      0.250292      0.176039      0.129769     0.0839923     0.0595429     0.0362119     0.0239442     0.0141259    0.00863708    0.00523560    0.00296689    0.00167463   0.000894805   0.000464268   0.000230092   0.000113798   5.28919e-05   2.36991e-05   1.07962e-05   4.51831e-06
  25  10 2494.3262    1.8323  1.0447 10.7740 -0.0031  0.0260   0.0347   0.0538    0.1676   0.0000   438.5303      -4.54230       20.4154       1.39126      -4.94925      -4.03417       4.55899      0.554800     -0.217661      -2.34035      0.372269      0.771750     -0.398120     -0.740472     -0.375208      0.217740     -0.479027     0.0134043    -0.0420496     -0.111704    -0.0523691     0.0145022    -0.0682753    -0.0150202     0.0173281  -0.000723349   -0.00288779  -0.000170154  -0.000341244   0.000240573  -1.06362e-05  -0.000129690  -0.000119356  -1.60669e-05   2.12188e-05   5.25077e-06       1.42803       2.17095       2.11646       2.40892       2.31650       2.32577       2.15180       1.93825       1.66020       1.51455       1.20726       1.01770      0.789378      0.662694      0.471531      0.377927      0.261962      0.186616      0.138068     0.0905432     0.0628199     0.0385797     0.0268974     0.0147643    0.00941570    0.00568208    0.00316947    0.00172494   0.000980778   0.000459285   0.000266927   0.000109486   5.82626e-05   2.43759e-05   1.07334e-05   4.61227e-06
  25  11 2646.1594    2.3423  1.0171 11.3634 -0.0053  0.0231   0.0455   0.0565    0.1904   0.0000   437.7663       1.92069       15.5535    0.00690930     -0.195382      -6.13441      -2.02161     -0.764294       1.36605     0.0332837      -1.22864     -0.841300      -1.14357     -0.312656     0.0907036     -0.399720      0.285019     0.0404483     -0.243792     0.0246779     0.0144424     0.0133673    0.00807719    -0.0160072   -0.00595700    0.00364139   -0.00256931    0.00198984   0.000212393  -0.000311043  -0.000110716  -0.000161129   3.45908e-05  -1.32113e-05  -9.32241e-06  -4.46567e-06       1.45101       1.87778       2.11997       2.15124       2.22850       2.05266       1.99856       1.83318       1.59843       1.38196       1.12984      0.976006      0.757678      0.603255      0.473966      0.329513      0.257531      0.184045      0.124150     0.0877889     0.0553177     0.0364725     0.0238456     0.0139997    0.00897488    0.00470531    0.00281244    0.00156528   0.000822932   0.000453229   0.000220358   0.000109300   5.23884e-05   2.31376e-05   1.00111e-05   4.23286e-06
  25  12 2797.2940    3.1244  0.8932 11.5220 -0.0042  0.0201   0.0602   0.0468    0.1835   0.0000   438.6099      -3.86536       12.3140       1.95148      -1.53049       1.85097      -1.22499     0.0999405     -0.424856      -2.56226     0.0778400     -0.337555     -0.487064      0.506440      0.321059     -0.576588     0.0868686      0.267409     0.0475770    -0.0514606     0.0406068    0.00289317     0.0160337    0.00532998     0.0149729    0.00424866   0.000298310  -0.000955489  -0.000486433   0.000103447  -0.000321412   4.52989e-05   5.53127e-05  -9.77063e-06  -1.53263e-05   6.78831e-07       1.25630       1.68610       1.82392       1.95551       1.95593       1.86814       1.73109       1.57049       1.43143       1.18466       1.03366      0.829148      0.679606      0.519089      0.401126      0.302987      0.209072      0.159660      0.107504     0.0723061     0.0497331     0.0308474     0.0204803     0.0122847    0.00755585    0.00420568    0.00249167    0.00135826   0.000716263   0.000389702   0.000188596   9.54985e-05   4.33597e-05   1.97777e-05   8.74809e-06   3.57950e-06
  25  13 2947.3111    3.8580  0.9195 12.1358 -0.0027  0.0208   0.0741   0.0488    0.1721   0.0000   436.8556     -0.552975       15.1319      -1.62761     -0.482649       1.63759      -1.36830      -1.71291       1.66286     -0.643114      0.814390     -0.436433       1.08030      0.275011     -0.305314    -0.0379986    -0.0686297    -0.0321261    -0.0587142     0.0367890   -0.00332352    -0.0218504     0.0214802   -0.00802724    0.00123571   -0.00683052   0.000326142   -0.00142776   -0.00130351   0.000501036   0.000341811   0.000140136  -1.08380e-05  -2.87804e-05   6.50038e-06   4.95392e-06       1.34148       1.65653       1.82664       2.01439       2.00785       1.90998       1.79513       1.59782       1.42927       1.31700       1.05483      0.836615      0.733629      0.539327      0.413402      0.315299      0.229757      0.157588      0.110743     0.0765581     0.0523336     0.0332374     0.0210776     0.0127745    0.00740945    0.00497508    0.00265357    0.00152253   0.000746511   0.000423184   0.000213175   0.000101803   4.76577e-05   2.11333e-05   9.48136e-06   3.73920e-06
  25  15 3243.7969    3.9017  1.2691 12.7180 -0.0085  0.0273   0.0730   0.0659    0.2013   0.0000   439.3723      -2.40483       14.7618      0.325031      -4.47936      -1.45543       3.97863      -2.88309      -2.38860       1.02195       1.03532     -0.381317      0.347658     0.0668154       1.13574    -0.0685775      0.448287      0.162219     -0.206552   -0.00543526    -0.0249367   -0.00590095     0.0366482    -0.0104464   -0.00894864   -0.00279732   -0.00489795  -0.000478946    0.00198783   0.000601386   0.000566895   5.24727e-05  -2.03376e-05   1.31430e-05  -4.53649e-06  -7.11533e-06       1.69992       2.27726       2.36028       2.55577       2.67015       2.48322       2.32757       2.14394       1.86528       1.62867       1.39299       1.09503      0.934107      0.680855      0.541917      0.419433      0.298350      0.218803      0.145994      0.100632     0.0692143     0.0434045     0.0279678     0.0174145     0.0101191    0.00657339    0.00346546    0.00196936    0.00106177   0.000525728   0.000279001   0.000135351   6.19834e-05   2.82246e-05   1.19734e-05   4.94615e-06
  25  16 3390.9284    3.2491  1.8639 12.5438 -0.0022  0.0309   0.0483   0.0832    0.0922   0.0000   439.3078       3.53372       9.95322      -3.41612       1.40708      -1.16245      0.529925      -1.12337     -0.873337    -0.0233900       1.58855      -1.81548      -2.03219     0.0799512      0.447852     -0.470353     -0.195312      0.222209      0.255202      0.123511     0.0220518     -0.105169    -0.0176344    0.00997930    0.00353140    0.00107144    0.00193275  -0.000319337   -0.00116320   0.000274974   2.78083e-05   3.32443e-05  -1.77630e-05  -1.96710e-05  -1.57694e-05   1.27247e-06       1.97228       2.54356       2.80903       2.87902       2.83891       2.82203       2.69915       2.44797       2.18474       1.92203       1.58530       1.27781       1.03062      0.826299      0.633163      0.493732      0.363547      0.255895      0.181632      0.121481     0.0774725     0.0510136     0.0318494     0.0201505     0.0117543    0.00702906    0.00388537    0.00223004    0.00120548   0.000619358   0.000309497   0.000152618   7.07932e-05   3.33316e-05   1.38028e-05   6.06722e-06
  25  17 3537.9596    2.5532  2.9344 12.0631 -0.0025  0.0423   0.0323   0.1054    0.0649   0.0000   443.3324      0.756991       5.82477       1.86509       12.7870       4.10796      -13.7228       2.07532       5.18610      -3.36682      -3.64233      -1.47419       1.04786      0.724881      -1.17811     -0.487706      0.243843     -0.484787      0.489501      0.200440     0.0287166    -0.0985471     0.0243857     0.0396008    0.00666396    -0.0247258    -0.0153555    0.00446124    0.00165243   -0.00155201  -1.49296e-05  -5.74230e-06  -0.000145904   4.70405e-05   5.15618e-06   1.57575e-06       2.55959       3.46179       3.86839       3.91936       3.95960       3.91233       3.51110       3.33699       2.90932       2.58990       2.23324       1.79417       1.50069       1.12690      0.878876      0.648409      0.483384      0.334362      0.237403      0.158489      0.109289     0.0676896     0.0439797     0.0277773     0.0159355    0.00972406    0.00538744    0.00299635    0.00159710   0.000828935   0.000411802   0.000205843   9.61464e-05   4.52041e-05   1.82363e-05   7.75356e-06
[truncated: 1,401,914 more chars]
